# Supplementary material for: Training the salmon’s genes: influence of aerobic exercise, swimming performance and selection on gene expression in Atlantic salmon
Source: BMC Genomics. 2017 Dec 15;18:971. doi: 10.1186/s12864-017-4361-7 (PMC5731093; doi:10.1186/s12864-017-4361-7)
Supplement: Supplementary file 1 — Sample and lane statistics from Illumina GAII sequencing. (XLSX 42 kb) [file 12864_2017_4361_MOESM1_ESM.xlsx]

## Sheet: Statistics per lane
Demultiplexing statistics per lane
Lane	Sample ID	Reads per million	Index	Description	Control	Project	Yield (Mbases)	% PF	# Reads	% of raw clusters per lane	% Perfect Index Reads	% One Mismatch Reads (Index)	% of >= Q30 Bases (PF)	Mean Quality Score (PF)
1	10	32.5648	TAGCTT	A2657_10	N	A2657_batch1	3256	100	32564808	5.81	98.73	1.27	92.04	35.23
1	11	38.3211	GGCTAC	A2657_11	N	A2657_batch1	3832	100	38321062	6.84	98.42	1.58	91.61	35.15
1	12	33.5912	CTTGTA	A2657_12	N	A2657_batch1	3359	100	33591232	6	98.97	1.03	91.97	35.21
1	13	34.9509	AGTCAA	A2657_13	N	A2657_batch1	3495	100	34950892	6.24	98.87	1.13	92.05	35.23
1	14	33.6011	AGTTCC	A2657_14	N	A2657_batch1	3360	100	33601116	6	98.42	1.58	91.95	35.21
1	15	33.831	ATGTCA	A2657_15	N	A2657_batch1	3383	100	33830962	6.04	98.96	1.04	91.96	35.21
1	16	32.7868	CCGTCC	A2657_16	N	A2657_batch1	3279	100	32786790	5.85	98.53	1.47	91.6	35.15
1	1	28.6143	ATCACG	A2657_01	N	A2657_batch1	2861	100	28614296	5.11	98.58	1.42	91.73	35.17
1	2	35.9965	CGATGT	A2657_02	N	A2657_batch1	3600	100	35996494	6.42	98.86	1.14	91.72	35.17
1	3	35.9172	TTAGGC	A2657_03	N	A2657_batch1	3592	100	35917238	6.41	98.92	1.08	92	35.22
1	4	34.9651	TGACCA	A2657_04	N	A2657_batch1	3497	100	34965054	6.24	98.8	1.2	91.97	35.21
1	5	37.1772	ACAGTG	A2657_05	N	A2657_batch1	3718	100	37177188	6.64	99.02	0.98	91.92	35.21
1	6	36.008	GCCAAT	A2657_06	N	A2657_batch1	3601	100	36008014	6.43	98.39	1.61	91.9	35.2
1	7	37.5766	CAGATC	A2657_07	N	A2657_batch1	3758	100	37576604	6.71	98.76	1.24	91.96	35.21
1	8	34.1215	ACTTGA	A2657_08	N	A2657_batch1	3412	100	34121506	6.09	99.02	0.98	91.98	35.22
1	9	33.1236	GATCAG	A2657_09	N	A2657_batch1	3312	100	33123634	5.91	98.76	1.24	91.87	35.2
2	17	30.3794	GTCCGC	A2657_17	N	A2657_batch1	3038	100	30379352	5.53	98.79	1.21	92.62	35.36
2	18	33.617	GTGAAA	A2657_18	N	A2657_batch1	3362	100	33616968	6.12	98.89	1.11	92.91	35.41
2	19	34.1871	GTGGCC	A2657_19	N	A2657_batch1	3419	100	34187130	6.22	98.67	1.33	92.8	35.39
2	20	33.978	GTTTCG	A2657_20	N	A2657_batch1	3398	100	33977968	6.18	97.54	2.46	92.82	35.39
2	21	33.2197	CGTACG	A2657_21	N	A2657_batch1	3322	100	33219688	6.05	98.95	1.05	92.93	35.42
2	22	35.4059	GAGTGG	A2657_22	N	A2657_batch1	3541	100	35405906	6.44	99.06	0.94	92.76	35.38
2	23	32.333	ACTGAT	A2657_23	N	A2657_batch1	3233	100	32333044	5.88	99.19	0.81	93.01	35.43
2	24	33.3054	CGATGT	A2657_24	N	A2657_batch1	3331	100	33305382	6.06	98.9	1.1	92.86	35.4
2	25	32.3123	GATCAG	A2657_25	N	A2657_batch1	3231	100	32312260	5.88	99.01	0.99	92.84	35.4
2	26	34.9284	TAGCTT	A2657_26	N	A2657_batch1	3493	100	34928358	6.36	98.71	1.29	93.28	35.48
2	27	37.9256	GGCTAC	A2657_27	N	A2657_batch1	3793	100	37925592	6.9	99.06	0.94	92.71	35.37
2	28	36.8306	CTTGTA	A2657_28	N	A2657_batch1	3683	100	36830610	6.7	99.14	0.86	93.05	35.44
2	29	34.3141	AGTCAA	A2657_29	N	A2657_batch1	3431	100	34314136	6.24	98.95	1.05	93.04	35.44
2	30	33.103	AGTTCC	A2657_30	N	A2657_batch1	3310	100	33103022	6.02	98.54	1.46	92.97	35.42
2	31	32.8012	ATGTCA	A2657_31	N	A2657_batch1	3280	100	32801176	5.97	99.07	0.93	93.06	35.44
2	32	33.3476	CCGTCC	A2657_32	N	A2657_batch1	3335	100	33347566	6.07	98.52	1.48	92.59	35.35
3	33	31.9487	ACAGTG	A2657_33	N	A2657_batch1	3195	100	31948662	5.74	98.89	1.11	92.86	35.4
3	34	34.2509	GCCAAT	A2657_34	N	A2657_batch1	3425	100	34250896	6.16	98.76	1.24	93.03	35.43
3	35	33.6008	CAGATC	A2657_35	N	A2657_batch1	3360	100	33600766	6.04	98.77	1.23	92.96	35.42
3	36	33.6096	ACTTGA	A2657_36	N	A2657_batch1	3361	100	33609598	6.04	99.06	0.94	93	35.43
3	37	35.3642	GATCAG	A2657_37	N	A2657_batch1	3536	100	35364154	6.36	98.87	1.13	92.86	35.4
3	38	34.6366	TAGCTT	A2657_38	N	A2657_batch1	3464	100	34636632	6.23	98.54	1.46	92.8	35.39
3	39	34.5999	GGCTAC	A2657_39	N	A2657_batch1	3460	100	34599898	6.22	98.94	1.06	92.59	35.35
3	40	34.2945	CTTGTA	A2657_40	N	A2657_batch1	3429	100	34294518	6.16	98.99	1.01	92.7	35.37
3	41	31.557	AGTCAA	A2657_41	N	A2657_batch1	3156	100	31556982	5.67	98.83	1.17	92.93	35.41
3	42	33.4957	AGTTCC	A2657_42	N	A2657_batch1	3350	100	33495674	6.02	98.44	1.56	92.98	35.42
3	43	38.1019	ATGTCA	A2657_43	N	A2657_batch1	3810	100	38101894	6.85	98.94	1.06	92.83	35.4
3	44	35.3602	CCGTCC	A2657_44	N	A2657_batch1	3536	100	35360182	6.36	98.48	1.52	92.44	35.32
3	45	34.1253	GTCCGC	A2657_45	N	A2657_batch1	3413	100	34125296	6.13	98.65	1.35	92.25	35.28
3	46	34.8679	GTGAAA	A2657_46	N	A2657_batch1	3487	100	34867930	6.27	98.87	1.13	92.83	35.4
3	47	33.8183	GTGGCC	A2657_47	N	A2657_batch1	3382	100	33818310	6.08	98.54	1.46	92.84	35.4
3	48	34.6149	GTTTCG	A2657_48	N	A2657_batch1	3461	100	34614894	6.22	97.43	2.57	92.85	35.4
4	49	28.7905	ATCACG	A2657_49	N	A2657_batch1	2879	100	28790460	5.16	98.61	1.39	92.53	35.34
4	50	35.1279	TTAGGC	A2657_50	N	A2657_batch1	3513	100	35127890	6.29	98.92	1.08	92.65	35.36
4	51	36.7868	ACAGTG	A2657_51	N	A2657_batch1	3679	100	36786756	6.59	98.95	1.05	92.54	35.34
4	52	34.1682	CAGATC	A2657_52	N	A2657_batch1	3417	100	34168220	6.12	98.81	1.19	92.7	35.37
4	53	35.3637	ACTTGA	A2657_53	N	A2657_batch1	3536	100	35363702	6.33	99	1	92.66	35.37
4	54	32.7951	GATCAG	A2657_54	N	A2657_batch1	3280	100	32795080	5.87	98.87	1.13	92.55	35.35
4	55	35.4721	TAGCTT	A2657_55	N	A2657_batch1	3547	100	35472098	6.35	98.72	1.28	92.8	35.39
4	56	32.3869	GGCTAC	A2657_56	N	A2657_batch1	3239	100	32386926	5.8	98.45	1.55	92.11	35.26
4	57	33.2997	CTTGTA	A2657_57	N	A2657_batch1	3330	100	33299728	5.96	99.04	0.96	92.63	35.36
4	58	35.2881	AGTCAA	A2657_58	N	A2657_batch1	3529	100	35288052	6.32	98.91	1.09	92.75	35.38
4	59	35.5243	AGTTCC	A2657_59	N	A2657_batch1	3552	100	35524276	6.36	98.49	1.51	92.7	35.37
4	60	35.3687	ATGTCA	A2657_60	N	A2657_batch1	3537	100	35368746	6.33	98.99	1.01	92.64	35.36
4	61	35.677	CCGTCC	A2657_61	N	A2657_batch1	3568	100	35677038	6.39	98.4	1.6	92.25	35.29
4	62	33.3559	CGTACG	A2657_62	N	A2657_batch1	3336	100	33355912	5.97	99.01	0.99	92.57	35.35
4	63	37.4208	GAGTGG	A2657_63	N	A2657_batch1	3742	100	37420786	6.7	98.85	1.15	92.48	35.33
4	64	33.3779	ACTGAT	A2657_64	N	A2657_batch1	3338	100	33377908	5.98	98.89	1.11	92.59	35.35
5	65	30.1378	ATCACG	A2657_65	N	A2657_batch2	3014	100	30137788	5.44	98.7	1.3	92.9	35.41
5	66	34.7664	CGATGT	A2657_66	N	A2657_batch2	3477	100	34766370	6.27	98.82	1.18	92.63	35.36
5	67	34.1606	TTAGGC	A2657_67	N	A2657_batch2	3416	100	34160550	6.16	98.95	1.05	92.72	35.38
5	68	35.2173	TGACCA	A2657_68	N	A2657_batch2	3522	100	35217260	6.35	98.73	1.27	92.78	35.39
5	69	35.8379	ACAGTG	A2657_69	N	A2657_batch2	3584	100	35837894	6.47	98.89	1.11	92.72	35.38
5	70	34.5461	GCCAAT	A2657_70	N	A2657_batch2	3455	100	34546058	6.23	98.42	1.58	92.69	35.37
5	71	36.3078	CAGATC	A2657_71	N	A2657_batch2	3631	100	36307770	6.55	98.71	1.29	92.76	35.38
5	72	31.542	ACTTGA	A2657_72	N	A2657_batch2	3154	100	31542038	5.69	98.88	1.12	92.7	35.37
5	73	32.907	GATCAG	A2657_73	N	A2657_batch2	3291	100	32907016	5.94	98.62	1.38	92.38	35.31
5	74	33.9517	TAGCTT	A2657_74	N	A2657_batch2	3395	100	33951730	6.13	98.71	1.29	92.88	35.41
5	75	35.3014	GGCTAC	A2657_75	N	A2657_batch2	3530	100	35301428	6.37	98.83	1.17	92.3	35.3
5	76	34.8136	CTTGTA	A2657_76	N	A2657_batch2	3481	100	34813648	6.28	98.83	1.17	92.9	35.41
5	77	35.268	AGTCAA	A2657_77	N	A2657_batch2	3527	100	35268026	6.36	98.67	1.33	92.75	35.38
5	78	33.1252	AGTTCC	A2657_78	N	A2657_batch2	3313	100	33125242	5.98	98.62	1.38	92.85	35.4
5	79	36.5505	ATGTCA	A2657_79	N	A2657_batch2	3655	100	36550544	6.6	98.97	1.03	92.94	35.42
5	80	31.8504	CCGTCC	A2657_80	N	A2657_batch2	3185	100	31850442	5.75	98.65	1.35	92.56	35.35
6	81	32.7818	GTCCGC	A2657_81	N	A2657_batch2	3278	100	32781786	6.03	98.51	1.49	92.75	35.38
6	82	32.4779	GTGAAA	A2657_82	N	A2657_batch2	3248	100	32477876	5.97	98.79	1.21	87.9	34.44
6	83	34.5769	GTGGCC	A2657_83	N	A2657_batch2	3458	100	34576858	6.36	98.32	1.68	92.8	35.39
6	84	37.3735	GTTTCG	A2657_84	N	A2657_batch2	3737	100	37373522	6.87	97.31	2.69	93.3	35.48
6	85	32.756	CGTACG	A2657_85	N	A2657_batch2	3276	100	32755974	6.02	98.62	1.38	92.91	35.41
6	86	36.5934	GAGTGG	A2657_86	N	A2657_batch2	3659	100	36593370	6.73	98.72	1.28	92.87	35.41
6	87	35.5582	GCCAAT	A2657_87	N	A2657_batch2	3556	100	35558240	6.54	98.46	1.54	92.81	35.39
6	88	32.6325	ACTGAT	A2657_88	N	A2657_batch2	3263	100	32632540	6	98.7	1.3	93.01	35.43
6	89	31.1942	ACTTGA	A2657_89	N	A2657_batch2	3119	100	31194220	5.73	98.78	1.22	92.71	35.37
6	90	33.7074	CGATGT	A2657_90	N	A2657_batch2	3371	100	33707396	6.2	98.62	1.38	92.92	35.42
6	91	34.2951	TTAGGC	A2657_91	N	A2657_batch2	3430	100	34295090	6.3	98.81	1.19	93.02	35.44
6	92	31.9003	TGACCA	A2657_92	N	A2657_batch2	3190	100	31900260	5.86	98.55	1.45	93	35.43
6	93	34.7799	TAGCTT	A2657_93	N	A2657_batch2	3478	100	34779888	6.39	98.44	1.56	93.1	35.45
6	94	31.754	GGCTAC	A2657_94	N	A2657_batch2	3175	100	31754012	5.84	98.67	1.33	92.62	35.36
6	95	32.6057	CTTGTA	A2657_95	N	A2657_batch2	3261	100	32605662	5.99	98.76	1.24	92.88	35.41
6	96	30.6566	AGTCAA	A2657_96	N	A2657_batch2	3066	100	30656636	5.63	98.73	1.27	93.08	35.44
7	100	27.5823	ACTTGA	A2657_100	N	A2657_batch2	2758	100	27582262	5.19	99.09	0.91	93.01	35.43
7	101	34.0019	GATCAG	A2657_101	N	A2657_batch2	3400	100	34001908	6.39	98.95	1.05	93.19	35.46
7	102	32.2291	TAGCTT	A2657_102	N	A2657_batch2	3223	100	32229104	6.06	98.52	1.48	93.52	35.53
7	103	33.2794	GGCTAC	A2657_103	N	A2657_batch2	3328	100	33279422	6.26	99.02	0.98	93	35.43
7	104	28.3866	CTTGTA	A2657_104	N	A2657_batch2	2839	100	28386564	5.34	99.07	0.93	93.27	35.48
7	105	33.7088	AGTCAA	A2657_105	N	A2657_batch2	3371	100	33708750	6.34	98.93	1.07	93.29	35.48
7	106	33.6393	AGTTCC	A2657_106	N	A2657_batch2	3364	100	33639344	6.32	98.9	1.1	93.25	35.47
7	107	37.1936	ATGTCA	A2657_107	N	A2657_batch2	3719	100	37193594	6.99	99.05	0.95	93.59	35.54
7	108	34.9732	CCGTCC	A2657_108	N	A2657_batch2	3497	100	34973194	6.58	98.76	1.24	93.12	35.45
7	109	32.5036	GTCCGC	A2657_109	N	A2657_batch2	3250	100	32503594	6.11	98.76	1.24	93.19	35.46
7	110	32.868	GTGAAA	A2657_110	N	A2657_batch2	3287	100	32867986	6.18	98.98	1.02	88.13	34.48
7	111	31.7597	GTGGCC	A2657_111	N	A2657_batch2	3176	100	31759702	5.97	98.64	1.36	93.05	35.44
7	112	30.2668	GTTTCG	A2657_112	N	A2657_batch2	3027	100	30266762	5.69	97.58	2.42	93.05	35.44
7	97	32.2377	ACAGTG	A2657_97	N	A2657_batch2	3224	100	32237678	6.06	98.88	1.12	93.35	35.49
7	98	33.2248	GCCAAT	A2657_98	N	A2657_batch2	3322	100	33224774	6.25	98.8	1.2	93.61	35.54
7	99	33.9629	CAGATC	A2657_99	N	A2657_batch2	3396	100	33962926	6.39	98.81	1.19	93.4	35.5
8	113	30.7188	ATCACG	A2657_113	N	A2657_batch2	3072	100	30718754	5.63	98.7	1.3	92.94	35.42
8	114	32.3221	CGATGT	A2657_114	N	A2657_batch2	3232	100	32322132	5.92	98.84	1.16	93.05	35.44
8	115	33.9867	TGACCA	A2657_115	N	A2657_batch2	3399	100	33986652	6.23	98.74	1.26	93.32	35.49
8	116	29.3155	GCCAAT	A2657_116	N	A2657_batch2	2932	100	29315502	5.37	98.45	1.55	92.95	35.42
8	117	34.0031	ACTTGA	A2657_117	N	A2657_batch2	3400	100	34003148	6.23	98.95	1.05	92.74	35.38
8	WP2_10	35.3316	ACTGAT	A2657_127	N	A2657_batch2	3533	100	35331560	6.47	98.87	1.13	93.16	35.46
8	WP2_11	31.877	GATCAG	A2657_128	N	A2657_batch2	3188	100	31876992	5.84	98.82	1.18	92.68	35.37
8	WP2_1	35.2811	TAGCTT	A2657_118	N	A2657_batch2	3528	100	35281118	6.46	98.66	1.34	93.1	35.45
8	WP2_2	37.2562	CTTGTA	A2657_119	N	A2657_batch2	3726	100	37256236	6.82	98.99	1.01	93.15	35.46
8	WP2_3	26.5997	AGTTCC	A2657_120	N	A2657_batch2	2660	100	26599660	4.87	98.77	1.23	92.86	35.4
8	WP2_4	37.8898	CCGTCC	A2657_121	N	A2657_batch2	3789	100	37889780	6.94	98.49	1.51	92.74	35.38
8	WP2_5	34.5981	GTCCGC	A2657_122	N	A2657_batch2	3460	100	34598102	6.34	98.71	1.29	92.96	35.42
8	WP2_6	33.9591	GTGGCC	A2657_123	N	A2657_batch2	3396	100	33959110	6.22	98.56	1.44	93.02	35.43
8	WP2_7	33.4915	CGTACG	A2657_124	N	A2657_batch2	3349	100	33491486	6.13	98.85	1.15	92.85	35.4
8	WP2_8	35.3124	GAGTGG	A2657_125	N	A2657_batch2	3531	100	35312426	6.47	98.9	1.1	92.55	35.34
8	WP2_9	34.2253	TTAGGC	A2657_126	N	A2657_batch2	3423	100	34225344	6.27	99.04	0.96	92.78	35.39
1	WP2_12	29.1307	ATCACG	A2657_129	N	A2657_batch3	2913	100	29130664	6.48	98.86	1.14	93.78	35.58
1	WP2_13	27.6324	TTAGGC	A2657_130	N	A2657_batch3	2763	100	27632426	6.15	99.01	0.99	93.84	35.59
1	WP2_14	30.5867	ACAGTG	A2657_131	N	A2657_batch3	3059	100	30586698	6.81	98.99	1.01	93.5	35.52
1	WP2_15	27.5787	CAGATC	A2657_132	N	A2657_batch3	2758	100	27578728	6.14	98.85	1.15	93.69	35.56
1	WP2_16	28.9166	GATCAG	A2657_133	N	A2657_batch3	2892	100	28916574	6.44	98.9	1.1	93.77	35.58
1	WP2_17	28.4554	GGCTAC	A2657_134	N	A2657_batch3	2846	100	28455354	6.33	98.92	1.08	93.49	35.52
1	WP2_18	29.1022	AGTCAA	A2657_135	N	A2657_batch3	2910	100	29102238	6.48	98.85	1.15	93.71	35.56
1	WP2_19	27.4924	ATGTCA	A2657_136	N	A2657_batch3	2749	100	27492418	6.12	99.02	0.98	93.83	35.59
1	WP2_20	25.9795	GTGAAA	A2657_137	N	A2657_batch3	2598	100	25979470	5.78	99.03	0.97	91.19	35.07
1	WP2_21	26.0305	GTTTCG	A2657_138	N	A2657_batch3	2603	100	26030540	5.79	97.6	2.4	93.85	35.59
1	WP2_22	26.9045	GAGTGG	A2657_139	N	A2657_batch3	2690	100	26904498	5.99	98.93	1.07	93.66	35.56
1	WP2_23	24.5418	ACTGAT	A2657_140	N	A2657_batch3	2454	100	24541838	5.46	98.75	1.25	93.85	35.59
1	WP2_24	27.4453	TGACCA	A2657_141	N	A2657_batch3	2745	100	27445332	6.11	98.75	1.25	93.88	35.6
1	WP2_25	28.8801	CTTGTA	A2657_142	N	A2657_batch3	2888	100	28880134	6.43	99.15	0.85	93.86	35.59
1	WP2_26	29.2962	GTGGCC	A2657_143	N	A2657_batch3	2930	100	29296166	6.52	98.65	1.35	93.82	35.59
1	WP2_27	23.8302	CCGTCC	A2657_144	N	A2657_batch3	2383	100	23830228	5.3	98.57	1.43	93.25	35.48
2	WP2_28	30.4923	CGATGT	A2657_145	N	A2657_batch3	3049	100	30492288	6.19	99.06	0.94	94.3	35.68
2	WP2_29	30.4486	TGACCA	A2657_146	N	A2657_batch3	3045	100	30448624	6.18	99.02	0.98	94.24	35.67
2	WP2_30	31.4919	GCCAAT	A2657_147	N	A2657_batch3	3149	100	31491916	6.39	98.9	1.1	94.67	35.75
2	WP2_31	31.7165	ACTTGA	A2657_148	N	A2657_batch3	3172	100	31716528	6.44	99.2	0.8	93.75	35.57
2	WP2_32	29.3501	TAGCTT	A2657_149	N	A2657_batch3	2935	100	29350124	5.96	98.78	1.22	93.97	35.62
2	WP2_33	32.3183	CTTGTA	A2657_150	N	A2657_batch3	3232	100	32318256	6.56	99.19	0.81	93.93	35.61
2	WP2_34	30.8232	AGTTCC	A2657_151	N	A2657_batch3	3082	100	30823188	6.26	99.05	0.95	94.03	35.63
2	WP2_35	27.9087	CCGTCC	A2657_152	N	A2657_batch3	2791	100	27908660	5.67	98.62	1.38	93.59	35.54
2	WP2_36	32.3781	GTCCGC	A2657_153	N	A2657_batch3	3238	100	32378090	6.57	98.9	1.1	94.6	35.74
2	WP2_37	29.6451	GTGGCC	A2657_154	N	A2657_batch3	2965	100	29645132	6.02	98.73	1.27	94.03	35.63
2	WP2_38	32.0329	CGTACG	A2657_155	N	A2657_batch3	3203	100	32032904	6.5	99.1	0.9	94.1	35.64
2	WP2_39	29.0558	AGTCAA	A2657_156	N	A2657_batch3	2906	100	29055844	5.9	99.09	0.91	94.09	35.64
2	WP2_40	29.1038	ACTGAT	A2657_157	N	A2657_batch3	2910	100	29103778	5.91	99.06	0.94	93.95	35.61
2	WP2_41	29.6727	ATCACG	A2657_158	N	A2657_batch3	2967	100	29672738	6.02	98.86	1.14	93.32	35.49
2	WP2_42	30.198	GATCAG	A2657_159	N	A2657_batch3	3020	100	30198018	6.13	99.06	0.94	93.79	35.58
2	WP2_43	27.7542	GTTTCG	A2657_160	N	A2657_batch3	2775	100	27754166	5.63	97.62	2.38	94.18	35.66
3	WP2_44	40.3543	ATCACG	A2657_161	N	A2657_batch3	4035	100	40354348	7.73	98.98	1.02	92.94	35.42
3	WP2_45	31.981	CGATGT	A2657_162	N	A2657_batch3	3198	100	31980998	6.13	99	1	92.95	35.42
3	WP2_46	28.9894	TTAGGC	A2657_163	N	A2657_batch3	2899	100	28989394	5.56	99.18	0.82	92.68	35.37
3	WP2_47	28.8873	TGACCA	A2657_164	N	A2657_batch3	2889	100	28887276	5.54	98.82	1.18	92.85	35.4
3	WP2_48	29.9729	ACAGTG	A2657_165	N	A2657_batch3	2997	100	29972900	5.75	99.06	0.94	92.5	35.33
3	WP2_49	30.6153	GCCAAT	A2657_166	N	A2657_batch3	3062	100	30615274	5.87	98.74	1.26	92.51	35.33
3	WP2_50	31.5218	CAGATC	A2657_167	N	A2657_batch3	3152	100	31521808	6.04	98.79	1.21	92.57	35.35
3	WP2_51	30.0764	ACTTGA	A2657_168	N	A2657_batch3	3008	100	30076424	5.76	99.15	0.85	92.58	35.35
3	WP2_52	35.7029	AGTCAA	A2657_169	N	A2657_batch3	3570	100	35702908	6.84	98.97	1.03	93.46	35.51
3	WP2_53	30.7881	AGTTCC	A2657_170	N	A2657_batch3	3079	100	30788062	5.9	98.9	1.1	92.89	35.41
3	WP2_54	32.4527	ATGTCA	A2657_171	N	A2657_batch3	3245	100	32452704	6.22	99.09	0.91	92.55	35.34
3	WP2_55	31.8009	CCGTCC	A2657_172	N	A2657_batch3	3180	100	31800904	6.1	98.78	1.22	92.15	35.27
3	WP2_56	31.3158	GTCCGC	A2657_173	N	A2657_batch3	3132	100	31315752	6	98.84	1.16	92.2	35.28
3	WP2_57	30.9849	GTGAAA	A2657_174	N	A2657_batch3	3098	100	30984886	5.94	99.01	0.99	89.49	34.75
3	WP2_58	33.3252	GTGGCC	A2657_175	N	A2657_batch3	3333	100	33325160	6.39	98.73	1.27	92.48	35.33
3	WP2_59	35.324	GTTTCG	A2657_176	N	A2657_batch3	3532	100	35323984	6.77	97.68	2.32	93.12	35.45
4	WP2_60	31.1185	GATCAG	A2657_177	N	A2657_batch3	3112	100	31118510	6.43	99.13	0.87	93.82	35.58
4	WP2_61	28.7547	TAGCTT	A2657_178	N	A2657_batch3	2875	100	28754720	5.95	98.84	1.16	94.03	35.62
4	WP2_62	28.5502	GGCTAC	A2657_179	N	A2657_batch3	2855	100	28550186	5.9	99.12	0.88	93.36	35.49
4	WP2_63	28.5208	CTTGTA	A2657_180	N	A2657_batch3	2852	100	28520806	5.9	99.25	0.75	93.73	35.57
4	WP2_64	29.4307	AGTCAA	A2657_181	N	A2657_batch3	2943	100	29430696	6.09	99.07	0.93	94.09	35.63
4	WP2_65	31.821	AGTTCC	A2657_182	N	A2657_batch3	3182	100	31820956	6.58	99.08	0.92	94.44	35.7
4	WP2_66	30.9133	ATGTCA	A2657_183	N	A2657_batch3	3091	100	30913326	6.39	99.15	0.85	93.9	35.6
4	WP2_67	28.3863	CCGTCC	A2657_184	N	A2657_batch3	2839	100	28386274	5.87	98.69	1.31	93.81	35.58
4	WP2_68	28.2843	GTCCGC	A2657_185	N	A2657_batch3	2828	100	28284308	5.85	98.85	1.15	93.78	35.57
4	WP2_69	25.7935	GTGAAA	A2657_186	N	A2657_batch3	2579	100	25793548	5.33	99.04	0.96	91.06	35.04
4	WP2_70	32.1596	GTGGCC	A2657_187	N	A2657_batch3	3216	100	32159584	6.65	98.83	1.17	94.99	35.81
4	WP2_71	31.8588	GTTTCG	A2657_188	N	A2657_batch3	3186	100	31858808	6.59	97.66	2.34	93.98	35.61
4	WP2_72	29.7047	CGTACG	A2657_189	N	A2657_batch3	2970	100	29704698	6.14	99.03	0.97	93.76	35.57
4	WP2_73	30.4878	GAGTGG	A2657_190	N	A2657_batch3	3049	100	30487840	6.3	99.24	0.76	94.29	35.67
4	WP2_74A	31.3751	ACTGAT	A2657_191	N	A2657_batch3	3138	100	31375082	6.49	99.17	0.83	93.91	35.6
4	WP2_74B	28.7235	TGACCA	A2657_192	N	A2657_batch3	2872	100	28723520	5.94	98.97	1.03	94.04	35.62

## Sheet: Statistics per sample
Demultiplexing statistics per sample
Sample ID	Reads per million	Description	Control	Project	Yield (Mbases)	# Reads	% Perfect Index Reads	% One Mismatch Reads (Index)	% of >= Q30 Bases (PF)
1	28.6143	A2657_01	N	A2657_batch1	2861	28614296	98.58	1.42	91.73
2	35.9965	A2657_02	N	A2657_batch1	3600	35996494	98.86	1.14	91.72
3	35.9172	A2657_03	N	A2657_batch1	3592	35917238	98.92	1.08	92
4	34.9651	A2657_04	N	A2657_batch1	3497	34965054	98.8	1.2	91.97
5	37.1772	A2657_05	N	A2657_batch1	3718	37177188	99.02	0.98	91.92
6	36.008	A2657_06	N	A2657_batch1	3601	36008014	98.39	1.61	91.9
7	37.5766	A2657_07	N	A2657_batch1	3758	37576604	98.76	1.24	91.96
8	34.1215	A2657_08	N	A2657_batch1	3412	34121506	99.02	0.98	91.98
9	33.1236	A2657_09	N	A2657_batch1	3312	33123634	98.76	1.24	91.87
10	32.5648	A2657_10	N	A2657_batch1	3256	32564808	98.73	1.27	92.04
11	38.3211	A2657_11	N	A2657_batch1	3832	38321062	98.42	1.58	91.61
12	33.5912	A2657_12	N	A2657_batch1	3359	33591232	98.97	1.03	91.97
13	34.9509	A2657_13	N	A2657_batch1	3495	34950892	98.87	1.13	92.05
14	33.6011	A2657_14	N	A2657_batch1	3360	33601116	98.42	1.58	91.95
15	33.831	A2657_15	N	A2657_batch1	3383	33830962	98.96	1.04	91.96
16	32.7868	A2657_16	N	A2657_batch1	3279	32786790	98.53	1.47	91.6
17	30.3794	A2657_17	N	A2657_batch1	3038	30379352	98.79	1.21	92.62
18	33.617	A2657_18	N	A2657_batch1	3362	33616968	98.89	1.11	92.91
19	34.1871	A2657_19	N	A2657_batch1	3419	34187130	98.67	1.33	92.8
20	33.978	A2657_20	N	A2657_batch1	3398	33977968	97.54	2.46	92.82
21	33.2197	A2657_21	N	A2657_batch1	3322	33219688	98.95	1.05	92.93
22	35.4059	A2657_22	N	A2657_batch1	3541	35405906	99.06	0.94	92.76
23	32.333	A2657_23	N	A2657_batch1	3233	32333044	99.19	0.81	93.01
24	33.3054	A2657_24	N	A2657_batch1	3331	33305382	98.9	1.1	92.86
25	32.3123	A2657_25	N	A2657_batch1	3231	32312260	99.01	0.99	92.84
26	34.9284	A2657_26	N	A2657_batch1	3493	34928358	98.71	1.29	93.28
27	37.9256	A2657_27	N	A2657_batch1	3793	37925592	99.06	0.94	92.71
28	36.8306	A2657_28	N	A2657_batch1	3683	36830610	99.14	0.86	93.05
29	34.3141	A2657_29	N	A2657_batch1	3431	34314136	98.95	1.05	93.04
30	33.103	A2657_30	N	A2657_batch1	3310	33103022	98.54	1.46	92.97
31	32.8012	A2657_31	N	A2657_batch1	3280	32801176	99.07	0.93	93.06
32	33.3476	A2657_32	N	A2657_batch1	3335	33347566	98.52	1.48	92.59
33	31.9487	A2657_33	N	A2657_batch1	3195	31948662	98.89	1.11	92.86
34	34.2509	A2657_34	N	A2657_batch1	3425	34250896	98.76	1.24	93.03
35	33.6008	A2657_35	N	A2657_batch1	3360	33600766	98.77	1.23	92.96
36	33.6096	A2657_36	N	A2657_batch1	3361	33609598	99.06	0.94	93
37	35.3642	A2657_37	N	A2657_batch1	3536	35364154	98.87	1.13	92.86
38	34.6366	A2657_38	N	A2657_batch1	3464	34636632	98.54	1.46	92.8
39	34.5999	A2657_39	N	A2657_batch1	3460	34599898	98.94	1.06	92.59
40	34.2945	A2657_40	N	A2657_batch1	3429	34294518	98.99	1.01	92.7
41	31.557	A2657_41	N	A2657_batch1	3156	31556982	98.83	1.17	92.93
42	33.4957	A2657_42	N	A2657_batch1	3350	33495674	98.44	1.56	92.98
43	38.1019	A2657_43	N	A2657_batch1	3810	38101894	98.94	1.06	92.83
44	35.3602	A2657_44	N	A2657_batch1	3536	35360182	98.48	1.52	92.44
45	34.1253	A2657_45	N	A2657_batch1	3413	34125296	98.65	1.35	92.25
46	34.8679	A2657_46	N	A2657_batch1	3487	34867930	98.87	1.13	92.83
47	33.8183	A2657_47	N	A2657_batch1	3382	33818310	98.54	1.46	92.84
48	34.6149	A2657_48	N	A2657_batch1	3461	34614894	97.43	2.57	92.85
49	28.7905	A2657_49	N	A2657_batch1	2879	28790460	98.61	1.39	92.53
50	35.1279	A2657_50	N	A2657_batch1	3513	35127890	98.92	1.08	92.65
51	36.7868	A2657_51	N	A2657_batch1	3679	36786756	98.95	1.05	92.54
52	34.1682	A2657_52	N	A2657_batch1	3417	34168220	98.81	1.19	92.7
53	35.3637	A2657_53	N	A2657_batch1	3536	35363702	99	1	92.66
54	32.7951	A2657_54	N	A2657_batch1	3280	32795080	98.87	1.13	92.55
55	35.4721	A2657_55	N	A2657_batch1	3547	35472098	98.72	1.28	92.8
56	32.3869	A2657_56	N	A2657_batch1	3239	32386926	98.45	1.55	92.11
57	33.2997	A2657_57	N	A2657_batch1	3330	33299728	99.04	0.96	92.63
58	35.2881	A2657_58	N	A2657_batch1	3529	35288052	98.91	1.09	92.75
59	35.5243	A2657_59	N	A2657_batch1	3552	35524276	98.49	1.51	92.7
60	35.3687	A2657_60	N	A2657_batch1	3537	35368746	98.99	1.01	92.64
61	35.677	A2657_61	N	A2657_batch1	3568	35677038	98.4	1.6	92.25
62	33.3559	A2657_62	N	A2657_batch1	3336	33355912	99.01	0.99	92.57
63	37.4208	A2657_63	N	A2657_batch1	3742	37420786	98.85	1.15	92.48
64	33.3779	A2657_64	N	A2657_batch1	3338	33377908	98.89	1.11	92.59
WP2_1	35.2811	A2657_118	N	A2657_batch2	3528	35281118	98.66	1.34	93.1
WP2_10	35.3316	A2657_127	N	A2657_batch2	3533	35331560	98.87	1.13	93.16
WP2_11	31.877	A2657_128	N	A2657_batch2	3188	31876992	98.82	1.18	92.68
WP2_2	37.2562	A2657_119	N	A2657_batch2	3726	37256236	98.99	1.01	93.15
WP2_3	26.5997	A2657_120	N	A2657_batch2	2660	26599660	98.77	1.23	92.86
WP2_4	37.8898	A2657_121	N	A2657_batch2	3789	37889780	98.49	1.51	92.74
WP2_5	34.5981	A2657_122	N	A2657_batch2	3460	34598102	98.71	1.29	92.96
WP2_6	33.9591	A2657_123	N	A2657_batch2	3396	33959110	98.56	1.44	93.02
WP2_7	33.4915	A2657_124	N	A2657_batch2	3349	33491486	98.85	1.15	92.85
WP2_8	35.3124	A2657_125	N	A2657_batch2	3531	35312426	98.9	1.1	92.55
WP2_9	34.2253	A2657_126	N	A2657_batch2	3423	34225344	99.04	0.96	92.78
65	30.1378	A2657_65	N	A2657_batch2	3014	30137788	98.7	1.3	92.9
66	34.7664	A2657_66	N	A2657_batch2	3477	34766370	98.82	1.18	92.63
67	34.1606	A2657_67	N	A2657_batch2	3416	34160550	98.95	1.05	92.72
68	35.2173	A2657_68	N	A2657_batch2	3522	35217260	98.73	1.27	92.78
69	35.8379	A2657_69	N	A2657_batch2	3584	35837894	98.89	1.11	92.72
70	34.5461	A2657_70	N	A2657_batch2	3455	34546058	98.42	1.58	92.69
71	36.3078	A2657_71	N	A2657_batch2	3631	36307770	98.71	1.29	92.76
72	31.542	A2657_72	N	A2657_batch2	3154	31542038	98.88	1.12	92.7
73	32.907	A2657_73	N	A2657_batch2	3291	32907016	98.62	1.38	92.38
74	33.9517	A2657_74	N	A2657_batch2	3395	33951730	98.71	1.29	92.88
75	35.3014	A2657_75	N	A2657_batch2	3530	35301428	98.83	1.17	92.3
76	34.8136	A2657_76	N	A2657_batch2	3481	34813648	98.83	1.17	92.9
77	35.268	A2657_77	N	A2657_batch2	3527	35268026	98.67	1.33	92.75
78	33.1252	A2657_78	N	A2657_batch2	3313	33125242	98.62	1.38	92.85
79	36.5505	A2657_79	N	A2657_batch2	3655	36550544	98.97	1.03	92.94
80	31.8504	A2657_80	N	A2657_batch2	3185	31850442	98.65	1.35	92.56
81	32.7818	A2657_81	N	A2657_batch2	3278	32781786	98.51	1.49	92.75
82	32.4779	A2657_82	N	A2657_batch2	3248	32477876	98.79	1.21	87.9
83	34.5769	A2657_83	N	A2657_batch2	3458	34576858	98.32	1.68	92.8
84	37.3735	A2657_84	N	A2657_batch2	3737	37373522	97.31	2.69	93.3
85	32.756	A2657_85	N	A2657_batch2	3276	32755974	98.62	1.38	92.91
86	36.5934	A2657_86	N	A2657_batch2	3659	36593370	98.72	1.28	92.87
87	35.5582	A2657_87	N	A2657_batch2	3556	35558240	98.46	1.54	92.81
88	32.6325	A2657_88	N	A2657_batch2	3263	32632540	98.7	1.3	93.01
89	31.1942	A2657_89	N	A2657_batch2	3119	31194220	98.78	1.22	92.71
90	33.7074	A2657_90	N	A2657_batch2	3371	33707396	98.62	1.38	92.92
91	34.2951	A2657_91	N	A2657_batch2	3430	34295090	98.81	1.19	93.02
92	31.9003	A2657_92	N	A2657_batch2	3190	31900260	98.55	1.45	93
93	34.7799	A2657_93	N	A2657_batch2	3478	34779888	98.44	1.56	93.1
94	31.754	A2657_94	N	A2657_batch2	3175	31754012	98.67	1.33	92.62
95	32.6057	A2657_95	N	A2657_batch2	3261	32605662	98.76	1.24	92.88
96	30.6566	A2657_96	N	A2657_batch2	3066	30656636	98.73	1.27	93.08
97	32.2377	A2657_97	N	A2657_batch2	3224	32237678	98.88	1.12	93.35
98	33.2248	A2657_98	N	A2657_batch2	3322	33224774	98.8	1.2	93.61
99	33.9629	A2657_99	N	A2657_batch2	3396	33962926	98.81	1.19	93.4
100	27.5823	A2657_100	N	A2657_batch2	2758	27582262	99.09	0.91	93.01
101	34.0019	A2657_101	N	A2657_batch2	3400	34001908	98.95	1.05	93.19
102	32.2291	A2657_102	N	A2657_batch2	3223	32229104	98.52	1.48	93.52
103	33.2794	A2657_103	N	A2657_batch2	3328	33279422	99.02	0.98	93
104	28.3866	A2657_104	N	A2657_batch2	2839	28386564	99.07	0.93	93.27
105	33.7088	A2657_105	N	A2657_batch2	3371	33708750	98.93	1.07	93.29
106	33.6393	A2657_106	N	A2657_batch2	3364	33639344	98.9	1.1	93.25
107	37.1936	A2657_107	N	A2657_batch2	3719	37193594	99.05	0.95	93.59
108	34.9732	A2657_108	N	A2657_batch2	3497	34973194	98.76	1.24	93.12
109	32.5036	A2657_109	N	A2657_batch2	3250	32503594	98.76	1.24	93.19
110	32.868	A2657_110	N	A2657_batch2	3287	32867986	98.98	1.02	88.13
111	31.7597	A2657_111	N	A2657_batch2	3176	31759702	98.64	1.36	93.05
112	30.2668	A2657_112	N	A2657_batch2	3027	30266762	97.58	2.42	93.05
113	30.7188	A2657_113	N	A2657_batch2	3072	30718754	98.7	1.3	92.94
114	32.3221	A2657_114	N	A2657_batch2	3232	32322132	98.84	1.16	93.05
115	33.9867	A2657_115	N	A2657_batch2	3399	33986652	98.74	1.26	93.32
116	29.3155	A2657_116	N	A2657_batch2	2932	29315502	98.45	1.55	92.95
117	34.0031	A2657_117	N	A2657_batch2	3400	34003148	98.95	1.05	92.74
WP2_12	29.1307	A2657_129	N	A2657_batch3	2913	29130664	98.86	1.14	93.78
WP2_13	27.6324	A2657_130	N	A2657_batch3	2763	27632426	99.01	0.99	93.84
WP2_14	30.5867	A2657_131	N	A2657_batch3	3059	30586698	98.99	1.01	93.5
WP2_15	27.5787	A2657_132	N	A2657_batch3	2758	27578728	98.85	1.15	93.69
WP2_16	28.9166	A2657_133	N	A2657_batch3	2892	28916574	98.9	1.1	93.77
WP2_17	28.4554	A2657_134	N	A2657_batch3	2846	28455354	98.92	1.08	93.49
WP2_18	29.1022	A2657_135	N	A2657_batch3	2910	29102238	98.85	1.15	93.71
WP2_19	27.4924	A2657_136	N	A2657_batch3	2749	27492418	99.02	0.98	93.83
WP2_20	25.9795	A2657_137	N	A2657_batch3	2598	25979470	99.03	0.97	91.19
WP2_21	26.0305	A2657_138	N	A2657_batch3	2603	26030540	97.6	2.4	93.85
WP2_22	26.9045	A2657_139	N	A2657_batch3	2690	26904498	98.93	1.07	93.66
WP2_23	24.5418	A2657_140	N	A2657_batch3	2454	24541838	98.75	1.25	93.85
WP2_24	27.4453	A2657_141	N	A2657_batch3	2745	27445332	98.75	1.25	93.88
WP2_25	28.8801	A2657_142	N	A2657_batch3	2888	28880134	99.15	0.85	93.86
WP2_26	29.2962	A2657_143	N	A2657_batch3	2930	29296166	98.65	1.35	93.82
WP2_27	23.8302	A2657_144	N	A2657_batch3	2383	23830228	98.57	1.43	93.25
WP2_28	30.4923	A2657_145	N	A2657_batch3	3049	30492288	99.06	0.94	94.3
WP2_29	30.4486	A2657_146	N	A2657_batch3	3045	30448624	99.02	0.98	94.24
WP2_30	31.4919	A2657_147	N	A2657_batch3	3149	31491916	98.9	1.1	94.67
WP2_31	31.7165	A2657_148	N	A2657_batch3	3172	31716528	99.2	0.8	93.75
WP2_32	29.3501	A2657_149	N	A2657_batch3	2935	29350124	98.78	1.22	93.97
WP2_33	32.3183	A2657_150	N	A2657_batch3	3232	32318256	99.19	0.81	93.93
WP2_34	30.8232	A2657_151	N	A2657_batch3	3082	30823188	99.05	0.95	94.03
WP2_35	27.9087	A2657_152	N	A2657_batch3	2791	27908660	98.62	1.38	93.59
WP2_36	32.3781	A2657_153	N	A2657_batch3	3238	32378090	98.9	1.1	94.6
WP2_37	29.6451	A2657_154	N	A2657_batch3	2965	29645132	98.73	1.27	94.03
WP2_38	32.0329	A2657_155	N	A2657_batch3	3203	32032904	99.1	0.9	94.1
WP2_39	29.0558	A2657_156	N	A2657_batch3	2906	29055844	99.09	0.91	94.09
WP2_40	29.1038	A2657_157	N	A2657_batch3	2910	29103778	99.06	0.94	93.95
WP2_41	29.6727	A2657_158	N	A2657_batch3	2967	29672738	98.86	1.14	93.32
WP2_42	30.198	A2657_159	N	A2657_batch3	3020	30198018	99.06	0.94	93.79
WP2_43	27.7542	A2657_160	N	A2657_batch3	2775	27754166	97.62	2.38	94.18
WP2_44	40.3543	A2657_161	N	A2657_batch3	4035	40354348	98.98	1.02	92.94
WP2_45	31.981	A2657_162	N	A2657_batch3	3198	31980998	99	1	92.95
WP2_46	28.9894	A2657_163	N	A2657_batch3	2899	28989394	99.18	0.82	92.68
WP2_47	28.8873	A2657_164	N	A2657_batch3	2889	28887276	98.82	1.18	92.85
WP2_48	29.9729	A2657_165	N	A2657_batch3	2997	29972900	99.06	0.94	92.5
WP2_49	30.6153	A2657_166	N	A2657_batch3	3062	30615274	98.74	1.26	92.51
WP2_50	31.5218	A2657_167	N	A2657_batch3	3152	31521808	98.79	1.21	92.57
WP2_51	30.0764	A2657_168	N	A2657_batch3	3008	30076424	99.15	0.85	92.58
WP2_52	35.7029	A2657_169	N	A2657_batch3	3570	35702908	98.97	1.03	93.46
WP2_53	30.7881	A2657_170	N	A2657_batch3	3079	30788062	98.9	1.1	92.89
WP2_54	32.4527	A2657_171	N	A2657_batch3	3245	32452704	99.09	0.91	92.55
WP2_55	31.8009	A2657_172	N	A2657_batch3	3180	31800904	98.78	1.22	92.15
WP2_56	31.3158	A2657_173	N	A2657_batch3	3132	31315752	98.84	1.16	92.2
WP2_57	30.9849	A2657_174	N	A2657_batch3	3098	30984886	99.01	0.99	89.49
WP2_58	33.3252	A2657_175	N	A2657_batch3	3333	33325160	98.73	1.27	92.48
WP2_59	35.324	A2657_176	N	A2657_batch3	3532	35323984	97.68	2.32	93.12
WP2_60	31.1185	A2657_177	N	A2657_batch3	3112	31118510	99.13	0.87	93.82
WP2_61	28.7547	A2657_178	N	A2657_batch3	2875	28754720	98.84	1.16	94.03
WP2_62	28.5502	A2657_179	N	A2657_batch3	2855	28550186	99.12	0.88	93.36
WP2_63	28.5208	A2657_180	N	A2657_batch3	2852	28520806	99.25	0.75	93.73
WP2_64	29.4307	A2657_181	N	A2657_batch3	2943	29430696	99.07	0.93	94.09
WP2_65	31.821	A2657_182	N	A2657_batch3	3182	31820956	99.08	0.92	94.44
WP2_66	30.9133	A2657_183	N	A2657_batch3	3091	30913326	99.15	0.85	93.9
WP2_67	28.3863	A2657_184	N	A2657_batch3	2839	28386274	98.69	1.31	93.81
WP2_68	28.2843	A2657_185	N	A2657_batch3	2828	28284308	98.85	1.15	93.78
WP2_69	25.7935	A2657_186	N	A2657_batch3	2579	25793548	99.04	0.96	91.06
WP2_70	32.1596	A2657_187	N	A2657_batch3	3216	32159584	98.83	1.17	94.99
WP2_71	31.8588	A2657_188	N	A2657_batch3	3186	31858808	97.66	2.34	93.98
WP2_72	29.7047	A2657_189	N	A2657_batch3	2970	29704698	99.03	0.97	93.76
WP2_73	30.4878	A2657_190	N	A2657_batch3	3049	30487840	99.24	0.76	94.29
WP2_74A	31.3751	A2657_191	N	A2657_batch3	3138	31375082	99.17	0.83	93.91
WP2_74B	28.7235	A2657_192	N	A2657_batch3	2872	28723520	98.97	1.03	94.04
