# Supplementary material for: Training the salmon’s genes: influence of aerobic exercise, swimming performance and selection on gene expression in Atlantic salmon
Source: BMC Genomics. 2017 Dec 15;18:971. doi: 10.1186/s12864-017-4361-7 (PMC5731093; doi:10.1186/s12864-017-4361-7)
Supplement: Supplementary file 2 — Differential gene expression detected between Bolaks and Lærdal parr heart. (XLSX 2480 kb) [file 12864_2017_4361_MOESM2_ESM.xlsx]

## Sheet: WP3_resSig_Source
gene_ID	baseMean	log2FoldChange	lfcSE	stat	pvalue	padj	transcript_ID	length	genBank_accession	hit_ID	definition	bitScore	score	eval	query_from	query_to	hit_from	hit_to	query_frame	hit_frame	identity	gap	alignment_Len	gene_name	species	GO_ID_C	GO_Def_C	GO_ID_P	GO_Def_P	GO_ID_F	GO_Def_F	Pfam_ID	Pfam_Def	KEGG_ID	KEGG_Def	InterPro_ID	InterPro_Def
XLOC_042912	25.1736	-10.9765	1.6843	-6.51696	7.17472e-11	9.16523e-10	TCONS_00205222	5080	611212	gnl|BL_ORD_ID|611212	M3ZIK5_XIPMA	644	1659	0	895	2169	268	687	1	0	391	9	427	Uncharacterized protein;	Xiphophorus maculatus (Southern platyfish) (Platypoecilus maculatus)	GO:0005634	IEA:UniProtKB-SubCell;nucleus			GO:0043565;GO:0003700	IEA:InterPro;sequence-specific DNA binding;sequence-specific DNA binding transcription factor activity	PF00157;PF00046	1;Pou;Homeobox;2			IPR010982;IPR001356;IPR009057;IPR000327;IPR013847	POU;Lambda_DNA-bd_dom;Homeodomain-like;POU_specific;Homeobox_dom
XLOC_042912	25.1736	-10.9765	1.6843	-6.51696	7.17472e-11	9.16523e-10	TCONS_00205223	4724	367285	gnl|BL_ORD_ID|367285	H2M816_ORYLA	557	1433	4.16858e-178	647	1804	238	655	2	0	358	44	424	Uncharacterized protein;	Oryzias latipes (Medaka fish) (Japanese ricefish)	GO:0005634	IEA:UniProtKB-SubCell;nucleus			GO:0043565;GO:0003700	IEA:InterPro;sequence-specific DNA binding;sequence-specific DNA binding transcription factor activity	PF00157;PF00046	1;Pou;Homeobox;2			IPR010982;IPR001356;IPR009057;IPR000327;IPR013847	POU;Lambda_DNA-bd_dom;Homeodomain-like;POU_specific;Homeobox_dom
XLOC_042912	25.1736	-10.9765	1.6843	-6.51696	7.17472e-11	9.16523e-10	TCONS_00205224	5085	611212	gnl|BL_ORD_ID|611212	M3ZIK5_XIPMA	644	1659	0	900	2174	268	687	3	0	391	9	427	Uncharacterized protein;	Xiphophorus maculatus (Southern platyfish) (Platypoecilus maculatus)	GO:0005634	IEA:UniProtKB-SubCell;nucleus			GO:0043565;GO:0003700	IEA:InterPro;sequence-specific DNA binding;sequence-specific DNA binding transcription factor activity	PF00157;PF00046	1;Pou;Homeobox;2			IPR010982;IPR001356;IPR009057;IPR000327;IPR013847	POU;Lambda_DNA-bd_dom;Homeodomain-like;POU_specific;Homeobox_dom
XLOC_042912	25.1736	-10.9765	1.6843	-6.51696	7.17472e-11	9.16523e-10	TCONS_00205225	5182	611212	gnl|BL_ORD_ID|611212	M3ZIK5_XIPMA	644	1659	0	997	2271	268	687	1	0	391	9	427	Uncharacterized protein;	Xiphophorus maculatus (Southern platyfish) (Platypoecilus maculatus)	GO:0005634	IEA:UniProtKB-SubCell;nucleus			GO:0043565;GO:0003700	IEA:InterPro;sequence-specific DNA binding;sequence-specific DNA binding transcription factor activity	PF00157;PF00046	1;Pou;Homeobox;2			IPR010982;IPR001356;IPR009057;IPR000327;IPR013847	POU;Lambda_DNA-bd_dom;Homeodomain-like;POU_specific;Homeobox_dom
XLOC_042912	25.1736	-10.9765	1.6843	-6.51696	7.17472e-11	9.16523e-10	TCONS_00205226	4552	611212	gnl|BL_ORD_ID|611212	M3ZIK5_XIPMA	644	1659	0	367	1641	268	687	1	0	391	9	427	Uncharacterized protein;	Xiphophorus maculatus (Southern platyfish) (Platypoecilus maculatus)	GO:0005634	IEA:UniProtKB-SubCell;nucleus			GO:0043565;GO:0003700	IEA:InterPro;sequence-specific DNA binding;sequence-specific DNA binding transcription factor activity	PF00157;PF00046	1;Pou;Homeobox;2			IPR010982;IPR001356;IPR009057;IPR000327;IPR013847	POU;Lambda_DNA-bd_dom;Homeodomain-like;POU_specific;Homeobox_dom
XLOC_042912	25.1736	-10.9765	1.6843	-6.51696	7.17472e-11	9.16523e-10	TCONS_00205227	4903	288721	gnl|BL_ORD_ID|288721	G3NKH9_GASAC	475	1220	9.24046e-178	1147	1989	412	692	1	0	246	14	288	Uncharacterized protein;	Gasterosteus aculeatus (Three-spined stickleback)	GO:0005634	IEA:UniProtKB-SubCell;nucleus			GO:0043565;GO:0003700	IEA:InterPro;sequence-specific DNA binding;sequence-specific DNA binding transcription factor activity	PF00157;PF00046	1;Pou;Homeobox;2			IPR010982;IPR001356;IPR009057;IPR000327;IPR013847	POU;Lambda_DNA-bd_dom;Homeodomain-like;POU_specific;Homeobox_dom
XLOC_030507	118.96	-8.9784	0.751279	-11.9508	6.42843e-33	1.12054e-30	TCONS_00154573	3172	847595	gnl|BL_ORD_ID|847595	S4RC61_PETMA	72	174	4.88202e-11	1495	2280	80	324	-2	0	74	35	271	Uncharacterized protein;	Petromyzon marinus (Sea lamprey)
XLOC_030507	118.96	-8.9784	0.751279	-11.9508	6.42843e-33	1.12054e-30	TCONS_00154574	3796	847595	gnl|BL_ORD_ID|847595	S4RC61_PETMA	72	174	6.19477e-11	1495	2280	80	324	-2	0	74	35	271	Uncharacterized protein;	Petromyzon marinus (Sea lamprey)
XLOC_016210	14.878	-5.67155	0.662673	-8.5586	1.14249e-17	3.63457e-16	TCONS_00087637	2516	513071	gnl|BL_ORD_ID|513071	I3JUM8_ORENI	92	227	2.88858e-17	20	148	1703	1745	-2	0	38	0	43	Uncharacterized protein;	Oreochromis niloticus (Nile tilapia) (Tilapia nilotica)	GO:0016021	IEA:InterPro;integral component of membrane	GO:0007154	IEA:InterPro;cell communication			PF03160	Calx-beta;5			IPR003644	Calx_beta
XLOC_075145	12.1198	-5.67155	0.520381	-10.8988	1.16737e-27	1.1748e-25	TCONS_00333989	2843	98612	gnl|BL_ORD_ID|98612	C1BIM4_OSMMO	148	372	1.97921e-37	69	548	30	192	3	0	88	3	163	Tumor necrosis factor receptor superfamily member 14;	Osmerus mordax (Rainbow smelt) (Atherina mordax)							PF00020	1;TNFR_c6			IPR001368	TNFR/NGFR_Cys_rich_reg
XLOC_075145	12.1198	-5.67155	0.520381	-10.8988	1.16737e-27	1.1748e-25	TCONS_00333990	2963	98612	gnl|BL_ORD_ID|98612	C1BIM4_OSMMO	151	381	1.554e-38	123	668	13	192	3	0	92	8	185	Tumor necrosis factor receptor superfamily member 14;	Osmerus mordax (Rainbow smelt) (Atherina mordax)							PF00020	1;TNFR_c6			IPR001368	TNFR/NGFR_Cys_rich_reg
XLOC_014235	4.02213	-5.45948	2.08227	-2.62188	0.00874452	0.0221245	NA	NA	NA	NA	NA	NA	NA	NA	NA	NA	NA	NA	NA	NA	NA	NA	NA	NA	NA	NA	NA	NA	NA	NA	NA	NA	NA	NA	NA	NA	NA
XLOC_086574	39.6013	-5.41067	0.6693	-8.08407	6.264e-16	1.60927e-14	TCONS_00379677	3566	25159	gnl|BL_ORD_ID|25159	A7KE08_SALSA	427	1096	6.23923e-137	3	710	81	316	3	0	211	0	236	Reverse transcriptase-like protein;	Salmo salar (Atlantic salmon)					GO:0003964;GO:0003723	IEA:UniProtKB-KW;IEA:InterPro;RNA binding;RNA-directed DNA polymerase activity	PF00078	1;RVT_1			IPR000477	RVT
XLOC_027145	4.48212	-5.31518	0.712318	-7.46181	8.53408e-14	1.65286e-12	NA	NA	NA	NA	NA	NA	NA	NA	NA	NA	NA	NA	NA	NA	NA	NA	NA	NA	NA	NA	NA	NA	NA	NA	NA	NA	NA	NA	NA	NA	NA
XLOC_006172	3.50848	-5.26393	1.13486	-4.63838	3.51152e-06	2.00972e-05	TCONS_00032773	1576	836002	gnl|BL_ORD_ID|836002	R7VN80_COLLI	69	168	1.23037e-10	130	1026	6	297	-2	0	83	41	316	Collagen-like protein 2;	Columba livia (Domestic pigeon)	GO:0005581	IEA:UniProtKB-KW;collagen
XLOC_006172	3.50848	-5.26393	1.13486	-4.63838	3.51152e-06	2.00972e-05	TCONS_00032774	1801	836002	gnl|BL_ORD_ID|836002	R7VN80_COLLI	67	161	9.67614e-10	505	1251	6	257	-2	0	72	27	264	Collagen-like protein 2;	Columba livia (Domestic pigeon)	GO:0005581	IEA:UniProtKB-KW;collagen
XLOC_055593	18.6515	-5.24478	0.54582	-9.60899	7.32674e-22	3.83281e-20	TCONS_00257371	459	75122	gnl|BL_ORD_ID|75122	B5XF63_SALSA	70	169	1.12015e-13	367	459	153	183	-1	0	31	0	31	Nattectin;	Salmo salar (Atlantic salmon)					GO:0030246	IEA:InterPro;carbohydrate binding	PF00059	Lectin_C;1			IPR001304;IPR016187;IPR018378;IPR016186	C-type_lectin_CS;C-type_lectin;C-type_lectin-like;C-type_lectin_fold
XLOC_063730	3.32096	-5.04179	1.86891	-2.69772	0.00698159	0.0181953	TCONS_00287183	1444	706019	gnl|BL_ORD_ID|706019	Q4RQ79_TETNG	132	332	3.87208e-35	7	225	1	72	-2	0	66	1	73	Chromosome 17 SCAF15006	whole genome shotgun sequence.;	Tetraodon nigroviridis (Spotted green pufferfish) (ChelonodonTetraodon nigroviridis (Spotted green pufferfish) (Chelonodonnigroviridis)
XLOC_043368	35.9994	-4.80676	0.776537	-6.19	6.01638e-10	6.65171e-09	NA	NA	NA	NA	NA	NA	NA	NA	NA	NA	NA	NA	NA	NA	NA	NA	NA	NA	NA	NA	NA	NA	NA	NA	NA	NA	NA	NA	NA	NA	NA
XLOC_095727	2.60546	-4.59375	1.03281	-4.44783	8.67424e-06	4.56668e-05	TCONS_00415278	577	177437	gnl|BL_ORD_ID|177437	E7F2S5_DANRE	218	554	3.08513e-63	2	487	390	544	2	0	113	11	164	Uncharacterized protein;	Danio rerio (Zebrafish) (Brachydanio rerio)			GO:0007160	IEA:InterPro;cell-matrix adhesion	GO:0005509	IEA:InterPro;calcium ion binding	PF00008;PF12661;PF06119;PF00041	NIDO;hEGF;3;EGF;9;2;1;fn3	dre:100001751	-	IPR003886;IPR001881;IPR003961;IPR000742;IPR013032;IPR000436;IPR000152;IPR018097;IPR013783	EGF-like_CS;Fibronectin_type3;Ig-like_fold;EGF-like_Ca-bd_dom;Sushi_SCR_CCP;EGF_Ca-bd_CS;EG-like_dom;Nidogen_extracell_dom;EGF-type_Asp/Asn_hydroxyl_site
XLOC_074542	2.02646	-4.44472	1.09406	-4.06258	4.85328e-05	0.000217336	NA	NA	NA	NA	NA	NA	NA	NA	NA	NA	NA	NA	NA	NA	NA	NA	NA	NA	NA	NA	NA	NA	NA	NA	NA	NA	NA	NA	NA	NA	NA
XLOC_025368	15.339	-4.34827	0.466201	-9.32703	1.08876e-20	5.00419e-19	TCONS_00131713	3765	301897	gnl|BL_ORD_ID|301897	G3PNJ2_GASAC	262	667	5.05672e-87	939	1529	396	662	3	0	140	70	267	Uncharacterized protein;	Gasterosteus aculeatus (Three-spined stickleback)			GO:0009435	IEA:InterPro;NAD biosynthetic process	GO:0005524;GO:0003952;GO:0016810	IEA:InterPro;hydrolase activity	acting on carbon-nitrogen (but not peptide) bonds;NAD+ synthase (glutamine-hydrolyzing) activity;ATP binding	PF00795;PF02540	1;NAD_synthase;CN_hydrolase			IPR014729;IPR003010;IPR003694;IPR014445;IPR022310
XLOC_025368	15.339	-4.34827	0.466201	-9.32703	1.08876e-20	5.00419e-19	TCONS_00131714	3771	301897	gnl|BL_ORD_ID|301897	G3PNJ2_GASAC	263	672	1.58359e-87	939	1535	396	662	3	0	141	68	267	Uncharacterized protein;	Gasterosteus aculeatus (Three-spined stickleback)			GO:0009435	IEA:InterPro;NAD biosynthetic process	GO:0005524;GO:0003952;GO:0016810	IEA:InterPro;hydrolase activity	acting on carbon-nitrogen (but not peptide) bonds;NAD+ synthase (glutamine-hydrolyzing) activity;ATP binding	PF00795;PF02540	1;NAD_synthase;CN_hydrolase			IPR014729;IPR003010;IPR003694;IPR014445;IPR022310
XLOC_025368	15.339	-4.34827	0.466201	-9.32703	1.08876e-20	5.00419e-19	TCONS_00131715	1300	20673	gnl|BL_ORD_ID|20673	A5PLA8_DANRE	155	391	2.66482e-54	939	1199	396	482	3	0	72	0	87	Zgc:165489 protein;	Danio rerio (Zebrafish) (Brachydanio rerio)			GO:0009435	IEA:InterPro;NAD biosynthetic process	GO:0005524;GO:0003952;GO:0016810	IEA:InterPro;hydrolase activity	acting on carbon-nitrogen (but not peptide) bonds;NAD+ synthase (glutamine-hydrolyzing) activity;ATP binding	PF00795;PF02540	1;NAD_synthase;CN_hydrolase	dre:798974	-	IPR014729;IPR003010;IPR003694;IPR014445;IPR022310
XLOC_032058	2.47957	-4.2915	0.510504	-8.40639	4.22841e-17	1.26256e-15	TCONS_00160049	807	515857	gnl|BL_ORD_ID|515857	I3K2L8_ORENI	67	161	7.09785e-11	3	128	705	746	3	0	29	0	42	Uncharacterized protein;	Oreochromis niloticus (Nile tilapia) (Tilapia nilotica)	GO:0016021	IEA:InterPro;integral component of membrane	GO:0006200	IEA:GOC;ATP catabolic process	GO:0005524;GO:0042626	IEA:InterPro;IEA:UniProtKB-KW;ATPase activity	coupled to transmembrane movement of substances;ATP binding	PF00664;PF00005	1;ABC_tran;ABC_membrane			IPR003439;IPR027417;IPR011527;IPR001140;IPR017871
XLOC_016217	3.59768	-4.23179	0.643718	-6.57398	4.89885e-11	6.41869e-10	TCONS_00087694	632	146077	gnl|BL_ORD_ID|146077	D7PS95_DANRE	252	642	6.73123e-78	3	413	187	323	3	0	117	0	137	Fras1-like extracellular matrix protein 3;	Danio rerio (Zebrafish) (Brachydanio rerio)
XLOC_016217	3.59768	-4.23179	0.643718	-6.57398	4.89885e-11	6.41869e-10	TCONS_00087695	1989	513071	gnl|BL_ORD_ID|513071	I3JUM8_ORENI	770	1987	0	610	1764	2456	2840	1	0	360	0	385	Uncharacterized protein;	Oreochromis niloticus (Nile tilapia) (Tilapia nilotica)	GO:0016021	IEA:InterPro;integral component of membrane	GO:0007154	IEA:InterPro;cell communication			PF03160	Calx-beta;5			IPR003644	Calx_beta
XLOC_016217	3.59768	-4.23179	0.643718	-6.57398	4.89885e-11	6.41869e-10	TCONS_00087696	1993	513071	gnl|BL_ORD_ID|513071	I3JUM8_ORENI	967	2498	0	308	1768	2354	2840	2	0	450	0	487	Uncharacterized protein;	Oreochromis niloticus (Nile tilapia) (Tilapia nilotica)	GO:0016021	IEA:InterPro;integral component of membrane	GO:0007154	IEA:InterPro;cell communication			PF03160	Calx-beta;5			IPR003644	Calx_beta
XLOC_016217	3.59768	-4.23179	0.643718	-6.57398	4.89885e-11	6.41869e-10	TCONS_00087697	1991	513071	gnl|BL_ORD_ID|513071	I3JUM8_ORENI	967	2498	0	306	1766	2354	2840	3	0	450	0	487	Uncharacterized protein;	Oreochromis niloticus (Nile tilapia) (Tilapia nilotica)	GO:0016021	IEA:InterPro;integral component of membrane	GO:0007154	IEA:InterPro;cell communication			PF03160	Calx-beta;5			IPR003644	Calx_beta
XLOC_016217	3.59768	-4.23179	0.643718	-6.57398	4.89885e-11	6.41869e-10	TCONS_00087698	2001	513071	gnl|BL_ORD_ID|513071	I3JUM8_ORENI	1064	2750	0	2	1642	2251	2797	2	0	493	0	547	Uncharacterized protein;	Oreochromis niloticus (Nile tilapia) (Tilapia nilotica)	GO:0016021	IEA:InterPro;integral component of membrane	GO:0007154	IEA:InterPro;cell communication			PF03160	Calx-beta;5			IPR003644	Calx_beta
XLOC_016217	3.59768	-4.23179	0.643718	-6.57398	4.89885e-11	6.41869e-10	TCONS_00087699	1999	513071	gnl|BL_ORD_ID|513071	I3JUM8_ORENI	1140	2947	0	2	1774	2251	2840	2	0	531	1	591	Uncharacterized protein;	Oreochromis niloticus (Nile tilapia) (Tilapia nilotica)	GO:0016021	IEA:InterPro;integral component of membrane	GO:0007154	IEA:InterPro;cell communication			PF03160	Calx-beta;5			IPR003644	Calx_beta
XLOC_016217	3.59768	-4.23179	0.643718	-6.57398	4.89885e-11	6.41869e-10	TCONS_00087700	2010	513071	gnl|BL_ORD_ID|513071	I3JUM8_ORENI	1153	2980	0	1	1785	2246	2840	1	0	536	0	595	Uncharacterized protein;	Oreochromis niloticus (Nile tilapia) (Tilapia nilotica)	GO:0016021	IEA:InterPro;integral component of membrane	GO:0007154	IEA:InterPro;cell communication			PF03160	Calx-beta;5			IPR003644	Calx_beta
XLOC_016217	3.59768	-4.23179	0.643718	-6.57398	4.89885e-11	6.41869e-10	TCONS_00087701	2559	513071	gnl|BL_ORD_ID|513071	I3JUM8_ORENI	1477	3823	0	1	2334	2063	2840	1	0	690	0	778	Uncharacterized protein;	Oreochromis niloticus (Nile tilapia) (Tilapia nilotica)	GO:0016021	IEA:InterPro;integral component of membrane	GO:0007154	IEA:InterPro;cell communication			PF03160	Calx-beta;5			IPR003644	Calx_beta
XLOC_016217	3.59768	-4.23179	0.643718	-6.57398	4.89885e-11	6.41869e-10	TCONS_00087702	3519	513071	gnl|BL_ORD_ID|513071	I3JUM8_ORENI	1342	3473	0	1195	3294	2141	2840	1	0	626	0	700	Uncharacterized protein;	Oreochromis niloticus (Nile tilapia) (Tilapia nilotica)	GO:0016021	IEA:InterPro;integral component of membrane	GO:0007154	IEA:InterPro;cell communication			PF03160	Calx-beta;5			IPR003644	Calx_beta
XLOC_016217	3.59768	-4.23179	0.643718	-6.57398	4.89885e-11	6.41869e-10	TCONS_00087703	3608	513071	gnl|BL_ORD_ID|513071	I3JUM8_ORENI	1597	4135	0	861	3383	2000	2840	3	0	750	0	841	Uncharacterized protein;	Oreochromis niloticus (Nile tilapia) (Tilapia nilotica)	GO:0016021	IEA:InterPro;integral component of membrane	GO:0007154	IEA:InterPro;cell communication			PF03160	Calx-beta;5			IPR003644	Calx_beta
XLOC_016217	3.59768	-4.23179	0.643718	-6.57398	4.89885e-11	6.41869e-10	TCONS_00087704	3610	513071	gnl|BL_ORD_ID|513071	I3JUM8_ORENI	2139	5541	0	2	3385	1714	2840	2	0	1010	1	1128	Uncharacterized protein;	Oreochromis niloticus (Nile tilapia) (Tilapia nilotica)	GO:0016021	IEA:InterPro;integral component of membrane	GO:0007154	IEA:InterPro;cell communication			PF03160	Calx-beta;5			IPR003644	Calx_beta
XLOC_016217	3.59768	-4.23179	0.643718	-6.57398	4.89885e-11	6.41869e-10	TCONS_00087705	3641	513071	gnl|BL_ORD_ID|513071	I3JUM8_ORENI	2158	5590	0	3	3416	1704	2840	3	0	1019	1	1138	Uncharacterized protein;	Oreochromis niloticus (Nile tilapia) (Tilapia nilotica)	GO:0016021	IEA:InterPro;integral component of membrane	GO:0007154	IEA:InterPro;cell communication			PF03160	Calx-beta;5			IPR003644	Calx_beta
XLOC_016217	3.59768	-4.23179	0.643718	-6.57398	4.89885e-11	6.41869e-10	TCONS_00087706	3643	513071	gnl|BL_ORD_ID|513071	I3JUM8_ORENI	1107	2863	0	3	1793	1704	2300	3	0	528	0	597	Uncharacterized protein;	Oreochromis niloticus (Nile tilapia) (Tilapia nilotica)	GO:0016021	IEA:InterPro;integral component of membrane	GO:0007154	IEA:InterPro;cell communication			PF03160	Calx-beta;5			IPR003644	Calx_beta
XLOC_016217	3.59768	-4.23179	0.643718	-6.57398	4.89885e-11	6.41869e-10	TCONS_00087707	3639	513071	gnl|BL_ORD_ID|513071	I3JUM8_ORENI	1837	4756	0	3	2927	1704	2678	3	0	869	0	975	Uncharacterized protein;	Oreochromis niloticus (Nile tilapia) (Tilapia nilotica)	GO:0016021	IEA:InterPro;integral component of membrane	GO:0007154	IEA:InterPro;cell communication			PF03160	Calx-beta;5			IPR003644	Calx_beta
XLOC_016217	3.59768	-4.23179	0.643718	-6.57398	4.89885e-11	6.41869e-10	TCONS_00087708	3641	513071	gnl|BL_ORD_ID|513071	I3JUM8_ORENI	2158	5590	0	3	3416	1704	2840	3	0	1019	1	1138	Uncharacterized protein;	Oreochromis niloticus (Nile tilapia) (Tilapia nilotica)	GO:0016021	IEA:InterPro;integral component of membrane	GO:0007154	IEA:InterPro;cell communication			PF03160	Calx-beta;5			IPR003644	Calx_beta
XLOC_016217	3.59768	-4.23179	0.643718	-6.57398	4.89885e-11	6.41869e-10	TCONS_00087709	3643	513071	gnl|BL_ORD_ID|513071	I3JUM8_ORENI	1479	3828	0	3	2387	1704	2498	3	0	700	0	795	Uncharacterized protein;	Oreochromis niloticus (Nile tilapia) (Tilapia nilotica)	GO:0016021	IEA:InterPro;integral component of membrane	GO:0007154	IEA:InterPro;cell communication			PF03160	Calx-beta;5			IPR003644	Calx_beta
XLOC_016217	3.59768	-4.23179	0.643718	-6.57398	4.89885e-11	6.41869e-10	TCONS_00087710	3640	513071	gnl|BL_ORD_ID|513071	I3JUM8_ORENI	1991	5156	0	3	3227	1704	2777	3	0	946	7	1078	Uncharacterized protein;	Oreochromis niloticus (Nile tilapia) (Tilapia nilotica)	GO:0016021	IEA:InterPro;integral component of membrane	GO:0007154	IEA:InterPro;cell communication			PF03160	Calx-beta;5			IPR003644	Calx_beta
XLOC_016217	3.59768	-4.23179	0.643718	-6.57398	4.89885e-11	6.41869e-10	TCONS_00087711	3691	513071	gnl|BL_ORD_ID|513071	I3JUM8_ORENI	1834	4749	0	3	2912	1704	2673	3	0	867	0	970	Uncharacterized protein;	Oreochromis niloticus (Nile tilapia) (Tilapia nilotica)	GO:0016021	IEA:InterPro;integral component of membrane	GO:0007154	IEA:InterPro;cell communication			PF03160	Calx-beta;5			IPR003644	Calx_beta
XLOC_016217	3.59768	-4.23179	0.643718	-6.57398	4.89885e-11	6.41869e-10	TCONS_00087712	3640	513071	gnl|BL_ORD_ID|513071	I3JUM8_ORENI	1481	3833	0	3	2390	1704	2499	3	0	701	0	796	Uncharacterized protein;	Oreochromis niloticus (Nile tilapia) (Tilapia nilotica)	GO:0016021	IEA:InterPro;integral component of membrane	GO:0007154	IEA:InterPro;cell communication			PF03160	Calx-beta;5			IPR003644	Calx_beta
XLOC_016217	3.59768	-4.23179	0.643718	-6.57398	4.89885e-11	6.41869e-10	TCONS_00087713	3642	513071	gnl|BL_ORD_ID|513071	I3JUM8_ORENI	1199	3100	0	3	1955	1704	2354	3	0	570	0	651	Uncharacterized protein;	Oreochromis niloticus (Nile tilapia) (Tilapia nilotica)	GO:0016021	IEA:InterPro;integral component of membrane	GO:0007154	IEA:InterPro;cell communication			PF03160	Calx-beta;5			IPR003644	Calx_beta
XLOC_016217	3.59768	-4.23179	0.643718	-6.57398	4.89885e-11	6.41869e-10	TCONS_00087714	4036	513071	gnl|BL_ORD_ID|513071	I3JUM8_ORENI	2165	5608	0	398	3811	1703	2840	2	0	1020	0	1138	Uncharacterized protein;	Oreochromis niloticus (Nile tilapia) (Tilapia nilotica)	GO:0016021	IEA:InterPro;integral component of membrane	GO:0007154	IEA:InterPro;cell communication			PF03160	Calx-beta;5			IPR003644	Calx_beta
XLOC_073938	40.7578	-4.21479	0.254475	-16.5627	1.29683e-61	4.27881e-58	TCONS_00328363	5836	213452	gnl|BL_ORD_ID|213452	F1R8A1_DANRE	131	329	9.55437e-29	4080	4289	905	974	-3	0	58	0	70	Uncharacterized protein;	Danio rerio (Zebrafish) (Brachydanio rerio)	GO:0005578	IEA:InterPro;proteinaceous extracellular matrix	GO:0006508	IEA:UniProtKB-KW;proteolysis	GO:0004222;GO:0008270	IEA:InterPro;metalloendopeptidase activity;zinc ion binding	PF00090;PF05986;PF01421;PF01562	6;1;TSP_1;Reprolysin;Pep_M12B_propep;ADAM_spacer1			IPR000884;IPR024079;IPR002870;IPR013273;IPR010294;IPR010909;IPR001590	MetalloPept_cat_dom;Peptidase_M12B;Peptidase_M12B_N;ADAM_spacer1;Thrombospondin_1_rpt;PLAC;Peptidase_M12B_ADAM-TS
XLOC_040800	46.1661	-4.19169	0.363557	-11.5297	9.35127e-31	1.30107e-28	TCONS_00196478	2975	664754	gnl|BL_ORD_ID|664754	O93314_ONCMY	861	2224	0	282	1631	21	470	3	0	434	0	450	Glucokinase;	Oncorhynchus mykiss (Rainbow trout) (Salmo gairdneri)			GO:0051594;GO:0032024;GO:0045725;GO:0006096;GO:0045721;GO:0042593	IEA:UniProtKB-KW;negative regulation of gluconeogenesis;glucose homeostasis;glycolysis;ISS:UniProtKB;positive regulation of glycogen biosynthetic process;detection of glucose;positive regulation of insulin secretion	GO:0005524;GO:0004340;GO:0005536	glucokinase activity;ISS:UniProtKB;glucose binding;ATP binding	PF03727;PF00349	Hexokinase_2;1;Hexokinase_1			IPR022672;IPR019807;IPR022673;IPR001312	Hexokinase_N;Hexokinase;Hexokinase_CS;Hexokinase_C
XLOC_040800	46.1661	-4.19169	0.363557	-11.5297	9.35127e-31	1.30107e-28	TCONS_00196479	2634	664754	gnl|BL_ORD_ID|664754	O93314_ONCMY	894	2309	0	138	1544	2	470	3	0	450	0	469	Glucokinase;	Oncorhynchus mykiss (Rainbow trout) (Salmo gairdneri)			GO:0051594;GO:0032024;GO:0045725;GO:0006096;GO:0045721;GO:0042593	IEA:UniProtKB-KW;negative regulation of gluconeogenesis;glucose homeostasis;glycolysis;ISS:UniProtKB;positive regulation of glycogen biosynthetic process;detection of glucose;positive regulation of insulin secretion	GO:0005524;GO:0004340;GO:0005536	glucokinase activity;ISS:UniProtKB;glucose binding;ATP binding	PF03727;PF00349	Hexokinase_2;1;Hexokinase_1			IPR022672;IPR019807;IPR022673;IPR001312	Hexokinase_N;Hexokinase;Hexokinase_CS;Hexokinase_C
XLOC_040800	46.1661	-4.19169	0.363557	-11.5297	9.35127e-31	1.30107e-28	TCONS_00196480	2354	664754	gnl|BL_ORD_ID|664754	O93314_ONCMY	894	2309	0	138	1544	2	470	3	0	450	0	469	Glucokinase;	Oncorhynchus mykiss (Rainbow trout) (Salmo gairdneri)			GO:0051594;GO:0032024;GO:0045725;GO:0006096;GO:0045721;GO:0042593	IEA:UniProtKB-KW;negative regulation of gluconeogenesis;glucose homeostasis;glycolysis;ISS:UniProtKB;positive regulation of glycogen biosynthetic process;detection of glucose;positive regulation of insulin secretion	GO:0005524;GO:0004340;GO:0005536	glucokinase activity;ISS:UniProtKB;glucose binding;ATP binding	PF03727;PF00349	Hexokinase_2;1;Hexokinase_1			IPR022672;IPR019807;IPR022673;IPR001312	Hexokinase_N;Hexokinase;Hexokinase_CS;Hexokinase_C
XLOC_040800	46.1661	-4.19169	0.363557	-11.5297	9.35127e-31	1.30107e-28	TCONS_00196481	4269	664754	gnl|BL_ORD_ID|664754	O93314_ONCMY	584	1503	0	120	995	2	293	3	0	281	0	292	Glucokinase;	Oncorhynchus mykiss (Rainbow trout) (Salmo gairdneri)			GO:0051594;GO:0032024;GO:0045725;GO:0006096;GO:0045721;GO:0042593	IEA:UniProtKB-KW;negative regulation of gluconeogenesis;glucose homeostasis;glycolysis;ISS:UniProtKB;positive regulation of glycogen biosynthetic process;detection of glucose;positive regulation of insulin secretion	GO:0005524;GO:0004340;GO:0005536	glucokinase activity;ISS:UniProtKB;glucose binding;ATP binding	PF03727;PF00349	Hexokinase_2;1;Hexokinase_1			IPR022672;IPR019807;IPR022673;IPR001312	Hexokinase_N;Hexokinase;Hexokinase_CS;Hexokinase_C
XLOC_040800	46.1661	-4.19169	0.363557	-11.5297	9.35127e-31	1.30107e-28	TCONS_00196482	2870	664754	gnl|BL_ORD_ID|664754	O93314_ONCMY	895	2311	0	120	1526	2	470	3	0	450	0	469	Glucokinase;	Oncorhynchus mykiss (Rainbow trout) (Salmo gairdneri)			GO:0051594;GO:0032024;GO:0045725;GO:0006096;GO:0045721;GO:0042593	IEA:UniProtKB-KW;negative regulation of gluconeogenesis;glucose homeostasis;glycolysis;ISS:UniProtKB;positive regulation of glycogen biosynthetic process;detection of glucose;positive regulation of insulin secretion	GO:0005524;GO:0004340;GO:0005536	glucokinase activity;ISS:UniProtKB;glucose binding;ATP binding	PF03727;PF00349	Hexokinase_2;1;Hexokinase_1			IPR022672;IPR019807;IPR022673;IPR001312	Hexokinase_N;Hexokinase;Hexokinase_CS;Hexokinase_C
XLOC_040800	46.1661	-4.19169	0.363557	-11.5297	9.35127e-31	1.30107e-28	TCONS_00196483	2849	664754	gnl|BL_ORD_ID|664754	O93314_ONCMY	648	1669	0	97	1125	2	344	1	0	332	0	343	Glucokinase;	Oncorhynchus mykiss (Rainbow trout) (Salmo gairdneri)			GO:0051594;GO:0032024;GO:0045725;GO:0006096;GO:0045721;GO:0042593	IEA:UniProtKB-KW;negative regulation of gluconeogenesis;glucose homeostasis;glycolysis;ISS:UniProtKB;positive regulation of glycogen biosynthetic process;detection of glucose;positive regulation of insulin secretion	GO:0005524;GO:0004340;GO:0005536	glucokinase activity;ISS:UniProtKB;glucose binding;ATP binding	PF03727;PF00349	Hexokinase_2;1;Hexokinase_1			IPR022672;IPR019807;IPR022673;IPR001312	Hexokinase_N;Hexokinase;Hexokinase_CS;Hexokinase_C
XLOC_040800	46.1661	-4.19169	0.363557	-11.5297	9.35127e-31	1.30107e-28	TCONS_00196484	2400	664754	gnl|BL_ORD_ID|664754	O93314_ONCMY	876	2262	0	97	1476	2	461	1	0	442	0	460	Glucokinase;	Oncorhynchus mykiss (Rainbow trout) (Salmo gairdneri)			GO:0051594;GO:0032024;GO:0045725;GO:0006096;GO:0045721;GO:0042593	IEA:UniProtKB-KW;negative regulation of gluconeogenesis;glucose homeostasis;glycolysis;ISS:UniProtKB;positive regulation of glycogen biosynthetic process;detection of glucose;positive regulation of insulin secretion	GO:0005524;GO:0004340;GO:0005536	glucokinase activity;ISS:UniProtKB;glucose binding;ATP binding	PF03727;PF00349	Hexokinase_2;1;Hexokinase_1			IPR022672;IPR019807;IPR022673;IPR001312	Hexokinase_N;Hexokinase;Hexokinase_CS;Hexokinase_C
XLOC_040800	46.1661	-4.19169	0.363557	-11.5297	9.35127e-31	1.30107e-28	TCONS_00196485	2472	664754	gnl|BL_ORD_ID|664754	O93314_ONCMY	894	2308	0	97	1503	2	470	1	0	450	0	469	Glucokinase;	Oncorhynchus mykiss (Rainbow trout) (Salmo gairdneri)			GO:0051594;GO:0032024;GO:0045725;GO:0006096;GO:0045721;GO:0042593	IEA:UniProtKB-KW;negative regulation of gluconeogenesis;glucose homeostasis;glycolysis;ISS:UniProtKB;positive regulation of glycogen biosynthetic process;detection of glucose;positive regulation of insulin secretion	GO:0005524;GO:0004340;GO:0005536	glucokinase activity;ISS:UniProtKB;glucose binding;ATP binding	PF03727;PF00349	Hexokinase_2;1;Hexokinase_1			IPR022672;IPR019807;IPR022673;IPR001312	Hexokinase_N;Hexokinase;Hexokinase_CS;Hexokinase_C
XLOC_040800	46.1661	-4.19169	0.363557	-11.5297	9.35127e-31	1.30107e-28	TCONS_00196486	2333	664754	gnl|BL_ORD_ID|664754	O93314_ONCMY	698	1799	0	309	1409	95	461	3	0	353	0	367	Glucokinase;	Oncorhynchus mykiss (Rainbow trout) (Salmo gairdneri)			GO:0051594;GO:0032024;GO:0045725;GO:0006096;GO:0045721;GO:0042593	IEA:UniProtKB-KW;negative regulation of gluconeogenesis;glucose homeostasis;glycolysis;ISS:UniProtKB;positive regulation of glycogen biosynthetic process;detection of glucose;positive regulation of insulin secretion	GO:0005524;GO:0004340;GO:0005536	glucokinase activity;ISS:UniProtKB;glucose binding;ATP binding	PF03727;PF00349	Hexokinase_2;1;Hexokinase_1			IPR022672;IPR019807;IPR022673;IPR001312	Hexokinase_N;Hexokinase;Hexokinase_CS;Hexokinase_C
XLOC_040800	46.1661	-4.19169	0.363557	-11.5297	9.35127e-31	1.30107e-28	TCONS_00196487	4179	664754	gnl|BL_ORD_ID|664754	O93314_ONCMY	406	1041	3.14738e-144	309	905	95	293	3	0	192	0	199	Glucokinase;	Oncorhynchus mykiss (Rainbow trout) (Salmo gairdneri)			GO:0051594;GO:0032024;GO:0045725;GO:0006096;GO:0045721;GO:0042593	IEA:UniProtKB-KW;negative regulation of gluconeogenesis;glucose homeostasis;glycolysis;ISS:UniProtKB;positive regulation of glycogen biosynthetic process;detection of glucose;positive regulation of insulin secretion	GO:0005524;GO:0004340;GO:0005536	glucokinase activity;ISS:UniProtKB;glucose binding;ATP binding	PF03727;PF00349	Hexokinase_2;1;Hexokinase_1			IPR022672;IPR019807;IPR022673;IPR001312	Hexokinase_N;Hexokinase;Hexokinase_CS;Hexokinase_C
XLOC_040800	46.1661	-4.19169	0.363557	-11.5297	9.35127e-31	1.30107e-28	TCONS_00196488	2341	664754	gnl|BL_ORD_ID|664754	O93314_ONCMY	293	749	5.35634e-88	914	1417	294	461	2	0	161	0	168	Glucokinase;	Oncorhynchus mykiss (Rainbow trout) (Salmo gairdneri)			GO:0051594;GO:0032024;GO:0045725;GO:0006096;GO:0045721;GO:0042593	IEA:UniProtKB-KW;negative regulation of gluconeogenesis;glucose homeostasis;glycolysis;ISS:UniProtKB;positive regulation of glycogen biosynthetic process;detection of glucose;positive regulation of insulin secretion	GO:0005524;GO:0004340;GO:0005536	glucokinase activity;ISS:UniProtKB;glucose binding;ATP binding	PF03727;PF00349	Hexokinase_2;1;Hexokinase_1			IPR022672;IPR019807;IPR022673;IPR001312	Hexokinase_N;Hexokinase;Hexokinase_CS;Hexokinase_C
XLOC_040800	46.1661	-4.19169	0.363557	-11.5297	9.35127e-31	1.30107e-28	TCONS_00196489	2534	664754	gnl|BL_ORD_ID|664754	O93314_ONCMY	311	795	4.5539e-94	914	1444	294	470	2	0	169	0	177	Glucokinase;	Oncorhynchus mykiss (Rainbow trout) (Salmo gairdneri)			GO:0051594;GO:0032024;GO:0045725;GO:0006096;GO:0045721;GO:0042593	IEA:UniProtKB-KW;negative regulation of gluconeogenesis;glucose homeostasis;glycolysis;ISS:UniProtKB;positive regulation of glycogen biosynthetic process;detection of glucose;positive regulation of insulin secretion	GO:0005524;GO:0004340;GO:0005536	glucokinase activity;ISS:UniProtKB;glucose binding;ATP binding	PF03727;PF00349	Hexokinase_2;1;Hexokinase_1			IPR022672;IPR019807;IPR022673;IPR001312	Hexokinase_N;Hexokinase;Hexokinase_CS;Hexokinase_C
XLOC_025320	13.0022	-4.11689	0.534127	-7.7077	1.28109e-14	2.77817e-13	TCONS_00131341	1937	54886	gnl|BL_ORD_ID|54886	B3DHE2_DANRE	58	138	2.63828e-09	821	925	357	391	2	0	26	0	35	Similar to ENSANGP00000010363;Similar to ENSANGP00000010363;Uncharacterized protein;	Danio rerio (Zebrafish) (Brachydanio rerio)							PF13359	1;DDE_Tnp_4	dre:100191015	-	IPR026103;IPR027806	HARBI1_dom;HARBI1
XLOC_025320	13.0022	-4.11689	0.534127	-7.7077	1.28109e-14	2.77817e-13	TCONS_00131342	2541	54886	gnl|BL_ORD_ID|54886	B3DHE2_DANRE	58	138	3.59786e-09	1425	1529	357	391	3	0	26	0	35	Similar to ENSANGP00000010363;Similar to ENSANGP00000010363;Uncharacterized protein;	Danio rerio (Zebrafish) (Brachydanio rerio)							PF13359	1;DDE_Tnp_4	dre:100191015	-	IPR026103;IPR027806	HARBI1_dom;HARBI1
XLOC_053358	5.66667	-4.01137	0.399001	-10.0535	8.86276e-24	5.75887e-22	TCONS_00247893	1874	513425	gnl|BL_ORD_ID|513425	I3JVN2_ORENI	191	485	3.19359e-49	871	1539	116	309	1	0	119	31	224	Uncharacterized protein;	Oreochromis niloticus (Nile tilapia) (Tilapia nilotica)							PF07679	I-set;5			IPR003598;IPR007110;IPR013783;IPR013098	Ig_I-set;Ig-like_dom;Ig_sub2;Ig-like_fold
XLOC_053358	5.66667	-4.01137	0.399001	-10.0535	8.86276e-24	5.75887e-22	TCONS_00247894	12088	513425	gnl|BL_ORD_ID|513425	I3JVN2_ORENI	479	1232	0	5166	5978	1127	1396	3	0	221	1	271	Uncharacterized protein;	Oreochromis niloticus (Nile tilapia) (Tilapia nilotica)							PF07679	I-set;5			IPR003598;IPR007110;IPR013783;IPR013098	Ig_I-set;Ig-like_dom;Ig_sub2;Ig-like_fold
XLOC_053358	5.66667	-4.01137	0.399001	-10.0535	8.86276e-24	5.75887e-22	TCONS_00247895	12170	513425	gnl|BL_ORD_ID|513425	I3JVN2_ORENI	772	1993	0	4789	6060	975	1396	1	0	356	2	424	Uncharacterized protein;	Oreochromis niloticus (Nile tilapia) (Tilapia nilotica)							PF07679	I-set;5			IPR003598;IPR007110;IPR013783;IPR013098	Ig_I-set;Ig-like_dom;Ig_sub2;Ig-like_fold
XLOC_053358	5.66667	-4.01137	0.399001	-10.0535	8.86276e-24	5.75887e-22	TCONS_00247896	12137	710725	gnl|BL_ORD_ID|710725	Q4S3Q6_TETNG	541	1393	0	2267	5233	654	1531	2	0	444	193	1030	Chromosome 17 SCAF14747	whole genome shotgun sequence.;	Tetraodon nigroviridis (Spotted green pufferfish) (ChelonodonTetraodon nigroviridis (Spotted green pufferfish) (Chelonodonnigroviridis)	GO:0031461	IEA:InterPro;cullin-RING ubiquitin ligase complex	GO:0006511	IEA:InterPro;ubiquitin-dependent protein catabolic process			PF00888;PF07679	Cullin;1;I-set;5			IPR003598;IPR007110;IPR013783;IPR001373;IPR013098;IPR016159
XLOC_053358	5.66667	-4.01137	0.399001	-10.0535	8.86276e-24	5.75887e-22	TCONS_00247897	12092	710725	gnl|BL_ORD_ID|710725	Q4S3Q6_TETNG	536	1380	0	2267	5152	654	1531	2	0	444	220	1030	Chromosome 17 SCAF14747	whole genome shotgun sequence.;	Tetraodon nigroviridis (Spotted green pufferfish) (ChelonodonTetraodon nigroviridis (Spotted green pufferfish) (Chelonodonnigroviridis)	GO:0031461	IEA:InterPro;cullin-RING ubiquitin ligase complex	GO:0006511	IEA:InterPro;ubiquitin-dependent protein catabolic process			PF00888;PF07679	Cullin;1;I-set;5			IPR003598;IPR007110;IPR013783;IPR001373;IPR013098;IPR016159
XLOC_053358	5.66667	-4.01137	0.399001	-10.0535	8.86276e-24	5.75887e-22	TCONS_00247898	12090	513425	gnl|BL_ORD_ID|513425	I3JVN2_ORENI	926	2393	0	3962	5980	694	1396	2	0	500	80	728	Uncharacterized protein;	Oreochromis niloticus (Nile tilapia) (Tilapia nilotica)							PF07679	I-set;5			IPR003598;IPR007110;IPR013783;IPR013098	Ig_I-set;Ig-like_dom;Ig_sub2;Ig-like_fold
XLOC_053358	5.66667	-4.01137	0.399001	-10.0535	8.86276e-24	5.75887e-22	TCONS_00247899	12168	513425	gnl|BL_ORD_ID|513425	I3JVN2_ORENI	974	2516	0	3962	6058	694	1396	2	0	519	54	728	Uncharacterized protein;	Oreochromis niloticus (Nile tilapia) (Tilapia nilotica)							PF07679	I-set;5			IPR003598;IPR007110;IPR013783;IPR013098	Ig_I-set;Ig-like_dom;Ig_sub2;Ig-like_fold
XLOC_053358	5.66667	-4.01137	0.399001	-10.0535	8.86276e-24	5.75887e-22	TCONS_00247900	12087	513425	gnl|BL_ORD_ID|513425	I3JVN2_ORENI	931	2404	0	3962	5977	694	1396	2	0	500	79	727	Uncharacterized protein;	Oreochromis niloticus (Nile tilapia) (Tilapia nilotica)							PF07679	I-set;5			IPR003598;IPR007110;IPR013783;IPR013098	Ig_I-set;Ig-like_dom;Ig_sub2;Ig-like_fold
XLOC_053358	5.66667	-4.01137	0.399001	-10.0535	8.86276e-24	5.75887e-22	TCONS_00247901	12171	513425	gnl|BL_ORD_ID|513425	I3JVN2_ORENI	972	2512	0	3962	6061	694	1396	2	0	519	53	728	Uncharacterized protein;	Oreochromis niloticus (Nile tilapia) (Tilapia nilotica)							PF07679	I-set;5			IPR003598;IPR007110;IPR013783;IPR013098	Ig_I-set;Ig-like_dom;Ig_sub2;Ig-like_fold
XLOC_053358	5.66667	-4.01137	0.399001	-10.0535	8.86276e-24	5.75887e-22	TCONS_00247902	12172	513425	gnl|BL_ORD_ID|513425	I3JVN2_ORENI	772	1991	0	4794	6062	976	1396	3	0	356	2	423	Uncharacterized protein;	Oreochromis niloticus (Nile tilapia) (Tilapia nilotica)							PF07679	I-set;5			IPR003598;IPR007110;IPR013783;IPR013098	Ig_I-set;Ig-like_dom;Ig_sub2;Ig-like_fold
XLOC_053358	5.66667	-4.01137	0.399001	-10.0535	8.86276e-24	5.75887e-22	TCONS_00247903	12173	710725	gnl|BL_ORD_ID|710725	Q4S3Q6_TETNG	541	1392	0	2267	5233	654	1531	2	0	444	193	1030	Chromosome 17 SCAF14747	whole genome shotgun sequence.;	Tetraodon nigroviridis (Spotted green pufferfish) (ChelonodonTetraodon nigroviridis (Spotted green pufferfish) (Chelonodonnigroviridis)	GO:0031461	IEA:InterPro;cullin-RING ubiquitin ligase complex	GO:0006511	IEA:InterPro;ubiquitin-dependent protein catabolic process			PF00888;PF07679	Cullin;1;I-set;5			IPR003598;IPR007110;IPR013783;IPR001373;IPR013098;IPR016159
XLOC_053358	5.66667	-4.01137	0.399001	-10.0535	8.86276e-24	5.75887e-22	TCONS_00247904	12110	710725	gnl|BL_ORD_ID|710725	Q4S3Q6_TETNG	380	975	0	5170	5823	1530	1748	1	0	175	3	220	Chromosome 17 SCAF14747	whole genome shotgun sequence.;	Tetraodon nigroviridis (Spotted green pufferfish) (ChelonodonTetraodon nigroviridis (Spotted green pufferfish) (Chelonodonnigroviridis)	GO:0031461	IEA:InterPro;cullin-RING ubiquitin ligase complex	GO:0006511	IEA:InterPro;ubiquitin-dependent protein catabolic process			PF00888;PF07679	Cullin;1;I-set;5			IPR003598;IPR007110;IPR013783;IPR001373;IPR013098;IPR016159
XLOC_053358	5.66667	-4.01137	0.399001	-10.0535	8.86276e-24	5.75887e-22	TCONS_00247905	12089	710725	gnl|BL_ORD_ID|710725	Q4S3Q6_TETNG	644	1660	0	4708	5802	1383	1748	1	0	296	3	367	Chromosome 17 SCAF14747	whole genome shotgun sequence.;	Tetraodon nigroviridis (Spotted green pufferfish) (ChelonodonTetraodon nigroviridis (Spotted green pufferfish) (Chelonodonnigroviridis)	GO:0031461	IEA:InterPro;cullin-RING ubiquitin ligase complex	GO:0006511	IEA:InterPro;ubiquitin-dependent protein catabolic process			PF00888;PF07679	Cullin;1;I-set;5			IPR003598;IPR007110;IPR013783;IPR001373;IPR013098;IPR016159
XLOC_053358	5.66667	-4.01137	0.399001	-10.0535	8.86276e-24	5.75887e-22	TCONS_00247906	11963	710725	gnl|BL_ORD_ID|710725	Q4S3Q6_TETNG	913	2357	0	2148	5681	654	1748	3	0	616	223	1248	Chromosome 17 SCAF14747	whole genome shotgun sequence.;	Tetraodon nigroviridis (Spotted green pufferfish) (ChelonodonTetraodon nigroviridis (Spotted green pufferfish) (Chelonodonnigroviridis)	GO:0031461	IEA:InterPro;cullin-RING ubiquitin ligase complex	GO:0006511	IEA:InterPro;ubiquitin-dependent protein catabolic process			PF00888;PF07679	Cullin;1;I-set;5			IPR003598;IPR007110;IPR013783;IPR001373;IPR013098;IPR016159
XLOC_053358	5.66667	-4.01137	0.399001	-10.0535	8.86276e-24	5.75887e-22	TCONS_00247907	9652	513425	gnl|BL_ORD_ID|513425	I3JVN2_ORENI	928	2398	0	1527	3542	694	1396	3	0	500	79	727	Uncharacterized protein;	Oreochromis niloticus (Nile tilapia) (Tilapia nilotica)							PF07679	I-set;5			IPR003598;IPR007110;IPR013783;IPR013098	Ig_I-set;Ig-like_dom;Ig_sub2;Ig-like_fold
XLOC_086147	12.3234	-4.01041	0.511682	-7.83769	4.58895e-15	1.06146e-13	TCONS_00377995	459	32403	gnl|BL_ORD_ID|32403	A8KAZ5_DANRE	186	472	2.44774e-54	31	459	14	156	1	0	84	0	143	LOC100006972 protein;	Danio rerio (Zebrafish) (Brachydanio rerio)			GO:0010951	IEA:GOC;negative regulation of endopeptidase activity	GO:0004866	IEA:InterPro;endopeptidase inhibitor activity	PF07703;PF01835	1;A2M_N_2;A2M_N			IPR002890;IPR011625	A2M_N_2;A2M_N
XLOC_055458	14.2034	-3.92407	0.510449	-7.68749	1.50047e-14	3.21325e-13	TCONS_00256195	1698	800938	gnl|BL_ORD_ID|800938	Q9DFD5_ONCMY	164	415	1.18612e-46	397	660	1	88	1	0	84	0	88	Differentially regulated trout protein 1;	Oncorhynchus mykiss (Rainbow trout) (Salmo gairdneri)
XLOC_055458	14.2034	-3.92407	0.510449	-7.68749	1.50047e-14	3.21325e-13	TCONS_00256196	1666	800938	gnl|BL_ORD_ID|800938	Q9DFD5_ONCMY	166	420	2.54257e-47	365	628	1	88	2	0	84	0	88	Differentially regulated trout protein 1;	Oncorhynchus mykiss (Rainbow trout) (Salmo gairdneri)
XLOC_055458	14.2034	-3.92407	0.510449	-7.68749	1.50047e-14	3.21325e-13	TCONS_00256197	1619	800938	gnl|BL_ORD_ID|800938	Q9DFD5_ONCMY	164	414	1.27036e-46	318	581	1	88	3	0	84	0	88	Differentially regulated trout protein 1;	Oncorhynchus mykiss (Rainbow trout) (Salmo gairdneri)
XLOC_055458	14.2034	-3.92407	0.510449	-7.68749	1.50047e-14	3.21325e-13	TCONS_00256198	1605	800938	gnl|BL_ORD_ID|800938	Q9DFD5_ONCMY	158	397	3.44809e-44	307	567	1	88	1	0	83	1	88	Differentially regulated trout protein 1;	Oncorhynchus mykiss (Rainbow trout) (Salmo gairdneri)
XLOC_055458	14.2034	-3.92407	0.510449	-7.68749	1.50047e-14	3.21325e-13	TCONS_00256199	1605	800938	gnl|BL_ORD_ID|800938	Q9DFD5_ONCMY	141	355	1.76991e-38	361	567	20	88	1	0	66	0	69	Differentially regulated trout protein 1;	Oncorhynchus mykiss (Rainbow trout) (Salmo gairdneri)
XLOC_055458	14.2034	-3.92407	0.510449	-7.68749	1.50047e-14	3.21325e-13	TCONS_00256200	1563	800938	gnl|BL_ORD_ID|800938	Q9DFD5_ONCMY	146	368	2.6129e-40	307	525	16	88	1	0	69	0	73	Differentially regulated trout protein 1;	Oncorhynchus mykiss (Rainbow trout) (Salmo gairdneri)
XLOC_055458	14.2034	-3.92407	0.510449	-7.68749	1.50047e-14	3.21325e-13	TCONS_00256201	1333	800938	gnl|BL_ORD_ID|800938	Q9DFD5_ONCMY	164	415	2.25794e-47	32	295	1	88	2	0	84	0	88	Differentially regulated trout protein 1;	Oncorhynchus mykiss (Rainbow trout) (Salmo gairdneri)
XLOC_098636	2.91918	-3.82895	0.417695	-9.16686	4.86986e-20	2.04685e-18	TCONS_00424510	2808	7082	gnl|BL_ORD_ID|7082	A2CET1_DANRE	592	1525	0	559	2067	7	508	1	0	349	3	504	Uncharacterized protein;	Danio rerio (Zebrafish) (Brachydanio rerio)							PF04712	Radial_spoke;1	dre:100148286	-	IPR006802	Radial_spoke
XLOC_062166	3.25032	-3.78841	0.587645	-6.44678	1.14252e-10	1.41073e-09	TCONS_00282164	2001	177225	gnl|BL_ORD_ID|177225	E7F245_DANRE	163	412	4.28713e-43	1634	1999	226	330	-3	0	85	17	122	Uncharacterized protein;	Danio rerio (Zebrafish) (Brachydanio rerio)									dre:570653	-	IPR026642	Glcci1/FAM117
XLOC_092830	44.7931	-3.76842	0.502702	-7.49633	6.56303e-14	1.29666e-12	TCONS_00405172	9384	806801	gnl|BL_ORD_ID|806801	Q9PW00_PLEPL	126	314	4.70772e-87	8063	8278	186	257	2	0	56	0	72	Transposase;	Pleuronectes platessa (European plaice)			GO:0015074;GO:0006313	IEA:InterPro;DNA integration;transposition	DNA-mediated	GO:0003677;GO:0004803	IEA:InterPro;transposase activity;DNA binding	PF01498	1;HTH_Tnp_Tc3_2			IPR011991;IPR009057;IPR002492
XLOC_092830	44.7931	-3.76842	0.502702	-7.49633	6.56303e-14	1.29666e-12	TCONS_00405173	5110	521877	gnl|BL_ORD_ID|521877	I3KJV2_ORENI	160	403	7.06241e-38	4822	5082	816	902	1	0	79	0	87	Uncharacterized protein;	Oreochromis niloticus (Nile tilapia) (Tilapia nilotica)	GO:0016021;GO:0005886	IEA:UniProtKB-KW;plasma membrane;integral component of membrane			GO:0004930	IEA:UniProtKB-KW;G-protein coupled receptor activity	PF01094;PF07562;PF00003	NCD3G;1;7tm_3;ANF_receptor			IPR011500;IPR028082;IPR017978;IPR000337;IPR001786;IPR017979;IPR001828;IPR000162	GPCR_3_mtglu_rcpt;GPCR_3_C;GPCR_3;GPCR_3_9-Cys_dom;ANF_lig-bd_rcpt;Peripla_BP_I;GPCR_3_mtglu_rcpt_4;GPCR_3_CS
XLOC_043383	15.1426	-3.73074	0.724995	-5.14588	2.66269e-07	1.86979e-06	NA	NA	NA	NA	NA	NA	NA	NA	NA	NA	NA	NA	NA	NA	NA	NA	NA	NA	NA	NA	NA	NA	NA	NA	NA	NA	NA	NA	NA	NA	NA
XLOC_075146	1.2762	-3.72563	0.721417	-5.16432	2.41309e-07	1.71117e-06	NA	NA	NA	NA	NA	NA	NA	NA	NA	NA	NA	NA	NA	NA	NA	NA	NA	NA	NA	NA	NA	NA	NA	NA	NA	NA	NA	NA	NA	NA	NA
XLOC_037678	124.25	-3.71978	0.452762	-8.21574	2.10861e-16	5.75654e-15	TCONS_00183750	1182	685968	gnl|BL_ORD_ID|685968	Q2LK91_ONCMY	627	1616	0	41	1120	1	366	2	0	326	8	367	FBPL4;	Oncorhynchus mykiss (Rainbow trout) (Salmo gairdneri)			GO:0007155	IEA:InterPro;cell adhesion			PF00754	4;F5_F8_type_C			IPR000421;IPR006585;IPR008979	Coagulation_fac_5/8-C_type_dom;Galactose-bd-like;FTP1
XLOC_037678	124.25	-3.71978	0.452762	-8.21574	2.10861e-16	5.75654e-15	TCONS_00183751	1005	685968	gnl|BL_ORD_ID|685968	Q2LK91_ONCMY	567	1461	0	30	1004	1	325	3	0	294	0	325	FBPL4;	Oncorhynchus mykiss (Rainbow trout) (Salmo gairdneri)			GO:0007155	IEA:InterPro;cell adhesion			PF00754	4;F5_F8_type_C			IPR000421;IPR006585;IPR008979	Coagulation_fac_5/8-C_type_dom;Galactose-bd-like;FTP1
XLOC_037678	124.25	-3.71978	0.452762	-8.21574	2.10861e-16	5.75654e-15	TCONS_00183752	1168	685968	gnl|BL_ORD_ID|685968	Q2LK91_ONCMY	554	1426	0	262	1167	24	325	1	0	273	0	302	FBPL4;	Oncorhynchus mykiss (Rainbow trout) (Salmo gairdneri)			GO:0007155	IEA:InterPro;cell adhesion			PF00754	4;F5_F8_type_C			IPR000421;IPR006585;IPR008979	Coagulation_fac_5/8-C_type_dom;Galactose-bd-like;FTP1
XLOC_091143	4.47017	-3.70054	0.483306	-7.65671	1.90754e-14	4.04374e-13	TCONS_00398831	768	516968	gnl|BL_ORD_ID|516968	I3K5T0_ORENI	67	163	2.45243e-11	305	616	401	504	2	0	52	2	105	Uncharacterized protein;	Oreochromis niloticus (Nile tilapia) (Tilapia nilotica)							PF06702	1;DUF1193			IPR009581;IPR024869	DUF1193;FAM20
XLOC_091143	4.47017	-3.70054	0.483306	-7.65671	1.90754e-14	4.04374e-13	TCONS_00398833	556	516968	gnl|BL_ORD_ID|516968	I3K5T0_ORENI	67	161	1.85848e-11	126	404	412	504	3	0	50	2	94	Uncharacterized protein;	Oreochromis niloticus (Nile tilapia) (Tilapia nilotica)							PF06702	1;DUF1193			IPR009581;IPR024869	DUF1193;FAM20
XLOC_091143	4.47017	-3.70054	0.483306	-7.65671	1.90754e-14	4.04374e-13	TCONS_00398834	916	516968	gnl|BL_ORD_ID|516968	I3K5T0_ORENI	67	163	5.45075e-11	486	764	412	504	3	0	50	2	94	Uncharacterized protein;	Oreochromis niloticus (Nile tilapia) (Tilapia nilotica)							PF06702	1;DUF1193			IPR009581;IPR024869	DUF1193;FAM20
XLOC_025369	13.6278	-3.65694	0.742817	-4.92307	8.51954e-07	5.45742e-06	TCONS_00131716	974	20673	gnl|BL_ORD_ID|20673	A5PLA8_DANRE	79	192	3.93043e-23	206	340	222	266	2	0	35	0	45	Zgc:165489 protein;	Danio rerio (Zebrafish) (Brachydanio rerio)			GO:0009435	IEA:InterPro;NAD biosynthetic process	GO:0005524;GO:0003952;GO:0016810	IEA:InterPro;hydrolase activity	acting on carbon-nitrogen (but not peptide) bonds;NAD+ synthase (glutamine-hydrolyzing) activity;ATP binding	PF00795;PF02540	1;NAD_synthase;CN_hydrolase	dre:798974	-	IPR014729;IPR003010;IPR003694;IPR014445;IPR022310
XLOC_053387	7.9669	-3.63403	0.395783	-9.18189	4.23592e-20	1.79345e-18	NA	NA	NA	NA	NA	NA	NA	NA	NA	NA	NA	NA	NA	NA	NA	NA	NA	NA	NA	NA	NA	NA	NA	NA	NA	NA	NA	NA	NA	NA	NA
XLOC_062167	3.8263	-3.60767	0.569755	-6.33196	2.42061e-10	2.8531e-09	TCONS_00282166	2014	177225	gnl|BL_ORD_ID|177225	E7F245_DANRE	163	411	7.44902e-43	3	368	226	330	3	0	85	17	122	Uncharacterized protein;	Danio rerio (Zebrafish) (Brachydanio rerio)									dre:570653	-	IPR026642	Glcci1/FAM117
XLOC_062167	3.8263	-3.60767	0.569755	-6.33196	2.42061e-10	2.8531e-09	TCONS_00282167	2003	177225	gnl|BL_ORD_ID|177225	E7F245_DANRE	158	399	2.72612e-41	1	357	229	330	1	0	84	17	119	Uncharacterized protein;	Danio rerio (Zebrafish) (Brachydanio rerio)									dre:570653	-	IPR026642	Glcci1/FAM117
XLOC_062167	3.8263	-3.60767	0.569755	-6.33196	2.42061e-10	2.8531e-09	TCONS_00282168	2009	177225	gnl|BL_ORD_ID|177225	E7F245_DANRE	160	404	5.47619e-42	1	363	227	330	1	0	84	17	121	Uncharacterized protein;	Danio rerio (Zebrafish) (Brachydanio rerio)									dre:570653	-	IPR026642	Glcci1/FAM117
XLOC_062167	3.8263	-3.60767	0.569755	-6.33196	2.42061e-10	2.8531e-09	TCONS_00282169	2447	177225	gnl|BL_ORD_ID|177225	E7F245_DANRE	332	849	4.87327e-104	7	801	77	330	1	0	199	27	273	Uncharacterized protein;	Danio rerio (Zebrafish) (Brachydanio rerio)									dre:570653	-	IPR026642	Glcci1/FAM117
XLOC_043381	12.04	-3.59783	0.89931	-4.00065	6.31675e-05	0.000276389	NA	NA	NA	NA	NA	NA	NA	NA	NA	NA	NA	NA	NA	NA	NA	NA	NA	NA	NA	NA	NA	NA	NA	NA	NA	NA	NA	NA	NA	NA	NA
XLOC_078752	2.04764	-3.56129	0.444849	-8.00561	1.18878e-15	2.95226e-14	TCONS_00349260	2339	713679	gnl|BL_ORD_ID|713679	Q4SC77_TETNG	54	129	5.66016e-07	1003	1074	80	103	1	0	24	0	24	Chromosome undetermined SCAF14659	whole genome shotgun sequence.;	Tetraodon nigroviridis (Spotted green pufferfish) (ChelonodonTetraodon nigroviridis (Spotted green pufferfish) (Chelonodonnigroviridis)
XLOC_056639	26.7787	-3.51565	0.383381	-9.17011	4.72541e-20	1.98975e-18	TCONS_00262258	1643	223923	gnl|BL_ORD_ID|223923	F5BZQ8_9PERO	142	356	5.90116e-37	201	713	16	204	3	0	73	18	189	Putative uncharacterized protein;	Epinephelus bruneus (longtooth grouper)											IPR011038	Calycin-like
XLOC_056639	26.7787	-3.51565	0.383381	-9.17011	4.72541e-20	1.98975e-18	TCONS_00262259	3528	613869	gnl|BL_ORD_ID|613869	M3ZR65_XIPMA	627	1616	0	405	1865	1	505	3	0	344	34	513	Uncharacterized protein;	Xiphophorus maculatus (Southern platyfish) (Platypoecilus maculatus)	GO:0031012	IEA:InterPro;extracellular matrix	GO:0006508	IEA:UniProtKB-KW;proteolysis	GO:0004222;GO:0008270	IEA:InterPro;metalloendopeptidase activity;zinc ion binding	PF01471;PF00413;PF00045	Hemopexin;1;PG_binding_1;Peptidase_M10;2			IPR028726;IPR001818;IPR002477;IPR024079;IPR018487;IPR021190;IPR000585;IPR006026	Peptidoglycan-bd-like;Peptidase_Metallo;Pept_M10_metallopeptidase;MMP17;Pept_M10A;MetalloPept_cat_dom;Hemopexin-like_dom;Hemopexin-like_repeat
XLOC_056639	26.7787	-3.51565	0.383381	-9.17011	4.72541e-20	1.98975e-18	TCONS_00262260	3680	613869	gnl|BL_ORD_ID|613869	M3ZR65_XIPMA	633	1632	0	493	1947	1	505	1	0	345	32	511	Uncharacterized protein;	Xiphophorus maculatus (Southern platyfish) (Platypoecilus maculatus)	GO:0031012	IEA:InterPro;extracellular matrix	GO:0006508	IEA:UniProtKB-KW;proteolysis	GO:0004222;GO:0008270	IEA:InterPro;metalloendopeptidase activity;zinc ion binding	PF01471;PF00413;PF00045	Hemopexin;1;PG_binding_1;Peptidase_M10;2			IPR028726;IPR001818;IPR002477;IPR024079;IPR018487;IPR021190;IPR000585;IPR006026	Peptidoglycan-bd-like;Peptidase_Metallo;Pept_M10_metallopeptidase;MMP17;Pept_M10A;MetalloPept_cat_dom;Hemopexin-like_dom;Hemopexin-like_repeat
XLOC_056639	26.7787	-3.51565	0.383381	-9.17011	4.72541e-20	1.98975e-18	TCONS_00262261	3610	613869	gnl|BL_ORD_ID|613869	M3ZR65_XIPMA	633	1632	0	493	1947	1	505	1	0	345	32	511	Uncharacterized protein;	Xiphophorus maculatus (Southern platyfish) (Platypoecilus maculatus)	GO:0031012	IEA:InterPro;extracellular matrix	GO:0006508	IEA:UniProtKB-KW;proteolysis	GO:0004222;GO:0008270	IEA:InterPro;metalloendopeptidase activity;zinc ion binding	PF01471;PF00413;PF00045	Hemopexin;1;PG_binding_1;Peptidase_M10;2			IPR028726;IPR001818;IPR002477;IPR024079;IPR018487;IPR021190;IPR000585;IPR006026	Peptidoglycan-bd-like;Peptidase_Metallo;Pept_M10_metallopeptidase;MMP17;Pept_M10A;MetalloPept_cat_dom;Hemopexin-like_dom;Hemopexin-like_repeat
XLOC_056639	26.7787	-3.51565	0.383381	-9.17011	4.72541e-20	1.98975e-18	TCONS_00262262	1929	613869	gnl|BL_ORD_ID|613869	M3ZR65_XIPMA	426	1095	8.04059e-164	493	1299	1	283	1	0	212	18	285	Uncharacterized protein;	Xiphophorus maculatus (Southern platyfish) (Platypoecilus maculatus)	GO:0031012	IEA:InterPro;extracellular matrix	GO:0006508	IEA:UniProtKB-KW;proteolysis	GO:0004222;GO:0008270	IEA:InterPro;metalloendopeptidase activity;zinc ion binding	PF01471;PF00413;PF00045	Hemopexin;1;PG_binding_1;Peptidase_M10;2			IPR028726;IPR001818;IPR002477;IPR024079;IPR018487;IPR021190;IPR000585;IPR006026	Peptidoglycan-bd-like;Peptidase_Metallo;Pept_M10_metallopeptidase;MMP17;Pept_M10A;MetalloPept_cat_dom;Hemopexin-like_dom;Hemopexin-like_repeat
XLOC_085784	11.3461	-3.40075	0.814076	-4.17743	2.94821e-05	0.000138807	NA	NA	NA	NA	NA	NA	NA	NA	NA	NA	NA	NA	NA	NA	NA	NA	NA	NA	NA	NA	NA	NA	NA	NA	NA	NA	NA	NA	NA	NA	NA
XLOC_001321	3.09973	-3.36289	0.425586	-7.9018	2.74912e-15	6.54236e-14	TCONS_00007725	1957	526942	gnl|BL_ORD_ID|526942	I3KZD6_ORENI	75	184	1.64579e-13	703	945	144	227	1	0	40	3	84	Uncharacterized protein;	Oreochromis niloticus (Nile tilapia) (Tilapia nilotica)											IPR004244	Transposase_22
XLOC_001321	3.09973	-3.36289	0.425586	-7.9018	2.74912e-15	6.54236e-14	TCONS_00007726	1369	75017	gnl|BL_ORD_ID|75017	B5XES7_SALSA	285	728	2.90906e-92	44	538	9	173	2	0	164	0	165	Tumor protein D54;	Salmo salar (Atlantic salmon)							PF04201	1;TPD52			IPR007327	TPD52
XLOC_001321	3.09973	-3.36289	0.425586	-7.9018	2.74912e-15	6.54236e-14	TCONS_00007727	1370	75017	gnl|BL_ORD_ID|75017	B5XES7_SALSA	285	728	2.90906e-92	50	628	12	181	2	0	170	23	193	Tumor protein D54;	Salmo salar (Atlantic salmon)							PF04201	1;TPD52			IPR007327	TPD52
XLOC_001321	3.09973	-3.36289	0.425586	-7.9018	2.74912e-15	6.54236e-14	TCONS_00007728	1739	75017	gnl|BL_ORD_ID|75017	B5XES7_SALSA	322	825	2.35308e-105	455	997	1	181	2	0	181	0	181	Tumor protein D54;	Salmo salar (Atlantic salmon)							PF04201	1;TPD52			IPR007327	TPD52
XLOC_001321	3.09973	-3.36289	0.425586	-7.9018	2.74912e-15	6.54236e-14	TCONS_00007729	1667	75017	gnl|BL_ORD_ID|75017	B5XES7_SALSA	286	731	1.59994e-91	455	925	1	181	2	0	157	24	181	Tumor protein D54;	Salmo salar (Atlantic salmon)							PF04201	1;TPD52			IPR007327	TPD52
XLOC_001321	3.09973	-3.36289	0.425586	-7.9018	2.74912e-15	6.54236e-14	TCONS_00007730	1808	75017	gnl|BL_ORD_ID|75017	B5XES7_SALSA	302	771	4.97747e-97	455	1066	1	181	2	0	179	23	204	Tumor protein D54;	Salmo salar (Atlantic salmon)							PF04201	1;TPD52			IPR007327	TPD52
XLOC_001321	3.09973	-3.36289	0.425586	-7.9018	2.74912e-15	6.54236e-14	TCONS_00007731	1804	75017	gnl|BL_ORD_ID|75017	B5XES7_SALSA	304	776	9.52164e-98	455	973	1	173	2	0	173	0	173	Tumor protein D54;	Salmo salar (Atlantic salmon)							PF04201	1;TPD52			IPR007327	TPD52
XLOC_001321	3.09973	-3.36289	0.425586	-7.9018	2.74912e-15	6.54236e-14	TCONS_00007732	1808	75017	gnl|BL_ORD_ID|75017	B5XES7_SALSA	309	791	6.84974e-100	455	1066	1	181	2	0	181	23	204	Tumor protein D54;	Salmo salar (Atlantic salmon)							PF04201	1;TPD52			IPR007327	TPD52
XLOC_001321	3.09973	-3.36289	0.425586	-7.9018	2.74912e-15	6.54236e-14	TCONS_00007733	1781	75017	gnl|BL_ORD_ID|75017	B5XES7_SALSA	300	767	1.93744e-96	455	1039	1	181	2	0	170	32	204	Tumor protein D54;	Salmo salar (Atlantic salmon)							PF04201	1;TPD52			IPR007327	TPD52
XLOC_002747	166.087	-3.34204	0.291003	-11.4846	1.5771e-30	2.14262e-28	TCONS_00014342	4651	99137	gnl|BL_ORD_ID|99137	C1BK58_OSMMO	120	299	6.43293e-28	3655	3855	146	212	-2	0	56	0	67	Mammalian ependymin-related protein 1;	Osmerus mordax (Rainbow smelt) (Atherina mordax)	GO:0005576	IEA:InterPro;extracellular region	GO:0007160	IEA:InterPro;cell-matrix adhesion	GO:0005509	IEA:InterPro;calcium ion binding	PF00811	1;Ependymin			IPR001299	Ependymin
XLOC_053684	9.37512	-3.32994	0.414134	-8.04073	8.93065e-16	2.25793e-14	TCONS_00249054	631	612530	gnl|BL_ORD_ID|612530	M3ZMC5_XIPMA	67	161	1.61792e-11	66	221	312	363	3	0	30	0	52	Uncharacterized protein;	Xiphophorus maculatus (Southern platyfish) (Platypoecilus maculatus)					GO:0004674;GO:0005524	IEA:InterPro;IEA:UniProtKB-KW;protein serine/threonine kinase activity;ATP binding	PF00069	1;Pkinase			IPR020675;IPR017441;IPR000719;IPR002290;IPR008271;IPR011009	Myosin_light_ch_kinase-rel;Ser/Thr_kinase_AS;Prot_kinase_dom;Protein_kinase_ATP_BS;Kinase-like_dom;Ser/Thr_dual-sp_kinase_dom
XLOC_053684	9.37512	-3.32994	0.414134	-8.04073	8.93065e-16	2.25793e-14	TCONS_00249061	1192	612530	gnl|BL_ORD_ID|612530	M3ZMC5_XIPMA	67	161	1.54673e-10	72	227	312	363	3	0	30	0	52	Uncharacterized protein;	Xiphophorus maculatus (Southern platyfish) (Platypoecilus maculatus)					GO:0004674;GO:0005524	IEA:InterPro;IEA:UniProtKB-KW;protein serine/threonine kinase activity;ATP binding	PF00069	1;Pkinase			IPR020675;IPR017441;IPR000719;IPR002290;IPR008271;IPR011009	Myosin_light_ch_kinase-rel;Ser/Thr_kinase_AS;Prot_kinase_dom;Protein_kinase_ATP_BS;Kinase-like_dom;Ser/Thr_dual-sp_kinase_dom
XLOC_037422	1.3704	-3.30298	1.20901	-2.73196	0.00629589	0.0166078	TCONS_00182456	602	557987	gnl|BL_ORD_ID|557987	J9ZY95_HAPBU	111	277	9.29879e-28	105	266	152	205	3	0	52	0	54	Glycine receptor subunit beta;	Haplochromis burtoni (Burton's mouthbrooder)	GO:0016021;GO:0030054;GO:0045211	IEA:InterPro;IEA:UniProtKB-KW;cell junction;postsynaptic membrane;integral component of membrane	GO:1902476	IEA:GOC;chloride transmembrane transport	GO:0016934	IEA:InterPro;extracellular-glycine-gated chloride channel activity	PF02931;PF02932	1;Neur_chan_memb;Neur_chan_LBD			IPR018000;IPR006028;IPR006029;IPR006202;IPR008060;IPR006201	Neurotransmitter_ion_chnl_CS;Neurotrans-gated_channel_TM;Glycine_rcpt_B;GABAA_rcpt;Neur_channel;Neur_chan_lig-bd
XLOC_037422	1.3704	-3.30298	1.20901	-2.73196	0.00629589	0.0166078	TCONS_00182457	7256	571094	gnl|BL_ORD_ID|571094	K7EYA7_PELSI	320	818	2.89358e-171	2790	3554	896	1153	-1	0	150	3	258	Uncharacterized protein;	Pelodiscus sinensis (Chinese softshell turtle) (Trionyx sinensis)	GO:0005634	IEA:InterPro;nucleus	GO:0015074	IEA:InterPro;DNA integration	GO:0003964;GO:0003723;GO:0008270;GO:0003700	IEA:InterPro;RNA binding;RNA-directed DNA polymerase activity;zinc ion binding;sequence-specific DNA binding transcription factor activity	PF00078;PF00665;PF02023;PF00098	1;rve;SCAN;zf-CCHC;RVT_1			IPR001584;IPR000477;IPR021109;IPR012337;IPR001878;IPR008916;IPR003309	Integrase_cat-core;Znf_CCHC;RNaseH-like_dom;Retrov_capsid_C;Tscrpt_reg_SCAN;Peptidase_aspartic_dom;RVT
XLOC_037422	1.3704	-3.30298	1.20901	-2.73196	0.00629589	0.0166078	TCONS_00182458	7130	571094	gnl|BL_ORD_ID|571094	K7EYA7_PELSI	320	818	2.84062e-171	2790	3554	896	1153	-1	0	150	3	258	Uncharacterized protein;	Pelodiscus sinensis (Chinese softshell turtle) (Trionyx sinensis)	GO:0005634	IEA:InterPro;nucleus	GO:0015074	IEA:InterPro;DNA integration	GO:0003964;GO:0003723;GO:0008270;GO:0003700	IEA:InterPro;RNA binding;RNA-directed DNA polymerase activity;zinc ion binding;sequence-specific DNA binding transcription factor activity	PF00078;PF00665;PF02023;PF00098	1;rve;SCAN;zf-CCHC;RVT_1			IPR001584;IPR000477;IPR021109;IPR012337;IPR001878;IPR008916;IPR003309	Integrase_cat-core;Znf_CCHC;RNaseH-like_dom;Retrov_capsid_C;Tscrpt_reg_SCAN;Peptidase_aspartic_dom;RVT
XLOC_037422	1.3704	-3.30298	1.20901	-2.73196	0.00629589	0.0166078	TCONS_00182459	7130	571094	gnl|BL_ORD_ID|571094	K7EYA7_PELSI	320	818	2.84062e-171	2790	3554	896	1153	-1	0	150	3	258	Uncharacterized protein;	Pelodiscus sinensis (Chinese softshell turtle) (Trionyx sinensis)	GO:0005634	IEA:InterPro;nucleus	GO:0015074	IEA:InterPro;DNA integration	GO:0003964;GO:0003723;GO:0008270;GO:0003700	IEA:InterPro;RNA binding;RNA-directed DNA polymerase activity;zinc ion binding;sequence-specific DNA binding transcription factor activity	PF00078;PF00665;PF02023;PF00098	1;rve;SCAN;zf-CCHC;RVT_1			IPR001584;IPR000477;IPR021109;IPR012337;IPR001878;IPR008916;IPR003309	Integrase_cat-core;Znf_CCHC;RNaseH-like_dom;Retrov_capsid_C;Tscrpt_reg_SCAN;Peptidase_aspartic_dom;RVT
XLOC_037422	1.3704	-3.30298	1.20901	-2.73196	0.00629589	0.0166078	TCONS_00182460	732	800761	gnl|BL_ORD_ID|800761	Q9DES8_DANRE	333	853	5.57104e-110	3	710	266	498	3	0	210	3	236	Glycine receptor betaZ subunit;Glycine receptor betaZ subunit;Uncharacterized protein;	Danio rerio (Zebrafish) (Brachydanio rerio)	GO:0016021;GO:0045211	IEA:InterPro;IEA:UniProtKB-KW;postsynaptic membrane;integral component of membrane	GO:1902476	IEA:GOC;chloride transmembrane transport	GO:0016934	IEA:InterPro;extracellular-glycine-gated chloride channel activity	PF02931;PF02932	1;Neur_chan_memb;Neur_chan_LBD	dre:83412	-	IPR018000;IPR006029;IPR006202;IPR008060;IPR006201	Neurotransmitter_ion_chnl_CS;Neurotrans-gated_channel_TM;Glycine_rcpt_B;Neur_channel;Neur_chan_lig-bd
XLOC_037422	1.3704	-3.30298	1.20901	-2.73196	0.00629589	0.0166078	TCONS_00182461	5475	571094	gnl|BL_ORD_ID|571094	K7EYA7_PELSI	320	818	2.16365e-171	1135	1899	896	1153	-1	0	150	3	258	Uncharacterized protein;	Pelodiscus sinensis (Chinese softshell turtle) (Trionyx sinensis)	GO:0005634	IEA:InterPro;nucleus	GO:0015074	IEA:InterPro;DNA integration	GO:0003964;GO:0003723;GO:0008270;GO:0003700	IEA:InterPro;RNA binding;RNA-directed DNA polymerase activity;zinc ion binding;sequence-specific DNA binding transcription factor activity	PF00078;PF00665;PF02023;PF00098	1;rve;SCAN;zf-CCHC;RVT_1			IPR001584;IPR000477;IPR021109;IPR012337;IPR001878;IPR008916;IPR003309	Integrase_cat-core;Znf_CCHC;RNaseH-like_dom;Retrov_capsid_C;Tscrpt_reg_SCAN;Peptidase_aspartic_dom;RVT
XLOC_075520	1.53711	-3.29001	0.654466	-5.02702	4.98162e-07	3.32051e-06	TCONS_00336064	9073	290112	gnl|BL_ORD_ID|290112	G3NPJ0_GASAC	118	295	1.50793e-24	458	694	1026	1104	2	0	74	0	79	Uncharacterized protein;	Gasterosteus aculeatus (Three-spined stickleback)	GO:0016021	IEA:InterPro;integral component of membrane	GO:0006812;GO:1902476	IEA:GOC;cation transport;chloride transmembrane transport	GO:0015379	IEA:InterPro;potassium:chloride symporter activity	PF00324	2;AA_permease			IPR000076;IPR004841;IPR004842	AA-permease/SLC12A_dom;Na/K/Cl_cotransptS;KCL_cotranspt
XLOC_075520	1.53711	-3.29001	0.654466	-5.02702	4.98162e-07	3.32051e-06	TCONS_00336065	9163	290112	gnl|BL_ORD_ID|290112	G3NPJ0_GASAC	372	953	1.34514e-104	2	784	843	1104	2	0	232	9	266	Uncharacterized protein;	Gasterosteus aculeatus (Three-spined stickleback)	GO:0016021	IEA:InterPro;integral component of membrane	GO:0006812;GO:1902476	IEA:GOC;cation transport;chloride transmembrane transport	GO:0015379	IEA:InterPro;potassium:chloride symporter activity	PF00324	2;AA_permease			IPR000076;IPR004841;IPR004842	AA-permease/SLC12A_dom;Na/K/Cl_cotransptS;KCL_cotranspt
XLOC_041036	1.38913	-3.28435	0.781632	-4.20192	2.64658e-05	0.000125837	TCONS_00197543	2240	512752	gnl|BL_ORD_ID|512752	I3JTQ7_ORENI	424	1090	2.29705e-140	448	1488	1	342	1	0	252	7	348	Uncharacterized protein;	Oreochromis niloticus (Nile tilapia) (Tilapia nilotica)					GO:0003723	IEA:InterPro;RNA binding	PF00013	1;KH_1			IPR004087;IPR004088	KH_dom_type_1;KH_dom
XLOC_041036	1.38913	-3.28435	0.781632	-4.20192	2.64658e-05	0.000125837	TCONS_00197544	1974	512752	gnl|BL_ORD_ID|512752	I3JTQ7_ORENI	428	1100	4.92091e-143	448	1494	1	344	1	0	254	7	350	Uncharacterized protein;	Oreochromis niloticus (Nile tilapia) (Tilapia nilotica)					GO:0003723	IEA:InterPro;RNA binding	PF00013	1;KH_1			IPR004087;IPR004088	KH_dom_type_1;KH_dom
XLOC_041036	1.38913	-3.28435	0.781632	-4.20192	2.64658e-05	0.000125837	TCONS_00197545	2005	290916	gnl|BL_ORD_ID|290916	G3NRV6_GASAC	307	785	6.63913e-96	378	1253	56	348	3	0	200	5	295	Uncharacterized protein;	Gasterosteus aculeatus (Three-spined stickleback)					GO:0003723	IEA:InterPro;RNA binding	PF00013	1;KH_1			IPR004087;IPR004088	KH_dom_type_1;KH_dom
XLOC_041036	1.38913	-3.28435	0.781632	-4.20192	2.64658e-05	0.000125837	TCONS_00197546	1913	512752	gnl|BL_ORD_ID|512752	I3JTQ7_ORENI	306	783	4.86618e-96	268	1161	1	342	1	0	205	56	348	Uncharacterized protein;	Oreochromis niloticus (Nile tilapia) (Tilapia nilotica)					GO:0003723	IEA:InterPro;RNA binding	PF00013	1;KH_1			IPR004087;IPR004088	KH_dom_type_1;KH_dom
XLOC_059225	2.81426	-3.28105	0.39928	-8.21742	2.07929e-16	5.67986e-15	TCONS_00272167	1302	305709	gnl|BL_ORD_ID|305709	G3PZI6_GASAC	490	1261	3.86754e-167	307	1302	16	349	1	0	241	2	334	Uncharacterized protein;	Gasterosteus aculeatus (Three-spined stickleback)							PF13174;PF10300	1;DUF3808;TPR_6			IPR011990;IPR019412;IPR019734	TPR_repeat;TPR-like_helical;OMP_IML2_mit/TPR_39
XLOC_059225	2.81426	-3.28105	0.39928	-8.21742	2.07929e-16	5.67986e-15	TCONS_00272168	1109	401085	gnl|BL_ORD_ID|401085	H2TG08_TAKRU	398	1021	6.28121e-132	224	1108	16	308	2	0	201	2	295	Uncharacterized protein;	Takifugu rubripes (Japanese pufferfish) (Fugu rubripes)							PF10300	1;DUF3808			IPR011990;IPR019412	TPR-like_helical;OMP_IML2_mit/TPR_39
XLOC_059225	2.81426	-3.28105	0.39928	-8.21742	2.07929e-16	5.67986e-15	TCONS_00272169	863	401085	gnl|BL_ORD_ID|401085	H2TG08_TAKRU	252	641	9.91962e-77	326	862	130	308	2	0	131	0	179	Uncharacterized protein;	Takifugu rubripes (Japanese pufferfish) (Fugu rubripes)							PF10300	1;DUF3808			IPR011990;IPR019412	TPR-like_helical;OMP_IML2_mit/TPR_39
XLOC_059225	2.81426	-3.28105	0.39928	-8.21742	2.07929e-16	5.67986e-15	TCONS_00272170	1004	401085	gnl|BL_ORD_ID|401085	H2TG08_TAKRU	252	641	1.23387e-103	467	1003	130	308	2	0	131	0	179	Uncharacterized protein;	Takifugu rubripes (Japanese pufferfish) (Fugu rubripes)							PF10300	1;DUF3808			IPR011990;IPR019412	TPR-like_helical;OMP_IML2_mit/TPR_39
XLOC_059225	2.81426	-3.28105	0.39928	-8.21742	2.07929e-16	5.67986e-15	TCONS_00272171	973	401085	gnl|BL_ORD_ID|401085	H2TG08_TAKRU	395	1014	1.30687e-131	88	972	16	308	1	0	200	2	295	Uncharacterized protein;	Takifugu rubripes (Japanese pufferfish) (Fugu rubripes)							PF10300	1;DUF3808			IPR011990;IPR019412	TPR-like_helical;OMP_IML2_mit/TPR_39
XLOC_059225	2.81426	-3.28105	0.39928	-8.21742	2.07929e-16	5.67986e-15	TCONS_00272172	948	305709	gnl|BL_ORD_ID|305709	G3PZI6_GASAC	309	789	2.55119e-98	237	947	16	296	3	0	169	44	281	Uncharacterized protein;	Gasterosteus aculeatus (Three-spined stickleback)							PF13174;PF10300	1;DUF3808;TPR_6			IPR011990;IPR019412;IPR019734	TPR_repeat;TPR-like_helical;OMP_IML2_mit/TPR_39
XLOC_059225	2.81426	-3.28105	0.39928	-8.21742	2.07929e-16	5.67986e-15	TCONS_00272173	988	704013	gnl|BL_ORD_ID|704013	Q4RJG6_TETNG	177	447	1.19379e-79	577	987	145	281	1	0	96	0	137	Chromosome 18 SCAF15038	whole genome shotgun sequence;	Tetraodon nigroviridis (Spotted green pufferfish) (ChelonodonTetraodon nigroviridis (Spotted green pufferfish) (Chelonodonnigroviridis)							PF10300	1;DUF3808			IPR011990;IPR019412
XLOC_059225	2.81426	-3.28105	0.39928	-8.21742	2.07929e-16	5.67986e-15	TCONS_00272174	1821	401085	gnl|BL_ORD_ID|401085	H2TG08_TAKRU	398	1022	1.11562e-128	936	1820	16	308	3	0	201	2	295	Uncharacterized protein;	Takifugu rubripes (Japanese pufferfish) (Fugu rubripes)							PF10300	1;DUF3808			IPR011990;IPR019412	TPR-like_helical;OMP_IML2_mit/TPR_39
XLOC_059225	2.81426	-3.28105	0.39928	-8.21742	2.07929e-16	5.67986e-15	TCONS_00272175	928	704013	gnl|BL_ORD_ID|704013	Q4RJG6_TETNG	143	360	5.42299e-68	264	575	1	104	3	0	65	0	104	Chromosome 18 SCAF15038	whole genome shotgun sequence;	Tetraodon nigroviridis (Spotted green pufferfish) (ChelonodonTetraodon nigroviridis (Spotted green pufferfish) (Chelonodonnigroviridis)							PF10300	1;DUF3808			IPR011990;IPR019412
XLOC_059225	2.81426	-3.28105	0.39928	-8.21742	2.07929e-16	5.67986e-15	TCONS_00272176	888	401085	gnl|BL_ORD_ID|401085	H2TG08_TAKRU	271	692	3.48839e-84	239	886	16	229	2	0	140	2	216	Uncharacterized protein;	Takifugu rubripes (Japanese pufferfish) (Fugu rubripes)							PF10300	1;DUF3808			IPR011990;IPR019412	TPR-like_helical;OMP_IML2_mit/TPR_39
XLOC_059225	2.81426	-3.28105	0.39928	-8.21742	2.07929e-16	5.67986e-15	TCONS_00272177	851	401085	gnl|BL_ORD_ID|401085	H2TG08_TAKRU	266	678	3.43552e-82	235	822	16	209	1	0	126	2	196	Uncharacterized protein;	Takifugu rubripes (Japanese pufferfish) (Fugu rubripes)							PF10300	1;DUF3808			IPR011990;IPR019412	TPR-like_helical;OMP_IML2_mit/TPR_39
XLOC_001550	2.06087	-3.27738	0.509883	-6.42771	1.29539e-10	1.5876e-09	NA	NA	NA	NA	NA	NA	NA	NA	NA	NA	NA	NA	NA	NA	NA	NA	NA	NA	NA	NA	NA	NA	NA	NA	NA	NA	NA	NA	NA	NA	NA
XLOC_053951	1.81901	-3.26119	0.58127	-5.61046	2.01793e-08	1.72775e-07	TCONS_00249938	664	617223	gnl|BL_ORD_ID|617223	M4A0S3_XIPMA	144	363	1.02843e-37	205	636	1	140	1	0	72	4	144	Uncharacterized protein;	Xiphophorus maculatus (Southern platyfish) (Platypoecilus maculatus)	GO:0005622	IEA:InterPro;intracellular	GO:0006508;GO:0006355	IEA:InterPro;proteolysis;regulation of transcription	DNA-templated	GO:0004252;GO:0003676	IEA:InterPro;serine-type endopeptidase activity;nucleic acid binding	PF00089;PF01390;PF00057	Trypsin;1;Ldl_recept_a;SEA;2			IPR009003;IPR002172;IPR000859;IPR001314;IPR001254;IPR000082;IPR001909
XLOC_053951	1.81901	-3.26119	0.58127	-5.61046	2.01793e-08	1.72775e-07	TCONS_00249939	1011	617223	gnl|BL_ORD_ID|617223	M4A0S3_XIPMA	144	363	2.12753e-36	552	983	1	140	3	0	72	4	144	Uncharacterized protein;	Xiphophorus maculatus (Southern platyfish) (Platypoecilus maculatus)	GO:0005622	IEA:InterPro;intracellular	GO:0006508;GO:0006355	IEA:InterPro;proteolysis;regulation of transcription	DNA-templated	GO:0004252;GO:0003676	IEA:InterPro;serine-type endopeptidase activity;nucleic acid binding	PF00089;PF01390;PF00057	Trypsin;1;Ldl_recept_a;SEA;2			IPR009003;IPR002172;IPR000859;IPR001314;IPR001254;IPR000082;IPR001909
XLOC_024608	9.34025	-3.24922	0.372139	-8.73121	2.51961e-18	8.77721e-17	TCONS_00126970	3142	71152	gnl|BL_ORD_ID|71152	B5X1J5_SALSA	770	1986	0	355	1668	1	438	1	0	438	0	438	Apolipoprotein F;	Salmo salar (Atlantic salmon)											IPR026114	APOF
XLOC_024608	9.34025	-3.24922	0.372139	-8.73121	2.51961e-18	8.77721e-17	TCONS_00126971	2649	71152	gnl|BL_ORD_ID|71152	B5X1J5_SALSA	582	1499	0	69	1175	1	438	3	0	363	69	438	Apolipoprotein F;	Salmo salar (Atlantic salmon)											IPR026114	APOF
XLOC_073180	1.08552	-3.24811	0.567632	-5.7222	1.05151e-08	9.49029e-08	TCONS_00324362	4273	623464	gnl|BL_ORD_ID|623464	M4AIL7_XIPMA	282	719	2.11878e-84	2	472	22	179	2	0	147	1	158	Uncharacterized protein;	Xiphophorus maculatus (Southern platyfish) (Platypoecilus maculatus)					GO:0005509	IEA:InterPro;calcium ion binding	PF13499	1;EF-hand_7			IPR018247;IPR001751;IPR002048;IPR011992	EF_hand_dom;EF_Hand_1_Ca_BS;EF-hand-dom_pair;S100/CaBP-9k_CS
XLOC_073180	1.08552	-3.24811	0.567632	-5.7222	1.05151e-08	9.49029e-08	TCONS_00324363	4269	623464	gnl|BL_ORD_ID|623464	M4AIL7_XIPMA	365	936	2.4225e-114	2	589	22	218	2	0	187	1	197	Uncharacterized protein;	Xiphophorus maculatus (Southern platyfish) (Platypoecilus maculatus)					GO:0005509	IEA:InterPro;calcium ion binding	PF13499	1;EF-hand_7			IPR018247;IPR001751;IPR002048;IPR011992	EF_hand_dom;EF_Hand_1_Ca_BS;EF-hand-dom_pair;S100/CaBP-9k_CS
XLOC_058876	3.01387	-3.22781	0.523958	-6.16043	7.25478e-10	7.91668e-09	TCONS_00271426	3486	287303	gnl|BL_ORD_ID|287303	G3NGE8_GASAC	374	960	2.39596e-114	315	1124	275	551	3	0	211	17	282	Uncharacterized protein;	Gasterosteus aculeatus (Three-spined stickleback)	GO:0016021;GO:0030054;GO:0045211	IEA:UniProtKB-KW;cell junction;postsynaptic membrane;integral component of membrane	GO:0034220;GO:0006812	IEA:GOC;cation transport;ion transmembrane transport	GO:0004889	IEA:InterPro;acetylcholine-activated cation-selective channel activity	PF02931;PF02932	1;Neur_chan_memb;Neur_chan_LBD			IPR018000;IPR027361;IPR006029;IPR006202;IPR006201;IPR002394	Neurotransmitter_ion_chnl_CS;Neurotrans-gated_channel_TM;Nicotinic_acetylcholine_rcpt;Neur_channel;Neur_chan_lig-bd;Acetylcholine_rcpt_TM
XLOC_058876	3.01387	-3.22781	0.523958	-6.16043	7.25478e-10	7.91668e-09	TCONS_00271427	5610	287303	gnl|BL_ORD_ID|287303	G3NGE8_GASAC	431	1106	6.83345e-132	2256	3245	210	550	3	0	246	21	346	Uncharacterized protein;	Gasterosteus aculeatus (Three-spined stickleback)	GO:0016021;GO:0030054;GO:0045211	IEA:UniProtKB-KW;cell junction;postsynaptic membrane;integral component of membrane	GO:0034220;GO:0006812	IEA:GOC;cation transport;ion transmembrane transport	GO:0004889	IEA:InterPro;acetylcholine-activated cation-selective channel activity	PF02931;PF02932	1;Neur_chan_memb;Neur_chan_LBD			IPR018000;IPR027361;IPR006029;IPR006202;IPR006201;IPR002394	Neurotransmitter_ion_chnl_CS;Neurotrans-gated_channel_TM;Nicotinic_acetylcholine_rcpt;Neur_channel;Neur_chan_lig-bd;Acetylcholine_rcpt_TM
XLOC_058876	3.01387	-3.22781	0.523958	-6.16043	7.25478e-10	7.91668e-09	TCONS_00271428	3996	406107	gnl|BL_ORD_ID|406107	H2TVF6_TAKRU	877	2264	0	3	1631	17	570	3	0	463	13	555	Uncharacterized protein;	Takifugu rubripes (Japanese pufferfish) (Fugu rubripes)	GO:0016021;GO:0030054;GO:0045211	IEA:UniProtKB-KW;cell junction;postsynaptic membrane;integral component of membrane	GO:0034220;GO:0006812	IEA:GOC;cation transport;ion transmembrane transport	GO:0004889	IEA:InterPro;acetylcholine-activated cation-selective channel activity	PF02931;PF02932	1;Neur_chan_memb;Neur_chan_LBD			IPR018000;IPR027361;IPR006029;IPR006202;IPR006201;IPR002394	Neurotransmitter_ion_chnl_CS;Neurotrans-gated_channel_TM;Nicotinic_acetylcholine_rcpt;Neur_channel;Neur_chan_lig-bd;Acetylcholine_rcpt_TM
XLOC_027567	1.43212	-3.22327	0.461156	-6.98953	2.75799e-12	4.34803e-11	TCONS_00142476	8130	628856	gnl|BL_ORD_ID|628856	M4AZ12_XIPMA	669	1725	0	1001	2299	2	435	2	0	347	19	443	Uncharacterized protein;	Xiphophorus maculatus (Southern platyfish) (Platypoecilus maculatus)	GO:0016021	IEA:UniProtKB-KW;integral component of membrane	GO:0071805	IEA:GOC;potassium ion transmembrane transport	GO:0005242	IEA:InterPro;inward rectifier potassium channel activity	PF08466;PF01007	IRK;1;IRK_N			IPR013673;IPR016449;IPR003272;IPR014756;IPR013518	K_chnl_inward-rec_Kir_N;K_chnl_inward-rec_Kir_cyto;K_chnl_inward-rec_Kir;Ig_E-set;K_chnl_inward-rec_Kir2.2
XLOC_027567	1.43212	-3.22327	0.461156	-6.98953	2.75799e-12	4.34803e-11	TCONS_00142477	7440	628856	gnl|BL_ORD_ID|628856	M4AZ12_XIPMA	669	1724	0	311	1609	2	435	2	0	347	19	443	Uncharacterized protein;	Xiphophorus maculatus (Southern platyfish) (Platypoecilus maculatus)	GO:0016021	IEA:UniProtKB-KW;integral component of membrane	GO:0071805	IEA:GOC;potassium ion transmembrane transport	GO:0005242	IEA:InterPro;inward rectifier potassium channel activity	PF08466;PF01007	IRK;1;IRK_N			IPR013673;IPR016449;IPR003272;IPR014756;IPR013518	K_chnl_inward-rec_Kir_N;K_chnl_inward-rec_Kir_cyto;K_chnl_inward-rec_Kir;Ig_E-set;K_chnl_inward-rec_Kir2.2
XLOC_027567	1.43212	-3.22327	0.461156	-6.98953	2.75799e-12	4.34803e-11	TCONS_00142478	7343	628856	gnl|BL_ORD_ID|628856	M4AZ12_XIPMA	669	1724	0	214	1512	2	435	1	0	347	19	443	Uncharacterized protein;	Xiphophorus maculatus (Southern platyfish) (Platypoecilus maculatus)	GO:0016021	IEA:UniProtKB-KW;integral component of membrane	GO:0071805	IEA:GOC;potassium ion transmembrane transport	GO:0005242	IEA:InterPro;inward rectifier potassium channel activity	PF08466;PF01007	IRK;1;IRK_N			IPR013673;IPR016449;IPR003272;IPR014756;IPR013518	K_chnl_inward-rec_Kir_N;K_chnl_inward-rec_Kir_cyto;K_chnl_inward-rec_Kir;Ig_E-set;K_chnl_inward-rec_Kir2.2
XLOC_011667	3.72627	-3.22036	0.408505	-7.88328	3.18897e-15	7.5541e-14	TCONS_00063549	3442	78997	gnl|BL_ORD_ID|78997	B6V6V0_SALSA	591	1522	0	102	983	1	294	3	0	294	0	294	Polyunsaturated fatty acid elongase elovl5b;	Salmo salar (Atlantic salmon)	GO:0016021	IEA:InterPro;integral component of membrane					PF01151	1;ELO			IPR002076	GNS1_SUR4
XLOC_011667	3.72627	-3.22036	0.408505	-7.88328	3.18897e-15	7.5541e-14	TCONS_00063550	3647	78997	gnl|BL_ORD_ID|78997	B6V6V0_SALSA	590	1521	0	307	1188	1	294	1	0	294	0	294	Polyunsaturated fatty acid elongase elovl5b;	Salmo salar (Atlantic salmon)	GO:0016021	IEA:InterPro;integral component of membrane					PF01151	1;ELO			IPR002076	GNS1_SUR4
XLOC_011667	3.72627	-3.22036	0.408505	-7.88328	3.18897e-15	7.5541e-14	TCONS_00063551	5917	78997	gnl|BL_ORD_ID|78997	B6V6V0_SALSA	445	1144	9.94772e-141	2820	3458	82	294	3	0	212	0	213	Polyunsaturated fatty acid elongase elovl5b;	Salmo salar (Atlantic salmon)	GO:0016021	IEA:InterPro;integral component of membrane					PF01151	1;ELO			IPR002076	GNS1_SUR4
XLOC_011667	3.72627	-3.22036	0.408505	-7.88328	3.18897e-15	7.5541e-14	TCONS_00063552	2923	78997	gnl|BL_ORD_ID|78997	B6V6V0_SALSA	590	1521	0	69	950	1	294	3	0	294	0	294	Polyunsaturated fatty acid elongase elovl5b;	Salmo salar (Atlantic salmon)	GO:0016021	IEA:InterPro;integral component of membrane					PF01151	1;ELO			IPR002076	GNS1_SUR4
XLOC_011667	3.72627	-3.22036	0.408505	-7.88328	3.18897e-15	7.5541e-14	TCONS_00063553	2896	78997	gnl|BL_ORD_ID|78997	B6V6V0_SALSA	278	709	2.35444e-83	42	437	163	294	3	0	132	0	132	Polyunsaturated fatty acid elongase elovl5b;	Salmo salar (Atlantic salmon)	GO:0016021	IEA:InterPro;integral component of membrane					PF01151	1;ELO			IPR002076	GNS1_SUR4
XLOC_090844	37.561	-3.20251	0.345994	-9.25598	2.12276e-20	9.3832e-19	TCONS_00397617	1355	172400	gnl|BL_ORD_ID|172400	E6ZGH3_DICLA	126	314	2.46223e-31	117	368	1	85	-1	0	63	1	85	Transposase;	Dicentrarchus labrax (European seabass) (Morone labrax)			GO:0015074;GO:0006313	IEA:InterPro;DNA integration;transposition	DNA-mediated	GO:0003677;GO:0004803	IEA:InterPro;transposase activity;DNA binding	PF01498	1;HTH_Tnp_Tc3_2			IPR009057;IPR002492
XLOC_023515	48.3355	-3.19767	0.485388	-6.58787	4.46179e-11	5.87177e-10	TCONS_00122472	1482	41915	gnl|BL_ORD_ID|41915	B0FFJ7_ONCMA	244	621	8.01068e-75	539	913	1	125	2	0	115	0	125	Complement factor H1 protein;	Oncorhynchus masou formosanus (Formosan land-locked salmon)							PF00084	Sushi;2			IPR000436	Sushi_SCR_CCP
XLOC_023515	48.3355	-3.19767	0.485388	-6.58787	4.46179e-11	5.87177e-10	TCONS_00122473	1271	41915	gnl|BL_ORD_ID|41915	B0FFJ7_ONCMA	244	621	1.19373e-75	328	702	1	125	1	0	115	0	125	Complement factor H1 protein;	Oncorhynchus masou formosanus (Formosan land-locked salmon)							PF00084	Sushi;2			IPR000436	Sushi_SCR_CCP
XLOC_023515	48.3355	-3.19767	0.485388	-6.58787	4.46179e-11	5.87177e-10	TCONS_00122474	1034	41915	gnl|BL_ORD_ID|41915	B0FFJ7_ONCMA	244	621	1.10583e-76	91	465	1	125	1	0	115	0	125	Complement factor H1 protein;	Oncorhynchus masou formosanus (Formosan land-locked salmon)							PF00084	Sushi;2			IPR000436	Sushi_SCR_CCP
XLOC_023515	48.3355	-3.19767	0.485388	-6.58787	4.46179e-11	5.87177e-10	TCONS_00122475	924	41915	gnl|BL_ORD_ID|41915	B0FFJ7_ONCMA	230	585	6.52509e-72	2	355	8	125	2	0	108	0	118	Complement factor H1 protein;	Oncorhynchus masou formosanus (Formosan land-locked salmon)							PF00084	Sushi;2			IPR000436	Sushi_SCR_CCP
XLOC_023515	48.3355	-3.19767	0.485388	-6.58787	4.46179e-11	5.87177e-10	TCONS_00122476	1609	41915	gnl|BL_ORD_ID|41915	B0FFJ7_ONCMA	244	621	2.28899e-74	666	1040	1	125	3	0	115	0	125	Complement factor H1 protein;	Oncorhynchus masou formosanus (Formosan land-locked salmon)							PF00084	Sushi;2			IPR000436	Sushi_SCR_CCP
XLOC_046696	0.951586	-3.18798	1.2342	-2.58303	0.00979379	0.0244215	TCONS_00221076	2060	376514	gnl|BL_ORD_ID|376514	H2MZP8_ORYLA	60	143	8.87815e-09	364	513	58	108	1	0	27	1	51	Uncharacterized protein;	Oryzias latipes (Medaka fish) (Japanese ricefish)
XLOC_046696	0.951586	-3.18798	1.2342	-2.58303	0.00979379	0.0244215	TCONS_00221077	2137	376514	gnl|BL_ORD_ID|376514	H2MZP8_ORYLA	59	141	1.43885e-08	441	590	58	108	3	0	27	1	51	Uncharacterized protein;	Oryzias latipes (Medaka fish) (Japanese ricefish)
XLOC_044213	9.39144	-3.12083	0.345024	-9.04526	1.49308e-19	6.01819e-18	TCONS_00210173	2600	519935	gnl|BL_ORD_ID|519935	I3KEA2_ORENI	1021	2639	0	2	1633	42	585	2	0	488	0	544	Uncharacterized protein;	Oreochromis niloticus (Nile tilapia) (Tilapia nilotica)			GO:0005975	IEA:InterPro;carbohydrate metabolic process	GO:0004553	IEA:InterPro;hydrolase activity	hydrolyzing O-glycosyl compounds	PF00232	1;Glyco_hydro_1			IPR001360;IPR018120;IPR017853;IPR013781
XLOC_044213	9.39144	-3.12083	0.345024	-9.04526	1.49308e-19	6.01819e-18	TCONS_00210174	2519	519935	gnl|BL_ORD_ID|519935	I3KEA2_ORENI	1023	2644	0	2	1633	42	585	2	0	488	0	544	Uncharacterized protein;	Oreochromis niloticus (Nile tilapia) (Tilapia nilotica)			GO:0005975	IEA:InterPro;carbohydrate metabolic process	GO:0004553	IEA:InterPro;hydrolase activity	hydrolyzing O-glycosyl compounds	PF00232	1;Glyco_hydro_1			IPR001360;IPR018120;IPR017853;IPR013781
XLOC_044213	9.39144	-3.12083	0.345024	-9.04526	1.49308e-19	6.01819e-18	TCONS_00210175	2598	519935	gnl|BL_ORD_ID|519935	I3KEA2_ORENI	1015	2622	0	1	1632	43	585	1	0	487	1	544	Uncharacterized protein;	Oreochromis niloticus (Nile tilapia) (Tilapia nilotica)			GO:0005975	IEA:InterPro;carbohydrate metabolic process	GO:0004553	IEA:InterPro;hydrolase activity	hydrolyzing O-glycosyl compounds	PF00232	1;Glyco_hydro_1			IPR001360;IPR018120;IPR017853;IPR013781
XLOC_044213	9.39144	-3.12083	0.345024	-9.04526	1.49308e-19	6.01819e-18	TCONS_00210176	2292	519935	gnl|BL_ORD_ID|519935	I3KEA2_ORENI	1019	2634	0	1	1629	43	585	1	0	487	0	543	Uncharacterized protein;	Oreochromis niloticus (Nile tilapia) (Tilapia nilotica)			GO:0005975	IEA:InterPro;carbohydrate metabolic process	GO:0004553	IEA:InterPro;hydrolase activity	hydrolyzing O-glycosyl compounds	PF00232	1;Glyco_hydro_1			IPR001360;IPR018120;IPR017853;IPR013781
XLOC_044213	9.39144	-3.12083	0.345024	-9.04526	1.49308e-19	6.01819e-18	TCONS_00210177	2130	519935	gnl|BL_ORD_ID|519935	I3KEA2_ORENI	1020	2636	0	1	1629	43	585	1	0	487	0	543	Uncharacterized protein;	Oreochromis niloticus (Nile tilapia) (Tilapia nilotica)			GO:0005975	IEA:InterPro;carbohydrate metabolic process	GO:0004553	IEA:InterPro;hydrolase activity	hydrolyzing O-glycosyl compounds	PF00232	1;Glyco_hydro_1			IPR001360;IPR018120;IPR017853;IPR013781
XLOC_044213	9.39144	-3.12083	0.345024	-9.04526	1.49308e-19	6.01819e-18	TCONS_00210178	2460	519935	gnl|BL_ORD_ID|519935	I3KEA2_ORENI	1019	2634	0	1	1629	43	585	1	0	487	0	543	Uncharacterized protein;	Oreochromis niloticus (Nile tilapia) (Tilapia nilotica)			GO:0005975	IEA:InterPro;carbohydrate metabolic process	GO:0004553	IEA:InterPro;hydrolase activity	hydrolyzing O-glycosyl compounds	PF00232	1;Glyco_hydro_1			IPR001360;IPR018120;IPR017853;IPR013781
XLOC_044213	9.39144	-3.12083	0.345024	-9.04526	1.49308e-19	6.01819e-18	TCONS_00210179	2995	526651	gnl|BL_ORD_ID|526651	I3KYJ2_ORENI	83	203	2.78101e-16	2828	2995	1	56	2	0	43	0	56	Uncharacterized protein;	Oreochromis niloticus (Nile tilapia) (Tilapia nilotica)			GO:0015074;GO:0006313	IEA:InterPro;DNA integration;transposition	DNA-mediated	GO:0003677;GO:0004803	IEA:InterPro;transposase activity;DNA binding	PF01498	1;HTH_Tnp_Tc3_2			IPR009057;IPR002492
XLOC_052146	1.13124	-3.09625	0.599733	-5.16272	2.43388e-07	1.72353e-06	TCONS_00243311	2691	72049	gnl|BL_ORD_ID|72049	B5X4B1_SALSA	1270	3285	0	128	1969	1	625	2	0	614	11	625	Phosphoenolpyruvate carboxykinase	cytosolic;	Salmo salar (Atlantic salmon)			GO:0006094	IEA:InterPro;gluconeogenesis	GO:0004613;GO:0016301;GO:0005525	IEA:UniProtKB-KW;IEA:InterPro;GTP binding;phosphoenolpyruvate carboxykinase (GTP) activity;kinase activity	PF00821	1;PEPCK			IPR008210;IPR008209;IPR013035;IPR018091
XLOC_052146	1.13124	-3.09625	0.599733	-5.16272	2.43388e-07	1.72353e-06	TCONS_00243312	2777	72049	gnl|BL_ORD_ID|72049	B5X4B1_SALSA	1301	3365	0	181	2055	1	625	1	0	625	0	625	Phosphoenolpyruvate carboxykinase	cytosolic;	Salmo salar (Atlantic salmon)			GO:0006094	IEA:InterPro;gluconeogenesis	GO:0004613;GO:0016301;GO:0005525	IEA:UniProtKB-KW;IEA:InterPro;GTP binding;phosphoenolpyruvate carboxykinase (GTP) activity;kinase activity	PF00821	1;PEPCK			IPR008210;IPR008209;IPR013035;IPR018091
XLOC_082394	169.246	-3.08126	0.410944	-7.498	6.47975e-14	1.2813e-12	TCONS_00363952	1650	74796	gnl|BL_ORD_ID|74796	B5XDZ7_SALSA	261	665	8.30403e-81	22	420	1	134	1	0	127	1	134	Catechol-O-methyltransferase domain-containing protein 1;	Salmo salar (Atlantic salmon)					GO:0008171	IEA:InterPro;O-methyltransferase activity	PF01596	1;Methyltransf_3			IPR002935	O-MeTrfase_3
XLOC_082394	169.246	-3.08126	0.410944	-7.498	6.47975e-14	1.2813e-12	TCONS_00363953	1582	74796	gnl|BL_ORD_ID|74796	B5XDZ7_SALSA	243	619	2.19382e-74	2	352	18	134	2	0	116	0	117	Catechol-O-methyltransferase domain-containing protein 1;	Salmo salar (Atlantic salmon)					GO:0008171	IEA:InterPro;O-methyltransferase activity	PF01596	1;Methyltransf_3			IPR002935	O-MeTrfase_3
XLOC_082394	169.246	-3.08126	0.410944	-7.498	6.47975e-14	1.2813e-12	TCONS_00363954	804	74796	gnl|BL_ORD_ID|74796	B5XDZ7_SALSA	463	1191	2.63871e-164	2	676	23	247	2	0	225	0	225	Catechol-O-methyltransferase domain-containing protein 1;	Salmo salar (Atlantic salmon)					GO:0008171	IEA:InterPro;O-methyltransferase activity	PF01596	1;Methyltransf_3			IPR002935	O-MeTrfase_3
XLOC_082394	169.246	-3.08126	0.410944	-7.498	6.47975e-14	1.2813e-12	TCONS_00363955	813	74796	gnl|BL_ORD_ID|74796	B5XDZ7_SALSA	457	1174	1.48742e-161	1	666	26	247	1	0	222	0	222	Catechol-O-methyltransferase domain-containing protein 1;	Salmo salar (Atlantic salmon)					GO:0008171	IEA:InterPro;O-methyltransferase activity	PF01596	1;Methyltransf_3			IPR002935	O-MeTrfase_3
XLOC_082394	169.246	-3.08126	0.410944	-7.498	6.47975e-14	1.2813e-12	TCONS_00363956	554	74796	gnl|BL_ORD_ID|74796	B5XDZ7_SALSA	287	733	3.59718e-96	1	426	106	247	1	0	140	0	142	Catechol-O-methyltransferase domain-containing protein 1;	Salmo salar (Atlantic salmon)					GO:0008171	IEA:InterPro;O-methyltransferase activity	PF01596	1;Methyltransf_3			IPR002935	O-MeTrfase_3
XLOC_082394	169.246	-3.08126	0.410944	-7.498	6.47975e-14	1.2813e-12	TCONS_00363957	978	74796	gnl|BL_ORD_ID|74796	B5XDZ7_SALSA	284	725	9.28478e-93	86	514	1	143	2	0	136	0	143	Catechol-O-methyltransferase domain-containing protein 1;	Salmo salar (Atlantic salmon)					GO:0008171	IEA:InterPro;O-methyltransferase activity	PF01596	1;Methyltransf_3			IPR002935	O-MeTrfase_3
XLOC_082394	169.246	-3.08126	0.410944	-7.498	6.47975e-14	1.2813e-12	TCONS_00363958	928	74796	gnl|BL_ORD_ID|74796	B5XDZ7_SALSA	509	1310	0	41	781	1	247	2	0	247	0	247	Catechol-O-methyltransferase domain-containing protein 1;	Salmo salar (Atlantic salmon)					GO:0008171	IEA:InterPro;O-methyltransferase activity	PF01596	1;Methyltransf_3			IPR002935	O-MeTrfase_3
XLOC_082394	169.246	-3.08126	0.410944	-7.498	6.47975e-14	1.2813e-12	TCONS_00363959	1043	74796	gnl|BL_ORD_ID|74796	B5XDZ7_SALSA	280	716	4.0486e-91	41	442	1	134	2	0	134	0	134	Catechol-O-methyltransferase domain-containing protein 1;	Salmo salar (Atlantic salmon)					GO:0008171	IEA:InterPro;O-methyltransferase activity	PF01596	1;Methyltransf_3			IPR002935	O-MeTrfase_3
XLOC_082394	169.246	-3.08126	0.410944	-7.498	6.47975e-14	1.2813e-12	TCONS_00363960	854	74796	gnl|BL_ORD_ID|74796	B5XDZ7_SALSA	487	1253	2.11133e-173	1	726	5	247	1	0	239	1	243	Catechol-O-methyltransferase domain-containing protein 1;	Salmo salar (Atlantic salmon)					GO:0008171	IEA:InterPro;O-methyltransferase activity	PF01596	1;Methyltransf_3			IPR002935	O-MeTrfase_3
XLOC_082394	169.246	-3.08126	0.410944	-7.498	6.47975e-14	1.2813e-12	TCONS_00363962	690	74796	gnl|BL_ORD_ID|74796	B5XDZ7_SALSA	366	937	2.63378e-126	2	562	60	247	2	0	182	1	188	Catechol-O-methyltransferase domain-containing protein 1;	Salmo salar (Atlantic salmon)					GO:0008171	IEA:InterPro;O-methyltransferase activity	PF01596	1;Methyltransf_3			IPR002935	O-MeTrfase_3
XLOC_038299	1.04712	-3.04934	0.439537	-6.93761	3.98783e-12	6.1484e-11	TCONS_00186297	658	332118	gnl|BL_ORD_ID|332118	H0WEP4_DANRE	158	397	2.99683e-44	140	565	6	147	-1	0	87	0	142	Uncharacterized protein;	Danio rerio (Zebrafish) (Brachydanio rerio)	GO:0016021	IEA:UniProtKB-KW;integral component of membrane			GO:0004930	IEA:UniProtKB-KW;G-protein coupled receptor activity	PF00001	7tm_1;1			IPR017452;IPR000276	GPCR_Rhodpsn_7TM;GPCR_Rhodpsn
XLOC_038299	1.04712	-3.04934	0.439537	-6.93761	3.98783e-12	6.1484e-11	TCONS_00186298	1316	332288	gnl|BL_ORD_ID|332288	H0WF96_DANRE	136	342	9.51516e-40	699	1316	79	285	-1	0	90	5	209	Uncharacterized protein;	Danio rerio (Zebrafish) (Brachydanio rerio)	GO:0016021	IEA:UniProtKB-KW;integral component of membrane			GO:0001594	IEA:InterPro;trace-amine receptor activity	PF00001	7tm_1;1			IPR017452;IPR000276;IPR009132	GPCR_Rhodpsn_7TM;TAAR_fam;GPCR_Rhodpsn
XLOC_038299	1.04712	-3.04934	0.439537	-6.93761	3.98783e-12	6.1484e-11	TCONS_00186299	662	332118	gnl|BL_ORD_ID|332118	H0WEP4_DANRE	159	402	5.61253e-45	12	569	6	194	-1	0	96	3	189	Uncharacterized protein;	Danio rerio (Zebrafish) (Brachydanio rerio)	GO:0016021	IEA:UniProtKB-KW;integral component of membrane			GO:0004930	IEA:UniProtKB-KW;G-protein coupled receptor activity	PF00001	7tm_1;1			IPR017452;IPR000276	GPCR_Rhodpsn_7TM;GPCR_Rhodpsn
XLOC_038299	1.04712	-3.04934	0.439537	-6.93761	3.98783e-12	6.1484e-11	TCONS_00186300	989	213703	gnl|BL_ORD_ID|213703	F1R921_DANRE	200	506	8.25931e-59	120	896	16	276	-1	0	122	4	262	Uncharacterized protein;	Danio rerio (Zebrafish) (Brachydanio rerio)	GO:0016021	IEA:UniProtKB-KW;integral component of membrane			GO:0004930	IEA:UniProtKB-KW;G-protein coupled receptor activity	PF00001	7tm_1;1			IPR017452;IPR000276	GPCR_Rhodpsn_7TM;GPCR_Rhodpsn
XLOC_038299	1.04712	-3.04934	0.439537	-6.93761	3.98783e-12	6.1484e-11	TCONS_00186301	2828	213703	gnl|BL_ORD_ID|213703	F1R921_DANRE	231	588	4.5511e-66	1791	2735	16	329	-1	0	144	7	318	Uncharacterized protein;	Danio rerio (Zebrafish) (Brachydanio rerio)	GO:0016021	IEA:UniProtKB-KW;integral component of membrane			GO:0004930	IEA:UniProtKB-KW;G-protein coupled receptor activity	PF00001	7tm_1;1			IPR017452;IPR000276	GPCR_Rhodpsn_7TM;GPCR_Rhodpsn
XLOC_024930	1230.88	-3.0125	0.425853	-7.07404	1.50485e-12	2.47286e-11	TCONS_00129198	1451	71404	gnl|BL_ORD_ID|71404	B5X2B3_SALSA	837	2161	0	102	1322	17	423	3	0	407	0	407	Serotransferrin-1;	Salmo salar (Atlantic salmon)	GO:0005576	IEA:InterPro;extracellular region	GO:0006879;GO:0006826	IEA:InterPro;cellular iron ion homeostasis;iron ion transport	GO:0008199	IEA:InterPro;ferric iron binding	PF00405	2;Transferrin			IPR018195;IPR001156;IPR016357	Transferrin_fam;Transferrin_Fe_BS;Transferrin
XLOC_024930	1230.88	-3.0125	0.425853	-7.07404	1.50485e-12	2.47286e-11	TCONS_00129199	530	71404	gnl|BL_ORD_ID|71404	B5X2B3_SALSA	364	932	1.40524e-120	1	528	240	415	1	0	175	0	176	Serotransferrin-1;	Salmo salar (Atlantic salmon)	GO:0005576	IEA:InterPro;extracellular region	GO:0006879;GO:0006826	IEA:InterPro;cellular iron ion homeostasis;iron ion transport	GO:0008199	IEA:InterPro;ferric iron binding	PF00405	2;Transferrin			IPR018195;IPR001156;IPR016357	Transferrin_fam;Transferrin_Fe_BS;Transferrin
XLOC_024930	1230.88	-3.0125	0.425853	-7.07404	1.50485e-12	2.47286e-11	TCONS_00129200	1302	71404	gnl|BL_ORD_ID|71404	B5X2B3_SALSA	807	2084	0	95	1300	14	415	2	0	391	0	402	Serotransferrin-1;	Salmo salar (Atlantic salmon)	GO:0005576	IEA:InterPro;extracellular region	GO:0006879;GO:0006826	IEA:InterPro;cellular iron ion homeostasis;iron ion transport	GO:0008199	IEA:InterPro;ferric iron binding	PF00405	2;Transferrin			IPR018195;IPR001156;IPR016357	Transferrin_fam;Transferrin_Fe_BS;Transferrin
XLOC_024930	1230.88	-3.0125	0.425853	-7.07404	1.50485e-12	2.47286e-11	TCONS_00129201	2158	71404	gnl|BL_ORD_ID|71404	B5X2B3_SALSA	722	1863	0	1101	2156	64	415	3	0	351	0	352	Serotransferrin-1;	Salmo salar (Atlantic salmon)	GO:0005576	IEA:InterPro;extracellular region	GO:0006879;GO:0006826	IEA:InterPro;cellular iron ion homeostasis;iron ion transport	GO:0008199	IEA:InterPro;ferric iron binding	PF00405	2;Transferrin			IPR018195;IPR001156;IPR016357	Transferrin_fam;Transferrin_Fe_BS;Transferrin
XLOC_024930	1230.88	-3.0125	0.425853	-7.07404	1.50485e-12	2.47286e-11	TCONS_00129202	2072	71404	gnl|BL_ORD_ID|71404	B5X2B3_SALSA	298	762	2.28044e-88	76	522	14	162	1	0	143	0	149	Serotransferrin-1;	Salmo salar (Atlantic salmon)	GO:0005576	IEA:InterPro;extracellular region	GO:0006879;GO:0006826	IEA:InterPro;cellular iron ion homeostasis;iron ion transport	GO:0008199	IEA:InterPro;ferric iron binding	PF00405	2;Transferrin			IPR018195;IPR001156;IPR016357	Transferrin_fam;Transferrin_Fe_BS;Transferrin
XLOC_024930	1230.88	-3.0125	0.425853	-7.07404	1.50485e-12	2.47286e-11	TCONS_00129203	2947	91554	gnl|BL_ORD_ID|91554	B9U453_9TELE	201	510	9.66618e-53	1101	1400	20	119	3	0	98	0	100	Transferrin;	Salmo marmoratus	GO:0005576	IEA:InterPro;extracellular region	GO:0006879;GO:0006826	IEA:InterPro;cellular iron ion homeostasis;iron ion transport	GO:0008199	IEA:InterPro;ferric iron binding	PF00405	2;Transferrin			IPR018195;IPR001156;IPR016357	Transferrin_fam;Transferrin_Fe_BS;Transferrin
XLOC_005153	9.08598	-2.97278	0.305169	-9.74144	2.00696e-22	1.12098e-20	TCONS_00027466	6842	210452	gnl|BL_ORD_ID|210452	F1QYL5_DANRE	651	1678	0	266	1537	33	460	2	0	324	4	428	Uncharacterized protein;	Danio rerio (Zebrafish) (Brachydanio rerio)							PF00147	Fibrinogen_C;1	dre:114421	-	IPR002181;IPR014716;IPR014715	Fibrinogen_a/b/g_C_2;Fibrinogen_a/b/g_C_dom;Fibrinogen_a/b/g_C_1
XLOC_005153	9.08598	-2.97278	0.305169	-9.74144	2.00696e-22	1.12098e-20	TCONS_00027467	1651	210452	gnl|BL_ORD_ID|210452	F1QYL5_DANRE	651	1679	0	266	1537	33	460	2	0	324	4	428	Uncharacterized protein;	Danio rerio (Zebrafish) (Brachydanio rerio)							PF00147	Fibrinogen_C;1	dre:114421	-	IPR002181;IPR014716;IPR014715	Fibrinogen_a/b/g_C_2;Fibrinogen_a/b/g_C_dom;Fibrinogen_a/b/g_C_1
XLOC_005153	9.08598	-2.97278	0.305169	-9.74144	2.00696e-22	1.12098e-20	TCONS_00027468	7297	304091	gnl|BL_ORD_ID|304091	G3PUV5_GASAC	153	386	9.66333e-37	1397	1672	317	408	2	0	65	0	92	Uncharacterized protein;	Gasterosteus aculeatus (Three-spined stickleback)							PF00147	Fibrinogen_C;1			IPR002181;IPR014716;IPR014715	Fibrinogen_a/b/g_C_2;Fibrinogen_a/b/g_C_dom;Fibrinogen_a/b/g_C_1
XLOC_048945	2.8151	-2.96392	1.21576	-2.43791	0.0147723	0.0348127	NA	NA	NA	NA	NA	NA	NA	NA	NA	NA	NA	NA	NA	NA	NA	NA	NA	NA	NA	NA	NA	NA	NA	NA	NA	NA	NA	NA	NA	NA	NA
XLOC_051811	93.3973	-2.94798	0.3157	-9.33792	9.82471e-21	4.54732e-19	TCONS_00241955	925	56554	gnl|BL_ORD_ID|56554	B3FQT4_CYPCA	231	588	4.03529e-74	269	646	1	126	2	0	106	0	126	Liver-basic fatty acid binding protein a;	Cyprinus carpio (Common carp)					GO:0008289;GO:0005215	IEA:InterPro;lipid binding;transporter activity					IPR000463;IPR012674;IPR011038	Calycin-like;Fatty_acid-bd;Calycin
XLOC_082395	9.88902	-2.90013	0.444489	-6.52465	6.81597e-11	8.73836e-10	TCONS_00363961	377	74796	gnl|BL_ORD_ID|74796	B5XDZ7_SALSA	180	456	1.82483e-55	106	375	1	90	1	0	88	0	90	Catechol-O-methyltransferase domain-containing protein 1;	Salmo salar (Atlantic salmon)					GO:0008171	IEA:InterPro;O-methyltransferase activity	PF01596	1;Methyltransf_3			IPR002935	O-MeTrfase_3
XLOC_002698	18.0983	-2.89567	0.338805	-8.54672	1.2664e-17	4.00119e-16	TCONS_00013987	3590	214159	gnl|BL_ORD_ID|214159	F1RAI6_DANRE	573	1476	0	1240	2601	19	458	1	0	293	14	454	Uncharacterized protein;	Danio rerio (Zebrafish) (Brachydanio rerio)							PF00147	Fibrinogen_C;1			IPR002181;IPR014716;IPR014715	Fibrinogen_a/b/g_C_2;Fibrinogen_a/b/g_C_dom;Fibrinogen_a/b/g_C_1
XLOC_002698	18.0983	-2.89567	0.338805	-8.54672	1.2664e-17	4.00119e-16	TCONS_00013988	3551	210452	gnl|BL_ORD_ID|210452	F1QYL5_DANRE	378	970	2.64639e-157	1232	2134	21	318	2	0	202	3	301	Uncharacterized protein;	Danio rerio (Zebrafish) (Brachydanio rerio)							PF00147	Fibrinogen_C;1	dre:114421	-	IPR002181;IPR014716;IPR014715	Fibrinogen_a/b/g_C_2;Fibrinogen_a/b/g_C_dom;Fibrinogen_a/b/g_C_1
XLOC_002698	18.0983	-2.89567	0.338805	-8.54672	1.2664e-17	4.00119e-16	TCONS_00013989	3549	210452	gnl|BL_ORD_ID|210452	F1QYL5_DANRE	581	1497	0	1232	2560	21	460	2	0	292	3	443	Uncharacterized protein;	Danio rerio (Zebrafish) (Brachydanio rerio)							PF00147	Fibrinogen_C;1	dre:114421	-	IPR002181;IPR014716;IPR014715	Fibrinogen_a/b/g_C_2;Fibrinogen_a/b/g_C_dom;Fibrinogen_a/b/g_C_1
XLOC_002698	18.0983	-2.89567	0.338805	-8.54672	1.2664e-17	4.00119e-16	TCONS_00013990	3574	304091	gnl|BL_ORD_ID|304091	G3PUV5_GASAC	351	899	8.68643e-150	1821	2582	206	458	3	0	165	1	254	Uncharacterized protein;	Gasterosteus aculeatus (Three-spined stickleback)							PF00147	Fibrinogen_C;1			IPR002181;IPR014716;IPR014715	Fibrinogen_a/b/g_C_2;Fibrinogen_a/b/g_C_dom;Fibrinogen_a/b/g_C_1
XLOC_002698	18.0983	-2.89567	0.338805	-8.54672	1.2664e-17	4.00119e-16	TCONS_00013991	2459	210452	gnl|BL_ORD_ID|210452	F1QYL5_DANRE	577	1486	0	139	1470	21	460	1	0	292	4	444	Uncharacterized protein;	Danio rerio (Zebrafish) (Brachydanio rerio)							PF00147	Fibrinogen_C;1	dre:114421	-	IPR002181;IPR014716;IPR014715	Fibrinogen_a/b/g_C_2;Fibrinogen_a/b/g_C_dom;Fibrinogen_a/b/g_C_1
XLOC_002698	18.0983	-2.89567	0.338805	-8.54672	1.2664e-17	4.00119e-16	TCONS_00013992	2424	214159	gnl|BL_ORD_ID|214159	F1RAI6_DANRE	338	865	6.72384e-156	695	1435	213	458	2	0	152	1	247	Uncharacterized protein;	Danio rerio (Zebrafish) (Brachydanio rerio)							PF00147	Fibrinogen_C;1			IPR002181;IPR014716;IPR014715	Fibrinogen_a/b/g_C_2;Fibrinogen_a/b/g_C_dom;Fibrinogen_a/b/g_C_1
XLOC_004991	1.63059	-2.8917	0.433815	-6.66575	2.63311e-11	3.58998e-10	TCONS_00026925	2050	181901	gnl|BL_ORD_ID|181901	E7FGZ6_DANRE	183	463	4.03519e-82	249	1097	132	393	3	0	120	21	283	Uncharacterized protein;	Danio rerio (Zebrafish) (Brachydanio rerio)					GO:0004674;GO:0005524	IEA:InterPro;protein serine/threonine kinase activity;ATP binding	PF00069	1;Pkinase	dre:100332827	-	IPR000719;IPR008271;IPR011009	Ser/Thr_kinase_AS;Prot_kinase_dom;Kinase-like_dom
XLOC_004991	1.63059	-2.8917	0.433815	-6.66575	2.63311e-11	3.58998e-10	TCONS_00026926	2443	181901	gnl|BL_ORD_ID|181901	E7FGZ6_DANRE	399	1025	4.22998e-129	249	1490	1	393	3	0	219	21	414	Uncharacterized protein;	Danio rerio (Zebrafish) (Brachydanio rerio)					GO:0004674;GO:0005524	IEA:InterPro;protein serine/threonine kinase activity;ATP binding	PF00069	1;Pkinase	dre:100332827	-	IPR000719;IPR008271;IPR011009	Ser/Thr_kinase_AS;Prot_kinase_dom;Kinase-like_dom
XLOC_058823	10.145	-2.89	0.814503	-3.54818	0.000387904	0.00141299	NA	NA	NA	NA	NA	NA	NA	NA	NA	NA	NA	NA	NA	NA	NA	NA	NA	NA	NA	NA	NA	NA	NA	NA	NA	NA	NA	NA	NA	NA	NA
XLOC_065158	186.566	-2.88431	0.397513	-7.25589	3.99028e-13	7.02435e-12	TCONS_00292668	4104	20310	gnl|BL_ORD_ID|20310	A5PF61_DANRE	423	1085	1.82222e-133	294	1376	1	364	3	0	207	3	364	Uncharacterized protein;	Danio rerio (Zebrafish) (Brachydanio rerio)							PF05612	1;DUF781	dre:796447	-	IPR008499	DUF781
XLOC_065158	186.566	-2.88431	0.397513	-7.25589	3.99028e-13	7.02435e-12	TCONS_00292669	3995	20310	gnl|BL_ORD_ID|20310	A5PF61_DANRE	423	1085	1.05951e-133	185	1267	1	364	2	0	207	3	364	Uncharacterized protein;	Danio rerio (Zebrafish) (Brachydanio rerio)							PF05612	1;DUF781	dre:796447	-	IPR008499	DUF781
XLOC_065158	186.566	-2.88431	0.397513	-7.25589	3.99028e-13	7.02435e-12	TCONS_00292670	4312	20310	gnl|BL_ORD_ID|20310	A5PF61_DANRE	287	732	4.1502e-109	868	1584	124	364	1	0	145	2	241	Uncharacterized protein;	Danio rerio (Zebrafish) (Brachydanio rerio)							PF05612	1;DUF781	dre:796447	-	IPR008499	DUF781
XLOC_065158	186.566	-2.88431	0.397513	-7.25589	3.99028e-13	7.02435e-12	TCONS_00292671	4052	20310	gnl|BL_ORD_ID|20310	A5PF61_DANRE	423	1085	1.41578e-133	510	1592	1	364	3	0	207	3	364	Uncharacterized protein;	Danio rerio (Zebrafish) (Brachydanio rerio)							PF05612	1;DUF781	dre:796447	-	IPR008499	DUF781
XLOC_065158	186.566	-2.88431	0.397513	-7.25589	3.99028e-13	7.02435e-12	TCONS_00292672	4113	20310	gnl|BL_ORD_ID|20310	A5PF61_DANRE	423	1085	1.93183e-133	571	1653	1	364	1	0	207	3	364	Uncharacterized protein;	Danio rerio (Zebrafish) (Brachydanio rerio)							PF05612	1;DUF781	dre:796447	-	IPR008499	DUF781
XLOC_043273	1.00615	-2.87874	0.932511	-3.08708	0.00202133	0.00613087	TCONS_00207036	5580	84938	gnl|BL_ORD_ID|84938	B8JIG5_DANRE	68	165	2.9537e-10	1016	1798	85	283	2	0	79	64	262	Uncharacterized protein;	Danio rerio (Zebrafish) (Brachydanio rerio)									dre:100321607	-
XLOC_043273	1.00615	-2.87874	0.932511	-3.08708	0.00202133	0.00613087	TCONS_00207037	5758	84938	gnl|BL_ORD_ID|84938	B8JIG5_DANRE	68	165	3.00442e-10	1112	1894	85	283	2	0	79	64	262	Uncharacterized protein;	Danio rerio (Zebrafish) (Brachydanio rerio)									dre:100321607	-
XLOC_043273	1.00615	-2.87874	0.932511	-3.08708	0.00202133	0.00613087	TCONS_00207038	5908	84938	gnl|BL_ORD_ID|84938	B8JIG5_DANRE	69	166	2.7683e-10	1262	2044	85	283	2	0	79	64	262	Uncharacterized protein;	Danio rerio (Zebrafish) (Brachydanio rerio)									dre:100321607	-
XLOC_043273	1.00615	-2.87874	0.932511	-3.08708	0.00202133	0.00613087	TCONS_00207039	5512	84938	gnl|BL_ORD_ID|84938	B8JIG5_DANRE	68	165	2.86147e-10	866	1648	85	283	2	0	79	64	262	Uncharacterized protein;	Danio rerio (Zebrafish) (Brachydanio rerio)									dre:100321607	-
XLOC_023092	2.08817	-2.86961	0.815752	-3.51774	0.000435234	0.00156503	TCONS_00120772	2067	181232	gnl|BL_ORD_ID|181232	E7FEV8_DANRE	517	1330	1.68212e-170	9	2033	1	689	-2	0	314	32	698	Uncharacterized protein;	Danio rerio (Zebrafish) (Brachydanio rerio)											IPR007111	NACHT_NTPase
XLOC_066224	47.5491	-2.85893	0.237346	-12.0454	2.05033e-33	3.68516e-31	TCONS_00297403	2837	190683	gnl|BL_ORD_ID|190683	E9QJK5_DANRE	99	245	1.32834e-19	2666	2830	645	699	-2	0	47	0	55	Uncharacterized protein;	Danio rerio (Zebrafish) (Brachydanio rerio)			GO:0006396	IEA:InterPro;RNA processing	GO:0003723;GO:0004000	IEA:InterPro;RNA binding;adenosine deaminase activity	PF02137;PF00035	A_deamin;dsrm;1;2	dre:558759	-	IPR002466;IPR014720	A_deamin;dsRNA-bd_dom
XLOC_066224	47.5491	-2.85893	0.237346	-12.0454	2.05033e-33	3.68516e-31	TCONS_00297405	1740	179256	gnl|BL_ORD_ID|179256	E7F8L3_DANRE	91	223	2.05854e-17	1591	1734	681	728	-1	0	42	0	48	Uncharacterized protein;	Danio rerio (Zebrafish) (Brachydanio rerio)			GO:0006396	IEA:InterPro;RNA processing	GO:0003723;GO:0004000	IEA:InterPro;RNA binding;adenosine deaminase activity	PF02137;PF00035	A_deamin;dsrm;1;2			IPR002466;IPR014720	A_deamin;dsRNA-bd_dom
XLOC_070435	24.2938	-2.85571	0.363606	-7.85386	4.03409e-15	9.40649e-14	TCONS_00313039	1315	308083	gnl|BL_ORD_ID|308083	G3Q6E0_GASAC	228	579	5.13077e-70	437	1012	1	192	2	0	151	0	192	Uncharacterized protein;	Gasterosteus aculeatus (Three-spined stickleback)	GO:0016021	IEA:InterPro;integral component of membrane					PF05805	1;L6_membrane			IPR008661	L6_membrane
XLOC_070435	24.2938	-2.85571	0.363606	-7.85386	4.03409e-15	9.40649e-14	TCONS_00313040	2286	308083	gnl|BL_ORD_ID|308083	G3Q6E0_GASAC	228	579	2.96249e-67	437	1012	1	192	2	0	151	0	192	Uncharacterized protein;	Gasterosteus aculeatus (Three-spined stickleback)	GO:0016021	IEA:InterPro;integral component of membrane					PF05805	1;L6_membrane			IPR008661	L6_membrane
XLOC_086146	2.43197	-2.85565	0.511407	-5.58391	2.35176e-08	1.99179e-07	TCONS_00377994	571	1026	gnl|BL_ORD_ID|1026	A0JMP8_DANRE	127	317	2.04377e-43	297	569	532	622	3	0	60	0	91	A2ml protein;	Danio rerio (Zebrafish) (Brachydanio rerio)	GO:0005615	IEA:InterPro;extracellular space	GO:0010951;GO:0001889	IEA:GOC;negative regulation of endopeptidase activity;IMZFIN;liver development	GO:0004866	IEA:InterPro;endopeptidase inhibitor activity	PF07677;PF10569;PF00207;PF07678;PF07703;PF01835	A2M;1;A2M_N_2;A2M_recep;A2M_N;Thiol-ester_cl;A2M_comp			IPR014756;IPR019742;IPR001599;IPR011626;IPR002890;IPR011625;IPR009048;IPR008930;IPR019565	Macroglobln_a2;A-macroglobulin_rcpt-bd;Terpenoid_cyclase/PrenylTrfase;A2M_N_2;Ig_E-set;MacrogloblnA2_thiol-ester-bond;A2M_N;MacrogloblnA2_CS;A2M_comp
XLOC_069343	1.94876	-2.84585	0.437277	-6.50812	7.60979e-11	9.67019e-10	TCONS_00309167	675	769906	gnl|BL_ORD_ID|769906	Q70W32_ONCMY	178	451	3.85751e-50	3	371	113	254	-2	0	92	19	142	C1 inhibitor;	Oncorhynchus mykiss (Rainbow trout) (Salmo gairdneri)	GO:0005615	IEA:InterPro;extracellular space					PF07686;PF00079	1;V-set;Serpin			IPR003598;IPR007110;IPR013783;IPR023796;IPR013106;IPR003599;IPR000215	Serpin_dom;Ig_V-set;Serpin_fam;Ig-like_dom;Ig_sub2;Ig_sub;Ig-like_fold
XLOC_093776	6.16146	-2.84151	0.215338	-13.1955	9.30944e-40	3.3335e-37	TCONS_00408573	1910	628845	gnl|BL_ORD_ID|628845	M4AZ01_XIPMA	84	207	1.74097e-17	2	199	36	100	2	0	39	1	66	Uncharacterized protein;	Xiphophorus maculatus (Southern platyfish) (Platypoecilus maculatus)											IPR003598;IPR007110;IPR013783	Ig-like_dom;Ig_sub2;Ig-like_fold
XLOC_006363	2.14642	-2.82839	0.370753	-7.62877	2.36995e-14	4.96475e-13	TCONS_00034169	3858	201046	gnl|BL_ORD_ID|201046	F1Q4P1_DANRE	419	1075	8.83108e-128	403	1149	474	722	1	0	198	2	250	Uncharacterized protein;	Danio rerio (Zebrafish) (Brachydanio rerio)							PF00354	1;Pentaxin	dre:566575	-	IPR001759;IPR013320;IPR008985	ConA-like_subgrp;Pentaxin;ConA-like_lec_gl_sf
XLOC_006363	2.14642	-2.82839	0.370753	-7.62877	2.36995e-14	4.96475e-13	TCONS_00034170	3857	201046	gnl|BL_ORD_ID|201046	F1Q4P1_DANRE	301	769	2.34334e-111	403	945	474	655	1	0	144	1	182	Uncharacterized protein;	Danio rerio (Zebrafish) (Brachydanio rerio)							PF00354	1;Pentaxin	dre:566575	-	IPR001759;IPR013320;IPR008985	ConA-like_subgrp;Pentaxin;ConA-like_lec_gl_sf
XLOC_006363	2.14642	-2.82839	0.370753	-7.62877	2.36995e-14	4.96475e-13	TCONS_00034171	3855	201046	gnl|BL_ORD_ID|201046	F1Q4P1_DANRE	423	1087	1.48893e-129	403	1146	474	722	1	0	198	1	249	Uncharacterized protein;	Danio rerio (Zebrafish) (Brachydanio rerio)							PF00354	1;Pentaxin	dre:566575	-	IPR001759;IPR013320;IPR008985	ConA-like_subgrp;Pentaxin;ConA-like_lec_gl_sf
XLOC_037891	1.07696	-2.80515	0.743188	-3.77448	0.000160339	0.000642134	TCONS_00184856	2210	177225	gnl|BL_ORD_ID|177225	E7F245_DANRE	240	612	2.11143e-70	3	626	132	325	3	0	143	24	213	Uncharacterized protein;	Danio rerio (Zebrafish) (Brachydanio rerio)									dre:570653	-	IPR026642	Glcci1/FAM117
XLOC_096093	1.72117	-2.8028	0.433819	-6.46076	1.04177e-10	1.29567e-09	NA	NA	NA	NA	NA	NA	NA	NA	NA	NA	NA	NA	NA	NA	NA	NA	NA	NA	NA	NA	NA	NA	NA	NA	NA	NA	NA	NA	NA	NA	NA
XLOC_003092	2.92057	-2.79452	0.543228	-5.14429	2.68533e-07	1.88512e-06	NA	NA	NA	NA	NA	NA	NA	NA	NA	NA	NA	NA	NA	NA	NA	NA	NA	NA	NA	NA	NA	NA	NA	NA	NA	NA	NA	NA	NA	NA	NA
XLOC_059647	2.61098	-2.78838	0.536999	-5.19252	2.07465e-07	1.48877e-06	TCONS_00273540	890	503546	gnl|BL_ORD_ID|503546	I3J2C9_ORENI	136	341	5.75436e-35	367	705	267	383	1	0	82	6	118	Uncharacterized protein;	Oreochromis niloticus (Nile tilapia) (Tilapia nilotica)					GO:0008270;GO:0003676	IEA:InterPro;zinc ion binding;nucleic acid binding					IPR015880;IPR003604;IPR007087	Znf_C2H2-like;Znf_C2H2;Znf_U1
XLOC_059647	2.61098	-2.78838	0.536999	-5.19252	2.07465e-07	1.48877e-06	TCONS_00273541	1290	503546	gnl|BL_ORD_ID|503546	I3J2C9_ORENI	302	771	2.8555e-96	386	1105	132	383	2	0	174	14	253	Uncharacterized protein;	Oreochromis niloticus (Nile tilapia) (Tilapia nilotica)					GO:0008270;GO:0003676	IEA:InterPro;zinc ion binding;nucleic acid binding					IPR015880;IPR003604;IPR007087	Znf_C2H2-like;Znf_C2H2;Znf_U1
XLOC_059647	2.61098	-2.78838	0.536999	-5.19252	2.07465e-07	1.48877e-06	TCONS_00273542	1351	503546	gnl|BL_ORD_ID|503546	I3J2C9_ORENI	374	958	4.40981e-124	144	1166	29	383	3	0	227	18	357	Uncharacterized protein;	Oreochromis niloticus (Nile tilapia) (Tilapia nilotica)					GO:0008270;GO:0003676	IEA:InterPro;zinc ion binding;nucleic acid binding					IPR015880;IPR003604;IPR007087	Znf_C2H2-like;Znf_C2H2;Znf_U1
XLOC_059647	2.61098	-2.78838	0.536999	-5.19252	2.07465e-07	1.48877e-06	TCONS_00273543	1533	503546	gnl|BL_ORD_ID|503546	I3J2C9_ORENI	361	925	3.40266e-118	329	1348	24	383	2	0	227	32	366	Uncharacterized protein;	Oreochromis niloticus (Nile tilapia) (Tilapia nilotica)					GO:0008270;GO:0003676	IEA:InterPro;zinc ion binding;nucleic acid binding					IPR015880;IPR003604;IPR007087	Znf_C2H2-like;Znf_C2H2;Znf_U1
XLOC_059647	2.61098	-2.78838	0.536999	-5.19252	2.07465e-07	1.48877e-06	TCONS_00273544	1578	503546	gnl|BL_ORD_ID|503546	I3J2C9_ORENI	352	901	1.82059e-114	329	1393	24	383	2	0	228	47	381	Uncharacterized protein;	Oreochromis niloticus (Nile tilapia) (Tilapia nilotica)					GO:0008270;GO:0003676	IEA:InterPro;zinc ion binding;nucleic acid binding					IPR015880;IPR003604;IPR007087	Znf_C2H2-like;Znf_C2H2;Znf_U1
XLOC_059647	2.61098	-2.78838	0.536999	-5.19252	2.07465e-07	1.48877e-06	TCONS_00273545	1262	503546	gnl|BL_ORD_ID|503546	I3J2C9_ORENI	221	561	3.24773e-65	279	776	132	304	3	0	121	9	174	Uncharacterized protein;	Oreochromis niloticus (Nile tilapia) (Tilapia nilotica)					GO:0008270;GO:0003676	IEA:InterPro;zinc ion binding;nucleic acid binding					IPR015880;IPR003604;IPR007087	Znf_C2H2-like;Znf_C2H2;Znf_U1
XLOC_070731	5.56309	-2.78763	0.3066	-9.09207	9.71754e-20	3.9829e-18	TCONS_00314449	4164	753927	gnl|BL_ORD_ID|753927	Q6DHS2_DANRE	328	839	3.73136e-95	1753	2490	453	684	-1	0	162	14	246	Fibrinogen alpha chain;	Danio rerio (Zebrafish) (Brachydanio rerio)	GO:0005577	IEA:InterPro;fibrinogen complex	GO:0051258;GO:0007165;GO:0030168	IEA:InterPro;signal transduction;protein polymerization;platelet activation			PF00147;PF12160;PF08702	Fibrinogen_C;Fib_alpha;1;Fibrinogen_aC			IPR002181;IPR021996;IPR012290;IPR020837;IPR014716;IPR014715	Fibrinogen_a/b/g_C_2;Fibrinogen_CS;Fibrinogen_a/b/g_C_dom;Fibrinogen_aC;Fibrinogen_a/b/g_coil_dom;Fibrinogen_a/b/g_C_1
XLOC_070731	5.56309	-2.78763	0.3066	-9.09207	9.71754e-20	3.9829e-18	TCONS_00314450	3910	753927	gnl|BL_ORD_ID|753927	Q6DHS2_DANRE	328	839	2.54061e-95	1499	2236	453	684	-1	0	162	14	246	Fibrinogen alpha chain;	Danio rerio (Zebrafish) (Brachydanio rerio)	GO:0005577	IEA:InterPro;fibrinogen complex	GO:0051258;GO:0007165;GO:0030168	IEA:InterPro;signal transduction;protein polymerization;platelet activation			PF00147;PF12160;PF08702	Fibrinogen_C;Fib_alpha;1;Fibrinogen_aC			IPR002181;IPR021996;IPR012290;IPR020837;IPR014716;IPR014715	Fibrinogen_a/b/g_C_2;Fibrinogen_CS;Fibrinogen_a/b/g_C_dom;Fibrinogen_aC;Fibrinogen_a/b/g_coil_dom;Fibrinogen_a/b/g_C_1
XLOC_070731	5.56309	-2.78763	0.3066	-9.09207	9.71754e-20	3.9829e-18	TCONS_00314451	3867	753927	gnl|BL_ORD_ID|753927	Q6DHS2_DANRE	328	839	2.33614e-95	1456	2193	453	684	-1	0	162	14	246	Fibrinogen alpha chain;	Danio rerio (Zebrafish) (Brachydanio rerio)	GO:0005577	IEA:InterPro;fibrinogen complex	GO:0051258;GO:0007165;GO:0030168	IEA:InterPro;signal transduction;protein polymerization;platelet activation			PF00147;PF12160;PF08702	Fibrinogen_C;Fib_alpha;1;Fibrinogen_aC			IPR002181;IPR021996;IPR012290;IPR020837;IPR014716;IPR014715	Fibrinogen_a/b/g_C_2;Fibrinogen_CS;Fibrinogen_a/b/g_C_dom;Fibrinogen_aC;Fibrinogen_a/b/g_coil_dom;Fibrinogen_a/b/g_C_1
XLOC_070731	5.56309	-2.78763	0.3066	-9.09207	9.71754e-20	3.9829e-18	TCONS_00314452	3338	753927	gnl|BL_ORD_ID|753927	Q6DHS2_DANRE	328	839	4.35579e-96	927	1664	453	684	-1	0	162	14	246	Fibrinogen alpha chain;	Danio rerio (Zebrafish) (Brachydanio rerio)	GO:0005577	IEA:InterPro;fibrinogen complex	GO:0051258;GO:0007165;GO:0030168	IEA:InterPro;signal transduction;protein polymerization;platelet activation			PF00147;PF12160;PF08702	Fibrinogen_C;Fib_alpha;1;Fibrinogen_aC			IPR002181;IPR021996;IPR012290;IPR020837;IPR014716;IPR014715	Fibrinogen_a/b/g_C_2;Fibrinogen_CS;Fibrinogen_a/b/g_C_dom;Fibrinogen_aC;Fibrinogen_a/b/g_coil_dom;Fibrinogen_a/b/g_C_1
XLOC_070731	5.56309	-2.78763	0.3066	-9.09207	9.71754e-20	3.9829e-18	TCONS_00314453	3514	753927	gnl|BL_ORD_ID|753927	Q6DHS2_DANRE	328	839	8.65e-96	1103	1840	453	684	-1	0	162	14	246	Fibrinogen alpha chain;	Danio rerio (Zebrafish) (Brachydanio rerio)	GO:0005577	IEA:InterPro;fibrinogen complex	GO:0051258;GO:0007165;GO:0030168	IEA:InterPro;signal transduction;protein polymerization;platelet activation			PF00147;PF12160;PF08702	Fibrinogen_C;Fib_alpha;1;Fibrinogen_aC			IPR002181;IPR021996;IPR012290;IPR020837;IPR014716;IPR014715	Fibrinogen_a/b/g_C_2;Fibrinogen_CS;Fibrinogen_a/b/g_C_dom;Fibrinogen_aC;Fibrinogen_a/b/g_coil_dom;Fibrinogen_a/b/g_C_1
XLOC_070731	5.56309	-2.78763	0.3066	-9.09207	9.71754e-20	3.9829e-18	TCONS_00314454	3569	753927	gnl|BL_ORD_ID|753927	Q6DHS2_DANRE	328	839	1.04061e-95	1158	1895	453	684	-1	0	162	14	246	Fibrinogen alpha chain;	Danio rerio (Zebrafish) (Brachydanio rerio)	GO:0005577	IEA:InterPro;fibrinogen complex	GO:0051258;GO:0007165;GO:0030168	IEA:InterPro;signal transduction;protein polymerization;platelet activation			PF00147;PF12160;PF08702	Fibrinogen_C;Fib_alpha;1;Fibrinogen_aC			IPR002181;IPR021996;IPR012290;IPR020837;IPR014716;IPR014715	Fibrinogen_a/b/g_C_2;Fibrinogen_CS;Fibrinogen_a/b/g_C_dom;Fibrinogen_aC;Fibrinogen_a/b/g_coil_dom;Fibrinogen_a/b/g_C_1
XLOC_070731	5.56309	-2.78763	0.3066	-9.09207	9.71754e-20	3.9829e-18	TCONS_00314455	3141	753927	gnl|BL_ORD_ID|753927	Q6DHS2_DANRE	328	839	1.78742e-96	730	1467	453	684	-1	0	162	14	246	Fibrinogen alpha chain;	Danio rerio (Zebrafish) (Brachydanio rerio)	GO:0005577	IEA:InterPro;fibrinogen complex	GO:0051258;GO:0007165;GO:0030168	IEA:InterPro;signal transduction;protein polymerization;platelet activation			PF00147;PF12160;PF08702	Fibrinogen_C;Fib_alpha;1;Fibrinogen_aC			IPR002181;IPR021996;IPR012290;IPR020837;IPR014716;IPR014715	Fibrinogen_a/b/g_C_2;Fibrinogen_CS;Fibrinogen_a/b/g_C_dom;Fibrinogen_aC;Fibrinogen_a/b/g_coil_dom;Fibrinogen_a/b/g_C_1
XLOC_070731	5.56309	-2.78763	0.3066	-9.09207	9.71754e-20	3.9829e-18	TCONS_00314456	3306	753927	gnl|BL_ORD_ID|753927	Q6DHS2_DANRE	328	839	3.8322e-96	895	1632	453	684	-1	0	162	14	246	Fibrinogen alpha chain;	Danio rerio (Zebrafish) (Brachydanio rerio)	GO:0005577	IEA:InterPro;fibrinogen complex	GO:0051258;GO:0007165;GO:0030168	IEA:InterPro;signal transduction;protein polymerization;platelet activation			PF00147;PF12160;PF08702	Fibrinogen_C;Fib_alpha;1;Fibrinogen_aC			IPR002181;IPR021996;IPR012290;IPR020837;IPR014716;IPR014715	Fibrinogen_a/b/g_C_2;Fibrinogen_CS;Fibrinogen_a/b/g_C_dom;Fibrinogen_aC;Fibrinogen_a/b/g_coil_dom;Fibrinogen_a/b/g_C_1
XLOC_070731	5.56309	-2.78763	0.3066	-9.09207	9.71754e-20	3.9829e-18	TCONS_00314457	3636	753927	gnl|BL_ORD_ID|753927	Q6DHS2_DANRE	328	839	1.29532e-95	1225	1962	453	684	-1	0	162	14	246	Fibrinogen alpha chain;	Danio rerio (Zebrafish) (Brachydanio rerio)	GO:0005577	IEA:InterPro;fibrinogen complex	GO:0051258;GO:0007165;GO:0030168	IEA:InterPro;signal transduction;protein polymerization;platelet activation			PF00147;PF12160;PF08702	Fibrinogen_C;Fib_alpha;1;Fibrinogen_aC			IPR002181;IPR021996;IPR012290;IPR020837;IPR014716;IPR014715	Fibrinogen_a/b/g_C_2;Fibrinogen_CS;Fibrinogen_a/b/g_C_dom;Fibrinogen_aC;Fibrinogen_a/b/g_coil_dom;Fibrinogen_a/b/g_C_1
XLOC_070731	5.56309	-2.78763	0.3066	-9.09207	9.71754e-20	3.9829e-18	TCONS_00314458	3184	753927	gnl|BL_ORD_ID|753927	Q6DHS2_DANRE	328	839	2.19044e-96	773	1510	453	684	-1	0	162	14	246	Fibrinogen alpha chain;	Danio rerio (Zebrafish) (Brachydanio rerio)	GO:0005577	IEA:InterPro;fibrinogen complex	GO:0051258;GO:0007165;GO:0030168	IEA:InterPro;signal transduction;protein polymerization;platelet activation			PF00147;PF12160;PF08702	Fibrinogen_C;Fib_alpha;1;Fibrinogen_aC			IPR002181;IPR021996;IPR012290;IPR020837;IPR014716;IPR014715	Fibrinogen_a/b/g_C_2;Fibrinogen_CS;Fibrinogen_a/b/g_C_dom;Fibrinogen_aC;Fibrinogen_a/b/g_coil_dom;Fibrinogen_a/b/g_C_1
XLOC_070731	5.56309	-2.78763	0.3066	-9.09207	9.71754e-20	3.9829e-18	TCONS_00314459	3580	753927	gnl|BL_ORD_ID|753927	Q6DHS2_DANRE	328	839	1.08251e-95	1169	1906	453	684	-1	0	162	14	246	Fibrinogen alpha chain;	Danio rerio (Zebrafish) (Brachydanio rerio)	GO:0005577	IEA:InterPro;fibrinogen complex	GO:0051258;GO:0007165;GO:0030168	IEA:InterPro;signal transduction;protein polymerization;platelet activation			PF00147;PF12160;PF08702	Fibrinogen_C;Fib_alpha;1;Fibrinogen_aC			IPR002181;IPR021996;IPR012290;IPR020837;IPR014716;IPR014715	Fibrinogen_a/b/g_C_2;Fibrinogen_CS;Fibrinogen_a/b/g_C_dom;Fibrinogen_aC;Fibrinogen_a/b/g_coil_dom;Fibrinogen_a/b/g_C_1
XLOC_070731	5.56309	-2.78763	0.3066	-9.09207	9.71754e-20	3.9829e-18	TCONS_00314460	3360	753927	gnl|BL_ORD_ID|753927	Q6DHS2_DANRE	328	839	4.8141e-96	949	1686	453	684	-1	0	162	14	246	Fibrinogen alpha chain;	Danio rerio (Zebrafish) (Brachydanio rerio)	GO:0005577	IEA:InterPro;fibrinogen complex	GO:0051258;GO:0007165;GO:0030168	IEA:InterPro;signal transduction;protein polymerization;platelet activation			PF00147;PF12160;PF08702	Fibrinogen_C;Fib_alpha;1;Fibrinogen_aC			IPR002181;IPR021996;IPR012290;IPR020837;IPR014716;IPR014715	Fibrinogen_a/b/g_C_2;Fibrinogen_CS;Fibrinogen_a/b/g_C_dom;Fibrinogen_aC;Fibrinogen_a/b/g_coil_dom;Fibrinogen_a/b/g_C_1
XLOC_070731	5.56309	-2.78763	0.3066	-9.09207	9.71754e-20	3.9829e-18	TCONS_00314461	3662	753927	gnl|BL_ORD_ID|753927	Q6DHS2_DANRE	328	839	1.39142e-95	1251	1988	453	684	-1	0	162	14	246	Fibrinogen alpha chain;	Danio rerio (Zebrafish) (Brachydanio rerio)	GO:0005577	IEA:InterPro;fibrinogen complex	GO:0051258;GO:0007165;GO:0030168	IEA:InterPro;signal transduction;protein polymerization;platelet activation			PF00147;PF12160;PF08702	Fibrinogen_C;Fib_alpha;1;Fibrinogen_aC			IPR002181;IPR021996;IPR012290;IPR020837;IPR014716;IPR014715	Fibrinogen_a/b/g_C_2;Fibrinogen_CS;Fibrinogen_a/b/g_C_dom;Fibrinogen_aC;Fibrinogen_a/b/g_coil_dom;Fibrinogen_a/b/g_C_1
XLOC_033013	206.098	-2.77742	0.380006	-7.30887	2.69403e-13	4.89354e-12	TCONS_00164453	368	106203	gnl|BL_ORD_ID|106203	C4B4C5_ONCMY	74	180	9.56903e-16	258	368	107	143	-1	0	35	0	37	Apolipoprotein A-II;	Oncorhynchus mykiss (Rainbow trout) (Salmo gairdneri)
XLOC_033013	206.098	-2.77742	0.380006	-7.30887	2.69403e-13	4.89354e-12	TCONS_00164454	1822	106203	gnl|BL_ORD_ID|106203	C4B4C5_ONCMY	230	585	4.73921e-70	1451	1822	23	143	-1	0	115	3	124	Apolipoprotein A-II;	Oncorhynchus mykiss (Rainbow trout) (Salmo gairdneri)
XLOC_033013	206.098	-2.77742	0.380006	-7.30887	2.69403e-13	4.89354e-12	TCONS_00164455	5091	106203	gnl|BL_ORD_ID|106203	C4B4C5_ONCMY	153	385	5.20383e-40	2366	2596	15	91	-3	0	73	0	77	Apolipoprotein A-II;	Oncorhynchus mykiss (Rainbow trout) (Salmo gairdneri)
XLOC_019293	2.38289	-2.76363	0.457322	-6.04307	1.51205e-09	1.56043e-08	NA	NA	NA	NA	NA	NA	NA	NA	NA	NA	NA	NA	NA	NA	NA	NA	NA	NA	NA	NA	NA	NA	NA	NA	NA	NA	NA	NA	NA	NA	NA
XLOC_011209	1.45255	-2.76258	0.462562	-5.97234	2.33882e-09	2.34552e-08	TCONS_00061114	2507	429075	gnl|BL_ORD_ID|429075	H3A2R1_LATCH	115	287	4.438e-27	1780	2307	1	182	1	0	70	12	185	Uncharacterized protein;	Latimeria chalumnae (West Indian ocean coelacanth)
XLOC_011209	1.45255	-2.76258	0.462562	-5.97234	2.33882e-09	2.34552e-08	TCONS_00061115	3799	429075	gnl|BL_ORD_ID|429075	H3A2R1_LATCH	115	287	1.04482e-26	3072	3599	1	182	3	0	70	12	185	Uncharacterized protein;	Latimeria chalumnae (West Indian ocean coelacanth)
XLOC_011209	1.45255	-2.76258	0.462562	-5.97234	2.33882e-09	2.34552e-08	TCONS_00061116	2641	429075	gnl|BL_ORD_ID|429075	H3A2R1_LATCH	115	287	5.04857e-27	1914	2441	1	182	3	0	70	12	185	Uncharacterized protein;	Latimeria chalumnae (West Indian ocean coelacanth)
XLOC_011209	1.45255	-2.76258	0.462562	-5.97234	2.33882e-09	2.34552e-08	TCONS_00061117	3644	429075	gnl|BL_ORD_ID|429075	H3A2R1_LATCH	115	287	9.73457e-27	2917	3444	1	182	1	0	70	12	185	Uncharacterized protein;	Latimeria chalumnae (West Indian ocean coelacanth)
XLOC_011209	1.45255	-2.76258	0.462562	-5.97234	2.33882e-09	2.34552e-08	TCONS_00061118	2671	429075	gnl|BL_ORD_ID|429075	H3A2R1_LATCH	115	287	5.18798e-27	1944	2471	1	182	3	0	70	12	185	Uncharacterized protein;	Latimeria chalumnae (West Indian ocean coelacanth)
XLOC_011209	1.45255	-2.76258	0.462562	-5.97234	2.33882e-09	2.34552e-08	TCONS_00061119	3809	429075	gnl|BL_ORD_ID|429075	H3A2R1_LATCH	115	287	1.05042e-26	3082	3609	1	182	1	0	70	12	185	Uncharacterized protein;	Latimeria chalumnae (West Indian ocean coelacanth)
XLOC_011209	1.45255	-2.76258	0.462562	-5.97234	2.33882e-09	2.34552e-08	TCONS_00061120	3580	429075	gnl|BL_ORD_ID|429075	H3A2R1_LATCH	115	287	9.42671e-27	2853	3380	1	182	3	0	70	12	185	Uncharacterized protein;	Latimeria chalumnae (West Indian ocean coelacanth)
XLOC_097150	3.76172	-2.76246	0.452016	-6.11143	9.87404e-10	1.0553e-08	TCONS_00419520	729	362126	gnl|BL_ORD_ID|362126	H2LT56_ORYLA	137	344	4.8648e-36	426	719	6	103	3	0	80	0	98	Uncharacterized protein;	Oryzias latipes (Medaka fish) (Japanese ricefish)					GO:0004674;GO:0005524	IEA:InterPro;IEA:UniProtKB-KW;protein serine/threonine kinase activity;ATP binding	PF00069	1;Pkinase			IPR020675;IPR017441;IPR000719;IPR002290;IPR008271;IPR011009	Myosin_light_ch_kinase-rel;Ser/Thr_kinase_AS;Prot_kinase_dom;Protein_kinase_ATP_BS;Kinase-like_dom;Ser/Thr_dual-sp_kinase_dom
XLOC_089589	7.23337	-2.7586	0.412043	-6.69495	2.15751e-11	2.9892e-10	TCONS_00391255	5570	94900	gnl|BL_ORD_ID|94900	C0HBQ6_SALSA	105	260	6.96788e-37	3659	3919	145	221	-2	0	56	10	87	Transposable element Tcb1 transposase;	Salmo salar (Atlantic salmon)			GO:0015074;GO:0006313	IEA:InterPro;DNA integration;transposition	DNA-mediated	GO:0003677;GO:0004803	IEA:InterPro;transposase activity;DNA binding	PF01498	1;HTH_Tnp_Tc3_2			IPR002492
XLOC_089589	7.23337	-2.7586	0.412043	-6.69495	2.15751e-11	2.9892e-10	TCONS_00391256	4275	99329	gnl|BL_ORD_ID|99329	C1BKQ4_OSMMO	610	1572	0	217	1290	1	355	1	0	314	3	358	Glucose-6-phosphatase;	Osmerus mordax (Rainbow smelt) (Atherina mordax)	GO:0016020	IEA:InterPro;membrane	GO:0016311	IEA:GOC;dephosphorylation	GO:0004346	IEA:InterPro;glucose-6-phosphatase activity	PF01569	1;PAP2			IPR016275;IPR000326	P_Acid_Pase_2/haloperoxidase;Glucose-6-phosphatase
XLOC_036115	119.344	-2.75825	0.44564	-6.18941	6.03909e-10	6.67523e-09	TCONS_00176959	928	685731	gnl|BL_ORD_ID|685731	Q2L4Q6_ONCMY	348	892	4.30055e-111	6	602	20	225	3	0	170	7	206	Complement factor H;	Oncorhynchus mykiss (Rainbow trout) (Salmo gairdneri)							PF00084	11;Sushi			IPR000436	Sushi_SCR_CCP
XLOC_036115	119.344	-2.75825	0.44564	-6.18941	6.03909e-10	6.67523e-09	TCONS_00176960	5175	685731	gnl|BL_ORD_ID|685731	Q2L4Q6_ONCMY	386	990	3.13261e-113	3701	4315	1	205	2	0	185	0	205	Complement factor H;	Oncorhynchus mykiss (Rainbow trout) (Salmo gairdneri)							PF00084	11;Sushi			IPR000436	Sushi_SCR_CCP
XLOC_036115	119.344	-2.75825	0.44564	-6.18941	6.03909e-10	6.67523e-09	TCONS_00176961	4680	685731	gnl|BL_ORD_ID|685731	Q2L4Q6_ONCMY	391	1004	2.25249e-115	3701	4354	1	225	2	0	192	7	225	Complement factor H;	Oncorhynchus mykiss (Rainbow trout) (Salmo gairdneri)							PF00084	11;Sushi			IPR000436	Sushi_SCR_CCP
XLOC_079699	7.62258	-2.73601	0.432029	-6.33293	2.40546e-10	2.83741e-09	TCONS_00352105	3329	917517	gnl|BL_ORD_ID|917517	U6C7B8_ONCMY	99	246	5.40105e-22	794	931	43	88	-2	0	46	0	46	Transthyretin;	Oncorhynchus mykiss (Rainbow trout) (Salmo gairdneri)							PF00576	1;Transthyretin			IPR023416;IPR000895	Transthyretin/HIU_hydrolase_SF;Transthyretin/HIU_hydrolase
XLOC_071647	12.7685	-2.73113	0.439023	-6.22092	4.94239e-10	5.54123e-09	TCONS_00318859	3060	512886	gnl|BL_ORD_ID|512886	I3JU43_ORENI	340	871	3.28629e-101	422	1117	1	232	2	0	178	0	232	Uncharacterized protein;	Oreochromis niloticus (Nile tilapia) (Tilapia nilotica)	GO:0016020	IEA:InterPro;membrane			GO:0005215	IEA:InterPro;transporter activity	PF03137;PF07648	Kazal_2;1;OATP			IPR020846;IPR002350;IPR004156;IPR016196	OA_transporter;MFS_dom;Kazal_dom;MFS_dom_general_subst_transpt
XLOC_071647	12.7685	-2.73113	0.439023	-6.22092	4.94239e-10	5.54123e-09	TCONS_00318860	2737	615775	gnl|BL_ORD_ID|615775	M3ZWM3_XIPMA	231	589	1.86041e-63	246	812	1	238	3	0	141	55	241	Uncharacterized protein;	Xiphophorus maculatus (Southern platyfish) (Platypoecilus maculatus)	GO:0016020	IEA:InterPro;membrane			GO:0005215	IEA:InterPro;transporter activity	PF03137;PF07648	Kazal_2;1;OATP;2			IPR002350;IPR004156;IPR016196	OA_transporter;Kazal_dom;MFS_dom_general_subst_transpt
XLOC_071647	12.7685	-2.73113	0.439023	-6.22092	4.94239e-10	5.54123e-09	TCONS_00318861	2840	307853	gnl|BL_ORD_ID|307853	G3Q5Q6_GASAC	290	741	5.69783e-86	210	821	11	214	3	0	152	0	204	Uncharacterized protein;	Gasterosteus aculeatus (Three-spined stickleback)	GO:0016020	IEA:InterPro;membrane			GO:0005215	IEA:InterPro;transporter activity	PF03137;PF07648	Kazal_2;1;OATP			IPR020846;IPR002350;IPR004156;IPR016196	OA_transporter;MFS_dom;Kazal_dom;MFS_dom_general_subst_transpt
XLOC_071647	12.7685	-2.73113	0.439023	-6.22092	4.94239e-10	5.54123e-09	TCONS_00318862	2676	307853	gnl|BL_ORD_ID|307853	G3Q5Q6_GASAC	342	875	4.28604e-102	23	751	7	249	2	0	178	0	243	Uncharacterized protein;	Gasterosteus aculeatus (Three-spined stickleback)	GO:0016020	IEA:InterPro;membrane			GO:0005215	IEA:InterPro;transporter activity	PF03137;PF07648	Kazal_2;1;OATP			IPR020846;IPR002350;IPR004156;IPR016196	OA_transporter;MFS_dom;Kazal_dom;MFS_dom_general_subst_transpt
XLOC_081311	2.47669	-2.72239	0.374394	-7.27144	3.55671e-13	6.33108e-12	TCONS_00359672	2734	68914	gnl|BL_ORD_ID|68914	B5RI15_SALSA	120	299	1.57403e-28	446	823	35	184	2	0	70	30	153	KRAB box and zinc finger C2H2 type domain containing protein;	Salmo salar (Atlantic salmon)					GO:0046872;GO:0003676	IEA:InterPro;nucleic acid binding;metal ion binding					IPR015880;IPR007087;IPR013087	Znf_C2H2-like;Znf_C2H2;Znf_C2H2/integrase_DNA-bd
XLOC_007096	32.8545	-2.71611	0.272629	-9.96268	2.21986e-23	1.37637e-21	TCONS_00038389	4169	307190	gnl|BL_ORD_ID|307190	G3Q3T6_GASAC	78	191	6.46108e-14	14	193	180	237	2	0	39	2	60	Uncharacterized protein;	Gasterosteus aculeatus (Three-spined stickleback)			GO:0008152	IEA:GOC;metabolic process	GO:0016881	IEA:InterPro;acid-amino acid ligase activity	PF00179	1;UQ_con			IPR016135;IPR000608	UBQ-conjugating_enzyme/RWD;UBQ-conjugat_E2
XLOC_007096	32.8545	-2.71611	0.272629	-9.96268	2.21986e-23	1.37637e-21	TCONS_00038390	4827	307190	gnl|BL_ORD_ID|307190	G3Q3T6_GASAC	355	910	3.2705e-110	132	851	1	237	3	0	165	3	240	Uncharacterized protein;	Gasterosteus aculeatus (Three-spined stickleback)			GO:0008152	IEA:GOC;metabolic process	GO:0016881	IEA:InterPro;acid-amino acid ligase activity	PF00179	1;UQ_con			IPR016135;IPR000608	UBQ-conjugating_enzyme/RWD;UBQ-conjugat_E2
XLOC_007096	32.8545	-2.71611	0.272629	-9.96268	2.21986e-23	1.37637e-21	TCONS_00038391	6643	307184	gnl|BL_ORD_ID|307184	G3Q3T0_GASAC	472	1214	2.64131e-148	1261	2598	1	392	1	0	256	68	453	Uncharacterized protein;	Gasterosteus aculeatus (Three-spined stickleback)			GO:0008152	IEA:GOC;metabolic process	GO:0016881	IEA:InterPro;acid-amino acid ligase activity	PF00179	1;UQ_con			IPR016135;IPR000608;IPR002035	UBQ-conjugating_enzyme/RWD;VWF_A;UBQ-conjugat_E2
XLOC_007096	32.8545	-2.71611	0.272629	-9.96268	2.21986e-23	1.37637e-21	TCONS_00038392	6909	307184	gnl|BL_ORD_ID|307184	G3Q3T0_GASAC	497	1279	4.65594e-157	1689	2864	1	392	3	0	247	14	399	Uncharacterized protein;	Gasterosteus aculeatus (Three-spined stickleback)			GO:0008152	IEA:GOC;metabolic process	GO:0016881	IEA:InterPro;acid-amino acid ligase activity	PF00179	1;UQ_con			IPR016135;IPR000608;IPR002035	UBQ-conjugating_enzyme/RWD;VWF_A;UBQ-conjugat_E2
XLOC_007096	32.8545	-2.71611	0.272629	-9.96268	2.21986e-23	1.37637e-21	TCONS_00038393	6577	307184	gnl|BL_ORD_ID|307184	G3Q3T0_GASAC	497	1277	5.73911e-157	1357	2532	1	392	1	0	247	14	399	Uncharacterized protein;	Gasterosteus aculeatus (Three-spined stickleback)			GO:0008152	IEA:GOC;metabolic process	GO:0016881	IEA:InterPro;acid-amino acid ligase activity	PF00179	1;UQ_con			IPR016135;IPR000608;IPR002035	UBQ-conjugating_enzyme/RWD;VWF_A;UBQ-conjugat_E2
XLOC_007096	32.8545	-2.71611	0.272629	-9.96268	2.21986e-23	1.37637e-21	TCONS_00038394	7433	307184	gnl|BL_ORD_ID|307184	G3Q3T0_GASAC	497	1279	1.12752e-156	2213	3388	1	392	2	0	247	14	399	Uncharacterized protein;	Gasterosteus aculeatus (Three-spined stickleback)			GO:0008152	IEA:GOC;metabolic process	GO:0016881	IEA:InterPro;acid-amino acid ligase activity	PF00179	1;UQ_con			IPR016135;IPR000608;IPR002035	UBQ-conjugating_enzyme/RWD;VWF_A;UBQ-conjugat_E2
XLOC_007096	32.8545	-2.71611	0.272629	-9.96268	2.21986e-23	1.37637e-21	TCONS_00038395	7196	307184	gnl|BL_ORD_ID|307184	G3Q3T0_GASAC	497	1277	1.29667e-156	1976	3151	1	392	2	0	247	14	399	Uncharacterized protein;	Gasterosteus aculeatus (Three-spined stickleback)			GO:0008152	IEA:GOC;metabolic process	GO:0016881	IEA:InterPro;acid-amino acid ligase activity	PF00179	1;UQ_con			IPR016135;IPR000608;IPR002035	UBQ-conjugating_enzyme/RWD;VWF_A;UBQ-conjugat_E2
XLOC_007096	32.8545	-2.71611	0.272629	-9.96268	2.21986e-23	1.37637e-21	TCONS_00038396	4984	307190	gnl|BL_ORD_ID|307190	G3Q3T6_GASAC	354	908	1.02003e-109	289	1008	1	237	1	0	165	3	240	Uncharacterized protein;	Gasterosteus aculeatus (Three-spined stickleback)			GO:0008152	IEA:GOC;metabolic process	GO:0016881	IEA:InterPro;acid-amino acid ligase activity	PF00179	1;UQ_con			IPR016135;IPR000608	UBQ-conjugating_enzyme/RWD;UBQ-conjugat_E2
XLOC_007096	32.8545	-2.71611	0.272629	-9.96268	2.21986e-23	1.37637e-21	TCONS_00038397	3226	307190	gnl|BL_ORD_ID|307190	G3Q3T6_GASAC	169	427	5.84585e-45	49	360	136	237	1	0	80	2	104	Uncharacterized protein;	Gasterosteus aculeatus (Three-spined stickleback)			GO:0008152	IEA:GOC;metabolic process	GO:0016881	IEA:InterPro;acid-amino acid ligase activity	PF00179	1;UQ_con			IPR016135;IPR000608	UBQ-conjugating_enzyme/RWD;UBQ-conjugat_E2
XLOC_007096	32.8545	-2.71611	0.272629	-9.96268	2.21986e-23	1.37637e-21	TCONS_00038398	6093	307184	gnl|BL_ORD_ID|307184	G3Q3T0_GASAC	361	925	1.92476e-134	1976	2914	1	312	2	0	180	9	317	Uncharacterized protein;	Gasterosteus aculeatus (Three-spined stickleback)			GO:0008152	IEA:GOC;metabolic process	GO:0016881	IEA:InterPro;acid-amino acid ligase activity	PF00179	1;UQ_con			IPR016135;IPR000608;IPR002035	UBQ-conjugating_enzyme/RWD;VWF_A;UBQ-conjugat_E2
XLOC_007096	32.8545	-2.71611	0.272629	-9.96268	2.21986e-23	1.37637e-21	TCONS_00038399	6046	307184	gnl|BL_ORD_ID|307184	G3Q3T0_GASAC	326	835	4.71269e-124	1976	2869	1	298	2	0	165	8	302	Uncharacterized protein;	Gasterosteus aculeatus (Three-spined stickleback)			GO:0008152	IEA:GOC;metabolic process	GO:0016881	IEA:InterPro;acid-amino acid ligase activity	PF00179	1;UQ_con			IPR016135;IPR000608;IPR002035	UBQ-conjugating_enzyme/RWD;VWF_A;UBQ-conjugat_E2
XLOC_007096	32.8545	-2.71611	0.272629	-9.96268	2.21986e-23	1.37637e-21	TCONS_00038400	6092	307184	gnl|BL_ORD_ID|307184	G3Q3T0_GASAC	492	1265	1.58866e-155	1976	3157	1	392	2	0	247	16	401	Uncharacterized protein;	Gasterosteus aculeatus (Three-spined stickleback)			GO:0008152	IEA:GOC;metabolic process	GO:0016881	IEA:InterPro;acid-amino acid ligase activity	PF00179	1;UQ_con			IPR016135;IPR000608;IPR002035	UBQ-conjugating_enzyme/RWD;VWF_A;UBQ-conjugat_E2
XLOC_007096	32.8545	-2.71611	0.272629	-9.96268	2.21986e-23	1.37637e-21	TCONS_00038401	6063	307184	gnl|BL_ORD_ID|307184	G3Q3T0_GASAC	355	909	2.88283e-127	1976	2908	1	311	2	0	178	8	315	Uncharacterized protein;	Gasterosteus aculeatus (Three-spined stickleback)			GO:0008152	IEA:GOC;metabolic process	GO:0016881	IEA:InterPro;acid-amino acid ligase activity	PF00179	1;UQ_con			IPR016135;IPR000608;IPR002035	UBQ-conjugating_enzyme/RWD;VWF_A;UBQ-conjugat_E2
XLOC_007096	32.8545	-2.71611	0.272629	-9.96268	2.21986e-23	1.37637e-21	TCONS_00038402	6328	307184	gnl|BL_ORD_ID|307184	G3Q3T0_GASAC	447	1148	1.91538e-139	2216	3307	1	364	2	0	219	8	368	Uncharacterized protein;	Gasterosteus aculeatus (Three-spined stickleback)			GO:0008152	IEA:GOC;metabolic process	GO:0016881	IEA:InterPro;acid-amino acid ligase activity	PF00179	1;UQ_con			IPR016135;IPR000608;IPR002035	UBQ-conjugating_enzyme/RWD;VWF_A;UBQ-conjugat_E2
XLOC_007096	32.8545	-2.71611	0.272629	-9.96268	2.21986e-23	1.37637e-21	TCONS_00038403	6092	307184	gnl|BL_ORD_ID|307184	G3Q3T0_GASAC	497	1277	2.96501e-157	1976	3151	1	392	2	0	247	14	399	Uncharacterized protein;	Gasterosteus aculeatus (Three-spined stickleback)			GO:0008152	IEA:GOC;metabolic process	GO:0016881	IEA:InterPro;acid-amino acid ligase activity	PF00179	1;UQ_con			IPR016135;IPR000608;IPR002035	UBQ-conjugating_enzyme/RWD;VWF_A;UBQ-conjugat_E2
XLOC_052949	6.58829	-2.71408	0.347251	-7.8159	5.45736e-15	1.25105e-13	NA	NA	NA	NA	NA	NA	NA	NA	NA	NA	NA	NA	NA	NA	NA	NA	NA	NA	NA	NA	NA	NA	NA	NA	NA	NA	NA	NA	NA	NA	NA
XLOC_013685	213.754	-2.7067	0.402742	-6.72068	1.80875e-11	2.53642e-10	TCONS_00074215	2792	203738	gnl|BL_ORD_ID|203738	F1QCU8_DANRE	193	489	1.62684e-51	279	968	1	227	3	0	110	5	231	Uncharacterized protein;	Danio rerio (Zebrafish) (Brachydanio rerio)			GO:0010951	IEA:GOC;negative regulation of endopeptidase activity	GO:0004869	IEA:InterPro;cysteine-type endopeptidase inhibitor activity	PF00031	1;Cystatin			IPR000010;IPR025760	Cystatin_Fetuin_A;Prot_inh_cystat
XLOC_013685	213.754	-2.7067	0.402742	-6.72068	1.80875e-11	2.53642e-10	TCONS_00074216	2661	778997	gnl|BL_ORD_ID|778997	Q801Z6_CYPCA	207	526	2.44472e-58	279	1016	1	257	3	0	117	19	261	Fetuin short form;	Cyprinus carpio (Common carp)			GO:0010951	IEA:GOC;negative regulation of endopeptidase activity	GO:0004869	IEA:InterPro;cysteine-type endopeptidase inhibitor activity	PF00031	1;Cystatin			IPR000010;IPR025760	Cystatin_Fetuin_A;Prot_inh_cystat
XLOC_013685	213.754	-2.7067	0.402742	-6.72068	1.80875e-11	2.53642e-10	TCONS_00074217	2676	778997	gnl|BL_ORD_ID|778997	Q801Z6_CYPCA	221	563	2.63877e-63	252	1031	1	257	3	0	120	5	261	Fetuin short form;	Cyprinus carpio (Common carp)			GO:0010951	IEA:GOC;negative regulation of endopeptidase activity	GO:0004869	IEA:InterPro;cysteine-type endopeptidase inhibitor activity	PF00031	1;Cystatin			IPR000010;IPR025760	Cystatin_Fetuin_A;Prot_inh_cystat
XLOC_094580	1.43747	-2.70444	0.460112	-5.87778	4.15801e-09	3.98478e-08	TCONS_00411189	1778	500742	gnl|BL_ORD_ID|500742	I3IUB7_ORENI	596	1535	0	549	1742	1	400	3	0	296	2	400	Uncharacterized protein;	Oreochromis niloticus (Nile tilapia) (Tilapia nilotica)	GO:0016021	IEA:InterPro;integral component of membrane			GO:0050660;GO:0004506	IEA:InterPro;squalene monooxygenase activity;flavin adenine dinucleotide binding	PF08491;PF01266	SE;1;DAO			IPR013698;IPR003042;IPR006076	Squalene_epoxidase;FAD-dep_OxRdtase;Rng_hydrolase-like
XLOC_094580	1.43747	-2.70444	0.460112	-5.87778	4.15801e-09	3.98478e-08	TCONS_00411190	2071	500742	gnl|BL_ORD_ID|500742	I3IUB7_ORENI	804	2075	0	549	2069	1	509	3	0	396	2	509	Uncharacterized protein;	Oreochromis niloticus (Nile tilapia) (Tilapia nilotica)	GO:0016021	IEA:InterPro;integral component of membrane			GO:0050660;GO:0004506	IEA:InterPro;squalene monooxygenase activity;flavin adenine dinucleotide binding	PF08491;PF01266	SE;1;DAO			IPR013698;IPR003042;IPR006076	Squalene_epoxidase;FAD-dep_OxRdtase;Rng_hydrolase-like
XLOC_094580	1.43747	-2.70444	0.460112	-5.87778	4.15801e-09	3.98478e-08	TCONS_00411191	3893	357044	gnl|BL_ORD_ID|357044	H2LDH6_ORYLA	507	1303	0	549	1640	1	367	3	0	249	3	367	Uncharacterized protein;	Oryzias latipes (Medaka fish) (Japanese ricefish)	GO:0016021	IEA:InterPro;integral component of membrane			GO:0050660;GO:0004506	IEA:InterPro;squalene monooxygenase activity;flavin adenine dinucleotide binding	PF08491;PF01494	SE;1;FAD_binding_3			IPR013698;IPR003042;IPR002938	Squalene_epoxidase;Rng_hydrolase-like;mOase_FAD-bd
XLOC_094580	1.43747	-2.70444	0.460112	-5.87778	4.15801e-09	3.98478e-08	TCONS_00411192	3890	357044	gnl|BL_ORD_ID|357044	H2LDH6_ORYLA	506	1302	0	549	1640	1	367	3	0	249	3	367	Uncharacterized protein;	Oryzias latipes (Medaka fish) (Japanese ricefish)	GO:0016021	IEA:InterPro;integral component of membrane			GO:0050660;GO:0004506	IEA:InterPro;squalene monooxygenase activity;flavin adenine dinucleotide binding	PF08491;PF01494	SE;1;FAD_binding_3			IPR013698;IPR003042;IPR002938	Squalene_epoxidase;Rng_hydrolase-like;mOase_FAD-bd
XLOC_094580	1.43747	-2.70444	0.460112	-5.87778	4.15801e-09	3.98478e-08	TCONS_00411193	3892	500742	gnl|BL_ORD_ID|500742	I3IUB7_ORENI	913	2358	0	549	2258	1	571	3	0	448	3	572	Uncharacterized protein;	Oreochromis niloticus (Nile tilapia) (Tilapia nilotica)	GO:0016021	IEA:InterPro;integral component of membrane			GO:0050660;GO:0004506	IEA:InterPro;squalene monooxygenase activity;flavin adenine dinucleotide binding	PF08491;PF01266	SE;1;DAO			IPR013698;IPR003042;IPR006076	Squalene_epoxidase;FAD-dep_OxRdtase;Rng_hydrolase-like
XLOC_094580	1.43747	-2.70444	0.460112	-5.87778	4.15801e-09	3.98478e-08	TCONS_00411194	3889	500742	gnl|BL_ORD_ID|500742	I3IUB7_ORENI	918	2370	0	549	2255	1	571	3	0	448	2	571	Uncharacterized protein;	Oreochromis niloticus (Nile tilapia) (Tilapia nilotica)	GO:0016021	IEA:InterPro;integral component of membrane			GO:0050660;GO:0004506	IEA:InterPro;squalene monooxygenase activity;flavin adenine dinucleotide binding	PF08491;PF01266	SE;1;DAO			IPR013698;IPR003042;IPR006076	Squalene_epoxidase;FAD-dep_OxRdtase;Rng_hydrolase-like
XLOC_094580	1.43747	-2.70444	0.460112	-5.87778	4.15801e-09	3.98478e-08	TCONS_00411195	3897	500742	gnl|BL_ORD_ID|500742	I3IUB7_ORENI	526	1353	0	549	1640	1	366	3	0	263	2	366	Uncharacterized protein;	Oreochromis niloticus (Nile tilapia) (Tilapia nilotica)	GO:0016021	IEA:InterPro;integral component of membrane			GO:0050660;GO:0004506	IEA:InterPro;squalene monooxygenase activity;flavin adenine dinucleotide binding	PF08491;PF01266	SE;1;DAO			IPR013698;IPR003042;IPR006076	Squalene_epoxidase;FAD-dep_OxRdtase;Rng_hydrolase-like
XLOC_094580	1.43747	-2.70444	0.460112	-5.87778	4.15801e-09	3.98478e-08	TCONS_00411196	3894	500742	gnl|BL_ORD_ID|500742	I3IUB7_ORENI	526	1353	0	549	1640	1	366	3	0	263	2	366	Uncharacterized protein;	Oreochromis niloticus (Nile tilapia) (Tilapia nilotica)	GO:0016021	IEA:InterPro;integral component of membrane			GO:0050660;GO:0004506	IEA:InterPro;squalene monooxygenase activity;flavin adenine dinucleotide binding	PF08491;PF01266	SE;1;DAO			IPR013698;IPR003042;IPR006076	Squalene_epoxidase;FAD-dep_OxRdtase;Rng_hydrolase-like
XLOC_094580	1.43747	-2.70444	0.460112	-5.87778	4.15801e-09	3.98478e-08	TCONS_00411197	3848	500742	gnl|BL_ORD_ID|500742	I3IUB7_ORENI	394	1011	0	1600	2214	367	571	1	0	185	0	205	Uncharacterized protein;	Oreochromis niloticus (Nile tilapia) (Tilapia nilotica)	GO:0016021	IEA:InterPro;integral component of membrane			GO:0050660;GO:0004506	IEA:InterPro;squalene monooxygenase activity;flavin adenine dinucleotide binding	PF08491;PF01266	SE;1;DAO			IPR013698;IPR003042;IPR006076	Squalene_epoxidase;FAD-dep_OxRdtase;Rng_hydrolase-like
XLOC_094580	1.43747	-2.70444	0.460112	-5.87778	4.15801e-09	3.98478e-08	TCONS_00411198	3761	500742	gnl|BL_ORD_ID|500742	I3IUB7_ORENI	630	1624	0	1114	2127	234	571	1	0	295	0	338	Uncharacterized protein;	Oreochromis niloticus (Nile tilapia) (Tilapia nilotica)	GO:0016021	IEA:InterPro;integral component of membrane			GO:0050660;GO:0004506	IEA:InterPro;squalene monooxygenase activity;flavin adenine dinucleotide binding	PF08491;PF01266	SE;1;DAO			IPR013698;IPR003042;IPR006076	Squalene_epoxidase;FAD-dep_OxRdtase;Rng_hydrolase-like
XLOC_094580	1.43747	-2.70444	0.460112	-5.87778	4.15801e-09	3.98478e-08	TCONS_00411199	3755	357043	gnl|BL_ORD_ID|357043	H2LDH5_ORYLA	619	1594	0	1120	2121	239	572	1	0	286	0	334	Uncharacterized protein;	Oryzias latipes (Medaka fish) (Japanese ricefish)	GO:0016021	IEA:InterPro;integral component of membrane			GO:0050660;GO:0004506	IEA:InterPro;squalene monooxygenase activity;flavin adenine dinucleotide binding	PF08491	SE;1	ola:101165835	-	IPR013698;IPR003042	Squalene_epoxidase;Rng_hydrolase-like
XLOC_094580	1.43747	-2.70444	0.460112	-5.87778	4.15801e-09	3.98478e-08	TCONS_00411200	3959	500742	gnl|BL_ORD_ID|500742	I3IUB7_ORENI	567	1461	0	1426	2325	272	571	1	0	268	0	300	Uncharacterized protein;	Oreochromis niloticus (Nile tilapia) (Tilapia nilotica)	GO:0016021	IEA:InterPro;integral component of membrane			GO:0050660;GO:0004506	IEA:InterPro;squalene monooxygenase activity;flavin adenine dinucleotide binding	PF08491;PF01266	SE;1;DAO			IPR013698;IPR003042;IPR006076	Squalene_epoxidase;FAD-dep_OxRdtase;Rng_hydrolase-like
XLOC_094580	1.43747	-2.70444	0.460112	-5.87778	4.15801e-09	3.98478e-08	TCONS_00411201	3757	500742	gnl|BL_ORD_ID|500742	I3IUB7_ORENI	913	2358	0	414	2123	1	571	3	0	448	3	572	Uncharacterized protein;	Oreochromis niloticus (Nile tilapia) (Tilapia nilotica)	GO:0016021	IEA:InterPro;integral component of membrane			GO:0050660;GO:0004506	IEA:InterPro;squalene monooxygenase activity;flavin adenine dinucleotide binding	PF08491;PF01266	SE;1;DAO			IPR013698;IPR003042;IPR006076	Squalene_epoxidase;FAD-dep_OxRdtase;Rng_hydrolase-like
XLOC_094580	1.43747	-2.70444	0.460112	-5.87778	4.15801e-09	3.98478e-08	TCONS_00411202	3770	500742	gnl|BL_ORD_ID|500742	I3IUB7_ORENI	848	2190	0	772	2136	117	571	1	0	398	0	455	Uncharacterized protein;	Oreochromis niloticus (Nile tilapia) (Tilapia nilotica)	GO:0016021	IEA:InterPro;integral component of membrane			GO:0050660;GO:0004506	IEA:InterPro;squalene monooxygenase activity;flavin adenine dinucleotide binding	PF08491;PF01266	SE;1;DAO			IPR013698;IPR003042;IPR006076	Squalene_epoxidase;FAD-dep_OxRdtase;Rng_hydrolase-like
XLOC_094580	1.43747	-2.70444	0.460112	-5.87778	4.15801e-09	3.98478e-08	TCONS_00411203	3756	500742	gnl|BL_ORD_ID|500742	I3IUB7_ORENI	628	1618	0	1124	2122	239	571	2	0	295	0	333	Uncharacterized protein;	Oreochromis niloticus (Nile tilapia) (Tilapia nilotica)	GO:0016021	IEA:InterPro;integral component of membrane			GO:0050660;GO:0004506	IEA:InterPro;squalene monooxygenase activity;flavin adenine dinucleotide binding	PF08491;PF01266	SE;1;DAO			IPR013698;IPR003042;IPR006076	Squalene_epoxidase;FAD-dep_OxRdtase;Rng_hydrolase-like
XLOC_012907	1.33816	-2.70341	0.615527	-4.39202	1.123e-05	5.78302e-05	TCONS_00069967	5478	611649	gnl|BL_ORD_ID|611649	M3ZJU2_XIPMA	138	346	3.10196e-32	2174	2875	190	411	-3	0	81	22	239		Xiphophorus maculatus (Southern platyfish) (Platypoecilus maculatus)	GO:0005576;GO:0005886	IEA:UniProtKB-KW;extracellular region;plasma membrane	GO:0021984;GO:0033339;GO:2000223;GO:0048618;GO:0001756;GO:0007224;GO:0048557;GO:0007411;GO:0008285;GO:0032835;GO:0009953;GO:0048703;GO:0031076;GO:0031018;GO:0045494;GO:0035143;GO:0060956;GO:0021508;GO:0008015;GO:0006508;GO:0048663;GO:0010002;GO:0061035;GO:0042462;GO:0001839;GO:0030902;GO:0042694;GO:0010468;GO:0048839;GO:0030947;GO:0042476;GO:0010001;GO:0048702;GO:0007267;GO:0048741;GO:0001947;GO:…	negative regulation of cell proliferation;photoreceptor cell maintenance;inner ear development;glomerulus development;muscle cell fate specification;odontogenesis;caudal fin morphogenesis;proteolysis;intein-mediated protein splicing;IEA:InterPro;swim bladder morphogenesis;somitogenesis;pectoral fin development;dorsal/ventral pattern formation;endocardial cell differentiation;floor plate formation…	GO:0008233	IEA:UniProtKB-KW;peptidase activity	PF01079;PF01085	1;Hint;HH_signal			IPR000320;IPR009045;IPR006141;IPR003587;IPR001767;IPR003586;IPR001657	Hedgehog_sig/DD-Pept_Zn-bd_dom;Hint_dom_C;Hedgehog;Hint_dom_N;Intein_splice_site;Hedgehog_signaling_dom;Hint_dom
XLOC_037357	1.53521	-2.68663	0.334378	-8.03469	9.38162e-16	2.35776e-14	TCONS_00182245	3267	530006	gnl|BL_ORD_ID|530006	I6L705_TAKRU	733	1891	0	280	1689	8	476	1	0	354	1	470	Uncharacterized protein;	Takifugu rubripes (Japanese pufferfish) (Fugu rubripes)	GO:0016021	IEA:UniProtKB-KW;integral component of membrane	GO:0038171	IEA:GOC;cannabinoid signaling pathway	GO:0004949	IEA:InterPro;cannabinoid receptor activity	PF00001	7tm_1;1			IPR017452;IPR002230;IPR000276;IPR000810	GPCR_Rhodpsn_7TM;GPCR_Rhodpsn;Canbinoid_rcpt_1;Cnbnoid_rcpt
XLOC_007537	250.32	-2.68486	0.148641	-18.0627	6.27016e-73	3.62039e-69	TCONS_00040859	3831	376451	gnl|BL_ORD_ID|376451	H2MZI0_ORYLA	100	248	3.8502e-96	1826	2428	537	728	2	0	65	21	207	Uncharacterized protein;	Oryzias latipes (Medaka fish) (Japanese ricefish)					GO:0003964;GO:0003723	IEA:InterPro;RNA binding;RNA-directed DNA polymerase activity	PF00078;PF03372	1;RVT_1;Exo_endo_phos			IPR000477;IPR005135	Endo/exonuclease/phosphatase;RVT
XLOC_042754	40.329	-2.68109	0.522453	-5.13173	2.87092e-07	2.00504e-06	TCONS_00204423	936	769877	gnl|BL_ORD_ID|769877	Q70TF5_ONCMY	281	718	3.15769e-83	482	904	1	141	2	0	134	0	141	Complement C4;	Oncorhynchus mykiss (Rainbow trout) (Salmo gairdneri)	GO:0005615	IEA:InterPro;extracellular space	GO:0010951	IEA:GOC;negative regulation of endopeptidase activity	GO:0004866	IEA:InterPro;endopeptidase inhibitor activity	PF01759;PF01821;PF07677;PF10569;PF00207;PF07678;PF01835;PF07703	A2M_N_2;A2M_recep;A2M_N;NTR;Thiol-ester_cl;A2M;ANATO;1;A2M_comp			IPR008993;IPR019742;IPR001599;IPR000020;IPR011626;IPR002890;IPR011625;IPR009048;IPR001134;IPR008930;IPR018933;IPR019565;IPR018081	A-macroglobulin_rcpt-bd;A2M_N_2;Anaphylatoxin/fibulin;Netrin_domain;MacrogloblnA2_thiol-ester-bond;A2M_N;Macroglobln_a2;Terpenoid_cyclase/PrenylTrfase;TIMP-like_OB-fold;Netrin_module_non-TIMP;Anaphylatoxin_comp_syst;A2M_comp;MacrogloblnA2_CS
XLOC_042754	40.329	-2.68109	0.522453	-5.13173	2.87092e-07	2.00504e-06	TCONS_00204424	1089	769877	gnl|BL_ORD_ID|769877	Q70TF5_ONCMY	281	718	1.76936e-82	331	753	1	141	1	0	134	0	141	Complement C4;	Oncorhynchus mykiss (Rainbow trout) (Salmo gairdneri)	GO:0005615	IEA:InterPro;extracellular space	GO:0010951	IEA:GOC;negative regulation of endopeptidase activity	GO:0004866	IEA:InterPro;endopeptidase inhibitor activity	PF01759;PF01821;PF07677;PF10569;PF00207;PF07678;PF01835;PF07703	A2M_N_2;A2M_recep;A2M_N;NTR;Thiol-ester_cl;A2M;ANATO;1;A2M_comp			IPR008993;IPR019742;IPR001599;IPR000020;IPR011626;IPR002890;IPR011625;IPR009048;IPR001134;IPR008930;IPR018933;IPR019565;IPR018081	A-macroglobulin_rcpt-bd;A2M_N_2;Anaphylatoxin/fibulin;Netrin_domain;MacrogloblnA2_thiol-ester-bond;A2M_N;Macroglobln_a2;Terpenoid_cyclase/PrenylTrfase;TIMP-like_OB-fold;Netrin_module_non-TIMP;Anaphylatoxin_comp_syst;A2M_comp;MacrogloblnA2_CS
XLOC_042754	40.329	-2.68109	0.522453	-5.13173	2.87092e-07	2.00504e-06	TCONS_00204425	1427	769877	gnl|BL_ORD_ID|769877	Q70TF5_ONCMY	498	1281	2.50465e-158	335	1105	1	257	2	0	237	0	257	Complement C4;	Oncorhynchus mykiss (Rainbow trout) (Salmo gairdneri)	GO:0005615	IEA:InterPro;extracellular space	GO:0010951	IEA:GOC;negative regulation of endopeptidase activity	GO:0004866	IEA:InterPro;endopeptidase inhibitor activity	PF01759;PF01821;PF07677;PF10569;PF00207;PF07678;PF01835;PF07703	A2M_N_2;A2M_recep;A2M_N;NTR;Thiol-ester_cl;A2M;ANATO;1;A2M_comp			IPR008993;IPR019742;IPR001599;IPR000020;IPR011626;IPR002890;IPR011625;IPR009048;IPR001134;IPR008930;IPR018933;IPR019565;IPR018081	A-macroglobulin_rcpt-bd;A2M_N_2;Anaphylatoxin/fibulin;Netrin_domain;MacrogloblnA2_thiol-ester-bond;A2M_N;Macroglobln_a2;Terpenoid_cyclase/PrenylTrfase;TIMP-like_OB-fold;Netrin_module_non-TIMP;Anaphylatoxin_comp_syst;A2M_comp;MacrogloblnA2_CS
XLOC_042754	40.329	-2.68109	0.522453	-5.13173	2.87092e-07	2.00504e-06	TCONS_00204426	1049	769877	gnl|BL_ORD_ID|769877	Q70TF5_ONCMY	281	718	1.61429e-118	116	538	1	141	2	0	134	0	141	Complement C4;	Oncorhynchus mykiss (Rainbow trout) (Salmo gairdneri)	GO:0005615	IEA:InterPro;extracellular space	GO:0010951	IEA:GOC;negative regulation of endopeptidase activity	GO:0004866	IEA:InterPro;endopeptidase inhibitor activity	PF01759;PF01821;PF07677;PF10569;PF00207;PF07678;PF01835;PF07703	A2M_N_2;A2M_recep;A2M_N;NTR;Thiol-ester_cl;A2M;ANATO;1;A2M_comp			IPR008993;IPR019742;IPR001599;IPR000020;IPR011626;IPR002890;IPR011625;IPR009048;IPR001134;IPR008930;IPR018933;IPR019565;IPR018081	A-macroglobulin_rcpt-bd;A2M_N_2;Anaphylatoxin/fibulin;Netrin_domain;MacrogloblnA2_thiol-ester-bond;A2M_N;Macroglobln_a2;Terpenoid_cyclase/PrenylTrfase;TIMP-like_OB-fold;Netrin_module_non-TIMP;Anaphylatoxin_comp_syst;A2M_comp;MacrogloblnA2_CS
XLOC_042754	40.329	-2.68109	0.522453	-5.13173	2.87092e-07	2.00504e-06	TCONS_00204427	1339	769877	gnl|BL_ORD_ID|769877	Q70TF5_ONCMY	494	1270	3.41348e-157	335	1093	1	253	2	0	235	0	253	Complement C4;	Oncorhynchus mykiss (Rainbow trout) (Salmo gairdneri)	GO:0005615	IEA:InterPro;extracellular space	GO:0010951	IEA:GOC;negative regulation of endopeptidase activity	GO:0004866	IEA:InterPro;endopeptidase inhibitor activity	PF01759;PF01821;PF07677;PF10569;PF00207;PF07678;PF01835;PF07703	A2M_N_2;A2M_recep;A2M_N;NTR;Thiol-ester_cl;A2M;ANATO;1;A2M_comp			IPR008993;IPR019742;IPR001599;IPR000020;IPR011626;IPR002890;IPR011625;IPR009048;IPR001134;IPR008930;IPR018933;IPR019565;IPR018081	A-macroglobulin_rcpt-bd;A2M_N_2;Anaphylatoxin/fibulin;Netrin_domain;MacrogloblnA2_thiol-ester-bond;A2M_N;Macroglobln_a2;Terpenoid_cyclase/PrenylTrfase;TIMP-like_OB-fold;Netrin_module_non-TIMP;Anaphylatoxin_comp_syst;A2M_comp;MacrogloblnA2_CS
XLOC_042754	40.329	-2.68109	0.522453	-5.13173	2.87092e-07	2.00504e-06	TCONS_00204428	580	769877	gnl|BL_ORD_ID|769877	Q70TF5_ONCMY	281	718	4.09996e-85	116	538	1	141	2	0	134	0	141	Complement C4;	Oncorhynchus mykiss (Rainbow trout) (Salmo gairdneri)	GO:0005615	IEA:InterPro;extracellular space	GO:0010951	IEA:GOC;negative regulation of endopeptidase activity	GO:0004866	IEA:InterPro;endopeptidase inhibitor activity	PF01759;PF01821;PF07677;PF10569;PF00207;PF07678;PF01835;PF07703	A2M_N_2;A2M_recep;A2M_N;NTR;Thiol-ester_cl;A2M;ANATO;1;A2M_comp			IPR008993;IPR019742;IPR001599;IPR000020;IPR011626;IPR002890;IPR011625;IPR009048;IPR001134;IPR008930;IPR018933;IPR019565;IPR018081	A-macroglobulin_rcpt-bd;A2M_N_2;Anaphylatoxin/fibulin;Netrin_domain;MacrogloblnA2_thiol-ester-bond;A2M_N;Macroglobln_a2;Terpenoid_cyclase/PrenylTrfase;TIMP-like_OB-fold;Netrin_module_non-TIMP;Anaphylatoxin_comp_syst;A2M_comp;MacrogloblnA2_CS
XLOC_009110	246.849	-2.67972	0.243523	-11.0039	3.65787e-28	3.89319e-26	TCONS_00049527	2183	614045	gnl|BL_ORD_ID|614045	M3ZRP2_XIPMA	399	1024	2.44109e-131	52	969	1	301	1	0	218	9	308	Uncharacterized protein;	Xiphophorus maculatus (Southern platyfish) (Platypoecilus maculatus)							PF12796	Ank_2;2			IPR020683;IPR002110	Ankyrin_rpt;Ankyrin_rpt-contain_dom
XLOC_009110	246.849	-2.67972	0.243523	-11.0039	3.65787e-28	3.89319e-26	TCONS_00049528	2141	614045	gnl|BL_ORD_ID|614045	M3ZRP2_XIPMA	385	987	4.59092e-126	37	927	10	301	1	0	210	9	299	Uncharacterized protein;	Xiphophorus maculatus (Southern platyfish) (Platypoecilus maculatus)							PF12796	Ank_2;2			IPR020683;IPR002110	Ankyrin_rpt;Ankyrin_rpt-contain_dom
XLOC_078814	62.8699	-2.67322	0.413563	-6.46389	1.02047e-10	1.27261e-09	TCONS_00349827	3178	35320	gnl|BL_ORD_ID|35320	A8YQG5_ONCMY	662	1706	0	360	1697	1	447	3	0	402	1	447	Properdin P factor 3;	Oncorhynchus mykiss (Rainbow trout) (Salmo gairdneri)							PF00090	TSP_1;5			IPR000884;IPR003615	HNH_nuc;Thrombospondin_1_rpt
XLOC_078814	62.8699	-2.67322	0.413563	-6.46389	1.02047e-10	1.27261e-09	TCONS_00349828	3015	35320	gnl|BL_ORD_ID|35320	A8YQG5_ONCMY	648	1669	0	134	1534	1	447	2	0	400	22	468	Properdin P factor 3;	Oncorhynchus mykiss (Rainbow trout) (Salmo gairdneri)							PF00090	TSP_1;5			IPR000884;IPR003615	HNH_nuc;Thrombospondin_1_rpt
XLOC_078814	62.8699	-2.67322	0.413563	-6.46389	1.02047e-10	1.27261e-09	TCONS_00349829	3429	35320	gnl|BL_ORD_ID|35320	A8YQG5_ONCMY	696	1796	0	608	1948	1	447	2	0	417	0	447	Properdin P factor 3;	Oncorhynchus mykiss (Rainbow trout) (Salmo gairdneri)							PF00090	TSP_1;5			IPR000884;IPR003615	HNH_nuc;Thrombospondin_1_rpt
XLOC_078814	62.8699	-2.67322	0.413563	-6.46389	1.02047e-10	1.27261e-09	TCONS_00349830	3302	35320	gnl|BL_ORD_ID|35320	A8YQG5_ONCMY	623	1605	0	608	1825	1	406	2	0	381	0	406	Properdin P factor 3;	Oncorhynchus mykiss (Rainbow trout) (Salmo gairdneri)							PF00090	TSP_1;5			IPR000884;IPR003615	HNH_nuc;Thrombospondin_1_rpt
XLOC_085043	40.2737	-2.67287	0.375074	-7.12624	1.03147e-12	1.72943e-11	NA	NA	NA	NA	NA	NA	NA	NA	NA	NA	NA	NA	NA	NA	NA	NA	NA	NA	NA	NA	NA	NA	NA	NA	NA	NA	NA	NA	NA	NA	NA
XLOC_051671	4.11514	-2.67115	0.374837	-7.12617	1.03199e-12	1.72967e-11	TCONS_00240678	2385	72534	gnl|BL_ORD_ID|72534	B5X631_SALSA	409	1050	3.12439e-135	306	947	43	256	3	0	199	0	214	Nuclear receptor subfamily 0 group B member 2;	Salmo salar (Atlantic salmon)	GO:0005634	IEA:UniProtKB-KW;nucleus	GO:0006351	IEA:UniProtKB-KW;transcription	DNA-templated	GO:0003707;GO:0003677;GO:0003700	IEA:InterPro;steroid hormone receptor activity;DNA binding;sequence-specific DNA binding transcription factor activity	PF00104	1;Hormone_recep			IPR008946;IPR000536;IPR001723
XLOC_075400	2.88463	-2.66728	0.387847	-6.87713	6.10707e-12	9.15011e-11	TCONS_00335801	2146	202030	gnl|BL_ORD_ID|202030	F1Q7N0_DANRE	497	1277	0	631	1725	214	572	1	0	251	6	365		Danio rerio (Zebrafish) (Brachydanio rerio)			GO:0006730	IEA:UniProtKB-KW;one-carbon metabolic process	GO:0004326;GO:0005524	IEA:InterPro;tetrahydrofolylpolyglutamate synthase activity;IEA:UniProtKB-EC;ATP binding	PF08245	1;Mur_ligase_M			IPR023600;IPR013221;IPR018109;IPR004101;IPR001645	Folylpolyglutamate_synth;Mur_ligase_cen;Folylpolyglutamate_synth_euk;Folylpolyglutamate_synth_CS;Mur_ligase_C
XLOC_075400	2.88463	-2.66728	0.387847	-6.87713	6.10707e-12	9.15011e-11	TCONS_00335802	2484	202030	gnl|BL_ORD_ID|202030	F1Q7N0_DANRE	659	1699	0	717	2063	130	572	3	0	334	6	449		Danio rerio (Zebrafish) (Brachydanio rerio)			GO:0006730	IEA:UniProtKB-KW;one-carbon metabolic process	GO:0004326;GO:0005524	IEA:InterPro;tetrahydrofolylpolyglutamate synthase activity;IEA:UniProtKB-EC;ATP binding	PF08245	1;Mur_ligase_M			IPR023600;IPR013221;IPR018109;IPR004101;IPR001645	Folylpolyglutamate_synth;Mur_ligase_cen;Folylpolyglutamate_synth_euk;Folylpolyglutamate_synth_CS;Mur_ligase_C
XLOC_075400	2.88463	-2.66728	0.387847	-6.87713	6.10707e-12	9.15011e-11	TCONS_00335803	2166	202030	gnl|BL_ORD_ID|202030	F1Q7N0_DANRE	448	1150	0	121	963	43	321	1	0	225	2	281		Danio rerio (Zebrafish) (Brachydanio rerio)			GO:0006730	IEA:UniProtKB-KW;one-carbon metabolic process	GO:0004326;GO:0005524	IEA:InterPro;tetrahydrofolylpolyglutamate synthase activity;IEA:UniProtKB-EC;ATP binding	PF08245	1;Mur_ligase_M			IPR023600;IPR013221;IPR018109;IPR004101;IPR001645	Folylpolyglutamate_synth;Mur_ligase_cen;Folylpolyglutamate_synth_euk;Folylpolyglutamate_synth_CS;Mur_ligase_C
XLOC_075400	2.88463	-2.66728	0.387847	-6.87713	6.10707e-12	9.15011e-11	TCONS_00335804	2114	202030	gnl|BL_ORD_ID|202030	F1Q7N0_DANRE	494	1270	0	608	1693	217	572	2	0	250	6	362		Danio rerio (Zebrafish) (Brachydanio rerio)			GO:0006730	IEA:UniProtKB-KW;one-carbon metabolic process	GO:0004326;GO:0005524	IEA:InterPro;tetrahydrofolylpolyglutamate synthase activity;IEA:UniProtKB-EC;ATP binding	PF08245	1;Mur_ligase_M			IPR023600;IPR013221;IPR018109;IPR004101;IPR001645	Folylpolyglutamate_synth;Mur_ligase_cen;Folylpolyglutamate_synth_euk;Folylpolyglutamate_synth_CS;Mur_ligase_C
XLOC_075400	2.88463	-2.66728	0.387847	-6.87713	6.10707e-12	9.15011e-11	TCONS_00335805	2609	202030	gnl|BL_ORD_ID|202030	F1Q7N0_DANRE	424	1088	2.73582e-180	1208	2188	252	572	2	0	218	6	327		Danio rerio (Zebrafish) (Brachydanio rerio)			GO:0006730	IEA:UniProtKB-KW;one-carbon metabolic process	GO:0004326;GO:0005524	IEA:InterPro;tetrahydrofolylpolyglutamate synthase activity;IEA:UniProtKB-EC;ATP binding	PF08245	1;Mur_ligase_M			IPR023600;IPR013221;IPR018109;IPR004101;IPR001645	Folylpolyglutamate_synth;Mur_ligase_cen;Folylpolyglutamate_synth_euk;Folylpolyglutamate_synth_CS;Mur_ligase_C
XLOC_075400	2.88463	-2.66728	0.387847	-6.87713	6.10707e-12	9.15011e-11	TCONS_00335806	2763	202030	gnl|BL_ORD_ID|202030	F1Q7N0_DANRE	255	649	1.30982e-178	1821	2342	401	572	3	0	125	2	174		Danio rerio (Zebrafish) (Brachydanio rerio)			GO:0006730	IEA:UniProtKB-KW;one-carbon metabolic process	GO:0004326;GO:0005524	IEA:InterPro;tetrahydrofolylpolyglutamate synthase activity;IEA:UniProtKB-EC;ATP binding	PF08245	1;Mur_ligase_M			IPR023600;IPR013221;IPR018109;IPR004101;IPR001645	Folylpolyglutamate_synth;Mur_ligase_cen;Folylpolyglutamate_synth_euk;Folylpolyglutamate_synth_CS;Mur_ligase_C
XLOC_075400	2.88463	-2.66728	0.387847	-6.87713	6.10707e-12	9.15011e-11	TCONS_00335807	2631	202030	gnl|BL_ORD_ID|202030	F1Q7N0_DANRE	653	1682	0	846	2210	130	572	3	0	326	12	455		Danio rerio (Zebrafish) (Brachydanio rerio)			GO:0006730	IEA:UniProtKB-KW;one-carbon metabolic process	GO:0004326;GO:0005524	IEA:InterPro;tetrahydrofolylpolyglutamate synthase activity;IEA:UniProtKB-EC;ATP binding	PF08245	1;Mur_ligase_M			IPR023600;IPR013221;IPR018109;IPR004101;IPR001645	Folylpolyglutamate_synth;Mur_ligase_cen;Folylpolyglutamate_synth_euk;Folylpolyglutamate_synth_CS;Mur_ligase_C
XLOC_075400	2.88463	-2.66728	0.387847	-6.87713	6.10707e-12	9.15011e-11	TCONS_00335808	2551	202030	gnl|BL_ORD_ID|202030	F1Q7N0_DANRE	494	1270	1.33057e-168	1045	2130	217	572	1	0	250	6	362		Danio rerio (Zebrafish) (Brachydanio rerio)			GO:0006730	IEA:UniProtKB-KW;one-carbon metabolic process	GO:0004326;GO:0005524	IEA:InterPro;tetrahydrofolylpolyglutamate synthase activity;IEA:UniProtKB-EC;ATP binding	PF08245	1;Mur_ligase_M			IPR023600;IPR013221;IPR018109;IPR004101;IPR001645	Folylpolyglutamate_synth;Mur_ligase_cen;Folylpolyglutamate_synth_euk;Folylpolyglutamate_synth_CS;Mur_ligase_C
XLOC_075400	2.88463	-2.66728	0.387847	-6.87713	6.10707e-12	9.15011e-11	TCONS_00335809	2652	202030	gnl|BL_ORD_ID|202030	F1Q7N0_DANRE	255	649	6.66336e-178	1710	2231	401	572	3	0	125	2	174		Danio rerio (Zebrafish) (Brachydanio rerio)			GO:0006730	IEA:UniProtKB-KW;one-carbon metabolic process	GO:0004326;GO:0005524	IEA:InterPro;tetrahydrofolylpolyglutamate synthase activity;IEA:UniProtKB-EC;ATP binding	PF08245	1;Mur_ligase_M			IPR023600;IPR013221;IPR018109;IPR004101;IPR001645	Folylpolyglutamate_synth;Mur_ligase_cen;Folylpolyglutamate_synth_euk;Folylpolyglutamate_synth_CS;Mur_ligase_C
XLOC_075400	2.88463	-2.66728	0.387847	-6.87713	6.10707e-12	9.15011e-11	TCONS_00335810	2196	202030	gnl|BL_ORD_ID|202030	F1Q7N0_DANRE	791	2042	0	165	1775	43	572	3	0	399	7	537		Danio rerio (Zebrafish) (Brachydanio rerio)			GO:0006730	IEA:UniProtKB-KW;one-carbon metabolic process	GO:0004326;GO:0005524	IEA:InterPro;tetrahydrofolylpolyglutamate synthase activity;IEA:UniProtKB-EC;ATP binding	PF08245	1;Mur_ligase_M			IPR023600;IPR013221;IPR018109;IPR004101;IPR001645	Folylpolyglutamate_synth;Mur_ligase_cen;Folylpolyglutamate_synth_euk;Folylpolyglutamate_synth_CS;Mur_ligase_C
XLOC_075400	2.88463	-2.66728	0.387847	-6.87713	6.10707e-12	9.15011e-11	TCONS_00335811	2642	202030	gnl|BL_ORD_ID|202030	F1Q7N0_DANRE	659	1699	0	875	2221	130	572	2	0	334	6	449		Danio rerio (Zebrafish) (Brachydanio rerio)			GO:0006730	IEA:UniProtKB-KW;one-carbon metabolic process	GO:0004326;GO:0005524	IEA:InterPro;tetrahydrofolylpolyglutamate synthase activity;IEA:UniProtKB-EC;ATP binding	PF08245	1;Mur_ligase_M			IPR023600;IPR013221;IPR018109;IPR004101;IPR001645	Folylpolyglutamate_synth;Mur_ligase_cen;Folylpolyglutamate_synth_euk;Folylpolyglutamate_synth_CS;Mur_ligase_C
XLOC_075400	2.88463	-2.66728	0.387847	-6.87713	6.10707e-12	9.15011e-11	TCONS_00335812	2169	202030	gnl|BL_ORD_ID|202030	F1Q7N0_DANRE	350	897	6.27745e-141	1002	1748	327	572	3	0	173	3	249		Danio rerio (Zebrafish) (Brachydanio rerio)			GO:0006730	IEA:UniProtKB-KW;one-carbon metabolic process	GO:0004326;GO:0005524	IEA:InterPro;tetrahydrofolylpolyglutamate synthase activity;IEA:UniProtKB-EC;ATP binding	PF08245	1;Mur_ligase_M			IPR023600;IPR013221;IPR018109;IPR004101;IPR001645	Folylpolyglutamate_synth;Mur_ligase_cen;Folylpolyglutamate_synth_euk;Folylpolyglutamate_synth_CS;Mur_ligase_C
XLOC_075400	2.88463	-2.66728	0.387847	-6.87713	6.10707e-12	9.15011e-11	TCONS_00335813	2176	202030	gnl|BL_ORD_ID|202030	F1Q7N0_DANRE	540	1389	0	589	1755	189	572	1	0	273	7	390		Danio rerio (Zebrafish) (Brachydanio rerio)			GO:0006730	IEA:UniProtKB-KW;one-carbon metabolic process	GO:0004326;GO:0005524	IEA:InterPro;tetrahydrofolylpolyglutamate synthase activity;IEA:UniProtKB-EC;ATP binding	PF08245	1;Mur_ligase_M			IPR023600;IPR013221;IPR018109;IPR004101;IPR001645	Folylpolyglutamate_synth;Mur_ligase_cen;Folylpolyglutamate_synth_euk;Folylpolyglutamate_synth_CS;Mur_ligase_C
XLOC_075400	2.88463	-2.66728	0.387847	-6.87713	6.10707e-12	9.15011e-11	TCONS_00335814	2008	202030	gnl|BL_ORD_ID|202030	F1Q7N0_DANRE	494	1270	0	502	1587	217	572	1	0	250	6	362		Danio rerio (Zebrafish) (Brachydanio rerio)			GO:0006730	IEA:UniProtKB-KW;one-carbon metabolic process	GO:0004326;GO:0005524	IEA:InterPro;tetrahydrofolylpolyglutamate synthase activity;IEA:UniProtKB-EC;ATP binding	PF08245	1;Mur_ligase_M			IPR023600;IPR013221;IPR018109;IPR004101;IPR001645	Folylpolyglutamate_synth;Mur_ligase_cen;Folylpolyglutamate_synth_euk;Folylpolyglutamate_synth_CS;Mur_ligase_C
XLOC_075400	2.88463	-2.66728	0.387847	-6.87713	6.10707e-12	9.15011e-11	TCONS_00335815	2068	202030	gnl|BL_ORD_ID|202030	F1Q7N0_DANRE	797	2058	0	43	1647	45	572	1	0	401	7	535		Danio rerio (Zebrafish) (Brachydanio rerio)			GO:0006730	IEA:UniProtKB-KW;one-carbon metabolic process	GO:0004326;GO:0005524	IEA:InterPro;tetrahydrofolylpolyglutamate synthase activity;IEA:UniProtKB-EC;ATP binding	PF08245	1;Mur_ligase_M			IPR023600;IPR013221;IPR018109;IPR004101;IPR001645	Folylpolyglutamate_synth;Mur_ligase_cen;Folylpolyglutamate_synth_euk;Folylpolyglutamate_synth_CS;Mur_ligase_C
XLOC_075400	2.88463	-2.66728	0.387847	-6.87713	6.10707e-12	9.15011e-11	TCONS_00335816	2486	202030	gnl|BL_ORD_ID|202030	F1Q7N0_DANRE	659	1699	0	719	2065	130	572	2	0	334	6	449		Danio rerio (Zebrafish) (Brachydanio rerio)			GO:0006730	IEA:UniProtKB-KW;one-carbon metabolic process	GO:0004326;GO:0005524	IEA:InterPro;tetrahydrofolylpolyglutamate synthase activity;IEA:UniProtKB-EC;ATP binding	PF08245	1;Mur_ligase_M			IPR023600;IPR013221;IPR018109;IPR004101;IPR001645	Folylpolyglutamate_synth;Mur_ligase_cen;Folylpolyglutamate_synth_euk;Folylpolyglutamate_synth_CS;Mur_ligase_C
XLOC_075400	2.88463	-2.66728	0.387847	-6.87713	6.10707e-12	9.15011e-11	TCONS_00335817	2084	202030	gnl|BL_ORD_ID|202030	F1Q7N0_DANRE	453	1165	0	45	881	45	321	3	0	227	2	279		Danio rerio (Zebrafish) (Brachydanio rerio)			GO:0006730	IEA:UniProtKB-KW;one-carbon metabolic process	GO:0004326;GO:0005524	IEA:InterPro;tetrahydrofolylpolyglutamate synthase activity;IEA:UniProtKB-EC;ATP binding	PF08245	1;Mur_ligase_M			IPR023600;IPR013221;IPR018109;IPR004101;IPR001645	Folylpolyglutamate_synth;Mur_ligase_cen;Folylpolyglutamate_synth_euk;Folylpolyglutamate_synth_CS;Mur_ligase_C
XLOC_075400	2.88463	-2.66728	0.387847	-6.87713	6.10707e-12	9.15011e-11	TCONS_00335818	2059	202030	gnl|BL_ORD_ID|202030	F1Q7N0_DANRE	265	676	0	53	508	45	195	2	0	122	1	152		Danio rerio (Zebrafish) (Brachydanio rerio)			GO:0006730	IEA:UniProtKB-KW;one-carbon metabolic process	GO:0004326;GO:0005524	IEA:InterPro;tetrahydrofolylpolyglutamate synthase activity;IEA:UniProtKB-EC;ATP binding	PF08245	1;Mur_ligase_M			IPR023600;IPR013221;IPR018109;IPR004101;IPR001645	Folylpolyglutamate_synth;Mur_ligase_cen;Folylpolyglutamate_synth_euk;Folylpolyglutamate_synth_CS;Mur_ligase_C
XLOC_075400	2.88463	-2.66728	0.387847	-6.87713	6.10707e-12	9.15011e-11	TCONS_00335819	2448	202030	gnl|BL_ORD_ID|202030	F1Q7N0_DANRE	494	1270	1.26595e-168	942	2027	217	572	3	0	250	6	362		Danio rerio (Zebrafish) (Brachydanio rerio)			GO:0006730	IEA:UniProtKB-KW;one-carbon metabolic process	GO:0004326;GO:0005524	IEA:InterPro;tetrahydrofolylpolyglutamate synthase activity;IEA:UniProtKB-EC;ATP binding	PF08245	1;Mur_ligase_M			IPR023600;IPR013221;IPR018109;IPR004101;IPR001645	Folylpolyglutamate_synth;Mur_ligase_cen;Folylpolyglutamate_synth_euk;Folylpolyglutamate_synth_CS;Mur_ligase_C
XLOC_075400	2.88463	-2.66728	0.387847	-6.87713	6.10707e-12	9.15011e-11	TCONS_00335820	2077	202030	gnl|BL_ORD_ID|202030	F1Q7N0_DANRE	493	1269	0	547	1656	209	572	1	0	251	6	370		Danio rerio (Zebrafish) (Brachydanio rerio)			GO:0006730	IEA:UniProtKB-KW;one-carbon metabolic process	GO:0004326;GO:0005524	IEA:InterPro;tetrahydrofolylpolyglutamate synthase activity;IEA:UniProtKB-EC;ATP binding	PF08245	1;Mur_ligase_M			IPR023600;IPR013221;IPR018109;IPR004101;IPR001645	Folylpolyglutamate_synth;Mur_ligase_cen;Folylpolyglutamate_synth_euk;Folylpolyglutamate_synth_CS;Mur_ligase_C
XLOC_075400	2.88463	-2.66728	0.387847	-6.87713	6.10707e-12	9.15011e-11	TCONS_00335821	2100	202030	gnl|BL_ORD_ID|202030	F1Q7N0_DANRE	623	1605	0	79	1299	45	446	1	0	312	5	407		Danio rerio (Zebrafish) (Brachydanio rerio)			GO:0006730	IEA:UniProtKB-KW;one-carbon metabolic process	GO:0004326;GO:0005524	IEA:InterPro;tetrahydrofolylpolyglutamate synthase activity;IEA:UniProtKB-EC;ATP binding	PF08245	1;Mur_ligase_M			IPR023600;IPR013221;IPR018109;IPR004101;IPR001645	Folylpolyglutamate_synth;Mur_ligase_cen;Folylpolyglutamate_synth_euk;Folylpolyglutamate_synth_CS;Mur_ligase_C
XLOC_075400	2.88463	-2.66728	0.387847	-6.87713	6.10707e-12	9.15011e-11	TCONS_00335822	2111	202030	gnl|BL_ORD_ID|202030	F1Q7N0_DANRE	426	1094	0	707	1690	251	572	2	0	219	6	328		Danio rerio (Zebrafish) (Brachydanio rerio)			GO:0006730	IEA:UniProtKB-KW;one-carbon metabolic process	GO:0004326;GO:0005524	IEA:InterPro;tetrahydrofolylpolyglutamate synthase activity;IEA:UniProtKB-EC;ATP binding	PF08245	1;Mur_ligase_M			IPR023600;IPR013221;IPR018109;IPR004101;IPR001645	Folylpolyglutamate_synth;Mur_ligase_cen;Folylpolyglutamate_synth_euk;Folylpolyglutamate_synth_CS;Mur_ligase_C
XLOC_075400	2.88463	-2.66728	0.387847	-6.87713	6.10707e-12	9.15011e-11	TCONS_00335823	2078	202030	gnl|BL_ORD_ID|202030	F1Q7N0_DANRE	765	1973	0	116	1657	66	572	2	0	385	7	514		Danio rerio (Zebrafish) (Brachydanio rerio)			GO:0006730	IEA:UniProtKB-KW;one-carbon metabolic process	GO:0004326;GO:0005524	IEA:InterPro;tetrahydrofolylpolyglutamate synthase activity;IEA:UniProtKB-EC;ATP binding	PF08245	1;Mur_ligase_M			IPR023600;IPR013221;IPR018109;IPR004101;IPR001645	Folylpolyglutamate_synth;Mur_ligase_cen;Folylpolyglutamate_synth_euk;Folylpolyglutamate_synth_CS;Mur_ligase_C
XLOC_075400	2.88463	-2.66728	0.387847	-6.87713	6.10707e-12	9.15011e-11	TCONS_00335824	2138	202030	gnl|BL_ORD_ID|202030	F1Q7N0_DANRE	424	1088	0	737	1717	252	572	2	0	218	6	327		Danio rerio (Zebrafish) (Brachydanio rerio)			GO:0006730	IEA:UniProtKB-KW;one-carbon metabolic process	GO:0004326;GO:0005524	IEA:InterPro;tetrahydrofolylpolyglutamate synthase activity;IEA:UniProtKB-EC;ATP binding	PF08245	1;Mur_ligase_M			IPR023600;IPR013221;IPR018109;IPR004101;IPR001645	Folylpolyglutamate_synth;Mur_ligase_cen;Folylpolyglutamate_synth_euk;Folylpolyglutamate_synth_CS;Mur_ligase_C
XLOC_075400	2.88463	-2.66728	0.387847	-6.87713	6.10707e-12	9.15011e-11	TCONS_00335825	2087	202030	gnl|BL_ORD_ID|202030	F1Q7N0_DANRE	494	1270	0	581	1666	217	572	2	0	250	6	362		Danio rerio (Zebrafish) (Brachydanio rerio)			GO:0006730	IEA:UniProtKB-KW;one-carbon metabolic process	GO:0004326;GO:0005524	IEA:InterPro;tetrahydrofolylpolyglutamate synthase activity;IEA:UniProtKB-EC;ATP binding	PF08245	1;Mur_ligase_M			IPR023600;IPR013221;IPR018109;IPR004101;IPR001645	Folylpolyglutamate_synth;Mur_ligase_cen;Folylpolyglutamate_synth_euk;Folylpolyglutamate_synth_CS;Mur_ligase_C
XLOC_075400	2.88463	-2.66728	0.387847	-6.87713	6.10707e-12	9.15011e-11	TCONS_00335826	2601	202030	gnl|BL_ORD_ID|202030	F1Q7N0_DANRE	659	1699	0	834	2180	130	572	3	0	334	6	449		Danio rerio (Zebrafish) (Brachydanio rerio)			GO:0006730	IEA:UniProtKB-KW;one-carbon metabolic process	GO:0004326;GO:0005524	IEA:InterPro;tetrahydrofolylpolyglutamate synthase activity;IEA:UniProtKB-EC;ATP binding	PF08245	1;Mur_ligase_M			IPR023600;IPR013221;IPR018109;IPR004101;IPR001645	Folylpolyglutamate_synth;Mur_ligase_cen;Folylpolyglutamate_synth_euk;Folylpolyglutamate_synth_CS;Mur_ligase_C
XLOC_075400	2.88463	-2.66728	0.387847	-6.87713	6.10707e-12	9.15011e-11	TCONS_00335827	2467	202030	gnl|BL_ORD_ID|202030	F1Q7N0_DANRE	798	2060	0	442	2046	45	572	1	0	401	7	535		Danio rerio (Zebrafish) (Brachydanio rerio)			GO:0006730	IEA:UniProtKB-KW;one-carbon metabolic process	GO:0004326;GO:0005524	IEA:InterPro;tetrahydrofolylpolyglutamate synthase activity;IEA:UniProtKB-EC;ATP binding	PF08245	1;Mur_ligase_M			IPR023600;IPR013221;IPR018109;IPR004101;IPR001645	Folylpolyglutamate_synth;Mur_ligase_cen;Folylpolyglutamate_synth_euk;Folylpolyglutamate_synth_CS;Mur_ligase_C
XLOC_012543	1.88975	-2.66197	0.422661	-6.29812	3.01273e-10	3.49307e-09	TCONS_00067871	11351	509539	gnl|BL_ORD_ID|509539	I3JJI6_ORENI	135	339	2.52818e-77	2618	2893	357	448	2	0	59	0	92	Uncharacterized protein;	Oreochromis niloticus (Nile tilapia) (Tilapia nilotica)
XLOC_012543	1.88975	-2.66197	0.422661	-6.29812	3.01273e-10	3.49307e-09	TCONS_00067872	11475	509539	gnl|BL_ORD_ID|509539	I3JJI6_ORENI	135	339	2.55624e-77	2618	2893	357	448	2	0	59	0	92	Uncharacterized protein;	Oreochromis niloticus (Nile tilapia) (Tilapia nilotica)
XLOC_012543	1.88975	-2.66197	0.422661	-6.29812	3.01273e-10	3.49307e-09	TCONS_00067873	11446	509539	gnl|BL_ORD_ID|509539	I3JJI6_ORENI	135	339	2.55008e-77	2618	2893	357	448	2	0	59	0	92	Uncharacterized protein;	Oreochromis niloticus (Nile tilapia) (Tilapia nilotica)
XLOC_012543	1.88975	-2.66197	0.422661	-6.29812	3.01273e-10	3.49307e-09	TCONS_00067874	11094	509539	gnl|BL_ORD_ID|509539	I3JJI6_ORENI	135	339	2.46932e-77	2618	2893	357	448	2	0	59	0	92	Uncharacterized protein;	Oreochromis niloticus (Nile tilapia) (Tilapia nilotica)
XLOC_012543	1.88975	-2.66197	0.422661	-6.29812	3.01273e-10	3.49307e-09	TCONS_00067875	11322	509539	gnl|BL_ORD_ID|509539	I3JJI6_ORENI	135	339	2.52134e-77	2618	2893	357	448	2	0	59	0	92	Uncharacterized protein;	Oreochromis niloticus (Nile tilapia) (Tilapia nilotica)
XLOC_012543	1.88975	-2.66197	0.422661	-6.29812	3.01273e-10	3.49307e-09	TCONS_00067876	11315	509539	gnl|BL_ORD_ID|509539	I3JJI6_ORENI	135	339	2.51997e-77	2618	2893	357	448	2	0	59	0	92	Uncharacterized protein;	Oreochromis niloticus (Nile tilapia) (Tilapia nilotica)
XLOC_012543	1.88975	-2.66197	0.422661	-6.29812	3.01273e-10	3.49307e-09	TCONS_00067877	11646	509539	gnl|BL_ORD_ID|509539	I3JJI6_ORENI	135	339	2.59524e-77	2618	2893	357	448	2	0	59	0	92	Uncharacterized protein;	Oreochromis niloticus (Nile tilapia) (Tilapia nilotica)
XLOC_012543	1.88975	-2.66197	0.422661	-6.29812	3.01273e-10	3.49307e-09	TCONS_00067878	11473	509539	gnl|BL_ORD_ID|509539	I3JJI6_ORENI	135	339	2.55624e-77	2618	2893	357	448	2	0	59	0	92	Uncharacterized protein;	Oreochromis niloticus (Nile tilapia) (Tilapia nilotica)
XLOC_012543	1.88975	-2.66197	0.422661	-6.29812	3.01273e-10	3.49307e-09	TCONS_00067879	11387	509539	gnl|BL_ORD_ID|509539	I3JJI6_ORENI	135	339	2.5364e-77	2618	2893	357	448	2	0	59	0	92	Uncharacterized protein;	Oreochromis niloticus (Nile tilapia) (Tilapia nilotica)
XLOC_012543	1.88975	-2.66197	0.422661	-6.29812	3.01273e-10	3.49307e-09	TCONS_00067880	11006	509539	gnl|BL_ORD_ID|509539	I3JJI6_ORENI	135	339	2.44947e-77	2618	2893	357	448	2	0	59	0	92	Uncharacterized protein;	Oreochromis niloticus (Nile tilapia) (Tilapia nilotica)
XLOC_012543	1.88975	-2.66197	0.422661	-6.29812	3.01273e-10	3.49307e-09	TCONS_00067881	11089	509539	gnl|BL_ORD_ID|509539	I3JJI6_ORENI	135	339	2.46864e-77	2618	2893	357	448	2	0	59	0	92	Uncharacterized protein;	Oreochromis niloticus (Nile tilapia) (Tilapia nilotica)
XLOC_012543	1.88975	-2.66197	0.422661	-6.29812	3.01273e-10	3.49307e-09	TCONS_00067882	11446	509539	gnl|BL_ORD_ID|509539	I3JJI6_ORENI	135	339	2.55008e-77	2618	2893	357	448	2	0	59	0	92	Uncharacterized protein;	Oreochromis niloticus (Nile tilapia) (Tilapia nilotica)
XLOC_012543	1.88975	-2.66197	0.422661	-6.29812	3.01273e-10	3.49307e-09	TCONS_00067883	10950	509539	gnl|BL_ORD_ID|509539	I3JJI6_ORENI	135	339	2.43646e-77	2618	2893	357	448	2	0	59	0	92	Uncharacterized protein;	Oreochromis niloticus (Nile tilapia) (Tilapia nilotica)
XLOC_012543	1.88975	-2.66197	0.422661	-6.29812	3.01273e-10	3.49307e-09	TCONS_00067884	11531	509539	gnl|BL_ORD_ID|509539	I3JJI6_ORENI	135	339	2.56924e-77	2618	2893	357	448	2	0	59	0	92	Uncharacterized protein;	Oreochromis niloticus (Nile tilapia) (Tilapia nilotica)
XLOC_012543	1.88975	-2.66197	0.422661	-6.29812	3.01273e-10	3.49307e-09	TCONS_00067885	11485	509539	gnl|BL_ORD_ID|509539	I3JJI6_ORENI	135	339	2.55898e-77	2618	2893	357	448	2	0	59	0	92	Uncharacterized protein;	Oreochromis niloticus (Nile tilapia) (Tilapia nilotica)
XLOC_012543	1.88975	-2.66197	0.422661	-6.29812	3.01273e-10	3.49307e-09	TCONS_00067886	11035	509539	gnl|BL_ORD_ID|509539	I3JJI6_ORENI	135	339	2.45631e-77	2618	2893	357	448	2	0	59	0	92	Uncharacterized protein;	Oreochromis niloticus (Nile tilapia) (Tilapia nilotica)
XLOC_012543	1.88975	-2.66197	0.422661	-6.29812	3.01273e-10	3.49307e-09	TCONS_00067887	11179	509539	gnl|BL_ORD_ID|509539	I3JJI6_ORENI	135	339	2.48917e-77	2618	2893	357	448	2	0	59	0	92	Uncharacterized protein;	Oreochromis niloticus (Nile tilapia) (Tilapia nilotica)
XLOC_012543	1.88975	-2.66197	0.422661	-6.29812	3.01273e-10	3.49307e-09	TCONS_00067888	11035	509539	gnl|BL_ORD_ID|509539	I3JJI6_ORENI	135	339	2.45631e-77	2618	2893	357	448	2	0	59	0	92	Uncharacterized protein;	Oreochromis niloticus (Nile tilapia) (Tilapia nilotica)
XLOC_012543	1.88975	-2.66197	0.422661	-6.29812	3.01273e-10	3.49307e-09	TCONS_00067889	11091	509539	gnl|BL_ORD_ID|509539	I3JJI6_ORENI	135	339	2.46864e-77	2618	2893	357	448	2	0	59	0	92	Uncharacterized protein;	Oreochromis niloticus (Nile tilapia) (Tilapia nilotica)
XLOC_012543	1.88975	-2.66197	0.422661	-6.29812	3.01273e-10	3.49307e-09	TCONS_00067890	10973	509539	gnl|BL_ORD_ID|509539	I3JJI6_ORENI	135	339	2.44193e-77	2618	2893	357	448	2	0	59	0	92	Uncharacterized protein;	Oreochromis niloticus (Nile tilapia) (Tilapia nilotica)
XLOC_012543	1.88975	-2.66197	0.422661	-6.29812	3.01273e-10	3.49307e-09	TCONS_00067891	11203	509539	gnl|BL_ORD_ID|509539	I3JJI6_ORENI	135	339	2.49465e-77	2618	2893	357	448	2	0	59	0	92	Uncharacterized protein;	Oreochromis niloticus (Nile tilapia) (Tilapia nilotica)
XLOC_012543	1.88975	-2.66197	0.422661	-6.29812	3.01273e-10	3.49307e-09	TCONS_00067892	11203	509539	gnl|BL_ORD_ID|509539	I3JJI6_ORENI	135	339	2.49465e-77	2618	2893	357	448	2	0	59	0	92	Uncharacterized protein;	Oreochromis niloticus (Nile tilapia) (Tilapia nilotica)
XLOC_012543	1.88975	-2.66197	0.422661	-6.29812	3.01273e-10	3.49307e-09	TCONS_00067893	11224	509539	gnl|BL_ORD_ID|509539	I3JJI6_ORENI	135	339	2.49944e-77	2618	2893	357	448	2	0	59	0	92	Uncharacterized protein;	Oreochromis niloticus (Nile tilapia) (Tilapia nilotica)
XLOC_012543	1.88975	-2.66197	0.422661	-6.29812	3.01273e-10	3.49307e-09	TCONS_00067894	11062	509539	gnl|BL_ORD_ID|509539	I3JJI6_ORENI	135	339	2.46247e-77	2618	2893	357	448	2	0	59	0	92	Uncharacterized protein;	Oreochromis niloticus (Nile tilapia) (Tilapia nilotica)
XLOC_012543	1.88975	-2.66197	0.422661	-6.29812	3.01273e-10	3.49307e-09	TCONS_00067895	11446	509539	gnl|BL_ORD_ID|509539	I3JJI6_ORENI	135	339	2.55008e-77	2618	2893	357	448	2	0	59	0	92	Uncharacterized protein;	Oreochromis niloticus (Nile tilapia) (Tilapia nilotica)
XLOC_012543	1.88975	-2.66197	0.422661	-6.29812	3.01273e-10	3.49307e-09	TCONS_00067896	11617	509539	gnl|BL_ORD_ID|509539	I3JJI6_ORENI	135	339	2.58908e-77	2618	2893	357	448	2	0	59	0	92	Uncharacterized protein;	Oreochromis niloticus (Nile tilapia) (Tilapia nilotica)
XLOC_012543	1.88975	-2.66197	0.422661	-6.29812	3.01273e-10	3.49307e-09	TCONS_00067897	11064	509539	gnl|BL_ORD_ID|509539	I3JJI6_ORENI	135	339	2.46247e-77	2618	2893	357	448	2	0	59	0	92	Uncharacterized protein;	Oreochromis niloticus (Nile tilapia) (Tilapia nilotica)
XLOC_012543	1.88975	-2.66197	0.422661	-6.29812	3.01273e-10	3.49307e-09	TCONS_00067898	11062	509539	gnl|BL_ORD_ID|509539	I3JJI6_ORENI	135	339	2.46247e-77	2618	2893	357	448	2	0	59	0	92	Uncharacterized protein;	Oreochromis niloticus (Nile tilapia) (Tilapia nilotica)
XLOC_012543	1.88975	-2.66197	0.422661	-6.29812	3.01273e-10	3.49307e-09	TCONS_00067899	11210	509539	gnl|BL_ORD_ID|509539	I3JJI6_ORENI	135	339	2.49602e-77	2618	2893	357	448	2	0	59	0	92	Uncharacterized protein;	Oreochromis niloticus (Nile tilapia) (Tilapia nilotica)
XLOC_012543	1.88975	-2.66197	0.422661	-6.29812	3.01273e-10	3.49307e-09	TCONS_00067900	11322	509539	gnl|BL_ORD_ID|509539	I3JJI6_ORENI	135	339	2.52134e-77	2618	2893	357	448	2	0	59	0	92	Uncharacterized protein;	Oreochromis niloticus (Nile tilapia) (Tilapia nilotica)
XLOC_012543	1.88975	-2.66197	0.422661	-6.29812	3.01273e-10	3.49307e-09	TCONS_00067901	11320	509539	gnl|BL_ORD_ID|509539	I3JJI6_ORENI	135	339	2.52134e-77	2618	2893	357	448	2	0	59	0	92	Uncharacterized protein;	Oreochromis niloticus (Nile tilapia) (Tilapia nilotica)
XLOC_012543	1.88975	-2.66197	0.422661	-6.29812	3.01273e-10	3.49307e-09	TCONS_00067902	11264	509539	gnl|BL_ORD_ID|509539	I3JJI6_ORENI	135	339	2.50834e-77	2618	2893	357	448	2	0	59	0	92	Uncharacterized protein;	Oreochromis niloticus (Nile tilapia) (Tilapia nilotica)
XLOC_012543	1.88975	-2.66197	0.422661	-6.29812	3.01273e-10	3.49307e-09	TCONS_00067903	11147	509539	gnl|BL_ORD_ID|509539	I3JJI6_ORENI	135	339	2.48164e-77	2618	2893	357	448	2	0	59	0	92	Uncharacterized protein;	Oreochromis niloticus (Nile tilapia) (Tilapia nilotica)
XLOC_012543	1.88975	-2.66197	0.422661	-6.29812	3.01273e-10	3.49307e-09	TCONS_00067904	11590	509539	gnl|BL_ORD_ID|509539	I3JJI6_ORENI	135	339	2.58292e-77	2618	2893	357	448	2	0	59	0	92	Uncharacterized protein;	Oreochromis niloticus (Nile tilapia) (Tilapia nilotica)
XLOC_012543	1.88975	-2.66197	0.422661	-6.29812	3.01273e-10	3.49307e-09	TCONS_00067905	11374	509539	gnl|BL_ORD_ID|509539	I3JJI6_ORENI	135	339	2.53366e-77	2618	2893	357	448	2	0	59	0	92	Uncharacterized protein;	Oreochromis niloticus (Nile tilapia) (Tilapia nilotica)
XLOC_012543	1.88975	-2.66197	0.422661	-6.29812	3.01273e-10	3.49307e-09	TCONS_00067906	7260	509539	gnl|BL_ORD_ID|509539	I3JJI6_ORENI	135	339	1.61304e-77	2618	2893	357	448	2	0	59	0	92	Uncharacterized protein;	Oreochromis niloticus (Nile tilapia) (Tilapia nilotica)
XLOC_012543	1.88975	-2.66197	0.422661	-6.29812	3.01273e-10	3.49307e-09	TCONS_00067907	11325	509539	gnl|BL_ORD_ID|509539	I3JJI6_ORENI	135	339	2.52202e-77	2618	2893	357	448	2	0	59	0	92	Uncharacterized protein;	Oreochromis niloticus (Nile tilapia) (Tilapia nilotica)
XLOC_012543	1.88975	-2.66197	0.422661	-6.29812	3.01273e-10	3.49307e-09	TCONS_00067908	11152	509539	gnl|BL_ORD_ID|509539	I3JJI6_ORENI	135	339	2.48301e-77	2618	2893	357	448	2	0	59	0	92	Uncharacterized protein;	Oreochromis niloticus (Nile tilapia) (Tilapia nilotica)
XLOC_012543	1.88975	-2.66197	0.422661	-6.29812	3.01273e-10	3.49307e-09	TCONS_00067909	10977	509539	gnl|BL_ORD_ID|509539	I3JJI6_ORENI	135	339	2.44262e-77	2618	2893	357	448	2	0	59	0	92	Uncharacterized protein;	Oreochromis niloticus (Nile tilapia) (Tilapia nilotica)
XLOC_012543	1.88975	-2.66197	0.422661	-6.29812	3.01273e-10	3.49307e-09	TCONS_00067910	11371	509539	gnl|BL_ORD_ID|509539	I3JJI6_ORENI	135	339	2.53297e-77	2618	2893	357	448	2	0	59	0	92	Uncharacterized protein;	Oreochromis niloticus (Nile tilapia) (Tilapia nilotica)
XLOC_012543	1.88975	-2.66197	0.422661	-6.29812	3.01273e-10	3.49307e-09	TCONS_00067911	11368	509539	gnl|BL_ORD_ID|509539	I3JJI6_ORENI	135	339	2.53229e-77	2618	2893	357	448	2	0	59	0	92	Uncharacterized protein;	Oreochromis niloticus (Nile tilapia) (Tilapia nilotica)
XLOC_012543	1.88975	-2.66197	0.422661	-6.29812	3.01273e-10	3.49307e-09	TCONS_00067912	11473	509539	gnl|BL_ORD_ID|509539	I3JJI6_ORENI	135	339	2.55624e-77	2618	2893	357	448	2	0	59	0	92	Uncharacterized protein;	Oreochromis niloticus (Nile tilapia) (Tilapia nilotica)
XLOC_012543	1.88975	-2.66197	0.422661	-6.29812	3.01273e-10	3.49307e-09	TCONS_00067913	11329	509539	gnl|BL_ORD_ID|509539	I3JJI6_ORENI	135	339	2.52339e-77	2618	2893	357	448	2	0	59	0	92	Uncharacterized protein;	Oreochromis niloticus (Nile tilapia) (Tilapia nilotica)
XLOC_012543	1.88975	-2.66197	0.422661	-6.29812	3.01273e-10	3.49307e-09	TCONS_00067914	11475	509539	gnl|BL_ORD_ID|509539	I3JJI6_ORENI	135	339	2.55624e-77	2618	2893	357	448	2	0	59	0	92	Uncharacterized protein;	Oreochromis niloticus (Nile tilapia) (Tilapia nilotica)
XLOC_024564	6.61303	-2.66036	0.286861	-9.27403	1.79235e-20	8.03117e-19	TCONS_00126639	1385	542836	gnl|BL_ORD_ID|542836	I7EUE7_SALTR	69	166	4.25686e-18	548	667	1	40	-2	0	31	0	40	ZK1236.4;	Salmo trutta (Brown trout)
XLOC_100230	1.95511	-2.65705	0.412604	-6.43971	1.19704e-10	1.4745e-09	TCONS_00430547	4236	208629	gnl|BL_ORD_ID|208629	F1QSV1_DANRE	756	1951	0	173	1570	11	476	2	0	393	2	467	Uncharacterized protein;	Danio rerio (Zebrafish) (Brachydanio rerio)	GO:0016021	IEA:UniProtKB-KW;integral component of membrane			GO:0015171	IEA:InterPro;amino acid transmembrane transporter activity	PF13520	1;AA_permease_2			IPR002293	AA/rel_permease1
XLOC_100230	1.95511	-2.65705	0.412604	-6.43971	1.19704e-10	1.4745e-09	TCONS_00430548	4242	208629	gnl|BL_ORD_ID|208629	F1QSV1_DANRE	664	1711	0	347	1576	66	476	2	0	342	1	411	Uncharacterized protein;	Danio rerio (Zebrafish) (Brachydanio rerio)	GO:0016021	IEA:UniProtKB-KW;integral component of membrane			GO:0015171	IEA:InterPro;amino acid transmembrane transporter activity	PF13520	1;AA_permease_2			IPR002293	AA/rel_permease1
XLOC_100230	1.95511	-2.65705	0.412604	-6.43971	1.19704e-10	1.4745e-09	TCONS_00430549	4250	208629	gnl|BL_ORD_ID|208629	F1QSV1_DANRE	661	1704	0	337	1584	60	476	1	0	343	1	417	Uncharacterized protein;	Danio rerio (Zebrafish) (Brachydanio rerio)	GO:0016021	IEA:UniProtKB-KW;integral component of membrane			GO:0015171	IEA:InterPro;amino acid transmembrane transporter activity	PF13520	1;AA_permease_2			IPR002293	AA/rel_permease1
XLOC_100230	1.95511	-2.65705	0.412604	-6.43971	1.19704e-10	1.4745e-09	TCONS_00430550	4251	208629	gnl|BL_ORD_ID|208629	F1QSV1_DANRE	762	1965	0	188	1585	11	476	2	0	392	0	466	Uncharacterized protein;	Danio rerio (Zebrafish) (Brachydanio rerio)	GO:0016021	IEA:UniProtKB-KW;integral component of membrane			GO:0015171	IEA:InterPro;amino acid transmembrane transporter activity	PF13520	1;AA_permease_2			IPR002293	AA/rel_permease1
XLOC_100230	1.95511	-2.65705	0.412604	-6.43971	1.19704e-10	1.4745e-09	TCONS_00430551	4269	208629	gnl|BL_ORD_ID|208629	F1QSV1_DANRE	752	1939	0	188	1603	11	476	2	0	392	8	473	Uncharacterized protein;	Danio rerio (Zebrafish) (Brachydanio rerio)	GO:0016021	IEA:UniProtKB-KW;integral component of membrane			GO:0015171	IEA:InterPro;amino acid transmembrane transporter activity	PF13520	1;AA_permease_2			IPR002293	AA/rel_permease1
XLOC_100230	1.95511	-2.65705	0.412604	-6.43971	1.19704e-10	1.4745e-09	TCONS_00430552	4261	208629	gnl|BL_ORD_ID|208629	F1QSV1_DANRE	525	1350	7.8379e-170	612	1595	149	476	3	0	273	0	328	Uncharacterized protein;	Danio rerio (Zebrafish) (Brachydanio rerio)	GO:0016021	IEA:UniProtKB-KW;integral component of membrane			GO:0015171	IEA:InterPro;amino acid transmembrane transporter activity	PF13520	1;AA_permease_2			IPR002293	AA/rel_permease1
XLOC_100230	1.95511	-2.65705	0.412604	-6.43971	1.19704e-10	1.4745e-09	TCONS_00430553	4283	208629	gnl|BL_ORD_ID|208629	F1QSV1_DANRE	761	1964	0	223	1617	11	476	1	0	393	1	466	Uncharacterized protein;	Danio rerio (Zebrafish) (Brachydanio rerio)	GO:0016021	IEA:UniProtKB-KW;integral component of membrane			GO:0015171	IEA:InterPro;amino acid transmembrane transporter activity	PF13520	1;AA_permease_2			IPR002293	AA/rel_permease1
XLOC_100230	1.95511	-2.65705	0.412604	-6.43971	1.19704e-10	1.4745e-09	TCONS_00430554	4523	208629	gnl|BL_ORD_ID|208629	F1QSV1_DANRE	525	1352	0	871	1857	148	476	1	0	274	0	329	Uncharacterized protein;	Danio rerio (Zebrafish) (Brachydanio rerio)	GO:0016021	IEA:UniProtKB-KW;integral component of membrane			GO:0015171	IEA:InterPro;amino acid transmembrane transporter activity	PF13520	1;AA_permease_2			IPR002293	AA/rel_permease1
XLOC_100230	1.95511	-2.65705	0.412604	-6.43971	1.19704e-10	1.4745e-09	TCONS_00430555	4532	208629	gnl|BL_ORD_ID|208629	F1QSV1_DANRE	761	1964	0	472	1866	11	476	1	0	393	1	466	Uncharacterized protein;	Danio rerio (Zebrafish) (Brachydanio rerio)	GO:0016021	IEA:UniProtKB-KW;integral component of membrane			GO:0015171	IEA:InterPro;amino acid transmembrane transporter activity	PF13520	1;AA_permease_2			IPR002293	AA/rel_permease1
XLOC_100230	1.95511	-2.65705	0.412604	-6.43971	1.19704e-10	1.4745e-09	TCONS_00430556	4354	208629	gnl|BL_ORD_ID|208629	F1QSV1_DANRE	761	1964	0	294	1688	11	476	3	0	393	1	466	Uncharacterized protein;	Danio rerio (Zebrafish) (Brachydanio rerio)	GO:0016021	IEA:UniProtKB-KW;integral component of membrane			GO:0015171	IEA:InterPro;amino acid transmembrane transporter activity	PF13520	1;AA_permease_2			IPR002293	AA/rel_permease1
XLOC_022133	6.23074	-2.65408	0.344302	-7.70857	1.27234e-14	2.76574e-13	TCONS_00116688	1817	786330	gnl|BL_ORD_ID|786330	Q8JI26_SALFO	146	368	1.92172e-38	730	1266	14	217	1	0	80	25	204	C1q-like adipose specific protein;	Salvelinus fontinalis (Brook trout) (Salmo fontinalis)							PF00386	1;C1q			IPR008983;IPR001073	Tumour_necrosis_fac-like_dom;C1q
XLOC_055508	35.0285	-2.65327	0.509054	-5.21216	1.86653e-07	1.35055e-06	TCONS_00256569	1231	699724	gnl|BL_ORD_ID|699724	Q4LAN6_ONCMY	284	725	2.05842e-92	37	468	43	186	1	0	131	0	144	C-type MBL-2 protein;	Oncorhynchus mykiss (Rainbow trout) (Salmo gairdneri)					GO:0030246	IEA:InterPro;carbohydrate binding	PF00059	Lectin_C;1			IPR001304;IPR016187;IPR018378;IPR016186	C-type_lectin_CS;C-type_lectin;C-type_lectin-like;C-type_lectin_fold
XLOC_055508	35.0285	-2.65327	0.509054	-5.21216	1.86653e-07	1.35055e-06	TCONS_00256570	1539	699724	gnl|BL_ORD_ID|699724	Q4LAN6_ONCMY	334	856	8.93002e-111	219	776	1	186	3	0	172	0	186	C-type MBL-2 protein;	Oncorhynchus mykiss (Rainbow trout) (Salmo gairdneri)					GO:0030246	IEA:InterPro;carbohydrate binding	PF00059	Lectin_C;1			IPR001304;IPR016187;IPR018378;IPR016186	C-type_lectin_CS;C-type_lectin;C-type_lectin-like;C-type_lectin_fold
XLOC_055508	35.0285	-2.65327	0.509054	-5.21216	1.86653e-07	1.35055e-06	TCONS_00256571	1287	699724	gnl|BL_ORD_ID|699724	Q4LAN6_ONCMY	334	856	6.19025e-112	173	730	1	186	2	0	172	0	186	C-type MBL-2 protein;	Oncorhynchus mykiss (Rainbow trout) (Salmo gairdneri)					GO:0030246	IEA:InterPro;carbohydrate binding	PF00059	Lectin_C;1			IPR001304;IPR016187;IPR018378;IPR016186	C-type_lectin_CS;C-type_lectin;C-type_lectin-like;C-type_lectin_fold
XLOC_055508	35.0285	-2.65327	0.509054	-5.21216	1.86653e-07	1.35055e-06	TCONS_00256572	1151	699724	gnl|BL_ORD_ID|699724	Q4LAN6_ONCMY	334	856	1.36557e-112	173	730	1	186	2	0	172	0	186	C-type MBL-2 protein;	Oncorhynchus mykiss (Rainbow trout) (Salmo gairdneri)					GO:0030246	IEA:InterPro;carbohydrate binding	PF00059	Lectin_C;1			IPR001304;IPR016187;IPR018378;IPR016186	C-type_lectin_CS;C-type_lectin;C-type_lectin-like;C-type_lectin_fold
XLOC_016341	5.39569	-2.65206	0.375015	-7.07187	1.52855e-12	2.50734e-11	TCONS_00088427	2690	96998	gnl|BL_ORD_ID|96998	C0PUT1_SALSA	410	1052	1.14002e-129	67	654	389	584	1	0	194	0	196	Xanthine dehydrogenase/oxidase;	Salmo salar (Atlantic salmon)					GO:0043546;GO:0016491	IEA:InterPro;oxidoreductase activity;molybdopterin cofactor binding	PF02738	1;Ald_Xan_dh_C2			IPR022407;IPR008274	OxRdtase_Mopterin_BS;AldOxase/xan_DH_Mopterin-bd
XLOC_016341	5.39569	-2.65206	0.375015	-7.07187	1.52855e-12	2.50734e-11	TCONS_00088428	5447	176585	gnl|BL_ORD_ID|176585	E7F022_DANRE	1778	4605	0	88	3411	239	1351	1	0	860	7	1114	Uncharacterized protein;	Danio rerio (Zebrafish) (Brachydanio rerio)					GO:0008762;GO:0009055;GO:0051537;GO:0004855;GO:0005506;GO:0030151;GO:0050660;GO:0004854;GO:0043546	xanthine oxidase activity;IEA:InterPro;electron carrier activity;molybdenum ion binding;xanthine dehydrogenase activity;flavin adenine dinucleotide binding;UDP-N-acetylmuramate dehydrogenase activity;molybdopterin cofactor binding;2 iron	2 sulfur cluster binding;iron ion binding	PF00941;PF02738;PF00111;PF01799;PF03450;PF01315	Fer2;1;Ald_Xan_dh_C2;Fer2_2;FAD_binding_5;CO_deh_flav_C;Ald_Xan_dh_C	dre:560486	-	IPR016208;IPR001041;IPR002346;IPR014307;IPR012675;IPR016167;IPR002888;IPR014309;IPR016166;IPR022407;IPR005107;IPR006058;IPR016169;IPR000674;IPR008274
XLOC_016341	5.39569	-2.65206	0.375015	-7.07187	1.52855e-12	2.50734e-11	TCONS_00088429	5453	176585	gnl|BL_ORD_ID|176585	E7F022_DANRE	1788	4629	0	88	3417	239	1351	1	0	862	5	1114	Uncharacterized protein;	Danio rerio (Zebrafish) (Brachydanio rerio)					GO:0008762;GO:0009055;GO:0051537;GO:0004855;GO:0005506;GO:0030151;GO:0050660;GO:0004854;GO:0043546	xanthine oxidase activity;IEA:InterPro;electron carrier activity;molybdenum ion binding;xanthine dehydrogenase activity;flavin adenine dinucleotide binding;UDP-N-acetylmuramate dehydrogenase activity;molybdopterin cofactor binding;2 iron	2 sulfur cluster binding;iron ion binding	PF00941;PF02738;PF00111;PF01799;PF03450;PF01315	Fer2;1;Ald_Xan_dh_C2;Fer2_2;FAD_binding_5;CO_deh_flav_C;Ald_Xan_dh_C	dre:560486	-	IPR016208;IPR001041;IPR002346;IPR014307;IPR012675;IPR016167;IPR002888;IPR014309;IPR016166;IPR022407;IPR005107;IPR006058;IPR016169;IPR000674;IPR008274
XLOC_016341	5.39569	-2.65206	0.375015	-7.07187	1.52855e-12	2.50734e-11	TCONS_00088430	6527	176585	gnl|BL_ORD_ID|176585	E7F022_DANRE	2008	5200	0	664	4491	80	1351	1	0	982	12	1280	Uncharacterized protein;	Danio rerio (Zebrafish) (Brachydanio rerio)					GO:0008762;GO:0009055;GO:0051537;GO:0004855;GO:0005506;GO:0030151;GO:0050660;GO:0004854;GO:0043546	xanthine oxidase activity;IEA:InterPro;electron carrier activity;molybdenum ion binding;xanthine dehydrogenase activity;flavin adenine dinucleotide binding;UDP-N-acetylmuramate dehydrogenase activity;molybdopterin cofactor binding;2 iron	2 sulfur cluster binding;iron ion binding	PF00941;PF02738;PF00111;PF01799;PF03450;PF01315	Fer2;1;Ald_Xan_dh_C2;Fer2_2;FAD_binding_5;CO_deh_flav_C;Ald_Xan_dh_C	dre:560486	-	IPR016208;IPR001041;IPR002346;IPR014307;IPR012675;IPR016167;IPR002888;IPR014309;IPR016166;IPR022407;IPR005107;IPR006058;IPR016169;IPR000674;IPR008274
XLOC_016341	5.39569	-2.65206	0.375015	-7.07187	1.52855e-12	2.50734e-11	TCONS_00088431	6527	176585	gnl|BL_ORD_ID|176585	E7F022_DANRE	2008	5200	0	664	4491	80	1351	1	0	982	12	1280	Uncharacterized protein;	Danio rerio (Zebrafish) (Brachydanio rerio)					GO:0008762;GO:0009055;GO:0051537;GO:0004855;GO:0005506;GO:0030151;GO:0050660;GO:0004854;GO:0043546	xanthine oxidase activity;IEA:InterPro;electron carrier activity;molybdenum ion binding;xanthine dehydrogenase activity;flavin adenine dinucleotide binding;UDP-N-acetylmuramate dehydrogenase activity;molybdopterin cofactor binding;2 iron	2 sulfur cluster binding;iron ion binding	PF00941;PF02738;PF00111;PF01799;PF03450;PF01315	Fer2;1;Ald_Xan_dh_C2;Fer2_2;FAD_binding_5;CO_deh_flav_C;Ald_Xan_dh_C	dre:560486	-	IPR016208;IPR001041;IPR002346;IPR014307;IPR012675;IPR016167;IPR002888;IPR014309;IPR016166;IPR022407;IPR005107;IPR006058;IPR016169;IPR000674;IPR008274
XLOC_016341	5.39569	-2.65206	0.375015	-7.07187	1.52855e-12	2.50734e-11	TCONS_00088432	6386	176585	gnl|BL_ORD_ID|176585	E7F022_DANRE	1331	3444	0	1960	4350	555	1351	1	0	630	0	797	Uncharacterized protein;	Danio rerio (Zebrafish) (Brachydanio rerio)					GO:0008762;GO:0009055;GO:0051537;GO:0004855;GO:0005506;GO:0030151;GO:0050660;GO:0004854;GO:0043546	xanthine oxidase activity;IEA:InterPro;electron carrier activity;molybdenum ion binding;xanthine dehydrogenase activity;flavin adenine dinucleotide binding;UDP-N-acetylmuramate dehydrogenase activity;molybdopterin cofactor binding;2 iron	2 sulfur cluster binding;iron ion binding	PF00941;PF02738;PF00111;PF01799;PF03450;PF01315	Fer2;1;Ald_Xan_dh_C2;Fer2_2;FAD_binding_5;CO_deh_flav_C;Ald_Xan_dh_C	dre:560486	-	IPR016208;IPR001041;IPR002346;IPR014307;IPR012675;IPR016167;IPR002888;IPR014309;IPR016166;IPR022407;IPR005107;IPR006058;IPR016169;IPR000674;IPR008274
XLOC_016341	5.39569	-2.65206	0.375015	-7.07187	1.52855e-12	2.50734e-11	TCONS_00088433	6394	176585	gnl|BL_ORD_ID|176585	E7F022_DANRE	1639	4244	0	338	3511	16	1069	2	0	793	12	1062	Uncharacterized protein;	Danio rerio (Zebrafish) (Brachydanio rerio)					GO:0008762;GO:0009055;GO:0051537;GO:0004855;GO:0005506;GO:0030151;GO:0050660;GO:0004854;GO:0043546	xanthine oxidase activity;IEA:InterPro;electron carrier activity;molybdenum ion binding;xanthine dehydrogenase activity;flavin adenine dinucleotide binding;UDP-N-acetylmuramate dehydrogenase activity;molybdopterin cofactor binding;2 iron	2 sulfur cluster binding;iron ion binding	PF00941;PF02738;PF00111;PF01799;PF03450;PF01315	Fer2;1;Ald_Xan_dh_C2;Fer2_2;FAD_binding_5;CO_deh_flav_C;Ald_Xan_dh_C	dre:560486	-	IPR016208;IPR001041;IPR002346;IPR014307;IPR012675;IPR016167;IPR002888;IPR014309;IPR016166;IPR022407;IPR005107;IPR006058;IPR016169;IPR000674;IPR008274
XLOC_016341	5.39569	-2.65206	0.375015	-7.07187	1.52855e-12	2.50734e-11	TCONS_00088434	6387	176585	gnl|BL_ORD_ID|176585	E7F022_DANRE	2112	5470	0	338	4351	16	1351	2	0	1033	14	1344	Uncharacterized protein;	Danio rerio (Zebrafish) (Brachydanio rerio)					GO:0008762;GO:0009055;GO:0051537;GO:0004855;GO:0005506;GO:0030151;GO:0050660;GO:0004854;GO:0043546	xanthine oxidase activity;IEA:InterPro;electron carrier activity;molybdenum ion binding;xanthine dehydrogenase activity;flavin adenine dinucleotide binding;UDP-N-acetylmuramate dehydrogenase activity;molybdopterin cofactor binding;2 iron	2 sulfur cluster binding;iron ion binding	PF00941;PF02738;PF00111;PF01799;PF03450;PF01315	Fer2;1;Ald_Xan_dh_C2;Fer2_2;FAD_binding_5;CO_deh_flav_C;Ald_Xan_dh_C	dre:560486	-	IPR016208;IPR001041;IPR002346;IPR014307;IPR012675;IPR016167;IPR002888;IPR014309;IPR016166;IPR022407;IPR005107;IPR006058;IPR016169;IPR000674;IPR008274
XLOC_016341	5.39569	-2.65206	0.375015	-7.07187	1.52855e-12	2.50734e-11	TCONS_00088435	6303	176585	gnl|BL_ORD_ID|176585	E7F022_DANRE	2073	5369	0	338	4267	16	1351	2	0	1018	32	1339	Uncharacterized protein;	Danio rerio (Zebrafish) (Brachydanio rerio)					GO:0008762;GO:0009055;GO:0051537;GO:0004855;GO:0005506;GO:0030151;GO:0050660;GO:0004854;GO:0043546	xanthine oxidase activity;IEA:InterPro;electron carrier activity;molybdenum ion binding;xanthine dehydrogenase activity;flavin adenine dinucleotide binding;UDP-N-acetylmuramate dehydrogenase activity;molybdopterin cofactor binding;2 iron	2 sulfur cluster binding;iron ion binding	PF00941;PF02738;PF00111;PF01799;PF03450;PF01315	Fer2;1;Ald_Xan_dh_C2;Fer2_2;FAD_binding_5;CO_deh_flav_C;Ald_Xan_dh_C	dre:560486	-	IPR016208;IPR001041;IPR002346;IPR014307;IPR012675;IPR016167;IPR002888;IPR014309;IPR016166;IPR022407;IPR005107;IPR006058;IPR016169;IPR000674;IPR008274
XLOC_016341	5.39569	-2.65206	0.375015	-7.07187	1.52855e-12	2.50734e-11	TCONS_00088436	6301	176585	gnl|BL_ORD_ID|176585	E7F022_DANRE	1389	3593	0	338	3097	16	962	2	0	689	43	955	Uncharacterized protein;	Danio rerio (Zebrafish) (Brachydanio rerio)					GO:0008762;GO:0009055;GO:0051537;GO:0004855;GO:0005506;GO:0030151;GO:0050660;GO:0004854;GO:0043546	xanthine oxidase activity;IEA:InterPro;electron carrier activity;molybdenum ion binding;xanthine dehydrogenase activity;flavin adenine dinucleotide binding;UDP-N-acetylmuramate dehydrogenase activity;molybdopterin cofactor binding;2 iron	2 sulfur cluster binding;iron ion binding	PF00941;PF02738;PF00111;PF01799;PF03450;PF01315	Fer2;1;Ald_Xan_dh_C2;Fer2_2;FAD_binding_5;CO_deh_flav_C;Ald_Xan_dh_C	dre:560486	-	IPR016208;IPR001041;IPR002346;IPR014307;IPR012675;IPR016167;IPR002888;IPR014309;IPR016166;IPR022407;IPR005107;IPR006058;IPR016169;IPR000674;IPR008274
XLOC_016341	5.39569	-2.65206	0.375015	-7.07187	1.52855e-12	2.50734e-11	TCONS_00088437	6396	176585	gnl|BL_ORD_ID|176585	E7F022_DANRE	2116	5480	0	338	4360	16	1351	2	0	1035	13	1345	Uncharacterized protein;	Danio rerio (Zebrafish) (Brachydanio rerio)					GO:0008762;GO:0009055;GO:0051537;GO:0004855;GO:0005506;GO:0030151;GO:0050660;GO:0004854;GO:0043546	xanthine oxidase activity;IEA:InterPro;electron carrier activity;molybdenum ion binding;xanthine dehydrogenase activity;flavin adenine dinucleotide binding;UDP-N-acetylmuramate dehydrogenase activity;molybdopterin cofactor binding;2 iron	2 sulfur cluster binding;iron ion binding	PF00941;PF02738;PF00111;PF01799;PF03450;PF01315	Fer2;1;Ald_Xan_dh_C2;Fer2_2;FAD_binding_5;CO_deh_flav_C;Ald_Xan_dh_C	dre:560486	-	IPR016208;IPR001041;IPR002346;IPR014307;IPR012675;IPR016167;IPR002888;IPR014309;IPR016166;IPR022407;IPR005107;IPR006058;IPR016169;IPR000674;IPR008274
XLOC_016341	5.39569	-2.65206	0.375015	-7.07187	1.52855e-12	2.50734e-11	TCONS_00088438	6395	176585	gnl|BL_ORD_ID|176585	E7F022_DANRE	1463	3785	0	338	3190	16	962	2	0	717	12	955	Uncharacterized protein;	Danio rerio (Zebrafish) (Brachydanio rerio)					GO:0008762;GO:0009055;GO:0051537;GO:0004855;GO:0005506;GO:0030151;GO:0050660;GO:0004854;GO:0043546	xanthine oxidase activity;IEA:InterPro;electron carrier activity;molybdenum ion binding;xanthine dehydrogenase activity;flavin adenine dinucleotide binding;UDP-N-acetylmuramate dehydrogenase activity;molybdopterin cofactor binding;2 iron	2 sulfur cluster binding;iron ion binding	PF00941;PF02738;PF00111;PF01799;PF03450;PF01315	Fer2;1;Ald_Xan_dh_C2;Fer2_2;FAD_binding_5;CO_deh_flav_C;Ald_Xan_dh_C	dre:560486	-	IPR016208;IPR001041;IPR002346;IPR014307;IPR012675;IPR016167;IPR002888;IPR014309;IPR016166;IPR022407;IPR005107;IPR006058;IPR016169;IPR000674;IPR008274
XLOC_016341	5.39569	-2.65206	0.375015	-7.07187	1.52855e-12	2.50734e-11	TCONS_00088439	6259	176585	gnl|BL_ORD_ID|176585	E7F022_DANRE	1166	3016	0	338	2689	16	795	2	0	577	12	788	Uncharacterized protein;	Danio rerio (Zebrafish) (Brachydanio rerio)					GO:0008762;GO:0009055;GO:0051537;GO:0004855;GO:0005506;GO:0030151;GO:0050660;GO:0004854;GO:0043546	xanthine oxidase activity;IEA:InterPro;electron carrier activity;molybdenum ion binding;xanthine dehydrogenase activity;flavin adenine dinucleotide binding;UDP-N-acetylmuramate dehydrogenase activity;molybdopterin cofactor binding;2 iron	2 sulfur cluster binding;iron ion binding	PF00941;PF02738;PF00111;PF01799;PF03450;PF01315	Fer2;1;Ald_Xan_dh_C2;Fer2_2;FAD_binding_5;CO_deh_flav_C;Ald_Xan_dh_C	dre:560486	-	IPR016208;IPR001041;IPR002346;IPR014307;IPR012675;IPR016167;IPR002888;IPR014309;IPR016166;IPR022407;IPR005107;IPR006058;IPR016169;IPR000674;IPR008274
XLOC_016341	5.39569	-2.65206	0.375015	-7.07187	1.52855e-12	2.50734e-11	TCONS_00088440	6387	176585	gnl|BL_ORD_ID|176585	E7F022_DANRE	2112	5470	0	338	4351	16	1351	2	0	1033	14	1344	Uncharacterized protein;	Danio rerio (Zebrafish) (Brachydanio rerio)					GO:0008762;GO:0009055;GO:0051537;GO:0004855;GO:0005506;GO:0030151;GO:0050660;GO:0004854;GO:0043546	xanthine oxidase activity;IEA:InterPro;electron carrier activity;molybdenum ion binding;xanthine dehydrogenase activity;flavin adenine dinucleotide binding;UDP-N-acetylmuramate dehydrogenase activity;molybdopterin cofactor binding;2 iron	2 sulfur cluster binding;iron ion binding	PF00941;PF02738;PF00111;PF01799;PF03450;PF01315	Fer2;1;Ald_Xan_dh_C2;Fer2_2;FAD_binding_5;CO_deh_flav_C;Ald_Xan_dh_C	dre:560486	-	IPR016208;IPR001041;IPR002346;IPR014307;IPR012675;IPR016167;IPR002888;IPR014309;IPR016166;IPR022407;IPR005107;IPR006058;IPR016169;IPR000674;IPR008274
XLOC_016341	5.39569	-2.65206	0.375015	-7.07187	1.52855e-12	2.50734e-11	TCONS_00088441	6407	176585	gnl|BL_ORD_ID|176585	E7F022_DANRE	2120	5491	0	352	4371	16	1351	1	0	1035	12	1344	Uncharacterized protein;	Danio rerio (Zebrafish) (Brachydanio rerio)					GO:0008762;GO:0009055;GO:0051537;GO:0004855;GO:0005506;GO:0030151;GO:0050660;GO:0004854;GO:0043546	xanthine oxidase activity;IEA:InterPro;electron carrier activity;molybdenum ion binding;xanthine dehydrogenase activity;flavin adenine dinucleotide binding;UDP-N-acetylmuramate dehydrogenase activity;molybdopterin cofactor binding;2 iron	2 sulfur cluster binding;iron ion binding	PF00941;PF02738;PF00111;PF01799;PF03450;PF01315	Fer2;1;Ald_Xan_dh_C2;Fer2_2;FAD_binding_5;CO_deh_flav_C;Ald_Xan_dh_C	dre:560486	-	IPR016208;IPR001041;IPR002346;IPR014307;IPR012675;IPR016167;IPR002888;IPR014309;IPR016166;IPR022407;IPR005107;IPR006058;IPR016169;IPR000674;IPR008274
XLOC_016341	5.39569	-2.65206	0.375015	-7.07187	1.52855e-12	2.50734e-11	TCONS_00088442	6407	176585	gnl|BL_ORD_ID|176585	E7F022_DANRE	2120	5491	0	352	4371	16	1351	1	0	1035	12	1344	Uncharacterized protein;	Danio rerio (Zebrafish) (Brachydanio rerio)					GO:0008762;GO:0009055;GO:0051537;GO:0004855;GO:0005506;GO:0030151;GO:0050660;GO:0004854;GO:0043546	xanthine oxidase activity;IEA:InterPro;electron carrier activity;molybdenum ion binding;xanthine dehydrogenase activity;flavin adenine dinucleotide binding;UDP-N-acetylmuramate dehydrogenase activity;molybdopterin cofactor binding;2 iron	2 sulfur cluster binding;iron ion binding	PF00941;PF02738;PF00111;PF01799;PF03450;PF01315	Fer2;1;Ald_Xan_dh_C2;Fer2_2;FAD_binding_5;CO_deh_flav_C;Ald_Xan_dh_C	dre:560486	-	IPR016208;IPR001041;IPR002346;IPR014307;IPR012675;IPR016167;IPR002888;IPR014309;IPR016166;IPR022407;IPR005107;IPR006058;IPR016169;IPR000674;IPR008274
XLOC_016341	5.39569	-2.65206	0.375015	-7.07187	1.52855e-12	2.50734e-11	TCONS_00088443	6420	176585	gnl|BL_ORD_ID|176585	E7F022_DANRE	2120	5491	0	365	4384	16	1351	2	0	1035	12	1344	Uncharacterized protein;	Danio rerio (Zebrafish) (Brachydanio rerio)					GO:0008762;GO:0009055;GO:0051537;GO:0004855;GO:0005506;GO:0030151;GO:0050660;GO:0004854;GO:0043546	xanthine oxidase activity;IEA:InterPro;electron carrier activity;molybdenum ion binding;xanthine dehydrogenase activity;flavin adenine dinucleotide binding;UDP-N-acetylmuramate dehydrogenase activity;molybdopterin cofactor binding;2 iron	2 sulfur cluster binding;iron ion binding	PF00941;PF02738;PF00111;PF01799;PF03450;PF01315	Fer2;1;Ald_Xan_dh_C2;Fer2_2;FAD_binding_5;CO_deh_flav_C;Ald_Xan_dh_C	dre:560486	-	IPR016208;IPR001041;IPR002346;IPR014307;IPR012675;IPR016167;IPR002888;IPR014309;IPR016166;IPR022407;IPR005107;IPR006058;IPR016169;IPR000674;IPR008274
XLOC_016341	5.39569	-2.65206	0.375015	-7.07187	1.52855e-12	2.50734e-11	TCONS_00088444	6420	176585	gnl|BL_ORD_ID|176585	E7F022_DANRE	2120	5491	0	365	4384	16	1351	2	0	1035	12	1344	Uncharacterized protein;	Danio rerio (Zebrafish) (Brachydanio rerio)					GO:0008762;GO:0009055;GO:0051537;GO:0004855;GO:0005506;GO:0030151;GO:0050660;GO:0004854;GO:0043546	xanthine oxidase activity;IEA:InterPro;electron carrier activity;molybdenum ion binding;xanthine dehydrogenase activity;flavin adenine dinucleotide binding;UDP-N-acetylmuramate dehydrogenase activity;molybdopterin cofactor binding;2 iron	2 sulfur cluster binding;iron ion binding	PF00941;PF02738;PF00111;PF01799;PF03450;PF01315	Fer2;1;Ald_Xan_dh_C2;Fer2_2;FAD_binding_5;CO_deh_flav_C;Ald_Xan_dh_C	dre:560486	-	IPR016208;IPR001041;IPR002346;IPR014307;IPR012675;IPR016167;IPR002888;IPR014309;IPR016166;IPR022407;IPR005107;IPR006058;IPR016169;IPR000674;IPR008274
XLOC_016341	5.39569	-2.65206	0.375015	-7.07187	1.52855e-12	2.50734e-11	TCONS_00088445	5535	176585	gnl|BL_ORD_ID|176585	E7F022_DANRE	1814	4697	0	2	3499	159	1351	2	0	897	31	1195	Uncharacterized protein;	Danio rerio (Zebrafish) (Brachydanio rerio)					GO:0008762;GO:0009055;GO:0051537;GO:0004855;GO:0005506;GO:0030151;GO:0050660;GO:0004854;GO:0043546	xanthine oxidase activity;IEA:InterPro;electron carrier activity;molybdenum ion binding;xanthine dehydrogenase activity;flavin adenine dinucleotide binding;UDP-N-acetylmuramate dehydrogenase activity;molybdopterin cofactor binding;2 iron	2 sulfur cluster binding;iron ion binding	PF00941;PF02738;PF00111;PF01799;PF03450;PF01315	Fer2;1;Ald_Xan_dh_C2;Fer2_2;FAD_binding_5;CO_deh_flav_C;Ald_Xan_dh_C	dre:560486	-	IPR016208;IPR001041;IPR002346;IPR014307;IPR012675;IPR016167;IPR002888;IPR014309;IPR016166;IPR022407;IPR005107;IPR006058;IPR016169;IPR000674;IPR008274
XLOC_016341	5.39569	-2.65206	0.375015	-7.07187	1.52855e-12	2.50734e-11	TCONS_00088446	5630	176585	gnl|BL_ORD_ID|176585	E7F022_DANRE	1859	4814	0	1	3594	158	1351	1	0	915	12	1202	Uncharacterized protein;	Danio rerio (Zebrafish) (Brachydanio rerio)					GO:0008762;GO:0009055;GO:0051537;GO:0004855;GO:0005506;GO:0030151;GO:0050660;GO:0004854;GO:0043546	xanthine oxidase activity;IEA:InterPro;electron carrier activity;molybdenum ion binding;xanthine dehydrogenase activity;flavin adenine dinucleotide binding;UDP-N-acetylmuramate dehydrogenase activity;molybdopterin cofactor binding;2 iron	2 sulfur cluster binding;iron ion binding	PF00941;PF02738;PF00111;PF01799;PF03450;PF01315	Fer2;1;Ald_Xan_dh_C2;Fer2_2;FAD_binding_5;CO_deh_flav_C;Ald_Xan_dh_C	dre:560486	-	IPR016208;IPR001041;IPR002346;IPR014307;IPR012675;IPR016167;IPR002888;IPR014309;IPR016166;IPR022407;IPR005107;IPR006058;IPR016169;IPR000674;IPR008274
XLOC_016341	5.39569	-2.65206	0.375015	-7.07187	1.52855e-12	2.50734e-11	TCONS_00088447	5630	176585	gnl|BL_ORD_ID|176585	E7F022_DANRE	1859	4814	0	1	3594	158	1351	1	0	915	12	1202	Uncharacterized protein;	Danio rerio (Zebrafish) (Brachydanio rerio)					GO:0008762;GO:0009055;GO:0051537;GO:0004855;GO:0005506;GO:0030151;GO:0050660;GO:0004854;GO:0043546	xanthine oxidase activity;IEA:InterPro;electron carrier activity;molybdenum ion binding;xanthine dehydrogenase activity;flavin adenine dinucleotide binding;UDP-N-acetylmuramate dehydrogenase activity;molybdopterin cofactor binding;2 iron	2 sulfur cluster binding;iron ion binding	PF00941;PF02738;PF00111;PF01799;PF03450;PF01315	Fer2;1;Ald_Xan_dh_C2;Fer2_2;FAD_binding_5;CO_deh_flav_C;Ald_Xan_dh_C	dre:560486	-	IPR016208;IPR001041;IPR002346;IPR014307;IPR012675;IPR016167;IPR002888;IPR014309;IPR016166;IPR022407;IPR005107;IPR006058;IPR016169;IPR000674;IPR008274
XLOC_016341	5.39569	-2.65206	0.375015	-7.07187	1.52855e-12	2.50734e-11	TCONS_00088448	5624	176585	gnl|BL_ORD_ID|176585	E7F022_DANRE	1850	4792	0	1	3588	158	1351	1	0	913	14	1202	Uncharacterized protein;	Danio rerio (Zebrafish) (Brachydanio rerio)					GO:0008762;GO:0009055;GO:0051537;GO:0004855;GO:0005506;GO:0030151;GO:0050660;GO:0004854;GO:0043546	xanthine oxidase activity;IEA:InterPro;electron carrier activity;molybdenum ion binding;xanthine dehydrogenase activity;flavin adenine dinucleotide binding;UDP-N-acetylmuramate dehydrogenase activity;molybdopterin cofactor binding;2 iron	2 sulfur cluster binding;iron ion binding	PF00941;PF02738;PF00111;PF01799;PF03450;PF01315	Fer2;1;Ald_Xan_dh_C2;Fer2_2;FAD_binding_5;CO_deh_flav_C;Ald_Xan_dh_C	dre:560486	-	IPR016208;IPR001041;IPR002346;IPR014307;IPR012675;IPR016167;IPR002888;IPR014309;IPR016166;IPR022407;IPR005107;IPR006058;IPR016169;IPR000674;IPR008274
XLOC_016341	5.39569	-2.65206	0.375015	-7.07187	1.52855e-12	2.50734e-11	TCONS_00088449	5631	176585	gnl|BL_ORD_ID|176585	E7F022_DANRE	1565	4052	0	1	3123	158	1194	1	0	778	12	1045	Uncharacterized protein;	Danio rerio (Zebrafish) (Brachydanio rerio)					GO:0008762;GO:0009055;GO:0051537;GO:0004855;GO:0005506;GO:0030151;GO:0050660;GO:0004854;GO:0043546	xanthine oxidase activity;IEA:InterPro;electron carrier activity;molybdenum ion binding;xanthine dehydrogenase activity;flavin adenine dinucleotide binding;UDP-N-acetylmuramate dehydrogenase activity;molybdopterin cofactor binding;2 iron	2 sulfur cluster binding;iron ion binding	PF00941;PF02738;PF00111;PF01799;PF03450;PF01315	Fer2;1;Ald_Xan_dh_C2;Fer2_2;FAD_binding_5;CO_deh_flav_C;Ald_Xan_dh_C	dre:560486	-	IPR016208;IPR001041;IPR002346;IPR014307;IPR012675;IPR016167;IPR002888;IPR014309;IPR016166;IPR022407;IPR005107;IPR006058;IPR016169;IPR000674;IPR008274
XLOC_016341	5.39569	-2.65206	0.375015	-7.07187	1.52855e-12	2.50734e-11	TCONS_00088450	5634	96998	gnl|BL_ORD_ID|96998	C0PUT1_SALSA	1175	3038	0	1847	3598	1	584	2	0	583	0	584	Xanthine dehydrogenase/oxidase;	Salmo salar (Atlantic salmon)					GO:0043546;GO:0016491	IEA:InterPro;oxidoreductase activity;molybdopterin cofactor binding	PF02738	1;Ald_Xan_dh_C2			IPR022407;IPR008274	OxRdtase_Mopterin_BS;AldOxase/xan_DH_Mopterin-bd
XLOC_016341	5.39569	-2.65206	0.375015	-7.07187	1.52855e-12	2.50734e-11	TCONS_00088451	5979	176585	gnl|BL_ORD_ID|176585	E7F022_DANRE	2073	5369	0	2	3943	42	1351	2	0	1012	12	1318	Uncharacterized protein;	Danio rerio (Zebrafish) (Brachydanio rerio)					GO:0008762;GO:0009055;GO:0051537;GO:0004855;GO:0005506;GO:0030151;GO:0050660;GO:0004854;GO:0043546	xanthine oxidase activity;IEA:InterPro;electron carrier activity;molybdenum ion binding;xanthine dehydrogenase activity;flavin adenine dinucleotide binding;UDP-N-acetylmuramate dehydrogenase activity;molybdopterin cofactor binding;2 iron	2 sulfur cluster binding;iron ion binding	PF00941;PF02738;PF00111;PF01799;PF03450;PF01315	Fer2;1;Ald_Xan_dh_C2;Fer2_2;FAD_binding_5;CO_deh_flav_C;Ald_Xan_dh_C	dre:560486	-	IPR016208;IPR001041;IPR002346;IPR014307;IPR012675;IPR016167;IPR002888;IPR014309;IPR016166;IPR022407;IPR005107;IPR006058;IPR016169;IPR000674;IPR008274
XLOC_016341	5.39569	-2.65206	0.375015	-7.07187	1.52855e-12	2.50734e-11	TCONS_00088452	5973	176585	gnl|BL_ORD_ID|176585	E7F022_DANRE	2064	5347	0	2	3937	42	1351	2	0	1010	14	1318	Uncharacterized protein;	Danio rerio (Zebrafish) (Brachydanio rerio)					GO:0008762;GO:0009055;GO:0051537;GO:0004855;GO:0005506;GO:0030151;GO:0050660;GO:0004854;GO:0043546	xanthine oxidase activity;IEA:InterPro;electron carrier activity;molybdenum ion binding;xanthine dehydrogenase activity;flavin adenine dinucleotide binding;UDP-N-acetylmuramate dehydrogenase activity;molybdopterin cofactor binding;2 iron	2 sulfur cluster binding;iron ion binding	PF00941;PF02738;PF00111;PF01799;PF03450;PF01315	Fer2;1;Ald_Xan_dh_C2;Fer2_2;FAD_binding_5;CO_deh_flav_C;Ald_Xan_dh_C	dre:560486	-	IPR016208;IPR001041;IPR002346;IPR014307;IPR012675;IPR016167;IPR002888;IPR014309;IPR016166;IPR022407;IPR005107;IPR006058;IPR016169;IPR000674;IPR008274
XLOC_016341	5.39569	-2.65206	0.375015	-7.07187	1.52855e-12	2.50734e-11	TCONS_00088453	5973	176585	gnl|BL_ORD_ID|176585	E7F022_DANRE	2064	5347	0	2	3937	42	1351	2	0	1010	14	1318	Uncharacterized protein;	Danio rerio (Zebrafish) (Brachydanio rerio)					GO:0008762;GO:0009055;GO:0051537;GO:0004855;GO:0005506;GO:0030151;GO:0050660;GO:0004854;GO:0043546	xanthine oxidase activity;IEA:InterPro;electron carrier activity;molybdenum ion binding;xanthine dehydrogenase activity;flavin adenine dinucleotide binding;UDP-N-acetylmuramate dehydrogenase activity;molybdopterin cofactor binding;2 iron	2 sulfur cluster binding;iron ion binding	PF00941;PF02738;PF00111;PF01799;PF03450;PF01315	Fer2;1;Ald_Xan_dh_C2;Fer2_2;FAD_binding_5;CO_deh_flav_C;Ald_Xan_dh_C	dre:560486	-	IPR016208;IPR001041;IPR002346;IPR014307;IPR012675;IPR016167;IPR002888;IPR014309;IPR016166;IPR022407;IPR005107;IPR006058;IPR016169;IPR000674;IPR008274
XLOC_016341	5.39569	-2.65206	0.375015	-7.07187	1.52855e-12	2.50734e-11	TCONS_00088454	5984	303089	gnl|BL_ORD_ID|303089	G3PRZ7_GASAC	874	2257	0	1794	3362	622	1143	3	0	422	1	523	Uncharacterized protein;	Gasterosteus aculeatus (Three-spined stickleback)					GO:0008762;GO:0009055;GO:0051537;GO:0004855;GO:0005506;GO:0050660;GO:0004854;GO:0043546	xanthine oxidase activity;IEA:InterPro;electron carrier activity;xanthine dehydrogenase activity;flavin adenine dinucleotide binding;IEA:UniProtKB-KW;UDP-N-acetylmuramate dehydrogenase activity;molybdopterin cofactor binding;2 iron	2 sulfur cluster binding;iron ion binding	PF00941;PF02738;PF00111;PF01799;PF03450;PF01315	Fer2;1;Ald_Xan_dh_C2;Fer2_2;FAD_binding_5;CO_deh_flav_C;Ald_Xan_dh_C			IPR016208;IPR001041;IPR002346;IPR014307;IPR012675;IPR016167;IPR002888;IPR016166;IPR022407;IPR005107;IPR006058;IPR016169;IPR000674;IPR008274
XLOC_016341	5.39569	-2.65206	0.375015	-7.07187	1.52855e-12	2.50734e-11	TCONS_00088455	5984	176585	gnl|BL_ORD_ID|176585	E7F022_DANRE	2076	5378	0	1	3948	40	1351	1	0	1014	12	1320	Uncharacterized protein;	Danio rerio (Zebrafish) (Brachydanio rerio)					GO:0008762;GO:0009055;GO:0051537;GO:0004855;GO:0005506;GO:0030151;GO:0050660;GO:0004854;GO:0043546	xanthine oxidase activity;IEA:InterPro;electron carrier activity;molybdenum ion binding;xanthine dehydrogenase activity;flavin adenine dinucleotide binding;UDP-N-acetylmuramate dehydrogenase activity;molybdopterin cofactor binding;2 iron	2 sulfur cluster binding;iron ion binding	PF00941;PF02738;PF00111;PF01799;PF03450;PF01315	Fer2;1;Ald_Xan_dh_C2;Fer2_2;FAD_binding_5;CO_deh_flav_C;Ald_Xan_dh_C	dre:560486	-	IPR016208;IPR001041;IPR002346;IPR014307;IPR012675;IPR016167;IPR002888;IPR014309;IPR016166;IPR022407;IPR005107;IPR006058;IPR016169;IPR000674;IPR008274
XLOC_016341	5.39569	-2.65206	0.375015	-7.07187	1.52855e-12	2.50734e-11	TCONS_00088456	5985	176585	gnl|BL_ORD_ID|176585	E7F022_DANRE	2076	5378	0	2	3949	40	1351	2	0	1014	12	1320	Uncharacterized protein;	Danio rerio (Zebrafish) (Brachydanio rerio)					GO:0008762;GO:0009055;GO:0051537;GO:0004855;GO:0005506;GO:0030151;GO:0050660;GO:0004854;GO:0043546	xanthine oxidase activity;IEA:InterPro;electron carrier activity;molybdenum ion binding;xanthine dehydrogenase activity;flavin adenine dinucleotide binding;UDP-N-acetylmuramate dehydrogenase activity;molybdopterin cofactor binding;2 iron	2 sulfur cluster binding;iron ion binding	PF00941;PF02738;PF00111;PF01799;PF03450;PF01315	Fer2;1;Ald_Xan_dh_C2;Fer2_2;FAD_binding_5;CO_deh_flav_C;Ald_Xan_dh_C	dre:560486	-	IPR016208;IPR001041;IPR002346;IPR014307;IPR012675;IPR016167;IPR002888;IPR014309;IPR016166;IPR022407;IPR005107;IPR006058;IPR016169;IPR000674;IPR008274
XLOC_042872	3.98251	-2.64506	0.306038	-8.64291	5.47987e-18	1.82368e-16	TCONS_00204824	2708	526667	gnl|BL_ORD_ID|526667	I3KYK8_ORENI	123	308	5.36661e-29	323	784	42	185	2	0	76	14	156	Uncharacterized protein;	Oreochromis niloticus (Nile tilapia) (Tilapia nilotica)							PF03370	1;CBM_21			IPR005036	CBM_21
XLOC_021891	1.13822	-2.64247	0.446518	-5.91795	3.25986e-09	3.18526e-08	TCONS_00115530	4204	171960	gnl|BL_ORD_ID|171960	E6ZF80_DICLA	393	1007	3.98837e-122	2949	3767	108	374	-3	0	187	10	275	Inhibin beta B chain;	Dicentrarchus labrax (European seabass) (Morone labrax)	GO:0005576	IEA:UniProtKB-KW;extracellular region	GO:0040007	IEA:InterPro;growth			PF00688;PF00019	1;TGFb_propeptide;TGF_beta			IPR001111;IPR001318;IPR017948;IPR001839;IPR015615	TGF-b_N;TGF-beta-rel;TGFb_CS;TGF-b_C;Inhibin_betaC
XLOC_021891	1.13822	-2.64247	0.446518	-5.91795	3.25986e-09	3.18526e-08	TCONS_00115531	5131	171960	gnl|BL_ORD_ID|171960	E6ZF80_DICLA	393	1007	3.12485e-121	3876	4694	108	374	-3	0	187	10	275	Inhibin beta B chain;	Dicentrarchus labrax (European seabass) (Morone labrax)	GO:0005576	IEA:UniProtKB-KW;extracellular region	GO:0040007	IEA:InterPro;growth			PF00688;PF00019	1;TGFb_propeptide;TGF_beta			IPR001111;IPR001318;IPR017948;IPR001839;IPR015615	TGF-b_N;TGF-beta-rel;TGFb_CS;TGF-b_C;Inhibin_betaC
XLOC_021891	1.13822	-2.64247	0.446518	-5.91795	3.25986e-09	3.18526e-08	TCONS_00115532	3828	171960	gnl|BL_ORD_ID|171960	E6ZF80_DICLA	393	1007	8.02381e-123	2573	3391	108	374	-3	0	187	10	275	Inhibin beta B chain;	Dicentrarchus labrax (European seabass) (Morone labrax)	GO:0005576	IEA:UniProtKB-KW;extracellular region	GO:0040007	IEA:InterPro;growth			PF00688;PF00019	1;TGFb_propeptide;TGF_beta			IPR001111;IPR001318;IPR017948;IPR001839;IPR015615	TGF-b_N;TGF-beta-rel;TGFb_CS;TGF-b_C;Inhibin_betaC
XLOC_021891	1.13822	-2.64247	0.446518	-5.91795	3.25986e-09	3.18526e-08	TCONS_00115533	5121	171960	gnl|BL_ORD_ID|171960	E6ZF80_DICLA	382	980	1.54096e-117	3876	4640	126	374	-2	0	182	10	257	Inhibin beta B chain;	Dicentrarchus labrax (European seabass) (Morone labrax)	GO:0005576	IEA:UniProtKB-KW;extracellular region	GO:0040007	IEA:InterPro;growth			PF00688;PF00019	1;TGFb_propeptide;TGF_beta			IPR001111;IPR001318;IPR017948;IPR001839;IPR015615	TGF-b_N;TGF-beta-rel;TGFb_CS;TGF-b_C;Inhibin_betaC
XLOC_021891	1.13822	-2.64247	0.446518	-5.91795	3.25986e-09	3.18526e-08	TCONS_00115534	4194	171960	gnl|BL_ORD_ID|171960	E6ZF80_DICLA	382	980	2.63689e-118	2949	3713	126	374	-2	0	182	10	257	Inhibin beta B chain;	Dicentrarchus labrax (European seabass) (Morone labrax)	GO:0005576	IEA:UniProtKB-KW;extracellular region	GO:0040007	IEA:InterPro;growth			PF00688;PF00019	1;TGFb_propeptide;TGF_beta			IPR001111;IPR001318;IPR017948;IPR001839;IPR015615	TGF-b_N;TGF-beta-rel;TGFb_CS;TGF-b_C;Inhibin_betaC
XLOC_021947	16.9572	-2.63717	0.382897	-6.8874	5.68216e-12	8.55788e-11	TCONS_00115793	1482	65957	gnl|BL_ORD_ID|65957	B5DG17_SALSA	337	864	3.26745e-153	895	1380	174	335	1	0	158	0	162	Cytochrome P450;	Salmo salar (Atlantic salmon)					GO:0016705;GO:0020037;GO:0005506;GO:0004497	IEA:UniProtKB-KW;IEA:InterPro;oxidoreductase activity	acting on paired donors	with incorporation or reduction of molecular oxygen;monooxygenase activity;iron ion binding;heme binding	PF00067	1;p450
XLOC_021947	16.9572	-2.63717	0.382897	-6.8874	5.68216e-12	8.55788e-11	TCONS_00115794	1480	65957	gnl|BL_ORD_ID|65957	B5DG17_SALSA	540	1391	0	530	1378	53	335	2	0	279	0	283	Cytochrome P450;	Salmo salar (Atlantic salmon)					GO:0016705;GO:0020037;GO:0005506;GO:0004497	IEA:UniProtKB-KW;IEA:InterPro;oxidoreductase activity	acting on paired donors	with incorporation or reduction of molecular oxygen;monooxygenase activity;iron ion binding;heme binding	PF00067	1;p450
XLOC_021947	16.9572	-2.63717	0.382897	-6.8874	5.68216e-12	8.55788e-11	TCONS_00115795	1483	65957	gnl|BL_ORD_ID|65957	B5DG17_SALSA	536	1380	0	530	1381	53	335	2	0	279	1	284	Cytochrome P450;	Salmo salar (Atlantic salmon)					GO:0016705;GO:0020037;GO:0005506;GO:0004497	IEA:UniProtKB-KW;IEA:InterPro;oxidoreductase activity	acting on paired donors	with incorporation or reduction of molecular oxygen;monooxygenase activity;iron ion binding;heme binding	PF00067	1;p450
XLOC_021947	16.9572	-2.63717	0.382897	-6.8874	5.68216e-12	8.55788e-11	TCONS_00115796	954	65957	gnl|BL_ORD_ID|65957	B5DG17_SALSA	330	844	3.32288e-107	298	807	53	222	1	0	170	0	170	Cytochrome P450;	Salmo salar (Atlantic salmon)					GO:0016705;GO:0020037;GO:0005506;GO:0004497	IEA:UniProtKB-KW;IEA:InterPro;oxidoreductase activity	acting on paired donors	with incorporation or reduction of molecular oxygen;monooxygenase activity;iron ion binding;heme binding	PF00067	1;p450
XLOC_021947	16.9572	-2.63717	0.382897	-6.8874	5.68216e-12	8.55788e-11	TCONS_00115797	1164	65957	gnl|BL_ORD_ID|65957	B5DG17_SALSA	468	1202	5.20354e-160	298	1062	53	335	1	0	251	28	283	Cytochrome P450;	Salmo salar (Atlantic salmon)					GO:0016705;GO:0020037;GO:0005506;GO:0004497	IEA:UniProtKB-KW;IEA:InterPro;oxidoreductase activity	acting on paired donors	with incorporation or reduction of molecular oxygen;monooxygenase activity;iron ion binding;heme binding	PF00067	1;p450
XLOC_021947	16.9572	-2.63717	0.382897	-6.8874	5.68216e-12	8.55788e-11	TCONS_00115798	1198	65957	gnl|BL_ORD_ID|65957	B5DG17_SALSA	508	1306	1.46199e-175	284	1096	65	335	2	0	265	0	271	Cytochrome P450;	Salmo salar (Atlantic salmon)					GO:0016705;GO:0020037;GO:0005506;GO:0004497	IEA:UniProtKB-KW;IEA:InterPro;oxidoreductase activity	acting on paired donors	with incorporation or reduction of molecular oxygen;monooxygenase activity;iron ion binding;heme binding	PF00067	1;p450
XLOC_021947	16.9572	-2.63717	0.382897	-6.8874	5.68216e-12	8.55788e-11	TCONS_00115799	1027	65957	gnl|BL_ORD_ID|65957	B5DG17_SALSA	393	1009	1.25671e-131	287	925	123	335	2	0	209	0	213	Cytochrome P450;	Salmo salar (Atlantic salmon)					GO:0016705;GO:0020037;GO:0005506;GO:0004497	IEA:UniProtKB-KW;IEA:InterPro;oxidoreductase activity	acting on paired donors	with incorporation or reduction of molecular oxygen;monooxygenase activity;iron ion binding;heme binding	PF00067	1;p450
XLOC_026094	2.31722	-2.63577	0.467535	-5.6376	1.7244e-08	1.49641e-07	TCONS_00134746	799	75575	gnl|BL_ORD_ID|75575	B5XGW9_SALSA	236	602	4.93747e-77	290	622	1	111	2	0	111	0	111	C-factor;	Salmo salar (Atlantic salmon)											IPR016040;IPR002347	NAD(P)-bd_dom;Glc/ribitol_DH
XLOC_026094	2.31722	-2.63577	0.467535	-5.6376	1.7244e-08	1.49641e-07	TCONS_00134747	744	75575	gnl|BL_ORD_ID|75575	B5XGW9_SALSA	235	598	1.01613e-76	235	567	1	111	1	0	111	0	111	C-factor;	Salmo salar (Atlantic salmon)											IPR016040;IPR002347	NAD(P)-bd_dom;Glc/ribitol_DH
XLOC_086148	5.90847	-2.63507	0.429614	-6.13357	8.59262e-10	9.28228e-09	TCONS_00377996	1395	210784	gnl|BL_ORD_ID|210784	F1QZN3_DANRE	72	174	3.53317e-27	325	582	413	499	-1	0	35	1	87	Uncharacterized protein;	Danio rerio (Zebrafish) (Brachydanio rerio)	GO:0005615	IEA:InterPro;extracellular space	GO:0010951	IEA:GOC;negative regulation of endopeptidase activity	GO:0004866	IEA:InterPro;endopeptidase inhibitor activity	PF07677;PF10569;PF00207;PF07678;PF07703;PF01835	A2M;1;A2M_N_2;A2M_recep;A2M_N;Thiol-ester_cl;A2M_comp			IPR014756;IPR019742;IPR001599;IPR011626;IPR002890;IPR011625;IPR009048;IPR008930;IPR019565	Macroglobln_a2;A-macroglobulin_rcpt-bd;Terpenoid_cyclase/PrenylTrfase;A2M_N_2;Ig_E-set;MacrogloblnA2_thiol-ester-bond;A2M_N;MacrogloblnA2_CS;A2M_comp
XLOC_086148	5.90847	-2.63507	0.429614	-6.13357	8.59262e-10	9.28228e-09	TCONS_00377997	1324	519639	gnl|BL_ORD_ID|519639	I3KDF5_ORENI	70	171	1.41447e-18	254	502	131	211	-1	0	36	2	83	Uncharacterized protein;	Oreochromis niloticus (Nile tilapia) (Tilapia nilotica)			GO:0010951	IEA:GOC;negative regulation of endopeptidase activity	GO:0004866	IEA:InterPro;endopeptidase inhibitor activity	PF00207	A2M;1			IPR001599	Macroglobln_a2
XLOC_077304	1.05891	-2.63213	0.416386	-6.32136	2.59269e-10	3.03519e-09	TCONS_00343221	1423	501282	gnl|BL_ORD_ID|501282	I3IVV9_ORENI	130	326	1.45178e-33	1	354	8	121	1	0	73	4	118	Uncharacterized protein;	Oreochromis niloticus (Nile tilapia) (Tilapia nilotica)	GO:0005634	IEA:UniProtKB-SubCell;nucleus	GO:0006355;GO:0006351	IEA:UniProtKB-KW;regulation of transcription	DNA-templated;transcription	DNA-templated	GO:0003677	IEA:InterPro;DNA binding	PF07527;PF00010	HLH;1;Hairy_orange
XLOC_059768	14.0314	-2.62164	0.283961	-9.23237	2.64707e-20	1.15353e-18	TCONS_00273965	2362	573923	gnl|BL_ORD_ID|573923	K7F6H6_PELSI	162	408	2.83632e-42	3	428	157	296	3	0	77	2	142	Uncharacterized protein;	Pelodiscus sinensis (Chinese softshell turtle) (Trionyx sinensis)											IPR022343	GCR1-cAMP_receptor
XLOC_077287	14.5447	-2.614	0.303567	-8.61094	7.2467e-18	2.37404e-16	TCONS_00343157	3802	172224	gnl|BL_ORD_ID|172224	E6ZFZ6_DICLA	243	620	2.55365e-70	1774	2220	137	283	1	0	121	2	149	Synaptoporin;	Dicentrarchus labrax (European seabass) (Morone labrax)	GO:0008021;GO:0016021	IEA:InterPro;IEA:UniProtKB-KW;synaptic vesicle;integral component of membrane			GO:0005215	IEA:InterPro;transporter activity	PF01284	1;MARVEL			IPR008253;IPR001285	Synaptophysin/porin;Marvel
XLOC_070735	13.6243	-2.61071	0.384476	-6.7903	1.11899e-11	1.62439e-10	TCONS_00314468	4441	753927	gnl|BL_ORD_ID|753927	Q6DHS2_DANRE	328	839	5.28101e-95	1854	2591	453	684	3	0	162	14	246	Fibrinogen alpha chain;	Danio rerio (Zebrafish) (Brachydanio rerio)	GO:0005577	IEA:InterPro;fibrinogen complex	GO:0051258;GO:0007165;GO:0030168	IEA:InterPro;signal transduction;protein polymerization;platelet activation			PF00147;PF12160;PF08702	Fibrinogen_C;Fib_alpha;1;Fibrinogen_aC			IPR002181;IPR021996;IPR012290;IPR020837;IPR014716;IPR014715	Fibrinogen_a/b/g_C_2;Fibrinogen_CS;Fibrinogen_a/b/g_C_dom;Fibrinogen_aC;Fibrinogen_a/b/g_coil_dom;Fibrinogen_a/b/g_C_1
XLOC_070735	13.6243	-2.61071	0.384476	-6.7903	1.11899e-11	1.62439e-10	TCONS_00314469	4179	753927	gnl|BL_ORD_ID|753927	Q6DHS2_DANRE	328	839	3.78556e-95	1854	2591	453	684	3	0	162	14	246	Fibrinogen alpha chain;	Danio rerio (Zebrafish) (Brachydanio rerio)	GO:0005577	IEA:InterPro;fibrinogen complex	GO:0051258;GO:0007165;GO:0030168	IEA:InterPro;signal transduction;protein polymerization;platelet activation			PF00147;PF12160;PF08702	Fibrinogen_C;Fib_alpha;1;Fibrinogen_aC			IPR002181;IPR021996;IPR012290;IPR020837;IPR014716;IPR014715	Fibrinogen_a/b/g_C_2;Fibrinogen_CS;Fibrinogen_a/b/g_C_dom;Fibrinogen_aC;Fibrinogen_a/b/g_coil_dom;Fibrinogen_a/b/g_C_1
XLOC_070735	13.6243	-2.61071	0.384476	-6.7903	1.11899e-11	1.62439e-10	TCONS_00314470	3842	518218	gnl|BL_ORD_ID|518218	I3K9D2_ORENI	390	1000	6.9649e-118	977	2164	299	669	2	0	217	27	397	Uncharacterized protein;	Oreochromis niloticus (Nile tilapia) (Tilapia nilotica)	GO:0005577	IEA:InterPro;fibrinogen complex	GO:0051258;GO:0007165;GO:0030168	IEA:InterPro;signal transduction;protein polymerization;platelet activation			PF00147;PF08702	Fibrinogen_C;Fib_alpha;1			IPR002181;IPR012290;IPR020837;IPR014716;IPR014715	Fibrinogen_a/b/g_C_2;Fibrinogen_CS;Fibrinogen_a/b/g_C_dom;Fibrinogen_a/b/g_coil_dom;Fibrinogen_a/b/g_C_1
XLOC_070735	13.6243	-2.61071	0.384476	-6.7903	1.11899e-11	1.62439e-10	TCONS_00314471	3568	518218	gnl|BL_ORD_ID|518218	I3K9D2_ORENI	390	1000	1.73934e-118	977	2164	299	669	2	0	217	27	397	Uncharacterized protein;	Oreochromis niloticus (Nile tilapia) (Tilapia nilotica)	GO:0005577	IEA:InterPro;fibrinogen complex	GO:0051258;GO:0007165;GO:0030168	IEA:InterPro;signal transduction;protein polymerization;platelet activation			PF00147;PF08702	Fibrinogen_C;Fib_alpha;1			IPR002181;IPR012290;IPR020837;IPR014716;IPR014715	Fibrinogen_a/b/g_C_2;Fibrinogen_CS;Fibrinogen_a/b/g_C_dom;Fibrinogen_a/b/g_coil_dom;Fibrinogen_a/b/g_C_1
XLOC_070735	13.6243	-2.61071	0.384476	-6.7903	1.11899e-11	1.62439e-10	TCONS_00314472	3307	307356	gnl|BL_ORD_ID|307356	G3Q4A5_GASAC	333	853	8.80052e-101	50	718	6	228	2	0	152	0	223	Uncharacterized protein;	Gasterosteus aculeatus (Three-spined stickleback)	GO:0005577	IEA:InterPro;fibrinogen complex	GO:0051258;GO:0007165;GO:0030168	IEA:InterPro;signal transduction;protein polymerization;platelet activation			PF12160;PF08702	Fib_alpha;1;Fibrinogen_aC			IPR021996;IPR012290	Fibrinogen_aC;Fibrinogen_a/b/g_coil_dom
XLOC_070735	13.6243	-2.61071	0.384476	-6.7903	1.11899e-11	1.62439e-10	TCONS_00314473	3449	307356	gnl|BL_ORD_ID|307356	G3Q4A5_GASAC	352	901	3.16301e-107	64	822	6	260	1	0	165	2	255	Uncharacterized protein;	Gasterosteus aculeatus (Three-spined stickleback)	GO:0005577	IEA:InterPro;fibrinogen complex	GO:0051258;GO:0007165;GO:0030168	IEA:InterPro;signal transduction;protein polymerization;platelet activation			PF12160;PF08702	Fib_alpha;1;Fibrinogen_aC			IPR021996;IPR012290	Fibrinogen_aC;Fibrinogen_a/b/g_coil_dom
XLOC_070735	13.6243	-2.61071	0.384476	-6.7903	1.11899e-11	1.62439e-10	TCONS_00314474	4405	356152	gnl|BL_ORD_ID|356152	H2LAY0_ORYLA	377	966	6.64157e-115	202	1674	4	458	1	0	252	42	494	Uncharacterized protein;	Oryzias latipes (Medaka fish) (Japanese ricefish)	GO:0005577	IEA:InterPro;fibrinogen complex	GO:0051258;GO:0007165;GO:0030168	IEA:InterPro;signal transduction;protein polymerization;platelet activation			PF08702	Fib_alpha;1			IPR012290	Fibrinogen_a/b/g_coil_dom
XLOC_070735	13.6243	-2.61071	0.384476	-6.7903	1.11899e-11	1.62439e-10	TCONS_00314475	3972	356152	gnl|BL_ORD_ID|356152	H2LAY0_ORYLA	377	966	1.71532e-115	202	1674	4	458	1	0	252	42	494	Uncharacterized protein;	Oryzias latipes (Medaka fish) (Japanese ricefish)	GO:0005577	IEA:InterPro;fibrinogen complex	GO:0051258;GO:0007165;GO:0030168	IEA:InterPro;signal transduction;protein polymerization;platelet activation			PF08702	Fib_alpha;1			IPR012290	Fibrinogen_a/b/g_coil_dom
XLOC_070735	13.6243	-2.61071	0.384476	-6.7903	1.11899e-11	1.62439e-10	TCONS_00314476	4777	356152	gnl|BL_ORD_ID|356152	H2LAY0_ORYLA	377	966	1.27281e-114	202	1674	4	458	1	0	252	42	494	Uncharacterized protein;	Oryzias latipes (Medaka fish) (Japanese ricefish)	GO:0005577	IEA:InterPro;fibrinogen complex	GO:0051258;GO:0007165;GO:0030168	IEA:InterPro;signal transduction;protein polymerization;platelet activation			PF08702	Fib_alpha;1			IPR012290	Fibrinogen_a/b/g_coil_dom
XLOC_070735	13.6243	-2.61071	0.384476	-6.7903	1.11899e-11	1.62439e-10	TCONS_00314477	3655	451027	gnl|BL_ORD_ID|451027	H3C7P2_TETNG	620	1598	0	202	2403	7	670	1	0	367	74	736	Uncharacterized protein;	Tetraodon nigroviridis (Spotted green pufferfish) (ChelonodonTetraodon nigroviridis (Spotted green pufferfish) (Chelonodonnigroviridis)	GO:0005577	IEA:InterPro;fibrinogen complex	GO:0051258;GO:0007165;GO:0030168	IEA:InterPro;signal transduction;protein polymerization;platelet activation			PF00147;PF12160;PF08702	Fibrinogen_C;Fib_alpha;1;Fibrinogen_aC			IPR002181;IPR021996;IPR012290;IPR020837;IPR014716;IPR014715	Fibrinogen_a/b/g_C_2;Fibrinogen_CS;Fibrinogen_a/b/g_C_dom;Fibrinogen_aC;Fibrinogen_a/b/g_coil_dom;Fibrinogen_a/b/g_C_1
XLOC_070735	13.6243	-2.61071	0.384476	-6.7903	1.11899e-11	1.62439e-10	TCONS_00314478	3710	451027	gnl|BL_ORD_ID|451027	H3C7P2_TETNG	620	1598	0	202	2403	7	670	1	0	367	74	736	Uncharacterized protein;	Tetraodon nigroviridis (Spotted green pufferfish) (ChelonodonTetraodon nigroviridis (Spotted green pufferfish) (Chelonodonnigroviridis)	GO:0005577	IEA:InterPro;fibrinogen complex	GO:0051258;GO:0007165;GO:0030168	IEA:InterPro;signal transduction;protein polymerization;platelet activation			PF00147;PF12160;PF08702	Fibrinogen_C;Fib_alpha;1;Fibrinogen_aC			IPR002181;IPR021996;IPR012290;IPR020837;IPR014716;IPR014715	Fibrinogen_a/b/g_C_2;Fibrinogen_CS;Fibrinogen_a/b/g_C_dom;Fibrinogen_aC;Fibrinogen_a/b/g_coil_dom;Fibrinogen_a/b/g_C_1
XLOC_070735	13.6243	-2.61071	0.384476	-6.7903	1.11899e-11	1.62439e-10	TCONS_00314479	4433	451027	gnl|BL_ORD_ID|451027	H3C7P2_TETNG	620	1598	0	554	2755	7	670	2	0	367	74	736	Uncharacterized protein;	Tetraodon nigroviridis (Spotted green pufferfish) (ChelonodonTetraodon nigroviridis (Spotted green pufferfish) (Chelonodonnigroviridis)	GO:0005577	IEA:InterPro;fibrinogen complex	GO:0051258;GO:0007165;GO:0030168	IEA:InterPro;signal transduction;protein polymerization;platelet activation			PF00147;PF12160;PF08702	Fibrinogen_C;Fib_alpha;1;Fibrinogen_aC			IPR002181;IPR021996;IPR012290;IPR020837;IPR014716;IPR014715	Fibrinogen_a/b/g_C_2;Fibrinogen_CS;Fibrinogen_a/b/g_C_dom;Fibrinogen_aC;Fibrinogen_a/b/g_coil_dom;Fibrinogen_a/b/g_C_1
XLOC_070735	13.6243	-2.61071	0.384476	-6.7903	1.11899e-11	1.62439e-10	TCONS_00314480	4201	451027	gnl|BL_ORD_ID|451027	H3C7P2_TETNG	620	1598	0	652	2853	7	670	1	0	367	74	736	Uncharacterized protein;	Tetraodon nigroviridis (Spotted green pufferfish) (ChelonodonTetraodon nigroviridis (Spotted green pufferfish) (Chelonodonnigroviridis)	GO:0005577	IEA:InterPro;fibrinogen complex	GO:0051258;GO:0007165;GO:0030168	IEA:InterPro;signal transduction;protein polymerization;platelet activation			PF00147;PF12160;PF08702	Fibrinogen_C;Fib_alpha;1;Fibrinogen_aC			IPR002181;IPR021996;IPR012290;IPR020837;IPR014716;IPR014715	Fibrinogen_a/b/g_C_2;Fibrinogen_CS;Fibrinogen_a/b/g_C_dom;Fibrinogen_aC;Fibrinogen_a/b/g_coil_dom;Fibrinogen_a/b/g_C_1
XLOC_008788	98.4637	-2.58838	0.335341	-7.71863	1.17585e-14	2.56443e-13	TCONS_00047788	2197	615959	gnl|BL_ORD_ID|615959	M3ZX57_XIPMA	92	227	3.09735e-19	1111	1611	22	181	1	0	53	7	167	Uncharacterized protein;	Xiphophorus maculatus (Southern platyfish) (Platypoecilus maculatus)							PF11032	1;ApoM			IPR022734;IPR011038	Calycin-like;ApoM
XLOC_008788	98.4637	-2.58838	0.335341	-7.71863	1.17585e-14	2.56443e-13	TCONS_00047789	1514	615959	gnl|BL_ORD_ID|615959	M3ZX57_XIPMA	93	230	5.17387e-20	428	928	22	181	2	0	53	7	167	Uncharacterized protein;	Xiphophorus maculatus (Southern platyfish) (Platypoecilus maculatus)							PF11032	1;ApoM			IPR022734;IPR011038	Calycin-like;ApoM
XLOC_008788	98.4637	-2.58838	0.335341	-7.71863	1.17585e-14	2.56443e-13	TCONS_00047790	1468	615959	gnl|BL_ORD_ID|615959	M3ZX57_XIPMA	92	228	7.2251e-20	382	882	22	181	1	0	53	7	167	Uncharacterized protein;	Xiphophorus maculatus (Southern platyfish) (Platypoecilus maculatus)							PF11032	1;ApoM			IPR022734;IPR011038	Calycin-like;ApoM
XLOC_008788	98.4637	-2.58838	0.335341	-7.71863	1.17585e-14	2.56443e-13	TCONS_00047791	1383	615959	gnl|BL_ORD_ID|615959	M3ZX57_XIPMA	92	227	7.21916e-20	297	797	22	181	3	0	53	7	167	Uncharacterized protein;	Xiphophorus maculatus (Southern platyfish) (Platypoecilus maculatus)							PF11032	1;ApoM			IPR022734;IPR011038	Calycin-like;ApoM
XLOC_034985	1.85603	-2.5802	0.510375	-5.05549	4.29283e-07	2.89354e-06	TCONS_00171973	639	377763	gnl|BL_ORD_ID|377763	H2RIX4_TAKRU	294	752	2.25266e-92	3	629	85	289	3	0	146	8	211	Uncharacterized protein;	Takifugu rubripes (Japanese pufferfish) (Fugu rubripes)			GO:0006508	IEA:UniProtKB-KW;proteolysis	GO:0004252	IEA:InterPro;serine-type endopeptidase activity	PF00089;PF01390;PF00057	Trypsin;1;Ldl_recept_a;SEA			IPR009003;IPR002172;IPR000859;IPR001314;IPR001254;IPR000082;IPR018114	SEA_dom;Peptidase_S1;LDrepeatLR_classA_rpt;Trypsin-like_Pept_dom;Peptidase_S1A;Peptidase_S1_AS;CUB_dom
XLOC_034985	1.85603	-2.5802	0.510375	-5.05549	4.29283e-07	2.89354e-06	TCONS_00171974	1511	377763	gnl|BL_ORD_ID|377763	H2RIX4_TAKRU	289	739	8.24269e-97	774	1406	99	303	3	0	141	6	211	Uncharacterized protein;	Takifugu rubripes (Japanese pufferfish) (Fugu rubripes)			GO:0006508	IEA:UniProtKB-KW;proteolysis	GO:0004252	IEA:InterPro;serine-type endopeptidase activity	PF00089;PF01390;PF00057	Trypsin;1;Ldl_recept_a;SEA			IPR009003;IPR002172;IPR000859;IPR001314;IPR001254;IPR000082;IPR018114	SEA_dom;Peptidase_S1;LDrepeatLR_classA_rpt;Trypsin-like_Pept_dom;Peptidase_S1A;Peptidase_S1_AS;CUB_dom
XLOC_034985	1.85603	-2.5802	0.510375	-5.05549	4.29283e-07	2.89354e-06	TCONS_00171975	1505	377763	gnl|BL_ORD_ID|377763	H2RIX4_TAKRU	280	716	3.83713e-94	774	1400	99	303	3	0	139	8	211	Uncharacterized protein;	Takifugu rubripes (Japanese pufferfish) (Fugu rubripes)			GO:0006508	IEA:UniProtKB-KW;proteolysis	GO:0004252	IEA:InterPro;serine-type endopeptidase activity	PF00089;PF01390;PF00057	Trypsin;1;Ldl_recept_a;SEA			IPR009003;IPR002172;IPR000859;IPR001314;IPR001254;IPR000082;IPR018114	SEA_dom;Peptidase_S1;LDrepeatLR_classA_rpt;Trypsin-like_Pept_dom;Peptidase_S1A;Peptidase_S1_AS;CUB_dom
XLOC_034985	1.85603	-2.5802	0.510375	-5.05549	4.29283e-07	2.89354e-06	TCONS_00171976	1349	377764	gnl|BL_ORD_ID|377764	H2RIX5_TAKRU	315	805	1.20361e-96	558	1244	81	303	3	0	154	6	229	Uncharacterized protein;	Takifugu rubripes (Japanese pufferfish) (Fugu rubripes)			GO:0006508	IEA:UniProtKB-KW;proteolysis	GO:0004252	IEA:InterPro;serine-type endopeptidase activity	PF00089;PF01390;PF00057	Trypsin;1;Ldl_recept_a;SEA			IPR009003;IPR002172;IPR000859;IPR001314;IPR001254;IPR000082;IPR018114	SEA_dom;Peptidase_S1;LDrepeatLR_classA_rpt;Trypsin-like_Pept_dom;Peptidase_S1A;Peptidase_S1_AS;CUB_dom
XLOC_034985	1.85603	-2.5802	0.510375	-5.05549	4.29283e-07	2.89354e-06	TCONS_00171977	1374	377763	gnl|BL_ORD_ID|377763	H2RIX4_TAKRU	281	717	2.31235e-94	774	1364	99	289	3	0	136	6	197	Uncharacterized protein;	Takifugu rubripes (Japanese pufferfish) (Fugu rubripes)			GO:0006508	IEA:UniProtKB-KW;proteolysis	GO:0004252	IEA:InterPro;serine-type endopeptidase activity	PF00089;PF01390;PF00057	Trypsin;1;Ldl_recept_a;SEA			IPR009003;IPR002172;IPR000859;IPR001314;IPR001254;IPR000082;IPR018114	SEA_dom;Peptidase_S1;LDrepeatLR_classA_rpt;Trypsin-like_Pept_dom;Peptidase_S1A;Peptidase_S1_AS;CUB_dom
XLOC_034985	1.85603	-2.5802	0.510375	-5.05549	4.29283e-07	2.89354e-06	TCONS_00171978	1212	377764	gnl|BL_ORD_ID|377764	H2RIX5_TAKRU	306	783	4.58158e-94	558	1202	81	289	3	0	149	6	215	Uncharacterized protein;	Takifugu rubripes (Japanese pufferfish) (Fugu rubripes)			GO:0006508	IEA:UniProtKB-KW;proteolysis	GO:0004252	IEA:InterPro;serine-type endopeptidase activity	PF00089;PF01390;PF00057	Trypsin;1;Ldl_recept_a;SEA			IPR009003;IPR002172;IPR000859;IPR001314;IPR001254;IPR000082;IPR018114	SEA_dom;Peptidase_S1;LDrepeatLR_classA_rpt;Trypsin-like_Pept_dom;Peptidase_S1A;Peptidase_S1_AS;CUB_dom
XLOC_034985	1.85603	-2.5802	0.510375	-5.05549	4.29283e-07	2.89354e-06	TCONS_00171979	1505	377763	gnl|BL_ORD_ID|377763	H2RIX4_TAKRU	372	955	8.56927e-118	564	1400	28	303	3	0	185	9	282	Uncharacterized protein;	Takifugu rubripes (Japanese pufferfish) (Fugu rubripes)			GO:0006508	IEA:UniProtKB-KW;proteolysis	GO:0004252	IEA:InterPro;serine-type endopeptidase activity	PF00089;PF01390;PF00057	Trypsin;1;Ldl_recept_a;SEA			IPR009003;IPR002172;IPR000859;IPR001314;IPR001254;IPR000082;IPR018114	SEA_dom;Peptidase_S1;LDrepeatLR_classA_rpt;Trypsin-like_Pept_dom;Peptidase_S1A;Peptidase_S1_AS;CUB_dom
XLOC_034985	1.85603	-2.5802	0.510375	-5.05549	4.29283e-07	2.89354e-06	TCONS_00171980	1368	377763	gnl|BL_ORD_ID|377763	H2RIX4_TAKRU	364	932	4.99502e-115	564	1358	28	289	3	0	180	9	268	Uncharacterized protein;	Takifugu rubripes (Japanese pufferfish) (Fugu rubripes)			GO:0006508	IEA:UniProtKB-KW;proteolysis	GO:0004252	IEA:InterPro;serine-type endopeptidase activity	PF00089;PF01390;PF00057	Trypsin;1;Ldl_recept_a;SEA			IPR009003;IPR002172;IPR000859;IPR001314;IPR001254;IPR000082;IPR018114	SEA_dom;Peptidase_S1;LDrepeatLR_classA_rpt;Trypsin-like_Pept_dom;Peptidase_S1A;Peptidase_S1_AS;CUB_dom
XLOC_034985	1.85603	-2.5802	0.510375	-5.05549	4.29283e-07	2.89354e-06	TCONS_00171983	1238	377764	gnl|BL_ORD_ID|377764	H2RIX5_TAKRU	283	722	3.65135e-85	640	1230	99	289	1	0	137	6	197	Uncharacterized protein;	Takifugu rubripes (Japanese pufferfish) (Fugu rubripes)			GO:0006508	IEA:UniProtKB-KW;proteolysis	GO:0004252	IEA:InterPro;serine-type endopeptidase activity	PF00089;PF01390;PF00057	Trypsin;1;Ldl_recept_a;SEA			IPR009003;IPR002172;IPR000859;IPR001314;IPR001254;IPR000082;IPR018114	SEA_dom;Peptidase_S1;LDrepeatLR_classA_rpt;Trypsin-like_Pept_dom;Peptidase_S1A;Peptidase_S1_AS;CUB_dom
XLOC_034985	1.85603	-2.5802	0.510375	-5.05549	4.29283e-07	2.89354e-06	TCONS_00171984	446	702953	gnl|BL_ORD_ID|702953	Q4RGF2_TETNG	185	468	4.39874e-54	1	444	83	224	1	0	90	6	148	Chromosome 18 SCAF15100	whole genome shotgun sequence.;	Tetraodon nigroviridis (Spotted green pufferfish) (ChelonodonTetraodon nigroviridis (Spotted green pufferfish) (Chelonodonnigroviridis)							PF01390;PF00057;PF00431	1;Ldl_recept_a;SEA;CUB			IPR002172;IPR000859;IPR000082;IPR023415
XLOC_015202	113.607	-2.57436	0.365772	-7.03817	1.94782e-12	3.13716e-11	TCONS_00082180	2036	367867	gnl|BL_ORD_ID|367867	H2M9Q3_ORYLA	69	166	1.74284e-11	116	598	1	162	2	0	50	21	172	Uncharacterized protein;	Oryzias latipes (Medaka fish) (Japanese ricefish)
XLOC_015202	113.607	-2.57436	0.365772	-7.03817	1.94782e-12	3.13716e-11	TCONS_00082181	1753	367867	gnl|BL_ORD_ID|367867	H2M9Q3_ORYLA	69	166	1.33376e-11	112	594	1	162	1	0	50	21	172	Uncharacterized protein;	Oryzias latipes (Medaka fish) (Japanese ricefish)
XLOC_015202	113.607	-2.57436	0.365772	-7.03817	1.94782e-12	3.13716e-11	TCONS_00082182	1733	367867	gnl|BL_ORD_ID|367867	H2M9Q3_ORYLA	69	166	1.30333e-11	112	594	1	162	1	0	50	21	172	Uncharacterized protein;	Oryzias latipes (Medaka fish) (Japanese ricefish)
XLOC_015202	113.607	-2.57436	0.365772	-7.03817	1.94782e-12	3.13716e-11	TCONS_00082183	1748	367867	gnl|BL_ORD_ID|367867	H2M9Q3_ORYLA	69	166	1.32506e-11	112	594	1	162	1	0	50	21	172	Uncharacterized protein;	Oryzias latipes (Medaka fish) (Japanese ricefish)
XLOC_015202	113.607	-2.57436	0.365772	-7.03817	1.94782e-12	3.13716e-11	TCONS_00082184	1570	367867	gnl|BL_ORD_ID|367867	H2M9Q3_ORYLA	66	160	6.1916e-11	25	489	1	156	1	0	50	21	166	Uncharacterized protein;	Oryzias latipes (Medaka fish) (Japanese ricefish)
XLOC_015202	113.607	-2.57436	0.365772	-7.03817	1.94782e-12	3.13716e-11	TCONS_00082185	1523	367867	gnl|BL_ORD_ID|367867	H2M9Q3_ORYLA	64	154	3.21647e-10	25	459	1	147	1	0	45	22	157	Uncharacterized protein;	Oryzias latipes (Medaka fish) (Japanese ricefish)
XLOC_009016	0.854021	-2.57314	0.444935	-5.78317	7.3305e-09	6.7533e-08	TCONS_00049204	611	503980	gnl|BL_ORD_ID|503980	I3J3L3_ORENI	139	349	9.09638e-37	290	610	198	305	2	0	94	1	108	Uncharacterized protein;	Oreochromis niloticus (Nile tilapia) (Tilapia nilotica)					GO:0000166;GO:0003676	IEA:InterPro;nucleotide binding;nucleic acid binding	PF00076	3;RRM_1			IPR000504;IPR012677	Nucleotide-bd_a/b_plait;RRM_dom
XLOC_009016	0.854021	-2.57314	0.444935	-5.78317	7.3305e-09	6.7533e-08	TCONS_00049205	584	627953	gnl|BL_ORD_ID|627953	M4AWF8_XIPMA	130	326	8.94958e-35	290	583	87	184	2	0	96	0	98	Uncharacterized protein;	Xiphophorus maculatus (Southern platyfish) (Platypoecilus maculatus)					GO:0000166;GO:0003676	IEA:InterPro;nucleotide binding;nucleic acid binding	PF00076	1;RRM_1			IPR000504;IPR012677	Nucleotide-bd_a/b_plait;RRM_dom
XLOC_009016	0.854021	-2.57314	0.444935	-5.78317	7.3305e-09	6.7533e-08	TCONS_00049206	614	503980	gnl|BL_ORD_ID|503980	I3J3L3_ORENI	149	376	1.85107e-40	290	613	198	305	2	0	103	0	108	Uncharacterized protein;	Oreochromis niloticus (Nile tilapia) (Tilapia nilotica)					GO:0000166;GO:0003676	IEA:InterPro;nucleotide binding;nucleic acid binding	PF00076	3;RRM_1			IPR000504;IPR012677	Nucleotide-bd_a/b_plait;RRM_dom
XLOC_009016	0.854021	-2.57314	0.444935	-5.78317	7.3305e-09	6.7533e-08	TCONS_00049207	581	408806	gnl|BL_ORD_ID|408806	H2U374_TAKRU	135	339	3.07653e-36	290	580	97	193	2	0	95	0	97	Uncharacterized protein;	Takifugu rubripes (Japanese pufferfish) (Fugu rubripes)					GO:0000166;GO:0003676	IEA:InterPro;nucleotide binding;nucleic acid binding	PF00076	1;RRM_1			IPR000504;IPR012677	Nucleotide-bd_a/b_plait;RRM_dom
XLOC_098995	4.59889	-2.57017	0.375999	-6.83558	8.16735e-12	1.20417e-10	TCONS_00425955	4434	798923	gnl|BL_ORD_ID|798923	Q98TW6_ONCMY	118	294	6.78879e-45	1748	1915	383	438	-3	0	54	0	56	Hepatic glucose transporter GLUT2;	Oncorhynchus mykiss (Rainbow trout) (Salmo gairdneri)	GO:0016021	IEA:UniProtKB-KW;integral component of membrane	GO:0008643	IEA:UniProtKB-KW;carbohydrate transport	GO:0022891	IEA:InterPro;substrate-specific transmembrane transporter activity	PF00083	1;Sugar_tr			IPR005829;IPR020846;IPR003663;IPR005828;IPR016196	MFS_dom;MFS_dom_general_subst_transpt;Sugar_transporter_CS;Sub_transporter;Sugar/inositol_transpt
XLOC_098995	4.59889	-2.57017	0.375999	-6.83558	8.16735e-12	1.20417e-10	TCONS_00425956	3501	798923	gnl|BL_ORD_ID|798923	Q98TW6_ONCMY	118	294	5.27793e-45	815	982	383	438	-3	0	54	0	56	Hepatic glucose transporter GLUT2;	Oncorhynchus mykiss (Rainbow trout) (Salmo gairdneri)	GO:0016021	IEA:UniProtKB-KW;integral component of membrane	GO:0008643	IEA:UniProtKB-KW;carbohydrate transport	GO:0022891	IEA:InterPro;substrate-specific transmembrane transporter activity	PF00083	1;Sugar_tr			IPR005829;IPR020846;IPR003663;IPR005828;IPR016196	MFS_dom;MFS_dom_general_subst_transpt;Sugar_transporter_CS;Sub_transporter;Sugar/inositol_transpt
XLOC_008432	1.3395	-2.56669	0.450071	-5.70285	1.17817e-08	1.05531e-07	TCONS_00045855	1853	74596	gnl|BL_ORD_ID|74596	B5XDA2_SALSA	352	901	6.49925e-116	243	827	1	196	3	0	194	1	196	C10orf11 homolog;	Salmo salar (Atlantic salmon)											IPR003603;IPR001611	Leu-rich_rpt;U2A'_phosphoprotein32A_C
XLOC_008432	1.3395	-2.56669	0.450071	-5.70285	1.17817e-08	1.05531e-07	TCONS_00045856	1575	74596	gnl|BL_ORD_ID|74596	B5XDA2_SALSA	280	714	4.09118e-89	79	549	38	196	1	0	137	2	159	C10orf11 homolog;	Salmo salar (Atlantic salmon)											IPR003603;IPR001611	Leu-rich_rpt;U2A'_phosphoprotein32A_C
XLOC_008432	1.3395	-2.56669	0.450071	-5.70285	1.17817e-08	1.05531e-07	TCONS_00045857	2195	74596	gnl|BL_ORD_ID|74596	B5XDA2_SALSA	273	696	1.97523e-84	774	1169	65	196	3	0	131	0	132	C10orf11 homolog;	Salmo salar (Atlantic salmon)											IPR003603;IPR001611	Leu-rich_rpt;U2A'_phosphoprotein32A_C
XLOC_008432	1.3395	-2.56669	0.450071	-5.70285	1.17817e-08	1.05531e-07	TCONS_00045858	1793	74596	gnl|BL_ORD_ID|74596	B5XDA2_SALSA	260	662	4.51575e-86	396	767	73	196	3	0	124	0	124	C10orf11 homolog;	Salmo salar (Atlantic salmon)											IPR003603;IPR001611	Leu-rich_rpt;U2A'_phosphoprotein32A_C
XLOC_008432	1.3395	-2.56669	0.450071	-5.70285	1.17817e-08	1.05531e-07	TCONS_00045859	1806	74596	gnl|BL_ORD_ID|74596	B5XDA2_SALSA	273	696	9.17028e-91	385	780	65	196	1	0	131	0	132	C10orf11 homolog;	Salmo salar (Atlantic salmon)											IPR003603;IPR001611	Leu-rich_rpt;U2A'_phosphoprotein32A_C
XLOC_008432	1.3395	-2.56669	0.450071	-5.70285	1.17817e-08	1.05531e-07	TCONS_00045860	1755	74596	gnl|BL_ORD_ID|74596	B5XDA2_SALSA	327	838	7.01732e-107	178	729	1	196	1	0	183	12	196	C10orf11 homolog;	Salmo salar (Atlantic salmon)											IPR003603;IPR001611	Leu-rich_rpt;U2A'_phosphoprotein32A_C
XLOC_008432	1.3395	-2.56669	0.450071	-5.70285	1.17817e-08	1.05531e-07	TCONS_00045861	1816	74596	gnl|BL_ORD_ID|74596	B5XDA2_SALSA	352	901	4.60809e-116	206	790	1	196	2	0	194	1	196	C10orf11 homolog;	Salmo salar (Atlantic salmon)											IPR003603;IPR001611	Leu-rich_rpt;U2A'_phosphoprotein32A_C
XLOC_008432	1.3395	-2.56669	0.450071	-5.70285	1.17817e-08	1.05531e-07	TCONS_00045862	1761	74596	gnl|BL_ORD_ID|74596	B5XDA2_SALSA	327	838	7.42364e-107	184	735	1	196	1	0	183	12	196	C10orf11 homolog;	Salmo salar (Atlantic salmon)											IPR003603;IPR001611	Leu-rich_rpt;U2A'_phosphoprotein32A_C
XLOC_008432	1.3395	-2.56669	0.450071	-5.70285	1.17817e-08	1.05531e-07	TCONS_00045863	1732	74596	gnl|BL_ORD_ID|74596	B5XDA2_SALSA	273	696	8.68866e-91	311	706	65	196	2	0	131	0	132	C10orf11 homolog;	Salmo salar (Atlantic salmon)											IPR003603;IPR001611	Leu-rich_rpt;U2A'_phosphoprotein32A_C
XLOC_074174	14.8787	-2.55658	0.471774	-5.41907	5.99112e-08	4.71773e-07	TCONS_00330070	5830	513813	gnl|BL_ORD_ID|513813	I3JWS0_ORENI	1496	3872	0	219	2687	606	1428	3	0	755	2	824		Oreochromis niloticus (Nile tilapia) (Tilapia nilotica)			GO:0060218;GO:0048668;GO:0021517;GO:0007263;GO:0006809	IEA:InterPro;nitric oxide biosynthetic process;hematopoietic stem cell differentiation;ventral spinal cord development;collateral sprouting;nitric oxide mediated signal transduction;IEA:Ensembl	GO:0050661;GO:0020037;GO:0005506;GO:0010181;GO:0050660;GO:0004517	IEA:InterPro;FMN binding;nitric-oxide synthase activity;NADP binding;iron ion binding;heme binding;flavin adenine dinucleotide binding;IEA:UniProtKB-EC	PF00175;PF00258;PF02898;PF00595;PF00667	Flavodoxin_1;PDZ;1;FAD_binding_1;NAD_binding_1;NO_synthase			IPR017927;IPR001094;IPR001478;IPR008254;IPR012144;IPR004030;IPR001433;IPR017938;IPR003097;IPR023173;IPR001709	OxRdtase_FAD/NAD-bd;FAD-binding_1;Riboflavin_synthase-like_b-brl;PDZ;NADPH_Cyt_P450_Rdtase_dom3;NOS_euk;Flavdoxin;NO_synthase_oxygenase_dom;Flavoprot_Pyr_Nucl_cyt_Rdtase;Fd_Rdtase_FAD-bd;Flavodoxin/NO_synth
XLOC_074174	14.8787	-2.55658	0.471774	-5.41907	5.99112e-08	4.71773e-07	TCONS_00330071	6713	513813	gnl|BL_ORD_ID|513813	I3JWS0_ORENI	2060	5336	0	244	3570	320	1428	1	0	1015	2	1110		Oreochromis niloticus (Nile tilapia) (Tilapia nilotica)			GO:0060218;GO:0048668;GO:0021517;GO:0007263;GO:0006809	IEA:InterPro;nitric oxide biosynthetic process;hematopoietic stem cell differentiation;ventral spinal cord development;collateral sprouting;nitric oxide mediated signal transduction;IEA:Ensembl	GO:0050661;GO:0020037;GO:0005506;GO:0010181;GO:0050660;GO:0004517	IEA:InterPro;FMN binding;nitric-oxide synthase activity;NADP binding;iron ion binding;heme binding;flavin adenine dinucleotide binding;IEA:UniProtKB-EC	PF00175;PF00258;PF02898;PF00595;PF00667	Flavodoxin_1;PDZ;1;FAD_binding_1;NAD_binding_1;NO_synthase			IPR017927;IPR001094;IPR001478;IPR008254;IPR012144;IPR004030;IPR001433;IPR017938;IPR003097;IPR023173;IPR001709	OxRdtase_FAD/NAD-bd;FAD-binding_1;Riboflavin_synthase-like_b-brl;PDZ;NADPH_Cyt_P450_Rdtase_dom3;NOS_euk;Flavdoxin;NO_synthase_oxygenase_dom;Flavoprot_Pyr_Nucl_cyt_Rdtase;Fd_Rdtase_FAD-bd;Flavodoxin/NO_synth
XLOC_074174	14.8787	-2.55658	0.471774	-5.41907	5.99112e-08	4.71773e-07	TCONS_00330072	6725	513813	gnl|BL_ORD_ID|513813	I3JWS0_ORENI	2065	5348	0	259	3582	320	1428	1	0	1015	1	1109		Oreochromis niloticus (Nile tilapia) (Tilapia nilotica)			GO:0060218;GO:0048668;GO:0021517;GO:0007263;GO:0006809	IEA:InterPro;nitric oxide biosynthetic process;hematopoietic stem cell differentiation;ventral spinal cord development;collateral sprouting;nitric oxide mediated signal transduction;IEA:Ensembl	GO:0050661;GO:0020037;GO:0005506;GO:0010181;GO:0050660;GO:0004517	IEA:InterPro;FMN binding;nitric-oxide synthase activity;NADP binding;iron ion binding;heme binding;flavin adenine dinucleotide binding;IEA:UniProtKB-EC	PF00175;PF00258;PF02898;PF00595;PF00667	Flavodoxin_1;PDZ;1;FAD_binding_1;NAD_binding_1;NO_synthase			IPR017927;IPR001094;IPR001478;IPR008254;IPR012144;IPR004030;IPR001433;IPR017938;IPR003097;IPR023173;IPR001709	OxRdtase_FAD/NAD-bd;FAD-binding_1;Riboflavin_synthase-like_b-brl;PDZ;NADPH_Cyt_P450_Rdtase_dom3;NOS_euk;Flavdoxin;NO_synthase_oxygenase_dom;Flavoprot_Pyr_Nucl_cyt_Rdtase;Fd_Rdtase_FAD-bd;Flavodoxin/NO_synth
XLOC_074174	14.8787	-2.55658	0.471774	-5.41907	5.99112e-08	4.71773e-07	TCONS_00330073	6630	513813	gnl|BL_ORD_ID|513813	I3JWS0_ORENI	2131	5521	0	26	3487	275	1428	2	0	1049	2	1155		Oreochromis niloticus (Nile tilapia) (Tilapia nilotica)			GO:0060218;GO:0048668;GO:0021517;GO:0007263;GO:0006809	IEA:InterPro;nitric oxide biosynthetic process;hematopoietic stem cell differentiation;ventral spinal cord development;collateral sprouting;nitric oxide mediated signal transduction;IEA:Ensembl	GO:0050661;GO:0020037;GO:0005506;GO:0010181;GO:0050660;GO:0004517	IEA:InterPro;FMN binding;nitric-oxide synthase activity;NADP binding;iron ion binding;heme binding;flavin adenine dinucleotide binding;IEA:UniProtKB-EC	PF00175;PF00258;PF02898;PF00595;PF00667	Flavodoxin_1;PDZ;1;FAD_binding_1;NAD_binding_1;NO_synthase			IPR017927;IPR001094;IPR001478;IPR008254;IPR012144;IPR004030;IPR001433;IPR017938;IPR003097;IPR023173;IPR001709	OxRdtase_FAD/NAD-bd;FAD-binding_1;Riboflavin_synthase-like_b-brl;PDZ;NADPH_Cyt_P450_Rdtase_dom3;NOS_euk;Flavdoxin;NO_synthase_oxygenase_dom;Flavoprot_Pyr_Nucl_cyt_Rdtase;Fd_Rdtase_FAD-bd;Flavodoxin/NO_synth
XLOC_074174	14.8787	-2.55658	0.471774	-5.41907	5.99112e-08	4.71773e-07	TCONS_00330074	7669	513814	gnl|BL_ORD_ID|513814	I3JWS1_ORENI	2233	5784	0	197	4066	1	1275	2	0	1128	25	1295		Oreochromis niloticus (Nile tilapia) (Tilapia nilotica)			GO:0006809	IEA:InterPro;nitric oxide biosynthetic process	GO:0050661;GO:0020037;GO:0005506;GO:0010181;GO:0050660;GO:0004517	IEA:InterPro;FMN binding;nitric-oxide synthase activity;NADP binding;iron ion binding;heme binding;flavin adenine dinucleotide binding;IEA:UniProtKB-EC	PF00175;PF00258;PF02898;PF00595;PF00667	Flavodoxin_1;PDZ;1;FAD_binding_1;NAD_binding_1;NO_synthase			IPR017927;IPR001094;IPR001478;IPR008254;IPR012144;IPR004030;IPR001433;IPR017938;IPR003097;IPR023173;IPR001709	OxRdtase_FAD/NAD-bd;FAD-binding_1;Riboflavin_synthase-like_b-brl;PDZ;NADPH_Cyt_P450_Rdtase_dom3;NOS_euk;Flavdoxin;NO_synthase_oxygenase_dom;Flavoprot_Pyr_Nucl_cyt_Rdtase;Fd_Rdtase_FAD-bd;Flavodoxin/NO_synth
XLOC_074174	14.8787	-2.55658	0.471774	-5.41907	5.99112e-08	4.71773e-07	TCONS_00330075	7925	513813	gnl|BL_ORD_ID|513813	I3JWS0_ORENI	1133	2929	0	2158	4056	639	1271	1	0	582	2	634		Oreochromis niloticus (Nile tilapia) (Tilapia nilotica)			GO:0060218;GO:0048668;GO:0021517;GO:0007263;GO:0006809	IEA:InterPro;nitric oxide biosynthetic process;hematopoietic stem cell differentiation;ventral spinal cord development;collateral sprouting;nitric oxide mediated signal transduction;IEA:Ensembl	GO:0050661;GO:0020037;GO:0005506;GO:0010181;GO:0050660;GO:0004517	IEA:InterPro;FMN binding;nitric-oxide synthase activity;NADP binding;iron ion binding;heme binding;flavin adenine dinucleotide binding;IEA:UniProtKB-EC	PF00175;PF00258;PF02898;PF00595;PF00667	Flavodoxin_1;PDZ;1;FAD_binding_1;NAD_binding_1;NO_synthase			IPR017927;IPR001094;IPR001478;IPR008254;IPR012144;IPR004030;IPR001433;IPR017938;IPR003097;IPR023173;IPR001709	OxRdtase_FAD/NAD-bd;FAD-binding_1;Riboflavin_synthase-like_b-brl;PDZ;NADPH_Cyt_P450_Rdtase_dom3;NOS_euk;Flavdoxin;NO_synthase_oxygenase_dom;Flavoprot_Pyr_Nucl_cyt_Rdtase;Fd_Rdtase_FAD-bd;Flavodoxin/NO_synth
XLOC_074174	14.8787	-2.55658	0.471774	-5.41907	5.99112e-08	4.71773e-07	TCONS_00330076	8315	513813	gnl|BL_ORD_ID|513813	I3JWS0_ORENI	2170	5621	0	230	3973	1	1235	2	0	1096	23	1253		Oreochromis niloticus (Nile tilapia) (Tilapia nilotica)			GO:0060218;GO:0048668;GO:0021517;GO:0007263;GO:0006809	IEA:InterPro;nitric oxide biosynthetic process;hematopoietic stem cell differentiation;ventral spinal cord development;collateral sprouting;nitric oxide mediated signal transduction;IEA:Ensembl	GO:0050661;GO:0020037;GO:0005506;GO:0010181;GO:0050660;GO:0004517	IEA:InterPro;FMN binding;nitric-oxide synthase activity;NADP binding;iron ion binding;heme binding;flavin adenine dinucleotide binding;IEA:UniProtKB-EC	PF00175;PF00258;PF02898;PF00595;PF00667	Flavodoxin_1;PDZ;1;FAD_binding_1;NAD_binding_1;NO_synthase			IPR017927;IPR001094;IPR001478;IPR008254;IPR012144;IPR004030;IPR001433;IPR017938;IPR003097;IPR023173;IPR001709	OxRdtase_FAD/NAD-bd;FAD-binding_1;Riboflavin_synthase-like_b-brl;PDZ;NADPH_Cyt_P450_Rdtase_dom3;NOS_euk;Flavdoxin;NO_synthase_oxygenase_dom;Flavoprot_Pyr_Nucl_cyt_Rdtase;Fd_Rdtase_FAD-bd;Flavodoxin/NO_synth
XLOC_074174	14.8787	-2.55658	0.471774	-5.41907	5.99112e-08	4.71773e-07	TCONS_00330077	7713	513813	gnl|BL_ORD_ID|513813	I3JWS0_ORENI	2546	6597	0	248	4570	1	1428	2	0	1271	23	1446		Oreochromis niloticus (Nile tilapia) (Tilapia nilotica)			GO:0060218;GO:0048668;GO:0021517;GO:0007263;GO:0006809	IEA:InterPro;nitric oxide biosynthetic process;hematopoietic stem cell differentiation;ventral spinal cord development;collateral sprouting;nitric oxide mediated signal transduction;IEA:Ensembl	GO:0050661;GO:0020037;GO:0005506;GO:0010181;GO:0050660;GO:0004517	IEA:InterPro;FMN binding;nitric-oxide synthase activity;NADP binding;iron ion binding;heme binding;flavin adenine dinucleotide binding;IEA:UniProtKB-EC	PF00175;PF00258;PF02898;PF00595;PF00667	Flavodoxin_1;PDZ;1;FAD_binding_1;NAD_binding_1;NO_synthase			IPR017927;IPR001094;IPR001478;IPR008254;IPR012144;IPR004030;IPR001433;IPR017938;IPR003097;IPR023173;IPR001709	OxRdtase_FAD/NAD-bd;FAD-binding_1;Riboflavin_synthase-like_b-brl;PDZ;NADPH_Cyt_P450_Rdtase_dom3;NOS_euk;Flavdoxin;NO_synthase_oxygenase_dom;Flavoprot_Pyr_Nucl_cyt_Rdtase;Fd_Rdtase_FAD-bd;Flavodoxin/NO_synth
XLOC_074174	14.8787	-2.55658	0.471774	-5.41907	5.99112e-08	4.71773e-07	TCONS_00330078	7716	513813	gnl|BL_ORD_ID|513813	I3JWS0_ORENI	2541	6585	0	248	4573	1	1428	2	0	1271	24	1447		Oreochromis niloticus (Nile tilapia) (Tilapia nilotica)			GO:0060218;GO:0048668;GO:0021517;GO:0007263;GO:0006809	IEA:InterPro;nitric oxide biosynthetic process;hematopoietic stem cell differentiation;ventral spinal cord development;collateral sprouting;nitric oxide mediated signal transduction;IEA:Ensembl	GO:0050661;GO:0020037;GO:0005506;GO:0010181;GO:0050660;GO:0004517	IEA:InterPro;FMN binding;nitric-oxide synthase activity;NADP binding;iron ion binding;heme binding;flavin adenine dinucleotide binding;IEA:UniProtKB-EC	PF00175;PF00258;PF02898;PF00595;PF00667	Flavodoxin_1;PDZ;1;FAD_binding_1;NAD_binding_1;NO_synthase			IPR017927;IPR001094;IPR001478;IPR008254;IPR012144;IPR004030;IPR001433;IPR017938;IPR003097;IPR023173;IPR001709	OxRdtase_FAD/NAD-bd;FAD-binding_1;Riboflavin_synthase-like_b-brl;PDZ;NADPH_Cyt_P450_Rdtase_dom3;NOS_euk;Flavdoxin;NO_synthase_oxygenase_dom;Flavoprot_Pyr_Nucl_cyt_Rdtase;Fd_Rdtase_FAD-bd;Flavodoxin/NO_synth
XLOC_055220	44.3291	-2.55384	0.436871	-5.84576	5.04276e-09	4.7674e-08	TCONS_00255092	406	779601	gnl|BL_ORD_ID|779601	Q804X1_TAKRU	124	311	1.63729e-32	47	289	1	82	2	0	53	1	82	Coagulation factor VIIb;	Takifugu rubripes (Japanese pufferfish) (Fugu rubripes)	GO:0005576	IEA:InterPro;extracellular region	GO:0006508;GO:0007596	IEA:UniProtKB-KW;IEA:InterPro;proteolysis;blood coagulation	GO:0004252;GO:0005509	IEA:InterPro;serine-type endopeptidase activity;calcium ion binding	PF00089;PF00008;PF00594	Trypsin;Gla;1;EGF	tru:445940	-	IPR001314;IPR000294;IPR017857;IPR000742;IPR013032;IPR009003;IPR012224;IPR001254;IPR018114	EGF-like_CS;Trypsin-like_Pept_dom;Peptidase_S1_AS;Pept_S1A_FX;Peptidase_S1;Coagulation_fac_subgr_Gla_dom;EG-like_dom;Peptidase_S1A;GLA_domain
XLOC_055220	44.3291	-2.55384	0.436871	-5.84576	5.04276e-09	4.7674e-08	TCONS_00255093	435	779601	gnl|BL_ORD_ID|779601	Q804X1_TAKRU	124	311	2.30802e-32	76	318	1	82	1	0	53	1	82	Coagulation factor VIIb;	Takifugu rubripes (Japanese pufferfish) (Fugu rubripes)	GO:0005576	IEA:InterPro;extracellular region	GO:0006508;GO:0007596	IEA:UniProtKB-KW;IEA:InterPro;proteolysis;blood coagulation	GO:0004252;GO:0005509	IEA:InterPro;serine-type endopeptidase activity;calcium ion binding	PF00089;PF00008;PF00594	Trypsin;Gla;1;EGF	tru:445940	-	IPR001314;IPR000294;IPR017857;IPR000742;IPR013032;IPR009003;IPR012224;IPR001254;IPR018114	EGF-like_CS;Trypsin-like_Pept_dom;Peptidase_S1_AS;Pept_S1A_FX;Peptidase_S1;Coagulation_fac_subgr_Gla_dom;EG-like_dom;Peptidase_S1A;GLA_domain
XLOC_027910	2.28589	-2.54459	0.332795	-7.64611	2.07158e-14	4.36942e-13	TCONS_00143915	1318	511612	gnl|BL_ORD_ID|511612	I3JQG4_ORENI	412	1057	8.11578e-138	228	1199	1	327	3	0	234	5	328	Uncharacterized protein;	Oreochromis niloticus (Nile tilapia) (Tilapia nilotica)							PF00147	Fibrinogen_C;1			IPR002181;IPR014716;IPR014715	Fibrinogen_a/b/g_C_2;Fibrinogen_a/b/g_C_dom;Fibrinogen_a/b/g_C_1
XLOC_027910	2.28589	-2.54459	0.332795	-7.64611	2.07158e-14	4.36942e-13	TCONS_00143916	1621	619224	gnl|BL_ORD_ID|619224	M4A6H5_XIPMA	362	927	7.17026e-117	228	1085	1	288	3	0	203	8	291	Uncharacterized protein;	Xiphophorus maculatus (Southern platyfish) (Platypoecilus maculatus)							PF00147	Fibrinogen_C;1			IPR002181;IPR014716;IPR014715	Fibrinogen_a/b/g_C_2;Fibrinogen_a/b/g_C_dom;Fibrinogen_a/b/g_C_1
XLOC_027910	2.28589	-2.54459	0.332795	-7.64611	2.07158e-14	4.36942e-13	TCONS_00143917	1321	511612	gnl|BL_ORD_ID|511612	I3JQG4_ORENI	416	1068	1.79822e-139	228	1202	1	327	3	0	234	4	328	Uncharacterized protein;	Oreochromis niloticus (Nile tilapia) (Tilapia nilotica)							PF00147	Fibrinogen_C;1			IPR002181;IPR014716;IPR014715	Fibrinogen_a/b/g_C_2;Fibrinogen_a/b/g_C_dom;Fibrinogen_a/b/g_C_1
XLOC_027910	2.28589	-2.54459	0.332795	-7.64611	2.07158e-14	4.36942e-13	TCONS_00143918	1315	511612	gnl|BL_ORD_ID|511612	I3JQG4_ORENI	409	1049	9.76781e-137	228	1196	1	327	3	0	233	6	328	Uncharacterized protein;	Oreochromis niloticus (Nile tilapia) (Tilapia nilotica)							PF00147	Fibrinogen_C;1			IPR002181;IPR014716;IPR014715	Fibrinogen_a/b/g_C_2;Fibrinogen_a/b/g_C_dom;Fibrinogen_a/b/g_C_1
XLOC_018130	489.844	-2.52623	0.376231	-6.71458	1.88613e-11	2.63852e-10	TCONS_00097115	6771	94900	gnl|BL_ORD_ID|94900	C0HBQ6_SALSA	132	331	3.91533e-47	1146	1625	71	215	-2	0	80	15	160	Transposable element Tcb1 transposase;	Salmo salar (Atlantic salmon)			GO:0015074;GO:0006313	IEA:InterPro;DNA integration;transposition	DNA-mediated	GO:0003677;GO:0004803	IEA:InterPro;transposase activity;DNA binding	PF01498	1;HTH_Tnp_Tc3_2			IPR002492
XLOC_018130	489.844	-2.52623	0.376231	-6.71458	1.88613e-11	2.63852e-10	TCONS_00097116	4431	300216	gnl|BL_ORD_ID|300216	G3PIP6_GASAC	61	147	6.16297e-08	1003	1848	63	351	1	0	71	19	295	Uncharacterized protein;	Gasterosteus aculeatus (Three-spined stickleback)
XLOC_093824	210.484	-2.52477	0.315028	-8.01442	1.1066e-15	2.76006e-14	TCONS_00408786	10708	805968	gnl|BL_ORD_ID|805968	Q9PT14_ONCMY	300	768	2.88257e-90	4905	5399	22	182	3	0	146	4	165	Precerebellin-like protein;	Oncorhynchus mykiss (Rainbow trout) (Salmo gairdneri)							PF00386	1;C1q			IPR008983;IPR001073	Tumour_necrosis_fac-like_dom;C1q
XLOC_093824	210.484	-2.52477	0.315028	-8.01442	1.1066e-15	2.76006e-14	TCONS_00408787	5970	805968	gnl|BL_ORD_ID|805968	Q9PT14_ONCMY	300	768	7.52463e-91	3255	3749	22	182	3	0	146	4	165	Precerebellin-like protein;	Oncorhynchus mykiss (Rainbow trout) (Salmo gairdneri)							PF00386	1;C1q			IPR008983;IPR001073	Tumour_necrosis_fac-like_dom;C1q
XLOC_093824	210.484	-2.52477	0.315028	-8.01442	1.1066e-15	2.76006e-14	TCONS_00408788	5754	805968	gnl|BL_ORD_ID|805968	Q9PT14_ONCMY	300	768	6.5691e-91	3039	3533	22	182	3	0	146	4	165	Precerebellin-like protein;	Oncorhynchus mykiss (Rainbow trout) (Salmo gairdneri)							PF00386	1;C1q			IPR008983;IPR001073	Tumour_necrosis_fac-like_dom;C1q
XLOC_093824	210.484	-2.52477	0.315028	-8.01442	1.1066e-15	2.76006e-14	TCONS_00408789	9133	805968	gnl|BL_ORD_ID|805968	Q9PT14_ONCMY	300	768	2.17409e-90	3336	3830	22	182	3	0	146	4	165	Precerebellin-like protein;	Oncorhynchus mykiss (Rainbow trout) (Salmo gairdneri)							PF00386	1;C1q			IPR008983;IPR001073	Tumour_necrosis_fac-like_dom;C1q
XLOC_093824	210.484	-2.52477	0.315028	-8.01442	1.1066e-15	2.76006e-14	TCONS_00408790	5998	805968	gnl|BL_ORD_ID|805968	Q9PT14_ONCMY	300	768	7.65841e-91	3283	3777	22	182	1	0	146	4	165	Precerebellin-like protein;	Oncorhynchus mykiss (Rainbow trout) (Salmo gairdneri)							PF00386	1;C1q			IPR008983;IPR001073	Tumour_necrosis_fac-like_dom;C1q
XLOC_093824	210.484	-2.52477	0.315028	-8.01442	1.1066e-15	2.76006e-14	TCONS_00408791	6556	805968	gnl|BL_ORD_ID|805968	Q9PT14_ONCMY	300	768	1.01625e-90	3841	4335	22	182	1	0	146	4	165	Precerebellin-like protein;	Oncorhynchus mykiss (Rainbow trout) (Salmo gairdneri)							PF00386	1;C1q			IPR008983;IPR001073	Tumour_necrosis_fac-like_dom;C1q
XLOC_093824	210.484	-2.52477	0.315028	-8.01442	1.1066e-15	2.76006e-14	TCONS_00408792	5880	805968	gnl|BL_ORD_ID|805968	Q9PT14_ONCMY	300	768	7.12459e-91	3165	3659	22	182	3	0	146	4	165	Precerebellin-like protein;	Oncorhynchus mykiss (Rainbow trout) (Salmo gairdneri)							PF00386	1;C1q			IPR008983;IPR001073	Tumour_necrosis_fac-like_dom;C1q
XLOC_093824	210.484	-2.52477	0.315028	-8.01442	1.1066e-15	2.76006e-14	TCONS_00408793	6183	805968	gnl|BL_ORD_ID|805968	Q9PT14_ONCMY	300	768	8.47744e-91	3468	3962	22	182	3	0	146	4	165	Precerebellin-like protein;	Oncorhynchus mykiss (Rainbow trout) (Salmo gairdneri)							PF00386	1;C1q			IPR008983;IPR001073	Tumour_necrosis_fac-like_dom;C1q
XLOC_093824	210.484	-2.52477	0.315028	-8.01442	1.1066e-15	2.76006e-14	TCONS_00408794	6555	805968	gnl|BL_ORD_ID|805968	Q9PT14_ONCMY	300	768	1.0149e-90	3840	4334	22	182	3	0	146	4	165	Precerebellin-like protein;	Oncorhynchus mykiss (Rainbow trout) (Salmo gairdneri)							PF00386	1;C1q			IPR008983;IPR001073	Tumour_necrosis_fac-like_dom;C1q
XLOC_093824	210.484	-2.52477	0.315028	-8.01442	1.1066e-15	2.76006e-14	TCONS_00408795	6347	805968	gnl|BL_ORD_ID|805968	Q9PT14_ONCMY	300	768	9.21834e-91	3632	4126	22	182	2	0	146	4	165	Precerebellin-like protein;	Oncorhynchus mykiss (Rainbow trout) (Salmo gairdneri)							PF00386	1;C1q			IPR008983;IPR001073	Tumour_necrosis_fac-like_dom;C1q
XLOC_093824	210.484	-2.52477	0.315028	-8.01442	1.1066e-15	2.76006e-14	TCONS_00408796	5854	805968	gnl|BL_ORD_ID|805968	Q9PT14_ONCMY	300	768	7.01831e-91	3139	3633	22	182	1	0	146	4	165	Precerebellin-like protein;	Oncorhynchus mykiss (Rainbow trout) (Salmo gairdneri)							PF00386	1;C1q			IPR008983;IPR001073	Tumour_necrosis_fac-like_dom;C1q
XLOC_093824	210.484	-2.52477	0.315028	-8.01442	1.1066e-15	2.76006e-14	TCONS_00408797	1499	805968	gnl|BL_ORD_ID|805968	Q9PT14_ONCMY	116	288	2.91411e-28	9	320	41	150	3	0	62	6	110	Precerebellin-like protein;	Oncorhynchus mykiss (Rainbow trout) (Salmo gairdneri)							PF00386	1;C1q			IPR008983;IPR001073	Tumour_necrosis_fac-like_dom;C1q
XLOC_093824	210.484	-2.52477	0.315028	-8.01442	1.1066e-15	2.76006e-14	TCONS_00408798	3227	805968	gnl|BL_ORD_ID|805968	Q9PT14_ONCMY	70	171	9.14486e-12	1866	2048	86	150	3	0	38	4	65	Precerebellin-like protein;	Oncorhynchus mykiss (Rainbow trout) (Salmo gairdneri)							PF00386	1;C1q			IPR008983;IPR001073	Tumour_necrosis_fac-like_dom;C1q
XLOC_062368	5.81125	-2.52083	0.399716	-6.30654	2.85337e-10	3.32109e-09	TCONS_00282660	804	798923	gnl|BL_ORD_ID|798923	Q98TW6_ONCMY	290	742	4.79575e-93	239	796	1	186	2	0	181	0	186	Hepatic glucose transporter GLUT2;	Oncorhynchus mykiss (Rainbow trout) (Salmo gairdneri)	GO:0016021	IEA:UniProtKB-KW;integral component of membrane	GO:0008643	IEA:UniProtKB-KW;carbohydrate transport	GO:0022891	IEA:InterPro;substrate-specific transmembrane transporter activity	PF00083	1;Sugar_tr			IPR005829;IPR020846;IPR003663;IPR005828;IPR016196	MFS_dom;MFS_dom_general_subst_transpt;Sugar_transporter_CS;Sub_transporter;Sugar/inositol_transpt
XLOC_062368	5.81125	-2.52083	0.399716	-6.30654	2.85337e-10	3.32109e-09	TCONS_00282661	857	798923	gnl|BL_ORD_ID|798923	Q98TW6_ONCMY	283	724	3.91118e-90	295	849	1	186	1	0	180	1	186	Hepatic glucose transporter GLUT2;	Oncorhynchus mykiss (Rainbow trout) (Salmo gairdneri)	GO:0016021	IEA:UniProtKB-KW;integral component of membrane	GO:0008643	IEA:UniProtKB-KW;carbohydrate transport	GO:0022891	IEA:InterPro;substrate-specific transmembrane transporter activity	PF00083	1;Sugar_tr			IPR005829;IPR020846;IPR003663;IPR005828;IPR016196	MFS_dom;MFS_dom_general_subst_transpt;Sugar_transporter_CS;Sub_transporter;Sugar/inositol_transpt
XLOC_062368	5.81125	-2.52083	0.399716	-6.30654	2.85337e-10	3.32109e-09	TCONS_00282662	1189	798923	gnl|BL_ORD_ID|798923	Q98TW6_ONCMY	290	741	4.76717e-91	239	793	1	185	2	0	181	0	185	Hepatic glucose transporter GLUT2;	Oncorhynchus mykiss (Rainbow trout) (Salmo gairdneri)	GO:0016021	IEA:UniProtKB-KW;integral component of membrane	GO:0008643	IEA:UniProtKB-KW;carbohydrate transport	GO:0022891	IEA:InterPro;substrate-specific transmembrane transporter activity	PF00083	1;Sugar_tr			IPR005829;IPR020846;IPR003663;IPR005828;IPR016196	MFS_dom;MFS_dom_general_subst_transpt;Sugar_transporter_CS;Sub_transporter;Sugar/inositol_transpt
XLOC_062368	5.81125	-2.52083	0.399716	-6.30654	2.85337e-10	3.32109e-09	TCONS_00282663	1242	798923	gnl|BL_ORD_ID|798923	Q98TW6_ONCMY	283	724	3.06002e-88	295	846	1	185	1	0	180	1	185	Hepatic glucose transporter GLUT2;	Oncorhynchus mykiss (Rainbow trout) (Salmo gairdneri)	GO:0016021	IEA:UniProtKB-KW;integral component of membrane	GO:0008643	IEA:UniProtKB-KW;carbohydrate transport	GO:0022891	IEA:InterPro;substrate-specific transmembrane transporter activity	PF00083	1;Sugar_tr			IPR005829;IPR020846;IPR003663;IPR005828;IPR016196	MFS_dom;MFS_dom_general_subst_transpt;Sugar_transporter_CS;Sub_transporter;Sugar/inositol_transpt
XLOC_065286	13.9961	-2.52055	0.356281	-7.07463	1.49851e-12	2.46332e-11	TCONS_00293800	3708	436122	gnl|BL_ORD_ID|436122	H3AMY8_LATCH	353	904	7.88885e-106	487	1425	214	526	1	0	174	4	315	Uncharacterized protein;	Latimeria chalumnae (West Indian ocean coelacanth)							PF12736	CABIT;2			IPR025946	CABIT_dom
XLOC_065286	13.9961	-2.52055	0.356281	-7.07463	1.49851e-12	2.46332e-11	TCONS_00293801	3763	436122	gnl|BL_ORD_ID|436122	H3AMY8_LATCH	488	1256	2.5189e-156	74	1480	58	526	2	0	245	4	471	Uncharacterized protein;	Latimeria chalumnae (West Indian ocean coelacanth)							PF12736	CABIT;2			IPR025946	CABIT_dom
XLOC_030405	381.05	-2.51929	0.341358	-7.3802	1.58055e-13	2.95701e-12	TCONS_00154082	1216	72795	gnl|BL_ORD_ID|72795	B5X6Y1_SALSA	119	297	1.77729e-30	291	554	1	88	3	0	88	0	88	Type-4 ice-structuring protein;	Salmo salar (Atlantic salmon)
XLOC_030405	381.05	-2.51929	0.341358	-7.3802	1.58055e-13	2.95701e-12	TCONS_00154083	2554	72795	gnl|BL_ORD_ID|72795	B5X6Y1_SALSA	119	297	3.51831e-29	1521	1784	1	88	3	0	88	0	88	Type-4 ice-structuring protein;	Salmo salar (Atlantic salmon)
XLOC_030405	381.05	-2.51929	0.341358	-7.3802	1.58055e-13	2.95701e-12	TCONS_00154084	1423	72795	gnl|BL_ORD_ID|72795	B5X6Y1_SALSA	93	229	4.5724e-37	399	587	58	120	3	0	62	0	63	Type-4 ice-structuring protein;	Salmo salar (Atlantic salmon)
XLOC_014068	3.61868	-2.51882	0.355624	-7.08281	1.41264e-12	2.33045e-11	TCONS_00075874	1275	769905	gnl|BL_ORD_ID|769905	Q70W31_ONCMY	635	1636	0	53	1135	347	707	2	0	316	0	361	C1R/C1S subunit of Ca2+-dependent complex;	Oncorhynchus mykiss (Rainbow trout) (Salmo gairdneri)	GO:0005576	IEA:InterPro;extracellular region	GO:0006956;GO:0006508	IEA:UniProtKB-KW;IEA:InterPro;proteolysis;complement activation	GO:0004252;GO:0005509	IEA:InterPro;serine-type endopeptidase activity;calcium ion binding	PF00089;PF00084;PF00431	Trypsin;1;Sushi;2;CUB			IPR000859;IPR024175;IPR001314;IPR001881;IPR013032;IPR009003;IPR000436;IPR018097;IPR001254;IPR018114	EGF-like_CS;Trypsin-like_Pept_dom;Peptidase_S1_AS;EGF-like_Ca-bd_dom;Peptidase_S1;Pept_S1A_C1r/C1S/mannan-bd;Sushi_SCR_CCP;EGF_Ca-bd_CS;Peptidase_S1A;CUB_dom
XLOC_014068	3.61868	-2.51882	0.355624	-7.08281	1.41264e-12	2.33045e-11	TCONS_00075875	1181	769905	gnl|BL_ORD_ID|769905	Q70W31_ONCMY	321	821	9.43251e-159	53	547	347	511	2	0	150	0	165	C1R/C1S subunit of Ca2+-dependent complex;	Oncorhynchus mykiss (Rainbow trout) (Salmo gairdneri)	GO:0005576	IEA:InterPro;extracellular region	GO:0006956;GO:0006508	IEA:UniProtKB-KW;IEA:InterPro;proteolysis;complement activation	GO:0004252;GO:0005509	IEA:InterPro;serine-type endopeptidase activity;calcium ion binding	PF00089;PF00084;PF00431	Trypsin;1;Sushi;2;CUB			IPR000859;IPR024175;IPR001314;IPR001881;IPR013032;IPR009003;IPR000436;IPR018097;IPR001254;IPR018114	EGF-like_CS;Trypsin-like_Pept_dom;Peptidase_S1_AS;EGF-like_Ca-bd_dom;Peptidase_S1;Pept_S1A_C1r/C1S/mannan-bd;Sushi_SCR_CCP;EGF_Ca-bd_CS;Peptidase_S1A;CUB_dom
XLOC_014068	3.61868	-2.51882	0.355624	-7.08281	1.41264e-12	2.33045e-11	TCONS_00075876	1472	769905	gnl|BL_ORD_ID|769905	Q70W31_ONCMY	323	826	6.82757e-100	3	500	347	512	3	0	151	0	166	C1R/C1S subunit of Ca2+-dependent complex;	Oncorhynchus mykiss (Rainbow trout) (Salmo gairdneri)	GO:0005576	IEA:InterPro;extracellular region	GO:0006956;GO:0006508	IEA:UniProtKB-KW;IEA:InterPro;proteolysis;complement activation	GO:0004252;GO:0005509	IEA:InterPro;serine-type endopeptidase activity;calcium ion binding	PF00089;PF00084;PF00431	Trypsin;1;Sushi;2;CUB			IPR000859;IPR024175;IPR001314;IPR001881;IPR013032;IPR009003;IPR000436;IPR018097;IPR001254;IPR018114	EGF-like_CS;Trypsin-like_Pept_dom;Peptidase_S1_AS;EGF-like_Ca-bd_dom;Peptidase_S1;Pept_S1A_C1r/C1S/mannan-bd;Sushi_SCR_CCP;EGF_Ca-bd_CS;Peptidase_S1A;CUB_dom
XLOC_043376	1.38422	-2.51309	0.337087	-7.45532	8.96521e-14	1.73272e-12	NA	NA	NA	NA	NA	NA	NA	NA	NA	NA	NA	NA	NA	NA	NA	NA	NA	NA	NA	NA	NA	NA	NA	NA	NA	NA	NA	NA	NA	NA	NA
XLOC_057604	0.742419	-2.51137	0.782085	-3.21112	0.00132218	0.00422015	TCONS_00265603	524	73673	gnl|BL_ORD_ID|73673	B5X9Y6_SALSA	51	121	6.86123e-07	9	386	53	179	-1	0	38	1	127	Antho-RFamide neuropeptides type 1;	Salmo salar (Atlantic salmon)			GO:0007218	IEA:UniProtKB-KW;neuropeptide signaling pathway
XLOC_057604	0.742419	-2.51137	0.782085	-3.21112	0.00132218	0.00422015	TCONS_00265605	524	73673	gnl|BL_ORD_ID|73673	B5X9Y6_SALSA	51	121	6.86123e-07	9	386	53	179	-1	0	38	1	127	Antho-RFamide neuropeptides type 1;	Salmo salar (Atlantic salmon)			GO:0007218	IEA:UniProtKB-KW;neuropeptide signaling pathway
XLOC_057604	0.742419	-2.51137	0.782085	-3.21112	0.00132218	0.00422015	TCONS_00265608	524	73673	gnl|BL_ORD_ID|73673	B5X9Y6_SALSA	51	121	6.86123e-07	9	386	53	179	-1	0	38	1	127	Antho-RFamide neuropeptides type 1;	Salmo salar (Atlantic salmon)			GO:0007218	IEA:UniProtKB-KW;neuropeptide signaling pathway
XLOC_026327	44.4408	-2.50996	0.331108	-7.58049	3.44262e-14	7.06134e-13	TCONS_00136627	8007	211972	gnl|BL_ORD_ID|211972	F1R3G2_DANRE	356	913	0	769	1386	220	425	1	0	166	0	206	Uncharacterized protein;	Danio rerio (Zebrafish) (Brachydanio rerio)			GO:0006629	IEA:InterPro;lipid metabolic process	GO:0008374	IEA:InterPro;O-acyltransferase activity	PF02450	1;LCAT			IPR003386	LACT/PDAT_acylTrfase
XLOC_026327	44.4408	-2.50996	0.331108	-7.58049	3.44262e-14	7.06134e-13	TCONS_00136628	8341	211972	gnl|BL_ORD_ID|211972	F1R3G2_DANRE	693	1787	0	461	1720	3	425	2	0	321	7	425	Uncharacterized protein;	Danio rerio (Zebrafish) (Brachydanio rerio)			GO:0006629	IEA:InterPro;lipid metabolic process	GO:0008374	IEA:InterPro;O-acyltransferase activity	PF02450	1;LCAT			IPR003386	LACT/PDAT_acylTrfase
XLOC_026327	44.4408	-2.50996	0.331108	-7.58049	3.44262e-14	7.06134e-13	TCONS_00136629	7684	211972	gnl|BL_ORD_ID|211972	F1R3G2_DANRE	565	1455	3.37517e-180	461	1462	3	334	2	0	258	2	334	Uncharacterized protein;	Danio rerio (Zebrafish) (Brachydanio rerio)			GO:0006629	IEA:InterPro;lipid metabolic process	GO:0008374	IEA:InterPro;O-acyltransferase activity	PF02450	1;LCAT			IPR003386	LACT/PDAT_acylTrfase
XLOC_026327	44.4408	-2.50996	0.331108	-7.58049	3.44262e-14	7.06134e-13	TCONS_00136630	8356	211972	gnl|BL_ORD_ID|211972	F1R3G2_DANRE	710	1830	0	461	1735	3	425	2	0	326	2	425	Uncharacterized protein;	Danio rerio (Zebrafish) (Brachydanio rerio)			GO:0006629	IEA:InterPro;lipid metabolic process	GO:0008374	IEA:InterPro;O-acyltransferase activity	PF02450	1;LCAT			IPR003386	LACT/PDAT_acylTrfase
XLOC_006877	5.62339	-2.50977	0.305711	-8.20962	2.21893e-16	6.05057e-15	TCONS_00036754	1477	366436	gnl|BL_ORD_ID|366436	H2M5K9_ORYLA	428	1099	3.33626e-144	316	1098	147	407	1	0	198	0	261	Uncharacterized protein;	Oryzias latipes (Medaka fish) (Japanese ricefish)					GO:0020037	IEA:InterPro;heme binding	PF01231	1;IDO			IPR000898	Indolamine_dOase
XLOC_006877	5.62339	-2.50977	0.305711	-8.20962	2.21893e-16	6.05057e-15	TCONS_00036755	2700	610348	gnl|BL_ORD_ID|610348	M3ZG40_XIPMA	280	714	1.018e-82	1812	2315	239	406	3	0	133	0	168	Uncharacterized protein;	Xiphophorus maculatus (Southern platyfish) (Platypoecilus maculatus)					GO:0020037	IEA:InterPro;heme binding	PF01231	1;IDO			IPR000898	Indolamine_dOase
XLOC_006877	5.62339	-2.50977	0.305711	-8.20962	2.21893e-16	6.05057e-15	TCONS_00036756	1225	610348	gnl|BL_ORD_ID|610348	M3ZG40_XIPMA	282	721	1.25812e-88	319	840	233	406	1	0	135	0	174	Uncharacterized protein;	Xiphophorus maculatus (Southern platyfish) (Platypoecilus maculatus)					GO:0020037	IEA:InterPro;heme binding	PF01231	1;IDO			IPR000898	Indolamine_dOase
XLOC_006877	5.62339	-2.50977	0.305711	-8.20962	2.21893e-16	6.05057e-15	TCONS_00036757	1660	610348	gnl|BL_ORD_ID|610348	M3ZG40_XIPMA	435	1117	8.34676e-164	490	1275	145	406	1	0	205	0	262	Uncharacterized protein;	Xiphophorus maculatus (Southern platyfish) (Platypoecilus maculatus)					GO:0020037	IEA:InterPro;heme binding	PF01231	1;IDO			IPR000898	Indolamine_dOase
XLOC_006877	5.62339	-2.50977	0.305711	-8.20962	2.21893e-16	6.05057e-15	TCONS_00036758	2348	610348	gnl|BL_ORD_ID|610348	M3ZG40_XIPMA	280	714	1.49754e-83	1460	1963	239	406	2	0	133	0	168	Uncharacterized protein;	Xiphophorus maculatus (Southern platyfish) (Platypoecilus maculatus)					GO:0020037	IEA:InterPro;heme binding	PF01231	1;IDO			IPR000898	Indolamine_dOase
XLOC_006877	5.62339	-2.50977	0.305711	-8.20962	2.21893e-16	6.05057e-15	TCONS_00036759	2268	610348	gnl|BL_ORD_ID|610348	M3ZG40_XIPMA	378	970	2.33886e-121	92	805	1	238	2	0	177	0	238	Uncharacterized protein;	Xiphophorus maculatus (Southern platyfish) (Platypoecilus maculatus)					GO:0020037	IEA:InterPro;heme binding	PF01231	1;IDO			IPR000898	Indolamine_dOase
XLOC_006877	5.62339	-2.50977	0.305711	-8.20962	2.21893e-16	6.05057e-15	TCONS_00036760	1715	610348	gnl|BL_ORD_ID|610348	M3ZG40_XIPMA	649	1672	0	92	1330	1	406	2	0	310	7	413	Uncharacterized protein;	Xiphophorus maculatus (Southern platyfish) (Platypoecilus maculatus)					GO:0020037	IEA:InterPro;heme binding	PF01231	1;IDO			IPR000898	Indolamine_dOase
XLOC_006877	5.62339	-2.50977	0.305711	-8.20962	2.21893e-16	6.05057e-15	TCONS_00036761	1694	610348	gnl|BL_ORD_ID|610348	M3ZG40_XIPMA	654	1687	0	92	1309	1	406	2	0	310	0	406	Uncharacterized protein;	Xiphophorus maculatus (Southern platyfish) (Platypoecilus maculatus)					GO:0020037	IEA:InterPro;heme binding	PF01231	1;IDO			IPR000898	Indolamine_dOase
XLOC_006877	5.62339	-2.50977	0.305711	-8.20962	2.21893e-16	6.05057e-15	TCONS_00036762	1642	610348	gnl|BL_ORD_ID|610348	M3ZG40_XIPMA	346	885	4.46502e-171	92	751	1	220	2	0	162	0	220	Uncharacterized protein;	Xiphophorus maculatus (Southern platyfish) (Platypoecilus maculatus)					GO:0020037	IEA:InterPro;heme binding	PF01231	1;IDO			IPR000898	Indolamine_dOase
XLOC_000003	616.805	-2.50519	0.365136	-6.86097	6.83963e-12	1.01915e-10	TCONS_00000003	2987	665740	gnl|BL_ORD_ID|665740	P79905_SALSA	495	1273	2.00481e-166	1112	1819	1	236	2	0	236	0	236	Pentraxin;	Salmo salar (Atlantic salmon)							PF00354	1;Pentaxin			IPR001759;IPR013320;IPR008985	ConA-like_subgrp;Pentaxin;ConA-like_lec_gl_sf
XLOC_000003	616.805	-2.50519	0.365136	-6.86097	6.83963e-12	1.01915e-10	TCONS_00000004	1933	665740	gnl|BL_ORD_ID|665740	P79905_SALSA	480	1234	5.49019e-165	73	765	3	236	1	0	231	3	234	Pentraxin;	Salmo salar (Atlantic salmon)							PF00354	1;Pentaxin			IPR001759;IPR013320;IPR008985	ConA-like_subgrp;Pentaxin;ConA-like_lec_gl_sf
XLOC_000003	616.805	-2.50519	0.365136	-6.86097	6.83963e-12	1.01915e-10	TCONS_00000005	1918	665740	gnl|BL_ORD_ID|665740	P79905_SALSA	495	1273	5.44364e-171	43	750	1	236	1	0	236	0	236	Pentraxin;	Salmo salar (Atlantic salmon)							PF00354	1;Pentaxin			IPR001759;IPR013320;IPR008985	ConA-like_subgrp;Pentaxin;ConA-like_lec_gl_sf
XLOC_066214	81.2472	-2.49877	0.310097	-8.05804	7.75274e-16	1.97417e-14	TCONS_00297313	2999	767521	gnl|BL_ORD_ID|767521	Q6X1Z4_RANPI	213	542	4.6726e-73	1449	1874	137	278	-1	0	99	0	142	Transposase;	Rana pipiens (Northern leopard frog)			GO:0015074;GO:0006313	IEA:InterPro;DNA integration;transposition	DNA-mediated	GO:0003677;GO:0004803	IEA:InterPro;transposase activity;DNA binding	PF01498	1;HTH_Tnp_Tc3_2			IPR009057;IPR002492
XLOC_066214	81.2472	-2.49877	0.310097	-8.05804	7.75274e-16	1.97417e-14	TCONS_00297314	2996	767521	gnl|BL_ORD_ID|767521	Q6X1Z4_RANPI	213	542	4.66727e-73	1446	1871	137	278	-1	0	99	0	142	Transposase;	Rana pipiens (Northern leopard frog)			GO:0015074;GO:0006313	IEA:InterPro;DNA integration;transposition	DNA-mediated	GO:0003677;GO:0004803	IEA:InterPro;transposase activity;DNA binding	PF01498	1;HTH_Tnp_Tc3_2			IPR009057;IPR002492
XLOC_066214	81.2472	-2.49877	0.310097	-8.05804	7.75274e-16	1.97417e-14	TCONS_00297315	575	800938	gnl|BL_ORD_ID|800938	Q9DFD5_ONCMY	130	325	8.81352e-37	266	532	1	88	2	0	71	1	89	Differentially regulated trout protein 1;	Oncorhynchus mykiss (Rainbow trout) (Salmo gairdneri)
XLOC_007097	2.02731	-2.4975	0.431733	-5.78482	7.25896e-09	6.68873e-08	TCONS_00038404	1000	89726	gnl|BL_ORD_ID|89726	B9ELS9_SALSA	174	440	4.1552e-52	61	315	1	85	1	0	82	0	85	C17orf67 homolog;	Salmo salar (Atlantic salmon)							PF15076	1;DUF4543			IPR027870	DUF4543
XLOC_007097	2.02731	-2.4975	0.431733	-5.78482	7.25896e-09	6.68873e-08	TCONS_00038405	726	89726	gnl|BL_ORD_ID|89726	B9ELS9_SALSA	175	442	1.39427e-53	61	315	1	85	1	0	82	0	85	C17orf67 homolog;	Salmo salar (Atlantic salmon)							PF15076	1;DUF4543			IPR027870	DUF4543
XLOC_007097	2.02731	-2.4975	0.431733	-5.78482	7.25896e-09	6.68873e-08	TCONS_00038406	1315	89726	gnl|BL_ORD_ID|89726	B9ELS9_SALSA	174	440	4.96694e-51	376	630	1	85	1	0	82	0	85	C17orf67 homolog;	Salmo salar (Atlantic salmon)							PF15076	1;DUF4543			IPR027870	DUF4543
XLOC_007097	2.02731	-2.4975	0.431733	-5.78482	7.25896e-09	6.68873e-08	TCONS_00038407	1079	89726	gnl|BL_ORD_ID|89726	B9ELS9_SALSA	175	442	3.9503e-52	414	668	1	85	3	0	82	0	85	C17orf67 homolog;	Salmo salar (Atlantic salmon)							PF15076	1;DUF4543			IPR027870	DUF4543
XLOC_007097	2.02731	-2.4975	0.431733	-5.78482	7.25896e-09	6.68873e-08	TCONS_00038408	1353	89726	gnl|BL_ORD_ID|89726	B9ELS9_SALSA	174	440	6.32532e-51	414	668	1	85	3	0	82	0	85	C17orf67 homolog;	Salmo salar (Atlantic salmon)							PF15076	1;DUF4543			IPR027870	DUF4543
XLOC_007097	2.02731	-2.4975	0.431733	-5.78482	7.25896e-09	6.68873e-08	TCONS_00038409	1185	504732	gnl|BL_ORD_ID|504732	I3J5R7_ORENI	215	545	1.85055e-61	2	364	1	121	-3	0	100	0	121	Uncharacterized protein;	Oreochromis niloticus (Nile tilapia) (Tilapia nilotica)			GO:0007205;GO:0016310;GO:0035556	IEA:GOC;IEA:InterPro;protein kinase C-activating G-protein coupled receptor signaling pathway;phosphorylation;intracellular signal transduction	GO:0004143;GO:0003951	IEA:InterPro;NAD+ kinase activity;diacylglycerol kinase activity	PF00609;PF00781;PF00130	1;C1_1;DAGK_acc;DAGK_cat			IPR002219;IPR001206;IPR000756;IPR016064	Prot_Kinase_C-like_PE/DAG-bd;ATP-NAD_kinase_PpnK-typ;Diacylglycerol_kin_accessory;Diacylglycerol_kinase_cat_dom
XLOC_007097	2.02731	-2.4975	0.431733	-5.78482	7.25896e-09	6.68873e-08	TCONS_00038410	1421	504732	gnl|BL_ORD_ID|504732	I3J5R7_ORENI	222	564	3.32871e-63	3	374	1	124	-1	0	103	0	124	Uncharacterized protein;	Oreochromis niloticus (Nile tilapia) (Tilapia nilotica)			GO:0007205;GO:0016310;GO:0035556	IEA:GOC;IEA:InterPro;protein kinase C-activating G-protein coupled receptor signaling pathway;phosphorylation;intracellular signal transduction	GO:0004143;GO:0003951	IEA:InterPro;NAD+ kinase activity;diacylglycerol kinase activity	PF00609;PF00781;PF00130	1;C1_1;DAGK_acc;DAGK_cat			IPR002219;IPR001206;IPR000756;IPR016064	Prot_Kinase_C-like_PE/DAG-bd;ATP-NAD_kinase_PpnK-typ;Diacylglycerol_kin_accessory;Diacylglycerol_kinase_cat_dom
XLOC_007097	2.02731	-2.4975	0.431733	-5.78482	7.25896e-09	6.68873e-08	TCONS_00038411	1183	504732	gnl|BL_ORD_ID|504732	I3J5R7_ORENI	222	565	2.9098e-64	3	374	1	124	-3	0	103	0	124	Uncharacterized protein;	Oreochromis niloticus (Nile tilapia) (Tilapia nilotica)			GO:0007205;GO:0016310;GO:0035556	IEA:GOC;IEA:InterPro;protein kinase C-activating G-protein coupled receptor signaling pathway;phosphorylation;intracellular signal transduction	GO:0004143;GO:0003951	IEA:InterPro;NAD+ kinase activity;diacylglycerol kinase activity	PF00609;PF00781;PF00130	1;C1_1;DAGK_acc;DAGK_cat			IPR002219;IPR001206;IPR000756;IPR016064	Prot_Kinase_C-like_PE/DAG-bd;ATP-NAD_kinase_PpnK-typ;Diacylglycerol_kin_accessory;Diacylglycerol_kinase_cat_dom
XLOC_007097	2.02731	-2.4975	0.431733	-5.78482	7.25896e-09	6.68873e-08	TCONS_00038412	1147	504732	gnl|BL_ORD_ID|504732	I3J5R7_ORENI	222	564	2.85135e-64	3	374	1	124	-3	0	103	0	124	Uncharacterized protein;	Oreochromis niloticus (Nile tilapia) (Tilapia nilotica)			GO:0007205;GO:0016310;GO:0035556	IEA:GOC;IEA:InterPro;protein kinase C-activating G-protein coupled receptor signaling pathway;phosphorylation;intracellular signal transduction	GO:0004143;GO:0003951	IEA:InterPro;NAD+ kinase activity;diacylglycerol kinase activity	PF00609;PF00781;PF00130	1;C1_1;DAGK_acc;DAGK_cat			IPR002219;IPR001206;IPR000756;IPR016064	Prot_Kinase_C-like_PE/DAG-bd;ATP-NAD_kinase_PpnK-typ;Diacylglycerol_kin_accessory;Diacylglycerol_kinase_cat_dom
XLOC_007097	2.02731	-2.4975	0.431733	-5.78482	7.25896e-09	6.68873e-08	TCONS_00038413	1195	504732	gnl|BL_ORD_ID|504732	I3J5R7_ORENI	250	637	9.81628e-75	3	425	1	141	-3	0	117	0	141	Uncharacterized protein;	Oreochromis niloticus (Nile tilapia) (Tilapia nilotica)			GO:0007205;GO:0016310;GO:0035556	IEA:GOC;IEA:InterPro;protein kinase C-activating G-protein coupled receptor signaling pathway;phosphorylation;intracellular signal transduction	GO:0004143;GO:0003951	IEA:InterPro;NAD+ kinase activity;diacylglycerol kinase activity	PF00609;PF00781;PF00130	1;C1_1;DAGK_acc;DAGK_cat			IPR002219;IPR001206;IPR000756;IPR016064	Prot_Kinase_C-like_PE/DAG-bd;ATP-NAD_kinase_PpnK-typ;Diacylglycerol_kin_accessory;Diacylglycerol_kinase_cat_dom
XLOC_032830	33.6267	-2.49543	0.34555	-7.22164	5.13646e-13	8.90678e-12	TCONS_00163754	3950	666382	gnl|BL_ORD_ID|666382	Q05AL5_DANRE	468	1202	6.18943e-149	76	873	214	479	1	0	212	0	266	Zgc:153647;	Danio rerio (Zebrafish) (Brachydanio rerio)					GO:0016705;GO:0020037;GO:0005506;GO:0004497	IEA:UniProtKB-KW;IEA:InterPro;oxidoreductase activity	acting on paired donors	with incorporation or reduction of molecular oxygen;monooxygenase activity;iron ion binding;heme binding	PF00067	1;p450	dre:768288	-
XLOC_032830	33.6267	-2.49543	0.34555	-7.22164	5.13646e-13	8.90678e-12	TCONS_00163755	4003	666382	gnl|BL_ORD_ID|666382	Q05AL5_DANRE	468	1203	6.67009e-149	129	926	214	479	3	0	212	0	266	Zgc:153647;	Danio rerio (Zebrafish) (Brachydanio rerio)					GO:0016705;GO:0020037;GO:0005506;GO:0004497	IEA:UniProtKB-KW;IEA:InterPro;oxidoreductase activity	acting on paired donors	with incorporation or reduction of molecular oxygen;monooxygenase activity;iron ion binding;heme binding	PF00067	1;p450	dre:768288	-
XLOC_032830	33.6267	-2.49543	0.34555	-7.22164	5.13646e-13	8.90678e-12	TCONS_00163756	4469	666382	gnl|BL_ORD_ID|666382	Q05AL5_DANRE	700	1804	0	157	1392	40	479	1	0	327	28	440	Zgc:153647;	Danio rerio (Zebrafish) (Brachydanio rerio)					GO:0016705;GO:0020037;GO:0005506;GO:0004497	IEA:UniProtKB-KW;IEA:InterPro;oxidoreductase activity	acting on paired donors	with incorporation or reduction of molecular oxygen;monooxygenase activity;iron ion binding;heme binding	PF00067	1;p450	dre:768288	-
XLOC_032830	33.6267	-2.49543	0.34555	-7.22164	5.13646e-13	8.90678e-12	TCONS_00163757	4858	666382	gnl|BL_ORD_ID|666382	Q05AL5_DANRE	647	1667	0	627	1781	40	479	3	0	310	55	440	Zgc:153647;	Danio rerio (Zebrafish) (Brachydanio rerio)					GO:0016705;GO:0020037;GO:0005506;GO:0004497	IEA:UniProtKB-KW;IEA:InterPro;oxidoreductase activity	acting on paired donors	with incorporation or reduction of molecular oxygen;monooxygenase activity;iron ion binding;heme binding	PF00067	1;p450	dre:768288	-
XLOC_032830	33.6267	-2.49543	0.34555	-7.22164	5.13646e-13	8.90678e-12	TCONS_00163758	4928	919899	gnl|BL_ORD_ID|919899	V5NVZ7_ICTPU	356	912	0	627	1373	40	287	3	0	159	1	249	Cytochrome P450 CYP2X22;	Ictalurus punctatus (Channel catfish) (Silurus punctatus)
XLOC_032830	33.6267	-2.49543	0.34555	-7.22164	5.13646e-13	8.90678e-12	TCONS_00163759	5025	666382	gnl|BL_ORD_ID|666382	Q05AL5_DANRE	653	1682	0	800	1948	95	479	2	0	302	2	385	Zgc:153647;	Danio rerio (Zebrafish) (Brachydanio rerio)					GO:0016705;GO:0020037;GO:0005506;GO:0004497	IEA:UniProtKB-KW;IEA:InterPro;oxidoreductase activity	acting on paired donors	with incorporation or reduction of molecular oxygen;monooxygenase activity;iron ion binding;heme binding	PF00067	1;p450	dre:768288	-
XLOC_032830	33.6267	-2.49543	0.34555	-7.22164	5.13646e-13	8.90678e-12	TCONS_00163760	4942	666382	gnl|BL_ORD_ID|666382	Q05AL5_DANRE	703	1813	0	627	1865	40	479	3	0	327	27	440	Zgc:153647;	Danio rerio (Zebrafish) (Brachydanio rerio)					GO:0016705;GO:0020037;GO:0005506;GO:0004497	IEA:UniProtKB-KW;IEA:InterPro;oxidoreductase activity	acting on paired donors	with incorporation or reduction of molecular oxygen;monooxygenase activity;iron ion binding;heme binding	PF00067	1;p450	dre:768288	-
XLOC_032830	33.6267	-2.49543	0.34555	-7.22164	5.13646e-13	8.90678e-12	TCONS_00163761	5023	666382	gnl|BL_ORD_ID|666382	Q05AL5_DANRE	757	1952	0	627	1946	40	479	3	0	344	0	440	Zgc:153647;	Danio rerio (Zebrafish) (Brachydanio rerio)					GO:0016705;GO:0020037;GO:0005506;GO:0004497	IEA:UniProtKB-KW;IEA:InterPro;oxidoreductase activity	acting on paired donors	with incorporation or reduction of molecular oxygen;monooxygenase activity;iron ion binding;heme binding	PF00067	1;p450	dre:768288	-
XLOC_032830	33.6267	-2.49543	0.34555	-7.22164	5.13646e-13	8.90678e-12	TCONS_00163762	5027	666382	gnl|BL_ORD_ID|666382	Q05AL5_DANRE	573	1476	0	627	1652	40	381	3	0	260	0	342	Zgc:153647;	Danio rerio (Zebrafish) (Brachydanio rerio)					GO:0016705;GO:0020037;GO:0005506;GO:0004497	IEA:UniProtKB-KW;IEA:InterPro;oxidoreductase activity	acting on paired donors	with incorporation or reduction of molecular oxygen;monooxygenase activity;iron ion binding;heme binding	PF00067	1;p450	dre:768288	-
XLOC_032830	33.6267	-2.49543	0.34555	-7.22164	5.13646e-13	8.90678e-12	TCONS_00163763	4375	666382	gnl|BL_ORD_ID|666382	Q05AL5_DANRE	738	1904	0	21	1298	54	479	3	0	336	0	426	Zgc:153647;	Danio rerio (Zebrafish) (Brachydanio rerio)					GO:0016705;GO:0020037;GO:0005506;GO:0004497	IEA:UniProtKB-KW;IEA:InterPro;oxidoreductase activity	acting on paired donors	with incorporation or reduction of molecular oxygen;monooxygenase activity;iron ion binding;heme binding	PF00067	1;p450	dre:768288	-
XLOC_080524	10.8703	-2.49363	0.320363	-7.78377	7.03972e-15	1.57777e-13	TCONS_00355883	2866	309300	gnl|BL_ORD_ID|309300	G3Q9W4_GASAC	590	1521	0	210	1256	14	361	3	0	298	1	349	Uncharacterized protein;	Gasterosteus aculeatus (Three-spined stickleback)			GO:0008152	IEA:GOC;metabolic process	GO:0016747	IEA:InterPro;transferase activity	transferring acyl groups other than amino-acyl groups	PF03982	1;DAGAT			IPR007130
XLOC_080524	10.8703	-2.49363	0.320363	-7.78377	7.03972e-15	1.57777e-13	TCONS_00355884	3064	309300	gnl|BL_ORD_ID|309300	G3Q9W4_GASAC	615	1584	0	369	1454	1	361	3	0	311	1	362	Uncharacterized protein;	Gasterosteus aculeatus (Three-spined stickleback)			GO:0008152	IEA:GOC;metabolic process	GO:0016747	IEA:InterPro;transferase activity	transferring acyl groups other than amino-acyl groups	PF03982	1;DAGAT			IPR007130
XLOC_080524	10.8703	-2.49363	0.320363	-7.78377	7.03972e-15	1.57777e-13	TCONS_00355885	4684	309300	gnl|BL_ORD_ID|309300	G3Q9W4_GASAC	417	1071	1.62418e-130	342	1073	1	243	3	0	218	1	244	Uncharacterized protein;	Gasterosteus aculeatus (Three-spined stickleback)			GO:0008152	IEA:GOC;metabolic process	GO:0016747	IEA:InterPro;transferase activity	transferring acyl groups other than amino-acyl groups	PF03982	1;DAGAT			IPR007130
XLOC_080524	10.8703	-2.49363	0.320363	-7.78377	7.03972e-15	1.57777e-13	TCONS_00355886	4622	309300	gnl|BL_ORD_ID|309300	G3Q9W4_GASAC	344	882	1.32238e-104	327	881	1	184	3	0	167	1	185	Uncharacterized protein;	Gasterosteus aculeatus (Three-spined stickleback)			GO:0008152	IEA:GOC;metabolic process	GO:0016747	IEA:InterPro;transferase activity	transferring acyl groups other than amino-acyl groups	PF03982	1;DAGAT			IPR007130
XLOC_080524	10.8703	-2.49363	0.320363	-7.78377	7.03972e-15	1.57777e-13	TCONS_00355887	2950	309300	gnl|BL_ORD_ID|309300	G3Q9W4_GASAC	417	1071	1.34087e-168	253	984	1	243	1	0	218	1	244	Uncharacterized protein;	Gasterosteus aculeatus (Three-spined stickleback)			GO:0008152	IEA:GOC;metabolic process	GO:0016747	IEA:InterPro;transferase activity	transferring acyl groups other than amino-acyl groups	PF03982	1;DAGAT			IPR007130
XLOC_080524	10.8703	-2.49363	0.320363	-7.78377	7.03972e-15	1.57777e-13	TCONS_00355888	2893	309300	gnl|BL_ORD_ID|309300	G3Q9W4_GASAC	587	1512	0	240	1283	15	361	3	0	297	1	348	Uncharacterized protein;	Gasterosteus aculeatus (Three-spined stickleback)			GO:0008152	IEA:GOC;metabolic process	GO:0016747	IEA:InterPro;transferase activity	transferring acyl groups other than amino-acyl groups	PF03982	1;DAGAT			IPR007130
XLOC_080524	10.8703	-2.49363	0.320363	-7.78377	7.03972e-15	1.57777e-13	TCONS_00355889	2504	309300	gnl|BL_ORD_ID|309300	G3Q9W4_GASAC	270	688	3.2145e-139	3	410	49	184	3	0	125	0	136	Uncharacterized protein;	Gasterosteus aculeatus (Three-spined stickleback)			GO:0008152	IEA:GOC;metabolic process	GO:0016747	IEA:InterPro;transferase activity	transferring acyl groups other than amino-acyl groups	PF03982	1;DAGAT			IPR007130
XLOC_080524	10.8703	-2.49363	0.320363	-7.78377	7.03972e-15	1.57777e-13	TCONS_00355890	4370	309300	gnl|BL_ORD_ID|309300	G3Q9W4_GASAC	328	839	6.12701e-99	154	759	44	243	1	0	171	2	202	Uncharacterized protein;	Gasterosteus aculeatus (Three-spined stickleback)			GO:0008152	IEA:GOC;metabolic process	GO:0016747	IEA:InterPro;transferase activity	transferring acyl groups other than amino-acyl groups	PF03982	1;DAGAT			IPR007130
XLOC_080524	10.8703	-2.49363	0.320363	-7.78377	7.03972e-15	1.57777e-13	TCONS_00355891	2452	421840	gnl|BL_ORD_ID|421840	H2V5N1_TAKRU	462	1187	2.03102e-153	36	842	119	387	3	0	231	0	269	Uncharacterized protein;	Takifugu rubripes (Japanese pufferfish) (Fugu rubripes)			GO:0008152	IEA:GOC;metabolic process	GO:0016747	IEA:InterPro;transferase activity	transferring acyl groups other than amino-acyl groups	PF03982	1;DAGAT			IPR007130
XLOC_080524	10.8703	-2.49363	0.320363	-7.78377	7.03972e-15	1.57777e-13	TCONS_00355892	2422	421840	gnl|BL_ORD_ID|421840	H2V5N1_TAKRU	414	1063	4.6603e-135	75	812	142	387	3	0	209	0	246	Uncharacterized protein;	Takifugu rubripes (Japanese pufferfish) (Fugu rubripes)			GO:0008152	IEA:GOC;metabolic process	GO:0016747	IEA:InterPro;transferase activity	transferring acyl groups other than amino-acyl groups	PF03982	1;DAGAT			IPR007130
XLOC_080524	10.8703	-2.49363	0.320363	-7.78377	7.03972e-15	1.57777e-13	TCONS_00355893	4864	421840	gnl|BL_ORD_ID|421840	H2V5N1_TAKRU	122	304	3.33379e-27	1991	2218	261	336	2	0	56	0	76	Uncharacterized protein;	Takifugu rubripes (Japanese pufferfish) (Fugu rubripes)			GO:0008152	IEA:GOC;metabolic process	GO:0016747	IEA:InterPro;transferase activity	transferring acyl groups other than amino-acyl groups	PF03982	1;DAGAT			IPR007130
XLOC_011725	7.74387	-2.49258	0.375669	-6.63504	3.2442e-11	4.36389e-10	TCONS_00064012	2845	722632	gnl|BL_ORD_ID|722632	Q4T2Y2_TETNG	111	276	5.25818e-23	1761	1916	1227	1278	3	0	43	0	52	Chromosome 5 SCAF10152	whole genome shotgun sequence.;Chromosome 5 SCAF10152	whole genome shotgun sequence.;Uncharacterized protein;	Tetraodon nigroviridis (Spotted green pufferfish) (ChelonodonTetraodon nigroviridis (Spotted green pufferfish) (Chelonodonnigroviridis)	GO:0005634	IEA:UniProtKB-KW;nucleus			GO:0046872;GO:0003676	IEA:InterPro;IEA:UniProtKB-KW;nucleic acid binding;metal ion binding	PF00651	1;BTB
XLOC_011725	7.74387	-2.49258	0.375669	-6.63504	3.2442e-11	4.36389e-10	TCONS_00064013	2854	722632	gnl|BL_ORD_ID|722632	Q4T2Y2_TETNG	111	276	5.29216e-23	1770	1925	1227	1278	3	0	43	0	52	Chromosome 5 SCAF10152	whole genome shotgun sequence.;Chromosome 5 SCAF10152	whole genome shotgun sequence.;Uncharacterized protein;	Tetraodon nigroviridis (Spotted green pufferfish) (ChelonodonTetraodon nigroviridis (Spotted green pufferfish) (Chelonodonnigroviridis)	GO:0005634	IEA:UniProtKB-KW;nucleus			GO:0046872;GO:0003676	IEA:InterPro;IEA:UniProtKB-KW;nucleic acid binding;metal ion binding	PF00651	1;BTB
XLOC_027083	1.70341	-2.49102	0.375792	-6.62871	3.38625e-11	4.54174e-10	TCONS_00140362	723	221372	gnl|BL_ORD_ID|221372	F4YUR6_SALSA	57	135	2.42339e-08	633	722	62	91	3	0	24	0	30	Olfactory receptor family C subfamily 4 member 9;	Salmo salar (Atlantic salmon)	GO:0016021;GO:0005886	IEA:UniProtKB-KW;plasma membrane;integral component of membrane	GO:0015074;GO:0006313	IEA:InterPro;DNA integration;transposition	DNA-mediated	GO:0003677;GO:0004803;GO:0004930	IEA:UniProtKB-KW;IEA:InterPro;transposase activity;G-protein coupled receptor activity;DNA binding	PF01498;PF01094;PF07562;PF00003	NCD3G;1;7tm_3;HTH_Tnp_Tc3_2;ANF_receptor			IPR011500;IPR002492;IPR028082;IPR017978;IPR000337;IPR004073;IPR017979;IPR001828
XLOC_005667	13.2187	-2.48857	0.393913	-6.31756	2.65724e-10	3.10585e-09	TCONS_00030229	2635	449525	gnl|BL_ORD_ID|449525	H3C398_TETNG	91	225	3.07874e-18	284	694	9	145	2	0	46	2	138	Uncharacterized protein;	Tetraodon nigroviridis (Spotted green pufferfish) (ChelonodonTetraodon nigroviridis (Spotted green pufferfish) (Chelonodonnigroviridis)							PF00084	4;Sushi			IPR000436	Sushi_SCR_CCP
XLOC_005667	13.2187	-2.48857	0.393913	-6.31756	2.65724e-10	3.10585e-09	TCONS_00030230	2669	449525	gnl|BL_ORD_ID|449525	H3C398_TETNG	91	225	3.14637e-18	94	504	9	145	1	0	46	2	138	Uncharacterized protein;	Tetraodon nigroviridis (Spotted green pufferfish) (ChelonodonTetraodon nigroviridis (Spotted green pufferfish) (Chelonodonnigroviridis)							PF00084	4;Sushi			IPR000436	Sushi_SCR_CCP
XLOC_005667	13.2187	-2.48857	0.393913	-6.31756	2.65724e-10	3.10585e-09	TCONS_00030231	2450	449525	gnl|BL_ORD_ID|449525	H3C398_TETNG	91	225	2.6976e-18	94	504	9	145	1	0	46	2	138	Uncharacterized protein;	Tetraodon nigroviridis (Spotted green pufferfish) (ChelonodonTetraodon nigroviridis (Spotted green pufferfish) (Chelonodonnigroviridis)							PF00084	4;Sushi			IPR000436	Sushi_SCR_CCP
XLOC_054174	251.052	-2.47955	0.358702	-6.91255	4.76011e-12	7.24478e-11	TCONS_00250621	3277	246041	gnl|BL_ORD_ID|246041	F8K8N0_PLEAT	395	1014	8.78693e-122	283	1116	337	614	1	0	202	0	278	Alpha-2-macroglobulin;	Plecoglossus altivelis (Ayu)	GO:0005615	IEA:InterPro;extracellular space					PF07677;PF10569;PF07678	1;A2M_recep;Thiol-ester_cl;A2M_comp			IPR009048;IPR014756;IPR019742;IPR008930;IPR019565;IPR011626	A-macroglobulin_rcpt-bd;Terpenoid_cyclase/PrenylTrfase;Ig_E-set;MacrogloblnA2_thiol-ester-bond;MacrogloblnA2_CS;A2M_comp
XLOC_054174	251.052	-2.47955	0.358702	-6.91255	4.76011e-12	7.24478e-11	TCONS_00250622	3610	246041	gnl|BL_ORD_ID|246041	F8K8N0_PLEAT	482	1239	1.42228e-153	379	1449	258	614	1	0	259	0	357	Alpha-2-macroglobulin;	Plecoglossus altivelis (Ayu)	GO:0005615	IEA:InterPro;extracellular space					PF07677;PF10569;PF07678	1;A2M_recep;Thiol-ester_cl;A2M_comp			IPR009048;IPR014756;IPR019742;IPR008930;IPR019565;IPR011626	A-macroglobulin_rcpt-bd;Terpenoid_cyclase/PrenylTrfase;Ig_E-set;MacrogloblnA2_thiol-ester-bond;MacrogloblnA2_CS;A2M_comp
XLOC_054174	251.052	-2.47955	0.358702	-6.91255	4.76011e-12	7.24478e-11	TCONS_00250623	4289	289568	gnl|BL_ORD_ID|289568	G3NMY8_GASAC	981	2536	0	32	2128	511	1205	2	0	487	4	699	Uncharacterized protein;	Gasterosteus aculeatus (Three-spined stickleback)	GO:0005615	IEA:InterPro;extracellular space	GO:0010951	IEA:GOC;negative regulation of endopeptidase activity	GO:0004866	IEA:InterPro;endopeptidase inhibitor activity	PF07677;PF10569;PF00207;PF07678;PF07703	A2M;1;A2M_N_2;A2M_recep;Thiol-ester_cl;A2M_comp			IPR014756;IPR019742;IPR001599;IPR011626;IPR011625;IPR009048;IPR008930;IPR019565	Macroglobln_a2;A-macroglobulin_rcpt-bd;Terpenoid_cyclase/PrenylTrfase;A2M_N_2;Ig_E-set;MacrogloblnA2_thiol-ester-bond;MacrogloblnA2_CS;A2M_comp
XLOC_054174	251.052	-2.47955	0.358702	-6.91255	4.76011e-12	7.24478e-11	TCONS_00250624	4367	289568	gnl|BL_ORD_ID|289568	G3NMY8_GASAC	981	2534	0	116	2206	513	1205	2	0	486	4	697	Uncharacterized protein;	Gasterosteus aculeatus (Three-spined stickleback)	GO:0005615	IEA:InterPro;extracellular space	GO:0010951	IEA:GOC;negative regulation of endopeptidase activity	GO:0004866	IEA:InterPro;endopeptidase inhibitor activity	PF07677;PF10569;PF00207;PF07678;PF07703	A2M;1;A2M_N_2;A2M_recep;Thiol-ester_cl;A2M_comp			IPR014756;IPR019742;IPR001599;IPR011626;IPR011625;IPR009048;IPR008930;IPR019565	Macroglobln_a2;A-macroglobulin_rcpt-bd;Terpenoid_cyclase/PrenylTrfase;A2M_N_2;Ig_E-set;MacrogloblnA2_thiol-ester-bond;MacrogloblnA2_CS;A2M_comp
XLOC_054174	251.052	-2.47955	0.358702	-6.91255	4.76011e-12	7.24478e-11	TCONS_00250625	6747	289616	gnl|BL_ORD_ID|289616	G3NN36_GASAC	1816	4703	0	117	4586	5	1453	3	0	916	59	1499	Uncharacterized protein;	Gasterosteus aculeatus (Three-spined stickleback)	GO:0005615	IEA:InterPro;extracellular space	GO:0010951	IEA:GOC;negative regulation of endopeptidase activity	GO:0004866	IEA:InterPro;endopeptidase inhibitor activity	PF07677;PF10569;PF00207;PF07678;PF07703;PF01835	A2M;1;A2M_N_2;A2M_recep;A2M_N;Thiol-ester_cl;A2M_comp			IPR014756;IPR019742;IPR001599;IPR011626;IPR002890;IPR011625;IPR009048;IPR008930;IPR019565	Macroglobln_a2;A-macroglobulin_rcpt-bd;Terpenoid_cyclase/PrenylTrfase;A2M_N_2;Ig_E-set;MacrogloblnA2_thiol-ester-bond;A2M_N;MacrogloblnA2_CS;A2M_comp
XLOC_054174	251.052	-2.47955	0.358702	-6.91255	4.76011e-12	7.24478e-11	TCONS_00250626	6624	289616	gnl|BL_ORD_ID|289616	G3NN36_GASAC	1817	4706	0	117	4463	5	1453	3	0	912	32	1465	Uncharacterized protein;	Gasterosteus aculeatus (Three-spined stickleback)	GO:0005615	IEA:InterPro;extracellular space	GO:0010951	IEA:GOC;negative regulation of endopeptidase activity	GO:0004866	IEA:InterPro;endopeptidase inhibitor activity	PF07677;PF10569;PF00207;PF07678;PF07703;PF01835	A2M;1;A2M_N_2;A2M_recep;A2M_N;Thiol-ester_cl;A2M_comp			IPR014756;IPR019742;IPR001599;IPR011626;IPR002890;IPR011625;IPR009048;IPR008930;IPR019565	Macroglobln_a2;A-macroglobulin_rcpt-bd;Terpenoid_cyclase/PrenylTrfase;A2M_N_2;Ig_E-set;MacrogloblnA2_thiol-ester-bond;A2M_N;MacrogloblnA2_CS;A2M_comp
XLOC_054174	251.052	-2.47955	0.358702	-6.91255	4.76011e-12	7.24478e-11	TCONS_00250627	6646	289616	gnl|BL_ORD_ID|289616	G3NN36_GASAC	1765	4570	0	117	4346	5	1407	3	0	884	25	1419	Uncharacterized protein;	Gasterosteus aculeatus (Three-spined stickleback)	GO:0005615	IEA:InterPro;extracellular space	GO:0010951	IEA:GOC;negative regulation of endopeptidase activity	GO:0004866	IEA:InterPro;endopeptidase inhibitor activity	PF07677;PF10569;PF00207;PF07678;PF07703;PF01835	A2M;1;A2M_N_2;A2M_recep;A2M_N;Thiol-ester_cl;A2M_comp			IPR014756;IPR019742;IPR001599;IPR011626;IPR002890;IPR011625;IPR009048;IPR008930;IPR019565	Macroglobln_a2;A-macroglobulin_rcpt-bd;Terpenoid_cyclase/PrenylTrfase;A2M_N_2;Ig_E-set;MacrogloblnA2_thiol-ester-bond;A2M_N;MacrogloblnA2_CS;A2M_comp
XLOC_054174	251.052	-2.47955	0.358702	-6.91255	4.76011e-12	7.24478e-11	TCONS_00250628	7059	289616	gnl|BL_ORD_ID|289616	G3NN36_GASAC	1746	4522	0	780	4898	86	1453	3	0	871	23	1382	Uncharacterized protein;	Gasterosteus aculeatus (Three-spined stickleback)	GO:0005615	IEA:InterPro;extracellular space	GO:0010951	IEA:GOC;negative regulation of endopeptidase activity	GO:0004866	IEA:InterPro;endopeptidase inhibitor activity	PF07677;PF10569;PF00207;PF07678;PF07703;PF01835	A2M;1;A2M_N_2;A2M_recep;A2M_N;Thiol-ester_cl;A2M_comp			IPR014756;IPR019742;IPR001599;IPR011626;IPR002890;IPR011625;IPR009048;IPR008930;IPR019565	Macroglobln_a2;A-macroglobulin_rcpt-bd;Terpenoid_cyclase/PrenylTrfase;A2M_N_2;Ig_E-set;MacrogloblnA2_thiol-ester-bond;A2M_N;MacrogloblnA2_CS;A2M_comp
XLOC_054174	251.052	-2.47955	0.358702	-6.91255	4.76011e-12	7.24478e-11	TCONS_00250629	7843	289616	gnl|BL_ORD_ID|289616	G3NN36_GASAC	1535	3974	0	2053	5682	249	1453	1	0	770	23	1219	Uncharacterized protein;	Gasterosteus aculeatus (Three-spined stickleback)	GO:0005615	IEA:InterPro;extracellular space	GO:0010951	IEA:GOC;negative regulation of endopeptidase activity	GO:0004866	IEA:InterPro;endopeptidase inhibitor activity	PF07677;PF10569;PF00207;PF07678;PF07703;PF01835	A2M;1;A2M_N_2;A2M_recep;A2M_N;Thiol-ester_cl;A2M_comp			IPR014756;IPR019742;IPR001599;IPR011626;IPR002890;IPR011625;IPR009048;IPR008930;IPR019565	Macroglobln_a2;A-macroglobulin_rcpt-bd;Terpenoid_cyclase/PrenylTrfase;A2M_N_2;Ig_E-set;MacrogloblnA2_thiol-ester-bond;A2M_N;MacrogloblnA2_CS;A2M_comp
XLOC_054174	251.052	-2.47955	0.358702	-6.91255	4.76011e-12	7.24478e-11	TCONS_00250630	6826	289616	gnl|BL_ORD_ID|289616	G3NN36_GASAC	1835	4751	0	298	4665	5	1453	1	0	916	25	1465	Uncharacterized protein;	Gasterosteus aculeatus (Three-spined stickleback)	GO:0005615	IEA:InterPro;extracellular space	GO:0010951	IEA:GOC;negative regulation of endopeptidase activity	GO:0004866	IEA:InterPro;endopeptidase inhibitor activity	PF07677;PF10569;PF00207;PF07678;PF07703;PF01835	A2M;1;A2M_N_2;A2M_recep;A2M_N;Thiol-ester_cl;A2M_comp			IPR014756;IPR019742;IPR001599;IPR011626;IPR002890;IPR011625;IPR009048;IPR008930;IPR019565	Macroglobln_a2;A-macroglobulin_rcpt-bd;Terpenoid_cyclase/PrenylTrfase;A2M_N_2;Ig_E-set;MacrogloblnA2_thiol-ester-bond;A2M_N;MacrogloblnA2_CS;A2M_comp
XLOC_054174	251.052	-2.47955	0.358702	-6.91255	4.76011e-12	7.24478e-11	TCONS_00250631	7627	289616	gnl|BL_ORD_ID|289616	G3NN36_GASAC	1487	3848	0	1912	5466	249	1453	1	0	754	48	1219	Uncharacterized protein;	Gasterosteus aculeatus (Three-spined stickleback)	GO:0005615	IEA:InterPro;extracellular space	GO:0010951	IEA:GOC;negative regulation of endopeptidase activity	GO:0004866	IEA:InterPro;endopeptidase inhibitor activity	PF07677;PF10569;PF00207;PF07678;PF07703;PF01835	A2M;1;A2M_N_2;A2M_recep;A2M_N;Thiol-ester_cl;A2M_comp			IPR014756;IPR019742;IPR001599;IPR011626;IPR002890;IPR011625;IPR009048;IPR008930;IPR019565	Macroglobln_a2;A-macroglobulin_rcpt-bd;Terpenoid_cyclase/PrenylTrfase;A2M_N_2;Ig_E-set;MacrogloblnA2_thiol-ester-bond;A2M_N;MacrogloblnA2_CS;A2M_comp
XLOC_054174	251.052	-2.47955	0.358702	-6.91255	4.76011e-12	7.24478e-11	TCONS_00250632	6756	289616	gnl|BL_ORD_ID|289616	G3NN36_GASAC	1752	4536	0	390	4595	5	1453	3	0	887	79	1465	Uncharacterized protein;	Gasterosteus aculeatus (Three-spined stickleback)	GO:0005615	IEA:InterPro;extracellular space	GO:0010951	IEA:GOC;negative regulation of endopeptidase activity	GO:0004866	IEA:InterPro;endopeptidase inhibitor activity	PF07677;PF10569;PF00207;PF07678;PF07703;PF01835	A2M;1;A2M_N_2;A2M_recep;A2M_N;Thiol-ester_cl;A2M_comp			IPR014756;IPR019742;IPR001599;IPR011626;IPR002890;IPR011625;IPR009048;IPR008930;IPR019565	Macroglobln_a2;A-macroglobulin_rcpt-bd;Terpenoid_cyclase/PrenylTrfase;A2M_N_2;Ig_E-set;MacrogloblnA2_thiol-ester-bond;A2M_N;MacrogloblnA2_CS;A2M_comp
XLOC_054174	251.052	-2.47955	0.358702	-6.91255	4.76011e-12	7.24478e-11	TCONS_00250633	7702	289616	gnl|BL_ORD_ID|289616	G3NN36_GASAC	1535	3974	0	1912	5541	249	1453	1	0	770	23	1219	Uncharacterized protein;	Gasterosteus aculeatus (Three-spined stickleback)	GO:0005615	IEA:InterPro;extracellular space	GO:0010951	IEA:GOC;negative regulation of endopeptidase activity	GO:0004866	IEA:InterPro;endopeptidase inhibitor activity	PF07677;PF10569;PF00207;PF07678;PF07703;PF01835	A2M;1;A2M_N_2;A2M_recep;A2M_N;Thiol-ester_cl;A2M_comp			IPR014756;IPR019742;IPR001599;IPR011626;IPR002890;IPR011625;IPR009048;IPR008930;IPR019565	Macroglobln_a2;A-macroglobulin_rcpt-bd;Terpenoid_cyclase/PrenylTrfase;A2M_N_2;Ig_E-set;MacrogloblnA2_thiol-ester-bond;A2M_N;MacrogloblnA2_CS;A2M_comp
XLOC_054174	251.052	-2.47955	0.358702	-6.91255	4.76011e-12	7.24478e-11	TCONS_00250634	6702	448616	gnl|BL_ORD_ID|448616	H3C0M3_TETNG	1593	4123	0	408	4541	2	1404	3	0	807	77	1429	Uncharacterized protein;	Tetraodon nigroviridis (Spotted green pufferfish) (ChelonodonTetraodon nigroviridis (Spotted green pufferfish) (Chelonodonnigroviridis)	GO:0005615	IEA:InterPro;extracellular space	GO:0010951	IEA:GOC;negative regulation of endopeptidase activity	GO:0004866	IEA:InterPro;endopeptidase inhibitor activity	PF07677;PF10569;PF00207;PF07678;PF07703;PF01835	A2M;1;A2M_N_2;A2M_recep;A2M_N;Thiol-ester_cl;A2M_comp			IPR014756;IPR019742;IPR001599;IPR011626;IPR002890;IPR011625;IPR009048;IPR008930;IPR019565	Macroglobln_a2;A-macroglobulin_rcpt-bd;Terpenoid_cyclase/PrenylTrfase;A2M_N_2;Ig_E-set;MacrogloblnA2_thiol-ester-bond;A2M_N;MacrogloblnA2_CS;A2M_comp
XLOC_054174	251.052	-2.47955	0.358702	-6.91255	4.76011e-12	7.24478e-11	TCONS_00250635	6925	289616	gnl|BL_ORD_ID|289616	G3NN36_GASAC	1487	3849	0	1288	4764	302	1453	1	0	744	21	1166	Uncharacterized protein;	Gasterosteus aculeatus (Three-spined stickleback)	GO:0005615	IEA:InterPro;extracellular space	GO:0010951	IEA:GOC;negative regulation of endopeptidase activity	GO:0004866	IEA:InterPro;endopeptidase inhibitor activity	PF07677;PF10569;PF00207;PF07678;PF07703;PF01835	A2M;1;A2M_N_2;A2M_recep;A2M_N;Thiol-ester_cl;A2M_comp			IPR014756;IPR019742;IPR001599;IPR011626;IPR002890;IPR011625;IPR009048;IPR008930;IPR019565	Macroglobln_a2;A-macroglobulin_rcpt-bd;Terpenoid_cyclase/PrenylTrfase;A2M_N_2;Ig_E-set;MacrogloblnA2_thiol-ester-bond;A2M_N;MacrogloblnA2_CS;A2M_comp
XLOC_054174	251.052	-2.47955	0.358702	-6.91255	4.76011e-12	7.24478e-11	TCONS_00250636	7003	289616	gnl|BL_ORD_ID|289616	G3NN36_GASAC	1613	4176	0	548	4369	5	1274	2	0	811	22	1283	Uncharacterized protein;	Gasterosteus aculeatus (Three-spined stickleback)	GO:0005615	IEA:InterPro;extracellular space	GO:0010951	IEA:GOC;negative regulation of endopeptidase activity	GO:0004866	IEA:InterPro;endopeptidase inhibitor activity	PF07677;PF10569;PF00207;PF07678;PF07703;PF01835	A2M;1;A2M_N_2;A2M_recep;A2M_N;Thiol-ester_cl;A2M_comp			IPR014756;IPR019742;IPR001599;IPR011626;IPR002890;IPR011625;IPR009048;IPR008930;IPR019565	Macroglobln_a2;A-macroglobulin_rcpt-bd;Terpenoid_cyclase/PrenylTrfase;A2M_N_2;Ig_E-set;MacrogloblnA2_thiol-ester-bond;A2M_N;MacrogloblnA2_CS;A2M_comp
XLOC_035665	123.704	-2.47706	0.383048	-6.46672	1.00151e-10	1.25032e-09	TCONS_00175517	1219	810349	gnl|BL_ORD_ID|810349	Q9YGE8_ONCMY	239	609	2.66482e-69	198	569	626	749	3	0	114	0	124	Complement factor Bf-2;	Oncorhynchus mykiss (Rainbow trout) (Salmo gairdneri)	GO:0005576	IEA:InterPro;extracellular region	GO:0006956;GO:0006508	IEA:InterPro;proteolysis;complement activation	GO:0004252	IEA:InterPro;serine-type endopeptidase activity	PF00089;PF00092;PF00084	Trypsin;1;VWA;3;Sushi			IPR009003;IPR000436;IPR001314;IPR001254;IPR011360;IPR002035;IPR018114	Peptidase_S1;Sushi_SCR_CCP;VWF_A;Trypsin-like_Pept_dom;Peptidase_S1A;Peptidase_S1_AS;Compl_C2_B
XLOC_035665	123.704	-2.47706	0.383048	-6.46672	1.00151e-10	1.25032e-09	TCONS_00175518	1488	810349	gnl|BL_ORD_ID|810349	Q9YGE8_ONCMY	528	1358	2.13948e-178	14	838	475	749	2	0	252	0	275	Complement factor Bf-2;	Oncorhynchus mykiss (Rainbow trout) (Salmo gairdneri)	GO:0005576	IEA:InterPro;extracellular region	GO:0006956;GO:0006508	IEA:InterPro;proteolysis;complement activation	GO:0004252	IEA:InterPro;serine-type endopeptidase activity	PF00089;PF00092;PF00084	Trypsin;1;VWA;3;Sushi			IPR009003;IPR000436;IPR001314;IPR001254;IPR011360;IPR002035;IPR018114	Peptidase_S1;Sushi_SCR_CCP;VWF_A;Trypsin-like_Pept_dom;Peptidase_S1A;Peptidase_S1_AS;Compl_C2_B
XLOC_035665	123.704	-2.47706	0.383048	-6.46672	1.00151e-10	1.25032e-09	TCONS_00175519	2973	810349	gnl|BL_ORD_ID|810349	Q9YGE8_ONCMY	1425	3688	0	80	2323	1	749	2	0	680	1	749	Complement factor Bf-2;	Oncorhynchus mykiss (Rainbow trout) (Salmo gairdneri)	GO:0005576	IEA:InterPro;extracellular region	GO:0006956;GO:0006508	IEA:InterPro;proteolysis;complement activation	GO:0004252	IEA:InterPro;serine-type endopeptidase activity	PF00089;PF00092;PF00084	Trypsin;1;VWA;3;Sushi			IPR009003;IPR000436;IPR001314;IPR001254;IPR011360;IPR002035;IPR018114	Peptidase_S1;Sushi_SCR_CCP;VWF_A;Trypsin-like_Pept_dom;Peptidase_S1A;Peptidase_S1_AS;Compl_C2_B
XLOC_035665	123.704	-2.47706	0.383048	-6.46672	1.00151e-10	1.25032e-09	TCONS_00175520	7724	810349	gnl|BL_ORD_ID|810349	Q9YGE8_ONCMY	755	1947	0	81	1256	1	392	3	0	353	0	392	Complement factor Bf-2;	Oncorhynchus mykiss (Rainbow trout) (Salmo gairdneri)	GO:0005576	IEA:InterPro;extracellular region	GO:0006956;GO:0006508	IEA:InterPro;proteolysis;complement activation	GO:0004252	IEA:InterPro;serine-type endopeptidase activity	PF00089;PF00092;PF00084	Trypsin;1;VWA;3;Sushi			IPR009003;IPR000436;IPR001314;IPR001254;IPR011360;IPR002035;IPR018114	Peptidase_S1;Sushi_SCR_CCP;VWF_A;Trypsin-like_Pept_dom;Peptidase_S1A;Peptidase_S1_AS;Compl_C2_B
XLOC_035665	123.704	-2.47706	0.383048	-6.46672	1.00151e-10	1.25032e-09	TCONS_00175521	2732	810349	gnl|BL_ORD_ID|810349	Q9YGE8_ONCMY	755	1947	0	81	1256	1	392	3	0	353	0	392	Complement factor Bf-2;	Oncorhynchus mykiss (Rainbow trout) (Salmo gairdneri)	GO:0005576	IEA:InterPro;extracellular region	GO:0006956;GO:0006508	IEA:InterPro;proteolysis;complement activation	GO:0004252	IEA:InterPro;serine-type endopeptidase activity	PF00089;PF00092;PF00084	Trypsin;1;VWA;3;Sushi			IPR009003;IPR000436;IPR001314;IPR001254;IPR011360;IPR002035;IPR018114	Peptidase_S1;Sushi_SCR_CCP;VWF_A;Trypsin-like_Pept_dom;Peptidase_S1A;Peptidase_S1_AS;Compl_C2_B
XLOC_035665	123.704	-2.47706	0.383048	-6.46672	1.00151e-10	1.25032e-09	TCONS_00175522	2870	810349	gnl|BL_ORD_ID|810349	Q9YGE8_ONCMY	842	2173	0	81	1394	1	438	3	0	396	0	438	Complement factor Bf-2;	Oncorhynchus mykiss (Rainbow trout) (Salmo gairdneri)	GO:0005576	IEA:InterPro;extracellular region	GO:0006956;GO:0006508	IEA:InterPro;proteolysis;complement activation	GO:0004252	IEA:InterPro;serine-type endopeptidase activity	PF00089;PF00092;PF00084	Trypsin;1;VWA;3;Sushi			IPR009003;IPR000436;IPR001314;IPR001254;IPR011360;IPR002035;IPR018114	Peptidase_S1;Sushi_SCR_CCP;VWF_A;Trypsin-like_Pept_dom;Peptidase_S1A;Peptidase_S1_AS;Compl_C2_B
XLOC_035665	123.704	-2.47706	0.383048	-6.46672	1.00151e-10	1.25032e-09	TCONS_00175523	3217	810349	gnl|BL_ORD_ID|810349	Q9YGE8_ONCMY	843	2176	0	81	1409	1	443	3	0	398	0	443	Complement factor Bf-2;	Oncorhynchus mykiss (Rainbow trout) (Salmo gairdneri)	GO:0005576	IEA:InterPro;extracellular region	GO:0006956;GO:0006508	IEA:InterPro;proteolysis;complement activation	GO:0004252	IEA:InterPro;serine-type endopeptidase activity	PF00089;PF00092;PF00084	Trypsin;1;VWA;3;Sushi			IPR009003;IPR000436;IPR001314;IPR001254;IPR011360;IPR002035;IPR018114	Peptidase_S1;Sushi_SCR_CCP;VWF_A;Trypsin-like_Pept_dom;Peptidase_S1A;Peptidase_S1_AS;Compl_C2_B
XLOC_035665	123.704	-2.47706	0.383048	-6.46672	1.00151e-10	1.25032e-09	TCONS_00175524	3065	810349	gnl|BL_ORD_ID|810349	Q9YGE8_ONCMY	1437	3718	0	169	2415	1	749	1	0	682	0	749	Complement factor Bf-2;	Oncorhynchus mykiss (Rainbow trout) (Salmo gairdneri)	GO:0005576	IEA:InterPro;extracellular region	GO:0006956;GO:0006508	IEA:InterPro;proteolysis;complement activation	GO:0004252	IEA:InterPro;serine-type endopeptidase activity	PF00089;PF00092;PF00084	Trypsin;1;VWA;3;Sushi			IPR009003;IPR000436;IPR001314;IPR001254;IPR011360;IPR002035;IPR018114	Peptidase_S1;Sushi_SCR_CCP;VWF_A;Trypsin-like_Pept_dom;Peptidase_S1A;Peptidase_S1_AS;Compl_C2_B
XLOC_025613	1.0567	-2.47478	0.520949	-4.75052	2.02898e-06	1.21639e-05	TCONS_00132461	2335	871346	gnl|BL_ORD_ID|871346	T1SZ49_SCIOC	372	953	1.11249e-120	1325	2104	5	266	-1	0	216	2	262		Sciaenops ocellatus (Red drum)			GO:0042446	IEA:UniProtKB-KW;hormone biosynthetic process	GO:0004800	IEA:InterPro;thyroxine 5'-deiodinase activity	PF00837	1;T4_deiodinase			IPR000643;IPR027252;IPR008261	Iodothyronine_deiodinase_I/III;Iodothyronine_deiodinase_AS;Iodothyronine_deiodinase
XLOC_022331	2.95975	-2.47102	0.39296	-6.28823	3.21113e-10	3.70358e-09	TCONS_00117546	3205	715000	gnl|BL_ORD_ID|715000	Q4SG03_TETNG	157	396	7.42867e-38	207	449	647	727	3	0	72	0	81	Chromosome 7 SCAF14601	whole genome shotgun sequence.;	Tetraodon nigroviridis (Spotted green pufferfish) (ChelonodonTetraodon nigroviridis (Spotted green pufferfish) (Chelonodonnigroviridis)			GO:0035556	IEA:InterPro;intracellular signal transduction	GO:0004674;GO:0005524	IEA:UniProtKB-KW;protein serine/threonine kinase activity;ATP binding	PF03607;PF00069	1;Pkinase;DCX;2			IPR017441;IPR000719;IPR003533;IPR002290;IPR020636;IPR008271;IPR011009
XLOC_022331	2.95975	-2.47102	0.39296	-6.28823	3.21113e-10	3.70358e-09	TCONS_00117547	3593	715000	gnl|BL_ORD_ID|715000	Q4SG03_TETNG	165	417	2.14783e-40	1	255	643	727	1	0	75	0	85	Chromosome 7 SCAF14601	whole genome shotgun sequence.;	Tetraodon nigroviridis (Spotted green pufferfish) (ChelonodonTetraodon nigroviridis (Spotted green pufferfish) (Chelonodonnigroviridis)			GO:0035556	IEA:InterPro;intracellular signal transduction	GO:0004674;GO:0005524	IEA:UniProtKB-KW;protein serine/threonine kinase activity;ATP binding	PF03607;PF00069	1;Pkinase;DCX;2			IPR017441;IPR000719;IPR003533;IPR002290;IPR020636;IPR008271;IPR011009
XLOC_022331	2.95975	-2.47102	0.39296	-6.28823	3.21113e-10	3.70358e-09	TCONS_00117548	3593	715000	gnl|BL_ORD_ID|715000	Q4SG03_TETNG	165	417	2.14783e-40	1	255	643	727	1	0	75	0	85	Chromosome 7 SCAF14601	whole genome shotgun sequence.;	Tetraodon nigroviridis (Spotted green pufferfish) (ChelonodonTetraodon nigroviridis (Spotted green pufferfish) (Chelonodonnigroviridis)			GO:0035556	IEA:InterPro;intracellular signal transduction	GO:0004674;GO:0005524	IEA:UniProtKB-KW;protein serine/threonine kinase activity;ATP binding	PF03607;PF00069	1;Pkinase;DCX;2			IPR017441;IPR000719;IPR003533;IPR002290;IPR020636;IPR008271;IPR011009
XLOC_022331	2.95975	-2.47102	0.39296	-6.28823	3.21113e-10	3.70358e-09	TCONS_00117549	4055	516373	gnl|BL_ORD_ID|516373	I3K434_ORENI	326	834	4.21666e-94	396	893	558	723	3	0	151	0	166	Uncharacterized protein;	Oreochromis niloticus (Nile tilapia) (Tilapia nilotica)			GO:0035556	IEA:InterPro;intracellular signal transduction	GO:0004674;GO:0005524	IEA:UniProtKB-KW;protein serine/threonine kinase activity;ATP binding	PF03607;PF00069	1;Pkinase;DCX;2			IPR017441;IPR000719;IPR003533;IPR002290;IPR020636;IPR008271;IPR011009	Ca/CaM-dep_Ca-dep_prot_Kinase;Ser/Thr_kinase_AS;Prot_kinase_dom;Protein_kinase_ATP_BS;Doublecortin_dom;Kinase-like_dom;Ser/Thr_dual-sp_kinase_dom
XLOC_022331	2.95975	-2.47102	0.39296	-6.28823	3.21113e-10	3.70358e-09	TCONS_00117550	3336	516373	gnl|BL_ORD_ID|516373	I3K434_ORENI	350	896	1.20665e-103	3	536	546	723	3	0	163	0	178	Uncharacterized protein;	Oreochromis niloticus (Nile tilapia) (Tilapia nilotica)			GO:0035556	IEA:InterPro;intracellular signal transduction	GO:0004674;GO:0005524	IEA:UniProtKB-KW;protein serine/threonine kinase activity;ATP binding	PF03607;PF00069	1;Pkinase;DCX;2			IPR017441;IPR000719;IPR003533;IPR002290;IPR020636;IPR008271;IPR011009	Ca/CaM-dep_Ca-dep_prot_Kinase;Ser/Thr_kinase_AS;Prot_kinase_dom;Protein_kinase_ATP_BS;Doublecortin_dom;Kinase-like_dom;Ser/Thr_dual-sp_kinase_dom
XLOC_022331	2.95975	-2.47102	0.39296	-6.28823	3.21113e-10	3.70358e-09	TCONS_00117551	3512	516373	gnl|BL_ORD_ID|516373	I3K434_ORENI	350	896	2.78152e-103	3	536	546	723	3	0	163	0	178	Uncharacterized protein;	Oreochromis niloticus (Nile tilapia) (Tilapia nilotica)			GO:0035556	IEA:InterPro;intracellular signal transduction	GO:0004674;GO:0005524	IEA:UniProtKB-KW;protein serine/threonine kinase activity;ATP binding	PF03607;PF00069	1;Pkinase;DCX;2			IPR017441;IPR000719;IPR003533;IPR002290;IPR020636;IPR008271;IPR011009	Ca/CaM-dep_Ca-dep_prot_Kinase;Ser/Thr_kinase_AS;Prot_kinase_dom;Protein_kinase_ATP_BS;Doublecortin_dom;Kinase-like_dom;Ser/Thr_dual-sp_kinase_dom
XLOC_022331	2.95975	-2.47102	0.39296	-6.28823	3.21113e-10	3.70358e-09	TCONS_00117552	3424	516373	gnl|BL_ORD_ID|516373	I3K434_ORENI	350	896	1.84251e-103	3	536	546	723	3	0	163	0	178	Uncharacterized protein;	Oreochromis niloticus (Nile tilapia) (Tilapia nilotica)			GO:0035556	IEA:InterPro;intracellular signal transduction	GO:0004674;GO:0005524	IEA:UniProtKB-KW;protein serine/threonine kinase activity;ATP binding	PF03607;PF00069	1;Pkinase;DCX;2			IPR017441;IPR000719;IPR003533;IPR002290;IPR020636;IPR008271;IPR011009	Ca/CaM-dep_Ca-dep_prot_Kinase;Ser/Thr_kinase_AS;Prot_kinase_dom;Protein_kinase_ATP_BS;Doublecortin_dom;Kinase-like_dom;Ser/Thr_dual-sp_kinase_dom
XLOC_022331	2.95975	-2.47102	0.39296	-6.28823	3.21113e-10	3.70358e-09	TCONS_00117553	3398	516373	gnl|BL_ORD_ID|516373	I3K434_ORENI	350	896	1.64346e-103	3	536	546	723	3	0	163	0	178	Uncharacterized protein;	Oreochromis niloticus (Nile tilapia) (Tilapia nilotica)			GO:0035556	IEA:InterPro;intracellular signal transduction	GO:0004674;GO:0005524	IEA:UniProtKB-KW;protein serine/threonine kinase activity;ATP binding	PF03607;PF00069	1;Pkinase;DCX;2			IPR017441;IPR000719;IPR003533;IPR002290;IPR020636;IPR008271;IPR011009	Ca/CaM-dep_Ca-dep_prot_Kinase;Ser/Thr_kinase_AS;Prot_kinase_dom;Protein_kinase_ATP_BS;Doublecortin_dom;Kinase-like_dom;Ser/Thr_dual-sp_kinase_dom
XLOC_022331	2.95975	-2.47102	0.39296	-6.28823	3.21113e-10	3.70358e-09	TCONS_00117554	3424	516373	gnl|BL_ORD_ID|516373	I3K434_ORENI	350	896	1.84251e-103	3	536	546	723	3	0	163	0	178	Uncharacterized protein;	Oreochromis niloticus (Nile tilapia) (Tilapia nilotica)			GO:0035556	IEA:InterPro;intracellular signal transduction	GO:0004674;GO:0005524	IEA:UniProtKB-KW;protein serine/threonine kinase activity;ATP binding	PF03607;PF00069	1;Pkinase;DCX;2			IPR017441;IPR000719;IPR003533;IPR002290;IPR020636;IPR008271;IPR011009	Ca/CaM-dep_Ca-dep_prot_Kinase;Ser/Thr_kinase_AS;Prot_kinase_dom;Protein_kinase_ATP_BS;Doublecortin_dom;Kinase-like_dom;Ser/Thr_dual-sp_kinase_dom
XLOC_022331	2.95975	-2.47102	0.39296	-6.28823	3.21113e-10	3.70358e-09	TCONS_00117555	3489	516373	gnl|BL_ORD_ID|516373	I3K434_ORENI	382	980	3.94847e-115	2	583	530	723	2	0	178	0	194	Uncharacterized protein;	Oreochromis niloticus (Nile tilapia) (Tilapia nilotica)			GO:0035556	IEA:InterPro;intracellular signal transduction	GO:0004674;GO:0005524	IEA:UniProtKB-KW;protein serine/threonine kinase activity;ATP binding	PF03607;PF00069	1;Pkinase;DCX;2			IPR017441;IPR000719;IPR003533;IPR002290;IPR020636;IPR008271;IPR011009	Ca/CaM-dep_Ca-dep_prot_Kinase;Ser/Thr_kinase_AS;Prot_kinase_dom;Protein_kinase_ATP_BS;Doublecortin_dom;Kinase-like_dom;Ser/Thr_dual-sp_kinase_dom
XLOC_022331	2.95975	-2.47102	0.39296	-6.28823	3.21113e-10	3.70358e-09	TCONS_00117556	3717	516373	gnl|BL_ORD_ID|516373	I3K434_ORENI	446	1145	2.95633e-138	2	679	498	723	2	0	209	0	226	Uncharacterized protein;	Oreochromis niloticus (Nile tilapia) (Tilapia nilotica)			GO:0035556	IEA:InterPro;intracellular signal transduction	GO:0004674;GO:0005524	IEA:UniProtKB-KW;protein serine/threonine kinase activity;ATP binding	PF03607;PF00069	1;Pkinase;DCX;2			IPR017441;IPR000719;IPR003533;IPR002290;IPR020636;IPR008271;IPR011009	Ca/CaM-dep_Ca-dep_prot_Kinase;Ser/Thr_kinase_AS;Prot_kinase_dom;Protein_kinase_ATP_BS;Doublecortin_dom;Kinase-like_dom;Ser/Thr_dual-sp_kinase_dom
XLOC_026172	0.490358	-2.45652	0.609044	-4.0334	5.49752e-05	0.000243425	TCONS_00135382	1669	511520	gnl|BL_ORD_ID|511520	I3JQ72_ORENI	248	632	1.34992e-76	244	945	3	202	1	0	141	36	235	Uncharacterized protein;	Oreochromis niloticus (Nile tilapia) (Tilapia nilotica)	GO:0005634	IEA:UniProtKB-SubCell;nucleus			GO:0043565;GO:0003700	IEA:InterPro;sequence-specific DNA binding;sequence-specific DNA binding transcription factor activity	PF00046	1;Homeobox			IPR020479;IPR001356;IPR017970;IPR009057	Homeobox_CS;Homeodomain-like;Homeobox_metazoa;Homeobox_dom
XLOC_026172	0.490358	-2.45652	0.609044	-4.0334	5.49752e-05	0.000243425	TCONS_00135383	1440	511520	gnl|BL_ORD_ID|511520	I3JQ72_ORENI	249	634	9.75009e-78	147	716	3	202	3	0	137	14	202	Uncharacterized protein;	Oreochromis niloticus (Nile tilapia) (Tilapia nilotica)	GO:0005634	IEA:UniProtKB-SubCell;nucleus			GO:0043565;GO:0003700	IEA:InterPro;sequence-specific DNA binding;sequence-specific DNA binding transcription factor activity	PF00046	1;Homeobox			IPR020479;IPR001356;IPR017970;IPR009057	Homeobox_CS;Homeodomain-like;Homeobox_metazoa;Homeobox_dom
XLOC_098703	1.31817	-2.45643	0.433866	-5.66172	1.49861e-08	1.31579e-07	TCONS_00425041	2829	100653	gnl|BL_ORD_ID|100653	C1BY77_ESOLU	194	491	5.41009e-55	83	418	47	158	2	0	90	0	112	Thiosulfate sulfurtransferase KAT;	Esox lucius (Northern pike)			GO:0008152	IEA:GOC;metabolic process	GO:0016740	IEA:UniProtKB-KW;transferase activity	PF00581	1;Rhodanese			IPR001763	Rhodanese-like_dom
XLOC_098703	1.31817	-2.45643	0.433866	-5.66172	1.49861e-08	1.31579e-07	TCONS_00425042	3303	100653	gnl|BL_ORD_ID|100653	C1BY77_ESOLU	228	581	4.28228e-67	476	892	21	158	2	0	109	1	139	Thiosulfate sulfurtransferase KAT;	Esox lucius (Northern pike)			GO:0008152	IEA:GOC;metabolic process	GO:0016740	IEA:UniProtKB-KW;transferase activity	PF00581	1;Rhodanese			IPR001763	Rhodanese-like_dom
XLOC_098703	1.31817	-2.45643	0.433866	-5.66172	1.49861e-08	1.31579e-07	TCONS_00425043	2934	100653	gnl|BL_ORD_ID|100653	C1BY77_ESOLU	230	584	7.38219e-68	107	523	21	158	2	0	109	1	139	Thiosulfate sulfurtransferase KAT;	Esox lucius (Northern pike)			GO:0008152	IEA:GOC;metabolic process	GO:0016740	IEA:UniProtKB-KW;transferase activity	PF00581	1;Rhodanese			IPR001763	Rhodanese-like_dom
XLOC_022202	90.3372	-2.45201	0.424627	-5.7745	7.71827e-09	7.09215e-08	TCONS_00117009	285	685731	gnl|BL_ORD_ID|685731	Q2L4Q6_ONCMY	103	255	1.25341e-24	91	285	259	323	1	0	46	0	65	Complement factor H;	Oncorhynchus mykiss (Rainbow trout) (Salmo gairdneri)							PF00084	11;Sushi			IPR000436	Sushi_SCR_CCP
XLOC_022202	90.3372	-2.45201	0.424627	-5.7745	7.71827e-09	7.09215e-08	TCONS_00117010	1555	685731	gnl|BL_ORD_ID|685731	Q2L4Q6_ONCMY	596	1536	0	70	1110	267	614	1	0	303	1	348	Complement factor H;	Oncorhynchus mykiss (Rainbow trout) (Salmo gairdneri)							PF00084	11;Sushi			IPR000436	Sushi_SCR_CCP
XLOC_027850	3.08798	-2.45168	0.508159	-4.82464	1.40253e-06	8.64731e-06	NA	NA	NA	NA	NA	NA	NA	NA	NA	NA	NA	NA	NA	NA	NA	NA	NA	NA	NA	NA	NA	NA	NA	NA	NA	NA	NA	NA	NA	NA	NA
XLOC_006564	5.29476	-2.44473	0.27735	-8.8146	1.20114e-18	4.39296e-17	TCONS_00035138	2156	730494	gnl|BL_ORD_ID|730494	Q502J1_DANRE	540	1389	0	176	1063	1	295	2	0	275	1	296	Zgc:112161;	Danio rerio (Zebrafish) (Brachydanio rerio)			GO:0006886	IEA:InterPro;intracellular protein transport					dre:553682	-	IPR000744;IPR011990	NSF_attach;TPR-like_helical
XLOC_006564	5.29476	-2.44473	0.27735	-8.8146	1.20114e-18	4.39296e-17	TCONS_00035139	3534	202703	gnl|BL_ORD_ID|202703	F1Q9P4_DANRE	324	830	2.64195e-142	127	693	1	188	1	0	174	1	189	Uncharacterized protein;	Danio rerio (Zebrafish) (Brachydanio rerio)			GO:0006886	IEA:InterPro;intracellular protein transport							IPR000744;IPR011990	NSF_attach;TPR-like_helical
XLOC_006564	5.29476	-2.44473	0.27735	-8.8146	1.20114e-18	4.39296e-17	TCONS_00035140	2047	715101	gnl|BL_ORD_ID|715101	Q4SGA5_TETNG	341	874	2.23237e-136	412	954	1281	1461	1	0	172	0	181	Chromosome 17 SCAF14597	whole genome shotgun sequence;	Tetraodon nigroviridis (Spotted green pufferfish) (ChelonodonTetraodon nigroviridis (Spotted green pufferfish) (Chelonodonnigroviridis)	GO:0005634;GO:0005737	IEA:InterPro;nucleus;cytoplasm	GO:0016042;GO:0051726;GO:0035556;GO:0007420	IEA:InterPro;regulation of cell cycle;brain development;lipid catabolic process;intracellular signal transduction	GO:0004435;GO:0005509;GO:0004871	IEA:UniProtKB-KW;IEA:InterPro;phosphatidylinositol phospholipase C activity;signal transducer activity;calcium ion binding	PF00388;PF08703;PF00168;PF00387;PF09279	PI-PLC-Y;EF-hand_like;1;PLC-beta_C;PI-PLC-X;C2			IPR000909;IPR015359;IPR011990;IPR011992;IPR001192;IPR001711;IPR017946;IPR011993;IPR028400;IPR000008;IPR014815
XLOC_054151	4.89342	-2.44182	0.409134	-5.96827	2.39783e-09	2.40001e-08	TCONS_00250435	2557	73389	gnl|BL_ORD_ID|73389	B5X8Z6_SALSA	121	303	1.51453e-31	1835	2137	19	109	2	0	67	10	101	Transposable element Tcb2 transposase;	Salmo salar (Atlantic salmon)
XLOC_054151	4.89342	-2.44182	0.409134	-5.96827	2.39783e-09	2.40001e-08	TCONS_00250436	2864	73389	gnl|BL_ORD_ID|73389	B5X8Z6_SALSA	123	307	6.06829e-32	2142	2444	19	109	3	0	67	10	101	Transposable element Tcb2 transposase;	Salmo salar (Atlantic salmon)
XLOC_054151	4.89342	-2.44182	0.409134	-5.96827	2.39783e-09	2.40001e-08	TCONS_00250437	2709	289568	gnl|BL_ORD_ID|289568	G3NMY8_GASAC	125	312	2.06822e-27	699	1112	200	336	3	0	68	5	140	Uncharacterized protein;	Gasterosteus aculeatus (Three-spined stickleback)	GO:0005615	IEA:InterPro;extracellular space	GO:0010951	IEA:GOC;negative regulation of endopeptidase activity	GO:0004866	IEA:InterPro;endopeptidase inhibitor activity	PF07677;PF10569;PF00207;PF07678;PF07703	A2M;1;A2M_N_2;A2M_recep;Thiol-ester_cl;A2M_comp			IPR014756;IPR019742;IPR001599;IPR011626;IPR011625;IPR009048;IPR008930;IPR019565	Macroglobln_a2;A-macroglobulin_rcpt-bd;Terpenoid_cyclase/PrenylTrfase;A2M_N_2;Ig_E-set;MacrogloblnA2_thiol-ester-bond;MacrogloblnA2_CS;A2M_comp
XLOC_054151	4.89342	-2.44182	0.409134	-5.96827	2.39783e-09	2.40001e-08	TCONS_00250438	3016	289568	gnl|BL_ORD_ID|289568	G3NMY8_GASAC	125	312	2.65818e-27	699	1112	200	336	3	0	68	5	140	Uncharacterized protein;	Gasterosteus aculeatus (Three-spined stickleback)	GO:0005615	IEA:InterPro;extracellular space	GO:0010951	IEA:GOC;negative regulation of endopeptidase activity	GO:0004866	IEA:InterPro;endopeptidase inhibitor activity	PF07677;PF10569;PF00207;PF07678;PF07703	A2M;1;A2M_N_2;A2M_recep;Thiol-ester_cl;A2M_comp			IPR014756;IPR019742;IPR001599;IPR011626;IPR011625;IPR009048;IPR008930;IPR019565	Macroglobln_a2;A-macroglobulin_rcpt-bd;Terpenoid_cyclase/PrenylTrfase;A2M_N_2;Ig_E-set;MacrogloblnA2_thiol-ester-bond;MacrogloblnA2_CS;A2M_comp
XLOC_054151	4.89342	-2.44182	0.409134	-5.96827	2.39783e-09	2.40001e-08	TCONS_00250439	3274	289568	gnl|BL_ORD_ID|289568	G3NMY8_GASAC	101	251	1.65003e-55	1552	1800	581	661	1	0	52	2	83	Uncharacterized protein;	Gasterosteus aculeatus (Three-spined stickleback)	GO:0005615	IEA:InterPro;extracellular space	GO:0010951	IEA:GOC;negative regulation of endopeptidase activity	GO:0004866	IEA:InterPro;endopeptidase inhibitor activity	PF07677;PF10569;PF00207;PF07678;PF07703	A2M;1;A2M_N_2;A2M_recep;Thiol-ester_cl;A2M_comp			IPR014756;IPR019742;IPR001599;IPR011626;IPR011625;IPR009048;IPR008930;IPR019565	Macroglobln_a2;A-macroglobulin_rcpt-bd;Terpenoid_cyclase/PrenylTrfase;A2M_N_2;Ig_E-set;MacrogloblnA2_thiol-ester-bond;MacrogloblnA2_CS;A2M_comp
XLOC_054151	4.89342	-2.44182	0.409134	-5.96827	2.39783e-09	2.40001e-08	TCONS_00250440	3046	289616	gnl|BL_ORD_ID|289616	G3NN36_GASAC	126	316	1.08146e-27	729	1142	433	569	3	0	68	5	140	Uncharacterized protein;	Gasterosteus aculeatus (Three-spined stickleback)	GO:0005615	IEA:InterPro;extracellular space	GO:0010951	IEA:GOC;negative regulation of endopeptidase activity	GO:0004866	IEA:InterPro;endopeptidase inhibitor activity	PF07677;PF10569;PF00207;PF07678;PF07703;PF01835	A2M;1;A2M_N_2;A2M_recep;A2M_N;Thiol-ester_cl;A2M_comp			IPR014756;IPR019742;IPR001599;IPR011626;IPR002890;IPR011625;IPR009048;IPR008930;IPR019565	Macroglobln_a2;A-macroglobulin_rcpt-bd;Terpenoid_cyclase/PrenylTrfase;A2M_N_2;Ig_E-set;MacrogloblnA2_thiol-ester-bond;A2M_N;MacrogloblnA2_CS;A2M_comp
XLOC_054151	4.89342	-2.44182	0.409134	-5.96827	2.39783e-09	2.40001e-08	TCONS_00250441	1456	73389	gnl|BL_ORD_ID|73389	B5X8Z6_SALSA	123	307	2.73526e-32	734	1036	19	109	2	0	67	10	101	Transposable element Tcb2 transposase;	Salmo salar (Atlantic salmon)
XLOC_048973	1.18371	-2.43744	0.447222	-5.45017	5.0321e-08	4.01178e-07	TCONS_00231256	1635	285037	gnl|BL_ORD_ID|285037	G3N9Q9_GASAC	173	437	4.08278e-48	71	625	33	213	2	0	93	4	185	Uncharacterized protein;	Gasterosteus aculeatus (Three-spined stickleback)							PF08357	1;SEFIR			IPR013568	SEFIR
XLOC_070109	0.79669	-2.43683	0.447198	-5.44911	5.06227e-08	4.03444e-07	TCONS_00312139	2709	685968	gnl|BL_ORD_ID|685968	Q2LK91_ONCMY	163	412	4.19138e-40	2447	2707	366	452	-3	0	74	0	87	FBPL4;	Oncorhynchus mykiss (Rainbow trout) (Salmo gairdneri)			GO:0007155	IEA:InterPro;cell adhesion			PF00754	4;F5_F8_type_C			IPR000421;IPR006585;IPR008979	Coagulation_fac_5/8-C_type_dom;Galactose-bd-like;FTP1
XLOC_070109	0.79669	-2.43683	0.447198	-5.44911	5.06227e-08	4.03444e-07	TCONS_00312140	2175	685968	gnl|BL_ORD_ID|685968	Q2LK91_ONCMY	163	412	1.26957e-40	1913	2173	366	452	-3	0	74	0	87	FBPL4;	Oncorhynchus mykiss (Rainbow trout) (Salmo gairdneri)			GO:0007155	IEA:InterPro;cell adhesion			PF00754	4;F5_F8_type_C			IPR000421;IPR006585;IPR008979	Coagulation_fac_5/8-C_type_dom;Galactose-bd-like;FTP1
XLOC_051379	16.767	-2.43471	0.204943	-11.8799	1.50501e-32	2.56529e-30	TCONS_00239383	1916	519277	gnl|BL_ORD_ID|519277	I3KCE3_ORENI	214	543	7.3713e-79	263	658	451	587	2	0	101	5	137	Uncharacterized protein;	Oreochromis niloticus (Nile tilapia) (Tilapia nilotica)					GO:0000166;GO:0003676	IEA:InterPro;nucleotide binding;nucleic acid binding	PF00076	3;RRM_1			IPR000504;IPR012677	Nucleotide-bd_a/b_plait;RRM_dom
XLOC_051379	16.767	-2.43471	0.204943	-11.8799	1.50501e-32	2.56529e-30	TCONS_00239384	1929	299447	gnl|BL_ORD_ID|299447	G3PGH2_GASAC	167	421	8.32738e-58	547	1263	356	600	1	0	113	20	252	Uncharacterized protein;	Gasterosteus aculeatus (Three-spined stickleback)					GO:0000166;GO:0003676	IEA:InterPro;nucleotide binding;nucleic acid binding	PF00076	1;RRM_1			IPR000504;IPR012677	Nucleotide-bd_a/b_plait;RRM_dom
XLOC_051379	16.767	-2.43471	0.204943	-11.8799	1.50501e-32	2.56529e-30	TCONS_00239385	2205	299447	gnl|BL_ORD_ID|299447	G3PGH2_GASAC	175	442	6.8573e-45	772	1539	336	600	1	0	122	23	272	Uncharacterized protein;	Gasterosteus aculeatus (Three-spined stickleback)					GO:0000166;GO:0003676	IEA:InterPro;nucleotide binding;nucleic acid binding	PF00076	1;RRM_1			IPR000504;IPR012677	Nucleotide-bd_a/b_plait;RRM_dom
XLOC_051379	16.767	-2.43471	0.204943	-11.8799	1.50501e-32	2.56529e-30	TCONS_00239386	2283	519277	gnl|BL_ORD_ID|519277	I3KCE3_ORENI	192	486	3.27405e-72	621	1025	451	587	3	0	101	2	137	Uncharacterized protein;	Oreochromis niloticus (Nile tilapia) (Tilapia nilotica)					GO:0000166;GO:0003676	IEA:InterPro;nucleotide binding;nucleic acid binding	PF00076	3;RRM_1			IPR000504;IPR012677	Nucleotide-bd_a/b_plait;RRM_dom
XLOC_051379	16.767	-2.43471	0.204943	-11.8799	1.50501e-32	2.56529e-30	TCONS_00239387	2225	299447	gnl|BL_ORD_ID|299447	G3PGH2_GASAC	252	641	1.692e-71	621	1559	280	600	3	0	166	22	328	Uncharacterized protein;	Gasterosteus aculeatus (Three-spined stickleback)					GO:0000166;GO:0003676	IEA:InterPro;nucleotide binding;nucleic acid binding	PF00076	1;RRM_1			IPR000504;IPR012677	Nucleotide-bd_a/b_plait;RRM_dom
XLOC_040379	1.13601	-2.43116	0.385428	-6.30769	2.83228e-10	3.29959e-09	NA	NA	NA	NA	NA	NA	NA	NA	NA	NA	NA	NA	NA	NA	NA	NA	NA	NA	NA	NA	NA	NA	NA	NA	NA	NA	NA	NA	NA	NA	NA
XLOC_081691	3.23882	-2.42897	0.402995	-6.02731	1.66715e-09	1.71055e-08	TCONS_00361600	3488	176093	gnl|BL_ORD_ID|176093	E7EYH7_DANRE	118	295	1.4167e-27	313	915	1	203	1	0	78	18	211	Uncharacterized protein;	Danio rerio (Zebrafish) (Brachydanio rerio)							PF07686	2;V-set			IPR007110;IPR013783;IPR013106;IPR003599	Ig_V-set;Ig-like_dom;Ig_sub;Ig-like_fold
XLOC_081691	3.23882	-2.42897	0.402995	-6.02731	1.66715e-09	1.71055e-08	TCONS_00361601	3021	176093	gnl|BL_ORD_ID|176093	E7EYH7_DANRE	118	294	1.38145e-27	313	915	1	203	1	0	78	18	211	Uncharacterized protein;	Danio rerio (Zebrafish) (Brachydanio rerio)							PF07686	2;V-set			IPR007110;IPR013783;IPR013106;IPR003599	Ig_V-set;Ig-like_dom;Ig_sub;Ig-like_fold
XLOC_081691	3.23882	-2.42897	0.402995	-6.02731	1.66715e-09	1.71055e-08	TCONS_00361602	3252	894235	gnl|BL_ORD_ID|894235	U3JAL9_DANRE	124	310	1.66003e-28	341	1378	6	330	2	0	104	49	360	Uncharacterized protein;	Danio rerio (Zebrafish) (Brachydanio rerio)							PF07686	2;V-set			IPR007110;IPR013783;IPR013106;IPR003599	Ig_V-set;Ig-like_dom;Ig_sub;Ig-like_fold
XLOC_081691	3.23882	-2.42897	0.402995	-6.02731	1.66715e-09	1.71055e-08	TCONS_00361603	3111	176093	gnl|BL_ORD_ID|176093	E7EYH7_DANRE	117	293	1.82531e-27	341	943	1	203	2	0	78	18	211	Uncharacterized protein;	Danio rerio (Zebrafish) (Brachydanio rerio)							PF07686	2;V-set			IPR007110;IPR013783;IPR013106;IPR003599	Ig_V-set;Ig-like_dom;Ig_sub;Ig-like_fold
XLOC_081691	3.23882	-2.42897	0.402995	-6.02731	1.66715e-09	1.71055e-08	TCONS_00361604	3098	894235	gnl|BL_ORD_ID|894235	U3JAL9_DANRE	124	310	1.34233e-28	187	1224	6	330	1	0	104	49	360	Uncharacterized protein;	Danio rerio (Zebrafish) (Brachydanio rerio)							PF07686	2;V-set			IPR007110;IPR013783;IPR013106;IPR003599	Ig_V-set;Ig-like_dom;Ig_sub;Ig-like_fold
XLOC_075364	1.54694	-2.42513	0.373652	-6.49035	8.56395e-11	1.08084e-09	TCONS_00335530	597	514418	gnl|BL_ORD_ID|514418	I3JYH6_ORENI	295	753	7.45305e-95	100	594	31	195	1	0	144	0	165	Uncharacterized protein;	Oreochromis niloticus (Nile tilapia) (Tilapia nilotica)			GO:0006749	IEA:InterPro;glutathione metabolic process	GO:0003840	IEA:InterPro;gamma-glutamyltransferase activity	PF01019	1;G_glu_transpept			IPR000101	GGT_peptidase
XLOC_044288	35.1834	-2.42281	0.416351	-5.81916	5.91454e-09	5.53549e-08	TCONS_00210365	1122	769905	gnl|BL_ORD_ID|769905	Q70W31_ONCMY	527	1357	0	218	997	1	260	2	0	251	0	260	C1R/C1S subunit of Ca2+-dependent complex;	Oncorhynchus mykiss (Rainbow trout) (Salmo gairdneri)	GO:0005576	IEA:InterPro;extracellular region	GO:0006956;GO:0006508	IEA:UniProtKB-KW;IEA:InterPro;proteolysis;complement activation	GO:0004252;GO:0005509	IEA:InterPro;serine-type endopeptidase activity;calcium ion binding	PF00089;PF00084;PF00431	Trypsin;1;Sushi;2;CUB			IPR000859;IPR024175;IPR001314;IPR001881;IPR013032;IPR009003;IPR000436;IPR018097;IPR001254;IPR018114	EGF-like_CS;Trypsin-like_Pept_dom;Peptidase_S1_AS;EGF-like_Ca-bd_dom;Peptidase_S1;Pept_S1A_C1r/C1S/mannan-bd;Sushi_SCR_CCP;EGF_Ca-bd_CS;Peptidase_S1A;CUB_dom
XLOC_044288	35.1834	-2.42281	0.416351	-5.81916	5.91454e-09	5.53549e-08	TCONS_00210366	1043	769905	gnl|BL_ORD_ID|769905	Q70W31_ONCMY	527	1357	0	139	918	1	260	1	0	251	0	260	C1R/C1S subunit of Ca2+-dependent complex;	Oncorhynchus mykiss (Rainbow trout) (Salmo gairdneri)	GO:0005576	IEA:InterPro;extracellular region	GO:0006956;GO:0006508	IEA:UniProtKB-KW;IEA:InterPro;proteolysis;complement activation	GO:0004252;GO:0005509	IEA:InterPro;serine-type endopeptidase activity;calcium ion binding	PF00089;PF00084;PF00431	Trypsin;1;Sushi;2;CUB			IPR000859;IPR024175;IPR001314;IPR001881;IPR013032;IPR009003;IPR000436;IPR018097;IPR001254;IPR018114	EGF-like_CS;Trypsin-like_Pept_dom;Peptidase_S1_AS;EGF-like_Ca-bd_dom;Peptidase_S1;Pept_S1A_C1r/C1S/mannan-bd;Sushi_SCR_CCP;EGF_Ca-bd_CS;Peptidase_S1A;CUB_dom
XLOC_044288	35.1834	-2.42281	0.416351	-5.81916	5.91454e-09	5.53549e-08	TCONS_00210367	1013	769905	gnl|BL_ORD_ID|769905	Q70W31_ONCMY	527	1355	0	39	818	1	260	3	0	251	0	260	C1R/C1S subunit of Ca2+-dependent complex;	Oncorhynchus mykiss (Rainbow trout) (Salmo gairdneri)	GO:0005576	IEA:InterPro;extracellular region	GO:0006956;GO:0006508	IEA:UniProtKB-KW;IEA:InterPro;proteolysis;complement activation	GO:0004252;GO:0005509	IEA:InterPro;serine-type endopeptidase activity;calcium ion binding	PF00089;PF00084;PF00431	Trypsin;1;Sushi;2;CUB			IPR000859;IPR024175;IPR001314;IPR001881;IPR013032;IPR009003;IPR000436;IPR018097;IPR001254;IPR018114	EGF-like_CS;Trypsin-like_Pept_dom;Peptidase_S1_AS;EGF-like_Ca-bd_dom;Peptidase_S1;Pept_S1A_C1r/C1S/mannan-bd;Sushi_SCR_CCP;EGF_Ca-bd_CS;Peptidase_S1A;CUB_dom
XLOC_079176	12.4374	-2.42249	0.268447	-9.02408	1.81216e-19	7.24739e-18	NA	NA	NA	NA	NA	NA	NA	NA	NA	NA	NA	NA	NA	NA	NA	NA	NA	NA	NA	NA	NA	NA	NA	NA	NA	NA	NA	NA	NA	NA	NA
XLOC_090698	2.87178	-2.41962	0.41764	-5.79355	6.89141e-09	6.37549e-08	NA	NA	NA	NA	NA	NA	NA	NA	NA	NA	NA	NA	NA	NA	NA	NA	NA	NA	NA	NA	NA	NA	NA	NA	NA	NA	NA	NA	NA	NA	NA
XLOC_091083	6.4744	-2.41942	0.342925	-7.05525	1.72293e-12	2.80428e-11	TCONS_00398652	360	500920	gnl|BL_ORD_ID|500920	I3IUU5_ORENI	62	150	2.66511e-10	214	348	1619	1663	-1	0	23	0	45	Uncharacterized protein;	Oreochromis niloticus (Nile tilapia) (Tilapia nilotica)	GO:0005615	IEA:InterPro;extracellular space	GO:0010951	IEA:GOC;negative regulation of endopeptidase activity	GO:0004866	IEA:InterPro;endopeptidase inhibitor activity	PF01759;PF01821;PF07677;PF10569;PF00207;PF07678;PF01835;PF07703	A2M_N_2;A2M_recep;A2M_N;NTR;Thiol-ester_cl;A2M;ANATO;1;A2M_comp			IPR008993;IPR001599;IPR000020;IPR011626;IPR002890;IPR011625;IPR009048;IPR001134;IPR008930;IPR018933;IPR019565;IPR018081	A-macroglobulin_rcpt-bd;A2M_N_2;Anaphylatoxin/fibulin;Netrin_domain;MacrogloblnA2_thiol-ester-bond;A2M_N;Macroglobln_a2;Terpenoid_cyclase/PrenylTrfase;TIMP-like_OB-fold;Netrin_module_non-TIMP;Anaphylatoxin_comp_syst;A2M_comp
XLOC_074085	1.5666	-2.41693	0.67825	-3.56349	0.000365961	0.0013412	TCONS_00329392	2128	177613	gnl|BL_ORD_ID|177613	E7F3B7_DANRE	94	232	1.65767e-31	831	1166	103	211	3	0	46	3	112	Uncharacterized protein;	Danio rerio (Zebrafish) (Brachydanio rerio)							PF02994	1;Transposase_22			IPR004244	Transposase_22
XLOC_037143	2.28849	-2.40309	0.383264	-6.27007	3.60876e-10	4.12409e-09	TCONS_00181589	2272	212586	gnl|BL_ORD_ID|212586	F1R5F4_DANRE	146	368	4.35508e-39	521	826	4	101	2	0	74	4	102	Proline-rich protein 15-like protein A;	Danio rerio (Zebrafish) (Brachydanio rerio)							PF15321	1;ATAD4	dre:445084	-	IPR028237	PRR15
XLOC_037143	2.28849	-2.40309	0.383264	-6.27007	3.60876e-10	4.12409e-09	TCONS_00181590	1869	212586	gnl|BL_ORD_ID|212586	F1R5F4_DANRE	146	368	1.17787e-39	118	417	4	99	1	0	74	4	100	Proline-rich protein 15-like protein A;	Danio rerio (Zebrafish) (Brachydanio rerio)							PF15321	1;ATAD4	dre:445084	-	IPR028237	PRR15
XLOC_037143	2.28849	-2.40309	0.383264	-6.27007	3.60876e-10	4.12409e-09	TCONS_00181591	2046	212586	gnl|BL_ORD_ID|212586	F1R5F4_DANRE	146	367	2.47285e-39	295	600	4	101	1	0	74	4	102	Proline-rich protein 15-like protein A;	Danio rerio (Zebrafish) (Brachydanio rerio)							PF15321	1;ATAD4	dre:445084	-	IPR028237	PRR15
XLOC_037143	2.28849	-2.40309	0.383264	-6.27007	3.60876e-10	4.12409e-09	TCONS_00181592	1881	212586	gnl|BL_ORD_ID|212586	F1R5F4_DANRE	146	366	2.0063e-39	130	435	4	101	1	0	74	4	102	Proline-rich protein 15-like protein A;	Danio rerio (Zebrafish) (Brachydanio rerio)							PF15321	1;ATAD4	dre:445084	-	IPR028237	PRR15
XLOC_047890	6.27452	-2.40032	0.342706	-7.00402	2.48724e-12	3.95357e-11	TCONS_00226307	1715	803710	gnl|BL_ORD_ID|803710	Q9IAT1_ONCMY	804	2075	0	333	1715	1	461	3	0	442	0	461	Cytochrome P450 2K5;	Oncorhynchus mykiss (Rainbow trout) (Salmo gairdneri)					GO:0020037;GO:0005506;GO:0016712	IEA:InterPro;oxidoreductase activity	acting on paired donors	with incorporation or reduction of molecular oxygen	reduced flavin or flavoprotein as one donor	and incorporation of one atom of oxygen;iron ion binding;heme binding	PF00067	1;p450
XLOC_047890	6.27452	-2.40032	0.342706	-7.00402	2.48724e-12	3.95357e-11	TCONS_00226308	2798	803710	gnl|BL_ORD_ID|803710	Q9IAT1_ONCMY	884	2283	0	333	1847	1	505	3	0	481	0	505	Cytochrome P450 2K5;	Oncorhynchus mykiss (Rainbow trout) (Salmo gairdneri)					GO:0020037;GO:0005506;GO:0016712	IEA:InterPro;oxidoreductase activity	acting on paired donors	with incorporation or reduction of molecular oxygen	reduced flavin or flavoprotein as one donor	and incorporation of one atom of oxygen;iron ion binding;heme binding	PF00067	1;p450
XLOC_047890	6.27452	-2.40032	0.342706	-7.00402	2.48724e-12	3.95357e-11	TCONS_00226309	2781	803710	gnl|BL_ORD_ID|803710	Q9IAT1_ONCMY	767	1978	0	312	1640	1	443	3	0	424	0	443	Cytochrome P450 2K5;	Oncorhynchus mykiss (Rainbow trout) (Salmo gairdneri)					GO:0020037;GO:0005506;GO:0016712	IEA:InterPro;oxidoreductase activity	acting on paired donors	with incorporation or reduction of molecular oxygen	reduced flavin or flavoprotein as one donor	and incorporation of one atom of oxygen;iron ion binding;heme binding	PF00067	1;p450
XLOC_047890	6.27452	-2.40032	0.342706	-7.00402	2.48724e-12	3.95357e-11	TCONS_00226310	2782	803710	gnl|BL_ORD_ID|803710	Q9IAT1_ONCMY	494	1271	0	312	1172	1	287	3	0	273	0	287	Cytochrome P450 2K5;	Oncorhynchus mykiss (Rainbow trout) (Salmo gairdneri)					GO:0020037;GO:0005506;GO:0016712	IEA:InterPro;oxidoreductase activity	acting on paired donors	with incorporation or reduction of molecular oxygen	reduced flavin or flavoprotein as one donor	and incorporation of one atom of oxygen;iron ion binding;heme binding	PF00067	1;p450
XLOC_047890	6.27452	-2.40032	0.342706	-7.00402	2.48724e-12	3.95357e-11	TCONS_00226311	2778	803710	gnl|BL_ORD_ID|803710	Q9IAT1_ONCMY	494	1271	0	312	1172	1	287	3	0	273	0	287	Cytochrome P450 2K5;	Oncorhynchus mykiss (Rainbow trout) (Salmo gairdneri)					GO:0020037;GO:0005506;GO:0016712	IEA:InterPro;oxidoreductase activity	acting on paired donors	with incorporation or reduction of molecular oxygen	reduced flavin or flavoprotein as one donor	and incorporation of one atom of oxygen;iron ion binding;heme binding	PF00067	1;p450
XLOC_047890	6.27452	-2.40032	0.342706	-7.00402	2.48724e-12	3.95357e-11	TCONS_00226312	1666	803710	gnl|BL_ORD_ID|803710	Q9IAT1_ONCMY	789	2037	0	305	1666	1	454	2	0	435	0	454	Cytochrome P450 2K5;	Oncorhynchus mykiss (Rainbow trout) (Salmo gairdneri)					GO:0020037;GO:0005506;GO:0016712	IEA:InterPro;oxidoreductase activity	acting on paired donors	with incorporation or reduction of molecular oxygen	reduced flavin or flavoprotein as one donor	and incorporation of one atom of oxygen;iron ion binding;heme binding	PF00067	1;p450
XLOC_047890	6.27452	-2.40032	0.342706	-7.00402	2.48724e-12	3.95357e-11	TCONS_00226313	1645	803710	gnl|BL_ORD_ID|803710	Q9IAT1_ONCMY	775	2000	0	305	1645	1	447	2	0	428	0	447	Cytochrome P450 2K5;	Oncorhynchus mykiss (Rainbow trout) (Salmo gairdneri)					GO:0020037;GO:0005506;GO:0016712	IEA:InterPro;oxidoreductase activity	acting on paired donors	with incorporation or reduction of molecular oxygen	reduced flavin or flavoprotein as one donor	and incorporation of one atom of oxygen;iron ion binding;heme binding	PF00067	1;p450
XLOC_047890	6.27452	-2.40032	0.342706	-7.00402	2.48724e-12	3.95357e-11	TCONS_00226314	2861	803710	gnl|BL_ORD_ID|803710	Q9IAT1_ONCMY	805	2078	0	305	1690	1	462	2	0	442	0	462	Cytochrome P450 2K5;	Oncorhynchus mykiss (Rainbow trout) (Salmo gairdneri)					GO:0020037;GO:0005506;GO:0016712	IEA:InterPro;oxidoreductase activity	acting on paired donors	with incorporation or reduction of molecular oxygen	reduced flavin or flavoprotein as one donor	and incorporation of one atom of oxygen;iron ion binding;heme binding	PF00067	1;p450
XLOC_064013	24.6856	-2.39507	0.222823	-10.7487	6.00825e-27	5.6524e-25	TCONS_00288410	4542	851641	gnl|BL_ORD_ID|851641	S4RNR8_PETMA	94	233	2.11813e-28	73	195	804	844	1	0	41	0	41	Uncharacterized protein;	Petromyzon marinus (Sea lamprey)			GO:0016567	IEA:GOC;protein ubiquitination	GO:0008270;GO:0004842	IEA:InterPro;ubiquitin-protein ligase activity;zinc ion binding	PF02207	1;zf-UBR			IPR001810;IPR006633;IPR011050;IPR022441;IPR003126;IPR012334;IPR006626	Pectin_lyas_fold;Para_beta_helix_rpt-2;F-box_dom;Carb-bd_sugar_hydrolysis-dom;Znf_N-recognin;PbH1;Pectin_lyase_fold/virulence
XLOC_029980	10.0181	-2.39451	0.258549	-9.26131	2.0194e-20	8.94343e-19	TCONS_00152014	4807	20310	gnl|BL_ORD_ID|20310	A5PF61_DANRE	445	1144	1.08739e-140	1497	2579	1	364	3	0	210	3	364	Uncharacterized protein;	Danio rerio (Zebrafish) (Brachydanio rerio)							PF05612	1;DUF781	dre:796447	-	IPR008499	DUF781
XLOC_029980	10.0181	-2.39451	0.258549	-9.26131	2.0194e-20	8.94343e-19	TCONS_00152015	4990	20310	gnl|BL_ORD_ID|20310	A5PF61_DANRE	271	691	3.28738e-78	1497	2192	1	235	3	0	128	3	235	Uncharacterized protein;	Danio rerio (Zebrafish) (Brachydanio rerio)							PF05612	1;DUF781	dre:796447	-	IPR008499	DUF781
XLOC_029980	10.0181	-2.39451	0.258549	-9.26131	2.0194e-20	8.94343e-19	TCONS_00152016	3177	20310	gnl|BL_ORD_ID|20310	A5PF61_DANRE	372	954	6.82593e-117	2	949	2	364	2	0	186	47	363	Uncharacterized protein;	Danio rerio (Zebrafish) (Brachydanio rerio)							PF05612	1;DUF781	dre:796447	-	IPR008499	DUF781
XLOC_086023	175.641	-2.3918	0.358511	-6.67148	2.5324e-11	3.46494e-10	TCONS_00376949	3797	289616	gnl|BL_ORD_ID|289616	G3NN36_GASAC	1064	2750	0	4	2700	44	938	1	0	545	36	915	Uncharacterized protein;	Gasterosteus aculeatus (Three-spined stickleback)	GO:0005615	IEA:InterPro;extracellular space	GO:0010951	IEA:GOC;negative regulation of endopeptidase activity	GO:0004866	IEA:InterPro;endopeptidase inhibitor activity	PF07677;PF10569;PF00207;PF07678;PF07703;PF01835	A2M;1;A2M_N_2;A2M_recep;A2M_N;Thiol-ester_cl;A2M_comp			IPR014756;IPR019742;IPR001599;IPR011626;IPR002890;IPR011625;IPR009048;IPR008930;IPR019565	Macroglobln_a2;A-macroglobulin_rcpt-bd;Terpenoid_cyclase/PrenylTrfase;A2M_N_2;Ig_E-set;MacrogloblnA2_thiol-ester-bond;A2M_N;MacrogloblnA2_CS;A2M_comp
XLOC_086023	175.641	-2.3918	0.358511	-6.67148	2.5324e-11	3.46494e-10	TCONS_00376950	4842	289616	gnl|BL_ORD_ID|289616	G3NN36_GASAC	1566	4054	0	468	4280	89	1351	3	0	805	20	1277	Uncharacterized protein;	Gasterosteus aculeatus (Three-spined stickleback)	GO:0005615	IEA:InterPro;extracellular space	GO:0010951	IEA:GOC;negative regulation of endopeptidase activity	GO:0004866	IEA:InterPro;endopeptidase inhibitor activity	PF07677;PF10569;PF00207;PF07678;PF07703;PF01835	A2M;1;A2M_N_2;A2M_recep;A2M_N;Thiol-ester_cl;A2M_comp			IPR014756;IPR019742;IPR001599;IPR011626;IPR002890;IPR011625;IPR009048;IPR008930;IPR019565	Macroglobln_a2;A-macroglobulin_rcpt-bd;Terpenoid_cyclase/PrenylTrfase;A2M_N_2;Ig_E-set;MacrogloblnA2_thiol-ester-bond;A2M_N;MacrogloblnA2_CS;A2M_comp
XLOC_086023	175.641	-2.3918	0.358511	-6.67148	2.5324e-11	3.46494e-10	TCONS_00376951	18432	289616	gnl|BL_ORD_ID|289616	G3NN36_GASAC	1703	4409	0	468	4586	89	1453	3	0	869	20	1379	Uncharacterized protein;	Gasterosteus aculeatus (Three-spined stickleback)	GO:0005615	IEA:InterPro;extracellular space	GO:0010951	IEA:GOC;negative regulation of endopeptidase activity	GO:0004866	IEA:InterPro;endopeptidase inhibitor activity	PF07677;PF10569;PF00207;PF07678;PF07703;PF01835	A2M;1;A2M_N_2;A2M_recep;A2M_N;Thiol-ester_cl;A2M_comp			IPR014756;IPR019742;IPR001599;IPR011626;IPR002890;IPR011625;IPR009048;IPR008930;IPR019565	Macroglobln_a2;A-macroglobulin_rcpt-bd;Terpenoid_cyclase/PrenylTrfase;A2M_N_2;Ig_E-set;MacrogloblnA2_thiol-ester-bond;A2M_N;MacrogloblnA2_CS;A2M_comp
XLOC_086023	175.641	-2.3918	0.358511	-6.67148	2.5324e-11	3.46494e-10	TCONS_00376952	18106	289616	gnl|BL_ORD_ID|289616	G3NN36_GASAC	1064	2750	0	4	2700	44	938	1	0	545	36	915	Uncharacterized protein;	Gasterosteus aculeatus (Three-spined stickleback)	GO:0005615	IEA:InterPro;extracellular space	GO:0010951	IEA:GOC;negative regulation of endopeptidase activity	GO:0004866	IEA:InterPro;endopeptidase inhibitor activity	PF07677;PF10569;PF00207;PF07678;PF07703;PF01835	A2M;1;A2M_N_2;A2M_recep;A2M_N;Thiol-ester_cl;A2M_comp			IPR014756;IPR019742;IPR001599;IPR011626;IPR002890;IPR011625;IPR009048;IPR008930;IPR019565	Macroglobln_a2;A-macroglobulin_rcpt-bd;Terpenoid_cyclase/PrenylTrfase;A2M_N_2;Ig_E-set;MacrogloblnA2_thiol-ester-bond;A2M_N;MacrogloblnA2_CS;A2M_comp
XLOC_086023	175.641	-2.3918	0.358511	-6.67148	2.5324e-11	3.46494e-10	TCONS_00376953	18104	289616	gnl|BL_ORD_ID|289616	G3NN36_GASAC	1611	4171	0	4	3978	44	1358	1	0	832	22	1331	Uncharacterized protein;	Gasterosteus aculeatus (Three-spined stickleback)	GO:0005615	IEA:InterPro;extracellular space	GO:0010951	IEA:GOC;negative regulation of endopeptidase activity	GO:0004866	IEA:InterPro;endopeptidase inhibitor activity	PF07677;PF10569;PF00207;PF07678;PF07703;PF01835	A2M;1;A2M_N_2;A2M_recep;A2M_N;Thiol-ester_cl;A2M_comp			IPR014756;IPR019742;IPR001599;IPR011626;IPR002890;IPR011625;IPR009048;IPR008930;IPR019565	Macroglobln_a2;A-macroglobulin_rcpt-bd;Terpenoid_cyclase/PrenylTrfase;A2M_N_2;Ig_E-set;MacrogloblnA2_thiol-ester-bond;A2M_N;MacrogloblnA2_CS;A2M_comp
XLOC_086023	175.641	-2.3918	0.358511	-6.67148	2.5324e-11	3.46494e-10	TCONS_00376954	18680	289616	gnl|BL_ORD_ID|289616	G3NN36_GASAC	930	2402	0	1734	3833	429	1124	3	0	467	12	704	Uncharacterized protein;	Gasterosteus aculeatus (Three-spined stickleback)	GO:0005615	IEA:InterPro;extracellular space	GO:0010951	IEA:GOC;negative regulation of endopeptidase activity	GO:0004866	IEA:InterPro;endopeptidase inhibitor activity	PF07677;PF10569;PF00207;PF07678;PF07703;PF01835	A2M;1;A2M_N_2;A2M_recep;A2M_N;Thiol-ester_cl;A2M_comp			IPR014756;IPR019742;IPR001599;IPR011626;IPR002890;IPR011625;IPR009048;IPR008930;IPR019565	Macroglobln_a2;A-macroglobulin_rcpt-bd;Terpenoid_cyclase/PrenylTrfase;A2M_N_2;Ig_E-set;MacrogloblnA2_thiol-ester-bond;A2M_N;MacrogloblnA2_CS;A2M_comp
XLOC_086023	175.641	-2.3918	0.358511	-6.67148	2.5324e-11	3.46494e-10	TCONS_00376955	18104	289616	gnl|BL_ORD_ID|289616	G3NN36_GASAC	1632	4226	0	293	4258	140	1453	2	0	835	20	1328	Uncharacterized protein;	Gasterosteus aculeatus (Three-spined stickleback)	GO:0005615	IEA:InterPro;extracellular space	GO:0010951	IEA:GOC;negative regulation of endopeptidase activity	GO:0004866	IEA:InterPro;endopeptidase inhibitor activity	PF07677;PF10569;PF00207;PF07678;PF07703;PF01835	A2M;1;A2M_N_2;A2M_recep;A2M_N;Thiol-ester_cl;A2M_comp			IPR014756;IPR019742;IPR001599;IPR011626;IPR002890;IPR011625;IPR009048;IPR008930;IPR019565	Macroglobln_a2;A-macroglobulin_rcpt-bd;Terpenoid_cyclase/PrenylTrfase;A2M_N_2;Ig_E-set;MacrogloblnA2_thiol-ester-bond;A2M_N;MacrogloblnA2_CS;A2M_comp
XLOC_086023	175.641	-2.3918	0.358511	-6.67148	2.5324e-11	3.46494e-10	TCONS_00376956	18238	806760	gnl|BL_ORD_ID|806760	Q9PVU5_CYPCA	1531	3962	0	1	4395	45	1442	1	0	809	81	1472	Alpha-2-macroglobulin-1;	Cyprinus carpio (Common carp)	GO:0005615	IEA:InterPro;extracellular space	GO:0010951	IEA:GOC;negative regulation of endopeptidase activity	GO:0004866	IEA:InterPro;endopeptidase inhibitor activity	PF07677;PF10569;PF00207;PF07678;PF07703;PF01835	A2M;1;A2M_N_2;A2M_recep;A2M_N;Thiol-ester_cl;A2M_comp			IPR014756;IPR019742;IPR001599;IPR011626;IPR002890;IPR011625;IPR009048;IPR008930;IPR019565	Macroglobln_a2;A-macroglobulin_rcpt-bd;Terpenoid_cyclase/PrenylTrfase;A2M_N_2;Ig_E-set;MacrogloblnA2_thiol-ester-bond;A2M_N;MacrogloblnA2_CS;A2M_comp
XLOC_086023	175.641	-2.3918	0.358511	-6.67148	2.5324e-11	3.46494e-10	TCONS_00376957	18100	289616	gnl|BL_ORD_ID|289616	G3NN36_GASAC	1748	4525	0	4	4254	44	1453	1	0	895	21	1424	Uncharacterized protein;	Gasterosteus aculeatus (Three-spined stickleback)	GO:0005615	IEA:InterPro;extracellular space	GO:0010951	IEA:GOC;negative regulation of endopeptidase activity	GO:0004866	IEA:InterPro;endopeptidase inhibitor activity	PF07677;PF10569;PF00207;PF07678;PF07703;PF01835	A2M;1;A2M_N_2;A2M_recep;A2M_N;Thiol-ester_cl;A2M_comp			IPR014756;IPR019742;IPR001599;IPR011626;IPR002890;IPR011625;IPR009048;IPR008930;IPR019565	Macroglobln_a2;A-macroglobulin_rcpt-bd;Terpenoid_cyclase/PrenylTrfase;A2M_N_2;Ig_E-set;MacrogloblnA2_thiol-ester-bond;A2M_N;MacrogloblnA2_CS;A2M_comp
XLOC_086023	175.641	-2.3918	0.358511	-6.67148	2.5324e-11	3.46494e-10	TCONS_00376958	18103	289616	gnl|BL_ORD_ID|289616	G3NN36_GASAC	1750	4530	0	4	4257	44	1453	1	0	895	20	1424	Uncharacterized protein;	Gasterosteus aculeatus (Three-spined stickleback)	GO:0005615	IEA:InterPro;extracellular space	GO:0010951	IEA:GOC;negative regulation of endopeptidase activity	GO:0004866	IEA:InterPro;endopeptidase inhibitor activity	PF07677;PF10569;PF00207;PF07678;PF07703;PF01835	A2M;1;A2M_N_2;A2M_recep;A2M_N;Thiol-ester_cl;A2M_comp			IPR014756;IPR019742;IPR001599;IPR011626;IPR002890;IPR011625;IPR009048;IPR008930;IPR019565	Macroglobln_a2;A-macroglobulin_rcpt-bd;Terpenoid_cyclase/PrenylTrfase;A2M_N_2;Ig_E-set;MacrogloblnA2_thiol-ester-bond;A2M_N;MacrogloblnA2_CS;A2M_comp
XLOC_086023	175.641	-2.3918	0.358511	-6.67148	2.5324e-11	3.46494e-10	TCONS_00376959	18429	289616	gnl|BL_ORD_ID|289616	G3NN36_GASAC	1701	4405	0	468	4583	89	1453	3	0	869	21	1379	Uncharacterized protein;	Gasterosteus aculeatus (Three-spined stickleback)	GO:0005615	IEA:InterPro;extracellular space	GO:0010951	IEA:GOC;negative regulation of endopeptidase activity	GO:0004866	IEA:InterPro;endopeptidase inhibitor activity	PF07677;PF10569;PF00207;PF07678;PF07703;PF01835	A2M;1;A2M_N_2;A2M_recep;A2M_N;Thiol-ester_cl;A2M_comp			IPR014756;IPR019742;IPR001599;IPR011626;IPR002890;IPR011625;IPR009048;IPR008930;IPR019565	Macroglobln_a2;A-macroglobulin_rcpt-bd;Terpenoid_cyclase/PrenylTrfase;A2M_N_2;Ig_E-set;MacrogloblnA2_thiol-ester-bond;A2M_N;MacrogloblnA2_CS;A2M_comp
XLOC_086023	175.641	-2.3918	0.358511	-6.67148	2.5324e-11	3.46494e-10	TCONS_00376960	930	32403	gnl|BL_ORD_ID|32403	A8KAZ5_DANRE	172	435	6.70478e-47	2	364	51	171	2	0	77	0	121	LOC100006972 protein;	Danio rerio (Zebrafish) (Brachydanio rerio)			GO:0010951	IEA:GOC;negative regulation of endopeptidase activity	GO:0004866	IEA:InterPro;endopeptidase inhibitor activity	PF07703;PF01835	1;A2M_N_2;A2M_N			IPR002890;IPR011625	A2M_N_2;A2M_N
XLOC_086023	175.641	-2.3918	0.358511	-6.67148	2.5324e-11	3.46494e-10	TCONS_00376961	998	365244	gnl|BL_ORD_ID|365244	H2M260_ORYLA	73	178	5.62517e-14	797	997	92	162	2	0	36	4	71	Uncharacterized protein;	Oryzias latipes (Medaka fish) (Japanese ricefish)			GO:0010951	IEA:GOC;negative regulation of endopeptidase activity	GO:0004866	IEA:InterPro;endopeptidase inhibitor activity	PF01835	1;A2M_N			IPR002890	A2M_N
XLOC_086023	175.641	-2.3918	0.358511	-6.67148	2.5324e-11	3.46494e-10	TCONS_00376962	16634	516784	gnl|BL_ORD_ID|516784	I3K596_ORENI	693	1788	0	1223	2797	840	1362	2	0	358	4	526	Uncharacterized protein;	Oreochromis niloticus (Nile tilapia) (Tilapia nilotica)	GO:0005615	IEA:InterPro;extracellular space	GO:0010951	IEA:GOC;negative regulation of endopeptidase activity	GO:0004866	IEA:InterPro;endopeptidase inhibitor activity	PF07677;PF10569;PF00207;PF07678;PF07703;PF01835	A2M;1;A2M_N_2;A2M_recep;A2M_N;Thiol-ester_cl;A2M_comp			IPR014756;IPR019742;IPR001599;IPR011626;IPR002890;IPR011625;IPR009048;IPR008930;IPR019565	Macroglobln_a2;A-macroglobulin_rcpt-bd;Terpenoid_cyclase/PrenylTrfase;A2M_N_2;Ig_E-set;MacrogloblnA2_thiol-ester-bond;A2M_N;MacrogloblnA2_CS;A2M_comp
XLOC_086023	175.641	-2.3918	0.358511	-6.67148	2.5324e-11	3.46494e-10	TCONS_00376963	16507	289616	gnl|BL_ORD_ID|289616	G3NN36_GASAC	1170	3025	0	19	2661	578	1453	1	0	601	13	885	Uncharacterized protein;	Gasterosteus aculeatus (Three-spined stickleback)	GO:0005615	IEA:InterPro;extracellular space	GO:0010951	IEA:GOC;negative regulation of endopeptidase activity	GO:0004866	IEA:InterPro;endopeptidase inhibitor activity	PF07677;PF10569;PF00207;PF07678;PF07703;PF01835	A2M;1;A2M_N_2;A2M_recep;A2M_N;Thiol-ester_cl;A2M_comp			IPR014756;IPR019742;IPR001599;IPR011626;IPR002890;IPR011625;IPR009048;IPR008930;IPR019565	Macroglobln_a2;A-macroglobulin_rcpt-bd;Terpenoid_cyclase/PrenylTrfase;A2M_N_2;Ig_E-set;MacrogloblnA2_thiol-ester-bond;A2M_N;MacrogloblnA2_CS;A2M_comp
XLOC_086023	175.641	-2.3918	0.358511	-6.67148	2.5324e-11	3.46494e-10	TCONS_00376964	1832	726358	gnl|BL_ORD_ID|726358	Q4TDM2_TETNG	130	325	8.74289e-30	74	445	40	163	-2	0	56	2	125	Chromosome undetermined SCAF6166	whole genome shotgun sequence.;	Tetraodon nigroviridis (Spotted green pufferfish) (ChelonodonTetraodon nigroviridis (Spotted green pufferfish) (Chelonodonnigroviridis)			GO:0032259	IEA:GOC;methylation	GO:0016757;GO:0016706;GO:0008168	oxidoreductase activity	acting on paired donors	with incorporation or reduction of molecular oxygen	2-oxoglutarate as one donor	and incorporation of one atom each of oxygen into both donors;IEA:InterPro;methyltransferase activity;transferase activity	transferring glycosyl groups
XLOC_086023	175.641	-2.3918	0.358511	-6.67148	2.5324e-11	3.46494e-10	TCONS_00376965	15585	246041	gnl|BL_ORD_ID|246041	F8K8N0_PLEAT	726	1874	0	173	1702	93	602	2	0	372	0	510	Alpha-2-macroglobulin;	Plecoglossus altivelis (Ayu)	GO:0005615	IEA:InterPro;extracellular space					PF07677;PF10569;PF07678	1;A2M_recep;Thiol-ester_cl;A2M_comp			IPR009048;IPR014756;IPR019742;IPR008930;IPR019565;IPR011626	A-macroglobulin_rcpt-bd;Terpenoid_cyclase/PrenylTrfase;Ig_E-set;MacrogloblnA2_thiol-ester-bond;MacrogloblnA2_CS;A2M_comp
XLOC_070443	1.03931	-2.39027	0.405902	-5.88879	3.89032e-09	3.7516e-08	TCONS_00313105	459	508585	gnl|BL_ORD_ID|508585	I3JGS9_ORENI	126	315	9.85782e-33	2	457	274	415	2	0	73	12	153	Uncharacterized protein;	Oreochromis niloticus (Nile tilapia) (Tilapia nilotica)											IPR003598;IPR007110;IPR013783;IPR003599	Ig-like_dom;Ig_sub2;Ig_sub;Ig-like_fold
XLOC_076223	1.03835	-2.3891	0.428354	-5.5774	2.44141e-08	2.06167e-07	TCONS_00338020	457	652447	gnl|BL_ORD_ID|652447	M9MMG3_DANRE	122	306	3.77069e-34	101	457	1	113	2	0	66	6	119	Uncharacterized protein;	Danio rerio (Zebrafish) (Brachydanio rerio)							PF07686	1;V-set			IPR003596;IPR007110;IPR013783;IPR013106	Ig_V-set_subgr;Ig_V-set;Ig-like_dom;Ig-like_fold
XLOC_022327	2.07213	-2.38785	0.458601	-5.20681	1.92116e-07	1.3879e-06	NA	NA	NA	NA	NA	NA	NA	NA	NA	NA	NA	NA	NA	NA	NA	NA	NA	NA	NA	NA	NA	NA	NA	NA	NA	NA	NA	NA	NA	NA	NA
XLOC_028572	13.0541	-2.38502	0.319505	-7.46473	8.34689e-14	1.61864e-12	TCONS_00146533	4010	504388	gnl|BL_ORD_ID|504388	I3J4S2_ORENI	254	647	2.44763e-75	446	889	32	179	2	0	129	0	148		Oreochromis niloticus (Nile tilapia) (Tilapia nilotica)			GO:0031110	IEA:InterPro;regulation of microtubule polymerization or depolymerization			PF00836	1;Stathmin			IPR000956	Stathmin_fam
XLOC_028572	13.0541	-2.38502	0.319505	-7.46473	8.34689e-14	1.61864e-12	TCONS_00146534	3578	504388	gnl|BL_ORD_ID|504388	I3J4S2_ORENI	76	186	1.19282e-13	332	457	138	179	2	0	39	0	42		Oreochromis niloticus (Nile tilapia) (Tilapia nilotica)			GO:0031110	IEA:InterPro;regulation of microtubule polymerization or depolymerization			PF00836	1;Stathmin			IPR000956	Stathmin_fam
XLOC_028572	13.0541	-2.38502	0.319505	-7.46473	8.34689e-14	1.61864e-12	TCONS_00146535	3201	358479	gnl|BL_ORD_ID|358479	H2LHL7_ORYLA	72	174	6.17538e-12	2174	2635	39	182	-3	0	54	12	155	Uncharacterized protein;	Oryzias latipes (Medaka fish) (Japanese ricefish)							PF11032	1;ApoM	ola:101159415	-	IPR012674;IPR022734;IPR011038	Calycin-like;Calycin;ApoM
XLOC_028572	13.0541	-2.38502	0.319505	-7.46473	8.34689e-14	1.61864e-12	TCONS_00146536	1275	358479	gnl|BL_ORD_ID|358479	H2LHL7_ORYLA	72	174	1.34538e-12	248	709	39	182	-3	0	54	12	155	Uncharacterized protein;	Oryzias latipes (Medaka fish) (Japanese ricefish)							PF11032	1;ApoM	ola:101159415	-	IPR012674;IPR022734;IPR011038	Calycin-like;Calycin;ApoM
XLOC_006090	480.089	-2.38457	0.34884	-6.83571	8.15985e-12	1.20345e-10	TCONS_00032651	4950	41911	gnl|BL_ORD_ID|41911	B0FFJ3_ONCMA	122	306	1.64307e-29	4730	4930	1	67	2	0	56	0	67	RNase 2;	Oncorhynchus masou formosanus (Formosan land-locked salmon)			GO:0090502	IEA:GOC;RNA phosphodiester bond hydrolysis	endonucleolytic	GO:0016892;GO:0003676	IEA:InterPro;endoribonuclease activity	producing 3'-phosphomonoesters;nucleic acid binding	PF00074	1;RnaseA
XLOC_006090	480.089	-2.38457	0.34884	-6.83571	8.15985e-12	1.20345e-10	TCONS_00032652	4328	41911	gnl|BL_ORD_ID|41911	B0FFJ3_ONCMA	122	306	1.33233e-29	4108	4308	1	67	1	0	56	0	67	RNase 2;	Oncorhynchus masou formosanus (Formosan land-locked salmon)			GO:0090502	IEA:GOC;RNA phosphodiester bond hydrolysis	endonucleolytic	GO:0016892;GO:0003676	IEA:InterPro;endoribonuclease activity	producing 3'-phosphomonoesters;nucleic acid binding	PF00074	1;RnaseA
XLOC_006090	480.089	-2.38457	0.34884	-6.83571	8.15985e-12	1.20345e-10	TCONS_00032653	4925	41911	gnl|BL_ORD_ID|41911	B0FFJ3_ONCMA	122	306	1.63107e-29	4705	4905	1	67	1	0	56	0	67	RNase 2;	Oncorhynchus masou formosanus (Formosan land-locked salmon)			GO:0090502	IEA:GOC;RNA phosphodiester bond hydrolysis	endonucleolytic	GO:0016892;GO:0003676	IEA:InterPro;endoribonuclease activity	producing 3'-phosphomonoesters;nucleic acid binding	PF00074	1;RnaseA
XLOC_006090	480.089	-2.38457	0.34884	-6.83571	8.15985e-12	1.20345e-10	TCONS_00032654	5117	41911	gnl|BL_ORD_ID|41911	B0FFJ3_ONCMA	122	306	1.72714e-29	4897	5097	1	67	1	0	56	0	67	RNase 2;	Oncorhynchus masou formosanus (Formosan land-locked salmon)			GO:0090502	IEA:GOC;RNA phosphodiester bond hydrolysis	endonucleolytic	GO:0016892;GO:0003676	IEA:InterPro;endoribonuclease activity	producing 3'-phosphomonoesters;nucleic acid binding	PF00074	1;RnaseA
XLOC_006090	480.089	-2.38457	0.34884	-6.83571	8.15985e-12	1.20345e-10	TCONS_00032663	6335	41911	gnl|BL_ORD_ID|41911	B0FFJ3_ONCMA	207	525	1.16449e-58	4614	5018	1	140	3	0	99	7	141	RNase 2;	Oncorhynchus masou formosanus (Formosan land-locked salmon)			GO:0090502	IEA:GOC;RNA phosphodiester bond hydrolysis	endonucleolytic	GO:0016892;GO:0003676	IEA:InterPro;endoribonuclease activity	producing 3'-phosphomonoesters;nucleic acid binding	PF00074	1;RnaseA
XLOC_006090	480.089	-2.38457	0.34884	-6.83571	8.15985e-12	1.20345e-10	TCONS_00032664	6481	41911	gnl|BL_ORD_ID|41911	B0FFJ3_ONCMA	207	525	1.2135e-58	4632	5036	1	140	3	0	99	7	141	RNase 2;	Oncorhynchus masou formosanus (Formosan land-locked salmon)			GO:0090502	IEA:GOC;RNA phosphodiester bond hydrolysis	endonucleolytic	GO:0016892;GO:0003676	IEA:InterPro;endoribonuclease activity	producing 3'-phosphomonoesters;nucleic acid binding	PF00074	1;RnaseA
XLOC_006090	480.089	-2.38457	0.34884	-6.83571	8.15985e-12	1.20345e-10	TCONS_00032665	6217	41911	gnl|BL_ORD_ID|41911	B0FFJ3_ONCMA	207	525	1.12467e-58	4496	4900	1	140	2	0	99	7	141	RNase 2;	Oncorhynchus masou formosanus (Formosan land-locked salmon)			GO:0090502	IEA:GOC;RNA phosphodiester bond hydrolysis	endonucleolytic	GO:0016892;GO:0003676	IEA:InterPro;endoribonuclease activity	producing 3'-phosphomonoesters;nucleic acid binding	PF00074	1;RnaseA
XLOC_006090	480.089	-2.38457	0.34884	-6.83571	8.15985e-12	1.20345e-10	TCONS_00032666	6016	41911	gnl|BL_ORD_ID|41911	B0FFJ3_ONCMA	207	525	1.05626e-58	4295	4699	1	140	2	0	99	7	141	RNase 2;	Oncorhynchus masou formosanus (Formosan land-locked salmon)			GO:0090502	IEA:GOC;RNA phosphodiester bond hydrolysis	endonucleolytic	GO:0016892;GO:0003676	IEA:InterPro;endoribonuclease activity	producing 3'-phosphomonoesters;nucleic acid binding	PF00074	1;RnaseA
XLOC_006090	480.089	-2.38457	0.34884	-6.83571	8.15985e-12	1.20345e-10	TCONS_00032667	6034	41911	gnl|BL_ORD_ID|41911	B0FFJ3_ONCMA	207	525	1.06238e-58	4313	4717	1	140	2	0	99	7	141	RNase 2;	Oncorhynchus masou formosanus (Formosan land-locked salmon)			GO:0090502	IEA:GOC;RNA phosphodiester bond hydrolysis	endonucleolytic	GO:0016892;GO:0003676	IEA:InterPro;endoribonuclease activity	producing 3'-phosphomonoesters;nucleic acid binding	PF00074	1;RnaseA
XLOC_006090	480.089	-2.38457	0.34884	-6.83571	8.15985e-12	1.20345e-10	TCONS_00032668	5713	41911	gnl|BL_ORD_ID|41911	B0FFJ3_ONCMA	207	525	9.53136e-59	3992	4396	1	140	2	0	99	7	141	RNase 2;	Oncorhynchus masou formosanus (Formosan land-locked salmon)			GO:0090502	IEA:GOC;RNA phosphodiester bond hydrolysis	endonucleolytic	GO:0016892;GO:0003676	IEA:InterPro;endoribonuclease activity	producing 3'-phosphomonoesters;nucleic acid binding	PF00074	1;RnaseA
XLOC_006090	480.089	-2.38457	0.34884	-6.83571	8.15985e-12	1.20345e-10	TCONS_00032669	6199	41911	gnl|BL_ORD_ID|41911	B0FFJ3_ONCMA	207	525	1.11854e-58	4478	4882	1	140	2	0	99	7	141	RNase 2;	Oncorhynchus masou formosanus (Formosan land-locked salmon)			GO:0090502	IEA:GOC;RNA phosphodiester bond hydrolysis	endonucleolytic	GO:0016892;GO:0003676	IEA:InterPro;endoribonuclease activity	producing 3'-phosphomonoesters;nucleic acid binding	PF00074	1;RnaseA
XLOC_006090	480.089	-2.38457	0.34884	-6.83571	8.15985e-12	1.20345e-10	TCONS_00032670	6630	41911	gnl|BL_ORD_ID|41911	B0FFJ3_ONCMA	207	525	1.26455e-58	4781	5185	1	140	2	0	99	7	141	RNase 2;	Oncorhynchus masou formosanus (Formosan land-locked salmon)			GO:0090502	IEA:GOC;RNA phosphodiester bond hydrolysis	endonucleolytic	GO:0016892;GO:0003676	IEA:InterPro;endoribonuclease activity	producing 3'-phosphomonoesters;nucleic acid binding	PF00074	1;RnaseA
XLOC_006090	480.089	-2.38457	0.34884	-6.83571	8.15985e-12	1.20345e-10	TCONS_00032671	6300	41911	gnl|BL_ORD_ID|41911	B0FFJ3_ONCMA	207	525	1.15326e-58	4579	4983	1	140	1	0	99	7	141	RNase 2;	Oncorhynchus masou formosanus (Formosan land-locked salmon)			GO:0090502	IEA:GOC;RNA phosphodiester bond hydrolysis	endonucleolytic	GO:0016892;GO:0003676	IEA:InterPro;endoribonuclease activity	producing 3'-phosphomonoesters;nucleic acid binding	PF00074	1;RnaseA
XLOC_091005	9.09026	-2.37866	0.401064	-5.93087	3.01335e-09	2.96407e-08	TCONS_00398409	7090	508236	gnl|BL_ORD_ID|508236	I3JFT0_ORENI	1732	4484	0	416	5914	1368	3305	-1	0	920	199	1985	Uncharacterized protein;	Oreochromis niloticus (Nile tilapia) (Tilapia nilotica)					GO:0005319	IEA:InterPro;lipid transporter activity	PF06448;PF01347;PF09172	Vitellogenin_N;1;DUF1081;DUF1943			IPR011030;IPR015818;IPR015817;IPR001747;IPR015819;IPR015816;IPR009454;IPR015255	Vitellinogen_b-sht_N;Vitellinogen_open_b-sht_sub1;Vitellinogen_open_b-sht;Lipid_transpt_open_b-sht;Vitellinogen_superhlx;Vitellinogen_open_b-sht_sub2;Lipid_transp_b-sht_shell;Lipid_transpt_N
XLOC_091005	9.09026	-2.37866	0.401064	-5.93087	3.01335e-09	2.96407e-08	TCONS_00398410	7227	508236	gnl|BL_ORD_ID|508236	I3JFT0_ORENI	1250	3232	0	2473	6051	1368	2557	-1	0	627	3	1193	Uncharacterized protein;	Oreochromis niloticus (Nile tilapia) (Tilapia nilotica)					GO:0005319	IEA:InterPro;lipid transporter activity	PF06448;PF01347;PF09172	Vitellogenin_N;1;DUF1081;DUF1943			IPR011030;IPR015818;IPR015817;IPR001747;IPR015819;IPR015816;IPR009454;IPR015255	Vitellinogen_b-sht_N;Vitellinogen_open_b-sht_sub1;Vitellinogen_open_b-sht;Lipid_transpt_open_b-sht;Vitellinogen_superhlx;Vitellinogen_open_b-sht_sub2;Lipid_transp_b-sht_shell;Lipid_transpt_N
XLOC_091005	9.09026	-2.37866	0.401064	-5.93087	3.01335e-09	2.96407e-08	TCONS_00398411	7526	508236	gnl|BL_ORD_ID|508236	I3JFT0_ORENI	2003	5189	0	438	6350	1368	3305	-1	0	1006	63	1986	Uncharacterized protein;	Oreochromis niloticus (Nile tilapia) (Tilapia nilotica)					GO:0005319	IEA:InterPro;lipid transporter activity	PF06448;PF01347;PF09172	Vitellogenin_N;1;DUF1081;DUF1943			IPR011030;IPR015818;IPR015817;IPR001747;IPR015819;IPR015816;IPR009454;IPR015255	Vitellinogen_b-sht_N;Vitellinogen_open_b-sht_sub1;Vitellinogen_open_b-sht;Lipid_transpt_open_b-sht;Vitellinogen_superhlx;Vitellinogen_open_b-sht_sub2;Lipid_transp_b-sht_shell;Lipid_transpt_N
XLOC_091005	9.09026	-2.37866	0.401064	-5.93087	3.01335e-09	2.96407e-08	TCONS_00398412	7157	508236	gnl|BL_ORD_ID|508236	I3JFT0_ORENI	1671	4327	0	438	5981	1368	3305	-1	0	891	220	2003	Uncharacterized protein;	Oreochromis niloticus (Nile tilapia) (Tilapia nilotica)					GO:0005319	IEA:InterPro;lipid transporter activity	PF06448;PF01347;PF09172	Vitellogenin_N;1;DUF1081;DUF1943			IPR011030;IPR015818;IPR015817;IPR001747;IPR015819;IPR015816;IPR009454;IPR015255	Vitellinogen_b-sht_N;Vitellinogen_open_b-sht_sub1;Vitellinogen_open_b-sht;Lipid_transpt_open_b-sht;Vitellinogen_superhlx;Vitellinogen_open_b-sht_sub2;Lipid_transp_b-sht_shell;Lipid_transpt_N
XLOC_091005	9.09026	-2.37866	0.401064	-5.93087	3.01335e-09	2.96407e-08	TCONS_00398413	7321	508236	gnl|BL_ORD_ID|508236	I3JFT0_ORENI	1551	4015	0	1853	6145	1368	2800	-1	0	773	10	1437	Uncharacterized protein;	Oreochromis niloticus (Nile tilapia) (Tilapia nilotica)					GO:0005319	IEA:InterPro;lipid transporter activity	PF06448;PF01347;PF09172	Vitellogenin_N;1;DUF1081;DUF1943			IPR011030;IPR015818;IPR015817;IPR001747;IPR015819;IPR015816;IPR009454;IPR015255	Vitellinogen_b-sht_N;Vitellinogen_open_b-sht_sub1;Vitellinogen_open_b-sht;Lipid_transpt_open_b-sht;Vitellinogen_superhlx;Vitellinogen_open_b-sht_sub2;Lipid_transp_b-sht_shell;Lipid_transpt_N
XLOC_091005	9.09026	-2.37866	0.401064	-5.93087	3.01335e-09	2.96407e-08	TCONS_00398414	7033	508236	gnl|BL_ORD_ID|508236	I3JFT0_ORENI	986	2547	0	2480	5857	1368	2557	-1	0	531	104	1210	Uncharacterized protein;	Oreochromis niloticus (Nile tilapia) (Tilapia nilotica)					GO:0005319	IEA:InterPro;lipid transporter activity	PF06448;PF01347;PF09172	Vitellogenin_N;1;DUF1081;DUF1943			IPR011030;IPR015818;IPR015817;IPR001747;IPR015819;IPR015816;IPR009454;IPR015255	Vitellinogen_b-sht_N;Vitellinogen_open_b-sht_sub1;Vitellinogen_open_b-sht;Lipid_transpt_open_b-sht;Vitellinogen_superhlx;Vitellinogen_open_b-sht_sub2;Lipid_transp_b-sht_shell;Lipid_transpt_N
XLOC_092339	3.27739	-2.37243	0.409923	-5.78749	7.1445e-09	6.59115e-08	TCONS_00402444	8596	93882	gnl|BL_ORD_ID|93882	C0H7Z7_SALSA	124	311	2.4214e-29	6934	7119	122	183	-2	0	62	0	62	Cytochrome P450 2M1;	Salmo salar (Atlantic salmon)					GO:0016705;GO:0020037;GO:0005506	IEA:InterPro;oxidoreductase activity	acting on paired donors	with incorporation or reduction of molecular oxygen;iron ion binding;heme binding	PF00067	1;p450
XLOC_092339	3.27739	-2.37243	0.409923	-5.78749	7.1445e-09	6.59115e-08	TCONS_00402445	11416	790882	gnl|BL_ORD_ID|790882	Q8UUM3_ORYLA	88	216	3.72529e-38	10414	10704	150	244	1	0	44	4	98	ReO_6 protein;	Oryzias latipes (Medaka fish) (Japanese ricefish)			GO:0032259	IEA:GOC;methylation	GO:0003964;GO:0003723;GO:0016706;GO:0008168	oxidoreductase activity	acting on paired donors	with incorporation or reduction of molecular oxygen	2-oxoglutarate as one donor	and incorporation of one atom each of oxygen into both donors;IEA:InterPro;methyltransferase activity;RNA binding;RNA-directed DNA polymerase activity	PF09004;PF00078	1;DUF1891;RVT_1
XLOC_092339	3.27739	-2.37243	0.409923	-5.78749	7.1445e-09	6.59115e-08	TCONS_00402446	1019	71547	gnl|BL_ORD_ID|71547	B5X2R4_SALSA	99	245	2.47506e-21	348	503	171	222	-1	0	45	0	52	Cytochrome P450 2M1;	Salmo salar (Atlantic salmon)					GO:0016705;GO:0020037;GO:0005506;GO:0004497	IEA:UniProtKB-KW;IEA:InterPro;oxidoreductase activity	acting on paired donors	with incorporation or reduction of molecular oxygen;monooxygenase activity;iron ion binding;heme binding	PF00067	1;p450
XLOC_062576	241.462	-2.3708	0.327531	-7.23841	4.53967e-13	7.92504e-12	TCONS_00283176	2266	25640	gnl|BL_ORD_ID|25640	A7KIL0_SALSA	288	736	2.13708e-87	589	1473	1	287	1	0	164	22	302	PIT54;PIT54;Pit54;	Salmo salar (Atlantic salmon)	GO:0016020	IEA:InterPro;membrane	GO:0006898	IEA:GOC;receptor-mediated endocytosis	GO:0005044	IEA:InterPro;scavenger receptor activity	PF00530	3;SRCR			IPR017448;IPR001190	SRCR;Srcr_rcpt-rel
XLOC_062576	241.462	-2.3708	0.327531	-7.23841	4.53967e-13	7.92504e-12	TCONS_00283177	1927	25640	gnl|BL_ORD_ID|25640	A7KIL0_SALSA	288	736	1.43997e-88	250	1134	1	287	1	0	164	22	302	PIT54;PIT54;Pit54;	Salmo salar (Atlantic salmon)	GO:0016020	IEA:InterPro;membrane	GO:0006898	IEA:GOC;receptor-mediated endocytosis	GO:0005044	IEA:InterPro;scavenger receptor activity	PF00530	3;SRCR			IPR017448;IPR001190	SRCR;Srcr_rcpt-rel
XLOC_062576	241.462	-2.3708	0.327531	-7.23841	4.53967e-13	7.92504e-12	TCONS_00283178	2316	25640	gnl|BL_ORD_ID|25640	A7KIL0_SALSA	289	739	1.18603e-87	639	1523	1	287	3	0	164	22	302	PIT54;PIT54;Pit54;	Salmo salar (Atlantic salmon)	GO:0016020	IEA:InterPro;membrane	GO:0006898	IEA:GOC;receptor-mediated endocytosis	GO:0005044	IEA:InterPro;scavenger receptor activity	PF00530	3;SRCR			IPR017448;IPR001190	SRCR;Srcr_rcpt-rel
XLOC_062576	241.462	-2.3708	0.327531	-7.23841	4.53967e-13	7.92504e-12	TCONS_00283179	2656	25640	gnl|BL_ORD_ID|25640	A7KIL0_SALSA	289	737	1.39154e-86	978	1871	1	290	3	0	165	22	305	PIT54;PIT54;Pit54;	Salmo salar (Atlantic salmon)	GO:0016020	IEA:InterPro;membrane	GO:0006898	IEA:GOC;receptor-mediated endocytosis	GO:0005044	IEA:InterPro;scavenger receptor activity	PF00530	3;SRCR			IPR017448;IPR001190	SRCR;Srcr_rcpt-rel
XLOC_062576	241.462	-2.3708	0.327531	-7.23841	4.53967e-13	7.92504e-12	TCONS_00283180	2655	25640	gnl|BL_ORD_ID|25640	A7KIL0_SALSA	288	736	2.12246e-86	978	1862	1	287	3	0	164	22	302	PIT54;PIT54;Pit54;	Salmo salar (Atlantic salmon)	GO:0016020	IEA:InterPro;membrane	GO:0006898	IEA:GOC;receptor-mediated endocytosis	GO:0005044	IEA:InterPro;scavenger receptor activity	PF00530	3;SRCR			IPR017448;IPR001190	SRCR;Srcr_rcpt-rel
XLOC_062576	241.462	-2.3708	0.327531	-7.23841	4.53967e-13	7.92504e-12	TCONS_00283182	1296	934594	gnl|BL_ORD_ID|934594	V8P3U5_OPHHA	134	336	1.26134e-31	387	1121	146	392	3	0	84	8	250	CUB and zona pellucida-like domain-containing protein 1;	Ophiophagus hannah (King cobra) (Naja hannah)
XLOC_062576	241.462	-2.3708	0.327531	-7.23841	4.53967e-13	7.92504e-12	TCONS_00283183	1296	934594	gnl|BL_ORD_ID|934594	V8P3U5_OPHHA	134	336	1.26134e-31	387	1121	146	392	3	0	84	8	250	CUB and zona pellucida-like domain-containing protein 1;	Ophiophagus hannah (King cobra) (Naja hannah)
XLOC_062576	241.462	-2.3708	0.327531	-7.23841	4.53967e-13	7.92504e-12	TCONS_00283184	1018	934594	gnl|BL_ORD_ID|934594	V8P3U5_OPHHA	111	275	1.57057e-24	355	1014	146	367	1	0	74	8	225	CUB and zona pellucida-like domain-containing protein 1;	Ophiophagus hannah (King cobra) (Naja hannah)
XLOC_062576	241.462	-2.3708	0.327531	-7.23841	4.53967e-13	7.92504e-12	TCONS_00283185	914	501081	gnl|BL_ORD_ID|501081	I3IVA7_ORENI	79	194	7.91357e-15	518	913	348	480	2	0	48	9	137	Uncharacterized protein;	Oreochromis niloticus (Nile tilapia) (Tilapia nilotica)	GO:0016020	IEA:InterPro;membrane	GO:0006898	IEA:GOC;receptor-mediated endocytosis	GO:0005044	IEA:InterPro;scavenger receptor activity	PF00530	SRCR;9			IPR017448;IPR001190	SRCR;Srcr_rcpt-rel
XLOC_062576	241.462	-2.3708	0.327531	-7.23841	4.53967e-13	7.92504e-12	TCONS_00283187	1829	25640	gnl|BL_ORD_ID|25640	A7KIL0_SALSA	208	527	1.31683e-58	27	632	1	191	3	0	111	19	206	PIT54;PIT54;Pit54;	Salmo salar (Atlantic salmon)	GO:0016020	IEA:InterPro;membrane	GO:0006898	IEA:GOC;receptor-mediated endocytosis	GO:0005044	IEA:InterPro;scavenger receptor activity	PF00530	3;SRCR			IPR017448;IPR001190	SRCR;Srcr_rcpt-rel
XLOC_062576	241.462	-2.3708	0.327531	-7.23841	4.53967e-13	7.92504e-12	TCONS_00283188	1350	283216	gnl|BL_ORD_ID|283216	G3N4E1_GASAC	57	135	6.21016e-07	132	413	30	138	-2	0	35	17	110	Uncharacterized protein;	Gasterosteus aculeatus (Three-spined stickleback)					GO:0003964;GO:0003723	IEA:InterPro;RNA binding;RNA-directed DNA polymerase activity	PF00078;PF03372	1;RVT_1;Exo_endo_phos			IPR000477;IPR005135	Endo/exonuclease/phosphatase;RVT
XLOC_010876	129.957	-2.37049	0.325296	-7.28718	3.16498e-13	5.6886e-12	TCONS_00059064	4308	798442	gnl|BL_ORD_ID|798442	Q98977_ONCMY	311	796	1.08418e-84	12	545	1436	1614	3	0	145	1	179	Complement component C3-3;	Oncorhynchus mykiss (Rainbow trout) (Salmo gairdneri)	GO:0005615	IEA:InterPro;extracellular space	GO:0010951	IEA:GOC;negative regulation of endopeptidase activity	GO:0004866	IEA:InterPro;endopeptidase inhibitor activity	PF01759;PF01821;PF07677;PF10569;PF00207;PF07678;PF01835;PF07703	A2M_N_2;A2M_recep;A2M_N;NTR;Thiol-ester_cl;A2M;ANATO;1;A2M_comp			IPR008993;IPR019742;IPR001599;IPR000020;IPR011626;IPR002890;IPR011625;IPR009048;IPR001134;IPR008930;IPR018933;IPR019565;IPR018081	A-macroglobulin_rcpt-bd;A2M_N_2;Anaphylatoxin/fibulin;Netrin_domain;MacrogloblnA2_thiol-ester-bond;A2M_N;Macroglobln_a2;Terpenoid_cyclase/PrenylTrfase;TIMP-like_OB-fold;Netrin_module_non-TIMP;Anaphylatoxin_comp_syst;A2M_comp;MacrogloblnA2_CS
XLOC_010876	129.957	-2.37049	0.325296	-7.28718	3.16498e-13	5.6886e-12	TCONS_00059065	4757	798442	gnl|BL_ORD_ID|798442	Q98977_ONCMY	429	1101	1.33218e-122	260	994	1369	1614	2	0	201	1	246	Complement component C3-3;	Oncorhynchus mykiss (Rainbow trout) (Salmo gairdneri)	GO:0005615	IEA:InterPro;extracellular space	GO:0010951	IEA:GOC;negative regulation of endopeptidase activity	GO:0004866	IEA:InterPro;endopeptidase inhibitor activity	PF01759;PF01821;PF07677;PF10569;PF00207;PF07678;PF01835;PF07703	A2M_N_2;A2M_recep;A2M_N;NTR;Thiol-ester_cl;A2M;ANATO;1;A2M_comp			IPR008993;IPR019742;IPR001599;IPR000020;IPR011626;IPR002890;IPR011625;IPR009048;IPR001134;IPR008930;IPR018933;IPR019565;IPR018081	A-macroglobulin_rcpt-bd;A2M_N_2;Anaphylatoxin/fibulin;Netrin_domain;MacrogloblnA2_thiol-ester-bond;A2M_N;Macroglobln_a2;Terpenoid_cyclase/PrenylTrfase;TIMP-like_OB-fold;Netrin_module_non-TIMP;Anaphylatoxin_comp_syst;A2M_comp;MacrogloblnA2_CS
XLOC_010876	129.957	-2.37049	0.325296	-7.28718	3.16498e-13	5.6886e-12	TCONS_00059066	4741	798442	gnl|BL_ORD_ID|798442	Q98977_ONCMY	370	948	1.30787e-110	355	978	1406	1614	1	0	172	1	209	Complement component C3-3;	Oncorhynchus mykiss (Rainbow trout) (Salmo gairdneri)	GO:0005615	IEA:InterPro;extracellular space	GO:0010951	IEA:GOC;negative regulation of endopeptidase activity	GO:0004866	IEA:InterPro;endopeptidase inhibitor activity	PF01759;PF01821;PF07677;PF10569;PF00207;PF07678;PF01835;PF07703	A2M_N_2;A2M_recep;A2M_N;NTR;Thiol-ester_cl;A2M;ANATO;1;A2M_comp			IPR008993;IPR019742;IPR001599;IPR000020;IPR011626;IPR002890;IPR011625;IPR009048;IPR001134;IPR008930;IPR018933;IPR019565;IPR018081	A-macroglobulin_rcpt-bd;A2M_N_2;Anaphylatoxin/fibulin;Netrin_domain;MacrogloblnA2_thiol-ester-bond;A2M_N;Macroglobln_a2;Terpenoid_cyclase/PrenylTrfase;TIMP-like_OB-fold;Netrin_module_non-TIMP;Anaphylatoxin_comp_syst;A2M_comp;MacrogloblnA2_CS
XLOC_010876	129.957	-2.37049	0.325296	-7.28718	3.16498e-13	5.6886e-12	TCONS_00059067	7120	800489	gnl|BL_ORD_ID|800489	Q9DDV9_ONCMY	1197	3096	0	1312	3357	1003	1684	1	0	599	12	688	Complement component C3-4;	Oncorhynchus mykiss (Rainbow trout) (Salmo gairdneri)	GO:0005615	IEA:InterPro;extracellular space	GO:0010951	IEA:GOC;negative regulation of endopeptidase activity	GO:0004866	IEA:InterPro;endopeptidase inhibitor activity	PF01759;PF01821;PF07677;PF10569;PF00207;PF07678;PF01835;PF07703	A2M_N_2;A2M_recep;A2M_N;NTR;Thiol-ester_cl;A2M;ANATO;1;A2M_comp			IPR008993;IPR019742;IPR001599;IPR000020;IPR011626;IPR002890;IPR011625;IPR009048;IPR001134;IPR008930;IPR018933;IPR019565;IPR018081	A-macroglobulin_rcpt-bd;A2M_N_2;Anaphylatoxin/fibulin;Netrin_domain;MacrogloblnA2_thiol-ester-bond;A2M_N;Macroglobln_a2;Terpenoid_cyclase/PrenylTrfase;TIMP-like_OB-fold;Netrin_module_non-TIMP;Anaphylatoxin_comp_syst;A2M_comp;MacrogloblnA2_CS
XLOC_010876	129.957	-2.37049	0.325296	-7.28718	3.16498e-13	5.6886e-12	TCONS_00059068	7049	800489	gnl|BL_ORD_ID|800489	Q9DDV9_ONCMY	1208	3125	0	408	2483	704	1393	3	0	617	8	695	Complement component C3-4;	Oncorhynchus mykiss (Rainbow trout) (Salmo gairdneri)	GO:0005615	IEA:InterPro;extracellular space	GO:0010951	IEA:GOC;negative regulation of endopeptidase activity	GO:0004866	IEA:InterPro;endopeptidase inhibitor activity	PF01759;PF01821;PF07677;PF10569;PF00207;PF07678;PF01835;PF07703	A2M_N_2;A2M_recep;A2M_N;NTR;Thiol-ester_cl;A2M;ANATO;1;A2M_comp			IPR008993;IPR019742;IPR001599;IPR000020;IPR011626;IPR002890;IPR011625;IPR009048;IPR001134;IPR008930;IPR018933;IPR019565;IPR018081	A-macroglobulin_rcpt-bd;A2M_N_2;Anaphylatoxin/fibulin;Netrin_domain;MacrogloblnA2_thiol-ester-bond;A2M_N;Macroglobln_a2;Terpenoid_cyclase/PrenylTrfase;TIMP-like_OB-fold;Netrin_module_non-TIMP;Anaphylatoxin_comp_syst;A2M_comp;MacrogloblnA2_CS
XLOC_010876	129.957	-2.37049	0.325296	-7.28718	3.16498e-13	5.6886e-12	TCONS_00059069	8195	800489	gnl|BL_ORD_ID|800489	Q9DDV9_ONCMY	1832	4745	0	1307	4432	641	1684	2	0	924	14	1050	Complement component C3-4;	Oncorhynchus mykiss (Rainbow trout) (Salmo gairdneri)	GO:0005615	IEA:InterPro;extracellular space	GO:0010951	IEA:GOC;negative regulation of endopeptidase activity	GO:0004866	IEA:InterPro;endopeptidase inhibitor activity	PF01759;PF01821;PF07677;PF10569;PF00207;PF07678;PF01835;PF07703	A2M_N_2;A2M_recep;A2M_N;NTR;Thiol-ester_cl;A2M;ANATO;1;A2M_comp			IPR008993;IPR019742;IPR001599;IPR000020;IPR011626;IPR002890;IPR011625;IPR009048;IPR001134;IPR008930;IPR018933;IPR019565;IPR018081	A-macroglobulin_rcpt-bd;A2M_N_2;Anaphylatoxin/fibulin;Netrin_domain;MacrogloblnA2_thiol-ester-bond;A2M_N;Macroglobln_a2;Terpenoid_cyclase/PrenylTrfase;TIMP-like_OB-fold;Netrin_module_non-TIMP;Anaphylatoxin_comp_syst;A2M_comp;MacrogloblnA2_CS
XLOC_010876	129.957	-2.37049	0.325296	-7.28718	3.16498e-13	5.6886e-12	TCONS_00059070	7092	800489	gnl|BL_ORD_ID|800489	Q9DDV9_ONCMY	1240	3207	0	397	2526	684	1393	1	0	635	10	715	Complement component C3-4;	Oncorhynchus mykiss (Rainbow trout) (Salmo gairdneri)	GO:0005615	IEA:InterPro;extracellular space	GO:0010951	IEA:GOC;negative regulation of endopeptidase activity	GO:0004866	IEA:InterPro;endopeptidase inhibitor activity	PF01759;PF01821;PF07677;PF10569;PF00207;PF07678;PF01835;PF07703	A2M_N_2;A2M_recep;A2M_N;NTR;Thiol-ester_cl;A2M;ANATO;1;A2M_comp			IPR008993;IPR019742;IPR001599;IPR000020;IPR011626;IPR002890;IPR011625;IPR009048;IPR001134;IPR008930;IPR018933;IPR019565;IPR018081	A-macroglobulin_rcpt-bd;A2M_N_2;Anaphylatoxin/fibulin;Netrin_domain;MacrogloblnA2_thiol-ester-bond;A2M_N;Macroglobln_a2;Terpenoid_cyclase/PrenylTrfase;TIMP-like_OB-fold;Netrin_module_non-TIMP;Anaphylatoxin_comp_syst;A2M_comp;MacrogloblnA2_CS
XLOC_010876	129.957	-2.37049	0.325296	-7.28718	3.16498e-13	5.6886e-12	TCONS_00059071	7425	800489	gnl|BL_ORD_ID|800489	Q9DDV9_ONCMY	1553	4020	0	397	3039	589	1469	1	0	789	10	886	Complement component C3-4;	Oncorhynchus mykiss (Rainbow trout) (Salmo gairdneri)	GO:0005615	IEA:InterPro;extracellular space	GO:0010951	IEA:GOC;negative regulation of endopeptidase activity	GO:0004866	IEA:InterPro;endopeptidase inhibitor activity	PF01759;PF01821;PF07677;PF10569;PF00207;PF07678;PF01835;PF07703	A2M_N_2;A2M_recep;A2M_N;NTR;Thiol-ester_cl;A2M;ANATO;1;A2M_comp			IPR008993;IPR019742;IPR001599;IPR000020;IPR011626;IPR002890;IPR011625;IPR009048;IPR001134;IPR008930;IPR018933;IPR019565;IPR018081	A-macroglobulin_rcpt-bd;A2M_N_2;Anaphylatoxin/fibulin;Netrin_domain;MacrogloblnA2_thiol-ester-bond;A2M_N;Macroglobln_a2;Terpenoid_cyclase/PrenylTrfase;TIMP-like_OB-fold;Netrin_module_non-TIMP;Anaphylatoxin_comp_syst;A2M_comp;MacrogloblnA2_CS
XLOC_010876	129.957	-2.37049	0.325296	-7.28718	3.16498e-13	5.6886e-12	TCONS_00059072	7862	800489	gnl|BL_ORD_ID|800489	Q9DDV9_ONCMY	1751	4535	0	1103	4099	684	1684	2	0	887	14	1007	Complement component C3-4;	Oncorhynchus mykiss (Rainbow trout) (Salmo gairdneri)	GO:0005615	IEA:InterPro;extracellular space	GO:0010951	IEA:GOC;negative regulation of endopeptidase activity	GO:0004866	IEA:InterPro;endopeptidase inhibitor activity	PF01759;PF01821;PF07677;PF10569;PF00207;PF07678;PF01835;PF07703	A2M_N_2;A2M_recep;A2M_N;NTR;Thiol-ester_cl;A2M;ANATO;1;A2M_comp			IPR008993;IPR019742;IPR001599;IPR000020;IPR011626;IPR002890;IPR011625;IPR009048;IPR001134;IPR008930;IPR018933;IPR019565;IPR018081	A-macroglobulin_rcpt-bd;A2M_N_2;Anaphylatoxin/fibulin;Netrin_domain;MacrogloblnA2_thiol-ester-bond;A2M_N;Macroglobln_a2;Terpenoid_cyclase/PrenylTrfase;TIMP-like_OB-fold;Netrin_module_non-TIMP;Anaphylatoxin_comp_syst;A2M_comp;MacrogloblnA2_CS
XLOC_010876	129.957	-2.37049	0.325296	-7.28718	3.16498e-13	5.6886e-12	TCONS_00059073	9163	798442	gnl|BL_ORD_ID|798442	Q98977_ONCMY	2279	5905	0	153	4517	1	1465	3	0	1156	12	1466	Complement component C3-3;	Oncorhynchus mykiss (Rainbow trout) (Salmo gairdneri)	GO:0005615	IEA:InterPro;extracellular space	GO:0010951	IEA:GOC;negative regulation of endopeptidase activity	GO:0004866	IEA:InterPro;endopeptidase inhibitor activity	PF01759;PF01821;PF07677;PF10569;PF00207;PF07678;PF01835;PF07703	A2M_N_2;A2M_recep;A2M_N;NTR;Thiol-ester_cl;A2M;ANATO;1;A2M_comp			IPR008993;IPR019742;IPR001599;IPR000020;IPR011626;IPR002890;IPR011625;IPR009048;IPR001134;IPR008930;IPR018933;IPR019565;IPR018081	A-macroglobulin_rcpt-bd;A2M_N_2;Anaphylatoxin/fibulin;Netrin_domain;MacrogloblnA2_thiol-ester-bond;A2M_N;Macroglobln_a2;Terpenoid_cyclase/PrenylTrfase;TIMP-like_OB-fold;Netrin_module_non-TIMP;Anaphylatoxin_comp_syst;A2M_comp;MacrogloblnA2_CS
XLOC_010876	129.957	-2.37049	0.325296	-7.28718	3.16498e-13	5.6886e-12	TCONS_00059074	8724	798442	gnl|BL_ORD_ID|798442	Q98977_ONCMY	1926	4988	0	1263	4961	373	1614	3	0	981	13	1244	Complement component C3-3;	Oncorhynchus mykiss (Rainbow trout) (Salmo gairdneri)	GO:0005615	IEA:InterPro;extracellular space	GO:0010951	IEA:GOC;negative regulation of endopeptidase activity	GO:0004866	IEA:InterPro;endopeptidase inhibitor activity	PF01759;PF01821;PF07677;PF10569;PF00207;PF07678;PF01835;PF07703	A2M_N_2;A2M_recep;A2M_N;NTR;Thiol-ester_cl;A2M;ANATO;1;A2M_comp			IPR008993;IPR019742;IPR001599;IPR000020;IPR011626;IPR002890;IPR011625;IPR009048;IPR001134;IPR008930;IPR018933;IPR019565;IPR018081	A-macroglobulin_rcpt-bd;A2M_N_2;Anaphylatoxin/fibulin;Netrin_domain;MacrogloblnA2_thiol-ester-bond;A2M_N;Macroglobln_a2;Terpenoid_cyclase/PrenylTrfase;TIMP-like_OB-fold;Netrin_module_non-TIMP;Anaphylatoxin_comp_syst;A2M_comp;MacrogloblnA2_CS
XLOC_010876	129.957	-2.37049	0.325296	-7.28718	3.16498e-13	5.6886e-12	TCONS_00059075	8814	798442	gnl|BL_ORD_ID|798442	Q98977_ONCMY	2533	6563	0	243	5051	1	1614	3	0	1276	13	1615	Complement component C3-3;	Oncorhynchus mykiss (Rainbow trout) (Salmo gairdneri)	GO:0005615	IEA:InterPro;extracellular space	GO:0010951	IEA:GOC;negative regulation of endopeptidase activity	GO:0004866	IEA:InterPro;endopeptidase inhibitor activity	PF01759;PF01821;PF07677;PF10569;PF00207;PF07678;PF01835;PF07703	A2M_N_2;A2M_recep;A2M_N;NTR;Thiol-ester_cl;A2M;ANATO;1;A2M_comp			IPR008993;IPR019742;IPR001599;IPR000020;IPR011626;IPR002890;IPR011625;IPR009048;IPR001134;IPR008930;IPR018933;IPR019565;IPR018081	A-macroglobulin_rcpt-bd;A2M_N_2;Anaphylatoxin/fibulin;Netrin_domain;MacrogloblnA2_thiol-ester-bond;A2M_N;Macroglobln_a2;Terpenoid_cyclase/PrenylTrfase;TIMP-like_OB-fold;Netrin_module_non-TIMP;Anaphylatoxin_comp_syst;A2M_comp;MacrogloblnA2_CS
XLOC_010876	129.957	-2.37049	0.325296	-7.28718	3.16498e-13	5.6886e-12	TCONS_00059076	8684	800489	gnl|BL_ORD_ID|800489	Q9DDV9_ONCMY	1751	4535	0	1925	4921	684	1684	2	0	887	14	1007	Complement component C3-4;	Oncorhynchus mykiss (Rainbow trout) (Salmo gairdneri)	GO:0005615	IEA:InterPro;extracellular space	GO:0010951	IEA:GOC;negative regulation of endopeptidase activity	GO:0004866	IEA:InterPro;endopeptidase inhibitor activity	PF01759;PF01821;PF07677;PF10569;PF00207;PF07678;PF01835;PF07703	A2M_N_2;A2M_recep;A2M_N;NTR;Thiol-ester_cl;A2M;ANATO;1;A2M_comp			IPR008993;IPR019742;IPR001599;IPR000020;IPR011626;IPR002890;IPR011625;IPR009048;IPR001134;IPR008930;IPR018933;IPR019565;IPR018081	A-macroglobulin_rcpt-bd;A2M_N_2;Anaphylatoxin/fibulin;Netrin_domain;MacrogloblnA2_thiol-ester-bond;A2M_N;Macroglobln_a2;Terpenoid_cyclase/PrenylTrfase;TIMP-like_OB-fold;Netrin_module_non-TIMP;Anaphylatoxin_comp_syst;A2M_comp;MacrogloblnA2_CS
XLOC_020872	216.008	-2.36955	0.356747	-6.64209	3.09259e-11	4.17211e-10	TCONS_00110326	4505	810348	gnl|BL_ORD_ID|810348	Q9YGE7_ONCMY	908	2345	0	548	2053	8	510	2	0	439	1	503	Complement factor Bf-1;	Oncorhynchus mykiss (Rainbow trout) (Salmo gairdneri)	GO:0005576	IEA:InterPro;extracellular region	GO:0006956;GO:0006508	IEA:InterPro;proteolysis;complement activation	GO:0004252	IEA:InterPro;serine-type endopeptidase activity	PF00089;PF00092;PF00084	Trypsin;1;VWA;Sushi;2			IPR009003;IPR000436;IPR001314;IPR001254;IPR011360;IPR002035;IPR018114	Peptidase_S1;Sushi_SCR_CCP;VWF_A;Trypsin-like_Pept_dom;Peptidase_S1A;Peptidase_S1_AS;Compl_C2_B
XLOC_020872	216.008	-2.36955	0.356747	-6.64209	3.09259e-11	4.17211e-10	TCONS_00110327	4650	810348	gnl|BL_ORD_ID|810348	Q9YGE7_ONCMY	1352	3497	0	548	2755	8	743	2	0	646	0	736	Complement factor Bf-1;	Oncorhynchus mykiss (Rainbow trout) (Salmo gairdneri)	GO:0005576	IEA:InterPro;extracellular region	GO:0006956;GO:0006508	IEA:InterPro;proteolysis;complement activation	GO:0004252	IEA:InterPro;serine-type endopeptidase activity	PF00089;PF00092;PF00084	Trypsin;1;VWA;Sushi;2			IPR009003;IPR000436;IPR001314;IPR001254;IPR011360;IPR002035;IPR018114	Peptidase_S1;Sushi_SCR_CCP;VWF_A;Trypsin-like_Pept_dom;Peptidase_S1A;Peptidase_S1_AS;Compl_C2_B
XLOC_020872	216.008	-2.36955	0.356747	-6.64209	3.09259e-11	4.17211e-10	TCONS_00110328	4629	810348	gnl|BL_ORD_ID|810348	Q9YGE7_ONCMY	1352	3497	0	527	2734	8	743	2	0	646	0	736	Complement factor Bf-1;	Oncorhynchus mykiss (Rainbow trout) (Salmo gairdneri)	GO:0005576	IEA:InterPro;extracellular region	GO:0006956;GO:0006508	IEA:InterPro;proteolysis;complement activation	GO:0004252	IEA:InterPro;serine-type endopeptidase activity	PF00089;PF00092;PF00084	Trypsin;1;VWA;Sushi;2			IPR009003;IPR000436;IPR001314;IPR001254;IPR011360;IPR002035;IPR018114	Peptidase_S1;Sushi_SCR_CCP;VWF_A;Trypsin-like_Pept_dom;Peptidase_S1A;Peptidase_S1_AS;Compl_C2_B
XLOC_020872	216.008	-2.36955	0.356747	-6.64209	3.09259e-11	4.17211e-10	TCONS_00110329	4530	810348	gnl|BL_ORD_ID|810348	Q9YGE7_ONCMY	832	2148	0	1265	2635	288	743	2	0	391	1	457	Complement factor Bf-1;	Oncorhynchus mykiss (Rainbow trout) (Salmo gairdneri)	GO:0005576	IEA:InterPro;extracellular region	GO:0006956;GO:0006508	IEA:InterPro;proteolysis;complement activation	GO:0004252	IEA:InterPro;serine-type endopeptidase activity	PF00089;PF00092;PF00084	Trypsin;1;VWA;Sushi;2			IPR009003;IPR000436;IPR001314;IPR001254;IPR011360;IPR002035;IPR018114	Peptidase_S1;Sushi_SCR_CCP;VWF_A;Trypsin-like_Pept_dom;Peptidase_S1A;Peptidase_S1_AS;Compl_C2_B
XLOC_020872	216.008	-2.36955	0.356747	-6.64209	3.09259e-11	4.17211e-10	TCONS_00110330	4482	810348	gnl|BL_ORD_ID|810348	Q9YGE7_ONCMY	1352	3497	0	493	2700	8	743	1	0	646	0	736	Complement factor Bf-1;	Oncorhynchus mykiss (Rainbow trout) (Salmo gairdneri)	GO:0005576	IEA:InterPro;extracellular region	GO:0006956;GO:0006508	IEA:InterPro;proteolysis;complement activation	GO:0004252	IEA:InterPro;serine-type endopeptidase activity	PF00089;PF00092;PF00084	Trypsin;1;VWA;Sushi;2			IPR009003;IPR000436;IPR001314;IPR001254;IPR011360;IPR002035;IPR018114	Peptidase_S1;Sushi_SCR_CCP;VWF_A;Trypsin-like_Pept_dom;Peptidase_S1A;Peptidase_S1_AS;Compl_C2_B
XLOC_020872	216.008	-2.36955	0.356747	-6.64209	3.09259e-11	4.17211e-10	TCONS_00110331	4609	810348	gnl|BL_ORD_ID|810348	Q9YGE7_ONCMY	1352	3497	0	493	2700	8	743	1	0	646	0	736	Complement factor Bf-1;	Oncorhynchus mykiss (Rainbow trout) (Salmo gairdneri)	GO:0005576	IEA:InterPro;extracellular region	GO:0006956;GO:0006508	IEA:InterPro;proteolysis;complement activation	GO:0004252	IEA:InterPro;serine-type endopeptidase activity	PF00089;PF00092;PF00084	Trypsin;1;VWA;Sushi;2			IPR009003;IPR000436;IPR001314;IPR001254;IPR011360;IPR002035;IPR018114	Peptidase_S1;Sushi_SCR_CCP;VWF_A;Trypsin-like_Pept_dom;Peptidase_S1A;Peptidase_S1_AS;Compl_C2_B
XLOC_020872	216.008	-2.36955	0.356747	-6.64209	3.09259e-11	4.17211e-10	TCONS_00110332	4494	810348	gnl|BL_ORD_ID|810348	Q9YGE7_ONCMY	1352	3497	0	442	2649	8	743	1	0	646	0	736	Complement factor Bf-1;	Oncorhynchus mykiss (Rainbow trout) (Salmo gairdneri)	GO:0005576	IEA:InterPro;extracellular region	GO:0006956;GO:0006508	IEA:InterPro;proteolysis;complement activation	GO:0004252	IEA:InterPro;serine-type endopeptidase activity	PF00089;PF00092;PF00084	Trypsin;1;VWA;Sushi;2			IPR009003;IPR000436;IPR001314;IPR001254;IPR011360;IPR002035;IPR018114	Peptidase_S1;Sushi_SCR_CCP;VWF_A;Trypsin-like_Pept_dom;Peptidase_S1A;Peptidase_S1_AS;Compl_C2_B
XLOC_020872	216.008	-2.36955	0.356747	-6.64209	3.09259e-11	4.17211e-10	TCONS_00110333	4541	810348	gnl|BL_ORD_ID|810348	Q9YGE7_ONCMY	1341	3469	0	442	2646	8	743	1	0	644	1	736	Complement factor Bf-1;	Oncorhynchus mykiss (Rainbow trout) (Salmo gairdneri)	GO:0005576	IEA:InterPro;extracellular region	GO:0006956;GO:0006508	IEA:InterPro;proteolysis;complement activation	GO:0004252	IEA:InterPro;serine-type endopeptidase activity	PF00089;PF00092;PF00084	Trypsin;1;VWA;Sushi;2			IPR009003;IPR000436;IPR001314;IPR001254;IPR011360;IPR002035;IPR018114	Peptidase_S1;Sushi_SCR_CCP;VWF_A;Trypsin-like_Pept_dom;Peptidase_S1A;Peptidase_S1_AS;Compl_C2_B
XLOC_020872	216.008	-2.36955	0.356747	-6.64209	3.09259e-11	4.17211e-10	TCONS_00110334	4569	810348	gnl|BL_ORD_ID|810348	Q9YGE7_ONCMY	1341	3469	0	442	2646	8	743	1	0	644	1	736	Complement factor Bf-1;	Oncorhynchus mykiss (Rainbow trout) (Salmo gairdneri)	GO:0005576	IEA:InterPro;extracellular region	GO:0006956;GO:0006508	IEA:InterPro;proteolysis;complement activation	GO:0004252	IEA:InterPro;serine-type endopeptidase activity	PF00089;PF00092;PF00084	Trypsin;1;VWA;Sushi;2			IPR009003;IPR000436;IPR001314;IPR001254;IPR011360;IPR002035;IPR018114	Peptidase_S1;Sushi_SCR_CCP;VWF_A;Trypsin-like_Pept_dom;Peptidase_S1A;Peptidase_S1_AS;Compl_C2_B
XLOC_020872	216.008	-2.36955	0.356747	-6.64209	3.09259e-11	4.17211e-10	TCONS_00110335	4491	810348	gnl|BL_ORD_ID|810348	Q9YGE7_ONCMY	1341	3469	0	442	2646	8	743	1	0	644	1	736	Complement factor Bf-1;	Oncorhynchus mykiss (Rainbow trout) (Salmo gairdneri)	GO:0005576	IEA:InterPro;extracellular region	GO:0006956;GO:0006508	IEA:InterPro;proteolysis;complement activation	GO:0004252	IEA:InterPro;serine-type endopeptidase activity	PF00089;PF00092;PF00084	Trypsin;1;VWA;Sushi;2			IPR009003;IPR000436;IPR001314;IPR001254;IPR011360;IPR002035;IPR018114	Peptidase_S1;Sushi_SCR_CCP;VWF_A;Trypsin-like_Pept_dom;Peptidase_S1A;Peptidase_S1_AS;Compl_C2_B
XLOC_020872	216.008	-2.36955	0.356747	-6.64209	3.09259e-11	4.17211e-10	TCONS_00110336	4544	810348	gnl|BL_ORD_ID|810348	Q9YGE7_ONCMY	1352	3497	0	442	2649	8	743	1	0	646	0	736	Complement factor Bf-1;	Oncorhynchus mykiss (Rainbow trout) (Salmo gairdneri)	GO:0005576	IEA:InterPro;extracellular region	GO:0006956;GO:0006508	IEA:InterPro;proteolysis;complement activation	GO:0004252	IEA:InterPro;serine-type endopeptidase activity	PF00089;PF00092;PF00084	Trypsin;1;VWA;Sushi;2			IPR009003;IPR000436;IPR001314;IPR001254;IPR011360;IPR002035;IPR018114	Peptidase_S1;Sushi_SCR_CCP;VWF_A;Trypsin-like_Pept_dom;Peptidase_S1A;Peptidase_S1_AS;Compl_C2_B
XLOC_020872	216.008	-2.36955	0.356747	-6.64209	3.09259e-11	4.17211e-10	TCONS_00110337	4541	810348	gnl|BL_ORD_ID|810348	Q9YGE7_ONCMY	696	1794	0	442	1575	8	385	1	0	340	0	378	Complement factor Bf-1;	Oncorhynchus mykiss (Rainbow trout) (Salmo gairdneri)	GO:0005576	IEA:InterPro;extracellular region	GO:0006956;GO:0006508	IEA:InterPro;proteolysis;complement activation	GO:0004252	IEA:InterPro;serine-type endopeptidase activity	PF00089;PF00092;PF00084	Trypsin;1;VWA;Sushi;2			IPR009003;IPR000436;IPR001314;IPR001254;IPR011360;IPR002035;IPR018114	Peptidase_S1;Sushi_SCR_CCP;VWF_A;Trypsin-like_Pept_dom;Peptidase_S1A;Peptidase_S1_AS;Compl_C2_B
XLOC_020872	216.008	-2.36955	0.356747	-6.64209	3.09259e-11	4.17211e-10	TCONS_00110338	4619	810348	gnl|BL_ORD_ID|810348	Q9YGE7_ONCMY	1341	3469	0	442	2646	8	743	1	0	644	1	736	Complement factor Bf-1;	Oncorhynchus mykiss (Rainbow trout) (Salmo gairdneri)	GO:0005576	IEA:InterPro;extracellular region	GO:0006956;GO:0006508	IEA:InterPro;proteolysis;complement activation	GO:0004252	IEA:InterPro;serine-type endopeptidase activity	PF00089;PF00092;PF00084	Trypsin;1;VWA;Sushi;2			IPR009003;IPR000436;IPR001314;IPR001254;IPR011360;IPR002035;IPR018114	Peptidase_S1;Sushi_SCR_CCP;VWF_A;Trypsin-like_Pept_dom;Peptidase_S1A;Peptidase_S1_AS;Compl_C2_B
XLOC_020872	216.008	-2.36955	0.356747	-6.64209	3.09259e-11	4.17211e-10	TCONS_00110339	4363	810348	gnl|BL_ORD_ID|810348	Q9YGE7_ONCMY	1025	2649	0	818	2518	177	743	2	0	487	0	567	Complement factor Bf-1;	Oncorhynchus mykiss (Rainbow trout) (Salmo gairdneri)	GO:0005576	IEA:InterPro;extracellular region	GO:0006956;GO:0006508	IEA:InterPro;proteolysis;complement activation	GO:0004252	IEA:InterPro;serine-type endopeptidase activity	PF00089;PF00092;PF00084	Trypsin;1;VWA;Sushi;2			IPR009003;IPR000436;IPR001314;IPR001254;IPR011360;IPR002035;IPR018114	Peptidase_S1;Sushi_SCR_CCP;VWF_A;Trypsin-like_Pept_dom;Peptidase_S1A;Peptidase_S1_AS;Compl_C2_B
XLOC_020872	216.008	-2.36955	0.356747	-6.64209	3.09259e-11	4.17211e-10	TCONS_00110340	4431	810348	gnl|BL_ORD_ID|810348	Q9YGE7_ONCMY	1352	3497	0	442	2649	8	743	1	0	646	0	736	Complement factor Bf-1;	Oncorhynchus mykiss (Rainbow trout) (Salmo gairdneri)	GO:0005576	IEA:InterPro;extracellular region	GO:0006956;GO:0006508	IEA:InterPro;proteolysis;complement activation	GO:0004252	IEA:InterPro;serine-type endopeptidase activity	PF00089;PF00092;PF00084	Trypsin;1;VWA;Sushi;2			IPR009003;IPR000436;IPR001314;IPR001254;IPR011360;IPR002035;IPR018114	Peptidase_S1;Sushi_SCR_CCP;VWF_A;Trypsin-like_Pept_dom;Peptidase_S1A;Peptidase_S1_AS;Compl_C2_B
XLOC_020872	216.008	-2.36955	0.356747	-6.64209	3.09259e-11	4.17211e-10	TCONS_00110341	4881	810348	gnl|BL_ORD_ID|810348	Q9YGE7_ONCMY	876	2261	0	1220	2644	269	743	2	0	410	0	475	Complement factor Bf-1;	Oncorhynchus mykiss (Rainbow trout) (Salmo gairdneri)	GO:0005576	IEA:InterPro;extracellular region	GO:0006956;GO:0006508	IEA:InterPro;proteolysis;complement activation	GO:0004252	IEA:InterPro;serine-type endopeptidase activity	PF00089;PF00092;PF00084	Trypsin;1;VWA;Sushi;2			IPR009003;IPR000436;IPR001314;IPR001254;IPR011360;IPR002035;IPR018114	Peptidase_S1;Sushi_SCR_CCP;VWF_A;Trypsin-like_Pept_dom;Peptidase_S1A;Peptidase_S1_AS;Compl_C2_B
XLOC_020872	216.008	-2.36955	0.356747	-6.64209	3.09259e-11	4.17211e-10	TCONS_00110342	4533	810348	gnl|BL_ORD_ID|810348	Q9YGE7_ONCMY	1352	3497	0	353	2560	8	743	2	0	646	0	736	Complement factor Bf-1;	Oncorhynchus mykiss (Rainbow trout) (Salmo gairdneri)	GO:0005576	IEA:InterPro;extracellular region	GO:0006956;GO:0006508	IEA:InterPro;proteolysis;complement activation	GO:0004252	IEA:InterPro;serine-type endopeptidase activity	PF00089;PF00092;PF00084	Trypsin;1;VWA;Sushi;2			IPR009003;IPR000436;IPR001314;IPR001254;IPR011360;IPR002035;IPR018114	Peptidase_S1;Sushi_SCR_CCP;VWF_A;Trypsin-like_Pept_dom;Peptidase_S1A;Peptidase_S1_AS;Compl_C2_B
XLOC_020872	216.008	-2.36955	0.356747	-6.64209	3.09259e-11	4.17211e-10	TCONS_00110343	4597	810348	gnl|BL_ORD_ID|810348	Q9YGE7_ONCMY	1352	3497	0	367	2574	8	743	1	0	646	0	736	Complement factor Bf-1;	Oncorhynchus mykiss (Rainbow trout) (Salmo gairdneri)	GO:0005576	IEA:InterPro;extracellular region	GO:0006956;GO:0006508	IEA:InterPro;proteolysis;complement activation	GO:0004252	IEA:InterPro;serine-type endopeptidase activity	PF00089;PF00092;PF00084	Trypsin;1;VWA;Sushi;2			IPR009003;IPR000436;IPR001314;IPR001254;IPR011360;IPR002035;IPR018114	Peptidase_S1;Sushi_SCR_CCP;VWF_A;Trypsin-like_Pept_dom;Peptidase_S1A;Peptidase_S1_AS;Compl_C2_B
XLOC_020872	216.008	-2.36955	0.356747	-6.64209	3.09259e-11	4.17211e-10	TCONS_00110344	4272	810348	gnl|BL_ORD_ID|810348	Q9YGE7_ONCMY	1352	3497	0	206	2413	8	743	2	0	646	0	736	Complement factor Bf-1;	Oncorhynchus mykiss (Rainbow trout) (Salmo gairdneri)	GO:0005576	IEA:InterPro;extracellular region	GO:0006956;GO:0006508	IEA:InterPro;proteolysis;complement activation	GO:0004252	IEA:InterPro;serine-type endopeptidase activity	PF00089;PF00092;PF00084	Trypsin;1;VWA;Sushi;2			IPR009003;IPR000436;IPR001314;IPR001254;IPR011360;IPR002035;IPR018114	Peptidase_S1;Sushi_SCR_CCP;VWF_A;Trypsin-like_Pept_dom;Peptidase_S1A;Peptidase_S1_AS;Compl_C2_B
XLOC_020872	216.008	-2.36955	0.356747	-6.64209	3.09259e-11	4.17211e-10	TCONS_00110345	4336	810348	gnl|BL_ORD_ID|810348	Q9YGE7_ONCMY	1352	3497	0	206	2413	8	743	2	0	646	0	736	Complement factor Bf-1;	Oncorhynchus mykiss (Rainbow trout) (Salmo gairdneri)	GO:0005576	IEA:InterPro;extracellular region	GO:0006956;GO:0006508	IEA:InterPro;proteolysis;complement activation	GO:0004252	IEA:InterPro;serine-type endopeptidase activity	PF00089;PF00092;PF00084	Trypsin;1;VWA;Sushi;2			IPR009003;IPR000436;IPR001314;IPR001254;IPR011360;IPR002035;IPR018114	Peptidase_S1;Sushi_SCR_CCP;VWF_A;Trypsin-like_Pept_dom;Peptidase_S1A;Peptidase_S1_AS;Compl_C2_B
XLOC_020872	216.008	-2.36955	0.356747	-6.64209	3.09259e-11	4.17211e-10	TCONS_00110346	4486	810348	gnl|BL_ORD_ID|810348	Q9YGE7_ONCMY	1341	3469	0	259	2463	8	743	1	0	644	1	736	Complement factor Bf-1;	Oncorhynchus mykiss (Rainbow trout) (Salmo gairdneri)	GO:0005576	IEA:InterPro;extracellular region	GO:0006956;GO:0006508	IEA:InterPro;proteolysis;complement activation	GO:0004252	IEA:InterPro;serine-type endopeptidase activity	PF00089;PF00092;PF00084	Trypsin;1;VWA;Sushi;2			IPR009003;IPR000436;IPR001314;IPR001254;IPR011360;IPR002035;IPR018114	Peptidase_S1;Sushi_SCR_CCP;VWF_A;Trypsin-like_Pept_dom;Peptidase_S1A;Peptidase_S1_AS;Compl_C2_B
XLOC_020872	216.008	-2.36955	0.356747	-6.64209	3.09259e-11	4.17211e-10	TCONS_00110347	2601	810348	gnl|BL_ORD_ID|810348	Q9YGE7_ONCMY	352	902	3.1226e-106	71	628	558	743	2	0	164	0	186	Complement factor Bf-1;	Oncorhynchus mykiss (Rainbow trout) (Salmo gairdneri)	GO:0005576	IEA:InterPro;extracellular region	GO:0006956;GO:0006508	IEA:InterPro;proteolysis;complement activation	GO:0004252	IEA:InterPro;serine-type endopeptidase activity	PF00089;PF00092;PF00084	Trypsin;1;VWA;Sushi;2			IPR009003;IPR000436;IPR001314;IPR001254;IPR011360;IPR002035;IPR018114	Peptidase_S1;Sushi_SCR_CCP;VWF_A;Trypsin-like_Pept_dom;Peptidase_S1A;Peptidase_S1_AS;Compl_C2_B
XLOC_027313	0.675278	-2.36137	0.761678	-3.10022	0.00193375	0.00589365	TCONS_00141016	5185	522234	gnl|BL_ORD_ID|522234	I3KKV9_ORENI	628	1619	0	3	995	68	398	3	0	291	0	331	Uncharacterized protein;	Oreochromis niloticus (Nile tilapia) (Tilapia nilotica)					GO:0005509	IEA:InterPro;calcium ion binding	PF13499;PF07648;PF07679	Kazal_2;1;I-set;EF-hand_7;2			IPR003598;IPR007110;IPR002350;IPR018247;IPR003599;IPR002048;IPR011992;IPR013098;IPR013783;IPR015943;IPR003645	EF-hand-dom_pair;Ig-like_dom;Ig_sub2;Ig-like_fold;Kazal_dom;EF_hand_dom;Fol_N;EF_Hand_1_Ca_BS;Ig_I-set;Ig_sub;WD40/YVTN_repeat-like_dom
XLOC_027313	0.675278	-2.36137	0.761678	-3.10022	0.00193375	0.00589365	TCONS_00141017	5724	522234	gnl|BL_ORD_ID|522234	I3KKV9_ORENI	1423	3683	0	3	2339	68	843	3	0	666	3	779	Uncharacterized protein;	Oreochromis niloticus (Nile tilapia) (Tilapia nilotica)					GO:0005509	IEA:InterPro;calcium ion binding	PF13499;PF07648;PF07679	Kazal_2;1;I-set;EF-hand_7;2			IPR003598;IPR007110;IPR002350;IPR018247;IPR003599;IPR002048;IPR011992;IPR013098;IPR013783;IPR015943;IPR003645	EF-hand-dom_pair;Ig-like_dom;Ig_sub2;Ig-like_fold;Kazal_dom;EF_hand_dom;Fol_N;EF_Hand_1_Ca_BS;Ig_I-set;Ig_sub;WD40/YVTN_repeat-like_dom
XLOC_053736	7.76235	-2.35961	0.37893	-6.22704	4.75325e-10	5.34214e-09	TCONS_00249335	949	457260	gnl|BL_ORD_ID|457260	H3CSK8_TETNG	59	140	4.3588e-08	368	460	287	317	-1	0	26	0	31	Uncharacterized protein;	Tetraodon nigroviridis (Spotted green pufferfish) (ChelonodonTetraodon nigroviridis (Spotted green pufferfish) (Chelonodonnigroviridis)					GO:0004674;GO:0005524	IEA:InterPro;IEA:UniProtKB-KW;protein serine/threonine kinase activity;ATP binding	PF00069	1;Pkinase			IPR020675;IPR017441;IPR000719;IPR002290;IPR008271;IPR011009	Myosin_light_ch_kinase-rel;Ser/Thr_kinase_AS;Prot_kinase_dom;Protein_kinase_ATP_BS;Kinase-like_dom;Ser/Thr_dual-sp_kinase_dom
XLOC_053736	7.76235	-2.35961	0.37893	-6.22704	4.75325e-10	5.34214e-09	TCONS_00249336	849	457260	gnl|BL_ORD_ID|457260	H3CSK8_TETNG	59	140	3.12834e-08	368	460	287	317	-3	0	26	0	31	Uncharacterized protein;	Tetraodon nigroviridis (Spotted green pufferfish) (ChelonodonTetraodon nigroviridis (Spotted green pufferfish) (Chelonodonnigroviridis)					GO:0004674;GO:0005524	IEA:InterPro;IEA:UniProtKB-KW;protein serine/threonine kinase activity;ATP binding	PF00069	1;Pkinase			IPR020675;IPR017441;IPR000719;IPR002290;IPR008271;IPR011009	Myosin_light_ch_kinase-rel;Ser/Thr_kinase_AS;Prot_kinase_dom;Protein_kinase_ATP_BS;Kinase-like_dom;Ser/Thr_dual-sp_kinase_dom
XLOC_053736	7.76235	-2.35961	0.37893	-6.22704	4.75325e-10	5.34214e-09	TCONS_00249337	909	457260	gnl|BL_ORD_ID|457260	H3CSK8_TETNG	59	140	3.86363e-08	368	460	287	317	-3	0	26	0	31	Uncharacterized protein;	Tetraodon nigroviridis (Spotted green pufferfish) (ChelonodonTetraodon nigroviridis (Spotted green pufferfish) (Chelonodonnigroviridis)					GO:0004674;GO:0005524	IEA:InterPro;IEA:UniProtKB-KW;protein serine/threonine kinase activity;ATP binding	PF00069	1;Pkinase			IPR020675;IPR017441;IPR000719;IPR002290;IPR008271;IPR011009	Myosin_light_ch_kinase-rel;Ser/Thr_kinase_AS;Prot_kinase_dom;Protein_kinase_ATP_BS;Kinase-like_dom;Ser/Thr_dual-sp_kinase_dom
[truncated: 11,060 more rows]
