# Supplementary material for: Training the salmon’s genes: influence of aerobic exercise, swimming performance and selection on gene expression in Atlantic salmon
Source: BMC Genomics. 2017 Dec 15;18:971. doi: 10.1186/s12864-017-4361-7 (PMC5731093; doi:10.1186/s12864-017-4361-7)
Supplement: Supplementary file 3 — Differential gene expression detected for swimming performance among the heart from Lærdal control parr. (ZIP 2534 kb) [file 12864_2017_4361_MOESM3_ESM.zip › Additional file 2 WP3_SUBSET_LAERDAL_RESTED_resSig_Swimming_Ability.txt]

"gene_ID" "baseMean" "log2FoldChange" "lfcSE" "stat" "pvalue" "padj" "transcript_ID" "length" "genBank_accession" "hit_ID" "definition" "bitScore" "score" "eval" "query_from" "query_to" "hit_from" "hit_to" "query_frame" "hit_frame" "identity" "gap" "alignment_Len" "gene_name" "species" "GO_ID_C" "GO_Def_C" "GO_ID_P" "GO_Def_P" "GO_ID_F" "GO_Def_F" "Pfam_ID" "Pfam_Def" "KEGG_ID" "KEGG_Def" "InterPro_ID" "InterPro_Def"
"XLOC_000006" 37.3527996132969 0.310641257393618 0.117356069990653 2.64699778561399 0.00812098847831778 0.0475943361247941 "TCONS_00000017" "3780" "710326" "gnl|BL_ORD_ID|710326" "Q4S2K4_TETNG" "271" "692" "1.23017e-79" "190" "1077" "23" "336" "1" "0" "169" "60" "335" "Chromosome 17 SCAF14760" " whole genome shotgun sequence;" "Tetraodon nigroviridis (Spotted green pufferfish) (ChelonodonTetraodon nigroviridis (Spotted green pufferfish) (Chelonodonnigroviridis)" "" "" "" "" "" "" "PF10523" "1;BEN" "" "" "IPR018379"
"XLOC_000006" 37.3527996132969 0.310641257393618 0.117356069990653 2.64699778561399 0.00812098847831778 0.0475943361247941 "TCONS_00000018" "3847" "710326" "gnl|BL_ORD_ID|710326" "Q4S2K4_TETNG" "275" "702" "6.89967e-81" "221" "1144" "11" "336" "2" "0" "172" "60" "347" "Chromosome 17 SCAF14760" " whole genome shotgun sequence;" "Tetraodon nigroviridis (Spotted green pufferfish) (ChelonodonTetraodon nigroviridis (Spotted green pufferfish) (Chelonodonnigroviridis)" "" "" "" "" "" "" "PF10523" "1;BEN" "" "" "IPR018379"
"XLOC_000013" 12.3008016769578 -0.833284762963897 0.252490260505656 -3.30026497376611 0.000965935812617001 0.00902434527659326 "TCONS_00000058" "3968" "426750" "gnl|BL_ORD_ID|426750" "H2ZW34_LATCH" "128" "320" "5.47766e-28" "2106" "3212" "962" "1312" "-1" "0" "147" "54" "387" "Uncharacterized protein;" "Latimeria chalumnae (West Indian ocean coelacanth)" "" "" "" "" "GO:0008270;GO:0003676" "IEA:InterPro;zinc ion binding;nucleic acid binding" "" "" "" "" "IPR015880;IPR003604;IPR007087" "Znf_C2H2-like;Znf_C2H2;Znf_U1"
"XLOC_000014" 20.7351628457 -0.826858833176374 0.145465157117892 -5.6842397833197 1.31395817010956e-08 7.14186802307243e-07 "TCONS_00000060" "1609" "509463" "gnl|BL_ORD_ID|509463" "I3JJB0_ORENI" "128" "320" "3.42374e-29" "1397" "1609" "1956" "2026" "-1" "0" "58" "0" "71" "Uncharacterized protein;" "Oreochromis niloticus (Nile tilapia) (Tilapia nilotica)" "GO:0031461" "IEA:InterPro;cullin-RING ubiquitin ligase complex" "GO:0006511" "IEA:InterPro;ubiquitin-dependent protein catabolic process" "GO:0008270" "IEA:InterPro;zinc ion binding" "PF11515;PF03256;PF00888;PF10557" "Cullin;1;Cul7;APC10;Cullin_Nedd8" "" "" "IPR011991;IPR016158;IPR002867;IPR004939;IPR014722;IPR021097;IPR019559;IPR001373;IPR016024;IPR008979" "ARM-type_fold;Galactose-bd-like;WHTH_DNA-bd_dom;Cullin_homology;Rib_L2_dom2;CPH_domain;Znf_C6HC;Cullin_neddylation_domain;Cullin_N;APC_su10/DOC_dom"
"XLOC_000025" 282.123973299722 -1.02603799480396 0.156810482556784 -6.54317222978007 6.02274005533629e-11 7.55444045520821e-09 NA NA NA NA NA NA NA NA NA NA NA NA NA NA NA NA NA NA NA NA NA NA NA NA NA NA NA NA NA NA NA
"XLOC_000026" 10.8898182728909 -0.546353816165649 0.178610337395747 -3.05891486535347 0.00222140267757234 0.0174988086061607 "TCONS_00000105" "2097" "177580" "gnl|BL_ORD_ID|177580" "E7F383_DANRE" "87" "214" "5.6862e-16" "1512" "2096" "1330" "1496" "-2" "0" "81" "30" "196" "Uncharacterized protein;" "Danio rerio (Zebrafish) (Brachydanio rerio)" "" "" "GO:0006511" "IEA:InterPro;ubiquitin-dependent protein catabolic process" "GO:0004221" "IEA:InterPro;ubiquitin thiolesterase activity" "PF00443" "1;UCH" "dre:563912" "-" "IPR028889;IPR001394" "Peptidase_C19_UCH;UCH/PAN2"
"XLOC_000028" 8.51919733600682 -1.4520136462483 0.304298605270459 -4.77167368203269 1.82701336767422e-06 4.6382071099351e-05 NA NA NA NA NA NA NA NA NA NA NA NA NA NA NA NA NA NA NA NA NA NA NA NA NA NA NA NA NA NA NA
"XLOC_000030" 53.4981297363544 0.450525481681603 0.137893505013027 3.26719870989603 0.00108617412188356 0.00993729781428039 "TCONS_00000116" "1480" "608491" "gnl|BL_ORD_ID|608491" "M3XJM2_LATCH" "88" "216" "1.48509e-32" "760" "1092" "1" "85" "1" "0" "47" "26" "111" "Uncharacterized protein;" "Latimeria chalumnae (West Indian ocean coelacanth)" "" "" "GO:0008152" "IEA:GOC;metabolic process" "GO:0016787" "IEA:InterPro;hydrolase activity" "PF01112" "1;Asparaginase_2" "" "" "IPR000246" "Peptidase_T2"
"XLOC_000030" 53.4981297363544 0.450525481681603 0.137893505013027 3.26719870989603 0.00108617412188356 0.00993729781428039 "TCONS_00000117" "2573" "608491" "gnl|BL_ORD_ID|608491" "M3XJM2_LATCH" "88" "216" "4.0397e-35" "760" "1092" "1" "85" "1" "0" "47" "26" "111" "Uncharacterized protein;" "Latimeria chalumnae (West Indian ocean coelacanth)" "" "" "GO:0008152" "IEA:GOC;metabolic process" "GO:0016787" "IEA:InterPro;hydrolase activity" "PF01112" "1;Asparaginase_2" "" "" "IPR000246" "Peptidase_T2"
"XLOC_000034" 4.38963765245591 -0.890859866004172 0.267183898945038 -3.33425730188715 0.000855275016612248 0.00818700374899365 "TCONS_00000126" "1517" "782594" "gnl|BL_ORD_ID|782594" "Q8AW51_DANRE" "76" "186" "4.8001e-15" "1362" "1484" "41" "81" "-1" "0" "34" "0" "41" "Novel protein;" "Danio rerio (Zebrafish) (Brachydanio rerio)" "" "" "" "" "GO:0008270" "IEA:InterPro;zinc ion binding" "PF13639" "1;zf-RING_2" "" "" "IPR001841;IPR013083" "Znf_RING/FYVE/PHD;Znf_RING"
"XLOC_000055" 15.6378085090633 -0.760485294709987 0.197349521551433 -3.85349449409123 0.000116443883126092 0.00161290962805448 "TCONS_00000355" "4623" "286144" "gnl|BL_ORD_ID|286144" "G3NCZ6_GASAC" "278" "710" "1.29054e-81" "3224" "3922" "115" "319" "-3" "0" "175" "28" "233" "Uncharacterized protein;" "Gasterosteus aculeatus (Three-spined stickleback)" "" "" "" "" "" "" "" "" "" "" "IPR001810" "F-box_dom"
"XLOC_000055" 15.6378085090633 -0.760485294709987 0.197349521551433 -3.85349449409123 0.000116443883126092 0.00161290962805448 "TCONS_00000356" "3069" "286144" "gnl|BL_ORD_ID|286144" "G3NCZ6_GASAC" "150" "377" "1.55284e-37" "2577" "3056" "182" "319" "-2" "0" "111" "22" "160" "Uncharacterized protein;" "Gasterosteus aculeatus (Three-spined stickleback)" "" "" "" "" "" "" "" "" "" "" "IPR001810" "F-box_dom"
"XLOC_000061" 13.340213602158 -1.26732835645318 0.21802068070786 -5.81288138509831 6.14065738514868e-09 3.71382753924057e-07 NA NA NA NA NA NA NA NA NA NA NA NA NA NA NA NA NA NA NA NA NA NA NA NA NA NA NA NA NA NA NA
"XLOC_000105" 155.051024527504 -0.682201291955658 0.149527739465725 -4.56237280382369 5.05787354838589e-06 0.000110192609167419 NA NA NA NA NA NA NA NA NA NA NA NA NA NA NA NA NA NA NA NA NA NA NA NA NA NA NA NA NA NA NA
"XLOC_000118" 24.7778288309202 -0.503511647068934 0.187399098818357 -2.68684134685717 0.00721312046699459 0.04360071613393 "TCONS_00000923" "5158" "394431" "gnl|BL_ORD_ID|394431" "H2SWW7_TAKRU" "652" "1680" "0" "326" "1666" "1" "446" "2" "0" "318" "3" "448" "Uncharacterized protein;" "Takifugu rubripes (Japanese pufferfish) (Fugu rubripes)" "" "" "" "" "GO:0003824" "IEA:InterPro;catalytic activity" "" "" "" "" "IPR001736" "PLipase_D/transphosphatidylase"
"XLOC_000118" 24.7778288309202 -0.503511647068934 0.187399098818357 -2.68684134685717 0.00721312046699459 0.04360071613393 "TCONS_00000924" "3922" "394431" "gnl|BL_ORD_ID|394431" "H2SWW7_TAKRU" "437" "1122" "4.7902e-138" "46" "951" "124" "427" "1" "0" "202" "2" "304" "Uncharacterized protein;" "Takifugu rubripes (Japanese pufferfish) (Fugu rubripes)" "" "" "" "" "GO:0003824" "IEA:InterPro;catalytic activity" "" "" "" "" "IPR001736" "PLipase_D/transphosphatidylase"
"XLOC_000118" 24.7778288309202 -0.503511647068934 0.187399098818357 -2.68684134685717 0.00721312046699459 0.04360071613393 "TCONS_00000925" "4441" "718342" "gnl|BL_ORD_ID|718342" "Q4SQL4_TETNG" "390" "1000" "2.98423e-120" "176" "979" "145" "410" "2" "0" "174" "2" "268" "Chromosome 17 SCAF14532" " whole genome shotgun sequence.;" "Tetraodon nigroviridis (Spotted green pufferfish) (ChelonodonTetraodon nigroviridis (Spotted green pufferfish) (Chelonodonnigroviridis)" "" "" "" "" "GO:0003824" "IEA:InterPro;catalytic activity" "" "" "" "" "IPR001736"
"XLOC_000118" 24.7778288309202 -0.503511647068934 0.187399098818357 -2.68684134685717 0.00721312046699459 0.04360071613393 "TCONS_00000926" "3833" "718342" "gnl|BL_ORD_ID|718342" "Q4SQL4_TETNG" "350" "896" "1.43647e-106" "141" "842" "145" "378" "3" "0" "156" "0" "234" "Chromosome 17 SCAF14532" " whole genome shotgun sequence.;" "Tetraodon nigroviridis (Spotted green pufferfish) (ChelonodonTetraodon nigroviridis (Spotted green pufferfish) (Chelonodonnigroviridis)" "" "" "" "" "GO:0003824" "IEA:InterPro;catalytic activity" "" "" "" "" "IPR001736"
"XLOC_000118" 24.7778288309202 -0.503511647068934 0.187399098818357 -2.68684134685717 0.00721312046699459 0.04360071613393 "TCONS_00000927" "3775" "718342" "gnl|BL_ORD_ID|718342" "Q4SQL4_TETNG" "350" "896" "1.0919e-106" "88" "804" "145" "383" "1" "0" "155" "0" "239" "Chromosome 17 SCAF14532" " whole genome shotgun sequence.;" "Tetraodon nigroviridis (Spotted green pufferfish) (ChelonodonTetraodon nigroviridis (Spotted green pufferfish) (Chelonodonnigroviridis)" "" "" "" "" "GO:0003824" "IEA:InterPro;catalytic activity" "" "" "" "" "IPR001736"
"XLOC_000124" 5.57134905931047 -0.619367467964138 0.223922477978957 -2.76599059439822 0.00567501715903551 0.0361979456612755 "TCONS_00000986" "2753" "70977" "gnl|BL_ORD_ID|70977" "B5X108_SALSA" "303" "775" "1.19246e-89" "2148" "2705" "367" "552" "-1" "0" "186" "0" "186" "Zinc transporter 6;" "Salmo salar (Atlantic salmon)" "GO:0016021" "IEA:InterPro;integral component of membrane" "GO:0034220" "IEA:GOC;ion transmembrane transport" "GO:0008324" "IEA:InterPro;cation transmembrane transporter activity" "PF01545" "1;Cation_efflux" "" "" "IPR027469;IPR002524" "Cation_efflux;Cation_efflux_TMD"
"XLOC_000130" 39.8642452580621 -0.328461697746249 0.106201832687834 -3.09280630506367 0.00198273500294193 0.0159779572675776 "TCONS_00001029" "5385" "325199" "gnl|BL_ORD_ID|325199" "G9BRW1_CYPCA" "43" "100" "1.00422e-09" "3650" "3781" "246" "289" "2" "0" "22" "0" "44" "TC1-like transposase;" "Cyprinus carpio (Common carp)" "" "" "GO:0015074;GO:0006313" "IEA:InterPro;DNA integration;transposition" " DNA-mediated" "GO:0003677;GO:0004803" "IEA:InterPro;transposase activity;DNA binding" "PF01498" "1;HTH_Tnp_Tc3_2" "" "" "IPR009057;IPR002492"
"XLOC_000130" 39.8642452580621 -0.328461697746249 0.106201832687834 -3.09280630506367 0.00198273500294193 0.0159779572675776 "TCONS_00001030" "5767" "172551" "gnl|BL_ORD_ID|172551" "E6ZGX5_DICLA" "106" "263" "2.6187e-22" "3454" "3702" "147" "233" "-2" "0" "55" "4" "87" "Transposable element Tcb1 transposase;" "Dicentrarchus labrax (European seabass) (Morone labrax)" "" "" "GO:0015074;GO:0006313" "IEA:InterPro;DNA integration;transposition" " DNA-mediated" "GO:0003677;GO:0004803" "IEA:InterPro;transposase activity;DNA binding" "PF01498" "1;HTH_Tnp_Tc3_2" "" "" "IPR011991;IPR009057;IPR002492"
"XLOC_000140" 57.8337447350117 0.223908563851854 0.0842008833928585 2.65921870210265 0.00783221031879671 0.0462085149840948 "TCONS_00001098" "2245" "523771" "gnl|BL_ORD_ID|523771" "I3KQ99_ORENI" "637" "1642" "0" "242" "1651" "28" "483" "2" "0" "315" "30" "478" "Uncharacterized protein;" "Oreochromis niloticus (Nile tilapia) (Tilapia nilotica)" "" "" "GO:0006396;GO:0001510" "IEA:InterPro;IEA:GOC;RNA methylation;RNA processing" "GO:0008173" "IEA:InterPro;RNA methyltransferase activity" "PF05958" "1;tRNA_U5-meth_tr" "" "" "IPR025823;IPR010280" "U5_MeTrfase_fam;tRNA_(uracil-5-)_MeTrfase_met"
"XLOC_000140" 57.8337447350117 0.223908563851854 0.0842008833928585 2.65921870210265 0.00783221031879671 0.0462085149840948 "TCONS_00001099" "839" "361448" "gnl|BL_ORD_ID|361448" "H2LR73_ORYLA" "123" "308" "1.89741e-30" "48" "245" "372" "437" "3" "0" "52" "0" "66" "Uncharacterized protein;" "Oryzias latipes (Medaka fish) (Japanese ricefish)" "" "" "GO:0006396;GO:0001510" "IEA:InterPro;IEA:GOC;RNA methylation;RNA processing" "GO:0008173" "IEA:InterPro;RNA methyltransferase activity" "PF05958" "1;tRNA_U5-meth_tr" "" "" "IPR025823;IPR010280" "U5_MeTrfase_fam;tRNA_(uracil-5-)_MeTrfase_met"
"XLOC_000140" 57.8337447350117 0.223908563851854 0.0842008833928585 2.65921870210265 0.00783221031879671 0.0462085149840948 "TCONS_00001100" "1739" "612261" "gnl|BL_ORD_ID|612261" "M3ZLK5_XIPMA" "419" "1077" "3.59443e-139" "285" "1145" "162" "444" "3" "0" "209" "4" "287" "Uncharacterized protein;" "Xiphophorus maculatus (Southern platyfish) (Platypoecilus maculatus)" "" "" "GO:0006396;GO:0001510" "IEA:InterPro;IEA:GOC;RNA methylation;RNA processing" "GO:0008173" "IEA:InterPro;RNA methyltransferase activity" "PF05958" "1;tRNA_U5-meth_tr" "" "" "IPR025823;IPR010280" "U5_MeTrfase_fam;tRNA_(uracil-5-)_MeTrfase_met"
"XLOC_000140" 57.8337447350117 0.223908563851854 0.0842008833928585 2.65921870210265 0.00783221031879671 0.0462085149840948 "TCONS_00001101" "3402" "94525" "gnl|BL_ORD_ID|94525" "C0HAH2_SALSA" "643" "1657" "0" "75" "1067" "1" "331" "3" "0" "302" "0" "331" "Acyl-CoA desaturase;" "Salmo salar (Atlantic salmon)" "GO:0005783;GO:0016021" "IEA:UniProtKB-KW;IEA:InterPro;endoplasmic reticulum;integral component of membrane" "GO:0006633" "IEA:UniProtKB-KW;fatty acid biosynthetic process" "GO:0005506;GO:0004768" "IEA:InterPro;stearoyl-CoA 9-desaturase activity;iron ion binding" "PF00487" "1;FA_desaturase" "" "" "IPR015876;IPR005804;IPR001522" "Fatty_acid_desaturase-1_core;Fatty_acid_desaturase-1_C;Fatty_acid_desaturase-1"
"XLOC_000140" 57.8337447350117 0.223908563851854 0.0842008833928585 2.65921870210265 0.00783221031879671 0.0462085149840948 "TCONS_00001103" "3619" "94525" "gnl|BL_ORD_ID|94525" "C0HAH2_SALSA" "643" "1657" "0" "292" "1284" "1" "331" "1" "0" "302" "0" "331" "Acyl-CoA desaturase;" "Salmo salar (Atlantic salmon)" "GO:0005783;GO:0016021" "IEA:UniProtKB-KW;IEA:InterPro;endoplasmic reticulum;integral component of membrane" "GO:0006633" "IEA:UniProtKB-KW;fatty acid biosynthetic process" "GO:0005506;GO:0004768" "IEA:InterPro;stearoyl-CoA 9-desaturase activity;iron ion binding" "PF00487" "1;FA_desaturase" "" "" "IPR015876;IPR005804;IPR001522" "Fatty_acid_desaturase-1_core;Fatty_acid_desaturase-1_C;Fatty_acid_desaturase-1"
"XLOC_000140" 57.8337447350117 0.223908563851854 0.0842008833928585 2.65921870210265 0.00783221031879671 0.0462085149840948 "TCONS_00001104" "3282" "94525" "gnl|BL_ORD_ID|94525" "C0HAH2_SALSA" "643" "1657" "0" "183" "1175" "1" "331" "3" "0" "302" "0" "331" "Acyl-CoA desaturase;" "Salmo salar (Atlantic salmon)" "GO:0005783;GO:0016021" "IEA:UniProtKB-KW;IEA:InterPro;endoplasmic reticulum;integral component of membrane" "GO:0006633" "IEA:UniProtKB-KW;fatty acid biosynthetic process" "GO:0005506;GO:0004768" "IEA:InterPro;stearoyl-CoA 9-desaturase activity;iron ion binding" "PF00487" "1;FA_desaturase" "" "" "IPR015876;IPR005804;IPR001522" "Fatty_acid_desaturase-1_core;Fatty_acid_desaturase-1_C;Fatty_acid_desaturase-1"
"XLOC_000140" 57.8337447350117 0.223908563851854 0.0842008833928585 2.65921870210265 0.00783221031879671 0.0462085149840948 "TCONS_00001105" "3594" "94525" "gnl|BL_ORD_ID|94525" "C0HAH2_SALSA" "643" "1657" "0" "267" "1259" "1" "331" "3" "0" "302" "0" "331" "Acyl-CoA desaturase;" "Salmo salar (Atlantic salmon)" "GO:0005783;GO:0016021" "IEA:UniProtKB-KW;IEA:InterPro;endoplasmic reticulum;integral component of membrane" "GO:0006633" "IEA:UniProtKB-KW;fatty acid biosynthetic process" "GO:0005506;GO:0004768" "IEA:InterPro;stearoyl-CoA 9-desaturase activity;iron ion binding" "PF00487" "1;FA_desaturase" "" "" "IPR015876;IPR005804;IPR001522" "Fatty_acid_desaturase-1_core;Fatty_acid_desaturase-1_C;Fatty_acid_desaturase-1"
"XLOC_000140" 57.8337447350117 0.223908563851854 0.0842008833928585 2.65921870210265 0.00783221031879671 0.0462085149840948 "TCONS_00001106" "3614" "94525" "gnl|BL_ORD_ID|94525" "C0HAH2_SALSA" "643" "1657" "0" "287" "1279" "1" "331" "2" "0" "302" "0" "331" "Acyl-CoA desaturase;" "Salmo salar (Atlantic salmon)" "GO:0005783;GO:0016021" "IEA:UniProtKB-KW;IEA:InterPro;endoplasmic reticulum;integral component of membrane" "GO:0006633" "IEA:UniProtKB-KW;fatty acid biosynthetic process" "GO:0005506;GO:0004768" "IEA:InterPro;stearoyl-CoA 9-desaturase activity;iron ion binding" "PF00487" "1;FA_desaturase" "" "" "IPR015876;IPR005804;IPR001522" "Fatty_acid_desaturase-1_core;Fatty_acid_desaturase-1_C;Fatty_acid_desaturase-1"
"XLOC_000140" 57.8337447350117 0.223908563851854 0.0842008833928585 2.65921870210265 0.00783221031879671 0.0462085149840948 "TCONS_00001107" "3505" "94525" "gnl|BL_ORD_ID|94525" "C0HAH2_SALSA" "643" "1657" "0" "178" "1170" "1" "331" "1" "0" "302" "0" "331" "Acyl-CoA desaturase;" "Salmo salar (Atlantic salmon)" "GO:0005783;GO:0016021" "IEA:UniProtKB-KW;IEA:InterPro;endoplasmic reticulum;integral component of membrane" "GO:0006633" "IEA:UniProtKB-KW;fatty acid biosynthetic process" "GO:0005506;GO:0004768" "IEA:InterPro;stearoyl-CoA 9-desaturase activity;iron ion binding" "PF00487" "1;FA_desaturase" "" "" "IPR015876;IPR005804;IPR001522" "Fatty_acid_desaturase-1_core;Fatty_acid_desaturase-1_C;Fatty_acid_desaturase-1"
"XLOC_000140" 57.8337447350117 0.223908563851854 0.0842008833928585 2.65921870210265 0.00783221031879671 0.0462085149840948 "TCONS_00001108" "3510" "94525" "gnl|BL_ORD_ID|94525" "C0HAH2_SALSA" "643" "1657" "0" "183" "1175" "1" "331" "3" "0" "302" "0" "331" "Acyl-CoA desaturase;" "Salmo salar (Atlantic salmon)" "GO:0005783;GO:0016021" "IEA:UniProtKB-KW;IEA:InterPro;endoplasmic reticulum;integral component of membrane" "GO:0006633" "IEA:UniProtKB-KW;fatty acid biosynthetic process" "GO:0005506;GO:0004768" "IEA:InterPro;stearoyl-CoA 9-desaturase activity;iron ion binding" "PF00487" "1;FA_desaturase" "" "" "IPR015876;IPR005804;IPR001522" "Fatty_acid_desaturase-1_core;Fatty_acid_desaturase-1_C;Fatty_acid_desaturase-1"
"XLOC_000140" 57.8337447350117 0.223908563851854 0.0842008833928585 2.65921870210265 0.00783221031879671 0.0462085149840948 "TCONS_00001109" "3386" "94525" "gnl|BL_ORD_ID|94525" "C0HAH2_SALSA" "643" "1657" "0" "287" "1279" "1" "331" "2" "0" "302" "0" "331" "Acyl-CoA desaturase;" "Salmo salar (Atlantic salmon)" "GO:0005783;GO:0016021" "IEA:UniProtKB-KW;IEA:InterPro;endoplasmic reticulum;integral component of membrane" "GO:0006633" "IEA:UniProtKB-KW;fatty acid biosynthetic process" "GO:0005506;GO:0004768" "IEA:InterPro;stearoyl-CoA 9-desaturase activity;iron ion binding" "PF00487" "1;FA_desaturase" "" "" "IPR015876;IPR005804;IPR001522" "Fatty_acid_desaturase-1_core;Fatty_acid_desaturase-1_C;Fatty_acid_desaturase-1"
"XLOC_000140" 57.8337447350117 0.223908563851854 0.0842008833928585 2.65921870210265 0.00783221031879671 0.0462085149840948 "TCONS_00001110" "3589" "94525" "gnl|BL_ORD_ID|94525" "C0HAH2_SALSA" "643" "1657" "0" "262" "1254" "1" "331" "1" "0" "302" "0" "331" "Acyl-CoA desaturase;" "Salmo salar (Atlantic salmon)" "GO:0005783;GO:0016021" "IEA:UniProtKB-KW;IEA:InterPro;endoplasmic reticulum;integral component of membrane" "GO:0006633" "IEA:UniProtKB-KW;fatty acid biosynthetic process" "GO:0005506;GO:0004768" "IEA:InterPro;stearoyl-CoA 9-desaturase activity;iron ion binding" "PF00487" "1;FA_desaturase" "" "" "IPR015876;IPR005804;IPR001522" "Fatty_acid_desaturase-1_core;Fatty_acid_desaturase-1_C;Fatty_acid_desaturase-1"
"XLOC_000140" 57.8337447350117 0.223908563851854 0.0842008833928585 2.65921870210265 0.00783221031879671 0.0462085149840948 "TCONS_00001111" "3265" "94525" "gnl|BL_ORD_ID|94525" "C0HAH2_SALSA" "643" "1657" "0" "166" "1158" "1" "331" "1" "0" "302" "0" "331" "Acyl-CoA desaturase;" "Salmo salar (Atlantic salmon)" "GO:0005783;GO:0016021" "IEA:UniProtKB-KW;IEA:InterPro;endoplasmic reticulum;integral component of membrane" "GO:0006633" "IEA:UniProtKB-KW;fatty acid biosynthetic process" "GO:0005506;GO:0004768" "IEA:InterPro;stearoyl-CoA 9-desaturase activity;iron ion binding" "PF00487" "1;FA_desaturase" "" "" "IPR015876;IPR005804;IPR001522" "Fatty_acid_desaturase-1_core;Fatty_acid_desaturase-1_C;Fatty_acid_desaturase-1"
"XLOC_000140" 57.8337447350117 0.223908563851854 0.0842008833928585 2.65921870210265 0.00783221031879671 0.0462085149840948 "TCONS_00001112" "3468" "94525" "gnl|BL_ORD_ID|94525" "C0HAH2_SALSA" "510" "1311" "3.77269e-177" "139" "936" "1" "266" "1" "0" "241" "0" "266" "Acyl-CoA desaturase;" "Salmo salar (Atlantic salmon)" "GO:0005783;GO:0016021" "IEA:UniProtKB-KW;IEA:InterPro;endoplasmic reticulum;integral component of membrane" "GO:0006633" "IEA:UniProtKB-KW;fatty acid biosynthetic process" "GO:0005506;GO:0004768" "IEA:InterPro;stearoyl-CoA 9-desaturase activity;iron ion binding" "PF00487" "1;FA_desaturase" "" "" "IPR015876;IPR005804;IPR001522" "Fatty_acid_desaturase-1_core;Fatty_acid_desaturase-1_C;Fatty_acid_desaturase-1"
"XLOC_000140" 57.8337447350117 0.223908563851854 0.0842008833928585 2.65921870210265 0.00783221031879671 0.0462085149840948 "TCONS_00001113" "3411" "94525" "gnl|BL_ORD_ID|94525" "C0HAH2_SALSA" "643" "1657" "0" "84" "1076" "1" "331" "3" "0" "302" "0" "331" "Acyl-CoA desaturase;" "Salmo salar (Atlantic salmon)" "GO:0005783;GO:0016021" "IEA:UniProtKB-KW;IEA:InterPro;endoplasmic reticulum;integral component of membrane" "GO:0006633" "IEA:UniProtKB-KW;fatty acid biosynthetic process" "GO:0005506;GO:0004768" "IEA:InterPro;stearoyl-CoA 9-desaturase activity;iron ion binding" "PF00487" "1;FA_desaturase" "" "" "IPR015876;IPR005804;IPR001522" "Fatty_acid_desaturase-1_core;Fatty_acid_desaturase-1_C;Fatty_acid_desaturase-1"
"XLOC_000140" 57.8337447350117 0.223908563851854 0.0842008833928585 2.65921870210265 0.00783221031879671 0.0462085149840948 "TCONS_00001114" "1564" "94525" "gnl|BL_ORD_ID|94525" "C0HAH2_SALSA" "147" "369" "1.06173e-37" "1332" "1562" "187" "263" "3" "0" "67" "0" "77" "Acyl-CoA desaturase;" "Salmo salar (Atlantic salmon)" "GO:0005783;GO:0016021" "IEA:UniProtKB-KW;IEA:InterPro;endoplasmic reticulum;integral component of membrane" "GO:0006633" "IEA:UniProtKB-KW;fatty acid biosynthetic process" "GO:0005506;GO:0004768" "IEA:InterPro;stearoyl-CoA 9-desaturase activity;iron ion binding" "PF00487" "1;FA_desaturase" "" "" "IPR015876;IPR005804;IPR001522" "Fatty_acid_desaturase-1_core;Fatty_acid_desaturase-1_C;Fatty_acid_desaturase-1"
"XLOC_000140" 57.8337447350117 0.223908563851854 0.0842008833928585 2.65921870210265 0.00783221031879671 0.0462085149840948 "TCONS_00001115" "2776" "94525" "gnl|BL_ORD_ID|94525" "C0HAH2_SALSA" "282" "721" "9.73018e-85" "4" "441" "187" "331" "1" "0" "131" "1" "146" "Acyl-CoA desaturase;" "Salmo salar (Atlantic salmon)" "GO:0005783;GO:0016021" "IEA:UniProtKB-KW;IEA:InterPro;endoplasmic reticulum;integral component of membrane" "GO:0006633" "IEA:UniProtKB-KW;fatty acid biosynthetic process" "GO:0005506;GO:0004768" "IEA:InterPro;stearoyl-CoA 9-desaturase activity;iron ion binding" "PF00487" "1;FA_desaturase" "" "" "IPR015876;IPR005804;IPR001522" "Fatty_acid_desaturase-1_core;Fatty_acid_desaturase-1_C;Fatty_acid_desaturase-1"
"XLOC_000140" 57.8337447350117 0.223908563851854 0.0842008833928585 2.65921870210265 0.00783221031879671 0.0462085149840948 "TCONS_00001116" "3027" "94525" "gnl|BL_ORD_ID|94525" "C0HAH2_SALSA" "140" "351" "5.41907e-34" "537" "734" "266" "331" "3" "0" "62" "0" "66" "Acyl-CoA desaturase;" "Salmo salar (Atlantic salmon)" "GO:0005783;GO:0016021" "IEA:UniProtKB-KW;IEA:InterPro;endoplasmic reticulum;integral component of membrane" "GO:0006633" "IEA:UniProtKB-KW;fatty acid biosynthetic process" "GO:0005506;GO:0004768" "IEA:InterPro;stearoyl-CoA 9-desaturase activity;iron ion binding" "PF00487" "1;FA_desaturase" "" "" "IPR015876;IPR005804;IPR001522" "Fatty_acid_desaturase-1_core;Fatty_acid_desaturase-1_C;Fatty_acid_desaturase-1"
"XLOC_000164" 112.544673970086 0.204414540029577 0.0653208098344504 3.1293938416815 0.00175167353960535 0.014513181822378 "TCONS_00001279" "1664" "165712" "gnl|BL_ORD_ID|165712" "E3TDF7_9TELE" "342" "877" "5.07369e-110" "7" "540" "238" "415" "1" "0" "155" "0" "178" "Adipocyte plasma membrane-associated protein;" "Ictalurus furcatus (blue catfish)" "" "" "GO:0009058" "IEA:InterPro;biosynthetic process" "GO:0016844" "IEA:InterPro;strictosidine synthase activity" "PF03088" "1;Str_synth" "" "" "IPR018119;IPR011042" "Strictosidine_synth_cons-reg;6-blade_b-propeller_TolB-like"
"XLOC_000164" 112.544673970086 0.204414540029577 0.0653208098344504 3.1293938416815 0.00175167353960535 0.014513181822378 "TCONS_00001280" "2547" "165712" "gnl|BL_ORD_ID|165712" "E3TDF7_9TELE" "629" "1622" "0" "248" "1423" "25" "415" "2" "0" "321" "1" "392" "Adipocyte plasma membrane-associated protein;" "Ictalurus furcatus (blue catfish)" "" "" "GO:0009058" "IEA:InterPro;biosynthetic process" "GO:0016844" "IEA:InterPro;strictosidine synthase activity" "PF03088" "1;Str_synth" "" "" "IPR018119;IPR011042" "Strictosidine_synth_cons-reg;6-blade_b-propeller_TolB-like"
"XLOC_000164" 112.544673970086 0.204414540029577 0.0653208098344504 3.1293938416815 0.00175167353960535 0.014513181822378 "TCONS_00001281" "2556" "165712" "gnl|BL_ORD_ID|165712" "E3TDF7_9TELE" "671" "1731" "0" "182" "1432" "1" "415" "2" "0" "329" "2" "417" "Adipocyte plasma membrane-associated protein;" "Ictalurus furcatus (blue catfish)" "" "" "GO:0009058" "IEA:InterPro;biosynthetic process" "GO:0016844" "IEA:InterPro;strictosidine synthase activity" "PF03088" "1;Str_synth" "" "" "IPR018119;IPR011042" "Strictosidine_synth_cons-reg;6-blade_b-propeller_TolB-like"
"XLOC_000164" 112.544673970086 0.204414540029577 0.0653208098344504 3.1293938416815 0.00175167353960535 0.014513181822378 "TCONS_00001282" "2554" "165712" "gnl|BL_ORD_ID|165712" "E3TDF7_9TELE" "630" "1624" "0" "249" "1430" "23" "415" "3" "0" "321" "1" "394" "Adipocyte plasma membrane-associated protein;" "Ictalurus furcatus (blue catfish)" "" "" "GO:0009058" "IEA:InterPro;biosynthetic process" "GO:0016844" "IEA:InterPro;strictosidine synthase activity" "PF03088" "1;Str_synth" "" "" "IPR018119;IPR011042" "Strictosidine_synth_cons-reg;6-blade_b-propeller_TolB-like"
"XLOC_000164" 112.544673970086 0.204414540029577 0.0653208098344504 3.1293938416815 0.00175167353960535 0.014513181822378 "TCONS_00001283" "2558" "165712" "gnl|BL_ORD_ID|165712" "E3TDF7_9TELE" "632" "1630" "0" "391" "1434" "69" "415" "1" "0" "294" "1" "348" "Adipocyte plasma membrane-associated protein;" "Ictalurus furcatus (blue catfish)" "" "" "GO:0009058" "IEA:InterPro;biosynthetic process" "GO:0016844" "IEA:InterPro;strictosidine synthase activity" "PF03088" "1;Str_synth" "" "" "IPR018119;IPR011042" "Strictosidine_synth_cons-reg;6-blade_b-propeller_TolB-like"
"XLOC_000164" 112.544673970086 0.204414540029577 0.0653208098344504 3.1293938416815 0.00175167353960535 0.014513181822378 "TCONS_00001284" "2555" "165712" "gnl|BL_ORD_ID|165712" "E3TDF7_9TELE" "628" "1619" "0" "394" "1431" "71" "415" "1" "0" "292" "1" "346" "Adipocyte plasma membrane-associated protein;" "Ictalurus furcatus (blue catfish)" "" "" "GO:0009058" "IEA:InterPro;biosynthetic process" "GO:0016844" "IEA:InterPro;strictosidine synthase activity" "PF03088" "1;Str_synth" "" "" "IPR018119;IPR011042" "Strictosidine_synth_cons-reg;6-blade_b-propeller_TolB-like"
"XLOC_000164" 112.544673970086 0.204414540029577 0.0653208098344504 3.1293938416815 0.00175167353960535 0.014513181822378 "TCONS_00001285" "2559" "165712" "gnl|BL_ORD_ID|165712" "E3TDF7_9TELE" "668" "1723" "0" "182" "1435" "1" "415" "2" "0" "342" "3" "418" "Adipocyte plasma membrane-associated protein;" "Ictalurus furcatus (blue catfish)" "" "" "GO:0009058" "IEA:InterPro;biosynthetic process" "GO:0016844" "IEA:InterPro;strictosidine synthase activity" "PF03088" "1;Str_synth" "" "" "IPR018119;IPR011042" "Strictosidine_synth_cons-reg;6-blade_b-propeller_TolB-like"
"XLOC_000164" 112.544673970086 0.204414540029577 0.0653208098344504 3.1293938416815 0.00175167353960535 0.014513181822378 "TCONS_00001286" "2560" "165712" "gnl|BL_ORD_ID|165712" "E3TDF7_9TELE" "446" "1145" "0" "726" "1436" "179" "415" "3" "0" "205" "0" "237" "Adipocyte plasma membrane-associated protein;" "Ictalurus furcatus (blue catfish)" "" "" "GO:0009058" "IEA:InterPro;biosynthetic process" "GO:0016844" "IEA:InterPro;strictosidine synthase activity" "PF03088" "1;Str_synth" "" "" "IPR018119;IPR011042" "Strictosidine_synth_cons-reg;6-blade_b-propeller_TolB-like"
"XLOC_000164" 112.544673970086 0.204414540029577 0.0653208098344504 3.1293938416815 0.00175167353960535 0.014513181822378 "TCONS_00001287" "2564" "165712" "gnl|BL_ORD_ID|165712" "E3TDF7_9TELE" "446" "1145" "0" "730" "1440" "179" "415" "1" "0" "205" "0" "237" "Adipocyte plasma membrane-associated protein;" "Ictalurus furcatus (blue catfish)" "" "" "GO:0009058" "IEA:InterPro;biosynthetic process" "GO:0016844" "IEA:InterPro;strictosidine synthase activity" "PF03088" "1;Str_synth" "" "" "IPR018119;IPR011042" "Strictosidine_synth_cons-reg;6-blade_b-propeller_TolB-like"
"XLOC_000164" 112.544673970086 0.204414540029577 0.0653208098344504 3.1293938416815 0.00175167353960535 0.014513181822378 "TCONS_00001288" "2562" "165712" "gnl|BL_ORD_ID|165712" "E3TDF7_9TELE" "669" "1725" "0" "188" "1438" "1" "415" "2" "0" "342" "2" "417" "Adipocyte plasma membrane-associated protein;" "Ictalurus furcatus (blue catfish)" "" "" "GO:0009058" "IEA:InterPro;biosynthetic process" "GO:0016844" "IEA:InterPro;strictosidine synthase activity" "PF03088" "1;Str_synth" "" "" "IPR018119;IPR011042" "Strictosidine_synth_cons-reg;6-blade_b-propeller_TolB-like"
"XLOC_000164" 112.544673970086 0.204414540029577 0.0653208098344504 3.1293938416815 0.00175167353960535 0.014513181822378 "TCONS_00001289" "2567" "165712" "gnl|BL_ORD_ID|165712" "E3TDF7_9TELE" "654" "1687" "0" "190" "1443" "1" "415" "1" "0" "322" "5" "419" "Adipocyte plasma membrane-associated protein;" "Ictalurus furcatus (blue catfish)" "" "" "GO:0009058" "IEA:InterPro;biosynthetic process" "GO:0016844" "IEA:InterPro;strictosidine synthase activity" "PF03088" "1;Str_synth" "" "" "IPR018119;IPR011042" "Strictosidine_synth_cons-reg;6-blade_b-propeller_TolB-like"
"XLOC_000164" 112.544673970086 0.204414540029577 0.0653208098344504 3.1293938416815 0.00175167353960535 0.014513181822378 "TCONS_00001290" "2573" "165712" "gnl|BL_ORD_ID|165712" "E3TDF7_9TELE" "674" "1738" "0" "205" "1449" "1" "415" "1" "0" "341" "0" "415" "Adipocyte plasma membrane-associated protein;" "Ictalurus furcatus (blue catfish)" "" "" "GO:0009058" "IEA:InterPro;biosynthetic process" "GO:0016844" "IEA:InterPro;strictosidine synthase activity" "PF03088" "1;Str_synth" "" "" "IPR018119;IPR011042" "Strictosidine_synth_cons-reg;6-blade_b-propeller_TolB-like"
"XLOC_000164" 112.544673970086 0.204414540029577 0.0653208098344504 3.1293938416815 0.00175167353960535 0.014513181822378 "TCONS_00001291" "2584" "165712" "gnl|BL_ORD_ID|165712" "E3TDF7_9TELE" "629" "1620" "0" "288" "1460" "26" "415" "3" "0" "321" "1" "391" "Adipocyte plasma membrane-associated protein;" "Ictalurus furcatus (blue catfish)" "" "" "GO:0009058" "IEA:InterPro;biosynthetic process" "GO:0016844" "IEA:InterPro;strictosidine synthase activity" "PF03088" "1;Str_synth" "" "" "IPR018119;IPR011042" "Strictosidine_synth_cons-reg;6-blade_b-propeller_TolB-like"
"XLOC_000164" 112.544673970086 0.204414540029577 0.0653208098344504 3.1293938416815 0.00175167353960535 0.014513181822378 "TCONS_00001292" "2468" "165712" "gnl|BL_ORD_ID|165712" "E3TDF7_9TELE" "657" "1694" "0" "214" "1344" "1" "415" "1" "0" "315" "40" "416" "Adipocyte plasma membrane-associated protein;" "Ictalurus furcatus (blue catfish)" "" "" "GO:0009058" "IEA:InterPro;biosynthetic process" "GO:0016844" "IEA:InterPro;strictosidine synthase activity" "PF03088" "1;Str_synth" "" "" "IPR018119;IPR011042" "Strictosidine_synth_cons-reg;6-blade_b-propeller_TolB-like"
"XLOC_000164" 112.544673970086 0.204414540029577 0.0653208098344504 3.1293938416815 0.00175167353960535 0.014513181822378 "TCONS_00001293" "2587" "165712" "gnl|BL_ORD_ID|165712" "E3TDF7_9TELE" "674" "1737" "0" "216" "1463" "1" "415" "3" "0" "342" "1" "416" "Adipocyte plasma membrane-associated protein;" "Ictalurus furcatus (blue catfish)" "" "" "GO:0009058" "IEA:InterPro;biosynthetic process" "GO:0016844" "IEA:InterPro;strictosidine synthase activity" "PF03088" "1;Str_synth" "" "" "IPR018119;IPR011042" "Strictosidine_synth_cons-reg;6-blade_b-propeller_TolB-like"
"XLOC_000164" 112.544673970086 0.204414540029577 0.0653208098344504 3.1293938416815 0.00175167353960535 0.014513181822378 "TCONS_00001294" "2588" "165712" "gnl|BL_ORD_ID|165712" "E3TDF7_9TELE" "446" "1145" "0" "754" "1464" "179" "415" "1" "0" "205" "0" "237" "Adipocyte plasma membrane-associated protein;" "Ictalurus furcatus (blue catfish)" "" "" "GO:0009058" "IEA:InterPro;biosynthetic process" "GO:0016844" "IEA:InterPro;strictosidine synthase activity" "PF03088" "1;Str_synth" "" "" "IPR018119;IPR011042" "Strictosidine_synth_cons-reg;6-blade_b-propeller_TolB-like"
"XLOC_000183" 76.7417116746675 -0.992823013770928 0.156023499539875 -6.36329153428066 1.97475355472595e-10 2.03159349616416e-08 NA NA NA NA NA NA NA NA NA NA NA NA NA NA NA NA NA NA NA NA NA NA NA NA NA NA NA NA NA NA NA
"XLOC_000185" 71.8412167040754 0.424405654961652 0.133005958593872 3.19087700617652 0.00141841648823405 0.0122375224735797 "TCONS_00001429" "4143" "94317" "gnl|BL_ORD_ID|94317" "C0H9S7_SALSA" "146" "368" "1.7392e-34" "3" "1064" "295" "639" "3" "0" "316" "15" "357" "Collagen alpha-1XIII chain;" "Salmo salar (Atlantic salmon)" "GO:0005581" "IEA:UniProtKB-KW;collagen" "" "" "" "" "PF01391" "6;Collagen" "" "" "IPR008160" "Collagen"
"XLOC_000185" 71.8412167040754 0.424405654961652 0.133005958593872 3.19087700617652 0.00141841648823405 0.0122375224735797 "TCONS_00001430" "4206" "209803" "gnl|BL_ORD_ID|209803" "F1QWK2_DANRE" "124" "310" "2.42735e-27" "273" "860" "320" "528" "3" "0" "155" "13" "209" "Uncharacterized protein;" "Danio rerio (Zebrafish) (Brachydanio rerio)" "" "" "" "" "" "" "PF01391" "10;Collagen" "" "" "IPR008160" "Collagen"
"XLOC_000185" 71.8412167040754 0.424405654961652 0.133005958593872 3.19087700617652 0.00141841648823405 0.0122375224735797 "TCONS_00001431" "4170" "209803" "gnl|BL_ORD_ID|209803" "F1QWK2_DANRE" "134" "335" "1.90931e-30" "273" "1091" "320" "620" "3" "0" "225" "28" "301" "Uncharacterized protein;" "Danio rerio (Zebrafish) (Brachydanio rerio)" "" "" "" "" "" "" "PF01391" "10;Collagen" "" "" "IPR008160" "Collagen"
"XLOC_000185" 71.8412167040754 0.424405654961652 0.133005958593872 3.19087700617652 0.00141841648823405 0.0122375224735797 "TCONS_00001432" "4179" "94317" "gnl|BL_ORD_ID|94317" "C0H9S7_SALSA" "118" "295" "1.78704e-25" "3" "1100" "295" "639" "3" "0" "322" "27" "369" "Collagen alpha-1XIII chain;" "Salmo salar (Atlantic salmon)" "GO:0005581" "IEA:UniProtKB-KW;collagen" "" "" "" "" "PF01391" "6;Collagen" "" "" "IPR008160" "Collagen"
"XLOC_000185" 71.8412167040754 0.424405654961652 0.133005958593872 3.19087700617652 0.00141841648823405 0.0122375224735797 "TCONS_00001433" "1846" "94317" "gnl|BL_ORD_ID|94317" "C0H9S7_SALSA" "85" "208" "1.48679e-15" "200" "322" "599" "639" "2" "0" "41" "0" "41" "Collagen alpha-1XIII chain;" "Salmo salar (Atlantic salmon)" "GO:0005581" "IEA:UniProtKB-KW;collagen" "" "" "" "" "PF01391" "6;Collagen" "" "" "IPR008160" "Collagen"
"XLOC_000185" 71.8412167040754 0.424405654961652 0.133005958593872 3.19087700617652 0.00141841648823405 0.0122375224735797 "TCONS_00001435" "2309" "209803" "gnl|BL_ORD_ID|209803" "F1QWK2_DANRE" "147" "369" "3.52678e-36" "138" "785" "398" "620" "3" "0" "179" "7" "223" "Uncharacterized protein;" "Danio rerio (Zebrafish) (Brachydanio rerio)" "" "" "" "" "" "" "PF01391" "10;Collagen" "" "" "IPR008160" "Collagen"
"XLOC_000185" 71.8412167040754 0.424405654961652 0.133005958593872 3.19087700617652 0.00141841648823405 0.0122375224735797 "TCONS_00001436" "2158" "94317" "gnl|BL_ORD_ID|94317" "C0H9S7_SALSA" "74" "179" "6.56401e-12" "5" "634" "415" "639" "2" "0" "185" "15" "225" "Collagen alpha-1XIII chain;" "Salmo salar (Atlantic salmon)" "GO:0005581" "IEA:UniProtKB-KW;collagen" "" "" "" "" "PF01391" "6;Collagen" "" "" "IPR008160" "Collagen"
"XLOC_000185" 71.8412167040754 0.424405654961652 0.133005958593872 3.19087700617652 0.00141841648823405 0.0122375224735797 "TCONS_00001437" "2623" "94317" "gnl|BL_ORD_ID|94317" "C0H9S7_SALSA" "135" "339" "3.24215e-31" "2" "1099" "295" "639" "2" "0" "308" "27" "369" "Collagen alpha-1XIII chain;" "Salmo salar (Atlantic salmon)" "GO:0005581" "IEA:UniProtKB-KW;collagen" "" "" "" "" "PF01391" "6;Collagen" "" "" "IPR008160" "Collagen"
"XLOC_000185" 71.8412167040754 0.424405654961652 0.133005958593872 3.19087700617652 0.00141841648823405 0.0122375224735797 "TCONS_00001438" "2579" "94317" "gnl|BL_ORD_ID|94317" "C0H9S7_SALSA" "107" "266" "2.70514e-22" "3" "1055" "295" "639" "3" "0" "315" "12" "354" "Collagen alpha-1XIII chain;" "Salmo salar (Atlantic salmon)" "GO:0005581" "IEA:UniProtKB-KW;collagen" "" "" "" "" "PF01391" "6;Collagen" "" "" "IPR008160" "Collagen"
"XLOC_000185" 71.8412167040754 0.424405654961652 0.133005958593872 3.19087700617652 0.00141841648823405 0.0122375224735797 "TCONS_00001439" "2660" "209803" "gnl|BL_ORD_ID|209803" "F1QWK2_DANRE" "156" "393" "5.2238e-38" "273" "1136" "320" "620" "3" "0" "233" "13" "301" "Uncharacterized protein;" "Danio rerio (Zebrafish) (Brachydanio rerio)" "" "" "" "" "" "" "PF01391" "10;Collagen" "" "" "IPR008160" "Collagen"
"XLOC_000185" 71.8412167040754 0.424405654961652 0.133005958593872 3.19087700617652 0.00141841648823405 0.0122375224735797 "TCONS_00001440" "2588" "94317" "gnl|BL_ORD_ID|94317" "C0H9S7_SALSA" "146" "368" "5.91958e-35" "3" "1064" "295" "639" "3" "0" "316" "15" "357" "Collagen alpha-1XIII chain;" "Salmo salar (Atlantic salmon)" "GO:0005581" "IEA:UniProtKB-KW;collagen" "" "" "" "" "PF01391" "6;Collagen" "" "" "IPR008160" "Collagen"
"XLOC_000185" 71.8412167040754 0.424405654961652 0.133005958593872 3.19087700617652 0.00141841648823405 0.0122375224735797 "TCONS_00001441" "2626" "94317" "gnl|BL_ORD_ID|94317" "C0H9S7_SALSA" "92" "227" "1.36396e-26" "491" "1102" "460" "639" "2" "0" "173" "24" "204" "Collagen alpha-1XIII chain;" "Salmo salar (Atlantic salmon)" "GO:0005581" "IEA:UniProtKB-KW;collagen" "" "" "" "" "PF01391" "6;Collagen" "" "" "IPR008160" "Collagen"
"XLOC_000185" 71.8412167040754 0.424405654961652 0.133005958593872 3.19087700617652 0.00141841648823405 0.0122375224735797 "TCONS_00001442" "2624" "94317" "gnl|BL_ORD_ID|94317" "C0H9S7_SALSA" "119" "297" "5.35097e-26" "3" "1100" "295" "639" "3" "0" "322" "27" "369" "Collagen alpha-1XIII chain;" "Salmo salar (Atlantic salmon)" "GO:0005581" "IEA:UniProtKB-KW;collagen" "" "" "" "" "PF01391" "6;Collagen" "" "" "IPR008160" "Collagen"
"XLOC_000185" 71.8412167040754 0.424405654961652 0.133005958593872 3.19087700617652 0.00141841648823405 0.0122375224735797 "TCONS_00001443" "2552" "94317" "gnl|BL_ORD_ID|94317" "C0H9S7_SALSA" "137" "343" "8.52613e-32" "3" "1028" "295" "639" "3" "0" "322" "3" "345" "Collagen alpha-1XIII chain;" "Salmo salar (Atlantic salmon)" "GO:0005581" "IEA:UniProtKB-KW;collagen" "" "" "" "" "PF01391" "6;Collagen" "" "" "IPR008160" "Collagen"
"XLOC_000193" 6.75619972996294 -1.15048431200437 0.217077312154694 -5.29988279560284 1.15877043107666e-07 4.45800646061034e-06 NA NA NA NA NA NA NA NA NA NA NA NA NA NA NA NA NA NA NA NA NA NA NA NA NA NA NA NA NA NA NA
"XLOC_000198" 11.7114424162788 -0.651947143776613 0.20913073428855 -3.11741431021364 0.00182444975948376 0.0149600854730716 "TCONS_00001541" "2118" "722234" "gnl|BL_ORD_ID|722234" "Q4T1T3_TETNG" "133" "333" "3.25513e-30" "2" "190" "29" "91" "-3" "0" "60" "0" "63" "Chromosome undetermined SCAF10487" " whole genome shotgun sequence;" "Tetraodon nigroviridis (Spotted green pufferfish) (ChelonodonTetraodon nigroviridis (Spotted green pufferfish) (Chelonodonnigroviridis)" "" "" "" "" "" "" "" "" "" "" ""
"XLOC_000209" 28.8587505363627 0.554908388884242 0.186122693472773 2.98141176946494 0.00286922711389668 0.0213747588685229 "TCONS_00001602" "5717" "214795" "gnl|BL_ORD_ID|214795" "F1RCJ3_DANRE" "203" "515" "2.9164e-148" "1175" "1495" "1342" "1453" "2" "0" "100" "5" "112" "Uncharacterized protein;" "Danio rerio (Zebrafish) (Brachydanio rerio)" "" "" "GO:0006886" "IEA:InterPro;intracellular protein transport" "GO:0046872" "IEA:UniProtKB-KW;metal ion binding" "PF00168;PF00595" "1;PDZ;2;C2" "" "" "IPR017455;IPR013083;IPR001478;IPR011011;IPR010911;IPR000008" "Znf_FYVE_PHD;Znf_FYVE-typ;PDZ;C2_dom;Znf_RING/FYVE/PHD;Znf_FYVE-rel"
"XLOC_000209" 28.8587505363627 0.554908388884242 0.186122693472773 2.98141176946494 0.00286922711389668 0.0213747588685229 "TCONS_00001603" "5733" "209594" "gnl|BL_ORD_ID|209594" "F1QVX7_DANRE" "432" "1109" "3.48801e-155" "580" "1659" "25" "373" "1" "0" "285" "29" "369" "Uncharacterized protein;" "Danio rerio (Zebrafish) (Brachydanio rerio)" "" "" "" "" "" "" "PF00168" "1;C2" "" "" "IPR000008" "C2_dom"
"XLOC_000209" 28.8587505363627 0.554908388884242 0.186122693472773 2.98141176946494 0.00286922711389668 0.0213747588685229 "TCONS_00001604" "5820" "209594" "gnl|BL_ORD_ID|209594" "F1QVX7_DANRE" "361" "925" "1.86842e-108" "586" "1746" "25" "373" "1" "0" "263" "56" "396" "Uncharacterized protein;" "Danio rerio (Zebrafish) (Brachydanio rerio)" "" "" "" "" "" "" "PF00168" "1;C2" "" "" "IPR000008" "C2_dom"
"XLOC_000209" 28.8587505363627 0.554908388884242 0.186122693472773 2.98141176946494 0.00286922711389668 0.0213747588685229 "TCONS_00001605" "5636" "209594" "gnl|BL_ORD_ID|209594" "F1QVX7_DANRE" "575" "1480" "0" "586" "1851" "25" "442" "1" "0" "348" "22" "431" "Uncharacterized protein;" "Danio rerio (Zebrafish) (Brachydanio rerio)" "" "" "" "" "" "" "PF00168" "1;C2" "" "" "IPR000008" "C2_dom"
"XLOC_000209" 28.8587505363627 0.554908388884242 0.186122693472773 2.98141176946494 0.00286922711389668 0.0213747588685229 "TCONS_00001606" "6543" "511797" "gnl|BL_ORD_ID|511797" "I3JQZ9_ORENI" "212" "539" "2.36468e-100" "1608" "2402" "1354" "1571" "3" "0" "146" "89" "286" "Uncharacterized protein;" "Oreochromis niloticus (Nile tilapia) (Tilapia nilotica)" "" "" "GO:0006886" "IEA:InterPro;intracellular protein transport" "GO:0046872" "IEA:UniProtKB-KW;metal ion binding" "PF00168;PF00595" "1;PDZ;2;C2" "" "" "IPR017455;IPR013083;IPR001478;IPR011011;IPR010911;IPR000008" "Znf_FYVE_PHD;Znf_FYVE-typ;PDZ;C2_dom;Znf_RING/FYVE/PHD;Znf_FYVE-rel"
"XLOC_000209" 28.8587505363627 0.554908388884242 0.186122693472773 2.98141176946494 0.00286922711389668 0.0213747588685229 "TCONS_00001607" "6192" "209594" "gnl|BL_ORD_ID|209594" "F1QVX7_DANRE" "528" "1358" "1.425e-167" "1316" "2407" "77" "442" "2" "0" "313" "16" "373" "Uncharacterized protein;" "Danio rerio (Zebrafish) (Brachydanio rerio)" "" "" "" "" "" "" "PF00168" "1;C2" "" "" "IPR000008" "C2_dom"
"XLOC_000209" 28.8587505363627 0.554908388884242 0.186122693472773 2.98141176946494 0.00286922711389668 0.0213747588685229 "TCONS_00001608" "6332" "209594" "gnl|BL_ORD_ID|209594" "F1QVX7_DANRE" "369" "947" "2.63455e-111" "1316" "2335" "77" "373" "2" "0" "249" "61" "349" "Uncharacterized protein;" "Danio rerio (Zebrafish) (Brachydanio rerio)" "" "" "" "" "" "" "PF00168" "1;C2" "" "" "IPR000008" "C2_dom"
"XLOC_000209" 28.8587505363627 0.554908388884242 0.186122693472773 2.98141176946494 0.00286922711389668 0.0213747588685229 "TCONS_00001609" "5918" "209594" "gnl|BL_ORD_ID|209594" "F1QVX7_DANRE" "275" "701" "6.42375e-140" "1380" "1844" "214" "373" "3" "0" "145" "5" "160" "Uncharacterized protein;" "Danio rerio (Zebrafish) (Brachydanio rerio)" "" "" "" "" "" "" "PF00168" "1;C2" "" "" "IPR000008" "C2_dom"
"XLOC_000209" 28.8587505363627 0.554908388884242 0.186122693472773 2.98141176946494 0.00286922711389668 0.0213747588685229 "TCONS_00001610" "5683" "209594" "gnl|BL_ORD_ID|209594" "F1QVX7_DANRE" "528" "1358" "2.7362e-168" "807" "1898" "77" "442" "3" "0" "313" "16" "373" "Uncharacterized protein;" "Danio rerio (Zebrafish) (Brachydanio rerio)" "" "" "" "" "" "" "PF00168" "1;C2" "" "" "IPR000008" "C2_dom"
"XLOC_000209" 28.8587505363627 0.554908388884242 0.186122693472773 2.98141176946494 0.00286922711389668 0.0213747588685229 "TCONS_00001611" "5705" "214795" "gnl|BL_ORD_ID|214795" "F1RCJ3_DANRE" "675" "1741" "0" "244" "1920" "1017" "1570" "1" "0" "421" "29" "571" "Uncharacterized protein;" "Danio rerio (Zebrafish) (Brachydanio rerio)" "" "" "GO:0006886" "IEA:InterPro;intracellular protein transport" "GO:0046872" "IEA:UniProtKB-KW;metal ion binding" "PF00168;PF00595" "1;PDZ;2;C2" "" "" "IPR017455;IPR013083;IPR001478;IPR011011;IPR010911;IPR000008" "Znf_FYVE_PHD;Znf_FYVE-typ;PDZ;C2_dom;Znf_RING/FYVE/PHD;Znf_FYVE-rel"
"XLOC_000209" 28.8587505363627 0.554908388884242 0.186122693472773 2.98141176946494 0.00286922711389668 0.0213747588685229 "TCONS_00001612" "5634" "214795" "gnl|BL_ORD_ID|214795" "F1RCJ3_DANRE" "723" "1865" "0" "23" "1849" "942" "1570" "2" "0" "455" "68" "653" "Uncharacterized protein;" "Danio rerio (Zebrafish) (Brachydanio rerio)" "" "" "GO:0006886" "IEA:InterPro;intracellular protein transport" "GO:0046872" "IEA:UniProtKB-KW;metal ion binding" "PF00168;PF00595" "1;PDZ;2;C2" "" "" "IPR017455;IPR013083;IPR001478;IPR011011;IPR010911;IPR000008" "Znf_FYVE_PHD;Znf_FYVE-typ;PDZ;C2_dom;Znf_RING/FYVE/PHD;Znf_FYVE-rel"
"XLOC_000209" 28.8587505363627 0.554908388884242 0.186122693472773 2.98141176946494 0.00286922711389668 0.0213747588685229 "TCONS_00001613" "7591" "355331" "gnl|BL_ORD_ID|355331" "H2L8K4_ORYLA" "1210" "3128" "0" "798" "3791" "153" "1264" "3" "0" "790" "144" "1127" "Uncharacterized protein;" "Oryzias latipes (Medaka fish) (Japanese ricefish)" "" "" "" "" "" "" "PF00168;PF00595" "1;PDZ;2;C2" "" "" "IPR001478;IPR000008" "PDZ;C2_dom"
"XLOC_000209" 28.8587505363627 0.554908388884242 0.186122693472773 2.98141176946494 0.00286922711389668 0.0213747588685229 "TCONS_00001614" "7861" "715053" "gnl|BL_ORD_ID|715053" "Q4SG56_TETNG" "785" "2025" "0" "2" "2230" "155" "903" "2" "0" "517" "48" "770" "Chromosome 17 SCAF14597" " whole genome shotgun sequence;" "Tetraodon nigroviridis (Spotted green pufferfish) (ChelonodonTetraodon nigroviridis (Spotted green pufferfish) (Chelonodonnigroviridis)" "" "" "GO:0006886" "IEA:InterPro;intracellular protein transport" "GO:0046872" "IEA:UniProtKB-KW;metal ion binding" "PF00168;PF00595" "PDZ;1;C2" "" "" "IPR017455;IPR013083;IPR001478;IPR011011;IPR010911;IPR000008"
"XLOC_000209" 28.8587505363627 0.554908388884242 0.186122693472773 2.98141176946494 0.00286922711389668 0.0213747588685229 "TCONS_00001615" "7840" "715053" "gnl|BL_ORD_ID|715053" "Q4SG56_TETNG" "792" "2043" "0" "2" "2209" "155" "903" "2" "0" "517" "41" "763" "Chromosome 17 SCAF14597" " whole genome shotgun sequence;" "Tetraodon nigroviridis (Spotted green pufferfish) (ChelonodonTetraodon nigroviridis (Spotted green pufferfish) (Chelonodonnigroviridis)" "" "" "GO:0006886" "IEA:InterPro;intracellular protein transport" "GO:0046872" "IEA:UniProtKB-KW;metal ion binding" "PF00168;PF00595" "PDZ;1;C2" "" "" "IPR017455;IPR013083;IPR001478;IPR011011;IPR010911;IPR000008"
"XLOC_000209" 28.8587505363627 0.554908388884242 0.186122693472773 2.98141176946494 0.00286922711389668 0.0213747588685229 "TCONS_00001616" "7647" "214795" "gnl|BL_ORD_ID|214795" "F1RCJ3_DANRE" "1334" "3451" "0" "2" "3862" "160" "1570" "2" "0" "925" "188" "1443" "Uncharacterized protein;" "Danio rerio (Zebrafish) (Brachydanio rerio)" "" "" "GO:0006886" "IEA:InterPro;intracellular protein transport" "GO:0046872" "IEA:UniProtKB-KW;metal ion binding" "PF00168;PF00595" "1;PDZ;2;C2" "" "" "IPR017455;IPR013083;IPR001478;IPR011011;IPR010911;IPR000008" "Znf_FYVE_PHD;Znf_FYVE-typ;PDZ;C2_dom;Znf_RING/FYVE/PHD;Znf_FYVE-rel"
"XLOC_000209" 28.8587505363627 0.554908388884242 0.186122693472773 2.98141176946494 0.00286922711389668 0.0213747588685229 "TCONS_00001617" "7846" "715053" "gnl|BL_ORD_ID|715053" "Q4SG56_TETNG" "775" "2001" "0" "2" "2215" "152" "903" "2" "0" "518" "42" "766" "Chromosome 17 SCAF14597" " whole genome shotgun sequence;" "Tetraodon nigroviridis (Spotted green pufferfish) (ChelonodonTetraodon nigroviridis (Spotted green pufferfish) (Chelonodonnigroviridis)" "" "" "GO:0006886" "IEA:InterPro;intracellular protein transport" "GO:0046872" "IEA:UniProtKB-KW;metal ion binding" "PF00168;PF00595" "PDZ;1;C2" "" "" "IPR017455;IPR013083;IPR001478;IPR011011;IPR010911;IPR000008"
"XLOC_000209" 28.8587505363627 0.554908388884242 0.186122693472773 2.98141176946494 0.00286922711389668 0.0213747588685229 "TCONS_00001618" "7338" "458639" "gnl|BL_ORD_ID|458639" "H3CWZ3_TETNG" "1100" "2843" "0" "716" "3544" "289" "1304" "2" "0" "745" "117" "1038" "Uncharacterized protein;" "Tetraodon nigroviridis (Spotted green pufferfish) (ChelonodonTetraodon nigroviridis (Spotted green pufferfish) (Chelonodonnigroviridis)" "" "" "GO:0006886" "IEA:InterPro;intracellular protein transport" "GO:0046872" "IEA:UniProtKB-KW;metal ion binding" "PF00168;PF00595" "1;PDZ;2;C2" "" "" "IPR017455;IPR013083;IPR001478;IPR011011;IPR010911;IPR000008" "Znf_FYVE_PHD;Znf_FYVE-typ;PDZ;C2_dom;Znf_RING/FYVE/PHD;Znf_FYVE-rel"
"XLOC_000211" 21.5247599034799 -0.610448679527911 0.178683030052614 -3.41637747775019 0.000634602134596117 0.00642421014764493 "TCONS_00001621" "4383" "98912" "gnl|BL_ORD_ID|98912" "C1BJH8_OSMMO" "54" "128" "4.29705e-07" "3319" "3396" "203" "228" "-1" "0" "23" "0" "26" "L-asparaginase 1;" "Osmerus mordax (Rainbow smelt) (Atherina mordax)" "" "" "GO:0008152" "IEA:GOC;metabolic process" "GO:0016787" "IEA:InterPro;hydrolase activity" "PF01112" "1;Asparaginase_2" "" "" "IPR000246" "Peptidase_T2"
"XLOC_000234" 4.08755886554343 -0.922606449726083 0.280871707790026 -3.28479666743724 0.00102055993604022 0.00944915026170804 "TCONS_00001735" "2291" "501517" "gnl|BL_ORD_ID|501517" "I3IWJ4_ORENI" "103" "255" "9.45299e-22" "2088" "2252" "347" "401" "-1" "0" "46" "0" "55" "Uncharacterized protein;" "Oreochromis niloticus (Nile tilapia) (Tilapia nilotica)" "" "" "" "" "" "" "PF07814" "1;WAPL" "" "" "IPR012502;IPR022771" "WAPL_metazoan_plants;WAPL_prot"
"XLOC_000240" 1589.87859281293 -1.45590705706933 0.166659661365683 -8.73580952426633 2.41917321451476e-18 6.83755117350452e-15 "TCONS_00001749" "1716" "388828" "gnl|BL_ORD_ID|388828" "H2SFT9_TAKRU" "153" "385" "2.19468e-37" "1203" "1454" "806" "896" "-2" "0" "76" "7" "91" "Uncharacterized protein;" "Takifugu rubripes (Japanese pufferfish) (Fugu rubripes)" "" "" "" "" "GO:0005509" "IEA:InterPro;calcium ion binding" "PF00435;PF08726;PF00307" "Spectrin;4;1;EFhand_Ca_insen;2;CH" "" "" "IPR014837;IPR001589;IPR002017;IPR018159;IPR002048;IPR011992;IPR001715" "Actinin_actin-bd_CS;EF_hand_dom;EF-hand_Ca_insen;Spectrin_repeat;EF-hand-dom_pair;CH-domain;Spectrin/alpha-actinin"
"XLOC_000240" 1589.87859281293 -1.45590705706933 0.166659661365683 -8.73580952426633 2.41917321451476e-18 6.83755117350452e-15 "TCONS_00001750" "1926" "388828" "gnl|BL_ORD_ID|388828" "H2SFT9_TAKRU" "106" "262" "6.83476e-22" "1203" "1412" "825" "896" "-2" "0" "53" "2" "72" "Uncharacterized protein;" "Takifugu rubripes (Japanese pufferfish) (Fugu rubripes)" "" "" "" "" "GO:0005509" "IEA:InterPro;calcium ion binding" "PF00435;PF08726;PF00307" "Spectrin;4;1;EFhand_Ca_insen;2;CH" "" "" "IPR014837;IPR001589;IPR002017;IPR018159;IPR002048;IPR011992;IPR001715" "Actinin_actin-bd_CS;EF_hand_dom;EF-hand_Ca_insen;Spectrin_repeat;EF-hand-dom_pair;CH-domain;Spectrin/alpha-actinin"
"XLOC_000240" 1589.87859281293 -1.45590705706933 0.166659661365683 -8.73580952426633 2.41917321451476e-18 6.83755117350452e-15 "TCONS_00001752" "1301" "296280" "gnl|BL_ORD_ID|296280" "G3P7D6_GASAC" "65" "158" "8.70067e-10" "1203" "1301" "419" "451" "-1" "0" "31" "0" "33" "Uncharacterized protein;" "Gasterosteus aculeatus (Three-spined stickleback)" "" "" "" "" "GO:0005509" "IEA:InterPro;calcium ion binding" "PF00435;PF08726;PF00307" "Spectrin;4;1;EFhand_Ca_insen;2;CH" "" "" "IPR014837;IPR001589;IPR002017;IPR018159;IPR002048;IPR011992;IPR001715" "Actinin_actin-bd_CS;EF_hand_dom;EF-hand_Ca_insen;Spectrin_repeat;EF-hand-dom_pair;CH-domain;Spectrin/alpha-actinin"
"XLOC_000244" 127.726126078267 0.593763762662054 0.139678536715862 4.25093057689961 2.12884152326992e-05 0.000378742615277178 "TCONS_00001764" "3363" "94283" "gnl|BL_ORD_ID|94283" "C0H9N5_SALSA" "597" "1537" "0" "881" "1906" "149" "490" "2" "0" "342" "0" "342" "Monocarboxylate transporter 9;" "Salmo salar (Atlantic salmon)" "GO:0016021" "IEA:InterPro;integral component of membrane" "GO:0055085" "IEA:InterPro;transmembrane transport" "" "" "PF07690" "2;MFS_1" "" "" "IPR020846;IPR011701;IPR016196" "MFS_dom;MFS_dom_general_subst_transpt;MFS"
"XLOC_000244" 127.726126078267 0.593763762662054 0.139678536715862 4.25093057689961 2.12884152326992e-05 0.000378742615277178 "TCONS_00001765" "3298" "94283" "gnl|BL_ORD_ID|94283" "C0H9N5_SALSA" "894" "2308" "0" "372" "1841" "1" "490" "3" "0" "490" "0" "490" "Monocarboxylate transporter 9;" "Salmo salar (Atlantic salmon)" "GO:0016021" "IEA:InterPro;integral component of membrane" "GO:0055085" "IEA:InterPro;transmembrane transport" "" "" "PF07690" "2;MFS_1" "" "" "IPR020846;IPR011701;IPR016196" "MFS_dom;MFS_dom_general_subst_transpt;MFS"
"XLOC_000244" 127.726126078267 0.593763762662054 0.139678536715862 4.25093057689961 2.12884152326992e-05 0.000378742615277178 "TCONS_00001766" "2915" "94283" "gnl|BL_ORD_ID|94283" "C0H9N5_SALSA" "595" "1533" "0" "438" "1463" "149" "490" "3" "0" "342" "0" "342" "Monocarboxylate transporter 9;" "Salmo salar (Atlantic salmon)" "GO:0016021" "IEA:InterPro;integral component of membrane" "GO:0055085" "IEA:InterPro;transmembrane transport" "" "" "PF07690" "2;MFS_1" "" "" "IPR020846;IPR011701;IPR016196" "MFS_dom;MFS_dom_general_subst_transpt;MFS"
"XLOC_000244" 127.726126078267 0.593763762662054 0.139678536715862 4.25093057689961 2.12884152326992e-05 0.000378742615277178 "TCONS_00001767" "2870" "94283" "gnl|BL_ORD_ID|94283" "C0H9N5_SALSA" "753" "1942" "0" "156" "1418" "70" "490" "3" "0" "421" "0" "421" "Monocarboxylate transporter 9;" "Salmo salar (Atlantic salmon)" "GO:0016021" "IEA:InterPro;integral component of membrane" "GO:0055085" "IEA:InterPro;transmembrane transport" "" "" "PF07690" "2;MFS_1" "" "" "IPR020846;IPR011701;IPR016196" "MFS_dom;MFS_dom_general_subst_transpt;MFS"
"XLOC_000244" 127.726126078267 0.593763762662054 0.139678536715862 4.25093057689961 2.12884152326992e-05 0.000378742615277178 "TCONS_00001768" "2990" "94283" "gnl|BL_ORD_ID|94283" "C0H9N5_SALSA" "894" "2308" "0" "69" "1538" "1" "490" "3" "0" "490" "0" "490" "Monocarboxylate transporter 9;" "Salmo salar (Atlantic salmon)" "GO:0016021" "IEA:InterPro;integral component of membrane" "GO:0055085" "IEA:InterPro;transmembrane transport" "" "" "PF07690" "2;MFS_1" "" "" "IPR020846;IPR011701;IPR016196" "MFS_dom;MFS_dom_general_subst_transpt;MFS"
"XLOC_000244" 127.726126078267 0.593763762662054 0.139678536715862 4.25093057689961 2.12884152326992e-05 0.000378742615277178 "TCONS_00001769" "3128" "94283" "gnl|BL_ORD_ID|94283" "C0H9N5_SALSA" "597" "1537" "0" "651" "1676" "149" "490" "3" "0" "342" "0" "342" "Monocarboxylate transporter 9;" "Salmo salar (Atlantic salmon)" "GO:0016021" "IEA:InterPro;integral component of membrane" "GO:0055085" "IEA:InterPro;transmembrane transport" "" "" "PF07690" "2;MFS_1" "" "" "IPR020846;IPR011701;IPR016196" "MFS_dom;MFS_dom_general_subst_transpt;MFS"
"XLOC_000244" 127.726126078267 0.593763762662054 0.139678536715862 4.25093057689961 2.12884152326992e-05 0.000378742615277178 "TCONS_00001770" "3045" "94283" "gnl|BL_ORD_ID|94283" "C0H9N5_SALSA" "894" "2308" "0" "124" "1593" "1" "490" "1" "0" "490" "0" "490" "Monocarboxylate transporter 9;" "Salmo salar (Atlantic salmon)" "GO:0016021" "IEA:InterPro;integral component of membrane" "GO:0055085" "IEA:InterPro;transmembrane transport" "" "" "PF07690" "2;MFS_1" "" "" "IPR020846;IPR011701;IPR016196" "MFS_dom;MFS_dom_general_subst_transpt;MFS"
"XLOC_000244" 127.726126078267 0.593763762662054 0.139678536715862 4.25093057689961 2.12884152326992e-05 0.000378742615277178 "TCONS_00001771" "3412" "94283" "gnl|BL_ORD_ID|94283" "C0H9N5_SALSA" "646" "1666" "0" "857" "1960" "123" "490" "2" "0" "368" "0" "368" "Monocarboxylate transporter 9;" "Salmo salar (Atlantic salmon)" "GO:0016021" "IEA:InterPro;integral component of membrane" "GO:0055085" "IEA:InterPro;transmembrane transport" "" "" "PF07690" "2;MFS_1" "" "" "IPR020846;IPR011701;IPR016196" "MFS_dom;MFS_dom_general_subst_transpt;MFS"
"XLOC_000244" 127.726126078267 0.593763762662054 0.139678536715862 4.25093057689961 2.12884152326992e-05 0.000378742615277178 "TCONS_00001772" "3505" "94283" "gnl|BL_ORD_ID|94283" "C0H9N5_SALSA" "597" "1537" "0" "1028" "2053" "149" "490" "2" "0" "342" "0" "342" "Monocarboxylate transporter 9;" "Salmo salar (Atlantic salmon)" "GO:0016021" "IEA:InterPro;integral component of membrane" "GO:0055085" "IEA:InterPro;transmembrane transport" "" "" "PF07690" "2;MFS_1" "" "" "IPR020846;IPR011701;IPR016196" "MFS_dom;MFS_dom_general_subst_transpt;MFS"
"XLOC_000244" 127.726126078267 0.593763762662054 0.139678536715862 4.25093057689961 2.12884152326992e-05 0.000378742615277178 "TCONS_00001773" "3740" "94283" "gnl|BL_ORD_ID|94283" "C0H9N5_SALSA" "595" "1533" "0" "1263" "2288" "149" "490" "3" "0" "342" "0" "342" "Monocarboxylate transporter 9;" "Salmo salar (Atlantic salmon)" "GO:0016021" "IEA:InterPro;integral component of membrane" "GO:0055085" "IEA:InterPro;transmembrane transport" "" "" "PF07690" "2;MFS_1" "" "" "IPR020846;IPR011701;IPR016196" "MFS_dom;MFS_dom_general_subst_transpt;MFS"
"XLOC_000244" 127.726126078267 0.593763762662054 0.139678536715862 4.25093057689961 2.12884152326992e-05 0.000378742615277178 "TCONS_00001774" "3547" "94283" "gnl|BL_ORD_ID|94283" "C0H9N5_SALSA" "894" "2308" "0" "626" "2095" "1" "490" "2" "0" "490" "0" "490" "Monocarboxylate transporter 9;" "Salmo salar (Atlantic salmon)" "GO:0016021" "IEA:InterPro;integral component of membrane" "GO:0055085" "IEA:InterPro;transmembrane transport" "" "" "PF07690" "2;MFS_1" "" "" "IPR020846;IPR011701;IPR016196" "MFS_dom;MFS_dom_general_subst_transpt;MFS"
"XLOC_000244" 127.726126078267 0.593763762662054 0.139678536715862 4.25093057689961 2.12884152326992e-05 0.000378742615277178 "TCONS_00001775" "3251" "94283" "gnl|BL_ORD_ID|94283" "C0H9N5_SALSA" "894" "2308" "0" "330" "1799" "1" "490" "3" "0" "490" "0" "490" "Monocarboxylate transporter 9;" "Salmo salar (Atlantic salmon)" "GO:0016021" "IEA:InterPro;integral component of membrane" "GO:0055085" "IEA:InterPro;transmembrane transport" "" "" "PF07690" "2;MFS_1" "" "" "IPR020846;IPR011701;IPR016196" "MFS_dom;MFS_dom_general_subst_transpt;MFS"
"XLOC_000244" 127.726126078267 0.593763762662054 0.139678536715862 4.25093057689961 2.12884152326992e-05 0.000378742615277178 "TCONS_00001776" "3874" "94283" "gnl|BL_ORD_ID|94283" "C0H9N5_SALSA" "510" "1312" "2.96812e-165" "1116" "1976" "149" "435" "3" "0" "287" "0" "287" "Monocarboxylate transporter 9;" "Salmo salar (Atlantic salmon)" "GO:0016021" "IEA:InterPro;integral component of membrane" "GO:0055085" "IEA:InterPro;transmembrane transport" "" "" "PF07690" "2;MFS_1" "" "" "IPR020846;IPR011701;IPR016196" "MFS_dom;MFS_dom_general_subst_transpt;MFS"
"XLOC_000244" 127.726126078267 0.593763762662054 0.139678536715862 4.25093057689961 2.12884152326992e-05 0.000378742615277178 "TCONS_00001777" "3544" "94283" "gnl|BL_ORD_ID|94283" "C0H9N5_SALSA" "808" "2085" "0" "342" "1646" "1" "435" "3" "0" "435" "0" "435" "Monocarboxylate transporter 9;" "Salmo salar (Atlantic salmon)" "GO:0016021" "IEA:InterPro;integral component of membrane" "GO:0055085" "IEA:InterPro;transmembrane transport" "" "" "PF07690" "2;MFS_1" "" "" "IPR020846;IPR011701;IPR016196" "MFS_dom;MFS_dom_general_subst_transpt;MFS"
"XLOC_000244" 127.726126078267 0.593763762662054 0.139678536715862 4.25093057689961 2.12884152326992e-05 0.000378742615277178 "TCONS_00001778" "3593" "94283" "gnl|BL_ORD_ID|94283" "C0H9N5_SALSA" "595" "1533" "0" "1116" "2141" "149" "490" "3" "0" "342" "0" "342" "Monocarboxylate transporter 9;" "Salmo salar (Atlantic salmon)" "GO:0016021" "IEA:InterPro;integral component of membrane" "GO:0055085" "IEA:InterPro;transmembrane transport" "" "" "PF07690" "2;MFS_1" "" "" "IPR020846;IPR011701;IPR016196" "MFS_dom;MFS_dom_general_subst_transpt;MFS"
"XLOC_000244" 127.726126078267 0.593763762662054 0.139678536715862 4.25093057689961 2.12884152326992e-05 0.000378742615277178 "TCONS_00001779" "3362" "94283" "gnl|BL_ORD_ID|94283" "C0H9N5_SALSA" "595" "1533" "0" "885" "1910" "149" "490" "3" "0" "342" "0" "342" "Monocarboxylate transporter 9;" "Salmo salar (Atlantic salmon)" "GO:0016021" "IEA:InterPro;integral component of membrane" "GO:0055085" "IEA:InterPro;transmembrane transport" "" "" "PF07690" "2;MFS_1" "" "" "IPR020846;IPR011701;IPR016196" "MFS_dom;MFS_dom_general_subst_transpt;MFS"
"XLOC_000244" 127.726126078267 0.593763762662054 0.139678536715862 4.25093057689961 2.12884152326992e-05 0.000378742615277178 "TCONS_00001780" "3132" "94283" "gnl|BL_ORD_ID|94283" "C0H9N5_SALSA" "597" "1537" "0" "655" "1680" "149" "490" "1" "0" "342" "0" "342" "Monocarboxylate transporter 9;" "Salmo salar (Atlantic salmon)" "GO:0016021" "IEA:InterPro;integral component of membrane" "GO:0055085" "IEA:InterPro;transmembrane transport" "" "" "PF07690" "2;MFS_1" "" "" "IPR020846;IPR011701;IPR016196" "MFS_dom;MFS_dom_general_subst_transpt;MFS"
"XLOC_000244" 127.726126078267 0.593763762662054 0.139678536715862 4.25093057689961 2.12884152326992e-05 0.000378742615277178 "TCONS_00001781" "3078" "94283" "gnl|BL_ORD_ID|94283" "C0H9N5_SALSA" "894" "2308" "0" "157" "1626" "1" "490" "1" "0" "490" "0" "490" "Monocarboxylate transporter 9;" "Salmo salar (Atlantic salmon)" "GO:0016021" "IEA:InterPro;integral component of membrane" "GO:0055085" "IEA:InterPro;transmembrane transport" "" "" "PF07690" "2;MFS_1" "" "" "IPR020846;IPR011701;IPR016196" "MFS_dom;MFS_dom_general_subst_transpt;MFS"
"XLOC_000252" 4.28795209801205 -0.901650521969361 0.290725951075302 -3.10137611945011 0.00192623451334863 0.0156146536191068 NA NA NA NA NA NA NA NA NA NA NA NA NA NA NA NA NA NA NA NA NA NA NA NA NA NA NA NA NA NA NA
"XLOC_000258" 5.90569513132532 -0.938044196846629 0.241467231248168 -3.88476809875106 0.000102427609093299 0.00144895592763414 "TCONS_00001889" "3016" "394431" "gnl|BL_ORD_ID|394431" "H2SWW7_TAKRU" "107" "267" "6.91365e-23" "2831" "3016" "385" "446" "-1" "0" "44" "0" "62" "Uncharacterized protein;" "Takifugu rubripes (Japanese pufferfish) (Fugu rubripes)" "" "" "" "" "GO:0003824" "IEA:InterPro;catalytic activity" "" "" "" "" "IPR001736" "PLipase_D/transphosphatidylase"
"XLOC_000263" 91.4184606154027 -0.916783926628771 0.184681052711694 -4.96414717789142 6.90036029641195e-07 2.02035687242183e-05 "TCONS_00001924" "5518" "408901" "gnl|BL_ORD_ID|408901" "H2U3G9_TAKRU" "836" "2159" "0" "3" "1391" "244" "706" "3" "0" "394" "0" "463" "Uncharacterized protein;" "Takifugu rubripes (Japanese pufferfish) (Fugu rubripes)" "" "" "" "" "" "" "PF03451;PF00400" "4;1;HELP;WD40" "" "" "IPR005108;IPR017986;IPR001680;IPR015943;IPR011047" "HELP;WD40_repeat;WD40_repeat_dom;Quinonprotein_ADH-like_supfam;WD40/YVTN_repeat-like_dom"
"XLOC_000263" 91.4184606154027 -0.916783926628771 0.184681052711694 -4.96414717789142 6.90036029641195e-07 2.02035687242183e-05 "TCONS_00001925" "5561" "180442" "gnl|BL_ORD_ID|180442" "E7FCD6_DANRE" "944" "2440" "0" "3" "1556" "1345" "1862" "3" "0" "445" "2" "519" "Uncharacterized protein;" "Danio rerio (Zebrafish) (Brachydanio rerio)" "" "" "" "" "" "" "PF03451;PF00400" "8;HELP;3;WD40" "" "" "IPR001610;IPR005108;IPR017986;IPR019775;IPR001680;IPR015943" "HELP;WD40_repeat;WD40_repeat_dom;WD40_repeat_CS;PAC;WD40/YVTN_repeat-like_dom"
"XLOC_000263" 91.4184606154027 -0.916783926628771 0.184681052711694 -4.96414717789142 6.90036029641195e-07 2.02035687242183e-05 "TCONS_00001926" "5364" "180442" "gnl|BL_ORD_ID|180442" "E7FCD6_DANRE" "956" "2471" "0" "6" "1589" "1334" "1862" "3" "0" "448" "1" "529" "Uncharacterized protein;" "Danio rerio (Zebrafish) (Brachydanio rerio)" "" "" "" "" "" "" "PF03451;PF00400" "8;HELP;3;WD40" "" "" "IPR001610;IPR005108;IPR017986;IPR019775;IPR001680;IPR015943" "HELP;WD40_repeat;WD40_repeat_dom;WD40_repeat_CS;PAC;WD40/YVTN_repeat-like_dom"
"XLOC_000263" 91.4184606154027 -0.916783926628771 0.184681052711694 -4.96414717789142 6.90036029641195e-07 2.02035687242183e-05 "TCONS_00001927" "5548" "267056" "gnl|BL_ORD_ID|267056" "G1MTZ9_MELGA" "537" "1383" "0" "728" "1633" "1610" "1911" "2" "0" "249" "0" "302" "Uncharacterized protein;" "Meleagris gallopavo (Common turkey)" "" "" "" "" "" "" "PF03451;PF00400" "HELP;10;2;WD40" "" "" "IPR001610;IPR005108;IPR017986;IPR019775;IPR001680;IPR015943;IPR011047" "HELP;WD40_repeat;WD40_repeat_dom;WD40_repeat_CS;Quinonprotein_ADH-like_supfam;PAC;WD40/YVTN_repeat-like_dom"
"XLOC_000263" 91.4184606154027 -0.916783926628771 0.184681052711694 -4.96414717789142 6.90036029641195e-07 2.02035687242183e-05 "TCONS_00001928" "6024" "437210" "gnl|BL_ORD_ID|437210" "H3AR31_LATCH" "1117" "2887" "0" "148" "2019" "854" "1477" "1" "0" "536" "0" "624" "Uncharacterized protein;" "Latimeria chalumnae (West Indian ocean coelacanth)" "" "" "" "" "" "" "PF03451;PF00400" "6;HELP;2;WD40" "" "" "IPR001610;IPR005108;IPR017986;IPR019775;IPR001680;IPR015943" "HELP;WD40_repeat;WD40_repeat_dom;WD40_repeat_CS;PAC;WD40/YVTN_repeat-like_dom"
"XLOC_000263" 91.4184606154027 -0.916783926628771 0.184681052711694 -4.96414717789142 6.90036029641195e-07 2.02035687242183e-05 "TCONS_00001929" "1454" "614083" "gnl|BL_ORD_ID|614083" "M3ZRT0_XIPMA" "391" "1004" "4.40456e-127" "1" "609" "82" "291" "1" "0" "189" "7" "210" "Uncharacterized protein;" "Xiphophorus maculatus (Southern platyfish) (Platypoecilus maculatus)" "" "" "" "" "" "" "PF03451;PF00400" "1;HELP;2;WD40" "" "" "IPR005108;IPR017986;IPR019775;IPR001680;IPR015943;IPR011047" "HELP;WD40_repeat;WD40_repeat_dom;WD40_repeat_CS;Quinonprotein_ADH-like_supfam;WD40/YVTN_repeat-like_dom"
"XLOC_000278" 119.870108211994 0.203841273761961 0.0672711409578491 3.03014444023901 0.00244436808672043 0.0188695246548797 "TCONS_00002065" "2299" "410710" "gnl|BL_ORD_ID|410710" "H2U8N5_TAKRU" "1265" "3273" "0" "134" "2296" "1" "762" "2" "0" "662" "43" "763" "" "Takifugu rubripes (Japanese pufferfish) (Fugu rubripes)" "" "" "GO:0050790" "IEA:GOC;regulation of catalytic activity" "GO:0005083;GO:0004674;GO:0005524" "IEA:InterPro;IEA:UniProtKB-KW;protein serine/threonine kinase activity;small GTPase regulator activity;ATP binding" "PF00780;PF00069" "1;Pkinase;CNH" "" "" "IPR017441;IPR000719;IPR002290;IPR001180;IPR021160;IPR011009" "Prot_kinase_dom;MAPKKKK;Citron;Protein_kinase_ATP_BS;Kinase-like_dom;Ser/Thr_dual-sp_kinase_dom"
"XLOC_000278" 119.870108211994 0.203841273761961 0.0672711409578491 3.03014444023901 0.00244436808672043 0.0188695246548797 "TCONS_00002066" "2479" "410710" "gnl|BL_ORD_ID|410710" "H2U8N5_TAKRU" "1314" "3400" "0" "134" "2476" "1" "762" "2" "0" "685" "33" "788" "" "Takifugu rubripes (Japanese pufferfish) (Fugu rubripes)" "" "" "GO:0050790" "IEA:GOC;regulation of catalytic activity" "GO:0005083;GO:0004674;GO:0005524" "IEA:InterPro;IEA:UniProtKB-KW;protein serine/threonine kinase activity;small GTPase regulator activity;ATP binding" "PF00780;PF00069" "1;Pkinase;CNH" "" "" "IPR017441;IPR000719;IPR002290;IPR001180;IPR021160;IPR011009" "Prot_kinase_dom;MAPKKKK;Citron;Protein_kinase_ATP_BS;Kinase-like_dom;Ser/Thr_dual-sp_kinase_dom"
"XLOC_000278" 119.870108211994 0.203841273761961 0.0672711409578491 3.03014444023901 0.00244436808672043 0.0188695246548797 "TCONS_00002067" "2413" "410710" "gnl|BL_ORD_ID|410710" "H2U8N5_TAKRU" "1295" "3349" "0" "134" "2410" "1" "762" "2" "0" "671" "55" "788" "" "Takifugu rubripes (Japanese pufferfish) (Fugu rubripes)" "" "" "GO:0050790" "IEA:GOC;regulation of catalytic activity" "GO:0005083;GO:0004674;GO:0005524" "IEA:InterPro;IEA:UniProtKB-KW;protein serine/threonine kinase activity;small GTPase regulator activity;ATP binding" "PF00780;PF00069" "1;Pkinase;CNH" "" "" "IPR017441;IPR000719;IPR002290;IPR001180;IPR021160;IPR011009" "Prot_kinase_dom;MAPKKKK;Citron;Protein_kinase_ATP_BS;Kinase-like_dom;Ser/Thr_dual-sp_kinase_dom"
"XLOC_000278" 119.870108211994 0.203841273761961 0.0672711409578491 3.03014444023901 0.00244436808672043 0.0188695246548797 "TCONS_00002068" "2338" "410710" "gnl|BL_ORD_ID|410710" "H2U8N5_TAKRU" "1294" "3348" "0" "134" "2335" "1" "762" "2" "0" "674" "30" "763" "" "Takifugu rubripes (Japanese pufferfish) (Fugu rubripes)" "" "" "GO:0050790" "IEA:GOC;regulation of catalytic activity" "GO:0005083;GO:0004674;GO:0005524" "IEA:InterPro;IEA:UniProtKB-KW;protein serine/threonine kinase activity;small GTPase regulator activity;ATP binding" "PF00780;PF00069" "1;Pkinase;CNH" "" "" "IPR017441;IPR000719;IPR002290;IPR001180;IPR021160;IPR011009" "Prot_kinase_dom;MAPKKKK;Citron;Protein_kinase_ATP_BS;Kinase-like_dom;Ser/Thr_dual-sp_kinase_dom"
"XLOC_000278" 119.870108211994 0.203841273761961 0.0672711409578491 3.03014444023901 0.00244436808672043 0.0188695246548797 "TCONS_00002069" "1277" "410710" "gnl|BL_ORD_ID|410710" "H2U8N5_TAKRU" "649" "1673" "0" "217" "1236" "52" "391" "1" "0" "324" "0" "340" "" "Takifugu rubripes (Japanese pufferfish) (Fugu rubripes)" "" "" "GO:0050790" "IEA:GOC;regulation of catalytic activity" "GO:0005083;GO:0004674;GO:0005524" "IEA:InterPro;IEA:UniProtKB-KW;protein serine/threonine kinase activity;small GTPase regulator activity;ATP binding" "PF00780;PF00069" "1;Pkinase;CNH" "" "" "IPR017441;IPR000719;IPR002290;IPR001180;IPR021160;IPR011009" "Prot_kinase_dom;MAPKKKK;Citron;Protein_kinase_ATP_BS;Kinase-like_dom;Ser/Thr_dual-sp_kinase_dom"
"XLOC_000278" 119.870108211994 0.203841273761961 0.0672711409578491 3.03014444023901 0.00244436808672043 0.0188695246548797 "TCONS_00002070" "1347" "410710" "gnl|BL_ORD_ID|410710" "H2U8N5_TAKRU" "748" "1931" "0" "134" "1306" "1" "391" "2" "0" "373" "0" "391" "" "Takifugu rubripes (Japanese pufferfish) (Fugu rubripes)" "" "" "GO:0050790" "IEA:GOC;regulation of catalytic activity" "GO:0005083;GO:0004674;GO:0005524" "IEA:InterPro;IEA:UniProtKB-KW;protein serine/threonine kinase activity;small GTPase regulator activity;ATP binding" "PF00780;PF00069" "1;Pkinase;CNH" "" "" "IPR017441;IPR000719;IPR002290;IPR001180;IPR021160;IPR011009" "Prot_kinase_dom;MAPKKKK;Citron;Protein_kinase_ATP_BS;Kinase-like_dom;Ser/Thr_dual-sp_kinase_dom"
"XLOC_000278" 119.870108211994 0.203841273761961 0.0672711409578491 3.03014444023901 0.00244436808672043 0.0188695246548797 "TCONS_00002071" "1350" "410710" "gnl|BL_ORD_ID|410710" "H2U8N5_TAKRU" "743" "1918" "0" "134" "1309" "1" "391" "2" "0" "373" "1" "392" "" "Takifugu rubripes (Japanese pufferfish) (Fugu rubripes)" "" "" "GO:0050790" "IEA:GOC;regulation of catalytic activity" "GO:0005083;GO:0004674;GO:0005524" "IEA:InterPro;IEA:UniProtKB-KW;protein serine/threonine kinase activity;small GTPase regulator activity;ATP binding" "PF00780;PF00069" "1;Pkinase;CNH" "" "" "IPR017441;IPR000719;IPR002290;IPR001180;IPR021160;IPR011009" "Prot_kinase_dom;MAPKKKK;Citron;Protein_kinase_ATP_BS;Kinase-like_dom;Ser/Thr_dual-sp_kinase_dom"
"XLOC_000278" 119.870108211994 0.203841273761961 0.0672711409578491 3.03014444023901 0.00244436808672043 0.0188695246548797 "TCONS_00002072" "1170" "410714" "gnl|BL_ORD_ID|410714" "H2U8N9_TAKRU" "643" "1657" "0" "134" "1135" "1" "334" "2" "0" "324" "0" "334" "" "Takifugu rubripes (Japanese pufferfish) (Fugu rubripes)" "" "" "GO:0050790" "IEA:GOC;regulation of catalytic activity" "GO:0005083;GO:0004674;GO:0005524" "IEA:InterPro;IEA:UniProtKB-KW;protein serine/threonine kinase activity;small GTPase regulator activity;ATP binding" "PF00780;PF00069" "1;Pkinase;CNH" "" "" "IPR017441;IPR000719;IPR002290;IPR001180;IPR021160;IPR011009" "Prot_kinase_dom;MAPKKKK;Citron;Protein_kinase_ATP_BS;Kinase-like_dom;Ser/Thr_dual-sp_kinase_dom"
"XLOC_000278" 119.870108211994 0.203841273761961 0.0672711409578491 3.03014444023901 0.00244436808672043 0.0188695246548797 "TCONS_00002073" "1531" "410708" "gnl|BL_ORD_ID|410708" "H2U8N3_TAKRU" "723" "1866" "0" "134" "1258" "1" "375" "2" "0" "362" "0" "375" "" "Takifugu rubripes (Japanese pufferfish) (Fugu rubripes)" "" "" "GO:0050790" "IEA:GOC;regulation of catalytic activity" "GO:0005083;GO:0004674;GO:0005524" "IEA:InterPro;IEA:UniProtKB-KW;protein serine/threonine kinase activity;small GTPase regulator activity;ATP binding" "PF00780;PF00069" "1;Pkinase;CNH" "" "" "IPR017441;IPR000719;IPR002290;IPR001180;IPR021160;IPR011009" "Prot_kinase_dom;MAPKKKK;Citron;Protein_kinase_ATP_BS;Kinase-like_dom;Ser/Thr_dual-sp_kinase_dom"
"XLOC_000278" 119.870108211994 0.203841273761961 0.0672711409578491 3.03014444023901 0.00244436808672043 0.0188695246548797 "TCONS_00002074" "340" "410715" "gnl|BL_ORD_ID|410715" "H2U8P0_TAKRU" "105" "261" "2.00613e-25" "122" "274" "1" "51" "2" "0" "49" "0" "51" "Uncharacterized protein;" "Takifugu rubripes (Japanese pufferfish) (Fugu rubripes)" "" "" "GO:0050790" "IEA:GOC;regulation of catalytic activity" "GO:0005083;GO:0005524;GO:0004672" "IEA:InterPro;IEA:UniProtKB-KW;small GTPase regulator activity;protein kinase activity;ATP binding" "PF00780;PF00069" "1;Pkinase;CNH" "" "" "IPR017441;IPR000719;IPR002290;IPR001180;IPR021160;IPR011009" "Prot_kinase_dom;MAPKKKK;Citron;Protein_kinase_ATP_BS;Kinase-like_dom;Ser/Thr_dual-sp_kinase_dom"
"XLOC_000289" 143.322059065309 -0.73370857035447 0.159879302723748 -4.58914041939642 4.45074968154703e-06 9.90519598419253e-05 "TCONS_00002149" "2925" "614880" "gnl|BL_ORD_ID|614880" "M3ZU28_XIPMA" "559" "1438" "0" "944" "2071" "141" "519" "2" "0" "266" "3" "379" "Uncharacterized protein;" "Xiphophorus maculatus (Southern platyfish) (Platypoecilus maculatus)" "GO:0016021" "IEA:InterPro;integral component of membrane" "GO:0055085" "IEA:InterPro;transmembrane transport" "" "" "PF07690" "1;MFS_1" "" "" "IPR020846;IPR011701;IPR016196" "MFS_dom;MFS_dom_general_subst_transpt;MFS"
"XLOC_000289" 143.322059065309 -0.73370857035447 0.159879302723748 -4.58914041939642 4.45074968154703e-06 9.90519598419253e-05 "TCONS_00002150" "2917" "614880" "gnl|BL_ORD_ID|614880" "M3ZU28_XIPMA" "282" "719" "2.55216e-131" "944" "1540" "141" "342" "2" "0" "136" "3" "202" "Uncharacterized protein;" "Xiphophorus maculatus (Southern platyfish) (Platypoecilus maculatus)" "GO:0016021" "IEA:InterPro;integral component of membrane" "GO:0055085" "IEA:InterPro;transmembrane transport" "" "" "PF07690" "1;MFS_1" "" "" "IPR020846;IPR011701;IPR016196" "MFS_dom;MFS_dom_general_subst_transpt;MFS"
"XLOC_000289" 143.322059065309 -0.73370857035447 0.159879302723748 -4.58914041939642 4.45074968154703e-06 9.90519598419253e-05 "TCONS_00002151" "3346" "614880" "gnl|BL_ORD_ID|614880" "M3ZU28_XIPMA" "394" "1011" "1.79738e-122" "974" "1792" "141" "416" "2" "0" "188" "3" "276" "Uncharacterized protein;" "Xiphophorus maculatus (Southern platyfish) (Platypoecilus maculatus)" "GO:0016021" "IEA:InterPro;integral component of membrane" "GO:0055085" "IEA:InterPro;transmembrane transport" "" "" "PF07690" "1;MFS_1" "" "" "IPR020846;IPR011701;IPR016196" "MFS_dom;MFS_dom_general_subst_transpt;MFS"
"XLOC_000289" 143.322059065309 -0.73370857035447 0.159879302723748 -4.58914041939642 4.45074968154703e-06 9.90519598419253e-05 "TCONS_00002152" "2741" "72246" "gnl|BL_ORD_ID|72246" "B5X4W8_SALSA" "525" "1352" "2.00019e-174" "51" "1091" "1" "347" "3" "0" "242" "0" "347" "Solute carrier family 22 member 7;" "Salmo salar (Atlantic salmon)" "GO:0016021" "IEA:UniProtKB-KW;integral component of membrane" "" "" "GO:0022857" "IEA:InterPro;transmembrane transporter activity" "PF00083" "1;Sugar_tr" "" "" "IPR020846;IPR005828;IPR016196" "MFS_dom;MFS_dom_general_subst_transpt;Sub_transporter"
"XLOC_000289" 143.322059065309 -0.73370857035447 0.159879302723748 -4.58914041939642 4.45074968154703e-06 9.90519598419253e-05 "TCONS_00002153" "2904" "614880" "gnl|BL_ORD_ID|614880" "M3ZU28_XIPMA" "632" "1630" "0" "97" "1350" "1" "416" "1" "0" "297" "4" "419" "Uncharacterized protein;" "Xiphophorus maculatus (Southern platyfish) (Platypoecilus maculatus)" "GO:0016021" "IEA:InterPro;integral component of membrane" "GO:0055085" "IEA:InterPro;transmembrane transport" "" "" "PF07690" "1;MFS_1" "" "" "IPR020846;IPR011701;IPR016196" "MFS_dom;MFS_dom_general_subst_transpt;MFS"
"XLOC_000289" 143.322059065309 -0.73370857035447 0.159879302723748 -4.58914041939642 4.45074968154703e-06 9.90519598419253e-05 "TCONS_00002154" "3178" "72246" "gnl|BL_ORD_ID|72246" "B5X4W8_SALSA" "525" "1352" "1.10036e-172" "97" "1137" "1" "347" "1" "0" "242" "0" "347" "Solute carrier family 22 member 7;" "Salmo salar (Atlantic salmon)" "GO:0016021" "IEA:UniProtKB-KW;integral component of membrane" "" "" "GO:0022857" "IEA:InterPro;transmembrane transporter activity" "PF00083" "1;Sugar_tr" "" "" "IPR020846;IPR005828;IPR016196" "MFS_dom;MFS_dom_general_subst_transpt;Sub_transporter"
"XLOC_000289" 143.322059065309 -0.73370857035447 0.159879302723748 -4.58914041939642 4.45074968154703e-06 9.90519598419253e-05 "TCONS_00002155" "2498" "614880" "gnl|BL_ORD_ID|614880" "M3ZU28_XIPMA" "808" "2085" "0" "82" "1644" "1" "519" "1" "0" "373" "4" "522" "Uncharacterized protein;" "Xiphophorus maculatus (Southern platyfish) (Platypoecilus maculatus)" "GO:0016021" "IEA:InterPro;integral component of membrane" "GO:0055085" "IEA:InterPro;transmembrane transport" "" "" "PF07690" "1;MFS_1" "" "" "IPR020846;IPR011701;IPR016196" "MFS_dom;MFS_dom_general_subst_transpt;MFS"
"XLOC_000289" 143.322059065309 -0.73370857035447 0.159879302723748 -4.58914041939642 4.45074968154703e-06 9.90519598419253e-05 "TCONS_00002156" "2899" "71371" "gnl|BL_ORD_ID|71371" "B5X279_SALSA" "681" "1756" "0" "59" "1423" "1" "455" "2" "0" "321" "0" "455" "Solute carrier family 22 member 7;" "Salmo salar (Atlantic salmon)" "GO:0016021" "IEA:InterPro;integral component of membrane" "GO:0055085" "IEA:InterPro;transmembrane transport" "" "" "PF07690" "1;MFS_1" "" "" "IPR020846;IPR011701;IPR016196" "MFS_dom;MFS_dom_general_subst_transpt;MFS"
"XLOC_000289" 143.322059065309 -0.73370857035447 0.159879302723748 -4.58914041939642 4.45074968154703e-06 9.90519598419253e-05 "TCONS_00002157" "2877" "614880" "gnl|BL_ORD_ID|614880" "M3ZU28_XIPMA" "790" "2040" "0" "17" "1582" "1" "519" "2" "0" "375" "5" "523" "Uncharacterized protein;" "Xiphophorus maculatus (Southern platyfish) (Platypoecilus maculatus)" "GO:0016021" "IEA:InterPro;integral component of membrane" "GO:0055085" "IEA:InterPro;transmembrane transport" "" "" "PF07690" "1;MFS_1" "" "" "IPR020846;IPR011701;IPR016196" "MFS_dom;MFS_dom_general_subst_transpt;MFS"
"XLOC_000289" 143.322059065309 -0.73370857035447 0.159879302723748 -4.58914041939642 4.45074968154703e-06 9.90519598419253e-05 "TCONS_00002158" "3150" "72246" "gnl|BL_ORD_ID|72246" "B5X4W8_SALSA" "524" "1349" "2.39789e-172" "19" "1059" "1" "347" "1" "0" "242" "0" "347" "Solute carrier family 22 member 7;" "Salmo salar (Atlantic salmon)" "GO:0016021" "IEA:UniProtKB-KW;integral component of membrane" "" "" "GO:0022857" "IEA:InterPro;transmembrane transporter activity" "PF00083" "1;Sugar_tr" "" "" "IPR020846;IPR005828;IPR016196" "MFS_dom;MFS_dom_general_subst_transpt;Sub_transporter"
"XLOC_000289" 143.322059065309 -0.73370857035447 0.159879302723748 -4.58914041939642 4.45074968154703e-06 9.90519598419253e-05 "TCONS_00002159" "2939" "614880" "gnl|BL_ORD_ID|614880" "M3ZU28_XIPMA" "808" "2085" "0" "82" "1644" "1" "519" "1" "0" "373" "4" "522" "Uncharacterized protein;" "Xiphophorus maculatus (Southern platyfish) (Platypoecilus maculatus)" "GO:0016021" "IEA:InterPro;integral component of membrane" "GO:0055085" "IEA:InterPro;transmembrane transport" "" "" "PF07690" "1;MFS_1" "" "" "IPR020846;IPR011701;IPR016196" "MFS_dom;MFS_dom_general_subst_transpt;MFS"
"XLOC_000289" 143.322059065309 -0.73370857035447 0.159879302723748 -4.58914041939642 4.45074968154703e-06 9.90519598419253e-05 "TCONS_00002160" "3340" "71371" "gnl|BL_ORD_ID|71371" "B5X279_SALSA" "681" "1756" "0" "59" "1423" "1" "455" "2" "0" "321" "0" "455" "Solute carrier family 22 member 7;" "Salmo salar (Atlantic salmon)" "GO:0016021" "IEA:InterPro;integral component of membrane" "GO:0055085" "IEA:InterPro;transmembrane transport" "" "" "PF07690" "1;MFS_1" "" "" "IPR020846;IPR011701;IPR016196" "MFS_dom;MFS_dom_general_subst_transpt;MFS"
"XLOC_000289" 143.322059065309 -0.73370857035447 0.159879302723748 -4.58914041939642 4.45074968154703e-06 9.90519598419253e-05 "TCONS_00002161" "3625" "71371" "gnl|BL_ORD_ID|71371" "B5X279_SALSA" "579" "1491" "0" "70" "1143" "1" "358" "1" "0" "270" "0" "358" "Solute carrier family 22 member 7;" "Salmo salar (Atlantic salmon)" "GO:0016021" "IEA:InterPro;integral component of membrane" "GO:0055085" "IEA:InterPro;transmembrane transport" "" "" "PF07690" "1;MFS_1" "" "" "IPR020846;IPR011701;IPR016196" "MFS_dom;MFS_dom_general_subst_transpt;MFS"
"XLOC_000289" 143.322059065309 -0.73370857035447 0.159879302723748 -4.58914041939642 4.45074968154703e-06 9.90519598419253e-05 "TCONS_00002162" "4637" "71371" "gnl|BL_ORD_ID|71371" "B5X279_SALSA" "1094" "2828" "0" "73" "1752" "1" "560" "1" "0" "560" "0" "560" "Solute carrier family 22 member 7;" "Salmo salar (Atlantic salmon)" "GO:0016021" "IEA:InterPro;integral component of membrane" "GO:0055085" "IEA:InterPro;transmembrane transport" "" "" "PF07690" "1;MFS_1" "" "" "IPR020846;IPR011701;IPR016196" "MFS_dom;MFS_dom_general_subst_transpt;MFS"
"XLOC_000289" 143.322059065309 -0.73370857035447 0.159879302723748 -4.58914041939642 4.45074968154703e-06 9.90519598419253e-05 "TCONS_00002163" "3237" "71371" "gnl|BL_ORD_ID|71371" "B5X279_SALSA" "579" "1491" "0" "73" "1146" "1" "358" "1" "0" "270" "0" "358" "Solute carrier family 22 member 7;" "Salmo salar (Atlantic salmon)" "GO:0016021" "IEA:InterPro;integral component of membrane" "GO:0055085" "IEA:InterPro;transmembrane transport" "" "" "PF07690" "1;MFS_1" "" "" "IPR020846;IPR011701;IPR016196" "MFS_dom;MFS_dom_general_subst_transpt;MFS"
"XLOC_000289" 143.322059065309 -0.73370857035447 0.159879302723748 -4.58914041939642 4.45074968154703e-06 9.90519598419253e-05 "TCONS_00002164" "2337" "71371" "gnl|BL_ORD_ID|71371" "B5X279_SALSA" "1089" "2816" "0" "73" "1752" "1" "560" "1" "0" "560" "0" "560" "Solute carrier family 22 member 7;" "Salmo salar (Atlantic salmon)" "GO:0016021" "IEA:InterPro;integral component of membrane" "GO:0055085" "IEA:InterPro;transmembrane transport" "" "" "PF07690" "1;MFS_1" "" "" "IPR020846;IPR011701;IPR016196" "MFS_dom;MFS_dom_general_subst_transpt;MFS"
"XLOC_000289" 143.322059065309 -0.73370857035447 0.159879302723748 -4.58914041939642 4.45074968154703e-06 9.90519598419253e-05 "TCONS_00002165" "2340" "71371" "gnl|BL_ORD_ID|71371" "B5X279_SALSA" "1093" "2825" "0" "73" "1758" "1" "562" "1" "0" "562" "0" "562" "Solute carrier family 22 member 7;" "Salmo salar (Atlantic salmon)" "GO:0016021" "IEA:InterPro;integral component of membrane" "GO:0055085" "IEA:InterPro;transmembrane transport" "" "" "PF07690" "1;MFS_1" "" "" "IPR020846;IPR011701;IPR016196" "MFS_dom;MFS_dom_general_subst_transpt;MFS"
"XLOC_000290" 272.574323323041 -1.26613887295217 0.187961760277015 -6.73615139103911 1.62636834290409e-11 2.61179970703644e-09 NA NA NA NA NA NA NA NA NA NA NA NA NA NA NA NA NA NA NA NA NA NA NA NA NA NA NA NA NA NA NA
"XLOC_000293" 15.8228417657906 0.762795618326346 0.231043245037784 3.30152746167326 0.000961599211159302 0.00900551361968406 "TCONS_00002179" "2768" "71475" "gnl|BL_ORD_ID|71475" "B5X2I9_SALSA" "651" "1678" "0" "600" "2018" "83" "547" "3" "0" "458" "8" "473" "Zinc finger protein 503;" "Salmo salar (Atlantic salmon)" "" "" "" "" "GO:0046872;GO:0003676" "IEA:InterPro;nucleic acid binding;metal ion binding" "PF12402" "1;nlz1" "" "" "IPR015880;IPR022129;IPR007087;IPR013087" "Znf_C2H2-like;Tscrpt_rep_NocA-like;Znf_C2H2;Znf_C2H2/integrase_DNA-bd"
"XLOC_000293" 15.8228417657906 0.762795618326346 0.231043245037784 3.30152746167326 0.000961599211159302 0.00900551361968406 "TCONS_00002180" "2772" "71475" "gnl|BL_ORD_ID|71475" "B5X2I9_SALSA" "803" "2073" "0" "358" "2022" "1" "547" "1" "0" "533" "8" "555" "Zinc finger protein 503;" "Salmo salar (Atlantic salmon)" "" "" "" "" "GO:0046872;GO:0003676" "IEA:InterPro;nucleic acid binding;metal ion binding" "PF12402" "1;nlz1" "" "" "IPR015880;IPR022129;IPR007087;IPR013087" "Znf_C2H2-like;Tscrpt_rep_NocA-like;Znf_C2H2;Znf_C2H2/integrase_DNA-bd"
"XLOC_000453" 1.94483147846636 -0.848514098034623 0.302419653235275 -2.80575051573947 0.00501995428530654 0.0329546904685236 NA NA NA NA NA NA NA NA NA NA NA NA NA NA NA NA NA NA NA NA NA NA NA NA NA NA NA NA NA NA NA
"XLOC_000468" 57.3228412983776 0.391251639732562 0.142784390798489 2.74015694253817 0.00614098529771875 0.0384853233824219 "TCONS_00002485" "5986" "794091" "gnl|BL_ORD_ID|794091" "Q90Z33_DANRE" "469" "1205" "2.79576e-148" "1138" "2148" "1" "341" "1" "0" "257" "12" "345" "Ephrin B1;Ephrin B1;Uncharacterized protein;" "Danio rerio (Zebrafish) (Brachydanio rerio)" "GO:0016020" "IEA:UniProtKB-KW;membrane" "" "" "" "" "PF00812" "1;Ephrin" "dre:114377" "-" "IPR019765;IPR001799;IPR008972" "Ephrin_CS;Cupredoxin;Ephrin"
"XLOC_000468" 57.3228412983776 0.391251639732562 0.142784390798489 2.74015694253817 0.00614098529771875 0.0384853233824219 "TCONS_00002486" "6045" "794091" "gnl|BL_ORD_ID|794091" "Q90Z33_DANRE" "468" "1203" "7.01645e-148" "1085" "2095" "1" "341" "2" "0" "256" "12" "345" "Ephrin B1;Ephrin B1;Uncharacterized protein;" "Danio rerio (Zebrafish) (Brachydanio rerio)" "GO:0016020" "IEA:UniProtKB-KW;membrane" "" "" "" "" "PF00812" "1;Ephrin" "dre:114377" "-" "IPR019765;IPR001799;IPR008972" "Ephrin_CS;Cupredoxin;Ephrin"
"XLOC_000468" 57.3228412983776 0.391251639732562 0.142784390798489 2.74015694253817 0.00614098529771875 0.0384853233824219 "TCONS_00002487" "5817" "794091" "gnl|BL_ORD_ID|794091" "Q90Z33_DANRE" "441" "1134" "1.15886e-138" "989" "1867" "1" "341" "2" "0" "240" "48" "341" "Ephrin B1;Ephrin B1;Uncharacterized protein;" "Danio rerio (Zebrafish) (Brachydanio rerio)" "GO:0016020" "IEA:UniProtKB-KW;membrane" "" "" "" "" "PF00812" "1;Ephrin" "dre:114377" "-" "IPR019765;IPR001799;IPR008972" "Ephrin_CS;Cupredoxin;Ephrin"
"XLOC_000468" 57.3228412983776 0.391251639732562 0.142784390798489 2.74015694253817 0.00614098529771875 0.0384853233824219 "TCONS_00002488" "5856" "794091" "gnl|BL_ORD_ID|794091" "Q90Z33_DANRE" "398" "1022" "3.00534e-123" "989" "1906" "1" "341" "2" "0" "230" "41" "344" "Ephrin B1;Ephrin B1;Uncharacterized protein;" "Danio rerio (Zebrafish) (Brachydanio rerio)" "GO:0016020" "IEA:UniProtKB-KW;membrane" "" "" "" "" "PF00812" "1;Ephrin" "dre:114377" "-" "IPR019765;IPR001799;IPR008972" "Ephrin_CS;Cupredoxin;Ephrin"
"XLOC_000468" 57.3228412983776 0.391251639732562 0.142784390798489 2.74015694253817 0.00614098529771875 0.0384853233824219 "TCONS_00002489" "5951" "794091" "gnl|BL_ORD_ID|794091" "Q90Z33_DANRE" "295" "755" "4.73504e-124" "989" "1480" "1" "164" "2" "0" "137" "0" "164" "Ephrin B1;Ephrin B1;Uncharacterized protein;" "Danio rerio (Zebrafish) (Brachydanio rerio)" "GO:0016020" "IEA:UniProtKB-KW;membrane" "" "" "" "" "PF00812" "1;Ephrin" "dre:114377" "-" "IPR019765;IPR001799;IPR008972" "Ephrin_CS;Cupredoxin;Ephrin"
"XLOC_000468" 57.3228412983776 0.391251639732562 0.142784390798489 2.74015694253817 0.00614098529771875 0.0384853233824219 "TCONS_00002490" "4916" "431561" "gnl|BL_ORD_ID|431561" "H3A9V7_LATCH" "428" "1100" "3.70239e-135" "61" "966" "1" "306" "1" "0" "223" "4" "306" "Uncharacterized protein;" "Latimeria chalumnae (West Indian ocean coelacanth)" "GO:0016020" "IEA:UniProtKB-KW;membrane" "" "" "" "" "PF00812" "1;Ephrin" "" "" "IPR001799;IPR008972" "Cupredoxin;Ephrin"
"XLOC_000468" 57.3228412983776 0.391251639732562 0.142784390798489 2.74015694253817 0.00614098529771875 0.0384853233824219 "TCONS_00002491" "4906" "431561" "gnl|BL_ORD_ID|431561" "H3A9V7_LATCH" "425" "1091" "6.41078e-134" "63" "956" "5" "306" "3" "0" "221" "4" "302" "Uncharacterized protein;" "Latimeria chalumnae (West Indian ocean coelacanth)" "GO:0016020" "IEA:UniProtKB-KW;membrane" "" "" "" "" "PF00812" "1;Ephrin" "" "" "IPR001799;IPR008972" "Cupredoxin;Ephrin"
"XLOC_000468" 57.3228412983776 0.391251639732562 0.142784390798489 2.74015694253817 0.00614098529771875 0.0384853233824219 "TCONS_00002492" "4504" "431561" "gnl|BL_ORD_ID|431561" "H3A9V7_LATCH" "270" "688" "6.98646e-79" "10" "666" "84" "306" "1" "0" "150" "4" "223" "Uncharacterized protein;" "Latimeria chalumnae (West Indian ocean coelacanth)" "GO:0016020" "IEA:UniProtKB-KW;membrane" "" "" "" "" "PF00812" "1;Ephrin" "" "" "IPR001799;IPR008972" "Cupredoxin;Ephrin"
"XLOC_000474" 39.1143488798458 -1.52588011213588 0.225669033128709 -6.76158394876271 1.36491191168103e-11 2.29630180189003e-09 "TCONS_00002524" "1295" "447609" "gnl|BL_ORD_ID|447609" "H3BXQ0_TETNG" "59" "140" "1.34809e-08" "1188" "1280" "111" "142" "-1" "0" "27" "1" "32" "Uncharacterized protein;" "Tetraodon nigroviridis (Spotted green pufferfish) (ChelonodonTetraodon nigroviridis (Spotted green pufferfish) (Chelonodonnigroviridis)" "GO:0019898;GO:0005737" "IEA:InterPro;extrinsic component of membrane;cytoplasm" "" "" "" "" "PF00769" "1;ERM" "" "" "IPR011259;IPR008954" "Moesin_tail;ERM_C_dom"
"XLOC_000480" 303.882956841134 0.18652692227869 0.0634702954028179 2.93880658810372 0.00329478610788968 0.0238656674919 "TCONS_00002559" "5359" "21001" "gnl|BL_ORD_ID|21001" "A5WUY4_DANRE" "1751" "4535" "0" "129" "3017" "1" "989" "3" "0" "898" "28" "990" "Uncharacterized protein;" "Danio rerio (Zebrafish) (Brachydanio rerio)" "GO:0005634" "IEA:UniProtKB-KW;nucleus" "GO:0008152;GO:0043044" "IEA:GOC;IEA:InterPro;ATP-dependent chromatin remodeling;metabolic process" "GO:0003677;GO:0005524;GO:0003682;GO:0004386" "IEA:InterPro;chromatin binding;helicase activity;DNA binding;ATP binding" "PF00271;PF09111;PF09110;PF00176;PF13892" "SNF2_N;1;HAND;DBINO;SLIDE;Helicase_C" "dre:559803" "-" "IPR015194;IPR027417;IPR020838;IPR017884;IPR000330;IPR001005;IPR015195;IPR009057;IPR014001;IPR001650" "SANT/Myb;SANT_dom;DBINO;Helicase_C;P-loop_NTPase;Helicase_ATP-bd;ISWI_HAND-dom;SNF2_N;SLIDE;Homeodomain-like"
"XLOC_000480" 303.882956841134 0.18652692227869 0.0634702954028179 2.93880658810372 0.00329478610788968 0.0238656674919 "TCONS_00002560" "1160" "21001" "gnl|BL_ORD_ID|21001" "A5WUY4_DANRE" "613" "1580" "0" "113" "1159" "1" "353" "2" "0" "321" "6" "354" "Uncharacterized protein;" "Danio rerio (Zebrafish) (Brachydanio rerio)" "GO:0005634" "IEA:UniProtKB-KW;nucleus" "GO:0008152;GO:0043044" "IEA:GOC;IEA:InterPro;ATP-dependent chromatin remodeling;metabolic process" "GO:0003677;GO:0005524;GO:0003682;GO:0004386" "IEA:InterPro;chromatin binding;helicase activity;DNA binding;ATP binding" "PF00271;PF09111;PF09110;PF00176;PF13892" "SNF2_N;1;HAND;DBINO;SLIDE;Helicase_C" "dre:559803" "-" "IPR015194;IPR027417;IPR020838;IPR017884;IPR000330;IPR001005;IPR015195;IPR009057;IPR014001;IPR001650" "SANT/Myb;SANT_dom;DBINO;Helicase_C;P-loop_NTPase;Helicase_ATP-bd;ISWI_HAND-dom;SNF2_N;SLIDE;Homeodomain-like"
"XLOC_000480" 303.882956841134 0.18652692227869 0.0634702954028179 2.93880658810372 0.00329478610788968 0.0238656674919 "TCONS_00002561" "1149" "21001" "gnl|BL_ORD_ID|21001" "A5WUY4_DANRE" "606" "1562" "0" "110" "1147" "1" "350" "2" "0" "318" "6" "351" "Uncharacterized protein;" "Danio rerio (Zebrafish) (Brachydanio rerio)" "GO:0005634" "IEA:UniProtKB-KW;nucleus" "GO:0008152;GO:0043044" "IEA:GOC;IEA:InterPro;ATP-dependent chromatin remodeling;metabolic process" "GO:0003677;GO:0005524;GO:0003682;GO:0004386" "IEA:InterPro;chromatin binding;helicase activity;DNA binding;ATP binding" "PF00271;PF09111;PF09110;PF00176;PF13892" "SNF2_N;1;HAND;DBINO;SLIDE;Helicase_C" "dre:559803" "-" "IPR015194;IPR027417;IPR020838;IPR017884;IPR000330;IPR001005;IPR015195;IPR009057;IPR014001;IPR001650" "SANT/Myb;SANT_dom;DBINO;Helicase_C;P-loop_NTPase;Helicase_ATP-bd;ISWI_HAND-dom;SNF2_N;SLIDE;Homeodomain-like"
"XLOC_000480" 303.882956841134 0.18652692227869 0.0634702954028179 2.93880658810372 0.00329478610788968 0.0238656674919 "TCONS_00002562" "1149" "21001" "gnl|BL_ORD_ID|21001" "A5WUY4_DANRE" "606" "1562" "0" "110" "1147" "1" "350" "2" "0" "318" "6" "351" "Uncharacterized protein;" "Danio rerio (Zebrafish) (Brachydanio rerio)" "GO:0005634" "IEA:UniProtKB-KW;nucleus" "GO:0008152;GO:0043044" "IEA:GOC;IEA:InterPro;ATP-dependent chromatin remodeling;metabolic process" "GO:0003677;GO:0005524;GO:0003682;GO:0004386" "IEA:InterPro;chromatin binding;helicase activity;DNA binding;ATP binding" "PF00271;PF09111;PF09110;PF00176;PF13892" "SNF2_N;1;HAND;DBINO;SLIDE;Helicase_C" "dre:559803" "-" "IPR015194;IPR027417;IPR020838;IPR017884;IPR000330;IPR001005;IPR015195;IPR009057;IPR014001;IPR001650" "SANT/Myb;SANT_dom;DBINO;Helicase_C;P-loop_NTPase;Helicase_ATP-bd;ISWI_HAND-dom;SNF2_N;SLIDE;Homeodomain-like"
"XLOC_000480" 303.882956841134 0.18652692227869 0.0634702954028179 2.93880658810372 0.00329478610788968 0.0238656674919 "TCONS_00002563" "3651" "21001" "gnl|BL_ORD_ID|21001" "A5WUY4_DANRE" "1751" "4534" "0" "110" "2974" "1" "980" "2" "0" "895" "27" "981" "Uncharacterized protein;" "Danio rerio (Zebrafish) (Brachydanio rerio)" "GO:0005634" "IEA:UniProtKB-KW;nucleus" "GO:0008152;GO:0043044" "IEA:GOC;IEA:InterPro;ATP-dependent chromatin remodeling;metabolic process" "GO:0003677;GO:0005524;GO:0003682;GO:0004386" "IEA:InterPro;chromatin binding;helicase activity;DNA binding;ATP binding" "PF00271;PF09111;PF09110;PF00176;PF13892" "SNF2_N;1;HAND;DBINO;SLIDE;Helicase_C" "dre:559803" "-" "IPR015194;IPR027417;IPR020838;IPR017884;IPR000330;IPR001005;IPR015195;IPR009057;IPR014001;IPR001650" "SANT/Myb;SANT_dom;DBINO;Helicase_C;P-loop_NTPase;Helicase_ATP-bd;ISWI_HAND-dom;SNF2_N;SLIDE;Homeodomain-like"
"XLOC_000480" 303.882956841134 0.18652692227869 0.0634702954028179 2.93880658810372 0.00329478610788968 0.0238656674919 "TCONS_00002564" "3706" "21001" "gnl|BL_ORD_ID|21001" "A5WUY4_DANRE" "1753" "4538" "0" "110" "2998" "1" "989" "2" "0" "898" "28" "990" "Uncharacterized protein;" "Danio rerio (Zebrafish) (Brachydanio rerio)" "GO:0005634" "IEA:UniProtKB-KW;nucleus" "GO:0008152;GO:0043044" "IEA:GOC;IEA:InterPro;ATP-dependent chromatin remodeling;metabolic process" "GO:0003677;GO:0005524;GO:0003682;GO:0004386" "IEA:InterPro;chromatin binding;helicase activity;DNA binding;ATP binding" "PF00271;PF09111;PF09110;PF00176;PF13892" "SNF2_N;1;HAND;DBINO;SLIDE;Helicase_C" "dre:559803" "-" "IPR015194;IPR027417;IPR020838;IPR017884;IPR000330;IPR001005;IPR015195;IPR009057;IPR014001;IPR001650" "SANT/Myb;SANT_dom;DBINO;Helicase_C;P-loop_NTPase;Helicase_ATP-bd;ISWI_HAND-dom;SNF2_N;SLIDE;Homeodomain-like"
"XLOC_000480" 303.882956841134 0.18652692227869 0.0634702954028179 2.93880658810372 0.00329478610788968 0.0238656674919 "TCONS_00002565" "4498" "21001" "gnl|BL_ORD_ID|21001" "A5WUY4_DANRE" "1751" "4535" "0" "110" "2998" "1" "989" "2" "0" "898" "28" "990" "Uncharacterized protein;" "Danio rerio (Zebrafish) (Brachydanio rerio)" "GO:0005634" "IEA:UniProtKB-KW;nucleus" "GO:0008152;GO:0043044" "IEA:GOC;IEA:InterPro;ATP-dependent chromatin remodeling;metabolic process" "GO:0003677;GO:0005524;GO:0003682;GO:0004386" "IEA:InterPro;chromatin binding;helicase activity;DNA binding;ATP binding" "PF00271;PF09111;PF09110;PF00176;PF13892" "SNF2_N;1;HAND;DBINO;SLIDE;Helicase_C" "dre:559803" "-" "IPR015194;IPR027417;IPR020838;IPR017884;IPR000330;IPR001005;IPR015195;IPR009057;IPR014001;IPR001650" "SANT/Myb;SANT_dom;DBINO;Helicase_C;P-loop_NTPase;Helicase_ATP-bd;ISWI_HAND-dom;SNF2_N;SLIDE;Homeodomain-like"
"XLOC_000480" 303.882956841134 0.18652692227869 0.0634702954028179 2.93880658810372 0.00329478610788968 0.0238656674919 "TCONS_00002566" "4499" "21001" "gnl|BL_ORD_ID|21001" "A5WUY4_DANRE" "1438" "3720" "0" "110" "2512" "1" "826" "2" "0" "747" "27" "827" "Uncharacterized protein;" "Danio rerio (Zebrafish) (Brachydanio rerio)" "GO:0005634" "IEA:UniProtKB-KW;nucleus" "GO:0008152;GO:0043044" "IEA:GOC;IEA:InterPro;ATP-dependent chromatin remodeling;metabolic process" "GO:0003677;GO:0005524;GO:0003682;GO:0004386" "IEA:InterPro;chromatin binding;helicase activity;DNA binding;ATP binding" "PF00271;PF09111;PF09110;PF00176;PF13892" "SNF2_N;1;HAND;DBINO;SLIDE;Helicase_C" "dre:559803" "-" "IPR015194;IPR027417;IPR020838;IPR017884;IPR000330;IPR001005;IPR015195;IPR009057;IPR014001;IPR001650" "SANT/Myb;SANT_dom;DBINO;Helicase_C;P-loop_NTPase;Helicase_ATP-bd;ISWI_HAND-dom;SNF2_N;SLIDE;Homeodomain-like"
"XLOC_000480" 303.882956841134 0.18652692227869 0.0634702954028179 2.93880658810372 0.00329478610788968 0.0238656674919 "TCONS_00002567" "3653" "21001" "gnl|BL_ORD_ID|21001" "A5WUY4_DANRE" "1782" "4613" "0" "110" "3121" "1" "1028" "2" "0" "936" "28" "1030" "Uncharacterized protein;" "Danio rerio (Zebrafish) (Brachydanio rerio)" "GO:0005634" "IEA:UniProtKB-KW;nucleus" "GO:0008152;GO:0043044" "IEA:GOC;IEA:InterPro;ATP-dependent chromatin remodeling;metabolic process" "GO:0003677;GO:0005524;GO:0003682;GO:0004386" "IEA:InterPro;chromatin binding;helicase activity;DNA binding;ATP binding" "PF00271;PF09111;PF09110;PF00176;PF13892" "SNF2_N;1;HAND;DBINO;SLIDE;Helicase_C" "dre:559803" "-" "IPR015194;IPR027417;IPR020838;IPR017884;IPR000330;IPR001005;IPR015195;IPR009057;IPR014001;IPR001650" "SANT/Myb;SANT_dom;DBINO;Helicase_C;P-loop_NTPase;Helicase_ATP-bd;ISWI_HAND-dom;SNF2_N;SLIDE;Homeodomain-like"
"XLOC_000480" 303.882956841134 0.18652692227869 0.0634702954028179 2.93880658810372 0.00329478610788968 0.0238656674919 "TCONS_00002568" "3708" "21001" "gnl|BL_ORD_ID|21001" "A5WUY4_DANRE" "1443" "3735" "0" "110" "2473" "1" "813" "2" "0" "734" "27" "814" "Uncharacterized protein;" "Danio rerio (Zebrafish) (Brachydanio rerio)" "GO:0005634" "IEA:UniProtKB-KW;nucleus" "GO:0008152;GO:0043044" "IEA:GOC;IEA:InterPro;ATP-dependent chromatin remodeling;metabolic process" "GO:0003677;GO:0005524;GO:0003682;GO:0004386" "IEA:InterPro;chromatin binding;helicase activity;DNA binding;ATP binding" "PF00271;PF09111;PF09110;PF00176;PF13892" "SNF2_N;1;HAND;DBINO;SLIDE;Helicase_C" "dre:559803" "-" "IPR015194;IPR027417;IPR020838;IPR017884;IPR000330;IPR001005;IPR015195;IPR009057;IPR014001;IPR001650" "SANT/Myb;SANT_dom;DBINO;Helicase_C;P-loop_NTPase;Helicase_ATP-bd;ISWI_HAND-dom;SNF2_N;SLIDE;Homeodomain-like"
"XLOC_000480" 303.882956841134 0.18652692227869 0.0634702954028179 2.93880658810372 0.00329478610788968 0.0238656674919 "TCONS_00002569" "3651" "21001" "gnl|BL_ORD_ID|21001" "A5WUY4_DANRE" "1389" "3594" "0" "110" "2401" "1" "789" "2" "0" "709" "27" "790" "Uncharacterized protein;" "Danio rerio (Zebrafish) (Brachydanio rerio)" "GO:0005634" "IEA:UniProtKB-KW;nucleus" "GO:0008152;GO:0043044" "IEA:GOC;IEA:InterPro;ATP-dependent chromatin remodeling;metabolic process" "GO:0003677;GO:0005524;GO:0003682;GO:0004386" "IEA:InterPro;chromatin binding;helicase activity;DNA binding;ATP binding" "PF00271;PF09111;PF09110;PF00176;PF13892" "SNF2_N;1;HAND;DBINO;SLIDE;Helicase_C" "dre:559803" "-" "IPR015194;IPR027417;IPR020838;IPR017884;IPR000330;IPR001005;IPR015195;IPR009057;IPR014001;IPR001650" "SANT/Myb;SANT_dom;DBINO;Helicase_C;P-loop_NTPase;Helicase_ATP-bd;ISWI_HAND-dom;SNF2_N;SLIDE;Homeodomain-like"
"XLOC_000480" 303.882956841134 0.18652692227869 0.0634702954028179 2.93880658810372 0.00329478610788968 0.0238656674919 "TCONS_00002570" "3651" "21001" "gnl|BL_ORD_ID|21001" "A5WUY4_DANRE" "962" "2486" "0" "1461" "3119" "455" "1028" "3" "0" "515" "21" "574" "Uncharacterized protein;" "Danio rerio (Zebrafish) (Brachydanio rerio)" "GO:0005634" "IEA:UniProtKB-KW;nucleus" "GO:0008152;GO:0043044" "IEA:GOC;IEA:InterPro;ATP-dependent chromatin remodeling;metabolic process" "GO:0003677;GO:0005524;GO:0003682;GO:0004386" "IEA:InterPro;chromatin binding;helicase activity;DNA binding;ATP binding" "PF00271;PF09111;PF09110;PF00176;PF13892" "SNF2_N;1;HAND;DBINO;SLIDE;Helicase_C" "dre:559803" "-" "IPR015194;IPR027417;IPR020838;IPR017884;IPR000330;IPR001005;IPR015195;IPR009057;IPR014001;IPR001650" "SANT/Myb;SANT_dom;DBINO;Helicase_C;P-loop_NTPase;Helicase_ATP-bd;ISWI_HAND-dom;SNF2_N;SLIDE;Homeodomain-like"
"XLOC_000480" 303.882956841134 0.18652692227869 0.0634702954028179 2.93880658810372 0.00329478610788968 0.0238656674919 "TCONS_00002571" "3659" "21001" "gnl|BL_ORD_ID|21001" "A5WUY4_DANRE" "1389" "3594" "0" "110" "2401" "1" "789" "2" "0" "709" "27" "790" "Uncharacterized protein;" "Danio rerio (Zebrafish) (Brachydanio rerio)" "GO:0005634" "IEA:UniProtKB-KW;nucleus" "GO:0008152;GO:0043044" "IEA:GOC;IEA:InterPro;ATP-dependent chromatin remodeling;metabolic process" "GO:0003677;GO:0005524;GO:0003682;GO:0004386" "IEA:InterPro;chromatin binding;helicase activity;DNA binding;ATP binding" "PF00271;PF09111;PF09110;PF00176;PF13892" "SNF2_N;1;HAND;DBINO;SLIDE;Helicase_C" "dre:559803" "-" "IPR015194;IPR027417;IPR020838;IPR017884;IPR000330;IPR001005;IPR015195;IPR009057;IPR014001;IPR001650" "SANT/Myb;SANT_dom;DBINO;Helicase_C;P-loop_NTPase;Helicase_ATP-bd;ISWI_HAND-dom;SNF2_N;SLIDE;Homeodomain-like"
"XLOC_000480" 303.882956841134 0.18652692227869 0.0634702954028179 2.93880658810372 0.00329478610788968 0.0238656674919 "TCONS_00002572" "5341" "21001" "gnl|BL_ORD_ID|21001" "A5WUY4_DANRE" "1389" "3594" "0" "110" "2401" "1" "789" "2" "0" "709" "27" "790" "Uncharacterized protein;" "Danio rerio (Zebrafish) (Brachydanio rerio)" "GO:0005634" "IEA:UniProtKB-KW;nucleus" "GO:0008152;GO:0043044" "IEA:GOC;IEA:InterPro;ATP-dependent chromatin remodeling;metabolic process" "GO:0003677;GO:0005524;GO:0003682;GO:0004386" "IEA:InterPro;chromatin binding;helicase activity;DNA binding;ATP binding" "PF00271;PF09111;PF09110;PF00176;PF13892" "SNF2_N;1;HAND;DBINO;SLIDE;Helicase_C" "dre:559803" "-" "IPR015194;IPR027417;IPR020838;IPR017884;IPR000330;IPR001005;IPR015195;IPR009057;IPR014001;IPR001650" "SANT/Myb;SANT_dom;DBINO;Helicase_C;P-loop_NTPase;Helicase_ATP-bd;ISWI_HAND-dom;SNF2_N;SLIDE;Homeodomain-like"
"XLOC_000480" 303.882956841134 0.18652692227869 0.0634702954028179 2.93880658810372 0.00329478610788968 0.0238656674919 "TCONS_00002573" "5342" "21001" "gnl|BL_ORD_ID|21001" "A5WUY4_DANRE" "1443" "3735" "0" "110" "2473" "1" "813" "2" "0" "734" "27" "814" "Uncharacterized protein;" "Danio rerio (Zebrafish) (Brachydanio rerio)" "GO:0005634" "IEA:UniProtKB-KW;nucleus" "GO:0008152;GO:0043044" "IEA:GOC;IEA:InterPro;ATP-dependent chromatin remodeling;metabolic process" "GO:0003677;GO:0005524;GO:0003682;GO:0004386" "IEA:InterPro;chromatin binding;helicase activity;DNA binding;ATP binding" "PF00271;PF09111;PF09110;PF00176;PF13892" "SNF2_N;1;HAND;DBINO;SLIDE;Helicase_C" "dre:559803" "-" "IPR015194;IPR027417;IPR020838;IPR017884;IPR000330;IPR001005;IPR015195;IPR009057;IPR014001;IPR001650" "SANT/Myb;SANT_dom;DBINO;Helicase_C;P-loop_NTPase;Helicase_ATP-bd;ISWI_HAND-dom;SNF2_N;SLIDE;Homeodomain-like"
"XLOC_000480" 303.882956841134 0.18652692227869 0.0634702954028179 2.93880658810372 0.00329478610788968 0.0238656674919 "TCONS_00002574" "3655" "21001" "gnl|BL_ORD_ID|21001" "A5WUY4_DANRE" "1753" "4538" "0" "110" "2974" "1" "980" "2" "0" "895" "27" "981" "Uncharacterized protein;" "Danio rerio (Zebrafish) (Brachydanio rerio)" "GO:0005634" "IEA:UniProtKB-KW;nucleus" "GO:0008152;GO:0043044" "IEA:GOC;IEA:InterPro;ATP-dependent chromatin remodeling;metabolic process" "GO:0003677;GO:0005524;GO:0003682;GO:0004386" "IEA:InterPro;chromatin binding;helicase activity;DNA binding;ATP binding" "PF00271;PF09111;PF09110;PF00176;PF13892" "SNF2_N;1;HAND;DBINO;SLIDE;Helicase_C" "dre:559803" "-" "IPR015194;IPR027417;IPR020838;IPR017884;IPR000330;IPR001005;IPR015195;IPR009057;IPR014001;IPR001650" "SANT/Myb;SANT_dom;DBINO;Helicase_C;P-loop_NTPase;Helicase_ATP-bd;ISWI_HAND-dom;SNF2_N;SLIDE;Homeodomain-like"
"XLOC_000480" 303.882956841134 0.18652692227869 0.0634702954028179 2.93880658810372 0.00329478610788968 0.0238656674919 "TCONS_00002575" "3651" "21001" "gnl|BL_ORD_ID|21001" "A5WUY4_DANRE" "1320" "3414" "0" "110" "2257" "1" "741" "2" "0" "664" "27" "742" "Uncharacterized protein;" "Danio rerio (Zebrafish) (Brachydanio rerio)" "GO:0005634" "IEA:UniProtKB-KW;nucleus" "GO:0008152;GO:0043044" "IEA:GOC;IEA:InterPro;ATP-dependent chromatin remodeling;metabolic process" "GO:0003677;GO:0005524;GO:0003682;GO:0004386" "IEA:InterPro;chromatin binding;helicase activity;DNA binding;ATP binding" "PF00271;PF09111;PF09110;PF00176;PF13892" "SNF2_N;1;HAND;DBINO;SLIDE;Helicase_C" "dre:559803" "-" "IPR015194;IPR027417;IPR020838;IPR017884;IPR000330;IPR001005;IPR015195;IPR009057;IPR014001;IPR001650" "SANT/Myb;SANT_dom;DBINO;Helicase_C;P-loop_NTPase;Helicase_ATP-bd;ISWI_HAND-dom;SNF2_N;SLIDE;Homeodomain-like"
"XLOC_000480" 303.882956841134 0.18652692227869 0.0634702954028179 2.93880658810372 0.00329478610788968 0.0238656674919 "TCONS_00002576" "3655" "21001" "gnl|BL_ORD_ID|21001" "A5WUY4_DANRE" "1443" "3735" "0" "110" "2473" "1" "813" "2" "0" "734" "27" "814" "Uncharacterized protein;" "Danio rerio (Zebrafish) (Brachydanio rerio)" "GO:0005634" "IEA:UniProtKB-KW;nucleus" "GO:0008152;GO:0043044" "IEA:GOC;IEA:InterPro;ATP-dependent chromatin remodeling;metabolic process" "GO:0003677;GO:0005524;GO:0003682;GO:0004386" "IEA:InterPro;chromatin binding;helicase activity;DNA binding;ATP binding" "PF00271;PF09111;PF09110;PF00176;PF13892" "SNF2_N;1;HAND;DBINO;SLIDE;Helicase_C" "dre:559803" "-" "IPR015194;IPR027417;IPR020838;IPR017884;IPR000330;IPR001005;IPR015195;IPR009057;IPR014001;IPR001650" "SANT/Myb;SANT_dom;DBINO;Helicase_C;P-loop_NTPase;Helicase_ATP-bd;ISWI_HAND-dom;SNF2_N;SLIDE;Homeodomain-like"
"XLOC_000480" 303.882956841134 0.18652692227869 0.0634702954028179 2.93880658810372 0.00329478610788968 0.0238656674919 "TCONS_00002577" "3655" "21001" "gnl|BL_ORD_ID|21001" "A5WUY4_DANRE" "1117" "2889" "0" "1255" "3123" "385" "1028" "1" "0" "585" "21" "644" "Uncharacterized protein;" "Danio rerio (Zebrafish) (Brachydanio rerio)" "GO:0005634" "IEA:UniProtKB-KW;nucleus" "GO:0008152;GO:0043044" "IEA:GOC;IEA:InterPro;ATP-dependent chromatin remodeling;metabolic process" "GO:0003677;GO:0005524;GO:0003682;GO:0004386" "IEA:InterPro;chromatin binding;helicase activity;DNA binding;ATP binding" "PF00271;PF09111;PF09110;PF00176;PF13892" "SNF2_N;1;HAND;DBINO;SLIDE;Helicase_C" "dre:559803" "-" "IPR015194;IPR027417;IPR020838;IPR017884;IPR000330;IPR001005;IPR015195;IPR009057;IPR014001;IPR001650" "SANT/Myb;SANT_dom;DBINO;Helicase_C;P-loop_NTPase;Helicase_ATP-bd;ISWI_HAND-dom;SNF2_N;SLIDE;Homeodomain-like"
"XLOC_000480" 303.882956841134 0.18652692227869 0.0634702954028179 2.93880658810372 0.00329478610788968 0.0238656674919 "TCONS_00002578" "3657" "21001" "gnl|BL_ORD_ID|21001" "A5WUY4_DANRE" "827" "2136" "0" "110" "1480" "1" "461" "2" "0" "424" "6" "462" "Uncharacterized protein;" "Danio rerio (Zebrafish) (Brachydanio rerio)" "GO:0005634" "IEA:UniProtKB-KW;nucleus" "GO:0008152;GO:0043044" "IEA:GOC;IEA:InterPro;ATP-dependent chromatin remodeling;metabolic process" "GO:0003677;GO:0005524;GO:0003682;GO:0004386" "IEA:InterPro;chromatin binding;helicase activity;DNA binding;ATP binding" "PF00271;PF09111;PF09110;PF00176;PF13892" "SNF2_N;1;HAND;DBINO;SLIDE;Helicase_C" "dre:559803" "-" "IPR015194;IPR027417;IPR020838;IPR017884;IPR000330;IPR001005;IPR015195;IPR009057;IPR014001;IPR001650" "SANT/Myb;SANT_dom;DBINO;Helicase_C;P-loop_NTPase;Helicase_ATP-bd;ISWI_HAND-dom;SNF2_N;SLIDE;Homeodomain-like"
"XLOC_000480" 303.882956841134 0.18652692227869 0.0634702954028179 2.93880658810372 0.00329478610788968 0.0238656674919 "TCONS_00002579" "3714" "21001" "gnl|BL_ORD_ID|21001" "A5WUY4_DANRE" "1755" "4543" "0" "110" "2986" "1" "984" "2" "0" "897" "27" "985" "Uncharacterized protein;" "Danio rerio (Zebrafish) (Brachydanio rerio)" "GO:0005634" "IEA:UniProtKB-KW;nucleus" "GO:0008152;GO:0043044" "IEA:GOC;IEA:InterPro;ATP-dependent chromatin remodeling;metabolic process" "GO:0003677;GO:0005524;GO:0003682;GO:0004386" "IEA:InterPro;chromatin binding;helicase activity;DNA binding;ATP binding" "PF00271;PF09111;PF09110;PF00176;PF13892" "SNF2_N;1;HAND;DBINO;SLIDE;Helicase_C" "dre:559803" "-" "IPR015194;IPR027417;IPR020838;IPR017884;IPR000330;IPR001005;IPR015195;IPR009057;IPR014001;IPR001650" "SANT/Myb;SANT_dom;DBINO;Helicase_C;P-loop_NTPase;Helicase_ATP-bd;ISWI_HAND-dom;SNF2_N;SLIDE;Homeodomain-like"
"XLOC_000480" 303.882956841134 0.18652692227869 0.0634702954028179 2.93880658810372 0.00329478610788968 0.0238656674919 "TCONS_00002580" "3651" "21001" "gnl|BL_ORD_ID|21001" "A5WUY4_DANRE" "1438" "3720" "0" "110" "2512" "1" "826" "2" "0" "747" "27" "827" "Uncharacterized protein;" "Danio rerio (Zebrafish) (Brachydanio rerio)" "GO:0005634" "IEA:UniProtKB-KW;nucleus" "GO:0008152;GO:0043044" "IEA:GOC;IEA:InterPro;ATP-dependent chromatin remodeling;metabolic process" "GO:0003677;GO:0005524;GO:0003682;GO:0004386" "IEA:InterPro;chromatin binding;helicase activity;DNA binding;ATP binding" "PF00271;PF09111;PF09110;PF00176;PF13892" "SNF2_N;1;HAND;DBINO;SLIDE;Helicase_C" "dre:559803" "-" "IPR015194;IPR027417;IPR020838;IPR017884;IPR000330;IPR001005;IPR015195;IPR009057;IPR014001;IPR001650" "SANT/Myb;SANT_dom;DBINO;Helicase_C;P-loop_NTPase;Helicase_ATP-bd;ISWI_HAND-dom;SNF2_N;SLIDE;Homeodomain-like"
"XLOC_000480" 303.882956841134 0.18652692227869 0.0634702954028179 2.93880658810372 0.00329478610788968 0.0238656674919 "TCONS_00002581" "3658" "21001" "gnl|BL_ORD_ID|21001" "A5WUY4_DANRE" "1742" "4511" "0" "110" "2977" "1" "980" "2" "0" "890" "28" "982" "Uncharacterized protein;" "Danio rerio (Zebrafish) (Brachydanio rerio)" "GO:0005634" "IEA:UniProtKB-KW;nucleus" "GO:0008152;GO:0043044" "IEA:GOC;IEA:InterPro;ATP-dependent chromatin remodeling;metabolic process" "GO:0003677;GO:0005524;GO:0003682;GO:0004386" "IEA:InterPro;chromatin binding;helicase activity;DNA binding;ATP binding" "PF00271;PF09111;PF09110;PF00176;PF13892" "SNF2_N;1;HAND;DBINO;SLIDE;Helicase_C" "dre:559803" "-" "IPR015194;IPR027417;IPR020838;IPR017884;IPR000330;IPR001005;IPR015195;IPR009057;IPR014001;IPR001650" "SANT/Myb;SANT_dom;DBINO;Helicase_C;P-loop_NTPase;Helicase_ATP-bd;ISWI_HAND-dom;SNF2_N;SLIDE;Homeodomain-like"
"XLOC_000480" 303.882956841134 0.18652692227869 0.0634702954028179 2.93880658810372 0.00329478610788968 0.0238656674919 "TCONS_00002582" "4556" "21001" "gnl|BL_ORD_ID|21001" "A5WUY4_DANRE" "1755" "4544" "0" "110" "2986" "1" "984" "2" "0" "897" "27" "985" "Uncharacterized protein;" "Danio rerio (Zebrafish) (Brachydanio rerio)" "GO:0005634" "IEA:UniProtKB-KW;nucleus" "GO:0008152;GO:0043044" "IEA:GOC;IEA:InterPro;ATP-dependent chromatin remodeling;metabolic process" "GO:0003677;GO:0005524;GO:0003682;GO:0004386" "IEA:InterPro;chromatin binding;helicase activity;DNA binding;ATP binding" "PF00271;PF09111;PF09110;PF00176;PF13892" "SNF2_N;1;HAND;DBINO;SLIDE;Helicase_C" "dre:559803" "-" "IPR015194;IPR027417;IPR020838;IPR017884;IPR000330;IPR001005;IPR015195;IPR009057;IPR014001;IPR001650" "SANT/Myb;SANT_dom;DBINO;Helicase_C;P-loop_NTPase;Helicase_ATP-bd;ISWI_HAND-dom;SNF2_N;SLIDE;Homeodomain-like"
"XLOC_000480" 303.882956841134 0.18652692227869 0.0634702954028179 2.93880658810372 0.00329478610788968 0.0238656674919 "TCONS_00002583" "3650" "21001" "gnl|BL_ORD_ID|21001" "A5WUY4_DANRE" "1786" "4625" "0" "110" "3118" "1" "1028" "2" "0" "936" "27" "1029" "Uncharacterized protein;" "Danio rerio (Zebrafish) (Brachydanio rerio)" "GO:0005634" "IEA:UniProtKB-KW;nucleus" "GO:0008152;GO:0043044" "IEA:GOC;IEA:InterPro;ATP-dependent chromatin remodeling;metabolic process" "GO:0003677;GO:0005524;GO:0003682;GO:0004386" "IEA:InterPro;chromatin binding;helicase activity;DNA binding;ATP binding" "PF00271;PF09111;PF09110;PF00176;PF13892" "SNF2_N;1;HAND;DBINO;SLIDE;Helicase_C" "dre:559803" "-" "IPR015194;IPR027417;IPR020838;IPR017884;IPR000330;IPR001005;IPR015195;IPR009057;IPR014001;IPR001650" "SANT/Myb;SANT_dom;DBINO;Helicase_C;P-loop_NTPase;Helicase_ATP-bd;ISWI_HAND-dom;SNF2_N;SLIDE;Homeodomain-like"
"XLOC_000480" 303.882956841134 0.18652692227869 0.0634702954028179 2.93880658810372 0.00329478610788968 0.0238656674919 "TCONS_00002584" "4810" "21001" "gnl|BL_ORD_ID|21001" "A5WUY4_DANRE" "1756" "4547" "0" "110" "3013" "1" "991" "2" "0" "900" "29" "994" "Uncharacterized protein;" "Danio rerio (Zebrafish) (Brachydanio rerio)" "GO:0005634" "IEA:UniProtKB-KW;nucleus" "GO:0008152;GO:0043044" "IEA:GOC;IEA:InterPro;ATP-dependent chromatin remodeling;metabolic process" "GO:0003677;GO:0005524;GO:0003682;GO:0004386" "IEA:InterPro;chromatin binding;helicase activity;DNA binding;ATP binding" "PF00271;PF09111;PF09110;PF00176;PF13892" "SNF2_N;1;HAND;DBINO;SLIDE;Helicase_C" "dre:559803" "-" "IPR015194;IPR027417;IPR020838;IPR017884;IPR000330;IPR001005;IPR015195;IPR009057;IPR014001;IPR001650" "SANT/Myb;SANT_dom;DBINO;Helicase_C;P-loop_NTPase;Helicase_ATP-bd;ISWI_HAND-dom;SNF2_N;SLIDE;Homeodomain-like"
"XLOC_000480" 303.882956841134 0.18652692227869 0.0634702954028179 2.93880658810372 0.00329478610788968 0.0238656674919 "TCONS_00002585" "3653" "21001" "gnl|BL_ORD_ID|21001" "A5WUY4_DANRE" "827" "2136" "0" "110" "1480" "1" "461" "2" "0" "424" "6" "462" "Uncharacterized protein;" "Danio rerio (Zebrafish) (Brachydanio rerio)" "GO:0005634" "IEA:UniProtKB-KW;nucleus" "GO:0008152;GO:0043044" "IEA:GOC;IEA:InterPro;ATP-dependent chromatin remodeling;metabolic process" "GO:0003677;GO:0005524;GO:0003682;GO:0004386" "IEA:InterPro;chromatin binding;helicase activity;DNA binding;ATP binding" "PF00271;PF09111;PF09110;PF00176;PF13892" "SNF2_N;1;HAND;DBINO;SLIDE;Helicase_C" "dre:559803" "-" "IPR015194;IPR027417;IPR020838;IPR017884;IPR000330;IPR001005;IPR015195;IPR009057;IPR014001;IPR001650" "SANT/Myb;SANT_dom;DBINO;Helicase_C;P-loop_NTPase;Helicase_ATP-bd;ISWI_HAND-dom;SNF2_N;SLIDE;Homeodomain-like"
"XLOC_000480" 303.882956841134 0.18652692227869 0.0634702954028179 2.93880658810372 0.00329478610788968 0.0238656674919 "TCONS_00002586" "3652" "21001" "gnl|BL_ORD_ID|21001" "A5WUY4_DANRE" "1443" "3735" "0" "110" "2473" "1" "813" "2" "0" "734" "27" "814" "Uncharacterized protein;" "Danio rerio (Zebrafish) (Brachydanio rerio)" "GO:0005634" "IEA:UniProtKB-KW;nucleus" "GO:0008152;GO:0043044" "IEA:GOC;IEA:InterPro;ATP-dependent chromatin remodeling;metabolic process" "GO:0003677;GO:0005524;GO:0003682;GO:0004386" "IEA:InterPro;chromatin binding;helicase activity;DNA binding;ATP binding" "PF00271;PF09111;PF09110;PF00176;PF13892" "SNF2_N;1;HAND;DBINO;SLIDE;Helicase_C" "dre:559803" "-" "IPR015194;IPR027417;IPR020838;IPR017884;IPR000330;IPR001005;IPR015195;IPR009057;IPR014001;IPR001650" "SANT/Myb;SANT_dom;DBINO;Helicase_C;P-loop_NTPase;Helicase_ATP-bd;ISWI_HAND-dom;SNF2_N;SLIDE;Homeodomain-like"
"XLOC_000480" 303.882956841134 0.18652692227869 0.0634702954028179 2.93880658810372 0.00329478610788968 0.0238656674919 "TCONS_00002587" "3653" "21001" "gnl|BL_ORD_ID|21001" "A5WUY4_DANRE" "1782" "4615" "0" "110" "3121" "1" "1028" "2" "0" "936" "28" "1030" "Uncharacterized protein;" "Danio rerio (Zebrafish) (Brachydanio rerio)" "GO:0005634" "IEA:UniProtKB-KW;nucleus" "GO:0008152;GO:0043044" "IEA:GOC;IEA:InterPro;ATP-dependent chromatin remodeling;metabolic process" "GO:0003677;GO:0005524;GO:0003682;GO:0004386" "IEA:InterPro;chromatin binding;helicase activity;DNA binding;ATP binding" "PF00271;PF09111;PF09110;PF00176;PF13892" "SNF2_N;1;HAND;DBINO;SLIDE;Helicase_C" "dre:559803" "-" "IPR015194;IPR027417;IPR020838;IPR017884;IPR000330;IPR001005;IPR015195;IPR009057;IPR014001;IPR001650" "SANT/Myb;SANT_dom;DBINO;Helicase_C;P-loop_NTPase;Helicase_ATP-bd;ISWI_HAND-dom;SNF2_N;SLIDE;Homeodomain-like"
"XLOC_000480" 303.882956841134 0.18652692227869 0.0634702954028179 2.93880658810372 0.00329478610788968 0.0238656674919 "TCONS_00002588" "3653" "21001" "gnl|BL_ORD_ID|21001" "A5WUY4_DANRE" "1776" "4599" "0" "110" "3121" "1" "1028" "2" "0" "931" "28" "1030" "Uncharacterized protein;" "Danio rerio (Zebrafish) (Brachydanio rerio)" "GO:0005634" "IEA:UniProtKB-KW;nucleus" "GO:0008152;GO:0043044" "IEA:GOC;IEA:InterPro;ATP-dependent chromatin remodeling;metabolic process" "GO:0003677;GO:0005524;GO:0003682;GO:0004386" "IEA:InterPro;chromatin binding;helicase activity;DNA binding;ATP binding" "PF00271;PF09111;PF09110;PF00176;PF13892" "SNF2_N;1;HAND;DBINO;SLIDE;Helicase_C" "dre:559803" "-" "IPR015194;IPR027417;IPR020838;IPR017884;IPR000330;IPR001005;IPR015195;IPR009057;IPR014001;IPR001650" "SANT/Myb;SANT_dom;DBINO;Helicase_C;P-loop_NTPase;Helicase_ATP-bd;ISWI_HAND-dom;SNF2_N;SLIDE;Homeodomain-like"
"XLOC_000480" 303.882956841134 0.18652692227869 0.0634702954028179 2.93880658810372 0.00329478610788968 0.0238656674919 "TCONS_00002589" "3652" "21001" "gnl|BL_ORD_ID|21001" "A5WUY4_DANRE" "1188" "3073" "0" "110" "2035" "1" "646" "2" "0" "595" "6" "647" "Uncharacterized protein;" "Danio rerio (Zebrafish) (Brachydanio rerio)" "GO:0005634" "IEA:UniProtKB-KW;nucleus" "GO:0008152;GO:0043044" "IEA:GOC;IEA:InterPro;ATP-dependent chromatin remodeling;metabolic process" "GO:0003677;GO:0005524;GO:0003682;GO:0004386" "IEA:InterPro;chromatin binding;helicase activity;DNA binding;ATP binding" "PF00271;PF09111;PF09110;PF00176;PF13892" "SNF2_N;1;HAND;DBINO;SLIDE;Helicase_C" "dre:559803" "-" "IPR015194;IPR027417;IPR020838;IPR017884;IPR000330;IPR001005;IPR015195;IPR009057;IPR014001;IPR001650" "SANT/Myb;SANT_dom;DBINO;Helicase_C;P-loop_NTPase;Helicase_ATP-bd;ISWI_HAND-dom;SNF2_N;SLIDE;Homeodomain-like"
"XLOC_000480" 303.882956841134 0.18652692227869 0.0634702954028179 2.93880658810372 0.00329478610788968 0.0238656674919 "TCONS_00002590" "3652" "21001" "gnl|BL_ORD_ID|21001" "A5WUY4_DANRE" "1389" "3594" "0" "110" "2389" "1" "785" "2" "0" "708" "27" "786" "Uncharacterized protein;" "Danio rerio (Zebrafish) (Brachydanio rerio)" "GO:0005634" "IEA:UniProtKB-KW;nucleus" "GO:0008152;GO:0043044" "IEA:GOC;IEA:InterPro;ATP-dependent chromatin remodeling;metabolic process" "GO:0003677;GO:0005524;GO:0003682;GO:0004386" "IEA:InterPro;chromatin binding;helicase activity;DNA binding;ATP binding" "PF00271;PF09111;PF09110;PF00176;PF13892" "SNF2_N;1;HAND;DBINO;SLIDE;Helicase_C" "dre:559803" "-" "IPR015194;IPR027417;IPR020838;IPR017884;IPR000330;IPR001005;IPR015195;IPR009057;IPR014001;IPR001650" "SANT/Myb;SANT_dom;DBINO;Helicase_C;P-loop_NTPase;Helicase_ATP-bd;ISWI_HAND-dom;SNF2_N;SLIDE;Homeodomain-like"
"XLOC_000480" 303.882956841134 0.18652692227869 0.0634702954028179 2.93880658810372 0.00329478610788968 0.0238656674919 "TCONS_00002591" "3654" "21001" "gnl|BL_ORD_ID|21001" "A5WUY4_DANRE" "1521" "3936" "0" "110" "2653" "1" "872" "2" "0" "788" "28" "874" "Uncharacterized protein;" "Danio rerio (Zebrafish) (Brachydanio rerio)" "GO:0005634" "IEA:UniProtKB-KW;nucleus" "GO:0008152;GO:0043044" "IEA:GOC;IEA:InterPro;ATP-dependent chromatin remodeling;metabolic process" "GO:0003677;GO:0005524;GO:0003682;GO:0004386" "IEA:InterPro;chromatin binding;helicase activity;DNA binding;ATP binding" "PF00271;PF09111;PF09110;PF00176;PF13892" "SNF2_N;1;HAND;DBINO;SLIDE;Helicase_C" "dre:559803" "-" "IPR015194;IPR027417;IPR020838;IPR017884;IPR000330;IPR001005;IPR015195;IPR009057;IPR014001;IPR001650" "SANT/Myb;SANT_dom;DBINO;Helicase_C;P-loop_NTPase;Helicase_ATP-bd;ISWI_HAND-dom;SNF2_N;SLIDE;Homeodomain-like"
"XLOC_000480" 303.882956841134 0.18652692227869 0.0634702954028179 2.93880658810372 0.00329478610788968 0.0238656674919 "TCONS_00002592" "3651" "21001" "gnl|BL_ORD_ID|21001" "A5WUY4_DANRE" "1011" "2613" "0" "110" "1762" "1" "555" "2" "0" "509" "6" "556" "Uncharacterized protein;" "Danio rerio (Zebrafish) (Brachydanio rerio)" "GO:0005634" "IEA:UniProtKB-KW;nucleus" "GO:0008152;GO:0043044" "IEA:GOC;IEA:InterPro;ATP-dependent chromatin remodeling;metabolic process" "GO:0003677;GO:0005524;GO:0003682;GO:0004386" "IEA:InterPro;chromatin binding;helicase activity;DNA binding;ATP binding" "PF00271;PF09111;PF09110;PF00176;PF13892" "SNF2_N;1;HAND;DBINO;SLIDE;Helicase_C" "dre:559803" "-" "IPR015194;IPR027417;IPR020838;IPR017884;IPR000330;IPR001005;IPR015195;IPR009057;IPR014001;IPR001650" "SANT/Myb;SANT_dom;DBINO;Helicase_C;P-loop_NTPase;Helicase_ATP-bd;ISWI_HAND-dom;SNF2_N;SLIDE;Homeodomain-like"
"XLOC_000480" 303.882956841134 0.18652692227869 0.0634702954028179 2.93880658810372 0.00329478610788968 0.0238656674919 "TCONS_00002593" "3651" "21001" "gnl|BL_ORD_ID|21001" "A5WUY4_DANRE" "1270" "3286" "0" "110" "2164" "1" "689" "2" "0" "634" "6" "690" "Uncharacterized protein;" "Danio rerio (Zebrafish) (Brachydanio rerio)" "GO:0005634" "IEA:UniProtKB-KW;nucleus" "GO:0008152;GO:0043044" "IEA:GOC;IEA:InterPro;ATP-dependent chromatin remodeling;metabolic process" "GO:0003677;GO:0005524;GO:0003682;GO:0004386" "IEA:InterPro;chromatin binding;helicase activity;DNA binding;ATP binding" "PF00271;PF09111;PF09110;PF00176;PF13892" "SNF2_N;1;HAND;DBINO;SLIDE;Helicase_C" "dre:559803" "-" "IPR015194;IPR027417;IPR020838;IPR017884;IPR000330;IPR001005;IPR015195;IPR009057;IPR014001;IPR001650" "SANT/Myb;SANT_dom;DBINO;Helicase_C;P-loop_NTPase;Helicase_ATP-bd;ISWI_HAND-dom;SNF2_N;SLIDE;Homeodomain-like"
"XLOC_000480" 303.882956841134 0.18652692227869 0.0634702954028179 2.93880658810372 0.00329478610788968 0.0238656674919 "TCONS_00002594" "3658" "21001" "gnl|BL_ORD_ID|21001" "A5WUY4_DANRE" "1097" "2835" "0" "110" "1885" "1" "596" "2" "0" "551" "6" "597" "Uncharacterized protein;" "Danio rerio (Zebrafish) (Brachydanio rerio)" "GO:0005634" "IEA:UniProtKB-KW;nucleus" "GO:0008152;GO:0043044" "IEA:GOC;IEA:InterPro;ATP-dependent chromatin remodeling;metabolic process" "GO:0003677;GO:0005524;GO:0003682;GO:0004386" "IEA:InterPro;chromatin binding;helicase activity;DNA binding;ATP binding" "PF00271;PF09111;PF09110;PF00176;PF13892" "SNF2_N;1;HAND;DBINO;SLIDE;Helicase_C" "dre:559803" "-" "IPR015194;IPR027417;IPR020838;IPR017884;IPR000330;IPR001005;IPR015195;IPR009057;IPR014001;IPR001650" "SANT/Myb;SANT_dom;DBINO;Helicase_C;P-loop_NTPase;Helicase_ATP-bd;ISWI_HAND-dom;SNF2_N;SLIDE;Homeodomain-like"
"XLOC_000480" 303.882956841134 0.18652692227869 0.0634702954028179 2.93880658810372 0.00329478610788968 0.0238656674919 "TCONS_00002595" "4365" "21001" "gnl|BL_ORD_ID|21001" "A5WUY4_DANRE" "1011" "2612" "0" "110" "1753" "1" "552" "2" "0" "509" "6" "553" "Uncharacterized protein;" "Danio rerio (Zebrafish) (Brachydanio rerio)" "GO:0005634" "IEA:UniProtKB-KW;nucleus" "GO:0008152;GO:0043044" "IEA:GOC;IEA:InterPro;ATP-dependent chromatin remodeling;metabolic process" "GO:0003677;GO:0005524;GO:0003682;GO:0004386" "IEA:InterPro;chromatin binding;helicase activity;DNA binding;ATP binding" "PF00271;PF09111;PF09110;PF00176;PF13892" "SNF2_N;1;HAND;DBINO;SLIDE;Helicase_C" "dre:559803" "-" "IPR015194;IPR027417;IPR020838;IPR017884;IPR000330;IPR001005;IPR015195;IPR009057;IPR014001;IPR001650" "SANT/Myb;SANT_dom;DBINO;Helicase_C;P-loop_NTPase;Helicase_ATP-bd;ISWI_HAND-dom;SNF2_N;SLIDE;Homeodomain-like"
"XLOC_000480" 303.882956841134 0.18652692227869 0.0634702954028179 2.93880658810372 0.00329478610788968 0.0238656674919 "TCONS_00002596" "3518" "21001" "gnl|BL_ORD_ID|21001" "A5WUY4_DANRE" "1011" "2612" "0" "110" "1753" "1" "552" "2" "0" "509" "6" "553" "Uncharacterized protein;" "Danio rerio (Zebrafish) (Brachydanio rerio)" "GO:0005634" "IEA:UniProtKB-KW;nucleus" "GO:0008152;GO:0043044" "IEA:GOC;IEA:InterPro;ATP-dependent chromatin remodeling;metabolic process" "GO:0003677;GO:0005524;GO:0003682;GO:0004386" "IEA:InterPro;chromatin binding;helicase activity;DNA binding;ATP binding" "PF00271;PF09111;PF09110;PF00176;PF13892" "SNF2_N;1;HAND;DBINO;SLIDE;Helicase_C" "dre:559803" "-" "IPR015194;IPR027417;IPR020838;IPR017884;IPR000330;IPR001005;IPR015195;IPR009057;IPR014001;IPR001650" "SANT/Myb;SANT_dom;DBINO;Helicase_C;P-loop_NTPase;Helicase_ATP-bd;ISWI_HAND-dom;SNF2_N;SLIDE;Homeodomain-like"
"XLOC_000480" 303.882956841134 0.18652692227869 0.0634702954028179 2.93880658810372 0.00329478610788968 0.0238656674919 "TCONS_00002597" "3657" "21001" "gnl|BL_ORD_ID|21001" "A5WUY4_DANRE" "1438" "3720" "0" "110" "2473" "1" "813" "2" "0" "734" "27" "814" "Uncharacterized protein;" "Danio rerio (Zebrafish) (Brachydanio rerio)" "GO:0005634" "IEA:UniProtKB-KW;nucleus" "GO:0008152;GO:0043044" "IEA:GOC;IEA:InterPro;ATP-dependent chromatin remodeling;metabolic process" "GO:0003677;GO:0005524;GO:0003682;GO:0004386" "IEA:InterPro;chromatin binding;helicase activity;DNA binding;ATP binding" "PF00271;PF09111;PF09110;PF00176;PF13892" "SNF2_N;1;HAND;DBINO;SLIDE;Helicase_C" "dre:559803" "-" "IPR015194;IPR027417;IPR020838;IPR017884;IPR000330;IPR001005;IPR015195;IPR009057;IPR014001;IPR001650" "SANT/Myb;SANT_dom;DBINO;Helicase_C;P-loop_NTPase;Helicase_ATP-bd;ISWI_HAND-dom;SNF2_N;SLIDE;Homeodomain-like"
"XLOC_000480" 303.882956841134 0.18652692227869 0.0634702954028179 2.93880658810372 0.00329478610788968 0.0238656674919 "TCONS_00002598" "3517" "21001" "gnl|BL_ORD_ID|21001" "A5WUY4_DANRE" "1011" "2612" "0" "110" "1753" "1" "552" "2" "0" "509" "6" "553" "Uncharacterized protein;" "Danio rerio (Zebrafish) (Brachydanio rerio)" "GO:0005634" "IEA:UniProtKB-KW;nucleus" "GO:0008152;GO:0043044" "IEA:GOC;IEA:InterPro;ATP-dependent chromatin remodeling;metabolic process" "GO:0003677;GO:0005524;GO:0003682;GO:0004386" "IEA:InterPro;chromatin binding;helicase activity;DNA binding;ATP binding" "PF00271;PF09111;PF09110;PF00176;PF13892" "SNF2_N;1;HAND;DBINO;SLIDE;Helicase_C" "dre:559803" "-" "IPR015194;IPR027417;IPR020838;IPR017884;IPR000330;IPR001005;IPR015195;IPR009057;IPR014001;IPR001650" "SANT/Myb;SANT_dom;DBINO;Helicase_C;P-loop_NTPase;Helicase_ATP-bd;ISWI_HAND-dom;SNF2_N;SLIDE;Homeodomain-like"
"XLOC_000480" 303.882956841134 0.18652692227869 0.0634702954028179 2.93880658810372 0.00329478610788968 0.0238656674919 "TCONS_00002599" "4493" "21001" "gnl|BL_ORD_ID|21001" "A5WUY4_DANRE" "1011" "2612" "0" "110" "1753" "1" "552" "2" "0" "509" "6" "553" "Uncharacterized protein;" "Danio rerio (Zebrafish) (Brachydanio rerio)" "GO:0005634" "IEA:UniProtKB-KW;nucleus" "GO:0008152;GO:0043044" "IEA:GOC;IEA:InterPro;ATP-dependent chromatin remodeling;metabolic process" "GO:0003677;GO:0005524;GO:0003682;GO:0004386" "IEA:InterPro;chromatin binding;helicase activity;DNA binding;ATP binding" "PF00271;PF09111;PF09110;PF00176;PF13892" "SNF2_N;1;HAND;DBINO;SLIDE;Helicase_C" "dre:559803" "-" "IPR015194;IPR027417;IPR020838;IPR017884;IPR000330;IPR001005;IPR015195;IPR009057;IPR014001;IPR001650" "SANT/Myb;SANT_dom;DBINO;Helicase_C;P-loop_NTPase;Helicase_ATP-bd;ISWI_HAND-dom;SNF2_N;SLIDE;Homeodomain-like"
"XLOC_000480" 303.882956841134 0.18652692227869 0.0634702954028179 2.93880658810372 0.00329478610788968 0.0238656674919 "TCONS_00002600" "3739" "21001" "gnl|BL_ORD_ID|21001" "A5WUY4_DANRE" "1192" "3083" "0" "110" "2041" "1" "648" "2" "0" "596" "6" "649" "Uncharacterized protein;" "Danio rerio (Zebrafish) (Brachydanio rerio)" "GO:0005634" "IEA:UniProtKB-KW;nucleus" "GO:0008152;GO:0043044" "IEA:GOC;IEA:InterPro;ATP-dependent chromatin remodeling;metabolic process" "GO:0003677;GO:0005524;GO:0003682;GO:0004386" "IEA:InterPro;chromatin binding;helicase activity;DNA binding;ATP binding" "PF00271;PF09111;PF09110;PF00176;PF13892" "SNF2_N;1;HAND;DBINO;SLIDE;Helicase_C" "dre:559803" "-" "IPR015194;IPR027417;IPR020838;IPR017884;IPR000330;IPR001005;IPR015195;IPR009057;IPR014001;IPR001650" "SANT/Myb;SANT_dom;DBINO;Helicase_C;P-loop_NTPase;Helicase_ATP-bd;ISWI_HAND-dom;SNF2_N;SLIDE;Homeodomain-like"
"XLOC_000480" 303.882956841134 0.18652692227869 0.0634702954028179 2.93880658810372 0.00329478610788968 0.0238656674919 "TCONS_00002601" "3649" "21001" "gnl|BL_ORD_ID|21001" "A5WUY4_DANRE" "1620" "4193" "0" "502" "3117" "137" "1028" "1" "0" "825" "22" "893" "Uncharacterized protein;" "Danio rerio (Zebrafish) (Brachydanio rerio)" "GO:0005634" "IEA:UniProtKB-KW;nucleus" "GO:0008152;GO:0043044" "IEA:GOC;IEA:InterPro;ATP-dependent chromatin remodeling;metabolic process" "GO:0003677;GO:0005524;GO:0003682;GO:0004386" "IEA:InterPro;chromatin binding;helicase activity;DNA binding;ATP binding" "PF00271;PF09111;PF09110;PF00176;PF13892" "SNF2_N;1;HAND;DBINO;SLIDE;Helicase_C" "dre:559803" "-" "IPR015194;IPR027417;IPR020838;IPR017884;IPR000330;IPR001005;IPR015195;IPR009057;IPR014001;IPR001650" "SANT/Myb;SANT_dom;DBINO;Helicase_C;P-loop_NTPase;Helicase_ATP-bd;ISWI_HAND-dom;SNF2_N;SLIDE;Homeodomain-like"
"XLOC_000480" 303.882956841134 0.18652692227869 0.0634702954028179 2.93880658810372 0.00329478610788968 0.0238656674919 "TCONS_00002602" "3626" "21001" "gnl|BL_ORD_ID|21001" "A5WUY4_DANRE" "1426" "3690" "0" "734" "3094" "223" "1028" "2" "0" "738" "23" "808" "Uncharacterized protein;" "Danio rerio (Zebrafish) (Brachydanio rerio)" "GO:0005634" "IEA:UniProtKB-KW;nucleus" "GO:0008152;GO:0043044" "IEA:GOC;IEA:InterPro;ATP-dependent chromatin remodeling;metabolic process" "GO:0003677;GO:0005524;GO:0003682;GO:0004386" "IEA:InterPro;chromatin binding;helicase activity;DNA binding;ATP binding" "PF00271;PF09111;PF09110;PF00176;PF13892" "SNF2_N;1;HAND;DBINO;SLIDE;Helicase_C" "dre:559803" "-" "IPR015194;IPR027417;IPR020838;IPR017884;IPR000330;IPR001005;IPR015195;IPR009057;IPR014001;IPR001650" "SANT/Myb;SANT_dom;DBINO;Helicase_C;P-loop_NTPase;Helicase_ATP-bd;ISWI_HAND-dom;SNF2_N;SLIDE;Homeodomain-like"
"XLOC_000480" 303.882956841134 0.18652692227869 0.0634702954028179 2.93880658810372 0.00329478610788968 0.0238656674919 "TCONS_00002603" "5243" "21001" "gnl|BL_ORD_ID|21001" "A5WUY4_DANRE" "1695" "4388" "0" "82" "2901" "1" "989" "1" "0" "876" "49" "989" "Uncharacterized protein;" "Danio rerio (Zebrafish) (Brachydanio rerio)" "GO:0005634" "IEA:UniProtKB-KW;nucleus" "GO:0008152;GO:0043044" "IEA:GOC;IEA:InterPro;ATP-dependent chromatin remodeling;metabolic process" "GO:0003677;GO:0005524;GO:0003682;GO:0004386" "IEA:InterPro;chromatin binding;helicase activity;DNA binding;ATP binding" "PF00271;PF09111;PF09110;PF00176;PF13892" "SNF2_N;1;HAND;DBINO;SLIDE;Helicase_C" "dre:559803" "-" "IPR015194;IPR027417;IPR020838;IPR017884;IPR000330;IPR001005;IPR015195;IPR009057;IPR014001;IPR001650" "SANT/Myb;SANT_dom;DBINO;Helicase_C;P-loop_NTPase;Helicase_ATP-bd;ISWI_HAND-dom;SNF2_N;SLIDE;Homeodomain-like"
"XLOC_000480" 303.882956841134 0.18652692227869 0.0634702954028179 2.93880658810372 0.00329478610788968 0.0238656674919 "TCONS_00002604" "5313" "21001" "gnl|BL_ORD_ID|21001" "A5WUY4_DANRE" "1198" "3097" "0" "1046" "2971" "327" "989" "2" "0" "604" "23" "664" "Uncharacterized protein;" "Danio rerio (Zebrafish) (Brachydanio rerio)" "GO:0005634" "IEA:UniProtKB-KW;nucleus" "GO:0008152;GO:0043044" "IEA:GOC;IEA:InterPro;ATP-dependent chromatin remodeling;metabolic process" "GO:0003677;GO:0005524;GO:0003682;GO:0004386" "IEA:InterPro;chromatin binding;helicase activity;DNA binding;ATP binding" "PF00271;PF09111;PF09110;PF00176;PF13892" "SNF2_N;1;HAND;DBINO;SLIDE;Helicase_C" "dre:559803" "-" "IPR015194;IPR027417;IPR020838;IPR017884;IPR000330;IPR001005;IPR015195;IPR009057;IPR014001;IPR001650" "SANT/Myb;SANT_dom;DBINO;Helicase_C;P-loop_NTPase;Helicase_ATP-bd;ISWI_HAND-dom;SNF2_N;SLIDE;Homeodomain-like"
"XLOC_000480" 303.882956841134 0.18652692227869 0.0634702954028179 2.93880658810372 0.00329478610788968 0.0238656674919 "TCONS_00002605" "5313" "21001" "gnl|BL_ORD_ID|21001" "A5WUY4_DANRE" "1284" "3321" "0" "911" "2971" "282" "989" "2" "0" "646" "23" "709" "Uncharacterized protein;" "Danio rerio (Zebrafish) (Brachydanio rerio)" "GO:0005634" "IEA:UniProtKB-KW;nucleus" "GO:0008152;GO:0043044" "IEA:GOC;IEA:InterPro;ATP-dependent chromatin remodeling;metabolic process" "GO:0003677;GO:0005524;GO:0003682;GO:0004386" "IEA:InterPro;chromatin binding;helicase activity;DNA binding;ATP binding" "PF00271;PF09111;PF09110;PF00176;PF13892" "SNF2_N;1;HAND;DBINO;SLIDE;Helicase_C" "dre:559803" "-" "IPR015194;IPR027417;IPR020838;IPR017884;IPR000330;IPR001005;IPR015195;IPR009057;IPR014001;IPR001650" "SANT/Myb;SANT_dom;DBINO;Helicase_C;P-loop_NTPase;Helicase_ATP-bd;ISWI_HAND-dom;SNF2_N;SLIDE;Homeodomain-like"
"XLOC_000480" 303.882956841134 0.18652692227869 0.0634702954028179 2.93880658810372 0.00329478610788968 0.0238656674919 "TCONS_00002606" "3646" "21001" "gnl|BL_ORD_ID|21001" "A5WUY4_DANRE" "1382" "3576" "0" "741" "2951" "225" "980" "3" "0" "691" "23" "758" "Uncharacterized protein;" "Danio rerio (Zebrafish) (Brachydanio rerio)" "GO:0005634" "IEA:UniProtKB-KW;nucleus" "GO:0008152;GO:0043044" "IEA:GOC;IEA:InterPro;ATP-dependent chromatin remodeling;metabolic process" "GO:0003677;GO:0005524;GO:0003682;GO:0004386" "IEA:InterPro;chromatin binding;helicase activity;DNA binding;ATP binding" "PF00271;PF09111;PF09110;PF00176;PF13892" "SNF2_N;1;HAND;DBINO;SLIDE;Helicase_C" "dre:559803" "-" "IPR015194;IPR027417;IPR020838;IPR017884;IPR000330;IPR001005;IPR015195;IPR009057;IPR014001;IPR001650" "SANT/Myb;SANT_dom;DBINO;Helicase_C;P-loop_NTPase;Helicase_ATP-bd;ISWI_HAND-dom;SNF2_N;SLIDE;Homeodomain-like"
"XLOC_000480" 303.882956841134 0.18652692227869 0.0634702954028179 2.93880658810372 0.00329478610788968 0.0238656674919 "TCONS_00002607" "3624" "21001" "gnl|BL_ORD_ID|21001" "A5WUY4_DANRE" "1426" "3690" "0" "741" "3092" "225" "1028" "3" "0" "737" "22" "805" "Uncharacterized protein;" "Danio rerio (Zebrafish) (Brachydanio rerio)" "GO:0005634" "IEA:UniProtKB-KW;nucleus" "GO:0008152;GO:0043044" "IEA:GOC;IEA:InterPro;ATP-dependent chromatin remodeling;metabolic process" "GO:0003677;GO:0005524;GO:0003682;GO:0004386" "IEA:InterPro;chromatin binding;helicase activity;DNA binding;ATP binding" "PF00271;PF09111;PF09110;PF00176;PF13892" "SNF2_N;1;HAND;DBINO;SLIDE;Helicase_C" "dre:559803" "-" "IPR015194;IPR027417;IPR020838;IPR017884;IPR000330;IPR001005;IPR015195;IPR009057;IPR014001;IPR001650" "SANT/Myb;SANT_dom;DBINO;Helicase_C;P-loop_NTPase;Helicase_ATP-bd;ISWI_HAND-dom;SNF2_N;SLIDE;Homeodomain-like"
"XLOC_000480" 303.882956841134 0.18652692227869 0.0634702954028179 2.93880658810372 0.00329478610788968 0.0238656674919 "TCONS_00002608" "4455" "21001" "gnl|BL_ORD_ID|21001" "A5WUY4_DANRE" "1517" "3927" "0" "562" "2955" "171" "989" "1" "0" "756" "23" "820" "Uncharacterized protein;" "Danio rerio (Zebrafish) (Brachydanio rerio)" "GO:0005634" "IEA:UniProtKB-KW;nucleus" "GO:0008152;GO:0043044" "IEA:GOC;IEA:InterPro;ATP-dependent chromatin remodeling;metabolic process" "GO:0003677;GO:0005524;GO:0003682;GO:0004386" "IEA:InterPro;chromatin binding;helicase activity;DNA binding;ATP binding" "PF00271;PF09111;PF09110;PF00176;PF13892" "SNF2_N;1;HAND;DBINO;SLIDE;Helicase_C" "dre:559803" "-" "IPR015194;IPR027417;IPR020838;IPR017884;IPR000330;IPR001005;IPR015195;IPR009057;IPR014001;IPR001650" "SANT/Myb;SANT_dom;DBINO;Helicase_C;P-loop_NTPase;Helicase_ATP-bd;ISWI_HAND-dom;SNF2_N;SLIDE;Homeodomain-like"
"XLOC_000480" 303.882956841134 0.18652692227869 0.0634702954028179 2.93880658810372 0.00329478610788968 0.0238656674919 "TCONS_00002609" "5299" "21001" "gnl|BL_ORD_ID|21001" "A5WUY4_DANRE" "1747" "4523" "0" "66" "2957" "1" "989" "3" "0" "898" "29" "991" "Uncharacterized protein;" "Danio rerio (Zebrafish) (Brachydanio rerio)" "GO:0005634" "IEA:UniProtKB-KW;nucleus" "GO:0008152;GO:0043044" "IEA:GOC;IEA:InterPro;ATP-dependent chromatin remodeling;metabolic process" "GO:0003677;GO:0005524;GO:0003682;GO:0004386" "IEA:InterPro;chromatin binding;helicase activity;DNA binding;ATP binding" "PF00271;PF09111;PF09110;PF00176;PF13892" "SNF2_N;1;HAND;DBINO;SLIDE;Helicase_C" "dre:559803" "-" "IPR015194;IPR027417;IPR020838;IPR017884;IPR000330;IPR001005;IPR015195;IPR009057;IPR014001;IPR001650" "SANT/Myb;SANT_dom;DBINO;Helicase_C;P-loop_NTPase;Helicase_ATP-bd;ISWI_HAND-dom;SNF2_N;SLIDE;Homeodomain-like"
"XLOC_000480" 303.882956841134 0.18652692227869 0.0634702954028179 2.93880658810372 0.00329478610788968 0.0238656674919 "TCONS_00002610" "5298" "21001" "gnl|BL_ORD_ID|21001" "A5WUY4_DANRE" "1735" "4491" "0" "185" "2956" "45" "989" "2" "0" "875" "23" "946" "Uncharacterized protein;" "Danio rerio (Zebrafish) (Brachydanio rerio)" "GO:0005634" "IEA:UniProtKB-KW;nucleus" "GO:0008152;GO:0043044" "IEA:GOC;IEA:InterPro;ATP-dependent chromatin remodeling;metabolic process" "GO:0003677;GO:0005524;GO:0003682;GO:0004386" "IEA:InterPro;chromatin binding;helicase activity;DNA binding;ATP binding" "PF00271;PF09111;PF09110;PF00176;PF13892" "SNF2_N;1;HAND;DBINO;SLIDE;Helicase_C" "dre:559803" "-" "IPR015194;IPR027417;IPR020838;IPR017884;IPR000330;IPR001005;IPR015195;IPR009057;IPR014001;IPR001650" "SANT/Myb;SANT_dom;DBINO;Helicase_C;P-loop_NTPase;Helicase_ATP-bd;ISWI_HAND-dom;SNF2_N;SLIDE;Homeodomain-like"
"XLOC_000480" 303.882956841134 0.18652692227869 0.0634702954028179 2.93880658810372 0.00329478610788968 0.0238656674919 "TCONS_00002611" "5358" "21001" "gnl|BL_ORD_ID|21001" "A5WUY4_DANRE" "1620" "4194" "0" "413" "3016" "101" "989" "2" "0" "819" "23" "890" "Uncharacterized protein;" "Danio rerio (Zebrafish) (Brachydanio rerio)" "GO:0005634" "IEA:UniProtKB-KW;nucleus" "GO:0008152;GO:0043044" "IEA:GOC;IEA:InterPro;ATP-dependent chromatin remodeling;metabolic process" "GO:0003677;GO:0005524;GO:0003682;GO:0004386" "IEA:InterPro;chromatin binding;helicase activity;DNA binding;ATP binding" "PF00271;PF09111;PF09110;PF00176;PF13892" "SNF2_N;1;HAND;DBINO;SLIDE;Helicase_C" "dre:559803" "-" "IPR015194;IPR027417;IPR020838;IPR017884;IPR000330;IPR001005;IPR015195;IPR009057;IPR014001;IPR001650" "SANT/Myb;SANT_dom;DBINO;Helicase_C;P-loop_NTPase;Helicase_ATP-bd;ISWI_HAND-dom;SNF2_N;SLIDE;Homeodomain-like"
"XLOC_000480" 303.882956841134 0.18652692227869 0.0634702954028179 2.93880658810372 0.00329478610788968 0.0238656674919 "TCONS_00002612" "4965" "21001" "gnl|BL_ORD_ID|21001" "A5WUY4_DANRE" "1620" "4194" "0" "29" "2623" "104" "989" "2" "0" "819" "23" "887" "Uncharacterized protein;" "Danio rerio (Zebrafish) (Brachydanio rerio)" "GO:0005634" "IEA:UniProtKB-KW;nucleus" "GO:0008152;GO:0043044" "IEA:GOC;IEA:InterPro;ATP-dependent chromatin remodeling;metabolic process" "GO:0003677;GO:0005524;GO:0003682;GO:0004386" "IEA:InterPro;chromatin binding;helicase activity;DNA binding;ATP binding" "PF00271;PF09111;PF09110;PF00176;PF13892" "SNF2_N;1;HAND;DBINO;SLIDE;Helicase_C" "dre:559803" "-" "IPR015194;IPR027417;IPR020838;IPR017884;IPR000330;IPR001005;IPR015195;IPR009057;IPR014001;IPR001650" "SANT/Myb;SANT_dom;DBINO;Helicase_C;P-loop_NTPase;Helicase_ATP-bd;ISWI_HAND-dom;SNF2_N;SLIDE;Homeodomain-like"
"XLOC_000485" 93.0896061823905 0.299517000638571 0.0885003111261555 3.38436099068189 0.000713441349139771 0.00705882367284241 NA NA NA NA NA NA NA NA NA NA NA NA NA NA NA NA NA NA NA NA NA NA NA NA NA NA NA NA NA NA NA
"XLOC_000505" 129.900322136722 0.426566033202201 0.111081733063374 3.84010963313689 0.000122979378528445 0.00168677894923712 "TCONS_00002766" "1256" "72935" "gnl|BL_ORD_ID|72935" "B5X7F2_SALSA" "421" "1080" "1.31543e-145" "254" "859" "1" "202" "2" "0" "202" "0" "202" "Transgelin;" "Salmo salar (Atlantic salmon)" "" "" "GO:0007517" "IEA:InterPro;muscle organ development" "" "" "PF00402;PF00307" "1;Calponin;CH" "" "" "IPR001061;IPR001715;IPR000557;IPR003096" "SM22_calponin;TAGLN;Calponin_repeat;CH-domain"
"XLOC_000505" 129.900322136722 0.426566033202201 0.111081733063374 3.84010963313689 0.000122979378528445 0.00168677894923712 "TCONS_00002767" "1252" "72935" "gnl|BL_ORD_ID|72935" "B5X7F2_SALSA" "319" "817" "3.78592e-110" "254" "712" "1" "153" "2" "0" "151" "0" "153" "Transgelin;" "Salmo salar (Atlantic salmon)" "" "" "GO:0007517" "IEA:InterPro;muscle organ development" "" "" "PF00402;PF00307" "1;Calponin;CH" "" "" "IPR001061;IPR001715;IPR000557;IPR003096" "SM22_calponin;TAGLN;Calponin_repeat;CH-domain"
"XLOC_000505" 129.900322136722 0.426566033202201 0.111081733063374 3.84010963313689 0.000122979378528445 0.00168677894923712 "TCONS_00002768" "1032" "72935" "gnl|BL_ORD_ID|72935" "B5X7F2_SALSA" "421" "1080" "7.73871e-147" "30" "635" "1" "202" "3" "0" "202" "0" "202" "Transgelin;" "Salmo salar (Atlantic salmon)" "" "" "GO:0007517" "IEA:InterPro;muscle organ development" "" "" "PF00402;PF00307" "1;Calponin;CH" "" "" "IPR001061;IPR001715;IPR000557;IPR003096" "SM22_calponin;TAGLN;Calponin_repeat;CH-domain"
"XLOC_000517" 1.97252267126278 -0.811201761496801 0.303067500548953 -2.67663725086805 0.00743651002905459 0.044543413279429 "TCONS_00002817" "1499" "505969" "gnl|BL_ORD_ID|505969" "I3J9A6_ORENI" "65" "156" "1.02518e-09" "1065" "1151" "1" "29" "-1" "0" "29" "0" "29" "Uncharacterized protein;" "Oreochromis niloticus (Nile tilapia) (Tilapia nilotica)" "" "" "" "" "" "" "" "" "" "" "" ""
"XLOC_000518" 2.24112888040028 -1.14545991029307 0.294717550269952 -3.88663623609745 0.000101642892636104 0.00144073957746582 NA NA NA NA NA NA NA NA NA NA NA NA NA NA NA NA NA NA NA NA NA NA NA NA NA NA NA NA NA NA NA
"XLOC_000521" 101.652431104539 0.241708552438721 0.0910163248779971 2.6556615284425 0.00791530157308618 0.0466079340961891 "TCONS_00002842" "2254" "443265" "gnl|BL_ORD_ID|443265" "H3B8G8_LATCH" "60" "145" "1.0815e-07" "92" "190" "1252" "1283" "2" "0" "27" "1" "33" "Uncharacterized protein;" "Latimeria chalumnae (West Indian ocean coelacanth)" "" "" "" "" "" "" "PF08514" "1;STAG" "" "" "IPR016024;IPR013721;IPR020839" "ARM-type_fold;STAG;SCD"
"XLOC_000528" 222.976698921329 0.235307842386862 0.0883726114991448 2.66267838411836 0.00775214681908398 0.0458760027577285 "TCONS_00002868" "7110" "678944" "gnl|BL_ORD_ID|678944" "Q1LYC2_DANRE" "802" "2070" "0" "4558" "6399" "1329" "1947" "1" "0" "507" "29" "631" "Uncharacterized protein;" "Danio rerio (Zebrafish) (Brachydanio rerio)" "GO:0005669" "IEA:InterPro;transcription factor TFIID complex" "GO:0006355;GO:0006352" "IEA:InterPro;regulation of transcription" " DNA-templated;DNA-templated transcription" " initiation" "GO:0003677" "IEA:InterPro;DNA binding" "PF00439;PF09247;PF12157" "1;Bromodomain;DUF3591;2;TBP-binding" "dre:555452" "-"
"XLOC_000528" 222.976698921329 0.235307842386862 0.0883726114991448 2.66267838411836 0.00775214681908398 0.0458760027577285 "TCONS_00002869" "6793" "505947" "gnl|BL_ORD_ID|505947" "I3J984_ORENI" "1510" "3909" "0" "2826" "5879" "864" "1920" "3" "0" "912" "49" "1062" "Uncharacterized protein;" "Oreochromis niloticus (Nile tilapia) (Tilapia nilotica)" "GO:0005669" "IEA:InterPro;transcription factor TFIID complex" "GO:0006355;GO:0006352" "IEA:InterPro;regulation of transcription" " DNA-templated;DNA-templated transcription" " initiation" "GO:0003677" "IEA:InterPro;DNA binding" "PF00439;PF09247;PF12157" "1;Bromodomain;DUF3591;2;TBP-binding" "" ""
"XLOC_000528" 222.976698921329 0.235307842386862 0.0883726114991448 2.66267838411836 0.00775214681908398 0.0458760027577285 "TCONS_00002870" "6903" "712519" "gnl|BL_ORD_ID|712519" "Q4S8V9_TETNG" "2646" "6857" "0" "284" "5482" "12" "1763" "2" "0" "1540" "41" "1763" "Chromosome 7 SCAF14703" " whole genome shotgun sequence.;" "Tetraodon nigroviridis (Spotted green pufferfish) (ChelonodonTetraodon nigroviridis (Spotted green pufferfish) (Chelonodonnigroviridis)" "GO:0005669" "IEA:InterPro;transcription factor TFIID complex" "GO:0006355;GO:0006352" "IEA:InterPro;regulation of transcription" " DNA-templated;DNA-templated transcription" " initiation" "GO:0003677" "IEA:InterPro;DNA binding" "PF00439;PF09247;PF12157" "1;Bromodomain;DUF3591;2;TBP-binding" ""
"XLOC_000528" 222.976698921329 0.235307842386862 0.0883726114991448 2.66267838411836 0.00775214681908398 0.0458760027577285 "TCONS_00002871" "6788" "712519" "gnl|BL_ORD_ID|712519" "Q4S8V9_TETNG" "2417" "6263" "0" "284" "5020" "12" "1585" "2" "0" "1410" "13" "1583" "Chromosome 7 SCAF14703" " whole genome shotgun sequence.;" "Tetraodon nigroviridis (Spotted green pufferfish) (ChelonodonTetraodon nigroviridis (Spotted green pufferfish) (Chelonodonnigroviridis)" "GO:0005669" "IEA:InterPro;transcription factor TFIID complex" "GO:0006355;GO:0006352" "IEA:InterPro;regulation of transcription" " DNA-templated;DNA-templated transcription" " initiation" "GO:0003677" "IEA:InterPro;DNA binding" "PF00439;PF09247;PF12157" "1;Bromodomain;DUF3591;2;TBP-binding" ""
"XLOC_000528" 222.976698921329 0.235307842386862 0.0883726114991448 2.66267838411836 0.00775214681908398 0.0458760027577285 "TCONS_00002872" "7104" "620617" "gnl|BL_ORD_ID|620617" "M4AAG9_XIPMA" "1960" "5076" "0" "284" "4234" "12" "1335" "2" "0" "1158" "23" "1332" "Uncharacterized protein;" "Xiphophorus maculatus (Southern platyfish) (Platypoecilus maculatus)" "GO:0005669" "IEA:InterPro;transcription factor TFIID complex" "GO:0006355;GO:0006352" "IEA:InterPro;regulation of transcription" " DNA-templated;DNA-templated transcription" " initiation" "GO:0003677" "IEA:InterPro;DNA binding" "PF00439;PF09247;PF12157" "1;Bromodomain;DUF3591;2;TBP-binding" "" ""
"XLOC_000528" 222.976698921329 0.235307842386862 0.0883726114991448 2.66267838411836 0.00775214681908398 0.0458760027577285 "TCONS_00002873" "6812" "620617" "gnl|BL_ORD_ID|620617" "M4AAG9_XIPMA" "1929" "4997" "0" "284" "4060" "12" "1277" "2" "0" "1107" "19" "1272" "Uncharacterized protein;" "Xiphophorus maculatus (Southern platyfish) (Platypoecilus maculatus)" "GO:0005669" "IEA:InterPro;transcription factor TFIID complex" "GO:0006355;GO:0006352" "IEA:InterPro;regulation of transcription" " DNA-templated;DNA-templated transcription" " initiation" "GO:0003677" "IEA:InterPro;DNA binding" "PF00439;PF09247;PF12157" "1;Bromodomain;DUF3591;2;TBP-binding" "" ""
"XLOC_000528" 222.976698921329 0.235307842386862 0.0883726114991448 2.66267838411836 0.00775214681908398 0.0458760027577285 "TCONS_00002874" "7103" "620617" "gnl|BL_ORD_ID|620617" "M4AAG9_XIPMA" "1960" "5076" "0" "284" "4234" "12" "1335" "2" "0" "1158" "23" "1332" "Uncharacterized protein;" "Xiphophorus maculatus (Southern platyfish) (Platypoecilus maculatus)" "GO:0005669" "IEA:InterPro;transcription factor TFIID complex" "GO:0006355;GO:0006352" "IEA:InterPro;regulation of transcription" " DNA-templated;DNA-templated transcription" " initiation" "GO:0003677" "IEA:InterPro;DNA binding" "PF00439;PF09247;PF12157" "1;Bromodomain;DUF3591;2;TBP-binding" "" ""
"XLOC_000528" 222.976698921329 0.235307842386862 0.0883726114991448 2.66267838411836 0.00775214681908398 0.0458760027577285 "TCONS_00002875" "7106" "620617" "gnl|BL_ORD_ID|620617" "M4AAG9_XIPMA" "1960" "5076" "0" "284" "4234" "12" "1335" "2" "0" "1158" "23" "1332" "Uncharacterized protein;" "Xiphophorus maculatus (Southern platyfish) (Platypoecilus maculatus)" "GO:0005669" "IEA:InterPro;transcription factor TFIID complex" "GO:0006355;GO:0006352" "IEA:InterPro;regulation of transcription" " DNA-templated;DNA-templated transcription" " initiation" "GO:0003677" "IEA:InterPro;DNA binding" "PF00439;PF09247;PF12157" "1;Bromodomain;DUF3591;2;TBP-binding" "" ""
"XLOC_000528" 222.976698921329 0.235307842386862 0.0883726114991448 2.66267838411836 0.00775214681908398 0.0458760027577285 "TCONS_00002876" "7102" "620617" "gnl|BL_ORD_ID|620617" "M4AAG9_XIPMA" "1960" "5076" "0" "284" "4234" "12" "1335" "2" "0" "1158" "23" "1332" "Uncharacterized protein;" "Xiphophorus maculatus (Southern platyfish) (Platypoecilus maculatus)" "GO:0005669" "IEA:InterPro;transcription factor TFIID complex" "GO:0006355;GO:0006352" "IEA:InterPro;regulation of transcription" " DNA-templated;DNA-templated transcription" " initiation" "GO:0003677" "IEA:InterPro;DNA binding" "PF00439;PF09247;PF12157" "1;Bromodomain;DUF3591;2;TBP-binding" "" ""
"XLOC_000528" 222.976698921329 0.235307842386862 0.0883726114991448 2.66267838411836 0.00775214681908398 0.0458760027577285 "TCONS_00002877" "6782" "620617" "gnl|BL_ORD_ID|620617" "M4AAG9_XIPMA" "2563" "6642" "0" "284" "5260" "12" "1670" "2" "0" "1469" "32" "1675" "Uncharacterized protein;" "Xiphophorus maculatus (Southern platyfish) (Platypoecilus maculatus)" "GO:0005669" "IEA:InterPro;transcription factor TFIID complex" "GO:0006355;GO:0006352" "IEA:InterPro;regulation of transcription" " DNA-templated;DNA-templated transcription" " initiation" "GO:0003677" "IEA:InterPro;DNA binding" "PF00439;PF09247;PF12157" "1;Bromodomain;DUF3591;2;TBP-binding" "" ""
"XLOC_000528" 222.976698921329 0.235307842386862 0.0883726114991448 2.66267838411836 0.00775214681908398 0.0458760027577285 "TCONS_00002878" "6791" "363380" "gnl|BL_ORD_ID|363380" "H2LWS8_ORYLA" "843" "2177" "0" "1929" "3206" "529" "953" "3" "0" "399" "1" "426" "Uncharacterized protein;" "Oryzias latipes (Medaka fish) (Japanese ricefish)" "GO:0005669" "IEA:InterPro;transcription factor TFIID complex" "GO:0006355;GO:0006352" "IEA:InterPro;regulation of transcription" " DNA-templated;DNA-templated transcription" " initiation" "GO:0003677" "IEA:InterPro;DNA binding" "PF00439;PF09247;PF12157" "1;Bromodomain;DUF3591;2;TBP-binding" "" ""
"XLOC_000528" 222.976698921329 0.235307842386862 0.0883726114991448 2.66267838411836 0.00775214681908398 0.0458760027577285 "TCONS_00002879" "6787" "505947" "gnl|BL_ORD_ID|505947" "I3J984_ORENI" "2745" "7114" "0" "284" "6076" "12" "1992" "2" "0" "1662" "72" "1992" "Uncharacterized protein;" "Oreochromis niloticus (Nile tilapia) (Tilapia nilotica)" "GO:0005669" "IEA:InterPro;transcription factor TFIID complex" "GO:0006355;GO:0006352" "IEA:InterPro;regulation of transcription" " DNA-templated;DNA-templated transcription" " initiation" "GO:0003677" "IEA:InterPro;DNA binding" "PF00439;PF09247;PF12157" "1;Bromodomain;DUF3591;2;TBP-binding" "" ""
"XLOC_000528" 222.976698921329 0.235307842386862 0.0883726114991448 2.66267838411836 0.00775214681908398 0.0458760027577285 "TCONS_00002880" "6787" "505947" "gnl|BL_ORD_ID|505947" "I3J984_ORENI" "2742" "7107" "0" "284" "6076" "12" "1992" "2" "0" "1661" "72" "1992" "Uncharacterized protein;" "Oreochromis niloticus (Nile tilapia) (Tilapia nilotica)" "GO:0005669" "IEA:InterPro;transcription factor TFIID complex" "GO:0006355;GO:0006352" "IEA:InterPro;regulation of transcription" " DNA-templated;DNA-templated transcription" " initiation" "GO:0003677" "IEA:InterPro;DNA binding" "PF00439;PF09247;PF12157" "1;Bromodomain;DUF3591;2;TBP-binding" "" ""
"XLOC_000528" 222.976698921329 0.235307842386862 0.0883726114991448 2.66267838411836 0.00775214681908398 0.0458760027577285 "TCONS_00002881" "7109" "620617" "gnl|BL_ORD_ID|620617" "M4AAG9_XIPMA" "1954" "5060" "0" "284" "4237" "12" "1335" "2" "0" "1157" "24" "1333" "Uncharacterized protein;" "Xiphophorus maculatus (Southern platyfish) (Platypoecilus maculatus)" "GO:0005669" "IEA:InterPro;transcription factor TFIID complex" "GO:0006355;GO:0006352" "IEA:InterPro;regulation of transcription" " DNA-templated;DNA-templated transcription" " initiation" "GO:0003677" "IEA:InterPro;DNA binding" "PF00439;PF09247;PF12157" "1;Bromodomain;DUF3591;2;TBP-binding" "" ""
"XLOC_000528" 222.976698921329 0.235307842386862 0.0883726114991448 2.66267838411836 0.00775214681908398 0.0458760027577285 "TCONS_00002882" "7239" "620617" "gnl|BL_ORD_ID|620617" "M4AAG9_XIPMA" "1960" "5076" "0" "284" "4234" "12" "1335" "2" "0" "1158" "23" "1332" "Uncharacterized protein;" "Xiphophorus maculatus (Southern platyfish) (Platypoecilus maculatus)" "GO:0005669" "IEA:InterPro;transcription factor TFIID complex" "GO:0006355;GO:0006352" "IEA:InterPro;regulation of transcription" " DNA-templated;DNA-templated transcription" " initiation" "GO:0003677" "IEA:InterPro;DNA binding" "PF00439;PF09247;PF12157" "1;Bromodomain;DUF3591;2;TBP-binding" "" ""
"XLOC_000528" 222.976698921329 0.235307842386862 0.0883726114991448 2.66267838411836 0.00775214681908398 0.0458760027577285 "TCONS_00002883" "7086" "712519" "gnl|BL_ORD_ID|712519" "Q4S8V9_TETNG" "1802" "4667" "0" "284" "3835" "12" "1189" "2" "0" "1039" "12" "1187" "Chromosome 7 SCAF14703" " whole genome shotgun sequence.;" "Tetraodon nigroviridis (Spotted green pufferfish) (ChelonodonTetraodon nigroviridis (Spotted green pufferfish) (Chelonodonnigroviridis)" "GO:0005669" "IEA:InterPro;transcription factor TFIID complex" "GO:0006355;GO:0006352" "IEA:InterPro;regulation of transcription" " DNA-templated;DNA-templated transcription" " initiation" "GO:0003677" "IEA:InterPro;DNA binding" "PF00439;PF09247;PF12157" "1;Bromodomain;DUF3591;2;TBP-binding" ""
"XLOC_000528" 222.976698921329 0.235307842386862 0.0883726114991448 2.66267838411836 0.00775214681908398 0.0458760027577285 "TCONS_00002884" "6923" "620617" "gnl|BL_ORD_ID|620617" "M4AAG9_XIPMA" "1954" "5061" "0" "284" "4363" "12" "1334" "2" "0" "1159" "67" "1375" "Uncharacterized protein;" "Xiphophorus maculatus (Southern platyfish) (Platypoecilus maculatus)" "GO:0005669" "IEA:InterPro;transcription factor TFIID complex" "GO:0006355;GO:0006352" "IEA:InterPro;regulation of transcription" " DNA-templated;DNA-templated transcription" " initiation" "GO:0003677" "IEA:InterPro;DNA binding" "PF00439;PF09247;PF12157" "1;Bromodomain;DUF3591;2;TBP-binding" "" ""
"XLOC_000528" 222.976698921329 0.235307842386862 0.0883726114991448 2.66267838411836 0.00775214681908398 0.0458760027577285 "TCONS_00002885" "6806" "505947" "gnl|BL_ORD_ID|505947" "I3J984_ORENI" "2019" "5229" "0" "1929" "6095" "567" "1992" "3" "0" "1199" "69" "1442" "Uncharacterized protein;" "Oreochromis niloticus (Nile tilapia) (Tilapia nilotica)" "GO:0005669" "IEA:InterPro;transcription factor TFIID complex" "GO:0006355;GO:0006352" "IEA:InterPro;regulation of transcription" " DNA-templated;DNA-templated transcription" " initiation" "GO:0003677" "IEA:InterPro;DNA binding" "PF00439;PF09247;PF12157" "1;Bromodomain;DUF3591;2;TBP-binding" "" ""
"XLOC_000528" 222.976698921329 0.235307842386862 0.0883726114991448 2.66267838411836 0.00775214681908398 0.0458760027577285 "TCONS_00002886" "7130" "620617" "gnl|BL_ORD_ID|620617" "M4AAG9_XIPMA" "1485" "3842" "0" "1629" "4262" "459" "1335" "3" "0" "803" "7" "881" "Uncharacterized protein;" "Xiphophorus maculatus (Southern platyfish) (Platypoecilus maculatus)" "GO:0005669" "IEA:InterPro;transcription factor TFIID complex" "GO:0006355;GO:0006352" "IEA:InterPro;regulation of transcription" " DNA-templated;DNA-templated transcription" " initiation" "GO:0003677" "IEA:InterPro;DNA binding" "PF00439;PF09247;PF12157" "1;Bromodomain;DUF3591;2;TBP-binding" "" ""
"XLOC_000528" 222.976698921329 0.235307842386862 0.0883726114991448 2.66267838411836 0.00775214681908398 0.0458760027577285 "TCONS_00002887" "6771" "712519" "gnl|BL_ORD_ID|712519" "Q4S8V9_TETNG" "1802" "4667" "0" "284" "3835" "12" "1189" "2" "0" "1039" "12" "1187" "Chromosome 7 SCAF14703" " whole genome shotgun sequence.;" "Tetraodon nigroviridis (Spotted green pufferfish) (ChelonodonTetraodon nigroviridis (Spotted green pufferfish) (Chelonodonnigroviridis)" "GO:0005669" "IEA:InterPro;transcription factor TFIID complex" "GO:0006355;GO:0006352" "IEA:InterPro;regulation of transcription" " DNA-templated;DNA-templated transcription" " initiation" "GO:0003677" "IEA:InterPro;DNA binding" "PF00439;PF09247;PF12157" "1;Bromodomain;DUF3591;2;TBP-binding" ""
"XLOC_000528" 222.976698921329 0.235307842386862 0.0883726114991448 2.66267838411836 0.00775214681908398 0.0458760027577285 "TCONS_00002888" "6790" "712519" "gnl|BL_ORD_ID|712519" "Q4S8V9_TETNG" "1802" "4666" "0" "284" "3844" "12" "1192" "2" "0" "1040" "12" "1190" "Chromosome 7 SCAF14703" " whole genome shotgun sequence.;" "Tetraodon nigroviridis (Spotted green pufferfish) (ChelonodonTetraodon nigroviridis (Spotted green pufferfish) (Chelonodonnigroviridis)" "GO:0005669" "IEA:InterPro;transcription factor TFIID complex" "GO:0006355;GO:0006352" "IEA:InterPro;regulation of transcription" " DNA-templated;DNA-templated transcription" " initiation" "GO:0003677" "IEA:InterPro;DNA binding" "PF00439;PF09247;PF12157" "1;Bromodomain;DUF3591;2;TBP-binding" ""
"XLOC_000528" 222.976698921329 0.235307842386862 0.0883726114991448 2.66267838411836 0.00775214681908398 0.0458760027577285 "TCONS_00002889" "6775" "712519" "gnl|BL_ORD_ID|712519" "Q4S8V9_TETNG" "1802" "4667" "0" "284" "3835" "12" "1189" "2" "0" "1039" "12" "1187" "Chromosome 7 SCAF14703" " whole genome shotgun sequence.;" "Tetraodon nigroviridis (Spotted green pufferfish) (ChelonodonTetraodon nigroviridis (Spotted green pufferfish) (Chelonodonnigroviridis)" "GO:0005669" "IEA:InterPro;transcription factor TFIID complex" "GO:0006355;GO:0006352" "IEA:InterPro;regulation of transcription" " DNA-templated;DNA-templated transcription" " initiation" "GO:0003677" "IEA:InterPro;DNA binding" "PF00439;PF09247;PF12157" "1;Bromodomain;DUF3591;2;TBP-binding" ""
"XLOC_000528" 222.976698921329 0.235307842386862 0.0883726114991448 2.66267838411836 0.00775214681908398 0.0458760027577285 "TCONS_00002890" "7106" "620617" "gnl|BL_ORD_ID|620617" "M4AAG9_XIPMA" "1960" "5076" "0" "284" "4234" "12" "1335" "2" "0" "1158" "23" "1332" "Uncharacterized protein;" "Xiphophorus maculatus (Southern platyfish) (Platypoecilus maculatus)" "GO:0005669" "IEA:InterPro;transcription factor TFIID complex" "GO:0006355;GO:0006352" "IEA:InterPro;regulation of transcription" " DNA-templated;DNA-templated transcription" " initiation" "GO:0003677" "IEA:InterPro;DNA binding" "PF00439;PF09247;PF12157" "1;Bromodomain;DUF3591;2;TBP-binding" "" ""
"XLOC_000528" 222.976698921329 0.235307842386862 0.0883726114991448 2.66267838411836 0.00775214681908398 0.0458760027577285 "TCONS_00002891" "6790" "620617" "gnl|BL_ORD_ID|620617" "M4AAG9_XIPMA" "2740" "7100" "0" "284" "6079" "12" "1940" "2" "0" "1646" "59" "1960" "Uncharacterized protein;" "Xiphophorus maculatus (Southern platyfish) (Platypoecilus maculatus)" "GO:0005669" "IEA:InterPro;transcription factor TFIID complex" "GO:0006355;GO:0006352" "IEA:InterPro;regulation of transcription" " DNA-templated;DNA-templated transcription" " initiation" "GO:0003677" "IEA:InterPro;DNA binding" "PF00439;PF09247;PF12157" "1;Bromodomain;DUF3591;2;TBP-binding" "" ""
"XLOC_000528" 222.976698921329 0.235307842386862 0.0883726114991448 2.66267838411836 0.00775214681908398 0.0458760027577285 "TCONS_00002892" "6789" "620617" "gnl|BL_ORD_ID|620617" "M4AAG9_XIPMA" "1927" "4991" "0" "284" "4060" "12" "1277" "2" "0" "1107" "23" "1274" "Uncharacterized protein;" "Xiphophorus maculatus (Southern platyfish) (Platypoecilus maculatus)" "GO:0005669" "IEA:InterPro;transcription factor TFIID complex" "GO:0006355;GO:0006352" "IEA:InterPro;regulation of transcription" " DNA-templated;DNA-templated transcription" " initiation" "GO:0003677" "IEA:InterPro;DNA binding" "PF00439;PF09247;PF12157" "1;Bromodomain;DUF3591;2;TBP-binding" "" ""
"XLOC_000528" 222.976698921329 0.235307842386862 0.0883726114991448 2.66267838411836 0.00775214681908398 0.0458760027577285 "TCONS_00002893" "6783" "620617" "gnl|BL_ORD_ID|620617" "M4AAG9_XIPMA" "2704" "7009" "0" "284" "5869" "12" "1868" "2" "0" "1602" "49" "1884" "Uncharacterized protein;" "Xiphophorus maculatus (Southern platyfish) (Platypoecilus maculatus)" "GO:0005669" "IEA:InterPro;transcription factor TFIID complex" "GO:0006355;GO:0006352" "IEA:InterPro;regulation of transcription" " DNA-templated;DNA-templated transcription" " initiation" "GO:0003677" "IEA:InterPro;DNA binding" "PF00439;PF09247;PF12157" "1;Bromodomain;DUF3591;2;TBP-binding" "" ""
"XLOC_000528" 222.976698921329 0.235307842386862 0.0883726114991448 2.66267838411836 0.00775214681908398 0.0458760027577285 "TCONS_00002894" "6789" "620617" "gnl|BL_ORD_ID|620617" "M4AAG9_XIPMA" "1960" "5076" "0" "1929" "5267" "567" "1670" "3" "0" "1038" "17" "1117" "Uncharacterized protein;" "Xiphophorus maculatus (Southern platyfish) (Platypoecilus maculatus)" "GO:0005669" "IEA:InterPro;transcription factor TFIID complex" "GO:0006355;GO:0006352" "IEA:InterPro;regulation of transcription" " DNA-templated;DNA-templated transcription" " initiation" "GO:0003677" "IEA:InterPro;DNA binding" "PF00439;PF09247;PF12157" "1;Bromodomain;DUF3591;2;TBP-binding" "" ""
"XLOC_000528" 222.976698921329 0.235307842386862 0.0883726114991448 2.66267838411836 0.00775214681908398 0.0458760027577285 "TCONS_00002895" "6788" "620617" "gnl|BL_ORD_ID|620617" "M4AAG9_XIPMA" "2085" "5400" "0" "284" "4441" "12" "1402" "2" "0" "1227" "25" "1401" "Uncharacterized protein;" "Xiphophorus maculatus (Southern platyfish) (Platypoecilus maculatus)" "GO:0005669" "IEA:InterPro;transcription factor TFIID complex" "GO:0006355;GO:0006352" "IEA:InterPro;regulation of transcription" " DNA-templated;DNA-templated transcription" " initiation" "GO:0003677" "IEA:InterPro;DNA binding" "PF00439;PF09247;PF12157" "1;Bromodomain;DUF3591;2;TBP-binding" "" ""
"XLOC_000528" 222.976698921329 0.235307842386862 0.0883726114991448 2.66267838411836 0.00775214681908398 0.0458760027577285 "TCONS_00002896" "6781" "620617" "gnl|BL_ORD_ID|620617" "M4AAG9_XIPMA" "2746" "7117" "0" "284" "6070" "12" "1940" "2" "0" "1646" "56" "1957" "Uncharacterized protein;" "Xiphophorus maculatus (Southern platyfish) (Platypoecilus maculatus)" "GO:0005669" "IEA:InterPro;transcription factor TFIID complex" "GO:0006355;GO:0006352" "IEA:InterPro;regulation of transcription" " DNA-templated;DNA-templated transcription" " initiation" "GO:0003677" "IEA:InterPro;DNA binding" "PF00439;PF09247;PF12157" "1;Bromodomain;DUF3591;2;TBP-binding" "" ""
"XLOC_000528" 222.976698921329 0.235307842386862 0.0883726114991448 2.66267838411836 0.00775214681908398 0.0458760027577285 "TCONS_00002897" "6785" "712519" "gnl|BL_ORD_ID|712519" "Q4S8V9_TETNG" "2110" "5466" "0" "284" "4561" "12" "1432" "2" "0" "1262" "13" "1430" "Chromosome 7 SCAF14703" " whole genome shotgun sequence.;" "Tetraodon nigroviridis (Spotted green pufferfish) (ChelonodonTetraodon nigroviridis (Spotted green pufferfish) (Chelonodonnigroviridis)" "GO:0005669" "IEA:InterPro;transcription factor TFIID complex" "GO:0006355;GO:0006352" "IEA:InterPro;regulation of transcription" " DNA-templated;DNA-templated transcription" " initiation" "GO:0003677" "IEA:InterPro;DNA binding" "PF00439;PF09247;PF12157" "1;Bromodomain;DUF3591;2;TBP-binding" ""
"XLOC_000528" 222.976698921329 0.235307842386862 0.0883726114991448 2.66267838411836 0.00775214681908398 0.0458760027577285 "TCONS_00002898" "6790" "620617" "gnl|BL_ORD_ID|620617" "M4AAG9_XIPMA" "2743" "7110" "0" "284" "6079" "12" "1940" "2" "0" "1645" "57" "1959" "Uncharacterized protein;" "Xiphophorus maculatus (Southern platyfish) (Platypoecilus maculatus)" "GO:0005669" "IEA:InterPro;transcription factor TFIID complex" "GO:0006355;GO:0006352" "IEA:InterPro;regulation of transcription" " DNA-templated;DNA-templated transcription" " initiation" "GO:0003677" "IEA:InterPro;DNA binding" "PF00439;PF09247;PF12157" "1;Bromodomain;DUF3591;2;TBP-binding" "" ""
"XLOC_000528" 222.976698921329 0.235307842386862 0.0883726114991448 2.66267838411836 0.00775214681908398 0.0458760027577285 "TCONS_00002899" "6791" "505947" "gnl|BL_ORD_ID|505947" "I3J984_ORENI" "1464" "3789" "0" "2961" "6080" "909" "1992" "3" "0" "913" "56" "1090" "Uncharacterized protein;" "Oreochromis niloticus (Nile tilapia) (Tilapia nilotica)" "GO:0005669" "IEA:InterPro;transcription factor TFIID complex" "GO:0006355;GO:0006352" "IEA:InterPro;regulation of transcription" " DNA-templated;DNA-templated transcription" " initiation" "GO:0003677" "IEA:InterPro;DNA binding" "PF00439;PF09247;PF12157" "1;Bromodomain;DUF3591;2;TBP-binding" "" ""
"XLOC_000528" 222.976698921329 0.235307842386862 0.0883726114991448 2.66267838411836 0.00775214681908398 0.0458760027577285 "TCONS_00002900" "6790" "505947" "gnl|BL_ORD_ID|505947" "I3J984_ORENI" "2738" "7096" "0" "284" "6079" "12" "1992" "2" "0" "1661" "73" "1993" "Uncharacterized protein;" "Oreochromis niloticus (Nile tilapia) (Tilapia nilotica)" "GO:0005669" "IEA:InterPro;transcription factor TFIID complex" "GO:0006355;GO:0006352" "IEA:InterPro;regulation of transcription" " DNA-templated;DNA-templated transcription" " initiation" "GO:0003677" "IEA:InterPro;DNA binding" "PF00439;PF09247;PF12157" "1;Bromodomain;DUF3591;2;TBP-binding" "" ""
"XLOC_000528" 222.976698921329 0.235307842386862 0.0883726114991448 2.66267838411836 0.00775214681908398 0.0458760027577285 "TCONS_00002901" "7098" "620617" "gnl|BL_ORD_ID|620617" "M4AAG9_XIPMA" "1960" "5076" "0" "284" "4234" "12" "1335" "2" "0" "1158" "23" "1332" "Uncharacterized protein;" "Xiphophorus maculatus (Southern platyfish) (Platypoecilus maculatus)" "GO:0005669" "IEA:InterPro;transcription factor TFIID complex" "GO:0006355;GO:0006352" "IEA:InterPro;regulation of transcription" " DNA-templated;DNA-templated transcription" " initiation" "GO:0003677" "IEA:InterPro;DNA binding" "PF00439;PF09247;PF12157" "1;Bromodomain;DUF3591;2;TBP-binding" "" ""
"XLOC_000528" 222.976698921329 0.235307842386862 0.0883726114991448 2.66267838411836 0.00775214681908398 0.0458760027577285 "TCONS_00002902" "6771" "712519" "gnl|BL_ORD_ID|712519" "Q4S8V9_TETNG" "1802" "4667" "0" "284" "3835" "12" "1189" "2" "0" "1039" "12" "1187" "Chromosome 7 SCAF14703" " whole genome shotgun sequence.;" "Tetraodon nigroviridis (Spotted green pufferfish) (ChelonodonTetraodon nigroviridis (Spotted green pufferfish) (Chelonodonnigroviridis)" "GO:0005669" "IEA:InterPro;transcription factor TFIID complex" "GO:0006355;GO:0006352" "IEA:InterPro;regulation of transcription" " DNA-templated;DNA-templated transcription" " initiation" "GO:0003677" "IEA:InterPro;DNA binding" "PF00439;PF09247;PF12157" "1;Bromodomain;DUF3591;2;TBP-binding" ""
"XLOC_000528" 222.976698921329 0.235307842386862 0.0883726114991448 2.66267838411836 0.00775214681908398 0.0458760027577285 "TCONS_00002903" "6901" "712519" "gnl|BL_ORD_ID|712519" "Q4S8V9_TETNG" "2761" "7156" "0" "284" "6187" "12" "1949" "2" "0" "1671" "104" "2005" "Chromosome 7 SCAF14703" " whole genome shotgun sequence.;" "Tetraodon nigroviridis (Spotted green pufferfish) (ChelonodonTetraodon nigroviridis (Spotted green pufferfish) (Chelonodonnigroviridis)" "GO:0005669" "IEA:InterPro;transcription factor TFIID complex" "GO:0006355;GO:0006352" "IEA:InterPro;regulation of transcription" " DNA-templated;DNA-templated transcription" " initiation" "GO:0003677" "IEA:InterPro;DNA binding" "PF00439;PF09247;PF12157" "1;Bromodomain;DUF3591;2;TBP-binding" ""
"XLOC_000528" 222.976698921329 0.235307842386862 0.0883726114991448 2.66267838411836 0.00775214681908398 0.0458760027577285 "TCONS_00002904" "6788" "505947" "gnl|BL_ORD_ID|505947" "I3J984_ORENI" "2400" "6219" "0" "1476" "6077" "417" "1992" "3" "0" "1368" "58" "1584" "Uncharacterized protein;" "Oreochromis niloticus (Nile tilapia) (Tilapia nilotica)" "GO:0005669" "IEA:InterPro;transcription factor TFIID complex" "GO:0006355;GO:0006352" "IEA:InterPro;regulation of transcription" " DNA-templated;DNA-templated transcription" " initiation" "GO:0003677" "IEA:InterPro;DNA binding" "PF00439;PF09247;PF12157" "1;Bromodomain;DUF3591;2;TBP-binding" "" ""
"XLOC_000528" 222.976698921329 0.235307842386862 0.0883726114991448 2.66267838411836 0.00775214681908398 0.0458760027577285 "TCONS_00002905" "7108" "620617" "gnl|BL_ORD_ID|620617" "M4AAG9_XIPMA" "1955" "5063" "0" "284" "4240" "12" "1335" "2" "0" "1158" "25" "1334" "Uncharacterized protein;" "Xiphophorus maculatus (Southern platyfish) (Platypoecilus maculatus)" "GO:0005669" "IEA:InterPro;transcription factor TFIID complex" "GO:0006355;GO:0006352" "IEA:InterPro;regulation of transcription" " DNA-templated;DNA-templated transcription" " initiation" "GO:0003677" "IEA:InterPro;DNA binding" "PF00439;PF09247;PF12157" "1;Bromodomain;DUF3591;2;TBP-binding" "" ""
"XLOC_000528" 222.976698921329 0.235307842386862 0.0883726114991448 2.66267838411836 0.00775214681908398 0.0458760027577285 "TCONS_00002906" "7106" "620617" "gnl|BL_ORD_ID|620617" "M4AAG9_XIPMA" "1960" "5076" "0" "284" "4234" "12" "1335" "2" "0" "1158" "23" "1332" "Uncharacterized protein;" "Xiphophorus maculatus (Southern platyfish) (Platypoecilus maculatus)" "GO:0005669" "IEA:InterPro;transcription factor TFIID complex" "GO:0006355;GO:0006352" "IEA:InterPro;regulation of transcription" " DNA-templated;DNA-templated transcription" " initiation" "GO:0003677" "IEA:InterPro;DNA binding" "PF00439;PF09247;PF12157" "1;Bromodomain;DUF3591;2;TBP-binding" "" ""
"XLOC_000528" 222.976698921329 0.235307842386862 0.0883726114991448 2.66267838411836 0.00775214681908398 0.0458760027577285 "TCONS_00002907" "6789" "712519" "gnl|BL_ORD_ID|712519" "Q4S8V9_TETNG" "1745" "4519" "0" "284" "3628" "12" "1118" "2" "0" "972" "10" "1116" "Chromosome 7 SCAF14703" " whole genome shotgun sequence.;" "Tetraodon nigroviridis (Spotted green pufferfish) (ChelonodonTetraodon nigroviridis (Spotted green pufferfish) (Chelonodonnigroviridis)" "GO:0005669" "IEA:InterPro;transcription factor TFIID complex" "GO:0006355;GO:0006352" "IEA:InterPro;regulation of transcription" " DNA-templated;DNA-templated transcription" " initiation" "GO:0003677" "IEA:InterPro;DNA binding" "PF00439;PF09247;PF12157" "1;Bromodomain;DUF3591;2;TBP-binding" ""
"XLOC_000528" 222.976698921329 0.235307842386862 0.0883726114991448 2.66267838411836 0.00775214681908398 0.0458760027577285 "TCONS_00002908" "6788" "712519" "gnl|BL_ORD_ID|712519" "Q4S8V9_TETNG" "2560" "6635" "0" "284" "5266" "12" "1692" "2" "0" "1482" "38" "1690" "Chromosome 7 SCAF14703" " whole genome shotgun sequence.;" "Tetraodon nigroviridis (Spotted green pufferfish) (ChelonodonTetraodon nigroviridis (Spotted green pufferfish) (Chelonodonnigroviridis)" "GO:0005669" "IEA:InterPro;transcription factor TFIID complex" "GO:0006355;GO:0006352" "IEA:InterPro;regulation of transcription" " DNA-templated;DNA-templated transcription" " initiation" "GO:0003677" "IEA:InterPro;DNA binding" "PF00439;PF09247;PF12157" "1;Bromodomain;DUF3591;2;TBP-binding" ""
"XLOC_000528" 222.976698921329 0.235307842386862 0.0883726114991448 2.66267838411836 0.00775214681908398 0.0458760027577285 "TCONS_00002909" "6773" "363380" "gnl|BL_ORD_ID|363380" "H2LWS8_ORYLA" "1301" "3366" "0" "1762" "3837" "473" "1161" "1" "0" "656" "3" "692" "Uncharacterized protein;" "Oryzias latipes (Medaka fish) (Japanese ricefish)" "GO:0005669" "IEA:InterPro;transcription factor TFIID complex" "GO:0006355;GO:0006352" "IEA:InterPro;regulation of transcription" " DNA-templated;DNA-templated transcription" " initiation" "GO:0003677" "IEA:InterPro;DNA binding" "PF00439;PF09247;PF12157" "1;Bromodomain;DUF3591;2;TBP-binding" "" ""
"XLOC_000528" 222.976698921329 0.235307842386862 0.0883726114991448 2.66267838411836 0.00775214681908398 0.0458760027577285 "TCONS_00002910" "6804" "712519" "gnl|BL_ORD_ID|712519" "Q4S8V9_TETNG" "1750" "4531" "0" "1929" "5129" "555" "1617" "3" "0" "970" "16" "1073" "Chromosome 7 SCAF14703" " whole genome shotgun sequence.;" "Tetraodon nigroviridis (Spotted green pufferfish) (ChelonodonTetraodon nigroviridis (Spotted green pufferfish) (Chelonodonnigroviridis)" "GO:0005669" "IEA:InterPro;transcription factor TFIID complex" "GO:0006355;GO:0006352" "IEA:InterPro;regulation of transcription" " DNA-templated;DNA-templated transcription" " initiation" "GO:0003677" "IEA:InterPro;DNA binding" "PF00439;PF09247;PF12157" "1;Bromodomain;DUF3591;2;TBP-binding" ""
"XLOC_000528" 222.976698921329 0.235307842386862 0.0883726114991448 2.66267838411836 0.00775214681908398 0.0458760027577285 "TCONS_00002911" "6789" "505947" "gnl|BL_ORD_ID|505947" "I3J984_ORENI" "2144" "5554" "0" "1915" "6078" "562" "1992" "1" "0" "1235" "57" "1438" "Uncharacterized protein;" "Oreochromis niloticus (Nile tilapia) (Tilapia nilotica)" "GO:0005669" "IEA:InterPro;transcription factor TFIID complex" "GO:0006355;GO:0006352" "IEA:InterPro;regulation of transcription" " DNA-templated;DNA-templated transcription" " initiation" "GO:0003677" "IEA:InterPro;DNA binding" "PF00439;PF09247;PF12157" "1;Bromodomain;DUF3591;2;TBP-binding" "" ""
"XLOC_000528" 222.976698921329 0.235307842386862 0.0883726114991448 2.66267838411836 0.00775214681908398 0.0458760027577285 "TCONS_00002912" "7105" "620617" "gnl|BL_ORD_ID|620617" "M4AAG9_XIPMA" "1955" "5064" "0" "284" "4237" "12" "1335" "2" "0" "1158" "24" "1333" "Uncharacterized protein;" "Xiphophorus maculatus (Southern platyfish) (Platypoecilus maculatus)" "GO:0005669" "IEA:InterPro;transcription factor TFIID complex" "GO:0006355;GO:0006352" "IEA:InterPro;regulation of transcription" " DNA-templated;DNA-templated transcription" " initiation" "GO:0003677" "IEA:InterPro;DNA binding" "PF00439;PF09247;PF12157" "1;Bromodomain;DUF3591;2;TBP-binding" "" ""
"XLOC_000528" 222.976698921329 0.235307842386862 0.0883726114991448 2.66267838411836 0.00775214681908398 0.0458760027577285 "TCONS_00002913" "7073" "678944" "gnl|BL_ORD_ID|678944" "Q1LYC2_DANRE" "1304" "3373" "0" "284" "2965" "12" "908" "2" "0" "749" "9" "900" "Uncharacterized protein;" "Danio rerio (Zebrafish) (Brachydanio rerio)" "GO:0005669" "IEA:InterPro;transcription factor TFIID complex" "GO:0006355;GO:0006352" "IEA:InterPro;regulation of transcription" " DNA-templated;DNA-templated transcription" " initiation" "GO:0003677" "IEA:InterPro;DNA binding" "PF00439;PF09247;PF12157" "1;Bromodomain;DUF3591;2;TBP-binding" "dre:555452" "-"
"XLOC_000528" 222.976698921329 0.235307842386862 0.0883726114991448 2.66267838411836 0.00775214681908398 0.0458760027577285 "TCONS_00002914" "6781" "620617" "gnl|BL_ORD_ID|620617" "M4AAG9_XIPMA" "2750" "7127" "0" "284" "6070" "12" "1940" "2" "0" "1647" "56" "1957" "Uncharacterized protein;" "Xiphophorus maculatus (Southern platyfish) (Platypoecilus maculatus)" "GO:0005669" "IEA:InterPro;transcription factor TFIID complex" "GO:0006355;GO:0006352" "IEA:InterPro;regulation of transcription" " DNA-templated;DNA-templated transcription" " initiation" "GO:0003677" "IEA:InterPro;DNA binding" "PF00439;PF09247;PF12157" "1;Bromodomain;DUF3591;2;TBP-binding" "" ""
"XLOC_000528" 222.976698921329 0.235307842386862 0.0883726114991448 2.66267838411836 0.00775214681908398 0.0458760027577285 "TCONS_00002915" "6773" "620617" "gnl|BL_ORD_ID|620617" "M4AAG9_XIPMA" "2746" "7116" "0" "270" "6062" "12" "1940" "3" "0" "1647" "58" "1959" "Uncharacterized protein;" "Xiphophorus maculatus (Southern platyfish) (Platypoecilus maculatus)" "GO:0005669" "IEA:InterPro;transcription factor TFIID complex" "GO:0006355;GO:0006352" "IEA:InterPro;regulation of transcription" " DNA-templated;DNA-templated transcription" " initiation" "GO:0003677" "IEA:InterPro;DNA binding" "PF00439;PF09247;PF12157" "1;Bromodomain;DUF3591;2;TBP-binding" "" ""
"XLOC_000528" 222.976698921329 0.235307842386862 0.0883726114991448 2.66267838411836 0.00775214681908398 0.0458760027577285 "TCONS_00002916" "6599" "505947" "gnl|BL_ORD_ID|505947" "I3J984_ORENI" "2742" "7107" "0" "96" "5888" "12" "1992" "3" "0" "1662" "72" "1992" "Uncharacterized protein;" "Oreochromis niloticus (Nile tilapia) (Tilapia nilotica)" "GO:0005669" "IEA:InterPro;transcription factor TFIID complex" "GO:0006355;GO:0006352" "IEA:InterPro;regulation of transcription" " DNA-templated;DNA-templated transcription" " initiation" "GO:0003677" "IEA:InterPro;DNA binding" "PF00439;PF09247;PF12157" "1;Bromodomain;DUF3591;2;TBP-binding" "" ""
"XLOC_000528" 222.976698921329 0.235307842386862 0.0883726114991448 2.66267838411836 0.00775214681908398 0.0458760027577285 "TCONS_00002917" "1116" "309553" "gnl|BL_ORD_ID|309553" "G3QAL9_GASAC" "109" "270" "1.04447e-23" "25" "405" "1731" "1861" "1" "0" "88" "8" "133" "Uncharacterized protein;" "Gasterosteus aculeatus (Three-spined stickleback)" "GO:0005669" "IEA:InterPro;transcription factor TFIID complex" "GO:0006355;GO:0006352" "IEA:InterPro;regulation of transcription" " DNA-templated;DNA-templated transcription" " initiation" "GO:0003677" "IEA:InterPro;DNA binding" "PF00439;PF09247;PF12157" "1;Bromodomain;DUF3591;2;TBP-binding" "" ""
"XLOC_000544" 192.427319046686 0.225568703676291 0.0623295382234925 3.61896959460021 0.000295778384272746 0.00344027993954111 "TCONS_00003050" "2909" "714829" "gnl|BL_ORD_ID|714829" "Q4SFI2_TETNG" "102" "254" "4.4031e-21" "1252" "1494" "350" "430" "1" "0" "46" "0" "81" "Chromosome 7 SCAF14601" " whole genome shotgun sequence.;" "Tetraodon nigroviridis (Spotted green pufferfish) (ChelonodonTetraodon nigroviridis (Spotted green pufferfish) (Chelonodonnigroviridis)" "" "" "" "" "GO:0046872;GO:0003676" "IEA:InterPro;nucleic acid binding;metal ion binding" "" "" "" "" "IPR015880;IPR007087;IPR013087"
"XLOC_000544" 192.427319046686 0.225568703676291 0.0623295382234925 3.61896959460021 0.000295778384272746 0.00344027993954111 "TCONS_00003051" "2428" "621250" "gnl|BL_ORD_ID|621250" "M4ACA2_XIPMA" "315" "805" "4.89548e-91" "1739" "2425" "141" "370" "2" "0" "186" "3" "231" "Uncharacterized protein;" "Xiphophorus maculatus (Southern platyfish) (Platypoecilus maculatus)" "GO:0016020" "IEA:InterPro;membrane" "GO:0055085" "IEA:InterPro;transmembrane transport" "" "" "PF00324" "1;AA_permease" "" "" "IPR004841" "AA-permease/SLC12A_dom"
"XLOC_000544" 192.427319046686 0.225568703676291 0.0623295382234925 3.61896959460021 0.000295778384272746 0.00344027993954111 "TCONS_00003052" "6075" "505811" "gnl|BL_ORD_ID|505811" "I3J8U7_ORENI" "579" "1491" "4.75911e-180" "1739" "2848" "69" "463" "2" "0" "304" "31" "398" "Uncharacterized protein;" "Oreochromis niloticus (Nile tilapia) (Tilapia nilotica)" "GO:0016020" "IEA:InterPro;membrane" "GO:0055085" "IEA:InterPro;transmembrane transport" "" "" "PF00324" "1;AA_permease" "" "" "IPR004841" "AA-permease/SLC12A_dom"
"XLOC_000544" 192.427319046686 0.225568703676291 0.0623295382234925 3.61896959460021 0.000295778384272746 0.00344027993954111 "TCONS_00003053" "5366" "579028" "gnl|BL_ORD_ID|579028" "K7FL73_PELSI" "466" "1199" "0" "1447" "2613" "73" "456" "1" "0" "258" "13" "393" "Uncharacterized protein;" "Pelodiscus sinensis (Chinese softshell turtle) (Trionyx sinensis)" "GO:0016020" "IEA:InterPro;membrane" "GO:0055085" "IEA:InterPro;transmembrane transport" "" "" "PF00324" "1;AA_permease" "" "" "IPR004841" "AA-permease/SLC12A_dom"
"XLOC_000544" 192.427319046686 0.225568703676291 0.0623295382234925 3.61896959460021 0.000295778384272746 0.00344027993954111 "TCONS_00003054" "5665" "621250" "gnl|BL_ORD_ID|621250" "M4ACA2_XIPMA" "738" "1905" "0" "2820" "4190" "528" "979" "3" "0" "379" "13" "461" "Uncharacterized protein;" "Xiphophorus maculatus (Southern platyfish) (Platypoecilus maculatus)" "GO:0016020" "IEA:InterPro;membrane" "GO:0055085" "IEA:InterPro;transmembrane transport" "" "" "PF00324" "1;AA_permease" "" "" "IPR004841" "AA-permease/SLC12A_dom"
"XLOC_000544" 192.427319046686 0.225568703676291 0.0623295382234925 3.61896959460021 0.000295778384272746 0.00344027993954111 "TCONS_00003055" "5566" "579028" "gnl|BL_ORD_ID|579028" "K7FL73_PELSI" "556" "1431" "0" "2811" "4091" "487" "898" "3" "0" "289" "17" "428" "Uncharacterized protein;" "Pelodiscus sinensis (Chinese softshell turtle) (Trionyx sinensis)" "GO:0016020" "IEA:InterPro;membrane" "GO:0055085" "IEA:InterPro;transmembrane transport" "" "" "PF00324" "1;AA_permease" "" "" "IPR004841" "AA-permease/SLC12A_dom"
"XLOC_000544" 192.427319046686 0.225568703676291 0.0623295382234925 3.61896959460021 0.000295778384272746 0.00344027993954111 "TCONS_00003056" "5742" "621250" "gnl|BL_ORD_ID|621250" "M4ACA2_XIPMA" "1327" "3433" "0" "1739" "4267" "141" "979" "2" "0" "696" "16" "849" "Uncharacterized protein;" "Xiphophorus maculatus (Southern platyfish) (Platypoecilus maculatus)" "GO:0016020" "IEA:InterPro;membrane" "GO:0055085" "IEA:InterPro;transmembrane transport" "" "" "PF00324" "1;AA_permease" "" "" "IPR004841" "AA-permease/SLC12A_dom"
"XLOC_000544" 192.427319046686 0.225568703676291 0.0623295382234925 3.61896959460021 0.000295778384272746 0.00344027993954111 "TCONS_00003057" "5870" "621250" "gnl|BL_ORD_ID|621250" "M4ACA2_XIPMA" "578" "1489" "3.27543e-179" "1739" "2848" "141" "535" "2" "0" "306" "31" "398" "Uncharacterized protein;" "Xiphophorus maculatus (Southern platyfish) (Platypoecilus maculatus)" "GO:0016020" "IEA:InterPro;membrane" "GO:0055085" "IEA:InterPro;transmembrane transport" "" "" "PF00324" "1;AA_permease" "" "" "IPR004841" "AA-permease/SLC12A_dom"
"XLOC_000544" 192.427319046686 0.225568703676291 0.0623295382234925 3.61896959460021 0.000295778384272746 0.00344027993954111 "TCONS_00003058" "5868" "621250" "gnl|BL_ORD_ID|621250" "M4ACA2_XIPMA" "730" "1884" "0" "3035" "4393" "532" "979" "2" "0" "375" "13" "457" "Uncharacterized protein;" "Xiphophorus maculatus (Southern platyfish) (Platypoecilus maculatus)" "GO:0016020" "IEA:InterPro;membrane" "GO:0055085" "IEA:InterPro;transmembrane transport" "" "" "PF00324" "1;AA_permease" "" "" "IPR004841" "AA-permease/SLC12A_dom"
"XLOC_000544" 192.427319046686 0.225568703676291 0.0623295382234925 3.61896959460021 0.000295778384272746 0.00344027993954111 "TCONS_00003059" "5567" "505811" "gnl|BL_ORD_ID|505811" "I3J8U7_ORENI" "692" "1784" "0" "1739" "3091" "69" "520" "2" "0" "374" "3" "453" "Uncharacterized protein;" "Oreochromis niloticus (Nile tilapia) (Tilapia nilotica)" "GO:0016020" "IEA:InterPro;membrane" "GO:0055085" "IEA:InterPro;transmembrane transport" "" "" "PF00324" "1;AA_permease" "" "" "IPR004841" "AA-permease/SLC12A_dom"
"XLOC_000544" 192.427319046686 0.225568703676291 0.0623295382234925 3.61896959460021 0.000295778384272746 0.00344027993954111 "TCONS_00003060" "5949" "621250" "gnl|BL_ORD_ID|621250" "M4ACA2_XIPMA" "909" "2348" "0" "1739" "3487" "141" "732" "2" "0" "488" "11" "593" "Uncharacterized protein;" "Xiphophorus maculatus (Southern platyfish) (Platypoecilus maculatus)" "GO:0016020" "IEA:InterPro;membrane" "GO:0055085" "IEA:InterPro;transmembrane transport" "" "" "PF00324" "1;AA_permease" "" "" "IPR004841" "AA-permease/SLC12A_dom"
"XLOC_000544" 192.427319046686 0.225568703676291 0.0623295382234925 3.61896959460021 0.000295778384272746 0.00344027993954111 "TCONS_00003061" "4445" "505811" "gnl|BL_ORD_ID|505811" "I3J8U7_ORENI" "662" "1707" "0" "210" "1487" "1" "455" "3" "0" "346" "29" "455" "Uncharacterized protein;" "Oreochromis niloticus (Nile tilapia) (Tilapia nilotica)" "GO:0016020" "IEA:InterPro;membrane" "GO:0055085" "IEA:InterPro;transmembrane transport" "" "" "PF00324" "1;AA_permease" "" "" "IPR004841" "AA-permease/SLC12A_dom"
"XLOC_000544" 192.427319046686 0.225568703676291 0.0623295382234925 3.61896959460021 0.000295778384272746 0.00344027993954111 "TCONS_00003062" "4826" "505811" "gnl|BL_ORD_ID|505811" "I3J8U7_ORENI" "405" "1039" "2.90951e-119" "2497" "3351" "628" "902" "1" "0" "212" "18" "289" "Uncharacterized protein;" "Oreochromis niloticus (Nile tilapia) (Tilapia nilotica)" "GO:0016020" "IEA:InterPro;membrane" "GO:0055085" "IEA:InterPro;transmembrane transport" "" "" "PF00324" "1;AA_permease" "" "" "IPR004841" "AA-permease/SLC12A_dom"
"XLOC_000544" 192.427319046686 0.225568703676291 0.0623295382234925 3.61896959460021 0.000295778384272746 0.00344027993954111 "TCONS_00003063" "4585" "621250" "gnl|BL_ORD_ID|621250" "M4ACA2_XIPMA" "1406" "3637" "0" "375" "3110" "71" "979" "3" "0" "736" "19" "920" "Uncharacterized protein;" "Xiphophorus maculatus (Southern platyfish) (Platypoecilus maculatus)" "GO:0016020" "IEA:InterPro;membrane" "GO:0055085" "IEA:InterPro;transmembrane transport" "" "" "PF00324" "1;AA_permease" "" "" "IPR004841" "AA-permease/SLC12A_dom"
"XLOC_000544" 192.427319046686 0.225568703676291 0.0623295382234925 3.61896959460021 0.000295778384272746 0.00344027993954111 "TCONS_00003064" "4476" "579028" "gnl|BL_ORD_ID|579028" "K7FL73_PELSI" "556" "1431" "0" "1721" "3001" "487" "898" "2" "0" "289" "17" "428" "Uncharacterized protein;" "Pelodiscus sinensis (Chinese softshell turtle) (Trionyx sinensis)" "GO:0016020" "IEA:InterPro;membrane" "GO:0055085" "IEA:InterPro;transmembrane transport" "" "" "PF00324" "1;AA_permease" "" "" "IPR004841" "AA-permease/SLC12A_dom"
"XLOC_000544" 192.427319046686 0.225568703676291 0.0623295382234925 3.61896959460021 0.000295778384272746 0.00344027993954111 "TCONS_00003065" "4778" "621250" "gnl|BL_ORD_ID|621250" "M4ACA2_XIPMA" "730" "1884" "0" "1945" "3303" "532" "979" "1" "0" "375" "13" "457" "Uncharacterized protein;" "Xiphophorus maculatus (Southern platyfish) (Platypoecilus maculatus)" "GO:0016020" "IEA:InterPro;membrane" "GO:0055085" "IEA:InterPro;transmembrane transport" "" "" "PF00324" "1;AA_permease" "" "" "IPR004841" "AA-permease/SLC12A_dom"
"XLOC_000544" 192.427319046686 0.225568703676291 0.0623295382234925 3.61896959460021 0.000295778384272746 0.00344027993954111 "TCONS_00003066" "2783" "621250" "gnl|BL_ORD_ID|621250" "M4ACA2_XIPMA" "501" "1288" "3.38617e-159" "331" "1308" "659" "979" "1" "0" "256" "13" "330" "Uncharacterized protein;" "Xiphophorus maculatus (Southern platyfish) (Platypoecilus maculatus)" "GO:0016020" "IEA:InterPro;membrane" "GO:0055085" "IEA:InterPro;transmembrane transport" "" "" "PF00324" "1;AA_permease" "" "" "IPR004841" "AA-permease/SLC12A_dom"
"XLOC_000558" 6.98598758265004 -0.899670629341717 0.24797073724625 -3.62813225194507 0.000285479022277549 0.00334341674819861 "TCONS_00003156" "1597" "383838" "gnl|BL_ORD_ID|383838" "H2S1E6_TAKRU" "104" "259" "5.00366e-22" "1194" "1388" "503" "568" "-3" "0" "53" "1" "66" "Uncharacterized protein;" "Takifugu rubripes (Japanese pufferfish) (Fugu rubripes)" "" "" "" "" "" "" "" "" "" "" "" ""
"XLOC_000566" 180.619877327849 0.197519202258392 0.0587380446461229 3.36271327124319 0.000771804827976076 0.00751180842214732 "TCONS_00003196" "7111" "520466" "gnl|BL_ORD_ID|520466" "I3KFT6_ORENI" "402" "1031" "3.21893e-115" "2484" "4223" "481" "1082" "3" "0" "345" "88" "635" "Uncharacterized protein;" "Oreochromis niloticus (Nile tilapia) (Tilapia nilotica)" "GO:0005634" "IEA:InterPro;nucleus" "GO:0006357" "IEA:InterPro;regulation of transcription from RNA polymerase II promoter" "GO:0003712" "IEA:InterPro;transcription cofactor activity" "" "" "" "" "IPR026649" "NRIP1"
"XLOC_000566" 180.619877327849 0.197519202258392 0.0587380446461229 3.36271327124319 0.000771804827976076 0.00751180842214732 "TCONS_00003197" "5000" "520466" "gnl|BL_ORD_ID|520466" "I3KFT6_ORENI" "250" "638" "3.59164e-66" "1204" "2112" "795" "1082" "1" "0" "178" "39" "315" "Uncharacterized protein;" "Oreochromis niloticus (Nile tilapia) (Tilapia nilotica)" "GO:0005634" "IEA:InterPro;nucleus" "GO:0006357" "IEA:InterPro;regulation of transcription from RNA polymerase II promoter" "GO:0003712" "IEA:InterPro;transcription cofactor activity" "" "" "" "" "IPR026649" "NRIP1"
"XLOC_000568" 216.414827900968 0.3073373798093 0.0875300519139907 3.51122126731169 0.000446052958709943 0.00481874274991168 "TCONS_00003260" "2920" "325199" "gnl|BL_ORD_ID|325199" "G9BRW1_CYPCA" "186" "471" "5.50867e-50" "1084" "1995" "1" "332" "-2" "0" "139" "64" "350" "TC1-like transposase;" "Cyprinus carpio (Common carp)" "" "" "GO:0015074;GO:0006313" "IEA:InterPro;DNA integration;transposition" " DNA-mediated" "GO:0003677;GO:0004803" "IEA:InterPro;transposase activity;DNA binding" "PF01498" "1;HTH_Tnp_Tc3_2" "" "" "IPR009057;IPR002492"
"XLOC_000568" 216.414827900968 0.3073373798093 0.0875300519139907 3.51122126731169 0.000446052958709943 0.00481874274991168 "TCONS_00003261" "2284" "629567" "gnl|BL_ORD_ID|629567" "M4B123_XIPMA" "65" "157" "1.1025e-13" "1588" "1740" "297" "347" "1" "0" "28" "0" "51" "Uncharacterized protein;" "Xiphophorus maculatus (Southern platyfish) (Platypoecilus maculatus)" "" "" "GO:0032259" "IEA:GOC;methylation" "GO:0003964;GO:0003723;GO:0016706;GO:0008168" "oxidoreductase activity" " acting on paired donors" " with incorporation or reduction of molecular oxygen" " 2-oxoglutarate as one donor" " and incorporation of one atom each of oxygen into both donors;IEA:InterPro;methyltransferase activity;RNA binding;RNA-directed DNA polymerase activity" "PF09004;PF00078" "1;DUF1891;RVT_1"
"XLOC_000568" 216.414827900968 0.3073373798093 0.0875300519139907 3.51122126731169 0.000446052958709943 0.00481874274991168 "TCONS_00003262" "2249" "629567" "gnl|BL_ORD_ID|629567" "M4B123_XIPMA" "65" "157" "1.08195e-13" "1553" "1705" "297" "347" "2" "0" "28" "0" "51" "Uncharacterized protein;" "Xiphophorus maculatus (Southern platyfish) (Platypoecilus maculatus)" "" "" "GO:0032259" "IEA:GOC;methylation" "GO:0003964;GO:0003723;GO:0016706;GO:0008168" "oxidoreductase activity" " acting on paired donors" " with incorporation or reduction of molecular oxygen" " 2-oxoglutarate as one donor" " and incorporation of one atom each of oxygen into both donors;IEA:InterPro;methyltransferase activity;RNA binding;RNA-directed DNA polymerase activity" "PF09004;PF00078" "1;DUF1891;RVT_1"
"XLOC_000568" 216.414827900968 0.3073373798093 0.0875300519139907 3.51122126731169 0.000446052958709943 0.00481874274991168 "TCONS_00003263" "2857" "325199" "gnl|BL_ORD_ID|325199" "G9BRW1_CYPCA" "186" "471" "4.75583e-50" "1021" "1932" "1" "332" "-2" "0" "139" "64" "350" "TC1-like transposase;" "Cyprinus carpio (Common carp)" "" "" "GO:0015074;GO:0006313" "IEA:InterPro;DNA integration;transposition" " DNA-mediated" "GO:0003677;GO:0004803" "IEA:InterPro;transposase activity;DNA binding" "PF01498" "1;HTH_Tnp_Tc3_2" "" "" "IPR009057;IPR002492"
"XLOC_000568" 216.414827900968 0.3073373798093 0.0875300519139907 3.51122126731169 0.000446052958709943 0.00481874274991168 "TCONS_00003264" "2682" "325199" "gnl|BL_ORD_ID|325199" "G9BRW1_CYPCA" "186" "471" "2.90715e-50" "846" "1757" "1" "332" "-2" "0" "139" "64" "350" "TC1-like transposase;" "Cyprinus carpio (Common carp)" "" "" "GO:0015074;GO:0006313" "IEA:InterPro;DNA integration;transposition" " DNA-mediated" "GO:0003677;GO:0004803" "IEA:InterPro;transposase activity;DNA binding" "PF01498" "1;HTH_Tnp_Tc3_2" "" "" "IPR009057;IPR002492"
"XLOC_000568" 216.414827900968 0.3073373798093 0.0875300519139907 3.51122126731169 0.000446052958709943 0.00481874274991168 "TCONS_00003265" "2069" "629567" "gnl|BL_ORD_ID|629567" "M4B123_XIPMA" "65" "157" "9.84549e-14" "1373" "1525" "297" "347" "2" "0" "28" "0" "51" "Uncharacterized protein;" "Xiphophorus maculatus (Southern platyfish) (Platypoecilus maculatus)" "" "" "GO:0032259" "IEA:GOC;methylation" "GO:0003964;GO:0003723;GO:0016706;GO:0008168" "oxidoreductase activity" " acting on paired donors" " with incorporation or reduction of molecular oxygen" " 2-oxoglutarate as one donor" " and incorporation of one atom each of oxygen into both donors;IEA:InterPro;methyltransferase activity;RNA binding;RNA-directed DNA polymerase activity" "PF09004;PF00078" "1;DUF1891;RVT_1"
"XLOC_000568" 216.414827900968 0.3073373798093 0.0875300519139907 3.51122126731169 0.000446052958709943 0.00481874274991168 "TCONS_00003266" "2026" "629567" "gnl|BL_ORD_ID|629567" "M4B123_XIPMA" "65" "157" "9.60429e-14" "1330" "1482" "297" "347" "1" "0" "28" "0" "51" "Uncharacterized protein;" "Xiphophorus maculatus (Southern platyfish) (Platypoecilus maculatus)" "" "" "GO:0032259" "IEA:GOC;methylation" "GO:0003964;GO:0003723;GO:0016706;GO:0008168" "oxidoreductase activity" " acting on paired donors" " with incorporation or reduction of molecular oxygen" " 2-oxoglutarate as one donor" " and incorporation of one atom each of oxygen into both donors;IEA:InterPro;methyltransferase activity;RNA binding;RNA-directed DNA polymerase activity" "PF09004;PF00078" "1;DUF1891;RVT_1"
"XLOC_000568" 216.414827900968 0.3073373798093 0.0875300519139907 3.51122126731169 0.000446052958709943 0.00481874274991168 "TCONS_00003267" "4431" "629567" "gnl|BL_ORD_ID|629567" "M4B123_XIPMA" "65" "157" "2.26321e-13" "3735" "3887" "297" "347" "3" "0" "28" "0" "51" "Uncharacterized protein;" "Xiphophorus maculatus (Southern platyfish) (Platypoecilus maculatus)" "" "" "GO:0032259" "IEA:GOC;methylation" "GO:0003964;GO:0003723;GO:0016706;GO:0008168" "oxidoreductase activity" " acting on paired donors" " with incorporation or reduction of molecular oxygen" " 2-oxoglutarate as one donor" " and incorporation of one atom each of oxygen into both donors;IEA:InterPro;methyltransferase activity;RNA binding;RNA-directed DNA polymerase activity" "PF09004;PF00078" "1;DUF1891;RVT_1"
"XLOC_000582" 32.2423935060133 0.444885352647074 0.137994690691692 3.22393093833614 0.00126443889749859 0.0111844672435532 "TCONS_00003341" "5604" "880399" "gnl|BL_ORD_ID|880399" "U3I127_ANAPL" "1330" "3440" "0" "126" "3374" "11" "1110" "3" "0" "692" "49" "1116" "Uncharacterized protein;" "Anas platyrhynchos (Domestic duck) (Anas boschas)" "" "" "" "" "GO:0046872;GO:0003676" "IEA:InterPro;nucleic acid binding;metal ion binding" "PF00096" "6;zf-C2H2" "" "" "IPR015880;IPR001214;IPR007087;IPR013087" "SET_dom;Znf_C2H2-like;Znf_C2H2;Znf_C2H2/integrase_DNA-bd"
"XLOC_000582" 32.2423935060133 0.444885352647074 0.137994690691692 3.22393093833614 0.00126443889749859 0.0111844672435532 "TCONS_00003342" "5587" "880399" "gnl|BL_ORD_ID|880399" "U3I127_ANAPL" "1350" "3493" "0" "103" "3357" "11" "1110" "1" "0" "701" "51" "1118" "Uncharacterized protein;" "Anas platyrhynchos (Domestic duck) (Anas boschas)" "" "" "" "" "GO:0046872;GO:0003676" "IEA:InterPro;nucleic acid binding;metal ion binding" "PF00096" "6;zf-C2H2" "" "" "IPR015880;IPR001214;IPR007087;IPR013087" "SET_dom;Znf_C2H2-like;Znf_C2H2;Znf_C2H2/integrase_DNA-bd"
"XLOC_000582" 32.2423935060133 0.444885352647074 0.137994690691692 3.22393093833614 0.00126443889749859 0.0111844672435532 "TCONS_00003343" "5560" "880399" "gnl|BL_ORD_ID|880399" "U3I127_ANAPL" "1321" "3417" "0" "103" "3330" "11" "1110" "1" "0" "688" "56" "1116" "Uncharacterized protein;" "Anas platyrhynchos (Domestic duck) (Anas boschas)" "" "" "" "" "GO:0046872;GO:0003676" "IEA:InterPro;nucleic acid binding;metal ion binding" "PF00096" "6;zf-C2H2" "" "" "IPR015880;IPR001214;IPR007087;IPR013087" "SET_dom;Znf_C2H2-like;Znf_C2H2;Znf_C2H2/integrase_DNA-bd"
"XLOC_000582" 32.2423935060133 0.444885352647074 0.137994690691692 3.22393093833614 0.00126443889749859 0.0111844672435532 "TCONS_00003344" "5579" "623043" "gnl|BL_ORD_ID|623043" "M4AHE6_XIPMA" "1193" "3085" "0" "1109" "3400" "335" "1101" "2" "0" "613" "9" "770" "Uncharacterized protein;" "Xiphophorus maculatus (Southern platyfish) (Platypoecilus maculatus)" "" "" "" "" "GO:0046872;GO:0003676" "IEA:InterPro;nucleic acid binding;metal ion binding" "PF00096" "1;zf-C2H2" "" "" "IPR015880;IPR001214;IPR007087;IPR013087" "SET_dom;Znf_C2H2-like;Znf_C2H2;Znf_C2H2/integrase_DNA-bd"
"XLOC_000582" 32.2423935060133 0.444885352647074 0.137994690691692 3.22393093833614 0.00126443889749859 0.0111844672435532 "TCONS_00003345" "531" "21659" "gnl|BL_ORD_ID|21659" "A5XCE9_DANRE" "263" "670" "5.61033e-88" "30" "524" "1" "165" "3" "0" "137" "2" "166" "PR domain containing 15;" "Danio rerio (Zebrafish) (Brachydanio rerio)" "" "" "" "" "" "" "" "" "" "" "" ""
"XLOC_000582" 32.2423935060133 0.444885352647074 0.137994690691692 3.22393093833614 0.00126443889749859 0.0111844672435532 "TCONS_00003346" "3925" "368282" "gnl|BL_ORD_ID|368282" "H2MAX7_ORYLA" "728" "1878" "0" "250" "1752" "574" "1079" "1" "0" "386" "11" "509" "Uncharacterized protein;" "Oryzias latipes (Medaka fish) (Japanese ricefish)" "" "" "" "" "GO:0046872;GO:0003676" "IEA:InterPro;nucleic acid binding;metal ion binding" "PF00096" "3;zf-C2H2" "" "" "IPR015880;IPR001214;IPR007087;IPR013087" "SET_dom;Znf_C2H2-like;Znf_C2H2;Znf_C2H2/integrase_DNA-bd"
"XLOC_000586" 33.4294954193932 -0.87682859133061 0.130530448287551 -6.71742572582763 1.84962989906237e-11 2.88297460296501e-09 "TCONS_00003369" "2727" "517956" "gnl|BL_ORD_ID|517956" "I3K8L8_ORENI" "276" "705" "1.8789e-76" "1609" "2727" "617" "1031" "-1" "0" "238" "84" "436" "Uncharacterized protein;" "Oreochromis niloticus (Nile tilapia) (Tilapia nilotica)" "" "" "GO:0070050;GO:0048703;GO:0021884" "embryonic viscerocranium morphogenesis;neuron cellular homeostasis;forebrain neuron development;IEA:Ensembl" "" "" "" "" "" "" "IPR023246" "AUTS2"
"XLOC_000590" 13.7949903258893 -0.808756168694731 0.189188298948438 -4.27487415019865 1.91245290798349e-05 0.000345169661502206 NA NA NA NA NA NA NA NA NA NA NA NA NA NA NA NA NA NA NA NA NA NA NA NA NA NA NA NA NA NA NA
"XLOC_000593" 4.20019308743157 -0.921803146398851 0.249998038849654 -3.68724151053526 0.000226698182913107 0.00276887111392481 NA NA NA NA NA NA NA NA NA NA NA NA NA NA NA NA NA NA NA NA NA NA NA NA NA NA NA NA NA NA NA
"XLOC_000594" 94.2641156642857 0.225993012241063 0.077626335700258 2.91129305798614 0.00359936248513373 0.0255480615971421 "TCONS_00003410" "8998" "309398" "gnl|BL_ORD_ID|309398" "G3QA62_GASAC" "1590" "4116" "0" "4843" "7368" "24" "867" "1" "0" "777" "6" "846" "Uncharacterized protein;" "Gasterosteus aculeatus (Three-spined stickleback)" "GO:0005622" "IEA:InterPro;intracellular" "GO:0032319;GO:0043547;GO:0035556" "IEA:GOC;IEA:InterPro;positive regulation of GTPase activity;regulation of Rho GTPase activity;intracellular signal transduction" "GO:0005089;GO:0005096" "IEA:InterPro;IEA:UniProtKB-KW;GTPase activator activity;Rho guanyl-nucleotide exchange factor activity" "PF00621;PF00620;PF00169;PF00168" "RhoGEF;PH;1;RhoGAP;C2" "" "" "IPR011993;IPR001331;IPR000219;IPR008936;IPR000008;IPR000198;IPR001849" "GDS_CDC24_CS;C2_dom;RhoGAP_dom;Rho_GTPase_activation_prot;Pleckstrin_homology;DH-domain;PH_like_dom"
"XLOC_000594" 94.2641156642857 0.225993012241063 0.077626335700258 2.91129305798614 0.00359936248513373 0.0255480615971421 "TCONS_00003411" "2931" "759110" "gnl|BL_ORD_ID|759110" "Q6NRG7_XENLA" "87" "213" "4.5427e-16" "576" "1169" "5" "222" "3" "0" "64" "36" "226" "MGC83824 protein;" "Xenopus laevis (African clawed frog)" "" "" "GO:0007165;GO:0043547" "IEA:InterPro;IEA:GOC;signal transduction;positive regulation of GTPase activity" "GO:0004674;GO:0005096" "IEA:InterPro;protein serine/threonine kinase activity;GTPase activator activity" "PF09036" "1;Bcr-Abl_Oligo" "xla:431900" "-" "IPR015123" "Bcr-Abl_oncoprot_oligo"
"XLOC_000594" 94.2641156642857 0.225993012241063 0.077626335700258 2.91129305798614 0.00359936248513373 0.0255480615971421 "TCONS_00003412" "2189" "309398" "gnl|BL_ORD_ID|309398" "G3QA62_GASAC" "391" "1003" "3.61358e-121" "1389" "2036" "24" "240" "3" "0" "188" "1" "217" "Uncharacterized protein;" "Gasterosteus aculeatus (Three-spined stickleback)" "GO:0005622" "IEA:InterPro;intracellular" "GO:0032319;GO:0043547;GO:0035556" "IEA:GOC;IEA:InterPro;positive regulation of GTPase activity;regulation of Rho GTPase activity;intracellular signal transduction" "GO:0005089;GO:0005096" "IEA:InterPro;IEA:UniProtKB-KW;GTPase activator activity;Rho guanyl-nucleotide exchange factor activity" "PF00621;PF00620;PF00169;PF00168" "RhoGEF;PH;1;RhoGAP;C2" "" "" "IPR011993;IPR001331;IPR000219;IPR008936;IPR000008;IPR000198;IPR001849" "GDS_CDC24_CS;C2_dom;RhoGAP_dom;Rho_GTPase_activation_prot;Pleckstrin_homology;DH-domain;PH_like_dom"
"XLOC_000594" 94.2641156642857 0.225993012241063 0.077626335700258 2.91129305798614 0.00359936248513373 0.0255480615971421 "TCONS_00003413" "5543" "309398" "gnl|BL_ORD_ID|309398" "G3QA62_GASAC" "1200" "3104" "0" "1389" "3293" "24" "659" "3" "0" "583" "3" "637" "Uncharacterized protein;" "Gasterosteus aculeatus (Three-spined stickleback)" "GO:0005622" "IEA:InterPro;intracellular" "GO:0032319;GO:0043547;GO:0035556" "IEA:GOC;IEA:InterPro;positive regulation of GTPase activity;regulation of Rho GTPase activity;intracellular signal transduction" "GO:0005089;GO:0005096" "IEA:InterPro;IEA:UniProtKB-KW;GTPase activator activity;Rho guanyl-nucleotide exchange factor activity" "PF00621;PF00620;PF00169;PF00168" "RhoGEF;PH;1;RhoGAP;C2" "" "" "IPR011993;IPR001331;IPR000219;IPR008936;IPR000008;IPR000198;IPR001849" "GDS_CDC24_CS;C2_dom;RhoGAP_dom;Rho_GTPase_activation_prot;Pleckstrin_homology;DH-domain;PH_like_dom"
"XLOC_000594" 94.2641156642857 0.225993012241063 0.077626335700258 2.91129305798614 0.00359936248513373 0.0255480615971421 "TCONS_00003414" "5542" "309398" "gnl|BL_ORD_ID|309398" "G3QA62_GASAC" "1293" "3346" "0" "1389" "3431" "24" "705" "3" "0" "629" "3" "683" "Uncharacterized protein;" "Gasterosteus aculeatus (Three-spined stickleback)" "GO:0005622" "IEA:InterPro;intracellular" "GO:0032319;GO:0043547;GO:0035556" "IEA:GOC;IEA:InterPro;positive regulation of GTPase activity;regulation of Rho GTPase activity;intracellular signal transduction" "GO:0005089;GO:0005096" "IEA:InterPro;IEA:UniProtKB-KW;GTPase activator activity;Rho guanyl-nucleotide exchange factor activity" "PF00621;PF00620;PF00169;PF00168" "RhoGEF;PH;1;RhoGAP;C2" "" "" "IPR011993;IPR001331;IPR000219;IPR008936;IPR000008;IPR000198;IPR001849" "GDS_CDC24_CS;C2_dom;RhoGAP_dom;Rho_GTPase_activation_prot;Pleckstrin_homology;DH-domain;PH_like_dom"
"XLOC_000594" 94.2641156642857 0.225993012241063 0.077626335700258 2.91129305798614 0.00359936248513373 0.0255480615971421 "TCONS_00003415" "5558" "309398" "gnl|BL_ORD_ID|309398" "G3QA62_GASAC" "1294" "3347" "0" "1389" "3434" "24" "706" "3" "0" "629" "3" "684" "Uncharacterized protein;" "Gasterosteus aculeatus (Three-spined stickleback)" "GO:0005622" "IEA:InterPro;intracellular" "GO:0032319;GO:0043547;GO:0035556" "IEA:GOC;IEA:InterPro;positive regulation of GTPase activity;regulation of Rho GTPase activity;intracellular signal transduction" "GO:0005089;GO:0005096" "IEA:InterPro;IEA:UniProtKB-KW;GTPase activator activity;Rho guanyl-nucleotide exchange factor activity" "PF00621;PF00620;PF00169;PF00168" "RhoGEF;PH;1;RhoGAP;C2" "" "" "IPR011993;IPR001331;IPR000219;IPR008936;IPR000008;IPR000198;IPR001849" "GDS_CDC24_CS;C2_dom;RhoGAP_dom;Rho_GTPase_activation_prot;Pleckstrin_homology;DH-domain;PH_like_dom"
"XLOC_000594" 94.2641156642857 0.225993012241063 0.077626335700258 2.91129305798614 0.00359936248513373 0.0255480615971421 "TCONS_00003416" "5366" "309398" "gnl|BL_ORD_ID|309398" "G3QA62_GASAC" "1588" "4110" "0" "1389" "3926" "24" "867" "3" "0" "777" "10" "850" "Uncharacterized protein;" "Gasterosteus aculeatus (Three-spined stickleback)" "GO:0005622" "IEA:InterPro;intracellular" "GO:0032319;GO:0043547;GO:0035556" "IEA:GOC;IEA:InterPro;positive regulation of GTPase activity;regulation of Rho GTPase activity;intracellular signal transduction" "GO:0005089;GO:0005096" "IEA:InterPro;IEA:UniProtKB-KW;GTPase activator activity;Rho guanyl-nucleotide exchange factor activity" "PF00621;PF00620;PF00169;PF00168" "RhoGEF;PH;1;RhoGAP;C2" "" "" "IPR011993;IPR001331;IPR000219;IPR008936;IPR000008;IPR000198;IPR001849" "GDS_CDC24_CS;C2_dom;RhoGAP_dom;Rho_GTPase_activation_prot;Pleckstrin_homology;DH-domain;PH_like_dom"
"XLOC_000594" 94.2641156642857 0.225993012241063 0.077626335700258 2.91129305798614 0.00359936248513373 0.0255480615971421 "TCONS_00003417" "5559" "309398" "gnl|BL_ORD_ID|309398" "G3QA62_GASAC" "1584" "4100" "0" "1389" "3929" "24" "867" "3" "0" "777" "11" "851" "Uncharacterized protein;" "Gasterosteus aculeatus (Three-spined stickleback)" "GO:0005622" "IEA:InterPro;intracellular" "GO:0032319;GO:0043547;GO:0035556" "IEA:GOC;IEA:InterPro;positive regulation of GTPase activity;regulation of Rho GTPase activity;intracellular signal transduction" "GO:0005089;GO:0005096" "IEA:InterPro;IEA:UniProtKB-KW;GTPase activator activity;Rho guanyl-nucleotide exchange factor activity" "PF00621;PF00620;PF00169;PF00168" "RhoGEF;PH;1;RhoGAP;C2" "" "" "IPR011993;IPR001331;IPR000219;IPR008936;IPR000008;IPR000198;IPR001849" "GDS_CDC24_CS;C2_dom;RhoGAP_dom;Rho_GTPase_activation_prot;Pleckstrin_homology;DH-domain;PH_like_dom"
"XLOC_000594" 94.2641156642857 0.225993012241063 0.077626335700258 2.91129305798614 0.00359936248513373 0.0255480615971421 "TCONS_00003418" "5938" "380147" "gnl|BL_ORD_ID|380147" "H2RQR9_TAKRU" "1234" "3192" "0" "2365" "4308" "1" "643" "1" "0" "600" "7" "649" "Uncharacterized protein;" "Takifugu rubripes (Japanese pufferfish) (Fugu rubripes)" "GO:0005622" "IEA:InterPro;intracellular" "GO:0007165;GO:0032319;GO:0043547" "IEA:InterPro;IEA:GOC;signal transduction;positive regulation of GTPase activity;regulation of Rho GTPase activity" "GO:0005089;GO:0005096" "IEA:InterPro;IEA:UniProtKB-KW;GTPase activator activity;Rho guanyl-nucleotide exchange factor activity" "PF00621;PF00620;PF00169;PF00168" "RhoGEF;PH;1;RhoGAP;C2" "" "" "IPR011993;IPR000219;IPR008936;IPR000008;IPR000198;IPR001849" "C2_dom;RhoGAP_dom;Rho_GTPase_activation_prot;Pleckstrin_homology;DH-domain;PH_like_dom"
"XLOC_000594" 94.2641156642857 0.225993012241063 0.077626335700258 2.91129305798614 0.00359936248513373 0.0255480615971421 "TCONS_00003419" "5543" "309398" "gnl|BL_ORD_ID|309398" "G3QA62_GASAC" "1130" "2922" "0" "1389" "3182" "24" "622" "3" "0" "547" "3" "600" "Uncharacterized protein;" "Gasterosteus aculeatus (Three-spined stickleback)" "GO:0005622" "IEA:InterPro;intracellular" "GO:0032319;GO:0043547;GO:0035556" "IEA:GOC;IEA:InterPro;positive regulation of GTPase activity;regulation of Rho GTPase activity;intracellular signal transduction" "GO:0005089;GO:0005096" "IEA:InterPro;IEA:UniProtKB-KW;GTPase activator activity;Rho guanyl-nucleotide exchange factor activity" "PF00621;PF00620;PF00169;PF00168" "RhoGEF;PH;1;RhoGAP;C2" "" "" "IPR011993;IPR001331;IPR000219;IPR008936;IPR000008;IPR000198;IPR001849" "GDS_CDC24_CS;C2_dom;RhoGAP_dom;Rho_GTPase_activation_prot;Pleckstrin_homology;DH-domain;PH_like_dom"
"XLOC_000594" 94.2641156642857 0.225993012241063 0.077626335700258 2.91129305798614 0.00359936248513373 0.0255480615971421 "TCONS_00003420" "5541" "309398" "gnl|BL_ORD_ID|309398" "G3QA62_GASAC" "1594" "4126" "0" "1389" "3911" "24" "867" "3" "0" "777" "5" "845" "Uncharacterized protein;" "Gasterosteus aculeatus (Three-spined stickleback)" "GO:0005622" "IEA:InterPro;intracellular" "GO:0032319;GO:0043547;GO:0035556" "IEA:GOC;IEA:InterPro;positive regulation of GTPase activity;regulation of Rho GTPase activity;intracellular signal transduction" "GO:0005089;GO:0005096" "IEA:InterPro;IEA:UniProtKB-KW;GTPase activator activity;Rho guanyl-nucleotide exchange factor activity" "PF00621;PF00620;PF00169;PF00168" "RhoGEF;PH;1;RhoGAP;C2" "" "" "IPR011993;IPR001331;IPR000219;IPR008936;IPR000008;IPR000198;IPR001849" "GDS_CDC24_CS;C2_dom;RhoGAP_dom;Rho_GTPase_activation_prot;Pleckstrin_homology;DH-domain;PH_like_dom"
"XLOC_000594" 94.2641156642857 0.225993012241063 0.077626335700258 2.91129305798614 0.00359936248513373 0.0255480615971421 "TCONS_00003421" "5923" "380147" "gnl|BL_ORD_ID|380147" "H2RQR9_TAKRU" "1240" "3207" "0" "2365" "4293" "1" "643" "1" "0" "600" "2" "644" "Uncharacterized protein;" "Takifugu rubripes (Japanese pufferfish) (Fugu rubripes)" "GO:0005622" "IEA:InterPro;intracellular" "GO:0007165;GO:0032319;GO:0043547" "IEA:InterPro;IEA:GOC;signal transduction;positive regulation of GTPase activity;regulation of Rho GTPase activity" "GO:0005089;GO:0005096" "IEA:InterPro;IEA:UniProtKB-KW;GTPase activator activity;Rho guanyl-nucleotide exchange factor activity" "PF00621;PF00620;PF00169;PF00168" "RhoGEF;PH;1;RhoGAP;C2" "" "" "IPR011993;IPR000219;IPR008936;IPR000008;IPR000198;IPR001849" "C2_dom;RhoGAP_dom;Rho_GTPase_activation_prot;Pleckstrin_homology;DH-domain;PH_like_dom"
"XLOC_000594" 94.2641156642857 0.225993012241063 0.077626335700258 2.91129305798614 0.00359936248513373 0.0255480615971421 "TCONS_00003422" "5926" "380147" "gnl|BL_ORD_ID|380147" "H2RQR9_TAKRU" "931" "2406" "0" "2365" "3813" "1" "482" "1" "0" "450" "1" "483" "Uncharacterized protein;" "Takifugu rubripes (Japanese pufferfish) (Fugu rubripes)" "GO:0005622" "IEA:InterPro;intracellular" "GO:0007165;GO:0032319;GO:0043547" "IEA:InterPro;IEA:GOC;signal transduction;positive regulation of GTPase activity;regulation of Rho GTPase activity" "GO:0005089;GO:0005096" "IEA:InterPro;IEA:UniProtKB-KW;GTPase activator activity;Rho guanyl-nucleotide exchange factor activity" "PF00621;PF00620;PF00169;PF00168" "RhoGEF;PH;1;RhoGAP;C2" "" "" "IPR011993;IPR000219;IPR008936;IPR000008;IPR000198;IPR001849" "C2_dom;RhoGAP_dom;Rho_GTPase_activation_prot;Pleckstrin_homology;DH-domain;PH_like_dom"
"XLOC_000594" 94.2641156642857 0.225993012241063 0.077626335700258 2.91129305798614 0.00359936248513373 0.0255480615971421 "TCONS_00003423" "5924" "380147" "gnl|BL_ORD_ID|380147" "H2RQR9_TAKRU" "1183" "3060" "0" "2365" "4206" "1" "614" "1" "0" "572" "2" "615" "Uncharacterized protein;" "Takifugu rubripes (Japanese pufferfish) (Fugu rubripes)" "GO:0005622" "IEA:InterPro;intracellular" "GO:0007165;GO:0032319;GO:0043547" "IEA:InterPro;IEA:GOC;signal transduction;positive regulation of GTPase activity;regulation of Rho GTPase activity" "GO:0005089;GO:0005096" "IEA:InterPro;IEA:UniProtKB-KW;GTPase activator activity;Rho guanyl-nucleotide exchange factor activity" "PF00621;PF00620;PF00169;PF00168" "RhoGEF;PH;1;RhoGAP;C2" "" "" "IPR011993;IPR000219;IPR008936;IPR000008;IPR000198;IPR001849" "C2_dom;RhoGAP_dom;Rho_GTPase_activation_prot;Pleckstrin_homology;DH-domain;PH_like_dom"
"XLOC_000594" 94.2641156642857 0.225993012241063 0.077626335700258 2.91129305798614 0.00359936248513373 0.0255480615971421 "TCONS_00003424" "5939" "380147" "gnl|BL_ORD_ID|380147" "H2RQR9_TAKRU" "931" "2406" "0" "2365" "3813" "1" "482" "1" "0" "450" "1" "483" "Uncharacterized protein;" "Takifugu rubripes (Japanese pufferfish) (Fugu rubripes)" "GO:0005622" "IEA:InterPro;intracellular" "GO:0007165;GO:0032319;GO:0043547" "IEA:InterPro;IEA:GOC;signal transduction;positive regulation of GTPase activity;regulation of Rho GTPase activity" "GO:0005089;GO:0005096" "IEA:InterPro;IEA:UniProtKB-KW;GTPase activator activity;Rho guanyl-nucleotide exchange factor activity" "PF00621;PF00620;PF00169;PF00168" "RhoGEF;PH;1;RhoGAP;C2" "" "" "IPR011993;IPR000219;IPR008936;IPR000008;IPR000198;IPR001849" "C2_dom;RhoGAP_dom;Rho_GTPase_activation_prot;Pleckstrin_homology;DH-domain;PH_like_dom"
"XLOC_000594" 94.2641156642857 0.225993012241063 0.077626335700258 2.91129305798614 0.00359936248513373 0.0255480615971421 "TCONS_00003425" "4617" "380146" "gnl|BL_ORD_ID|380146" "H2RQR8_TAKRU" "1629" "4216" "0" "411" "2987" "1" "860" "3" "0" "788" "3" "861" "Uncharacterized protein;" "Takifugu rubripes (Japanese pufferfish) (Fugu rubripes)" "GO:0005622" "IEA:InterPro;intracellular" "GO:0032319;GO:0043547;GO:0035556" "IEA:GOC;IEA:InterPro;positive regulation of GTPase activity;regulation of Rho GTPase activity;intracellular signal transduction" "GO:0005089;GO:0005096" "IEA:InterPro;IEA:UniProtKB-KW;GTPase activator activity;Rho guanyl-nucleotide exchange factor activity" "PF00621;PF00620;PF00169;PF00168" "RhoGEF;PH;1;RhoGAP;C2" "" "" "IPR011993;IPR001331;IPR000219;IPR008936;IPR000008;IPR000198;IPR001849" "GDS_CDC24_CS;C2_dom;RhoGAP_dom;Rho_GTPase_activation_prot;Pleckstrin_homology;DH-domain;PH_like_dom"
"XLOC_000594" 94.2641156642857 0.225993012241063 0.077626335700258 2.91129305798614 0.00359936248513373 0.0255480615971421 "TCONS_00003426" "4626" "380146" "gnl|BL_ORD_ID|380146" "H2RQR8_TAKRU" "1622" "4200" "0" "405" "2996" "1" "860" "3" "0" "788" "8" "866" "Uncharacterized protein;" "Takifugu rubripes (Japanese pufferfish) (Fugu rubripes)" "GO:0005622" "IEA:InterPro;intracellular" "GO:0032319;GO:0043547;GO:0035556" "IEA:GOC;IEA:InterPro;positive regulation of GTPase activity;regulation of Rho GTPase activity;intracellular signal transduction" "GO:0005089;GO:0005096" "IEA:InterPro;IEA:UniProtKB-KW;GTPase activator activity;Rho guanyl-nucleotide exchange factor activity" "PF00621;PF00620;PF00169;PF00168" "RhoGEF;PH;1;RhoGAP;C2" "" "" "IPR011993;IPR001331;IPR000219;IPR008936;IPR000008;IPR000198;IPR001849" "GDS_CDC24_CS;C2_dom;RhoGAP_dom;Rho_GTPase_activation_prot;Pleckstrin_homology;DH-domain;PH_like_dom"
"XLOC_000594" 94.2641156642857 0.225993012241063 0.077626335700258 2.91129305798614 0.00359936248513373 0.0255480615971421 "TCONS_00003427" "4531" "380146" "gnl|BL_ORD_ID|380146" "H2RQR8_TAKRU" "1321" "3418" "0" "324" "2420" "1" "699" "3" "0" "638" "2" "700" "Uncharacterized protein;" "Takifugu rubripes (Japanese pufferfish) (Fugu rubripes)" "GO:0005622" "IEA:InterPro;intracellular" "GO:0032319;GO:0043547;GO:0035556" "IEA:GOC;IEA:InterPro;positive regulation of GTPase activity;regulation of Rho GTPase activity;intracellular signal transduction" "GO:0005089;GO:0005096" "IEA:InterPro;IEA:UniProtKB-KW;GTPase activator activity;Rho guanyl-nucleotide exchange factor activity" "PF00621;PF00620;PF00169;PF00168" "RhoGEF;PH;1;RhoGAP;C2" "" "" "IPR011993;IPR001331;IPR000219;IPR008936;IPR000008;IPR000198;IPR001849" "GDS_CDC24_CS;C2_dom;RhoGAP_dom;Rho_GTPase_activation_prot;Pleckstrin_homology;DH-domain;PH_like_dom"
"XLOC_000594" 94.2641156642857 0.225993012241063 0.077626335700258 2.91129305798614 0.00359936248513373 0.0255480615971421 "TCONS_00003428" "4798" "380147" "gnl|BL_ORD_ID|380147" "H2RQR9_TAKRU" "1234" "3192" "0" "1225" "3168" "1" "643" "1" "0" "600" "7" "649" "Uncharacterized protein;" "Takifugu rubripes (Japanese pufferfish) (Fugu rubripes)" "GO:0005622" "IEA:InterPro;intracellular" "GO:0007165;GO:0032319;GO:0043547" "IEA:InterPro;IEA:GOC;signal transduction;positive regulation of GTPase activity;regulation of Rho GTPase activity" "GO:0005089;GO:0005096" "IEA:InterPro;IEA:UniProtKB-KW;GTPase activator activity;Rho guanyl-nucleotide exchange factor activity" "PF00621;PF00620;PF00169;PF00168" "RhoGEF;PH;1;RhoGAP;C2" "" "" "IPR011993;IPR000219;IPR008936;IPR000008;IPR000198;IPR001849" "C2_dom;RhoGAP_dom;Rho_GTPase_activation_prot;Pleckstrin_homology;DH-domain;PH_like_dom"
"XLOC_000594" 94.2641156642857 0.225993012241063 0.077626335700258 2.91129305798614 0.00359936248513373 0.0255480615971421 "TCONS_00003429" "4774" "380147" "gnl|BL_ORD_ID|380147" "H2RQR9_TAKRU" "1240" "3207" "0" "1216" "3144" "1" "643" "1" "0" "600" "2" "644" "Uncharacterized protein;" "Takifugu rubripes (Japanese pufferfish) (Fugu rubripes)" "GO:0005622" "IEA:InterPro;intracellular" "GO:0007165;GO:0032319;GO:0043547" "IEA:InterPro;IEA:GOC;signal transduction;positive regulation of GTPase activity;regulation of Rho GTPase activity" "GO:0005089;GO:0005096" "IEA:InterPro;IEA:UniProtKB-KW;GTPase activator activity;Rho guanyl-nucleotide exchange factor activity" "PF00621;PF00620;PF00169;PF00168" "RhoGEF;PH;1;RhoGAP;C2" "" "" "IPR011993;IPR000219;IPR008936;IPR000008;IPR000198;IPR001849" "C2_dom;RhoGAP_dom;Rho_GTPase_activation_prot;Pleckstrin_homology;DH-domain;PH_like_dom"
"XLOC_000594" 94.2641156642857 0.225993012241063 0.077626335700258 2.91129305798614 0.00359936248513373 0.0255480615971421 "TCONS_00003430" "4177" "309398" "gnl|BL_ORD_ID|309398" "G3QA62_GASAC" "1593" "4124" "0" "31" "2547" "26" "867" "1" "0" "775" "5" "843" "Uncharacterized protein;" "Gasterosteus aculeatus (Three-spined stickleback)" "GO:0005622" "IEA:InterPro;intracellular" "GO:0032319;GO:0043547;GO:0035556" "IEA:GOC;IEA:InterPro;positive regulation of GTPase activity;regulation of Rho GTPase activity;intracellular signal transduction" "GO:0005089;GO:0005096" "IEA:InterPro;IEA:UniProtKB-KW;GTPase activator activity;Rho guanyl-nucleotide exchange factor activity" "PF00621;PF00620;PF00169;PF00168" "RhoGEF;PH;1;RhoGAP;C2" "" "" "IPR011993;IPR001331;IPR000219;IPR008936;IPR000008;IPR000198;IPR001849" "GDS_CDC24_CS;C2_dom;RhoGAP_dom;Rho_GTPase_activation_prot;Pleckstrin_homology;DH-domain;PH_like_dom"
"XLOC_000594" 94.2641156642857 0.225993012241063 0.077626335700258 2.91129305798614 0.00359936248513373 0.0255480615971421 "TCONS_00003431" "4607" "502662" "gnl|BL_ORD_ID|502662" "I3IZU2_ORENI" "1502" "3887" "0" "581" "2977" "59" "857" "2" "0" "729" "2" "800" "Uncharacterized protein;" "Oreochromis niloticus (Nile tilapia) (Tilapia nilotica)" "GO:0005622" "IEA:InterPro;intracellular" "GO:0032319;GO:0043547;GO:0035556" "IEA:GOC;IEA:InterPro;positive regulation of GTPase activity;regulation of Rho GTPase activity;intracellular signal transduction" "GO:0005089;GO:0005096" "IEA:InterPro;IEA:UniProtKB-KW;GTPase activator activity;Rho guanyl-nucleotide exchange factor activity" "PF00621;PF00620;PF00169;PF00168" "RhoGEF;PH;1;RhoGAP;C2" "" "" "IPR011993;IPR001331;IPR000219;IPR008936;IPR000008;IPR000198;IPR001849" "GDS_CDC24_CS;C2_dom;RhoGAP_dom;Rho_GTPase_activation_prot;Pleckstrin_homology;DH-domain;PH_like_dom"
"XLOC_000594" 94.2641156642857 0.225993012241063 0.077626335700258 2.91129305798614 0.00359936248513373 0.0255480615971421 "TCONS_00003432" "4614" "502662" "gnl|BL_ORD_ID|502662" "I3IZU2_ORENI" "1495" "3869" "0" "573" "2984" "59" "857" "3" "0" "729" "7" "805" "Uncharacterized protein;" "Oreochromis niloticus (Nile tilapia) (Tilapia nilotica)" "GO:0005622" "IEA:InterPro;intracellular" "GO:0032319;GO:0043547;GO:0035556" "IEA:GOC;IEA:InterPro;positive regulation of GTPase activity;regulation of Rho GTPase activity;intracellular signal transduction" "GO:0005089;GO:0005096" "IEA:InterPro;IEA:UniProtKB-KW;GTPase activator activity;Rho guanyl-nucleotide exchange factor activity" "PF00621;PF00620;PF00169;PF00168" "RhoGEF;PH;1;RhoGAP;C2" "" "" "IPR011993;IPR001331;IPR000219;IPR008936;IPR000008;IPR000198;IPR001849" "GDS_CDC24_CS;C2_dom;RhoGAP_dom;Rho_GTPase_activation_prot;Pleckstrin_homology;DH-domain;PH_like_dom"
"XLOC_000594" 94.2641156642857 0.225993012241063 0.077626335700258 2.91129305798614 0.00359936248513373 0.0255480615971421 "TCONS_00003433" "4897" "502662" "gnl|BL_ORD_ID|502662" "I3IZU2_ORENI" "664" "1711" "0" "2212" "3267" "510" "857" "1" "0" "321" "6" "353" "Uncharacterized protein;" "Oreochromis niloticus (Nile tilapia) (Tilapia nilotica)" "GO:0005622" "IEA:InterPro;intracellular" "GO:0032319;GO:0043547;GO:0035556" "IEA:GOC;IEA:InterPro;positive regulation of GTPase activity;regulation of Rho GTPase activity;intracellular signal transduction" "GO:0005089;GO:0005096" "IEA:InterPro;IEA:UniProtKB-KW;GTPase activator activity;Rho guanyl-nucleotide exchange factor activity" "PF00621;PF00620;PF00169;PF00168" "RhoGEF;PH;1;RhoGAP;C2" "" "" "IPR011993;IPR001331;IPR000219;IPR008936;IPR000008;IPR000198;IPR001849" "GDS_CDC24_CS;C2_dom;RhoGAP_dom;Rho_GTPase_activation_prot;Pleckstrin_homology;DH-domain;PH_like_dom"
"XLOC_000594" 94.2641156642857 0.225993012241063 0.077626335700258 2.91129305798614 0.00359936248513373 0.0255480615971421 "TCONS_00003434" "4828" "380147" "gnl|BL_ORD_ID|380147" "H2RQR9_TAKRU" "1240" "3207" "0" "1270" "3198" "1" "643" "1" "0" "600" "2" "644" "Uncharacterized protein;" "Takifugu rubripes (Japanese pufferfish) (Fugu rubripes)" "GO:0005622" "IEA:InterPro;intracellular" "GO:0007165;GO:0032319;GO:0043547" "IEA:InterPro;IEA:GOC;signal transduction;positive regulation of GTPase activity;regulation of Rho GTPase activity" "GO:0005089;GO:0005096" "IEA:InterPro;IEA:UniProtKB-KW;GTPase activator activity;Rho guanyl-nucleotide exchange factor activity" "PF00621;PF00620;PF00169;PF00168" "RhoGEF;PH;1;RhoGAP;C2" "" "" "IPR011993;IPR000219;IPR008936;IPR000008;IPR000198;IPR001849" "C2_dom;RhoGAP_dom;Rho_GTPase_activation_prot;Pleckstrin_homology;DH-domain;PH_like_dom"
"XLOC_000594" 94.2641156642857 0.225993012241063 0.077626335700258 2.91129305798614 0.00359936248513373 0.0255480615971421 "TCONS_00003435" "1092" "719513" "gnl|BL_ORD_ID|719513" "Q4SU01_TETNG" "312" "797" "1.82239e-96" "349" "939" "161" "346" "1" "0" "157" "11" "197" "Chromosome 7 SCAF14053" " whole genome shotgun sequence;" "Tetraodon nigroviridis (Spotted green pufferfish) (ChelonodonTetraodon nigroviridis (Spotted green pufferfish) (Chelonodonnigroviridis)" "" "" "GO:0032319;GO:0035556" "IEA:GOC;IEA:InterPro;regulation of Rho GTPase activity;intracellular signal transduction" "GO:0005089" "IEA:InterPro;Rho guanyl-nucleotide exchange factor activity" "PF00621;PF00169" "RhoGEF;1;PH" "" "" "IPR011993;IPR001331;IPR000219;IPR001849"
"XLOC_000594" 94.2641156642857 0.225993012241063 0.077626335700258 2.91129305798614 0.00359936248513373 0.0255480615971421 "TCONS_00003436" "4355" "502662" "gnl|BL_ORD_ID|502662" "I3IZU2_ORENI" "1490" "3857" "0" "311" "2725" "59" "857" "2" "0" "729" "8" "806" "Uncharacterized protein;" "Oreochromis niloticus (Nile tilapia) (Tilapia nilotica)" "GO:0005622" "IEA:InterPro;intracellular" "GO:0032319;GO:0043547;GO:0035556" "IEA:GOC;IEA:InterPro;positive regulation of GTPase activity;regulation of Rho GTPase activity;intracellular signal transduction" "GO:0005089;GO:0005096" "IEA:InterPro;IEA:UniProtKB-KW;GTPase activator activity;Rho guanyl-nucleotide exchange factor activity" "PF00621;PF00620;PF00169;PF00168" "RhoGEF;PH;1;RhoGAP;C2" "" "" "IPR011993;IPR001331;IPR000219;IPR008936;IPR000008;IPR000198;IPR001849" "GDS_CDC24_CS;C2_dom;RhoGAP_dom;Rho_GTPase_activation_prot;Pleckstrin_homology;DH-domain;PH_like_dom"
"XLOC_000594" 94.2641156642857 0.225993012241063 0.077626335700258 2.91129305798614 0.00359936248513373 0.0255480615971421 "TCONS_00003437" "3582" "380147" "gnl|BL_ORD_ID|380147" "H2RQR9_TAKRU" "1172" "3031" "0" "84" "1952" "1" "643" "3" "0" "578" "32" "649" "Uncharacterized protein;" "Takifugu rubripes (Japanese pufferfish) (Fugu rubripes)" "GO:0005622" "IEA:InterPro;intracellular" "GO:0007165;GO:0032319;GO:0043547" "IEA:InterPro;IEA:GOC;signal transduction;positive regulation of GTPase activity;regulation of Rho GTPase activity" "GO:0005089;GO:0005096" "IEA:InterPro;IEA:UniProtKB-KW;GTPase activator activity;Rho guanyl-nucleotide exchange factor activity" "PF00621;PF00620;PF00169;PF00168" "RhoGEF;PH;1;RhoGAP;C2" "" "" "IPR011993;IPR000219;IPR008936;IPR000008;IPR000198;IPR001849" "C2_dom;RhoGAP_dom;Rho_GTPase_activation_prot;Pleckstrin_homology;DH-domain;PH_like_dom"
"XLOC_000594" 94.2641156642857 0.225993012241063 0.077626335700258 2.91129305798614 0.00359936248513373 0.0255480615971421 "TCONS_00003438" "3645" "380147" "gnl|BL_ORD_ID|380147" "H2RQR9_TAKRU" "1237" "3200" "0" "84" "2015" "1" "643" "3" "0" "600" "3" "645" "Uncharacterized protein;" "Takifugu rubripes (Japanese pufferfish) (Fugu rubripes)" "GO:0005622" "IEA:InterPro;intracellular" "GO:0007165;GO:0032319;GO:0043547" "IEA:InterPro;IEA:GOC;signal transduction;positive regulation of GTPase activity;regulation of Rho GTPase activity" "GO:0005089;GO:0005096" "IEA:InterPro;IEA:UniProtKB-KW;GTPase activator activity;Rho guanyl-nucleotide exchange factor activity" "PF00621;PF00620;PF00169;PF00168" "RhoGEF;PH;1;RhoGAP;C2" "" "" "IPR011993;IPR000219;IPR008936;IPR000008;IPR000198;IPR001849" "C2_dom;RhoGAP_dom;Rho_GTPase_activation_prot;Pleckstrin_homology;DH-domain;PH_like_dom"
"XLOC_000594" 94.2641156642857 0.225993012241063 0.077626335700258 2.91129305798614 0.00359936248513373 0.0255480615971421 "TCONS_00003439" "3544" "380147" "gnl|BL_ORD_ID|380147" "H2RQR9_TAKRU" "1091" "2821" "0" "84" "1817" "1" "617" "3" "0" "537" "41" "618" "Uncharacterized protein;" "Takifugu rubripes (Japanese pufferfish) (Fugu rubripes)" "GO:0005622" "IEA:InterPro;intracellular" "GO:0007165;GO:0032319;GO:0043547" "IEA:InterPro;IEA:GOC;signal transduction;positive regulation of GTPase activity;regulation of Rho GTPase activity" "GO:0005089;GO:0005096" "IEA:InterPro;IEA:UniProtKB-KW;GTPase activator activity;Rho guanyl-nucleotide exchange factor activity" "PF00621;PF00620;PF00169;PF00168" "RhoGEF;PH;1;RhoGAP;C2" "" "" "IPR011993;IPR000219;IPR008936;IPR000008;IPR000198;IPR001849" "C2_dom;RhoGAP_dom;Rho_GTPase_activation_prot;Pleckstrin_homology;DH-domain;PH_like_dom"
"XLOC_000594" 94.2641156642857 0.225993012241063 0.077626335700258 2.91129305798614 0.00359936248513373 0.0255480615971421 "TCONS_00003440" "3127" "20955" "gnl|BL_ORD_ID|20955" "A5WUN5_DANRE" "596" "1534" "0" "496" "1497" "1" "324" "1" "0" "292" "28" "343" "Uncharacterized protein;" "Danio rerio (Zebrafish) (Brachydanio rerio)" "GO:0005622" "IEA:InterPro;intracellular" "GO:0007165" "IEA:InterPro;signal transduction" "" "" "PF00620" "1;RhoGAP" "dre:565190" "-" "IPR008936;IPR000198" "RhoGAP_dom;Rho_GTPase_activation_prot"
"XLOC_000594" 94.2641156642857 0.225993012241063 0.077626335700258 2.91129305798614 0.00359936248513373 0.0255480615971421 "TCONS_00003441" "3110" "20955" "gnl|BL_ORD_ID|20955" "A5WUN5_DANRE" "601" "1549" "0" "494" "1480" "1" "324" "2" "0" "292" "23" "338" "Uncharacterized protein;" "Danio rerio (Zebrafish) (Brachydanio rerio)" "GO:0005622" "IEA:InterPro;intracellular" "GO:0007165" "IEA:InterPro;signal transduction" "" "" "PF00620" "1;RhoGAP" "dre:565190" "-" "IPR008936;IPR000198" "RhoGAP_dom;Rho_GTPase_activation_prot"
"XLOC_000594" 94.2641156642857 0.225993012241063 0.077626335700258 2.91129305798614 0.00359936248513373 0.0255480615971421 "TCONS_00003442" "3108" "20955" "gnl|BL_ORD_ID|20955" "A5WUN5_DANRE" "383" "982" "7.12863e-165" "490" "1137" "1" "211" "1" "0" "189" "23" "225" "Uncharacterized protein;" "Danio rerio (Zebrafish) (Brachydanio rerio)" "GO:0005622" "IEA:InterPro;intracellular" "GO:0007165" "IEA:InterPro;signal transduction" "" "" "PF00620" "1;RhoGAP" "dre:565190" "-" "IPR008936;IPR000198" "RhoGAP_dom;Rho_GTPase_activation_prot"
"XLOC_000594" 94.2641156642857 0.225993012241063 0.077626335700258 2.91129305798614 0.00359936248513373 0.0255480615971421 "TCONS_00003443" "3052" "20955" "gnl|BL_ORD_ID|20955" "A5WUN5_DANRE" "545" "1403" "0" "417" "1325" "1" "298" "3" "0" "266" "23" "312" "Uncharacterized protein;" "Danio rerio (Zebrafish) (Brachydanio rerio)" "GO:0005622" "IEA:InterPro;intracellular" "GO:0007165" "IEA:InterPro;signal transduction" "" "" "PF00620" "1;RhoGAP" "dre:565190" "-" "IPR008936;IPR000198" "RhoGAP_dom;Rho_GTPase_activation_prot"
"XLOC_000594" 94.2641156642857 0.225993012241063 0.077626335700258 2.91129305798614 0.00359936248513373 0.0255480615971421 "TCONS_00003444" "2892" "20955" "gnl|BL_ORD_ID|20955" "A5WUN5_DANRE" "490" "1261" "1.25713e-163" "411" "1262" "1" "324" "3" "0" "249" "68" "338" "Uncharacterized protein;" "Danio rerio (Zebrafish) (Brachydanio rerio)" "GO:0005622" "IEA:InterPro;intracellular" "GO:0007165" "IEA:InterPro;signal transduction" "" "" "PF00620" "1;RhoGAP" "dre:565190" "-" "IPR008936;IPR000198" "RhoGAP_dom;Rho_GTPase_activation_prot"
"XLOC_000594" 94.2641156642857 0.225993012241063 0.077626335700258 2.91129305798614 0.00359936248513373 0.0255480615971421 "TCONS_00003445" "3023" "20955" "gnl|BL_ORD_ID|20955" "A5WUN5_DANRE" "302" "773" "1.48313e-160" "905" "1393" "167" "324" "2" "0" "146" "5" "163" "Uncharacterized protein;" "Danio rerio (Zebrafish) (Brachydanio rerio)" "GO:0005622" "IEA:InterPro;intracellular" "GO:0007165" "IEA:InterPro;signal transduction" "" "" "PF00620" "1;RhoGAP" "dre:565190" "-" "IPR008936;IPR000198" "RhoGAP_dom;Rho_GTPase_activation_prot"
"XLOC_000594" 94.2641156642857 0.225993012241063 0.077626335700258 2.91129305798614 0.00359936248513373 0.0255480615971421 "TCONS_00003446" "3028" "20955" "gnl|BL_ORD_ID|20955" "A5WUN5_DANRE" "304" "776" "6.63093e-161" "886" "1398" "159" "324" "1" "0" "147" "5" "171" "Uncharacterized protein;" "Danio rerio (Zebrafish) (Brachydanio rerio)" "GO:0005622" "IEA:InterPro;intracellular" "GO:0007165" "IEA:InterPro;signal transduction" "" "" "PF00620" "1;RhoGAP" "dre:565190" "-" "IPR008936;IPR000198" "RhoGAP_dom;Rho_GTPase_activation_prot"
"XLOC_000594" 94.2641156642857 0.225993012241063 0.077626335700258 2.91129305798614 0.00359936248513373 0.0255480615971421 "TCONS_00003447" "3033" "20955" "gnl|BL_ORD_ID|20955" "A5WUN5_DANRE" "482" "1239" "7.96305e-160" "396" "1403" "1" "324" "3" "0" "259" "30" "345" "Uncharacterized protein;" "Danio rerio (Zebrafish) (Brachydanio rerio)" "GO:0005622" "IEA:InterPro;intracellular" "GO:0007165" "IEA:InterPro;signal transduction" "" "" "PF00620" "1;RhoGAP" "dre:565190" "-" "IPR008936;IPR000198" "RhoGAP_dom;Rho_GTPase_activation_prot"
"XLOC_000594" 94.2641156642857 0.225993012241063 0.077626335700258 2.91129305798614 0.00359936248513373 0.0255480615971421 "TCONS_00003448" "3015" "20955" "gnl|BL_ORD_ID|20955" "A5WUN5_DANRE" "597" "1539" "0" "396" "1385" "1" "324" "3" "0" "292" "24" "339" "Uncharacterized protein;" "Danio rerio (Zebrafish) (Brachydanio rerio)" "GO:0005622" "IEA:InterPro;intracellular" "GO:0007165" "IEA:InterPro;signal transduction" "" "" "PF00620" "1;RhoGAP" "dre:565190" "-" "IPR008936;IPR000198" "RhoGAP_dom;Rho_GTPase_activation_prot"
"XLOC_000595" 13.3273738992858 -0.857410051019775 0.201790188569479 -4.24901754192354 2.1471010678668e-05 0.000381670846428851 "TCONS_00003449" "3318" "72914" "gnl|BL_ORD_ID|72914" "B5X7C3_SALSA" "138" "347" "1.38275e-34" "3059" "3256" "87" "152" "-3" "0" "66" "0" "66" "Mitochondrial import inner membrane translocase subunit Tim22;" "Salmo salar (Atlantic salmon)" "GO:0016021" "IEA:UniProtKB-KW;integral component of membrane" "" "" "" "" "PF02466" "1;Tim17" "" "" "IPR003397" "Tim17/Tim22/Tim23/PMP24"
"XLOC_000597" 29.9859225832142 -0.534151241197382 0.136289075335367 -3.91925207418859 8.88241784792786e-05 0.00129053799547892 "TCONS_00003462" "4603" "74725" "gnl|BL_ORD_ID|74725" "B5XDR8_SALSA" "252" "641" "9.0383e-74" "70" "582" "1" "179" "-2" "0" "135" "8" "179" "Transposable element Tc1 transposase;" "Salmo salar (Atlantic salmon)" "" "" "" "" "GO:0003677" "IEA:InterPro;DNA binding" "" "" "" "" "IPR009057" "Homeodomain-like"
"XLOC_000597" 29.9859225832142 -0.534151241197382 0.136289075335367 -3.91925207418859 8.88241784792786e-05 0.00129053799547892 "TCONS_00003463" "4592" "74725" "gnl|BL_ORD_ID|74725" "B5XDR8_SALSA" "252" "641" "8.94312e-74" "70" "582" "1" "179" "-3" "0" "135" "8" "179" "Transposable element Tc1 transposase;" "Salmo salar (Atlantic salmon)" "" "" "" "" "GO:0003677" "IEA:InterPro;DNA binding" "" "" "" "" "IPR009057" "Homeodomain-like"
"XLOC_000597" 29.9859225832142 -0.534151241197382 0.136289075335367 -3.91925207418859 8.88241784792786e-05 0.00129053799547892 "TCONS_00003464" "4590" "74725" "gnl|BL_ORD_ID|74725" "B5XDR8_SALSA" "252" "641" "8.94312e-74" "70" "582" "1" "179" "-1" "0" "135" "8" "179" "Transposable element Tc1 transposase;" "Salmo salar (Atlantic salmon)" "" "" "" "" "GO:0003677" "IEA:InterPro;DNA binding" "" "" "" "" "IPR009057" "Homeodomain-like"
"XLOC_000597" 29.9859225832142 -0.534151241197382 0.136289075335367 -3.91925207418859 8.88241784792786e-05 0.00129053799547892 "TCONS_00003465" "2990" "74725" "gnl|BL_ORD_ID|74725" "B5XDR8_SALSA" "253" "644" "1.85923e-75" "27" "539" "1" "179" "-1" "0" "135" "8" "179" "Transposable element Tc1 transposase;" "Salmo salar (Atlantic salmon)" "" "" "" "" "GO:0003677" "IEA:InterPro;DNA binding" "" "" "" "" "IPR009057" "Homeodomain-like"
"XLOC_000600" 55.1400645211609 -0.510550014285416 0.119827757927918 -4.26069904931824 2.03788493094006e-05 0.000364088367181351 "TCONS_00003481" "4634" "367713" "gnl|BL_ORD_ID|367713" "H2M999_ORYLA" "629" "1620" "0" "571" "1905" "5" "442" "1" "0" "297" "11" "447" "" "Oryzias latipes (Medaka fish) (Japanese ricefish)" "GO:0016021" "IEA:UniProtKB-KW;integral component of membrane" "GO:0034220;GO:0035590" "IEA:GOC;purinergic nucleotide receptor signaling pathway;ion transmembrane transport" "GO:0005216;GO:0005524;GO:0001614" "ion channel activity;IEA:InterPro;purinergic nucleotide receptor activity;ATP binding" "PF00864" "1;P2X_receptor" "" "" "IPR003048;IPR001429;IPR027309" "P2X_purnocptor;P2X5_purnocptor;P2X_extracellular_dom"
"XLOC_000600" 55.1400645211609 -0.510550014285416 0.119827757927918 -4.26069904931824 2.03788493094006e-05 0.000364088367181351 "TCONS_00003482" "4505" "367713" "gnl|BL_ORD_ID|367713" "H2M999_ORYLA" "625" "1610" "0" "477" "1742" "5" "420" "3" "0" "292" "10" "424" "" "Oryzias latipes (Medaka fish) (Japanese ricefish)" "GO:0016021" "IEA:UniProtKB-KW;integral component of membrane" "GO:0034220;GO:0035590" "IEA:GOC;purinergic nucleotide receptor signaling pathway;ion transmembrane transport" "GO:0005216;GO:0005524;GO:0001614" "ion channel activity;IEA:InterPro;purinergic nucleotide receptor activity;ATP binding" "PF00864" "1;P2X_receptor" "" "" "IPR003048;IPR001429;IPR027309" "P2X_purnocptor;P2X5_purnocptor;P2X_extracellular_dom"
"XLOC_000600" 55.1400645211609 -0.510550014285416 0.119827757927918 -4.26069904931824 2.03788493094006e-05 0.000364088367181351 "TCONS_00003483" "4359" "367713" "gnl|BL_ORD_ID|367713" "H2M999_ORYLA" "617" "1590" "0" "308" "1630" "5" "442" "2" "0" "295" "15" "447" "" "Oryzias latipes (Medaka fish) (Japanese ricefish)" "GO:0016021" "IEA:UniProtKB-KW;integral component of membrane" "GO:0034220;GO:0035590" "IEA:GOC;purinergic nucleotide receptor signaling pathway;ion transmembrane transport" "GO:0005216;GO:0005524;GO:0001614" "ion channel activity;IEA:InterPro;purinergic nucleotide receptor activity;ATP binding" "PF00864" "1;P2X_receptor" "" "" "IPR003048;IPR001429;IPR027309" "P2X_purnocptor;P2X5_purnocptor;P2X_extracellular_dom"
"XLOC_000600" 55.1400645211609 -0.510550014285416 0.119827757927918 -4.26069904931824 2.03788493094006e-05 0.000364088367181351 "TCONS_00003484" "3989" "367713" "gnl|BL_ORD_ID|367713" "H2M999_ORYLA" "498" "1281" "6.87341e-161" "184" "1260" "91" "442" "1" "0" "239" "11" "361" "" "Oryzias latipes (Medaka fish) (Japanese ricefish)" "GO:0016021" "IEA:UniProtKB-KW;integral component of membrane" "GO:0034220;GO:0035590" "IEA:GOC;purinergic nucleotide receptor signaling pathway;ion transmembrane transport" "GO:0005216;GO:0005524;GO:0001614" "ion channel activity;IEA:InterPro;purinergic nucleotide receptor activity;ATP binding" "PF00864" "1;P2X_receptor" "" "" "IPR003048;IPR001429;IPR027309" "P2X_purnocptor;P2X5_purnocptor;P2X_extracellular_dom"
"XLOC_000604" 13.8079484186661 -0.892290004563785 0.193599931768779 -4.60893759833278 4.04731774149163e-06 9.18542607737017e-05 NA NA NA NA NA NA NA NA NA NA NA NA NA NA NA NA NA NA NA NA NA NA NA NA NA NA NA NA NA NA NA
"XLOC_000606" 21.4553322769527 -1.40421317395516 0.226901078110075 -6.18865800749497 6.0678566154249e-10 5.26079445945919e-08 NA NA NA NA NA NA NA NA NA NA NA NA NA NA NA NA NA NA NA NA NA NA NA NA NA NA NA NA NA NA NA
"XLOC_000607" 6.45377553814939 -1.07305643910897 0.239455631931888 -4.48123282986387 7.42130947635873e-06 0.000153855176801812 "TCONS_00003523" "2577" "521209" "gnl|BL_ORD_ID|521209" "I3KHX9_ORENI" "89" "220" "8.52139e-17" "2418" "2573" "552" "603" "-2" "0" "39" "0" "52" "Uncharacterized protein;" "Oreochromis niloticus (Nile tilapia) (Tilapia nilotica)" "GO:0005794;GO:0016021" "IEA:UniProtKB-KW;Golgi apparatus;integral component of membrane" "GO:0006486" "IEA:UniProtKB-UniPathway;protein glycosylation" "GO:0016757" "IEA:UniProtKB-KW;transferase activity" " transferring glycosyl groups" "PF00652;PF00535" "Ricin_B_lectin;1;Glycos_transf_2" "" "" "IPR000772;IPR001173"
"XLOC_000614" 15.7267361305958 -0.541509716872323 0.164679483219969 -3.28826461125704 0.0010080704287458 0.00935803676310639 NA NA NA NA NA NA NA NA NA NA NA NA NA NA NA NA NA NA NA NA NA NA NA NA NA NA NA NA NA NA NA
"XLOC_000615" 4.78307131304815 -1.06165760784829 0.237115682058479 -4.47738251064499 7.55637883818779e-06 0.000155893059476306 "TCONS_00003597" "5632" "206203" "gnl|BL_ORD_ID|206203" "F1QKD9_DANRE" "82" "202" "5.71647e-14" "4727" "5053" "620" "742" "-1" "0" "60" "28" "130" "Uncharacterized protein;" "Danio rerio (Zebrafish) (Brachydanio rerio)" "GO:0005634" "IEA:UniProtKB-KW;nucleus" "" "" "GO:0003677" "IEA:InterPro;DNA binding" "PF01388" "1;ARID" "dre:337153" "-" "IPR017956;IPR001606" "ARID/BRIGHT_DNA-bd;AT_hook_DNA-bd_motif"
"XLOC_000618" 10.2406393117823 -1.04752147159197 0.263975100695705 -3.96825863057247 7.23997364736563e-05 0.00108330889455749 NA NA NA NA NA NA NA NA NA NA NA NA NA NA NA NA NA NA NA NA NA NA NA NA NA NA NA NA NA NA NA
"XLOC_000635" 6.67350637592716 -1.24292531149398 0.240740721276954 -5.16292094208726 2.431258408476e-07 8.23945895169852e-06 NA NA NA NA NA NA NA NA NA NA NA NA NA NA NA NA NA NA NA NA NA NA NA NA NA NA NA NA NA NA NA
"XLOC_000648" 32.8135605556432 0.401740727743067 0.106593009790591 3.76892188833314 0.000163954181506354 0.00212244319973843 "TCONS_00003817" "6238" "516684" "gnl|BL_ORD_ID|516684" "I3K4Z6_ORENI" "1368" "3540" "0" "555" "3104" "1" "837" "3" "0" "728" "17" "852" "Uncharacterized protein;" "Oreochromis niloticus (Nile tilapia) (Tilapia nilotica)" "" "" "" "" "GO:0046872" "IEA:InterPro;metal ion binding" "PF11977" "1;RNase_Zc3h12a" "" "" "IPR000571;IPR021869" "Znf_CCCH;RNase_Zc3h12"
"XLOC_000649" 6.45875726161793 -0.78309651270112 0.251695194283737 -3.11128909286338 0.00186272481938255 0.015195705492119 "TCONS_00003818" "3978" "516686" "gnl|BL_ORD_ID|516686" "I3K4Z8_ORENI" "295" "753" "4.37434e-83" "2733" "3929" "385" "769" "-2" "0" "198" "36" "410" "Uncharacterized protein;" "Oreochromis niloticus (Nile tilapia) (Tilapia nilotica)" "" "" "GO:0030178" "negative regulation of Wnt signaling pathway;IEA:Ensembl" "" "" "PF09422" "WTX;1" "" "" "IPR019003" "Uncharacterised_FAM123"
"XLOC_000655" 56.5705284157973 -0.42145825419668 0.102387156516157 -4.11631955156577 3.84970471032847e-05 0.000630649462515788 "TCONS_00003841" "1166" "90183" "gnl|BL_ORD_ID|90183" "B9ENH0_SALSA" "242" "616" "2.37948e-77" "191" "535" "1" "115" "2" "0" "115" "0" "115" "" "Salmo salar (Atlantic salmon)" "" "" "" "" "" "" "PF04908" "1;SH3BGR" "" "" "IPR006993;IPR012336" "Glut_rich_SH3-bd;Thioredoxin-like_fold"
"XLOC_000655" 56.5705284157973 -0.42145825419668 0.102387156516157 -4.11631955156577 3.84970471032847e-05 0.000630649462515788 "TCONS_00003842" "1093" "90183" "gnl|BL_ORD_ID|90183" "B9ENH0_SALSA" "242" "617" "8.13879e-78" "118" "462" "1" "115" "1" "0" "115" "0" "115" "" "Salmo salar (Atlantic salmon)" "" "" "" "" "" "" "PF04908" "1;SH3BGR" "" "" "IPR006993;IPR012336" "Glut_rich_SH3-bd;Thioredoxin-like_fold"
"XLOC_000655" 56.5705284157973 -0.42145825419668 0.102387156516157 -4.11631955156577 3.84970471032847e-05 0.000630649462515788 "TCONS_00003843" "1075" "90183" "gnl|BL_ORD_ID|90183" "B9ENH0_SALSA" "242" "617" "6.26835e-78" "100" "444" "1" "115" "1" "0" "115" "0" "115" "" "Salmo salar (Atlantic salmon)" "" "" "" "" "" "" "PF04908" "1;SH3BGR" "" "" "IPR006993;IPR012336" "Glut_rich_SH3-bd;Thioredoxin-like_fold"
"XLOC_000655" 56.5705284157973 -0.42145825419668 0.102387156516157 -4.11631955156577 3.84970471032847e-05 0.000630649462515788 "TCONS_00003844" "1079" "90183" "gnl|BL_ORD_ID|90183" "B9ENH0_SALSA" "243" "618" "5.55807e-78" "104" "448" "1" "115" "2" "0" "115" "0" "115" "" "Salmo salar (Atlantic salmon)" "" "" "" "" "" "" "PF04908" "1;SH3BGR" "" "" "IPR006993;IPR012336" "Glut_rich_SH3-bd;Thioredoxin-like_fold"
"XLOC_000655" 56.5705284157973 -0.42145825419668 0.102387156516157 -4.11631955156577 3.84970471032847e-05 0.000630649462515788 "TCONS_00003845" "1907" "90183" "gnl|BL_ORD_ID|90183" "B9ENH0_SALSA" "242" "616" "1.12531e-74" "932" "1276" "1" "115" "2" "0" "115" "0" "115" "" "Salmo salar (Atlantic salmon)" "" "" "" "" "" "" "PF04908" "1;SH3BGR" "" "" "IPR006993;IPR012336" "Glut_rich_SH3-bd;Thioredoxin-like_fold"
"XLOC_000655" 56.5705284157973 -0.42145825419668 0.102387156516157 -4.11631955156577 3.84970471032847e-05 0.000630649462515788 "TCONS_00003846" "1023" "90183" "gnl|BL_ORD_ID|90183" "B9ENH0_SALSA" "144" "363" "2.20258e-40" "174" "389" "16" "89" "3" "0" "68" "2" "74" "" "Salmo salar (Atlantic salmon)" "" "" "" "" "" "" "PF04908" "1;SH3BGR" "" "" "IPR006993;IPR012336" "Glut_rich_SH3-bd;Thioredoxin-like_fold"
"XLOC_000655" 56.5705284157973 -0.42145825419668 0.102387156516157 -4.11631955156577 3.84970471032847e-05 0.000630649462515788 "TCONS_00003847" "1142" "90183" "gnl|BL_ORD_ID|90183" "B9ENH0_SALSA" "215" "545" "6.90303e-67" "212" "511" "16" "115" "2" "0" "100" "0" "100" "" "Salmo salar (Atlantic salmon)" "" "" "" "" "" "" "PF04908" "1;SH3BGR" "" "" "IPR006993;IPR012336" "Glut_rich_SH3-bd;Thioredoxin-like_fold"
"XLOC_000655" 56.5705284157973 -0.42145825419668 0.102387156516157 -4.11631955156577 3.84970471032847e-05 0.000630649462515788 "TCONS_00003848" "868" "90183" "gnl|BL_ORD_ID|90183" "B9ENH0_SALSA" "121" "303" "4.78641e-32" "681" "866" "8" "69" "3" "0" "56" "0" "62" "" "Salmo salar (Atlantic salmon)" "" "" "" "" "" "" "PF04908" "1;SH3BGR" "" "" "IPR006993;IPR012336" "Glut_rich_SH3-bd;Thioredoxin-like_fold"
"XLOC_000658" 4.8326643317989 -0.894330622327102 0.280179683457301 -3.19198955217393 0.0014129644349204 0.0121979312121534 NA NA NA NA NA NA NA NA NA NA NA NA NA NA NA NA NA NA NA NA NA NA NA NA NA NA NA NA NA NA NA
"XLOC_000660" 103.137958780084 0.639598416109322 0.211909218752923 3.01826612298103 0.00254225547125838 0.0194278272299567 "TCONS_00003877" "3231" "865783" "gnl|BL_ORD_ID|865783" "T1DLL7_CROHD" "66" "159" "3.57112e-10" "1971" "2069" "144" "176" "-2" "0" "31" "0" "33" "Ras-related protein rab-4b;" "Crotalus horridus (Timber rattlesnake)" "" "" "GO:0007264;GO:0015031" "IEA:InterPro;protein transport;small GTPase mediated signal transduction" "GO:0005525" "IEA:UniProtKB-KW;GTP binding" "PF00071" "1;Ras" "" "" "IPR001806;IPR005225;IPR003579;IPR027417" "Small_GTPase_Rab_type;Small_GTPase;Small_GTP-bd_dom;P-loop_NTPase"
"XLOC_000660" 103.137958780084 0.639598416109322 0.211909218752923 3.01826612298103 0.00254225547125838 0.0194278272299567 "TCONS_00003878" "2624" "865783" "gnl|BL_ORD_ID|865783" "T1DLL7_CROHD" "66" "159" "2.72621e-10" "1789" "1887" "144" "176" "-3" "0" "31" "0" "33" "Ras-related protein rab-4b;" "Crotalus horridus (Timber rattlesnake)" "" "" "GO:0007264;GO:0015031" "IEA:InterPro;protein transport;small GTPase mediated signal transduction" "GO:0005525" "IEA:UniProtKB-KW;GTP binding" "PF00071" "1;Ras" "" "" "IPR001806;IPR005225;IPR003579;IPR027417" "Small_GTPase_Rab_type;Small_GTPase;Small_GTP-bd_dom;P-loop_NTPase"
"XLOC_000668" 9.82959400666263 -0.844743413494632 0.200602248446603 -4.21103661616978 2.54201535593339e-05 0.000440782343681603 "TCONS_00003918" "2844" "325199" "gnl|BL_ORD_ID|325199" "G9BRW1_CYPCA" "196" "496" "1.62485e-53" "1415" "1873" "174" "332" "-3" "0" "103" "8" "160" "TC1-like transposase;" "Cyprinus carpio (Common carp)" "" "" "GO:0015074;GO:0006313" "IEA:InterPro;DNA integration;transposition" " DNA-mediated" "GO:0003677;GO:0004803" "IEA:InterPro;transposase activity;DNA binding" "PF01498" "1;HTH_Tnp_Tc3_2" "" "" "IPR009057;IPR002492"
"XLOC_000670" 71.1434981850264 0.256533092563152 0.0959144555607035 2.67460302061344 0.00748177850644646 0.044750104589479 "TCONS_00003924" "7777" "621035" "gnl|BL_ORD_ID|621035" "M4ABN7_XIPMA" "2297" "5952" "0" "653" "4729" "2" "1359" "2" "0" "1219" "3" "1360" "Uncharacterized protein;" "Xiphophorus maculatus (Southern platyfish) (Platypoecilus maculatus)" "GO:0005622" "IEA:InterPro;intracellular" "GO:0007264" "IEA:InterPro;small GTPase mediated signal transduction" "GO:0005525" "IEA:InterPro;GTP binding" "PF00071;PF00620;PF01846" "1;RhoGAP;FF;Ras" "" "" "IPR001806;IPR002713;IPR027417;IPR008936;IPR000198" "RhoGAP_dom;Small_GTPase;Rho_GTPase_activation_prot;FF_domain;P-loop_NTPase"
"XLOC_000670" 71.1434981850264 0.256533092563152 0.0959144555607035 2.67460302061344 0.00748177850644646 0.044750104589479 "TCONS_00003925" "7900" "621035" "gnl|BL_ORD_ID|621035" "M4ABN7_XIPMA" "2297" "5952" "0" "776" "4852" "2" "1359" "2" "0" "1219" "3" "1360" "Uncharacterized protein;" "Xiphophorus maculatus (Southern platyfish) (Platypoecilus maculatus)" "GO:0005622" "IEA:InterPro;intracellular" "GO:0007264" "IEA:InterPro;small GTPase mediated signal transduction" "GO:0005525" "IEA:InterPro;GTP binding" "PF00071;PF00620;PF01846" "1;RhoGAP;FF;Ras" "" "" "IPR001806;IPR002713;IPR027417;IPR008936;IPR000198" "RhoGAP_dom;Small_GTPase;Rho_GTPase_activation_prot;FF_domain;P-loop_NTPase"
"XLOC_000670" 71.1434981850264 0.256533092563152 0.0959144555607035 2.67460302061344 0.00748177850644646 0.044750104589479 "TCONS_00003926" "6572" "415101" "gnl|BL_ORD_ID|415101" "H2UL95_TAKRU" "2535" "6568" "0" "949" "5397" "1" "1482" "1" "0" "1329" "3" "1484" "Uncharacterized protein;" "Takifugu rubripes (Japanese pufferfish) (Fugu rubripes)" "GO:0005622" "IEA:InterPro;intracellular" "GO:0007264" "IEA:InterPro;small GTPase mediated signal transduction" "GO:0005525" "IEA:InterPro;GTP binding" "PF00071;PF00620;PF01846" "1;RhoGAP;FF;Ras" "" "" "IPR001806;IPR002713;IPR027417;IPR008936;IPR000198" "RhoGAP_dom;Small_GTPase;Rho_GTPase_activation_prot;FF_domain;P-loop_NTPase"
"XLOC_000670" 71.1434981850264 0.256533092563152 0.0959144555607035 2.67460302061344 0.00748177850644646 0.044750104589479 "TCONS_00003927" "8246" "415101" "gnl|BL_ORD_ID|415101" "H2UL95_TAKRU" "2535" "6568" "0" "1013" "5461" "1" "1482" "2" "0" "1329" "3" "1484" "Uncharacterized protein;" "Takifugu rubripes (Japanese pufferfish) (Fugu rubripes)" "GO:0005622" "IEA:InterPro;intracellular" "GO:0007264" "IEA:InterPro;small GTPase mediated signal transduction" "GO:0005525" "IEA:InterPro;GTP binding" "PF00071;PF00620;PF01846" "1;RhoGAP;FF;Ras" "" "" "IPR001806;IPR002713;IPR027417;IPR008936;IPR000198" "RhoGAP_dom;Small_GTPase;Rho_GTPase_activation_prot;FF_domain;P-loop_NTPase"
"XLOC_000679" 2.86331273806218 -0.867895636247112 0.295206364637056 -2.93996248120922 0.00328251991506853 0.0238012167469207 NA NA NA NA NA NA NA NA NA NA NA NA NA NA NA NA NA NA NA NA NA NA NA NA NA NA NA NA NA NA NA
"XLOC_000680" 27.0376330745264 0.774734822951506 0.182420074301624 4.24698227932148 2.16669089264232e-05 0.000384830444425905 "TCONS_00003998" "2490" "206403" "gnl|BL_ORD_ID|206403" "F1QL02_DANRE" "228" "580" "3.45605e-68" "171" "524" "2" "119" "3" "0" "109" "0" "118" "Uncharacterized protein;" "Danio rerio (Zebrafish) (Brachydanio rerio)" "" "" "" "" "" "" "" "" "" "" "" ""
"XLOC_000680" 27.0376330745264 0.774734822951506 0.182420074301624 4.24698227932148 2.16669089264232e-05 0.000384830444425905 "TCONS_00003999" "4344" "505996" "gnl|BL_ORD_ID|505996" "I3J9D3_ORENI" "163" "410" "3.37725e-58" "2133" "2378" "805" "886" "3" "0" "78" "0" "82" "Uncharacterized protein;" "Oreochromis niloticus (Nile tilapia) (Tilapia nilotica)" "GO:0016021;GO:0030054;GO:0045211" "IEA:UniProtKB-KW;cell junction;postsynaptic membrane;integral component of membrane" "GO:0035235;GO:0034220" "ionotropic glutamate receptor signaling pathway;IEA:GOC;ion transmembrane transport" "GO:0004970;GO:0005234" "ionotropic glutamate receptor activity;IEA:InterPro;extracellular-glutamate-gated ion channel activity" "PF00497;PF00060;PF01094" "Lig_chan;1;SBP_bac_3;ANF_receptor" "" "" "IPR001638;IPR028082;IPR001320;IPR001508;IPR001828;IPR019594" "Glu_rcpt_Glu/Gly-bd;SBP_bac_3;ANF_lig-bd_rcpt;Peripla_BP_I;NMDA_rcpt;Iontro_glu_rcpt"
"XLOC_000680" 27.0376330745264 0.774734822951506 0.182420074301624 4.24698227932148 2.16669089264232e-05 0.000384830444425905 "TCONS_00004000" "4349" "206403" "gnl|BL_ORD_ID|206403" "F1QL02_DANRE" "228" "580" "9.1106e-67" "2030" "2383" "2" "119" "2" "0" "109" "0" "118" "Uncharacterized protein;" "Danio rerio (Zebrafish) (Brachydanio rerio)" "" "" "" "" "" "" "" "" "" "" "" ""
"XLOC_000680" 27.0376330745264 0.774734822951506 0.182420074301624 4.24698227932148 2.16669089264232e-05 0.000384830444425905 "TCONS_00004001" "4350" "928688" "gnl|BL_ORD_ID|928688" "V8NLW6_OPHHA" "150" "377" "4.10292e-47" "2139" "2378" "779" "858" "3" "0" "70" "0" "80" "Glutamate receptor 3;" "Ophiophagus hannah (King cobra) (Naja hannah)" "" "" "" "" "" "" "" "" "" "" "" ""
"XLOC_000680" 27.0376330745264 0.774734822951506 0.182420074301624 4.24698227932148 2.16669089264232e-05 0.000384830444425905 "TCONS_00004002" "4351" "206403" "gnl|BL_ORD_ID|206403" "F1QL02_DANRE" "228" "580" "9.13361e-67" "2030" "2383" "2" "119" "2" "0" "109" "0" "118" "Uncharacterized protein;" "Danio rerio (Zebrafish) (Brachydanio rerio)" "" "" "" "" "" "" "" "" "" "" "" ""
"XLOC_000680" 27.0376330745264 0.774734822951506 0.182420074301624 4.24698227932148 2.16669089264232e-05 0.000384830444425905 "TCONS_00004003" "5810" "663265" "gnl|BL_ORD_ID|663265" "O57355_CARAU" "155" "391" "1.55739e-41" "3602" "3844" "1" "81" "2" "0" "75" "0" "81" "C-FLIP AMPA glutamate;" "Carassius auratus (Goldfish)" "" "" "" "" "" "" "" "" "" "" "" ""
"XLOC_000680" 27.0376330745264 0.774734822951506 0.182420074301624 4.24698227932148 2.16669089264232e-05 0.000384830444425905 "TCONS_00004004" "4353" "505996" "gnl|BL_ORD_ID|505996" "I3J9D3_ORENI" "162" "408" "1.64846e-57" "2145" "2387" "806" "886" "3" "0" "78" "0" "81" "Uncharacterized protein;" "Oreochromis niloticus (Nile tilapia) (Tilapia nilotica)" "GO:0016021;GO:0030054;GO:0045211" "IEA:UniProtKB-KW;cell junction;postsynaptic membrane;integral component of membrane" "GO:0035235;GO:0034220" "ionotropic glutamate receptor signaling pathway;IEA:GOC;ion transmembrane transport" "GO:0004970;GO:0005234" "ionotropic glutamate receptor activity;IEA:InterPro;extracellular-glutamate-gated ion channel activity" "PF00497;PF00060;PF01094" "Lig_chan;1;SBP_bac_3;ANF_receptor" "" "" "IPR001638;IPR028082;IPR001320;IPR001508;IPR001828;IPR019594" "Glu_rcpt_Glu/Gly-bd;SBP_bac_3;ANF_lig-bd_rcpt;Peripla_BP_I;NMDA_rcpt;Iontro_glu_rcpt"
"XLOC_000680" 27.0376330745264 0.774734822951506 0.182420074301624 4.24698227932148 2.16669089264232e-05 0.000384830444425905 "TCONS_00004005" "4863" "206403" "gnl|BL_ORD_ID|206403" "F1QL02_DANRE" "228" "580" "1.31661e-66" "2030" "2383" "2" "119" "2" "0" "109" "0" "118" "Uncharacterized protein;" "Danio rerio (Zebrafish) (Brachydanio rerio)" "" "" "" "" "" "" "" "" "" "" "" ""
"XLOC_000680" 27.0376330745264 0.774734822951506 0.182420074301624 4.24698227932148 2.16669089264232e-05 0.000384830444425905 "TCONS_00004006" "2403" "206403" "gnl|BL_ORD_ID|206403" "F1QL02_DANRE" "228" "580" "2.65014e-68" "84" "437" "2" "119" "3" "0" "109" "0" "118" "Uncharacterized protein;" "Danio rerio (Zebrafish) (Brachydanio rerio)" "" "" "" "" "" "" "" "" "" "" "" ""
"XLOC_000680" 27.0376330745264 0.774734822951506 0.182420074301624 4.24698227932148 2.16669089264232e-05 0.000384830444425905 "TCONS_00004007" "2294" "778365" "gnl|BL_ORD_ID|778365" "Q7ZZ89_DANRE" "176" "445" "9.08514e-49" "2" "328" "93" "201" "2" "0" "104" "0" "109" "Novel protein similar to human ionotrophic glutamate receptor AMPA 3 (GRIA3);" "Danio rerio (Zebrafish) (Brachydanio rerio)" "" "" "" "" "GO:0005215" "IEA:InterPro;transporter activity" "PF00497" "1;SBP_bac_3" "" "" "IPR001638" "SBP_bac_3"
"XLOC_000680" 27.0376330745264 0.774734822951506 0.182420074301624 4.24698227932148 2.16669089264232e-05 0.000384830444425905 "TCONS_00004008" "2319" "778365" "gnl|BL_ORD_ID|778365" "Q7ZZ89_DANRE" "190" "481" "1.19208e-53" "1" "351" "85" "201" "1" "0" "112" "0" "117" "Novel protein similar to human ionotrophic glutamate receptor AMPA 3 (GRIA3);" "Danio rerio (Zebrafish) (Brachydanio rerio)" "" "" "" "" "GO:0005215" "IEA:InterPro;transporter activity" "PF00497" "1;SBP_bac_3" "" "" "IPR001638" "SBP_bac_3"
"XLOC_000680" 27.0376330745264 0.774734822951506 0.182420074301624 4.24698227932148 2.16669089264232e-05 0.000384830444425905 "TCONS_00004009" "2871" "793042" "gnl|BL_ORD_ID|793042" "Q90731_CHICK" "249" "635" "3.07785e-72" "2" "391" "224" "353" "2" "0" "120" "0" "130" "GluR3 flip;" "Gallus gallus (Chicken)" "GO:0016021;GO:0030054;GO:0045211" "IEA:UniProtKB-KW;cell junction;postsynaptic membrane;integral component of membrane" "GO:0035235;GO:0034220" "ionotropic glutamate receptor signaling pathway;IEA:GOC;ion transmembrane transport" "GO:0004970;GO:0005234" "ionotropic glutamate receptor activity;IEA:InterPro;extracellular-glutamate-gated ion channel activity" "PF00497;PF00060" "1;Lig_chan;SBP_bac_3" "gga:396138" "-" "IPR001638;IPR001320;IPR001508" "SBP_bac_3;NMDA_rcpt;Iontro_glu_rcpt"
"XLOC_000680" 27.0376330745264 0.774734822951506 0.182420074301624 4.24698227932148 2.16669089264232e-05 0.000384830444425905 "TCONS_00004010" "2234" "778365" "gnl|BL_ORD_ID|778365" "Q7ZZ89_DANRE" "163" "411" "4.63887e-44" "11" "268" "116" "201" "2" "0" "79" "0" "86" "Novel protein similar to human ionotrophic glutamate receptor AMPA 3 (GRIA3);" "Danio rerio (Zebrafish) (Brachydanio rerio)" "" "" "" "" "GO:0005215" "IEA:InterPro;transporter activity" "PF00497" "1;SBP_bac_3" "" "" "IPR001638" "SBP_bac_3"
"XLOC_000680" 27.0376330745264 0.774734822951506 0.182420074301624 4.24698227932148 2.16669089264232e-05 0.000384830444425905 "TCONS_00004011" "5184" "505996" "gnl|BL_ORD_ID|505996" "I3J9D3_ORENI" "991" "2560" "0" "3" "1514" "302" "805" "3" "0" "481" "0" "504" "Uncharacterized protein;" "Oreochromis niloticus (Nile tilapia) (Tilapia nilotica)" "GO:0016021;GO:0030054;GO:0045211" "IEA:UniProtKB-KW;cell junction;postsynaptic membrane;integral component of membrane" "GO:0035235;GO:0034220" "ionotropic glutamate receptor signaling pathway;IEA:GOC;ion transmembrane transport" "GO:0004970;GO:0005234" "ionotropic glutamate receptor activity;IEA:InterPro;extracellular-glutamate-gated ion channel activity" "PF00497;PF00060;PF01094" "Lig_chan;1;SBP_bac_3;ANF_receptor" "" "" "IPR001638;IPR028082;IPR001320;IPR001508;IPR001828;IPR019594" "Glu_rcpt_Glu/Gly-bd;SBP_bac_3;ANF_lig-bd_rcpt;Peripla_BP_I;NMDA_rcpt;Iontro_glu_rcpt"
"XLOC_000680" 27.0376330745264 0.774734822951506 0.182420074301624 4.24698227932148 2.16669089264232e-05 0.000384830444425905 "TCONS_00004012" "3723" "505996" "gnl|BL_ORD_ID|505996" "I3J9D3_ORENI" "1151" "2975" "0" "3" "1757" "302" "886" "3" "0" "559" "0" "585" "Uncharacterized protein;" "Oreochromis niloticus (Nile tilapia) (Tilapia nilotica)" "GO:0016021;GO:0030054;GO:0045211" "IEA:UniProtKB-KW;cell junction;postsynaptic membrane;integral component of membrane" "GO:0035235;GO:0034220" "ionotropic glutamate receptor signaling pathway;IEA:GOC;ion transmembrane transport" "GO:0004970;GO:0005234" "ionotropic glutamate receptor activity;IEA:InterPro;extracellular-glutamate-gated ion channel activity" "PF00497;PF00060;PF01094" "Lig_chan;1;SBP_bac_3;ANF_receptor" "" "" "IPR001638;IPR028082;IPR001320;IPR001508;IPR001828;IPR019594" "Glu_rcpt_Glu/Gly-bd;SBP_bac_3;ANF_lig-bd_rcpt;Peripla_BP_I;NMDA_rcpt;Iontro_glu_rcpt"
"XLOC_000692" 12.6298237268427 -1.13265608860759 0.179870651264129 -6.29705891787957 3.03346004355542e-10 2.89654441456251e-08 "TCONS_00004095" "2004" "460413" "gnl|BL_ORD_ID|460413" "H3D2J7_TETNG" "84" "206" "6.85152e-16" "1773" "1928" "284" "333" "-2" "0" "40" "2" "52" "Uncharacterized protein;" "Tetraodon nigroviridis (Spotted green pufferfish) (ChelonodonTetraodon nigroviridis (Spotted green pufferfish) (Chelonodonnigroviridis)" "" "" "" "" "GO:0008270" "IEA:InterPro;zinc ion binding" "PF13639" "1;zf-RING_2" "" "" "IPR001841;IPR013083" "Znf_RING/FYVE/PHD;Znf_RING"
"XLOC_000698" 14.5435189044354 -0.791669292641058 0.223600833763973 -3.5405471406995 0.000399298296068569 0.00441042171173122 "TCONS_00004104" "2369" "309575" "gnl|BL_ORD_ID|309575" "G3QAP1_GASAC" "126" "316" "3.67172e-28" "1875" "2102" "860" "935" "-1" "0" "58" "0" "76" "Uncharacterized protein;" "Gasterosteus aculeatus (Three-spined stickleback)" "" "" "GO:0007154" "IEA:InterPro;cell communication" "GO:0003824;GO:0035091" "IEA:InterPro;phosphatidylinositol binding;catalytic activity" "PF00787;PF13091;PF00614" "1;PLDc_2;PX;PLDc" "" "" "IPR016555;IPR015679;IPR025202;IPR001736;IPR001683;IPR001849" "PLipase_D/transphosphatidylase;PLipase_D_euk;Phox;PLipase_D_fam;Pleckstrin_homology;PLD-like_dom"
"XLOC_000698" 14.5435189044354 -0.791669292641058 0.223600833763973 -3.5405471406995 0.000399298296068569 0.00441042171173122 "TCONS_00004105" "2371" "309575" "gnl|BL_ORD_ID|309575" "G3QAP1_GASAC" "126" "316" "3.68469e-28" "1877" "2104" "860" "935" "-1" "0" "58" "0" "76" "Uncharacterized protein;" "Gasterosteus aculeatus (Three-spined stickleback)" "" "" "GO:0007154" "IEA:InterPro;cell communication" "GO:0003824;GO:0035091" "IEA:InterPro;phosphatidylinositol binding;catalytic activity" "PF00787;PF13091;PF00614" "1;PLDc_2;PX;PLDc" "" "" "IPR016555;IPR015679;IPR025202;IPR001736;IPR001683;IPR001849" "PLipase_D/transphosphatidylase;PLipase_D_euk;Phox;PLipase_D_fam;Pleckstrin_homology;PLD-like_dom"
"XLOC_000698" 14.5435189044354 -0.791669292641058 0.223600833763973 -3.5405471406995 0.000399298296068569 0.00441042171173122 "TCONS_00004106" "2340" "309575" "gnl|BL_ORD_ID|309575" "G3QAP1_GASAC" "126" "316" "3.55543e-28" "1846" "2073" "860" "935" "-1" "0" "58" "0" "76" "Uncharacterized protein;" "Gasterosteus aculeatus (Three-spined stickleback)" "" "" "GO:0007154" "IEA:InterPro;cell communication" "GO:0003824;GO:0035091" "IEA:InterPro;phosphatidylinositol binding;catalytic activity" "PF00787;PF13091;PF00614" "1;PLDc_2;PX;PLDc" "" "" "IPR016555;IPR015679;IPR025202;IPR001736;IPR001683;IPR001849" "PLipase_D/transphosphatidylase;PLipase_D_euk;Phox;PLipase_D_fam;Pleckstrin_homology;PLD-like_dom"
"XLOC_000698" 14.5435189044354 -0.791669292641058 0.223600833763973 -3.5405471406995 0.000399298296068569 0.00441042171173122 "TCONS_00004107" "2070" "309575" "gnl|BL_ORD_ID|309575" "G3QAP1_GASAC" "126" "316" "2.38604e-28" "1576" "1803" "860" "935" "-1" "0" "58" "0" "76" "Uncharacterized protein;" "Gasterosteus aculeatus (Three-spined stickleback)" "" "" "GO:0007154" "IEA:InterPro;cell communication" "GO:0003824;GO:0035091" "IEA:InterPro;phosphatidylinositol binding;catalytic activity" "PF00787;PF13091;PF00614" "1;PLDc_2;PX;PLDc" "" "" "IPR016555;IPR015679;IPR025202;IPR001736;IPR001683;IPR001849" "PLipase_D/transphosphatidylase;PLipase_D_euk;Phox;PLipase_D_fam;Pleckstrin_homology;PLD-like_dom"
"XLOC_000698" 14.5435189044354 -0.791669292641058 0.223600833763973 -3.5405471406995 0.000399298296068569 0.00441042171173122 "TCONS_00004108" "2376" "309575" "gnl|BL_ORD_ID|309575" "G3QAP1_GASAC" "126" "316" "3.71065e-28" "1882" "2109" "860" "935" "-1" "0" "58" "0" "76" "Uncharacterized protein;" "Gasterosteus aculeatus (Three-spined stickleback)" "" "" "GO:0007154" "IEA:InterPro;cell communication" "GO:0003824;GO:0035091" "IEA:InterPro;phosphatidylinositol binding;catalytic activity" "PF00787;PF13091;PF00614" "1;PLDc_2;PX;PLDc" "" "" "IPR016555;IPR015679;IPR025202;IPR001736;IPR001683;IPR001849" "PLipase_D/transphosphatidylase;PLipase_D_euk;Phox;PLipase_D_fam;Pleckstrin_homology;PLD-like_dom"
"XLOC_000698" 14.5435189044354 -0.791669292641058 0.223600833763973 -3.5405471406995 0.000399298296068569 0.00441042171173122 "TCONS_00004109" "2414" "309575" "gnl|BL_ORD_ID|309575" "G3QAP1_GASAC" "126" "316" "3.86734e-28" "1920" "2147" "860" "935" "-1" "0" "58" "0" "76" "Uncharacterized protein;" "Gasterosteus aculeatus (Three-spined stickleback)" "" "" "GO:0007154" "IEA:InterPro;cell communication" "GO:0003824;GO:0035091" "IEA:InterPro;phosphatidylinositol binding;catalytic activity" "PF00787;PF13091;PF00614" "1;PLDc_2;PX;PLDc" "" "" "IPR016555;IPR015679;IPR025202;IPR001736;IPR001683;IPR001849" "PLipase_D/transphosphatidylase;PLipase_D_euk;Phox;PLipase_D_fam;Pleckstrin_homology;PLD-like_dom"
"XLOC_000698" 14.5435189044354 -0.791669292641058 0.223600833763973 -3.5405471406995 0.000399298296068569 0.00441042171173122 "TCONS_00004110" "2406" "309575" "gnl|BL_ORD_ID|309575" "G3QAP1_GASAC" "126" "316" "3.84111e-28" "1912" "2139" "860" "935" "-1" "0" "58" "0" "76" "Uncharacterized protein;" "Gasterosteus aculeatus (Three-spined stickleback)" "" "" "GO:0007154" "IEA:InterPro;cell communication" "GO:0003824;GO:0035091" "IEA:InterPro;phosphatidylinositol binding;catalytic activity" "PF00787;PF13091;PF00614" "1;PLDc_2;PX;PLDc" "" "" "IPR016555;IPR015679;IPR025202;IPR001736;IPR001683;IPR001849" "PLipase_D/transphosphatidylase;PLipase_D_euk;Phox;PLipase_D_fam;Pleckstrin_homology;PLD-like_dom"
"XLOC_000698" 14.5435189044354 -0.791669292641058 0.223600833763973 -3.5405471406995 0.000399298296068569 0.00441042171173122 "TCONS_00004111" "2428" "309575" "gnl|BL_ORD_ID|309575" "G3QAP1_GASAC" "126" "316" "3.93311e-28" "1934" "2161" "860" "935" "-1" "0" "58" "0" "76" "Uncharacterized protein;" "Gasterosteus aculeatus (Three-spined stickleback)" "" "" "GO:0007154" "IEA:InterPro;cell communication" "GO:0003824;GO:0035091" "IEA:InterPro;phosphatidylinositol binding;catalytic activity" "PF00787;PF13091;PF00614" "1;PLDc_2;PX;PLDc" "" "" "IPR016555;IPR015679;IPR025202;IPR001736;IPR001683;IPR001849" "PLipase_D/transphosphatidylase;PLipase_D_euk;Phox;PLipase_D_fam;Pleckstrin_homology;PLD-like_dom"
"XLOC_000698" 14.5435189044354 -0.791669292641058 0.223600833763973 -3.5405471406995 0.000399298296068569 0.00441042171173122 "TCONS_00004112" "2493" "309575" "gnl|BL_ORD_ID|309575" "G3QAP1_GASAC" "126" "316" "4.22609e-28" "1999" "2226" "860" "935" "-1" "0" "58" "0" "76" "Uncharacterized protein;" "Gasterosteus aculeatus (Three-spined stickleback)" "" "" "GO:0007154" "IEA:InterPro;cell communication" "GO:0003824;GO:0035091" "IEA:InterPro;phosphatidylinositol binding;catalytic activity" "PF00787;PF13091;PF00614" "1;PLDc_2;PX;PLDc" "" "" "IPR016555;IPR015679;IPR025202;IPR001736;IPR001683;IPR001849" "PLipase_D/transphosphatidylase;PLipase_D_euk;Phox;PLipase_D_fam;Pleckstrin_homology;PLD-like_dom"
"XLOC_000698" 14.5435189044354 -0.791669292641058 0.223600833763973 -3.5405471406995 0.000399298296068569 0.00441042171173122 "TCONS_00004113" "2468" "309575" "gnl|BL_ORD_ID|309575" "G3QAP1_GASAC" "126" "316" "4.10552e-28" "1974" "2201" "860" "935" "-1" "0" "58" "0" "76" "Uncharacterized protein;" "Gasterosteus aculeatus (Three-spined stickleback)" "" "" "GO:0007154" "IEA:InterPro;cell communication" "GO:0003824;GO:0035091" "IEA:InterPro;phosphatidylinositol binding;catalytic activity" "PF00787;PF13091;PF00614" "1;PLDc_2;PX;PLDc" "" "" "IPR016555;IPR015679;IPR025202;IPR001736;IPR001683;IPR001849" "PLipase_D/transphosphatidylase;PLipase_D_euk;Phox;PLipase_D_fam;Pleckstrin_homology;PLD-like_dom"
"XLOC_000699" 32.2719102200514 -0.892478266523289 0.162850479731531 -5.4803539295346 4.24475839226316e-08 1.93863686252282e-06 "TCONS_00004114" "4119" "419110" "gnl|BL_ORD_ID|419110" "H2UXT3_TAKRU" "65" "156" "1.02975e-08" "4035" "4118" "1154" "1181" "-2" "0" "27" "0" "28" "Uncharacterized protein;" "Takifugu rubripes (Japanese pufferfish) (Fugu rubripes)" "" "" "GO:0050790" "IEA:GOC;regulation of catalytic activity" "GO:0005083;GO:0004674;GO:0005524" "IEA:InterPro;IEA:UniProtKB-KW;protein serine/threonine kinase activity;small GTPase regulator activity;ATP binding" "PF00780;PF00069" "1;Pkinase;CNH" "" "" "IPR017441;IPR000719;IPR002290;IPR001180;IPR008271;IPR011009" "Ser/Thr_kinase_AS;Prot_kinase_dom;Citron;Protein_kinase_ATP_BS;Kinase-like_dom;Ser/Thr_dual-sp_kinase_dom"
"XLOC_000699" 32.2719102200514 -0.892478266523289 0.162850479731531 -5.4803539295346 4.24475839226316e-08 1.93863686252282e-06 "TCONS_00004115" "4411" "419110" "gnl|BL_ORD_ID|419110" "H2UXT3_TAKRU" "65" "156" "1.12084e-08" "4327" "4410" "1154" "1181" "-2" "0" "27" "0" "28" "Uncharacterized protein;" "Takifugu rubripes (Japanese pufferfish) (Fugu rubripes)" "" "" "GO:0050790" "IEA:GOC;regulation of catalytic activity" "GO:0005083;GO:0004674;GO:0005524" "IEA:InterPro;IEA:UniProtKB-KW;protein serine/threonine kinase activity;small GTPase regulator activity;ATP binding" "PF00780;PF00069" "1;Pkinase;CNH" "" "" "IPR017441;IPR000719;IPR002290;IPR001180;IPR008271;IPR011009" "Ser/Thr_kinase_AS;Prot_kinase_dom;Citron;Protein_kinase_ATP_BS;Kinase-like_dom;Ser/Thr_dual-sp_kinase_dom"
"XLOC_000700" 276.484002380002 0.136052561476637 0.0506634500213463 2.68541841148427 0.00724390583427466 0.0436860073612956 "TCONS_00004116" "3598" "864878" "gnl|BL_ORD_ID|864878" "T1DBT0_CROHD" "299" "763" "9.57759e-167" "985" "1431" "18" "166" "1" "0" "143" "0" "149" "Guanine nucleotide-binding protein G(I)/G(S)/G(T) subunit beta-2-like protein;" "Crotalus horridus (Timber rattlesnake)" "" "" "" "" "" "" "PF00400" "7;WD40" "" "" "IPR017986;IPR019775;IPR001680;IPR015943;IPR016346;IPR001632;IPR020472" "WD40_repeat;G-protein_beta_WD-40_rep;WD40_repeat_dom;WD40_repeat_CS;Guanine_nucleotide-bd_bsu;Gprotein_B;WD40/YVTN_repeat-like_dom"
"XLOC_000700" 276.484002380002 0.136052561476637 0.0506634500213463 2.68541841148427 0.00724390583427466 0.0436860073612956 "TCONS_00004117" "3327" "309577" "gnl|BL_ORD_ID|309577" "G3QAP3_GASAC" "656" "1692" "0" "720" "1688" "18" "340" "3" "0" "316" "0" "323" "Uncharacterized protein;" "Gasterosteus aculeatus (Three-spined stickleback)" "" "" "" "" "" "" "PF00400" "7;WD40" "" "" "IPR017986;IPR019775;IPR001680;IPR015943;IPR016346;IPR001632;IPR020472" "WD40_repeat;G-protein_beta_WD-40_rep;WD40_repeat_dom;WD40_repeat_CS;Guanine_nucleotide-bd_bsu;Gprotein_B;WD40/YVTN_repeat-like_dom"
"XLOC_000700" 276.484002380002 0.136052561476637 0.0506634500213463 2.68541841148427 0.00724390583427466 0.0436860073612956 "TCONS_00004118" "3367" "309577" "gnl|BL_ORD_ID|309577" "G3QAP3_GASAC" "423" "1087" "2.69711e-164" "842" "1462" "18" "224" "2" "0" "203" "0" "207" "Uncharacterized protein;" "Gasterosteus aculeatus (Three-spined stickleback)" "" "" "" "" "" "" "PF00400" "7;WD40" "" "" "IPR017986;IPR019775;IPR001680;IPR015943;IPR016346;IPR001632;IPR020472" "WD40_repeat;G-protein_beta_WD-40_rep;WD40_repeat_dom;WD40_repeat_CS;Guanine_nucleotide-bd_bsu;Gprotein_B;WD40/YVTN_repeat-like_dom"
"XLOC_000700" 276.484002380002 0.136052561476637 0.0506634500213463 2.68541841148427 0.00724390583427466 0.0436860073612956 "TCONS_00004119" "3430" "309577" "gnl|BL_ORD_ID|309577" "G3QAP3_GASAC" "656" "1692" "0" "823" "1791" "18" "340" "1" "0" "316" "0" "323" "Uncharacterized protein;" "Gasterosteus aculeatus (Three-spined stickleback)" "" "" "" "" "" "" "PF00400" "7;WD40" "" "" "IPR017986;IPR019775;IPR001680;IPR015943;IPR016346;IPR001632;IPR020472" "WD40_repeat;G-protein_beta_WD-40_rep;WD40_repeat_dom;WD40_repeat_CS;Guanine_nucleotide-bd_bsu;Gprotein_B;WD40/YVTN_repeat-like_dom"
"XLOC_000709" 7.68807686661774 -0.550075965915552 0.205481290665318 -2.67701241380413 0.0074281882711442 0.0445046570246912 NA NA NA NA NA NA NA NA NA NA NA NA NA NA NA NA NA NA NA NA NA NA NA NA NA NA NA NA NA NA NA
"XLOC_000721" 916.142373869729 0.25547080774657 0.0592902428577398 4.30881702339359 1.64130083808342e-05 0.000304394533383134 NA NA NA NA NA NA NA NA NA NA NA NA NA NA NA NA NA NA NA NA NA NA NA NA NA NA NA NA NA NA NA
"XLOC_000729" 69.9755560493951 0.436162381469037 0.0900925143093476 4.84127216131854 1.29010535349156e-06 3.45298652567097e-05 "TCONS_00004304" "4631" "623187" "gnl|BL_ORD_ID|623187" "M4AHU0_XIPMA" "465" "1194" "1.55259e-149" "489" "1292" "1" "273" "3" "0" "229" "7" "274" "Uncharacterized protein;" "Xiphophorus maculatus (Southern platyfish) (Platypoecilus maculatus)" "GO:0016021" "IEA:InterPro;integral component of membrane" "GO:0006672" "IEA:InterPro;ceramide metabolic process" "GO:0016811" "IEA:InterPro;hydrolase activity" " acting on carbon-nitrogen (but not peptide) bonds" " in linear amides" "PF05875" "Ceramidase;1" "" ""
"XLOC_000729" 69.9755560493951 0.436162381469037 0.0900925143093476 4.84127216131854 1.29010535349156e-06 3.45298652567097e-05 "TCONS_00004305" "4633" "623187" "gnl|BL_ORD_ID|623187" "M4AHU0_XIPMA" "470" "1207" "2.55624e-151" "494" "1294" "1" "273" "2" "0" "229" "6" "273" "Uncharacterized protein;" "Xiphophorus maculatus (Southern platyfish) (Platypoecilus maculatus)" "GO:0016021" "IEA:InterPro;integral component of membrane" "GO:0006672" "IEA:InterPro;ceramide metabolic process" "GO:0016811" "IEA:InterPro;hydrolase activity" " acting on carbon-nitrogen (but not peptide) bonds" " in linear amides" "PF05875" "Ceramidase;1" "" ""
"XLOC_000736" 40.901543810373 -0.392652998226732 0.108445382746149 -3.6207442703749 0.000293756760264479 0.00342350532117386 "TCONS_00004320" "2877" "514735" "gnl|BL_ORD_ID|514735" "I3JZE3_ORENI" "146" "367" "4.39295e-36" "2271" "2870" "225" "340" "-2" "0" "98" "84" "200" "Uncharacterized protein;" "Oreochromis niloticus (Nile tilapia) (Tilapia nilotica)" "" "" "" "" "" "" "" "" "" "" "IPR009890" "EI24"
"XLOC_000738" 4.9697952391184 -0.850669043652309 0.28172048022209 -3.01954988498421 0.00253150600022082 0.0193763727000112 "TCONS_00004324" "3662" "721441" "gnl|BL_ORD_ID|721441" "Q4SZI7_TETNG" "849" "2192" "0" "1885" "3414" "1" "509" "-3" "0" "410" "1" "510" "Chromosome undetermined SCAF11611" " whole genome shotgun sequence.;" "Tetraodon nigroviridis (Spotted green pufferfish) (ChelonodonTetraodon nigroviridis (Spotted green pufferfish) (Chelonodonnigroviridis)" "" "" "" "" "" "" "PF14291" "1;DUF4371" "" "" "IPR025398"
"XLOC_000740" 31.4176613006682 0.401723376759234 0.115323529412739 3.48344677625569 0.000495001534430257 0.00524019032018425 "TCONS_00004326" "1763" "309299" "gnl|BL_ORD_ID|309299" "G3Q9W3_GASAC" "757" "1953" "0" "395" "1660" "46" "463" "2" "0" "373" "4" "422" "Uncharacterized protein;" "Gasterosteus aculeatus (Three-spined stickleback)" "" "" "GO:0010508" "IEA:InterPro;positive regulation of autophagy" "" "" "PF10186" "1;Atg14" "" "" "IPR018791;IPR000008" "C2_dom;UV_resistance/autophagy_Atg14"
"XLOC_000740" 31.4176613006682 0.401723376759234 0.115323529412739 3.48344677625569 0.000495001534430257 0.00524019032018425 "TCONS_00004327" "1921" "309299" "gnl|BL_ORD_ID|309299" "G3Q9W3_GASAC" "807" "2083" "0" "421" "1818" "1" "463" "1" "0" "408" "5" "467" "Uncharacterized protein;" "Gasterosteus aculeatus (Three-spined stickleback)" "" "" "GO:0010508" "IEA:InterPro;positive regulation of autophagy" "" "" "PF10186" "1;Atg14" "" "" "IPR018791;IPR000008" "C2_dom;UV_resistance/autophagy_Atg14"
"XLOC_000740" 31.4176613006682 0.401723376759234 0.115323529412739 3.48344677625569 0.000495001534430257 0.00524019032018425 "TCONS_00004328" "1500" "514757" "gnl|BL_ORD_ID|514757" "I3JZG5_ORENI" "279" "713" "1.2471e-83" "178" "1089" "395" "670" "1" "0" "181" "36" "308" "Uncharacterized protein;" "Oreochromis niloticus (Nile tilapia) (Tilapia nilotica)" "" "" "GO:0010508" "IEA:InterPro;positive regulation of autophagy" "" "" "PF10186" "1;Atg14" "" "" "IPR018791;IPR000008" "C2_dom;UV_resistance/autophagy_Atg14"
"XLOC_000740" 31.4176613006682 0.401723376759234 0.115323529412739 3.48344677625569 0.000495001534430257 0.00524019032018425 "TCONS_00004329" "1576" "514757" "gnl|BL_ORD_ID|514757" "I3JZG5_ORENI" "436" "1121" "1.73045e-143" "20" "1165" "317" "670" "2" "0" "253" "36" "386" "Uncharacterized protein;" "Oreochromis niloticus (Nile tilapia) (Tilapia nilotica)" "" "" "GO:0010508" "IEA:InterPro;positive regulation of autophagy" "" "" "PF10186" "1;Atg14" "" "" "IPR018791;IPR000008" "C2_dom;UV_resistance/autophagy_Atg14"
"XLOC_000740" 31.4176613006682 0.401723376759234 0.115323529412739 3.48344677625569 0.000495001534430257 0.00524019032018425 "TCONS_00004330" "2541" "514757" "gnl|BL_ORD_ID|514757" "I3JZG5_ORENI" "885" "2286" "0" "190" "2124" "56" "668" "1" "0" "485" "40" "649" "Uncharacterized protein;" "Oreochromis niloticus (Nile tilapia) (Tilapia nilotica)" "" "" "GO:0010508" "IEA:InterPro;positive regulation of autophagy" "" "" "PF10186" "1;Atg14" "" "" "IPR018791;IPR000008" "C2_dom;UV_resistance/autophagy_Atg14"
"XLOC_000740" 31.4176613006682 0.401723376759234 0.115323529412739 3.48344677625569 0.000495001534430257 0.00524019032018425 "TCONS_00004331" "2849" "623069" "gnl|BL_ORD_ID|623069" "M4AHH2_XIPMA" "606" "1560" "0" "918" "2432" "227" "694" "3" "0" "335" "51" "512" "Uncharacterized protein;" "Xiphophorus maculatus (Southern platyfish) (Platypoecilus maculatus)" "" "" "GO:0006914;GO:0010508" "IEA:InterPro;autophagy;positive regulation of autophagy" "" "" "PF04111;PF10186" "1;Atg14;APG6" "" "" "IPR018791;IPR000008;IPR007243" "C2_dom;Beclin_fam;UV_resistance/autophagy_Atg14"
"XLOC_000740" 31.4176613006682 0.401723376759234 0.115323529412739 3.48344677625569 0.000495001534430257 0.00524019032018425 "TCONS_00004332" "2851" "623069" "gnl|BL_ORD_ID|623069" "M4AHH2_XIPMA" "1000" "2583" "0" "242" "2434" "1" "694" "2" "0" "533" "53" "739" "Uncharacterized protein;" "Xiphophorus maculatus (Southern platyfish) (Platypoecilus maculatus)" "" "" "GO:0006914;GO:0010508" "IEA:InterPro;autophagy;positive regulation of autophagy" "" "" "PF04111;PF10186" "1;Atg14;APG6" "" "" "IPR018791;IPR000008;IPR007243" "C2_dom;Beclin_fam;UV_resistance/autophagy_Atg14"
"XLOC_000740" 31.4176613006682 0.401723376759234 0.115323529412739 3.48344677625569 0.000495001534430257 0.00524019032018425 "TCONS_00004333" "2852" "623069" "gnl|BL_ORD_ID|623069" "M4AHH2_XIPMA" "606" "1561" "0" "915" "2435" "225" "694" "3" "0" "334" "51" "514" "Uncharacterized protein;" "Xiphophorus maculatus (Southern platyfish) (Platypoecilus maculatus)" "" "" "GO:0006914;GO:0010508" "IEA:InterPro;autophagy;positive regulation of autophagy" "" "" "PF04111;PF10186" "1;Atg14;APG6" "" "" "IPR018791;IPR000008;IPR007243" "C2_dom;Beclin_fam;UV_resistance/autophagy_Atg14"
"XLOC_000740" 31.4176613006682 0.401723376759234 0.115323529412739 3.48344677625569 0.000495001534430257 0.00524019032018425 "TCONS_00004334" "2849" "368421" "gnl|BL_ORD_ID|368421" "H2MBB7_ORYLA" "553" "1423" "0" "239" "1297" "2" "352" "2" "0" "293" "6" "355" "Uncharacterized protein;" "Oryzias latipes (Medaka fish) (Japanese ricefish)" "" "" "GO:0010508" "IEA:InterPro;positive regulation of autophagy" "" "" "PF10186" "1;Atg14" "" "" "IPR018791;IPR000008" "C2_dom;UV_resistance/autophagy_Atg14"
"XLOC_000740" 31.4176613006682 0.401723376759234 0.115323529412739 3.48344677625569 0.000495001534430257 0.00524019032018425 "TCONS_00004335" "2850" "623069" "gnl|BL_ORD_ID|623069" "M4AHH2_XIPMA" "605" "1558" "0" "928" "2439" "230" "696" "1" "0" "334" "51" "511" "Uncharacterized protein;" "Xiphophorus maculatus (Southern platyfish) (Platypoecilus maculatus)" "" "" "GO:0006914;GO:0010508" "IEA:InterPro;autophagy;positive regulation of autophagy" "" "" "PF04111;PF10186" "1;Atg14;APG6" "" "" "IPR018791;IPR000008;IPR007243" "C2_dom;Beclin_fam;UV_resistance/autophagy_Atg14"
"XLOC_000740" 31.4176613006682 0.401723376759234 0.115323529412739 3.48344677625569 0.000495001534430257 0.00524019032018425 "TCONS_00004336" "2993" "514757" "gnl|BL_ORD_ID|514757" "I3JZG5_ORENI" "885" "2286" "0" "642" "2576" "56" "668" "3" "0" "485" "40" "649" "Uncharacterized protein;" "Oreochromis niloticus (Nile tilapia) (Tilapia nilotica)" "" "" "GO:0010508" "IEA:InterPro;positive regulation of autophagy" "" "" "PF10186" "1;Atg14" "" "" "IPR018791;IPR000008" "C2_dom;UV_resistance/autophagy_Atg14"
"XLOC_000740" 31.4176613006682 0.401723376759234 0.115323529412739 3.48344677625569 0.000495001534430257 0.00524019032018425 "TCONS_00004337" "2959" "623069" "gnl|BL_ORD_ID|623069" "M4AHH2_XIPMA" "606" "1560" "0" "1028" "2542" "227" "694" "2" "0" "335" "51" "512" "Uncharacterized protein;" "Xiphophorus maculatus (Southern platyfish) (Platypoecilus maculatus)" "" "" "GO:0006914;GO:0010508" "IEA:InterPro;autophagy;positive regulation of autophagy" "" "" "PF04111;PF10186" "1;Atg14;APG6" "" "" "IPR018791;IPR000008;IPR007243" "C2_dom;Beclin_fam;UV_resistance/autophagy_Atg14"
"XLOC_000740" 31.4176613006682 0.401723376759234 0.115323529412739 3.48344677625569 0.000495001534430257 0.00524019032018425 "TCONS_00004338" "3067" "623069" "gnl|BL_ORD_ID|623069" "M4AHH2_XIPMA" "1005" "2596" "0" "461" "2650" "1" "694" "2" "0" "533" "52" "738" "Uncharacterized protein;" "Xiphophorus maculatus (Southern platyfish) (Platypoecilus maculatus)" "" "" "GO:0006914;GO:0010508" "IEA:InterPro;autophagy;positive regulation of autophagy" "" "" "PF04111;PF10186" "1;Atg14;APG6" "" "" "IPR018791;IPR000008;IPR007243" "C2_dom;Beclin_fam;UV_resistance/autophagy_Atg14"
"XLOC_000740" 31.4176613006682 0.401723376759234 0.115323529412739 3.48344677625569 0.000495001534430257 0.00524019032018425 "TCONS_00004339" "1765" "309299" "gnl|BL_ORD_ID|309299" "G3Q9W3_GASAC" "746" "1925" "0" "429" "1742" "1" "435" "3" "0" "380" "5" "439" "Uncharacterized protein;" "Gasterosteus aculeatus (Three-spined stickleback)" "" "" "GO:0010508" "IEA:InterPro;positive regulation of autophagy" "" "" "PF10186" "1;Atg14" "" "" "IPR018791;IPR000008" "C2_dom;UV_resistance/autophagy_Atg14"
"XLOC_000740" 31.4176613006682 0.401723376759234 0.115323529412739 3.48344677625569 0.000495001534430257 0.00524019032018425 "TCONS_00004340" "1298" "309299" "gnl|BL_ORD_ID|309299" "G3Q9W3_GASAC" "553" "1424" "0" "236" "1228" "1" "332" "2" "0" "288" "1" "332" "Uncharacterized protein;" "Gasterosteus aculeatus (Three-spined stickleback)" "" "" "GO:0010508" "IEA:InterPro;positive regulation of autophagy" "" "" "PF10186" "1;Atg14" "" "" "IPR018791;IPR000008" "C2_dom;UV_resistance/autophagy_Atg14"
"XLOC_000740" 31.4176613006682 0.401723376759234 0.115323529412739 3.48344677625569 0.000495001534430257 0.00524019032018425 "TCONS_00004341" "968" "309299" "gnl|BL_ORD_ID|309299" "G3Q9W3_GASAC" "344" "881" "1.75069e-110" "226" "801" "1" "193" "1" "0" "171" "1" "193" "Uncharacterized protein;" "Gasterosteus aculeatus (Three-spined stickleback)" "" "" "GO:0010508" "IEA:InterPro;positive regulation of autophagy" "" "" "PF10186" "1;Atg14" "" "" "IPR018791;IPR000008" "C2_dom;UV_resistance/autophagy_Atg14"
"XLOC_000744" 2.21731351404038 -0.858327975154613 0.286828380789497 -2.99247924069459 0.00276721486253844 0.0207611696287506 "TCONS_00004374" "2963" "207882" "gnl|BL_ORD_ID|207882" "F1QQK2_DANRE" "437" "1123" "7.25827e-144" "1833" "2489" "39" "258" "3" "0" "208" "1" "220" "Uncharacterized protein;" "Danio rerio (Zebrafish) (Brachydanio rerio)" "" "" "" "" "" "" "PF07855" "DUF1649;1" "" "" "IPR012445" "ATG101"
"XLOC_000744" 2.21731351404038 -0.858327975154613 0.286828380789497 -2.99247924069459 0.00276721486253844 0.0207611696287506 "TCONS_00004375" "1692" "207882" "gnl|BL_ORD_ID|207882" "F1QQK2_DANRE" "309" "789" "6.04219e-99" "644" "1105" "104" "258" "2" "0" "148" "1" "155" "Uncharacterized protein;" "Danio rerio (Zebrafish) (Brachydanio rerio)" "" "" "" "" "" "" "PF07855" "DUF1649;1" "" "" "IPR012445" "ATG101"
"XLOC_000744" 2.21731351404038 -0.858327975154613 0.286828380789497 -2.99247924069459 0.00276721486253844 0.0207611696287506 "TCONS_00004376" "1626" "38739" "gnl|BL_ORD_ID|38739" "A9UMB9_XENTR" "296" "757" "4.9664e-95" "670" "1152" "56" "218" "1" "0" "144" "2" "163" "LOC100135303 protein;" "Xenopus tropicalis (Western clawed frog) (Silurana tropicalis)" "" "" "" "" "" "" "PF07855" "DUF1649;1" "xtr:100135303" "-" "IPR012445" "ATG101"
"XLOC_000745" 32.1754638347753 -0.912583307553013 0.223130740901645 -4.08990399021386 4.3155178839585e-05 0.00069382137356202 "TCONS_00004377" "3488" "453522" "gnl|BL_ORD_ID|453522" "H3CFN9_TETNG" "143" "358" "1.6138e-34" "3041" "3376" "252" "366" "-2" "0" "86" "5" "116" "Uncharacterized protein;" "Tetraodon nigroviridis (Spotted green pufferfish) (ChelonodonTetraodon nigroviridis (Spotted green pufferfish) (Chelonodonnigroviridis)" "" "" "GO:0001822" "kidney development;IEA:Ensembl" "" "" "PF07686" "1;V-set" "" "" "IPR007110;IPR013783;IPR013106;IPR003599" "Ig_V-set;Ig-like_dom;Ig_sub;Ig-like_fold"
"XLOC_000751" 4.61295505581927 -1.1927655418999 0.257427808461527 -4.63339819046069 3.5971169990596e-06 8.33351761159185e-05 "TCONS_00004466" "1730" "309321" "gnl|BL_ORD_ID|309321" "G3Q9Y5_GASAC" "151" "381" "2.16771e-38" "1410" "1646" "345" "423" "-1" "0" "66" "0" "79" "Uncharacterized protein;" "Gasterosteus aculeatus (Three-spined stickleback)" "" "" "" "" "GO:0008270" "IEA:InterPro;zinc ion binding" "PF13639" "1;zf-RING_2" "" "" "IPR017907;IPR001841;IPR013083" "Znf_RING_CS;Znf_RING/FYVE/PHD;Znf_RING"
"XLOC_000773" 2.77826373859145 -1.0605596911895 0.279816205517257 -3.79020110443206 0.000150525365721191 0.00197860924820549 "TCONS_00004644" "370" "94825" "gnl|BL_ORD_ID|94825" "C0HBG7_SALSA" "146" "367" "2.44756e-40" "3" "260" "1" "86" "-3" "0" "86" "0" "86" "FAM114A2;" "Salmo salar (Atlantic salmon)" "" "" "" "" "" "" "PF05334" "DUF719;1" "" "" "IPR007998" "DUF719"
"XLOC_000774" 46.6764030615868 -0.864384576025753 0.140962113682585 -6.13203472510458 8.67621589942958e-10 7.18431346234797e-08 "TCONS_00004645" "5176" "718131" "gnl|BL_ORD_ID|718131" "Q4SQ00_TETNG" "73" "178" "2.60653e-12" "4993" "5094" "170" "203" "-2" "0" "32" "0" "34" "Chromosome 7 SCAF14536" " whole genome shotgun sequence.;Chromosome 7 SCAF14536" " whole genome shotgun sequence.;Uncharacterized protein;" "Tetraodon nigroviridis (Spotted green pufferfish) (ChelonodonTetraodon nigroviridis (Spotted green pufferfish) (Chelonodonnigroviridis)" "GO:0016021;GO:0016012" "IEA:InterPro;sarcoglycan complex;integral component of membrane" "" "" "" "" "PF04790" "Sarcoglycan_1;1" "" ""
"XLOC_000783" 181.656509018209 0.147159085497175 0.056013603683771 2.62720260470961 0.00860900581843009 0.0497122596946557 "TCONS_00004704" "3615" "179646" "gnl|BL_ORD_ID|179646" "E7F9U4_DANRE" "118" "295" "1.93422e-25" "1961" "2176" "484" "554" "2" "0" "53" "1" "72" "Uncharacterized protein;" "Danio rerio (Zebrafish) (Brachydanio rerio)" "" "" "" "" "" "" "" "" "dre:100332160" "-" "IPR003903" "Ubiquitin-int_motif"
"XLOC_000783" 181.656509018209 0.147159085497175 0.056013603683771 2.62720260470961 0.00860900581843009 0.0497122596946557 "TCONS_00004705" "3493" "178244" "gnl|BL_ORD_ID|178244" "E7F5D0_DANRE" "119" "297" "1.75811e-25" "2048" "2263" "484" "554" "2" "0" "53" "1" "72" "Uncharacterized protein;" "Danio rerio (Zebrafish) (Brachydanio rerio)" "" "" "" "" "" "" "" "" "dre:100535018" "-" "IPR003903" "Ubiquitin-int_motif"
"XLOC_000783" 181.656509018209 0.147159085497175 0.056013603683771 2.62720260470961 0.00860900581843009 0.0497122596946557 "TCONS_00004706" "3504" "179646" "gnl|BL_ORD_ID|179646" "E7F9U4_DANRE" "118" "295" "1.93515e-25" "2048" "2263" "484" "554" "2" "0" "53" "1" "72" "Uncharacterized protein;" "Danio rerio (Zebrafish) (Brachydanio rerio)" "" "" "" "" "" "" "" "" "dre:100332160" "-" "IPR003903" "Ubiquitin-int_motif"
"XLOC_000783" 181.656509018209 0.147159085497175 0.056013603683771 2.62720260470961 0.00860900581843009 0.0497122596946557 "TCONS_00004707" "3620" "178244" "gnl|BL_ORD_ID|178244" "E7F5D0_DANRE" "119" "297" "1.91893e-25" "2048" "2263" "484" "554" "2" "0" "53" "1" "72" "Uncharacterized protein;" "Danio rerio (Zebrafish) (Brachydanio rerio)" "" "" "" "" "" "" "" "" "dre:100535018" "-" "IPR003903" "Ubiquitin-int_motif"
"XLOC_000783" 181.656509018209 0.147159085497175 0.056013603683771 2.62720260470961 0.00860900581843009 0.0497122596946557 "TCONS_00004708" "3500" "178244" "gnl|BL_ORD_ID|178244" "E7F5D0_DANRE" "119" "297" "1.8887e-25" "2048" "2263" "484" "554" "2" "0" "53" "1" "72" "Uncharacterized protein;" "Danio rerio (Zebrafish) (Brachydanio rerio)" "" "" "" "" "" "" "" "" "dre:100535018" "-" "IPR003903" "Ubiquitin-int_motif"
"XLOC_000783" 181.656509018209 0.147159085497175 0.056013603683771 2.62720260470961 0.00860900581843009 0.0497122596946557 "TCONS_00004709" "3485" "179646" "gnl|BL_ORD_ID|179646" "E7F9U4_DANRE" "118" "295" "2.05645e-25" "2048" "2263" "484" "554" "2" "0" "53" "1" "72" "Uncharacterized protein;" "Danio rerio (Zebrafish) (Brachydanio rerio)" "" "" "" "" "" "" "" "" "dre:100332160" "-" "IPR003903" "Ubiquitin-int_motif"
"XLOC_000783" 181.656509018209 0.147159085497175 0.056013603683771 2.62720260470961 0.00860900581843009 0.0497122596946557 "TCONS_00004710" "3528" "179646" "gnl|BL_ORD_ID|179646" "E7F9U4_DANRE" "118" "295" "1.94038e-25" "1964" "2179" "484" "554" "2" "0" "53" "1" "72" "Uncharacterized protein;" "Danio rerio (Zebrafish) (Brachydanio rerio)" "" "" "" "" "" "" "" "" "dre:100332160" "-" "IPR003903" "Ubiquitin-int_motif"
"XLOC_000783" 181.656509018209 0.147159085497175 0.056013603683771 2.62720260470961 0.00860900581843009 0.0497122596946557 "TCONS_00004711" "3872" "179646" "gnl|BL_ORD_ID|179646" "E7F9U4_DANRE" "118" "295" "2.17902e-25" "2142" "2357" "484" "554" "3" "0" "53" "1" "72" "Uncharacterized protein;" "Danio rerio (Zebrafish) (Brachydanio rerio)" "" "" "" "" "" "" "" "" "dre:100332160" "-" "IPR003903" "Ubiquitin-int_motif"
"XLOC_000783" 181.656509018209 0.147159085497175 0.056013603683771 2.62720260470961 0.00860900581843009 0.0497122596946557 "TCONS_00004712" "3771" "178244" "gnl|BL_ORD_ID|178244" "E7F5D0_DANRE" "119" "297" "1.88703e-25" "2199" "2414" "484" "554" "3" "0" "53" "1" "72" "Uncharacterized protein;" "Danio rerio (Zebrafish) (Brachydanio rerio)" "" "" "" "" "" "" "" "" "dre:100535018" "-" "IPR003903" "Ubiquitin-int_motif"
"XLOC_000783" 181.656509018209 0.147159085497175 0.056013603683771 2.62720260470961 0.00860900581843009 0.0497122596946557 "TCONS_00004713" "3764" "178244" "gnl|BL_ORD_ID|178244" "E7F5D0_DANRE" "119" "297" "2.05036e-25" "2207" "2422" "484" "554" "2" "0" "53" "1" "72" "Uncharacterized protein;" "Danio rerio (Zebrafish) (Brachydanio rerio)" "" "" "" "" "" "" "" "" "dre:100535018" "-" "IPR003903" "Ubiquitin-int_motif"
"XLOC_000783" 181.656509018209 0.147159085497175 0.056013603683771 2.62720260470961 0.00860900581843009 0.0497122596946557 "TCONS_00004714" "4103" "179646" "gnl|BL_ORD_ID|179646" "E7F9U4_DANRE" "118" "295" "2.48863e-25" "2125" "2340" "484" "554" "1" "0" "53" "1" "72" "Uncharacterized protein;" "Danio rerio (Zebrafish) (Brachydanio rerio)" "" "" "" "" "" "" "" "" "dre:100332160" "-" "IPR003903" "Ubiquitin-int_motif"
"XLOC_000783" 181.656509018209 0.147159085497175 0.056013603683771 2.62720260470961 0.00860900581843009 0.0497122596946557 "TCONS_00004715" "3908" "521138" "gnl|BL_ORD_ID|521138" "I3KHQ8_ORENI" "120" "299" "2.44348e-26" "2838" "3419" "336" "512" "3" "0" "84" "21" "196" "Uncharacterized protein;" "Oreochromis niloticus (Nile tilapia) (Tilapia nilotica)" "" "" "" "" "" "" "" "" "" "" "" ""
"XLOC_000783" 181.656509018209 0.147159085497175 0.056013603683771 2.62720260470961 0.00860900581843009 0.0497122596946557 "TCONS_00004716" "3918" "521138" "gnl|BL_ORD_ID|521138" "I3KHQ8_ORENI" "120" "299" "2.45433e-26" "2848" "3429" "336" "512" "1" "0" "84" "21" "196" "Uncharacterized protein;" "Oreochromis niloticus (Nile tilapia) (Tilapia nilotica)" "" "" "" "" "" "" "" "" "" "" "" ""
"XLOC_000783" 181.656509018209 0.147159085497175 0.056013603683771 2.62720260470961 0.00860900581843009 0.0497122596946557 "TCONS_00004717" "4015" "521138" "gnl|BL_ORD_ID|521138" "I3KHQ8_ORENI" "120" "299" "2.54116e-26" "2945" "3526" "336" "512" "2" "0" "84" "21" "196" "Uncharacterized protein;" "Oreochromis niloticus (Nile tilapia) (Tilapia nilotica)" "" "" "" "" "" "" "" "" "" "" "" ""
"XLOC_000783" 181.656509018209 0.147159085497175 0.056013603683771 2.62720260470961 0.00860900581843009 0.0497122596946557 "TCONS_00004718" "4011" "179646" "gnl|BL_ORD_ID|179646" "E7F9U4_DANRE" "118" "295" "2.57534e-25" "2048" "2263" "484" "554" "2" "0" "53" "1" "72" "Uncharacterized protein;" "Danio rerio (Zebrafish) (Brachydanio rerio)" "" "" "" "" "" "" "" "" "dre:100332160" "-" "IPR003903" "Ubiquitin-int_motif"
"XLOC_000783" 181.656509018209 0.147159085497175 0.056013603683771 2.62720260470961 0.00860900581843009 0.0497122596946557 "TCONS_00004719" "4015" "521138" "gnl|BL_ORD_ID|521138" "I3KHQ8_ORENI" "119" "298" "2.65795e-26" "2945" "3526" "336" "512" "2" "0" "84" "21" "196" "Uncharacterized protein;" "Oreochromis niloticus (Nile tilapia) (Tilapia nilotica)" "" "" "" "" "" "" "" "" "" "" "" ""
"XLOC_000783" 181.656509018209 0.147159085497175 0.056013603683771 2.62720260470961 0.00860900581843009 0.0497122596946557 "TCONS_00004720" "4023" "178244" "gnl|BL_ORD_ID|178244" "E7F5D0_DANRE" "119" "297" "2.30549e-25" "2048" "2263" "484" "554" "2" "0" "53" "1" "72" "Uncharacterized protein;" "Danio rerio (Zebrafish) (Brachydanio rerio)" "" "" "" "" "" "" "" "" "dre:100535018" "-" "IPR003903" "Ubiquitin-int_motif"
"XLOC_000783" 181.656509018209 0.147159085497175 0.056013603683771 2.62720260470961 0.00860900581843009 0.0497122596946557 "TCONS_00004721" "4034" "179646" "gnl|BL_ORD_ID|179646" "E7F9U4_DANRE" "118" "295" "2.42498e-25" "2048" "2263" "484" "554" "2" "0" "53" "1" "72" "Uncharacterized protein;" "Danio rerio (Zebrafish) (Brachydanio rerio)" "" "" "" "" "" "" "" "" "dre:100332160" "-" "IPR003903" "Ubiquitin-int_motif"
"XLOC_000783" 181.656509018209 0.147159085497175 0.056013603683771 2.62720260470961 0.00860900581843009 0.0497122596946557 "TCONS_00004722" "4038" "178244" "gnl|BL_ORD_ID|178244" "E7F5D0_DANRE" "119" "297" "2.29953e-25" "2048" "2263" "484" "554" "2" "0" "53" "1" "72" "Uncharacterized protein;" "Danio rerio (Zebrafish) (Brachydanio rerio)" "" "" "" "" "" "" "" "" "dre:100535018" "-" "IPR003903" "Ubiquitin-int_motif"
"XLOC_000783" 181.656509018209 0.147159085497175 0.056013603683771 2.62720260470961 0.00860900581843009 0.0497122596946557 "TCONS_00004723" "4019" "178244" "gnl|BL_ORD_ID|178244" "E7F5D0_DANRE" "119" "296" "2.48718e-25" "2048" "2263" "484" "554" "2" "0" "53" "1" "72" "Uncharacterized protein;" "Danio rerio (Zebrafish) (Brachydanio rerio)" "" "" "" "" "" "" "" "" "dre:100535018" "-" "IPR003903" "Ubiquitin-int_motif"
"XLOC_000783" 181.656509018209 0.147159085497175 0.056013603683771 2.62720260470961 0.00860900581843009 0.0497122596946557 "TCONS_00004724" "4023" "178244" "gnl|BL_ORD_ID|178244" "E7F5D0_DANRE" "119" "297" "2.22788e-25" "2048" "2263" "484" "554" "2" "0" "53" "1" "72" "Uncharacterized protein;" "Danio rerio (Zebrafish) (Brachydanio rerio)" "" "" "" "" "" "" "" "" "dre:100535018" "-" "IPR003903" "Ubiquitin-int_motif"
"XLOC_000783" 181.656509018209 0.147159085497175 0.056013603683771 2.62720260470961 0.00860900581843009 0.0497122596946557 "TCONS_00004725" "4030" "521138" "gnl|BL_ORD_ID|521138" "I3KHQ8_ORENI" "119" "298" "2.72059e-26" "2960" "3541" "336" "512" "2" "0" "85" "21" "196" "Uncharacterized protein;" "Oreochromis niloticus (Nile tilapia) (Tilapia nilotica)" "" "" "" "" "" "" "" "" "" "" "" ""
"XLOC_000783" 181.656509018209 0.147159085497175 0.056013603683771 2.62720260470961 0.00860900581843009 0.0497122596946557 "TCONS_00004726" "4008" "178244" "gnl|BL_ORD_ID|178244" "E7F5D0_DANRE" "119" "297" "2.25278e-25" "2048" "2263" "484" "554" "2" "0" "53" "1" "72" "Uncharacterized protein;" "Danio rerio (Zebrafish) (Brachydanio rerio)" "" "" "" "" "" "" "" "" "dre:100535018" "-" "IPR003903" "Ubiquitin-int_motif"
"XLOC_000783" 181.656509018209 0.147159085497175 0.056013603683771 2.62720260470961 0.00860900581843009 0.0497122596946557 "TCONS_00004727" "3935" "178244" "gnl|BL_ORD_ID|178244" "E7F5D0_DANRE" "119" "297" "2.18762e-25" "1960" "2175" "484" "554" "1" "0" "53" "1" "72" "Uncharacterized protein;" "Danio rerio (Zebrafish) (Brachydanio rerio)" "" "" "" "" "" "" "" "" "dre:100535018" "-" "IPR003903" "Ubiquitin-int_motif"
"XLOC_000783" 181.656509018209 0.147159085497175 0.056013603683771 2.62720260470961 0.00860900581843009 0.0497122596946557 "TCONS_00004728" "4034" "521138" "gnl|BL_ORD_ID|521138" "I3KHQ8_ORENI" "119" "297" "3.90212e-26" "2964" "3545" "336" "512" "3" "0" "84" "21" "196" "Uncharacterized protein;" "Oreochromis niloticus (Nile tilapia) (Tilapia nilotica)" "" "" "" "" "" "" "" "" "" "" "" ""
"XLOC_000783" 181.656509018209 0.147159085497175 0.056013603683771 2.62720260470961 0.00860900581843009 0.0497122596946557 "TCONS_00004729" "3942" "521138" "gnl|BL_ORD_ID|521138" "I3KHQ8_ORENI" "120" "299" "2.47604e-26" "2872" "3453" "336" "512" "1" "0" "85" "21" "196" "Uncharacterized protein;" "Oreochromis niloticus (Nile tilapia) (Tilapia nilotica)" "" "" "" "" "" "" "" "" "" "" "" ""
"XLOC_000783" 181.656509018209 0.147159085497175 0.056013603683771 2.62720260470961 0.00860900581843009 0.0497122596946557 "TCONS_00004730" "3925" "521138" "gnl|BL_ORD_ID|521138" "I3KHQ8_ORENI" "120" "299" "2.45976e-26" "2855" "3436" "336" "512" "2" "0" "84" "21" "196" "Uncharacterized protein;" "Oreochromis niloticus (Nile tilapia) (Tilapia nilotica)" "" "" "" "" "" "" "" "" "" "" "" ""
"XLOC_000783" 181.656509018209 0.147159085497175 0.056013603683771 2.62720260470961 0.00860900581843009 0.0497122596946557 "TCONS_00004731" "3940" "521138" "gnl|BL_ORD_ID|521138" "I3KHQ8_ORENI" "119" "298" "2.63394e-26" "2870" "3451" "336" "512" "2" "0" "85" "21" "196" "Uncharacterized protein;" "Oreochromis niloticus (Nile tilapia) (Tilapia nilotica)" "" "" "" "" "" "" "" "" "" "" "" ""
"XLOC_000783" 181.656509018209 0.147159085497175 0.056013603683771 2.62720260470961 0.00860900581843009 0.0497122596946557 "TCONS_00004732" "3937" "624218" "gnl|BL_ORD_ID|624218" "M4AKS2_XIPMA" "111" "276" "5.26353e-23" "230" "991" "83" "296" "2" "0" "94" "54" "261" "Uncharacterized protein;" "Xiphophorus maculatus (Southern platyfish) (Platypoecilus maculatus)" "" "" "" "" "" "" "" "" "" "" "IPR003903" "Ubiquitin-int_motif"
"XLOC_000783" 181.656509018209 0.147159085497175 0.056013603683771 2.62720260470961 0.00860900581843009 0.0497122596946557 "TCONS_00004733" "3948" "178244" "gnl|BL_ORD_ID|178244" "E7F5D0_DANRE" "119" "297" "2.03541e-25" "1958" "2173" "484" "554" "2" "0" "53" "1" "72" "Uncharacterized protein;" "Danio rerio (Zebrafish) (Brachydanio rerio)" "" "" "" "" "" "" "" "" "dre:100535018" "-" "IPR003903" "Ubiquitin-int_motif"
"XLOC_000788" 282.699518621361 -1.23794209934683 0.17424816137191 -7.10447725588681 1.20778808294696e-12 3.28239638234738e-10 "TCONS_00004750" "2110" "65922" "gnl|BL_ORD_ID|65922" "B5DFX8_SALSA" "127" "318" "1.16063e-29" "1371" "1550" "313" "372" "-3" "0" "60" "0" "60" "" "Salmo salar (Atlantic salmon)" "" "" "GO:0006096" "IEA:InterPro;glycolysis" "GO:0005524;GO:0004618" "IEA:UniProtKB-KW;phosphoglycerate kinase activity;IEA:UniProtKB-EC;ATP binding" "PF00162" "1;PGK" "" "" "IPR015824;IPR001576;IPR015901;IPR015911" "Phosphoglycerate_kinase_N;Phosphoglycerate_kinase_C;Phosphoglycerate_kinase_CS;Phosphoglycerate_kinase"
"XLOC_000789" 26.2898952850469 -0.737435522233499 0.141541598880543 -5.21002679117587 1.88813364590375e-07 6.67077617097793e-06 "TCONS_00004751" "3858" "94900" "gnl|BL_ORD_ID|94900" "C0HBQ6_SALSA" "159" "400" "8.65986e-70" "1312" "1803" "95" "271" "1" "0" "99" "31" "186" "Transposable element Tcb1 transposase;" "Salmo salar (Atlantic salmon)" "" "" "GO:0015074;GO:0006313" "IEA:InterPro;DNA integration;transposition" " DNA-mediated" "GO:0003677;GO:0004803" "IEA:InterPro;transposase activity;DNA binding" "PF01498" "1;HTH_Tnp_Tc3_2" "" "" "IPR002492"
"XLOC_000793" 8.98546377990507 -1.23635872153902 0.205952050071608 -6.00313869713431 1.93539153220768e-09 1.42700625042569e-07 "TCONS_00004787" "8509" "178001" "gnl|BL_ORD_ID|178001" "E7F4J9_DANRE" "101" "251" "2.39834e-19" "8133" "8486" "1383" "1495" "-3" "0" "63" "5" "118" "Uncharacterized protein;" "Danio rerio (Zebrafish) (Brachydanio rerio)" "GO:0005634" "IEA:InterPro;nucleus" "" "" "GO:0043565;GO:0003700" "IEA:InterPro;sequence-specific DNA binding;sequence-specific DNA binding transcription factor activity" "PF00046;PF02376" "1;CUT;Homeobox;3" "dre:797445" "-" "IPR010982;IPR001356;IPR017970;IPR009057;IPR003350" "Lambda_DNA-bd_dom;Homeobox_CS;Homeodomain-like;Hmoeo_CUT;Homeobox_dom"
"XLOC_000793" 8.98546377990507 -1.23635872153902 0.205952050071608 -6.00313869713431 1.93539153220768e-09 1.42700625042569e-07 "TCONS_00004788" "8984" "178001" "gnl|BL_ORD_ID|178001" "E7F4J9_DANRE" "101" "251" "2.55757e-19" "8608" "8961" "1383" "1495" "-3" "0" "63" "5" "118" "Uncharacterized protein;" "Danio rerio (Zebrafish) (Brachydanio rerio)" "GO:0005634" "IEA:InterPro;nucleus" "" "" "GO:0043565;GO:0003700" "IEA:InterPro;sequence-specific DNA binding;sequence-specific DNA binding transcription factor activity" "PF00046;PF02376" "1;CUT;Homeobox;3" "dre:797445" "-" "IPR010982;IPR001356;IPR017970;IPR009057;IPR003350" "Lambda_DNA-bd_dom;Homeobox_CS;Homeodomain-like;Hmoeo_CUT;Homeobox_dom"
"XLOC_000964" 8.980301214149 -1.27930177245452 0.279088574158865 -4.58385577521459 4.56479152314649e-06 0.000101165134038327 "TCONS_00004964" "2465" "471326" "gnl|BL_ORD_ID|471326" "H6V046_PARDA" "49" "116" "4.23959e-11" "132" "269" "39" "98" "-1" "0" "40" "14" "60" "Keratin 18;" "Paramisgurnus dabryanus" "GO:0005882" "IEA:UniProtKB-KW;intermediate filament" "" "" "GO:0005198" "IEA:InterPro;structural molecule activity" "PF00038" "1;Filament" "" "" "IPR001664;IPR027695;IPR018039;IPR002957" "Keratin_I;Intermediate_filament_CS;IF;Keratin-18"
"XLOC_000964" 8.980301214149 -1.27930177245452 0.279088574158865 -4.58385577521459 4.56479152314649e-06 0.000101165134038327 "TCONS_00004965" "2448" "471326" "gnl|BL_ORD_ID|471326" "H6V046_PARDA" "49" "116" "3.06912e-09" "115" "252" "39" "98" "-1" "0" "40" "14" "60" "Keratin 18;" "Paramisgurnus dabryanus" "GO:0005882" "IEA:UniProtKB-KW;intermediate filament" "" "" "GO:0005198" "IEA:InterPro;structural molecule activity" "PF00038" "1;Filament" "" "" "IPR001664;IPR027695;IPR018039;IPR002957" "Keratin_I;Intermediate_filament_CS;IF;Keratin-18"
"XLOC_000969" 384.542622787991 -1.06618597725455 0.221913429812965 -4.80451308491404 1.55128556431187e-06 4.03486520150712e-05 "TCONS_00005013" "2857" "769377" "gnl|BL_ORD_ID|769377" "Q6YLV7_DANRE" "293" "749" "3.78171e-87" "387" "1574" "1" "387" "3" "0" "257" "17" "400" "Krueppel-like factor 15;Krueppel-like factor 15;Uncharacterized protein;" "Danio rerio (Zebrafish) (Brachydanio rerio)" "" "" "" "" "GO:0046872;GO:0003676" "IEA:InterPro;nucleic acid binding;metal ion binding" "" "" "" "" "IPR015880;IPR007087;IPR013087" "Znf_C2H2-like;Znf_C2H2;Znf_C2H2/integrase_DNA-bd"
"XLOC_000969" 384.542622787991 -1.06618597725455 0.221913429812965 -4.80451308491404 1.55128556431187e-06 4.03486520150712e-05 "TCONS_00005014" "5329" "769377" "gnl|BL_ORD_ID|769377" "Q6YLV7_DANRE" "402" "1032" "1.80467e-123" "305" "1657" "1" "442" "2" "0" "308" "17" "455" "Krueppel-like factor 15;Krueppel-like factor 15;Uncharacterized protein;" "Danio rerio (Zebrafish) (Brachydanio rerio)" "" "" "" "" "GO:0046872;GO:0003676" "IEA:InterPro;nucleic acid binding;metal ion binding" "" "" "" "" "IPR015880;IPR007087;IPR013087" "Znf_C2H2-like;Znf_C2H2;Znf_C2H2/integrase_DNA-bd"
"XLOC_000969" 384.542622787991 -1.06618597725455 0.221913429812965 -4.80451308491404 1.55128556431187e-06 4.03486520150712e-05 "TCONS_00005015" "5331" "769377" "gnl|BL_ORD_ID|769377" "Q6YLV7_DANRE" "402" "1032" "1.81049e-123" "307" "1659" "1" "442" "1" "0" "308" "17" "455" "Krueppel-like factor 15;Krueppel-like factor 15;Uncharacterized protein;" "Danio rerio (Zebrafish) (Brachydanio rerio)" "" "" "" "" "GO:0046872;GO:0003676" "IEA:InterPro;nucleic acid binding;metal ion binding" "" "" "" "" "IPR015880;IPR007087;IPR013087" "Znf_C2H2-like;Znf_C2H2;Znf_C2H2/integrase_DNA-bd"
"XLOC_000969" 384.542622787991 -1.06618597725455 0.221913429812965 -4.80451308491404 1.55128556431187e-06 4.03486520150712e-05 "TCONS_00005016" "5051" "325199" "gnl|BL_ORD_ID|325199" "G9BRW1_CYPCA" "163" "411" "1.18802e-98" "3338" "3652" "228" "332" "2" "0" "75" "0" "105" "TC1-like transposase;" "Cyprinus carpio (Common carp)" "" "" "GO:0015074;GO:0006313" "IEA:InterPro;DNA integration;transposition" " DNA-mediated" "GO:0003677;GO:0004803" "IEA:InterPro;transposase activity;DNA binding" "PF01498" "1;HTH_Tnp_Tc3_2" "" "" "IPR009057;IPR002492"
"XLOC_000969" 384.542622787991 -1.06618597725455 0.221913429812965 -4.80451308491404 1.55128556431187e-06 4.03486520150712e-05 "TCONS_00005017" "5327" "769377" "gnl|BL_ORD_ID|769377" "Q6YLV7_DANRE" "296" "757" "9.64086e-105" "301" "1497" "1" "390" "1" "0" "259" "17" "403" "Krueppel-like factor 15;Krueppel-like factor 15;Uncharacterized protein;" "Danio rerio (Zebrafish) (Brachydanio rerio)" "" "" "" "" "GO:0046872;GO:0003676" "IEA:InterPro;nucleic acid binding;metal ion binding" "" "" "" "" "IPR015880;IPR007087;IPR013087" "Znf_C2H2-like;Znf_C2H2;Znf_C2H2/integrase_DNA-bd"
"XLOC_000969" 384.542622787991 -1.06618597725455 0.221913429812965 -4.80451308491404 1.55128556431187e-06 4.03486520150712e-05 "TCONS_00005018" "5109" "325199" "gnl|BL_ORD_ID|325199" "G9BRW1_CYPCA" "163" "411" "1.20244e-98" "3396" "3710" "228" "332" "3" "0" "75" "0" "105" "TC1-like transposase;" "Cyprinus carpio (Common carp)" "" "" "GO:0015074;GO:0006313" "IEA:InterPro;DNA integration;transposition" " DNA-mediated" "GO:0003677;GO:0004803" "IEA:InterPro;transposase activity;DNA binding" "PF01498" "1;HTH_Tnp_Tc3_2" "" "" "IPR009057;IPR002492"
"XLOC_000969" 384.542622787991 -1.06618597725455 0.221913429812965 -4.80451308491404 1.55128556431187e-06 4.03486520150712e-05 "TCONS_00005019" "5329" "769377" "gnl|BL_ORD_ID|769377" "Q6YLV7_DANRE" "290" "740" "9.80206e-103" "301" "1485" "1" "386" "1" "0" "256" "17" "399" "Krueppel-like factor 15;Krueppel-like factor 15;Uncharacterized protein;" "Danio rerio (Zebrafish) (Brachydanio rerio)" "" "" "" "" "GO:0046872;GO:0003676" "IEA:InterPro;nucleic acid binding;metal ion binding" "" "" "" "" "IPR015880;IPR007087;IPR013087" "Znf_C2H2-like;Znf_C2H2;Znf_C2H2/integrase_DNA-bd"
"XLOC_000969" 384.542622787991 -1.06618597725455 0.221913429812965 -4.80451308491404 1.55128556431187e-06 4.03486520150712e-05 "TCONS_00005020" "1755" "769377" "gnl|BL_ORD_ID|769377" "Q6YLV7_DANRE" "402" "1032" "2.52802e-132" "301" "1653" "1" "442" "1" "0" "308" "17" "455" "Krueppel-like factor 15;Krueppel-like factor 15;Uncharacterized protein;" "Danio rerio (Zebrafish) (Brachydanio rerio)" "" "" "" "" "GO:0046872;GO:0003676" "IEA:InterPro;nucleic acid binding;metal ion binding" "" "" "" "" "IPR015880;IPR007087;IPR013087" "Znf_C2H2-like;Znf_C2H2;Znf_C2H2/integrase_DNA-bd"
"XLOC_000969" 384.542622787991 -1.06618597725455 0.221913429812965 -4.80451308491404 1.55128556431187e-06 4.03486520150712e-05 "TCONS_00005022" "5009" "325199" "gnl|BL_ORD_ID|325199" "G9BRW1_CYPCA" "163" "411" "1.1774e-98" "3296" "3610" "228" "332" "2" "0" "75" "0" "105" "TC1-like transposase;" "Cyprinus carpio (Common carp)" "" "" "GO:0015074;GO:0006313" "IEA:InterPro;DNA integration;transposition" " DNA-mediated" "GO:0003677;GO:0004803" "IEA:InterPro;transposase activity;DNA binding" "PF01498" "1;HTH_Tnp_Tc3_2" "" "" "IPR009057;IPR002492"
"XLOC_000972" 30.3199724767607 -1.16741493525494 0.198372228841973 -5.88497161155016 3.98122321933408e-09 2.57298688425133e-07 "TCONS_00005040" "4928" "629117" "gnl|BL_ORD_ID|629117" "M4AZS3_XIPMA" "77" "187" "7.17203e-37" "2943" "3218" "200" "297" "-1" "0" "45" "6" "98" "Uncharacterized protein;" "Xiphophorus maculatus (Southern platyfish) (Platypoecilus maculatus)" "" "" "GO:0015074;GO:0006313" "IEA:InterPro;DNA integration;transposition" " DNA-mediated" "GO:0003677;GO:0004803" "IEA:InterPro;transposase activity;DNA binding" "PF01498" "1;HTH_Tnp_Tc3_2" "" "" "IPR002492"
"XLOC_000974" 3.30318625999506 -0.951037329074105 0.269254028885367 -3.53211921474721 0.000412243463095547 0.00452198547513553 "TCONS_00005042" "2455" "293700" "gnl|BL_ORD_ID|293700" "G3NZX0_GASAC" "84" "205" "1.96651e-16" "1185" "1628" "24" "163" "3" "0" "94" "8" "148" "Uncharacterized protein;" "Gasterosteus aculeatus (Three-spined stickleback)" "" "" "" "" "" "" "PF06625" "DUF1151;1" "" "" "IPR009533" "DUF1151"
"XLOC_000974" 3.30318625999506 -0.951037329074105 0.269254028885367 -3.53211921474721 0.000412243463095547 0.00452198547513553 "TCONS_00005043" "1397" "55325" "gnl|BL_ORD_ID|55325" "B3DKE3_DANRE" "95" "234" "8.5404e-21" "61" "564" "31" "184" "1" "0" "75" "14" "168" "Uncharacterized protein;Uncharacterized protein;Zgc:195245;" "Danio rerio (Zebrafish) (Brachydanio rerio)" "" "" "" "" "" "" "PF06625" "DUF1151;1" "dre:565483" "-" "IPR009533" "DUF1151"
"XLOC_000974" 3.30318625999506 -0.951037329074105 0.269254028885367 -3.53211921474721 0.000412243463095547 0.00452198547513553 "TCONS_00005044" "1511" "293700" "gnl|BL_ORD_ID|293700" "G3NZX0_GASAC" "84" "206" "4.40753e-17" "199" "684" "1" "163" "1" "0" "103" "19" "172" "Uncharacterized protein;" "Gasterosteus aculeatus (Three-spined stickleback)" "" "" "" "" "" "" "PF06625" "DUF1151;1" "" "" "IPR009533" "DUF1151"
"XLOC_000974" 3.30318625999506 -0.951037329074105 0.269254028885367 -3.53211921474721 0.000412243463095547 0.00452198547513553 "TCONS_00005045" "1498" "515427" "gnl|BL_ORD_ID|515427" "I3K1D5_ORENI" "73" "177" "2.06109e-13" "351" "671" "26" "131" "3" "0" "80" "1" "107" "Uncharacterized protein;" "Oreochromis niloticus (Nile tilapia) (Tilapia nilotica)" "" "" "" "" "" "" "PF06625" "DUF1151;1" "" "" "IPR009533" "DUF1151"
"XLOC_000999" 124.68319684751 -0.732746926697532 0.197468095494684 -3.71071045609622 0.000206678391051286 0.00256507690378382 NA NA NA NA NA NA NA NA NA NA NA NA NA NA NA NA NA NA NA NA NA NA NA NA NA NA NA NA NA NA NA
"XLOC_001007" 23.9538387888471 0.481966720323287 0.148526722991234 3.24498319640252 0.00117457554534749 0.0105726761827075 "TCONS_00005420" "6162" "410884" "gnl|BL_ORD_ID|410884" "H2U959_TAKRU" "245" "623" "2.22624e-68" "799" "1428" "206" "408" "1" "0" "172" "7" "210" "Uncharacterized protein;" "Takifugu rubripes (Japanese pufferfish) (Fugu rubripes)" "" "" "" "" "GO:0008270;GO:0003676" "IEA:InterPro;zinc ion binding;nucleic acid binding" "" "" "" "" "IPR015880;IPR003604;IPR007087" "Znf_C2H2-like;Znf_C2H2;Znf_U1"
"XLOC_001007" 23.9538387888471 0.481966720323287 0.148526722991234 3.24498319640252 0.00117457554534749 0.0105726761827075 "TCONS_00005421" "6345" "410884" "gnl|BL_ORD_ID|410884" "H2U959_TAKRU" "245" "624" "2.35522e-68" "982" "1611" "206" "408" "1" "0" "172" "7" "210" "Uncharacterized protein;" "Takifugu rubripes (Japanese pufferfish) (Fugu rubripes)" "" "" "" "" "GO:0008270;GO:0003676" "IEA:InterPro;zinc ion binding;nucleic acid binding" "" "" "" "" "IPR015880;IPR003604;IPR007087" "Znf_C2H2-like;Znf_C2H2;Znf_U1"
"XLOC_001007" 23.9538387888471 0.481966720323287 0.148526722991234 3.24498319640252 0.00117457554534749 0.0105726761827075 "TCONS_00005422" "6451" "410884" "gnl|BL_ORD_ID|410884" "H2U959_TAKRU" "245" "624" "2.07578e-68" "1088" "1717" "206" "408" "2" "0" "172" "7" "210" "Uncharacterized protein;" "Takifugu rubripes (Japanese pufferfish) (Fugu rubripes)" "" "" "" "" "GO:0008270;GO:0003676" "IEA:InterPro;zinc ion binding;nucleic acid binding" "" "" "" "" "IPR015880;IPR003604;IPR007087" "Znf_C2H2-like;Znf_C2H2;Znf_U1"
"XLOC_001007" 23.9538387888471 0.481966720323287 0.148526722991234 3.24498319640252 0.00117457554534749 0.0105726761827075 "TCONS_00005423" "6635" "410884" "gnl|BL_ORD_ID|410884" "H2U959_TAKRU" "245" "624" "2.59149e-68" "1272" "1901" "206" "408" "3" "0" "172" "7" "210" "Uncharacterized protein;" "Takifugu rubripes (Japanese pufferfish) (Fugu rubripes)" "" "" "" "" "GO:0008270;GO:0003676" "IEA:InterPro;zinc ion binding;nucleic acid binding" "" "" "" "" "IPR015880;IPR003604;IPR007087" "Znf_C2H2-like;Znf_C2H2;Znf_U1"
"XLOC_001007" 23.9538387888471 0.481966720323287 0.148526722991234 3.24498319640252 0.00117457554534749 0.0105726761827075 "TCONS_00005424" "6601" "410884" "gnl|BL_ORD_ID|410884" "H2U959_TAKRU" "245" "624" "2.18052e-68" "1238" "1867" "206" "408" "2" "0" "172" "7" "210" "Uncharacterized protein;" "Takifugu rubripes (Japanese pufferfish) (Fugu rubripes)" "" "" "" "" "GO:0008270;GO:0003676" "IEA:InterPro;zinc ion binding;nucleic acid binding" "" "" "" "" "IPR015880;IPR003604;IPR007087" "Znf_C2H2-like;Znf_C2H2;Znf_U1"
"XLOC_001007" 23.9538387888471 0.481966720323287 0.148526722991234 3.24498319640252 0.00117457554534749 0.0105726761827075 "TCONS_00005425" "6570" "410884" "gnl|BL_ORD_ID|410884" "H2U959_TAKRU" "245" "624" "2.5398e-68" "1207" "1836" "206" "408" "1" "0" "172" "7" "210" "Uncharacterized protein;" "Takifugu rubripes (Japanese pufferfish) (Fugu rubripes)" "" "" "" "" "GO:0008270;GO:0003676" "IEA:InterPro;zinc ion binding;nucleic acid binding" "" "" "" "" "IPR015880;IPR003604;IPR007087" "Znf_C2H2-like;Znf_C2H2;Znf_U1"
"XLOC_001007" 23.9538387888471 0.481966720323287 0.148526722991234 3.24498319640252 0.00117457554534749 0.0105726761827075 "TCONS_00005426" "6677" "410884" "gnl|BL_ORD_ID|410884" "H2U959_TAKRU" "247" "630" "3.67954e-69" "1314" "1943" "206" "408" "3" "0" "172" "7" "210" "Uncharacterized protein;" "Takifugu rubripes (Japanese pufferfish) (Fugu rubripes)" "" "" "" "" "GO:0008270;GO:0003676" "IEA:InterPro;zinc ion binding;nucleic acid binding" "" "" "" "" "IPR015880;IPR003604;IPR007087" "Znf_C2H2-like;Znf_C2H2;Znf_U1"
"XLOC_001007" 23.9538387888471 0.481966720323287 0.148526722991234 3.24498319640252 0.00117457554534749 0.0105726761827075 "TCONS_00005427" "6562" "410884" "gnl|BL_ORD_ID|410884" "H2U959_TAKRU" "245" "624" "2.15328e-68" "1199" "1828" "206" "408" "2" "0" "172" "7" "210" "Uncharacterized protein;" "Takifugu rubripes (Japanese pufferfish) (Fugu rubripes)" "" "" "" "" "GO:0008270;GO:0003676" "IEA:InterPro;zinc ion binding;nucleic acid binding" "" "" "" "" "IPR015880;IPR003604;IPR007087" "Znf_C2H2-like;Znf_C2H2;Znf_U1"
"XLOC_001007" 23.9538387888471 0.481966720323287 0.148526722991234 3.24498319640252 0.00117457554534749 0.0105726761827075 "TCONS_00005428" "6452" "410884" "gnl|BL_ORD_ID|410884" "H2U959_TAKRU" "245" "624" "2.07578e-68" "1089" "1718" "206" "408" "3" "0" "172" "7" "210" "Uncharacterized protein;" "Takifugu rubripes (Japanese pufferfish) (Fugu rubripes)" "" "" "" "" "GO:0008270;GO:0003676" "IEA:InterPro;zinc ion binding;nucleic acid binding" "" "" "" "" "IPR015880;IPR003604;IPR007087" "Znf_C2H2-like;Znf_C2H2;Znf_U1"
"XLOC_001007" 23.9538387888471 0.481966720323287 0.148526722991234 3.24498319640252 0.00117457554534749 0.0105726761827075 "TCONS_00005429" "6425" "410884" "gnl|BL_ORD_ID|410884" "H2U959_TAKRU" "246" "626" "1.17133e-68" "1062" "1691" "206" "408" "3" "0" "172" "7" "210" "Uncharacterized protein;" "Takifugu rubripes (Japanese pufferfish) (Fugu rubripes)" "" "" "" "" "GO:0008270;GO:0003676" "IEA:InterPro;zinc ion binding;nucleic acid binding" "" "" "" "" "IPR015880;IPR003604;IPR007087" "Znf_C2H2-like;Znf_C2H2;Znf_U1"
"XLOC_001007" 23.9538387888471 0.481966720323287 0.148526722991234 3.24498319640252 0.00117457554534749 0.0105726761827075 "TCONS_00005430" "6444" "410884" "gnl|BL_ORD_ID|410884" "H2U959_TAKRU" "245" "623" "3.27505e-68" "1081" "1710" "206" "408" "1" "0" "172" "7" "210" "Uncharacterized protein;" "Takifugu rubripes (Japanese pufferfish) (Fugu rubripes)" "" "" "" "" "GO:0008270;GO:0003676" "IEA:InterPro;zinc ion binding;nucleic acid binding" "" "" "" "" "IPR015880;IPR003604;IPR007087" "Znf_C2H2-like;Znf_C2H2;Znf_U1"
"XLOC_001007" 23.9538387888471 0.481966720323287 0.148526722991234 3.24498319640252 0.00117457554534749 0.0105726761827075 "TCONS_00005431" "6334" "410884" "gnl|BL_ORD_ID|410884" "H2U959_TAKRU" "245" "625" "1.45527e-68" "971" "1600" "206" "408" "2" "0" "172" "7" "210" "Uncharacterized protein;" "Takifugu rubripes (Japanese pufferfish) (Fugu rubripes)" "" "" "" "" "GO:0008270;GO:0003676" "IEA:InterPro;zinc ion binding;nucleic acid binding" "" "" "" "" "IPR015880;IPR003604;IPR007087" "Znf_C2H2-like;Znf_C2H2;Znf_U1"
"XLOC_001007" 23.9538387888471 0.481966720323287 0.148526722991234 3.24498319640252 0.00117457554534749 0.0105726761827075 "TCONS_00005432" "6413" "410884" "gnl|BL_ORD_ID|410884" "H2U959_TAKRU" "246" "626" "1.3081e-68" "1050" "1679" "206" "408" "3" "0" "172" "7" "210" "Uncharacterized protein;" "Takifugu rubripes (Japanese pufferfish) (Fugu rubripes)" "" "" "" "" "GO:0008270;GO:0003676" "IEA:InterPro;zinc ion binding;nucleic acid binding" "" "" "" "" "IPR015880;IPR003604;IPR007087" "Znf_C2H2-like;Znf_C2H2;Znf_U1"
"XLOC_001007" 23.9538387888471 0.481966720323287 0.148526722991234 3.24498319640252 0.00117457554534749 0.0105726761827075 "TCONS_00005433" "6390" "515736" "gnl|BL_ORD_ID|515736" "I3K295_ORENI" "242" "617" "4.37613e-67" "309" "773" "1" "155" "3" "0" "124" "2" "156" "Uncharacterized protein;" "Oreochromis niloticus (Nile tilapia) (Tilapia nilotica)" "" "" "" "" "GO:0008270;GO:0003676" "IEA:InterPro;zinc ion binding;nucleic acid binding" "" "" "" "" "IPR015880;IPR003604;IPR007087" "Znf_C2H2-like;Znf_C2H2;Znf_U1"
"XLOC_001007" 23.9538387888471 0.481966720323287 0.148526722991234 3.24498319640252 0.00117457554534749 0.0105726761827075 "TCONS_00005434" "6393" "515736" "gnl|BL_ORD_ID|515736" "I3K295_ORENI" "242" "615" "7.5325e-67" "309" "773" "1" "155" "3" "0" "124" "2" "156" "Uncharacterized protein;" "Oreochromis niloticus (Nile tilapia) (Tilapia nilotica)" "" "" "" "" "GO:0008270;GO:0003676" "IEA:InterPro;zinc ion binding;nucleic acid binding" "" "" "" "" "IPR015880;IPR003604;IPR007087" "Znf_C2H2-like;Znf_C2H2;Znf_U1"
"XLOC_001007" 23.9538387888471 0.481966720323287 0.148526722991234 3.24498319640252 0.00117457554534749 0.0105726761827075 "TCONS_00005435" "6142" "410884" "gnl|BL_ORD_ID|410884" "H2U959_TAKRU" "247" "630" "3.05856e-69" "779" "1408" "206" "408" "2" "0" "172" "7" "210" "Uncharacterized protein;" "Takifugu rubripes (Japanese pufferfish) (Fugu rubripes)" "" "" "" "" "GO:0008270;GO:0003676" "IEA:InterPro;zinc ion binding;nucleic acid binding" "" "" "" "" "IPR015880;IPR003604;IPR007087" "Znf_C2H2-like;Znf_C2H2;Znf_U1"
"XLOC_001007" 23.9538387888471 0.481966720323287 0.148526722991234 3.24498319640252 0.00117457554534749 0.0105726761827075 "TCONS_00005436" "6598" "410884" "gnl|BL_ORD_ID|410884" "H2U959_TAKRU" "247" "630" "3.65799e-69" "1235" "1864" "206" "408" "2" "0" "172" "7" "210" "Uncharacterized protein;" "Takifugu rubripes (Japanese pufferfish) (Fugu rubripes)" "" "" "" "" "GO:0008270;GO:0003676" "IEA:InterPro;zinc ion binding;nucleic acid binding" "" "" "" "" "IPR015880;IPR003604;IPR007087" "Znf_C2H2-like;Znf_C2H2;Znf_U1"
"XLOC_001007" 23.9538387888471 0.481966720323287 0.148526722991234 3.24498319640252 0.00117457554534749 0.0105726761827075 "TCONS_00005437" "6420" "410884" "gnl|BL_ORD_ID|410884" "H2U959_TAKRU" "244" "621" "4.71314e-68" "1057" "1686" "206" "408" "1" "0" "172" "7" "210" "Uncharacterized protein;" "Takifugu rubripes (Japanese pufferfish) (Fugu rubripes)" "" "" "" "" "GO:0008270;GO:0003676" "IEA:InterPro;zinc ion binding;nucleic acid binding" "" "" "" "" "IPR015880;IPR003604;IPR007087" "Znf_C2H2-like;Znf_C2H2;Znf_U1"
"XLOC_001007" 23.9538387888471 0.481966720323287 0.148526722991234 3.24498319640252 0.00117457554534749 0.0105726761827075 "TCONS_00005438" "6380" "410884" "gnl|BL_ORD_ID|410884" "H2U959_TAKRU" "247" "628" "5.80063e-69" "1017" "1646" "206" "408" "3" "0" "172" "7" "210" "Uncharacterized protein;" "Takifugu rubripes (Japanese pufferfish) (Fugu rubripes)" "" "" "" "" "GO:0008270;GO:0003676" "IEA:InterPro;zinc ion binding;nucleic acid binding" "" "" "" "" "IPR015880;IPR003604;IPR007087" "Znf_C2H2-like;Znf_C2H2;Znf_U1"
"XLOC_001007" 23.9538387888471 0.481966720323287 0.148526722991234 3.24498319640252 0.00117457554534749 0.0105726761827075 "TCONS_00005439" "5976" "410884" "gnl|BL_ORD_ID|410884" "H2U959_TAKRU" "247" "630" "2.65565e-69" "613" "1242" "206" "408" "1" "0" "172" "7" "210" "Uncharacterized protein;" "Takifugu rubripes (Japanese pufferfish) (Fugu rubripes)" "" "" "" "" "GO:0008270;GO:0003676" "IEA:InterPro;zinc ion binding;nucleic acid binding" "" "" "" "" "IPR015880;IPR003604;IPR007087" "Znf_C2H2-like;Znf_C2H2;Znf_U1"
"XLOC_001007" 23.9538387888471 0.481966720323287 0.148526722991234 3.24498319640252 0.00117457554534749 0.0105726761827075 "TCONS_00005440" "5971" "410884" "gnl|BL_ORD_ID|410884" "H2U959_TAKRU" "247" "629" "3.66646e-69" "608" "1237" "206" "408" "2" "0" "172" "7" "210" "Uncharacterized protein;" "Takifugu rubripes (Japanese pufferfish) (Fugu rubripes)" "" "" "" "" "GO:0008270;GO:0003676" "IEA:InterPro;zinc ion binding;nucleic acid binding" "" "" "" "" "IPR015880;IPR003604;IPR007087" "Znf_C2H2-like;Znf_C2H2;Znf_U1"
"XLOC_001007" 23.9538387888471 0.481966720323287 0.148526722991234 3.24498319640252 0.00117457554534749 0.0105726761827075 "TCONS_00005441" "5953" "410884" "gnl|BL_ORD_ID|410884" "H2U959_TAKRU" "247" "629" "3.74555e-69" "590" "1219" "206" "408" "2" "0" "172" "7" "210" "Uncharacterized protein;" "Takifugu rubripes (Japanese pufferfish) (Fugu rubripes)" "" "" "" "" "GO:0008270;GO:0003676" "IEA:InterPro;zinc ion binding;nucleic acid binding" "" "" "" "" "IPR015880;IPR003604;IPR007087" "Znf_C2H2-like;Znf_C2H2;Znf_U1"
"XLOC_001011" 31.9736943428052 -0.487001261664082 0.158842892003376 -3.06593046451038 0.00216993773032759 0.0171750507781131 NA NA NA NA NA NA NA NA NA NA NA NA NA NA NA NA NA NA NA NA NA NA NA NA NA NA NA NA NA NA NA
"XLOC_001027" 6.67500654036095 -0.888236665968053 0.2321142415262 -3.82672196297698 0.000129861052983835 0.00176291681149621 "TCONS_00005566" "2727" "71815" "gnl|BL_ORD_ID|71815" "B5X3K5_SALSA" "510" "1311" "2.23706e-169" "1114" "2247" "76" "482" "-1" "0" "359" "35" "410" "Major facilitator superfamily domain-containing protein 5;" "Salmo salar (Atlantic salmon)" "" "" "" "" "" "" "PF05631" "1;DUF791" "" "" "IPR008509;IPR016196" "DUF791;MFS_dom_general_subst_transpt"
"XLOC_001028" 531.413987505197 0.199785620362115 0.0728081724991097 2.74399993166368 0.00606955505535945 0.0380987801936641 "TCONS_00005567" "8406" "214196" "gnl|BL_ORD_ID|214196" "F1RAM8_DANRE" "554" "1426" "0" "467" "1486" "1" "337" "2" "0" "317" "3" "340" "Retinoic acid receptor gamma-A;" "Danio rerio (Zebrafish) (Brachydanio rerio)" "GO:0005634" "IEA:UniProtKB-KW;nucleus" "GO:0006357;GO:0001889;GO:0006366" "IEA:GOC;regulation of transcription from RNA polymerase II promoter;IMZFIN;liver development;transcription from RNA polymerase II promoter" "GO:0003707;GO:0003708;GO:0008270;GO:0043565" "IEA:InterPro;steroid hormone receptor activity;sequence-specific DNA binding;zinc ion binding;retinoic acid receptor activity" "PF00104;PF00105" "1;zf-C4;Hormone_recep" "" "" "IPR013088;IPR008946;IPR001628;IPR003078;IPR000536;IPR001723" "Nucl_hormone_rcpt_ligand-bd;Retinoic_acid_rcpt;Znf_hrmn_rcpt;Str_hrmn_rcpt;Znf_NHR/GATA;Nucl_hrmn_rcpt_lig-bd_core"
"XLOC_001028" 531.413987505197 0.199785620362115 0.0728081724991097 2.74399993166368 0.00606955505535945 0.0380987801936641 "TCONS_00005568" "8402" "214196" "gnl|BL_ORD_ID|214196" "F1RAM8_DANRE" "741" "1912" "0" "467" "2011" "1" "507" "2" "0" "438" "10" "516" "Retinoic acid receptor gamma-A;" "Danio rerio (Zebrafish) (Brachydanio rerio)" "GO:0005634" "IEA:UniProtKB-KW;nucleus" "GO:0006357;GO:0001889;GO:0006366" "IEA:GOC;regulation of transcription from RNA polymerase II promoter;IMZFIN;liver development;transcription from RNA polymerase II promoter" "GO:0003707;GO:0003708;GO:0008270;GO:0043565" "IEA:InterPro;steroid hormone receptor activity;sequence-specific DNA binding;zinc ion binding;retinoic acid receptor activity" "PF00104;PF00105" "1;zf-C4;Hormone_recep" "" "" "IPR013088;IPR008946;IPR001628;IPR003078;IPR000536;IPR001723" "Nucl_hormone_rcpt_ligand-bd;Retinoic_acid_rcpt;Znf_hrmn_rcpt;Str_hrmn_rcpt;Znf_NHR/GATA;Nucl_hrmn_rcpt_lig-bd_core"
"XLOC_001028" 531.413987505197 0.199785620362115 0.0728081724991097 2.74399993166368 0.00606955505535945 0.0380987801936641 "TCONS_00005569" "8469" "58288" "gnl|BL_ORD_ID|58288" "B3TDE9_SALSA" "498" "1280" "0" "709" "1548" "49" "328" "1" "0" "279" "0" "280" "Retinoic acid receptor gamma a;" "Salmo salar (Atlantic salmon)" "GO:0005634" "IEA:UniProtKB-KW;nucleus" "GO:0006357;GO:0006366" "IEA:GOC;regulation of transcription from RNA polymerase II promoter;transcription from RNA polymerase II promoter" "GO:0003707;GO:0003708;GO:0008270;GO:0043565" "IEA:InterPro;steroid hormone receptor activity;sequence-specific DNA binding;zinc ion binding;retinoic acid receptor activity" "PF00104;PF00105" "1;zf-C4;Hormone_recep" "" "" "IPR013088;IPR008946;IPR001628;IPR003078;IPR000536;IPR001723" "Nucl_hormone_rcpt_ligand-bd;Retinoic_acid_rcpt;Znf_hrmn_rcpt;Str_hrmn_rcpt;Znf_NHR/GATA;Nucl_hrmn_rcpt_lig-bd_core"
"XLOC_001028" 531.413987505197 0.199785620362115 0.0728081724991097 2.74399993166368 0.00606955505535945 0.0380987801936641 "TCONS_00005570" "8461" "58288" "gnl|BL_ORD_ID|58288" "B3TDE9_SALSA" "316" "809" "0" "1040" "1540" "162" "328" "2" "0" "166" "0" "167" "Retinoic acid receptor gamma a;" "Salmo salar (Atlantic salmon)" "GO:0005634" "IEA:UniProtKB-KW;nucleus" "GO:0006357;GO:0006366" "IEA:GOC;regulation of transcription from RNA polymerase II promoter;transcription from RNA polymerase II promoter" "GO:0003707;GO:0003708;GO:0008270;GO:0043565" "IEA:InterPro;steroid hormone receptor activity;sequence-specific DNA binding;zinc ion binding;retinoic acid receptor activity" "PF00104;PF00105" "1;zf-C4;Hormone_recep" "" "" "IPR013088;IPR008946;IPR001628;IPR003078;IPR000536;IPR001723" "Nucl_hormone_rcpt_ligand-bd;Retinoic_acid_rcpt;Znf_hrmn_rcpt;Str_hrmn_rcpt;Znf_NHR/GATA;Nucl_hrmn_rcpt_lig-bd_core"
"XLOC_001028" 531.413987505197 0.199785620362115 0.0728081724991097 2.74399993166368 0.00606955505535945 0.0380987801936641 "TCONS_00005571" "8713" "214196" "gnl|BL_ORD_ID|214196" "F1RAM8_DANRE" "730" "1884" "0" "781" "2322" "1" "507" "1" "0" "433" "11" "516" "Retinoic acid receptor gamma-A;" "Danio rerio (Zebrafish) (Brachydanio rerio)" "GO:0005634" "IEA:UniProtKB-KW;nucleus" "GO:0006357;GO:0001889;GO:0006366" "IEA:GOC;regulation of transcription from RNA polymerase II promoter;IMZFIN;liver development;transcription from RNA polymerase II promoter" "GO:0003707;GO:0003708;GO:0008270;GO:0043565" "IEA:InterPro;steroid hormone receptor activity;sequence-specific DNA binding;zinc ion binding;retinoic acid receptor activity" "PF00104;PF00105" "1;zf-C4;Hormone_recep" "" "" "IPR013088;IPR008946;IPR001628;IPR003078;IPR000536;IPR001723" "Nucl_hormone_rcpt_ligand-bd;Retinoic_acid_rcpt;Znf_hrmn_rcpt;Str_hrmn_rcpt;Znf_NHR/GATA;Nucl_hrmn_rcpt_lig-bd_core"
"XLOC_001028" 531.413987505197 0.199785620362115 0.0728081724991097 2.74399993166368 0.00606955505535945 0.0380987801936641 "TCONS_00005572" "8716" "214196" "gnl|BL_ORD_ID|214196" "F1RAM8_DANRE" "741" "1912" "0" "781" "2325" "1" "507" "1" "0" "438" "10" "516" "Retinoic acid receptor gamma-A;" "Danio rerio (Zebrafish) (Brachydanio rerio)" "GO:0005634" "IEA:UniProtKB-KW;nucleus" "GO:0006357;GO:0001889;GO:0006366" "IEA:GOC;regulation of transcription from RNA polymerase II promoter;IMZFIN;liver development;transcription from RNA polymerase II promoter" "GO:0003707;GO:0003708;GO:0008270;GO:0043565" "IEA:InterPro;steroid hormone receptor activity;sequence-specific DNA binding;zinc ion binding;retinoic acid receptor activity" "PF00104;PF00105" "1;zf-C4;Hormone_recep" "" "" "IPR013088;IPR008946;IPR001628;IPR003078;IPR000536;IPR001723" "Nucl_hormone_rcpt_ligand-bd;Retinoic_acid_rcpt;Znf_hrmn_rcpt;Str_hrmn_rcpt;Znf_NHR/GATA;Nucl_hrmn_rcpt_lig-bd_core"
"XLOC_001028" 531.413987505197 0.199785620362115 0.0728081724991097 2.74399993166368 0.00606955505535945 0.0380987801936641 "TCONS_00005573" "8183" "58288" "gnl|BL_ORD_ID|58288" "B3TDE9_SALSA" "720" "1857" "0" "425" "1792" "49" "504" "2" "0" "455" "0" "456" "Retinoic acid receptor gamma a;" "Salmo salar (Atlantic salmon)" "GO:0005634" "IEA:UniProtKB-KW;nucleus" "GO:0006357;GO:0006366" "IEA:GOC;regulation of transcription from RNA polymerase II promoter;transcription from RNA polymerase II promoter" "GO:0003707;GO:0003708;GO:0008270;GO:0043565" "IEA:InterPro;steroid hormone receptor activity;sequence-specific DNA binding;zinc ion binding;retinoic acid receptor activity" "PF00104;PF00105" "1;zf-C4;Hormone_recep" "" "" "IPR013088;IPR008946;IPR001628;IPR003078;IPR000536;IPR001723" "Nucl_hormone_rcpt_ligand-bd;Retinoic_acid_rcpt;Znf_hrmn_rcpt;Str_hrmn_rcpt;Znf_NHR/GATA;Nucl_hrmn_rcpt_lig-bd_core"
"XLOC_001028" 531.413987505197 0.199785620362115 0.0728081724991097 2.74399993166368 0.00606955505535945 0.0380987801936641 "TCONS_00005574" "8109" "58288" "gnl|BL_ORD_ID|58288" "B3TDE9_SALSA" "493" "1269" "0" "350" "1183" "49" "326" "2" "0" "277" "0" "278" "Retinoic acid receptor gamma a;" "Salmo salar (Atlantic salmon)" "GO:0005634" "IEA:UniProtKB-KW;nucleus" "GO:0006357;GO:0006366" "IEA:GOC;regulation of transcription from RNA polymerase II promoter;transcription from RNA polymerase II promoter" "GO:0003707;GO:0003708;GO:0008270;GO:0043565" "IEA:InterPro;steroid hormone receptor activity;sequence-specific DNA binding;zinc ion binding;retinoic acid receptor activity" "PF00104;PF00105" "1;zf-C4;Hormone_recep" "" "" "IPR013088;IPR008946;IPR001628;IPR003078;IPR000536;IPR001723" "Nucl_hormone_rcpt_ligand-bd;Retinoic_acid_rcpt;Znf_hrmn_rcpt;Str_hrmn_rcpt;Znf_NHR/GATA;Nucl_hrmn_rcpt_lig-bd_core"
"XLOC_001028" 531.413987505197 0.199785620362115 0.0728081724991097 2.74399993166368 0.00606955505535945 0.0380987801936641 "TCONS_00005575" "7988" "58288" "gnl|BL_ORD_ID|58288" "B3TDE9_SALSA" "711" "1835" "0" "233" "1597" "49" "504" "2" "0" "446" "1" "456" "Retinoic acid receptor gamma a;" "Salmo salar (Atlantic salmon)" "GO:0005634" "IEA:UniProtKB-KW;nucleus" "GO:0006357;GO:0006366" "IEA:GOC;regulation of transcription from RNA polymerase II promoter;transcription from RNA polymerase II promoter" "GO:0003707;GO:0003708;GO:0008270;GO:0043565" "IEA:InterPro;steroid hormone receptor activity;sequence-specific DNA binding;zinc ion binding;retinoic acid receptor activity" "PF00104;PF00105" "1;zf-C4;Hormone_recep" "" "" "IPR013088;IPR008946;IPR001628;IPR003078;IPR000536;IPR001723" "Nucl_hormone_rcpt_ligand-bd;Retinoic_acid_rcpt;Znf_hrmn_rcpt;Str_hrmn_rcpt;Znf_NHR/GATA;Nucl_hrmn_rcpt_lig-bd_core"
"XLOC_001028" 531.413987505197 0.199785620362115 0.0728081724991097 2.74399993166368 0.00606955505535945 0.0380987801936641 "TCONS_00005576" "7971" "58288" "gnl|BL_ORD_ID|58288" "B3TDE9_SALSA" "707" "1824" "0" "213" "1580" "49" "504" "3" "0" "446" "2" "457" "Retinoic acid receptor gamma a;" "Salmo salar (Atlantic salmon)" "GO:0005634" "IEA:UniProtKB-KW;nucleus" "GO:0006357;GO:0006366" "IEA:GOC;regulation of transcription from RNA polymerase II promoter;transcription from RNA polymerase II promoter" "GO:0003707;GO:0003708;GO:0008270;GO:0043565" "IEA:InterPro;steroid hormone receptor activity;sequence-specific DNA binding;zinc ion binding;retinoic acid receptor activity" "PF00104;PF00105" "1;zf-C4;Hormone_recep" "" "" "IPR013088;IPR008946;IPR001628;IPR003078;IPR000536;IPR001723" "Nucl_hormone_rcpt_ligand-bd;Retinoic_acid_rcpt;Znf_hrmn_rcpt;Str_hrmn_rcpt;Znf_NHR/GATA;Nucl_hrmn_rcpt_lig-bd_core"
"XLOC_001028" 531.413987505197 0.199785620362115 0.0728081724991097 2.74399993166368 0.00606955505535945 0.0380987801936641 "TCONS_00005577" "7850" "58288" "gnl|BL_ORD_ID|58288" "B3TDE9_SALSA" "703" "1812" "0" "86" "1459" "49" "504" "2" "0" "427" "2" "458" "Retinoic acid receptor gamma a;" "Salmo salar (Atlantic salmon)" "GO:0005634" "IEA:UniProtKB-KW;nucleus" "GO:0006357;GO:0006366" "IEA:GOC;regulation of transcription from RNA polymerase II promoter;transcription from RNA polymerase II promoter" "GO:0003707;GO:0003708;GO:0008270;GO:0043565" "IEA:InterPro;steroid hormone receptor activity;sequence-specific DNA binding;zinc ion binding;retinoic acid receptor activity" "PF00104;PF00105" "1;zf-C4;Hormone_recep" "" "" "IPR013088;IPR008946;IPR001628;IPR003078;IPR000536;IPR001723" "Nucl_hormone_rcpt_ligand-bd;Retinoic_acid_rcpt;Znf_hrmn_rcpt;Str_hrmn_rcpt;Znf_NHR/GATA;Nucl_hrmn_rcpt_lig-bd_core"
"XLOC_001028" 531.413987505197 0.199785620362115 0.0728081724991097 2.74399993166368 0.00606955505535945 0.0380987801936641 "TCONS_00005578" "8310" "58288" "gnl|BL_ORD_ID|58288" "B3TDE9_SALSA" "794" "2049" "0" "408" "1919" "1" "504" "3" "0" "504" "0" "504" "Retinoic acid receptor gamma a;" "Salmo salar (Atlantic salmon)" "GO:0005634" "IEA:UniProtKB-KW;nucleus" "GO:0006357;GO:0006366" "IEA:GOC;regulation of transcription from RNA polymerase II promoter;transcription from RNA polymerase II promoter" "GO:0003707;GO:0003708;GO:0008270;GO:0043565" "IEA:InterPro;steroid hormone receptor activity;sequence-specific DNA binding;zinc ion binding;retinoic acid receptor activity" "PF00104;PF00105" "1;zf-C4;Hormone_recep" "" "" "IPR013088;IPR008946;IPR001628;IPR003078;IPR000536;IPR001723" "Nucl_hormone_rcpt_ligand-bd;Retinoic_acid_rcpt;Znf_hrmn_rcpt;Str_hrmn_rcpt;Znf_NHR/GATA;Nucl_hrmn_rcpt_lig-bd_core"
"XLOC_001028" 531.413987505197 0.199785620362115 0.0728081724991097 2.74399993166368 0.00606955505535945 0.0380987801936641 "TCONS_00005579" "8716" "58288" "gnl|BL_ORD_ID|58288" "B3TDE9_SALSA" "794" "2049" "0" "814" "2325" "1" "504" "1" "0" "504" "0" "504" "Retinoic acid receptor gamma a;" "Salmo salar (Atlantic salmon)" "GO:0005634" "IEA:UniProtKB-KW;nucleus" "GO:0006357;GO:0006366" "IEA:GOC;regulation of transcription from RNA polymerase II promoter;transcription from RNA polymerase II promoter" "GO:0003707;GO:0003708;GO:0008270;GO:0043565" "IEA:InterPro;steroid hormone receptor activity;sequence-specific DNA binding;zinc ion binding;retinoic acid receptor activity" "PF00104;PF00105" "1;zf-C4;Hormone_recep" "" "" "IPR013088;IPR008946;IPR001628;IPR003078;IPR000536;IPR001723" "Nucl_hormone_rcpt_ligand-bd;Retinoic_acid_rcpt;Znf_hrmn_rcpt;Str_hrmn_rcpt;Znf_NHR/GATA;Nucl_hrmn_rcpt_lig-bd_core"
"XLOC_001028" 531.413987505197 0.199785620362115 0.0728081724991097 2.74399993166368 0.00606955505535945 0.0380987801936641 "TCONS_00005580" "8693" "58288" "gnl|BL_ORD_ID|58288" "B3TDE9_SALSA" "786" "2028" "0" "794" "2302" "1" "504" "2" "0" "495" "1" "504" "Retinoic acid receptor gamma a;" "Salmo salar (Atlantic salmon)" "GO:0005634" "IEA:UniProtKB-KW;nucleus" "GO:0006357;GO:0006366" "IEA:GOC;regulation of transcription from RNA polymerase II promoter;transcription from RNA polymerase II promoter" "GO:0003707;GO:0003708;GO:0008270;GO:0043565" "IEA:InterPro;steroid hormone receptor activity;sequence-specific DNA binding;zinc ion binding;retinoic acid receptor activity" "PF00104;PF00105" "1;zf-C4;Hormone_recep" "" "" "IPR013088;IPR008946;IPR001628;IPR003078;IPR000536;IPR001723" "Nucl_hormone_rcpt_ligand-bd;Retinoic_acid_rcpt;Znf_hrmn_rcpt;Str_hrmn_rcpt;Znf_NHR/GATA;Nucl_hrmn_rcpt_lig-bd_core"
"XLOC_001028" 531.413987505197 0.199785620362115 0.0728081724991097 2.74399993166368 0.00606955505535945 0.0380987801936641 "TCONS_00005581" "8532" "58288" "gnl|BL_ORD_ID|58288" "B3TDE9_SALSA" "626" "1614" "0" "942" "2141" "105" "504" "3" "0" "400" "0" "400" "Retinoic acid receptor gamma a;" "Salmo salar (Atlantic salmon)" "GO:0005634" "IEA:UniProtKB-KW;nucleus" "GO:0006357;GO:0006366" "IEA:GOC;regulation of transcription from RNA polymerase II promoter;transcription from RNA polymerase II promoter" "GO:0003707;GO:0003708;GO:0008270;GO:0043565" "IEA:InterPro;steroid hormone receptor activity;sequence-specific DNA binding;zinc ion binding;retinoic acid receptor activity" "PF00104;PF00105" "1;zf-C4;Hormone_recep" "" "" "IPR013088;IPR008946;IPR001628;IPR003078;IPR000536;IPR001723" "Nucl_hormone_rcpt_ligand-bd;Retinoic_acid_rcpt;Znf_hrmn_rcpt;Str_hrmn_rcpt;Znf_NHR/GATA;Nucl_hrmn_rcpt_lig-bd_core"
"XLOC_001028" 531.413987505197 0.199785620362115 0.0728081724991097 2.74399993166368 0.00606955505535945 0.0380987801936641 "TCONS_00005582" "8531" "58288" "gnl|BL_ORD_ID|58288" "B3TDE9_SALSA" "719" "1855" "0" "755" "2140" "43" "504" "2" "0" "455" "0" "462" "Retinoic acid receptor gamma a;" "Salmo salar (Atlantic salmon)" "GO:0005634" "IEA:UniProtKB-KW;nucleus" "GO:0006357;GO:0006366" "IEA:GOC;regulation of transcription from RNA polymerase II promoter;transcription from RNA polymerase II promoter" "GO:0003707;GO:0003708;GO:0008270;GO:0043565" "IEA:InterPro;steroid hormone receptor activity;sequence-specific DNA binding;zinc ion binding;retinoic acid receptor activity" "PF00104;PF00105" "1;zf-C4;Hormone_recep" "" "" "IPR013088;IPR008946;IPR001628;IPR003078;IPR000536;IPR001723" "Nucl_hormone_rcpt_ligand-bd;Retinoic_acid_rcpt;Znf_hrmn_rcpt;Str_hrmn_rcpt;Znf_NHR/GATA;Nucl_hrmn_rcpt_lig-bd_core"
"XLOC_001028" 531.413987505197 0.199785620362115 0.0728081724991097 2.74399993166368 0.00606955505535945 0.0380987801936641 "TCONS_00005583" "8534" "58288" "gnl|BL_ORD_ID|58288" "B3TDE9_SALSA" "679" "1752" "0" "628" "1779" "1" "384" "1" "0" "382" "0" "384" "Retinoic acid receptor gamma a;" "Salmo salar (Atlantic salmon)" "GO:0005634" "IEA:UniProtKB-KW;nucleus" "GO:0006357;GO:0006366" "IEA:GOC;regulation of transcription from RNA polymerase II promoter;transcription from RNA polymerase II promoter" "GO:0003707;GO:0003708;GO:0008270;GO:0043565" "IEA:InterPro;steroid hormone receptor activity;sequence-specific DNA binding;zinc ion binding;retinoic acid receptor activity" "PF00104;PF00105" "1;zf-C4;Hormone_recep" "" "" "IPR013088;IPR008946;IPR001628;IPR003078;IPR000536;IPR001723" "Nucl_hormone_rcpt_ligand-bd;Retinoic_acid_rcpt;Znf_hrmn_rcpt;Str_hrmn_rcpt;Znf_NHR/GATA;Nucl_hrmn_rcpt_lig-bd_core"
"XLOC_001044" 7.6533969632425 0.925570557797713 0.304896997630633 3.03568275512832 0.00239991731862671 0.0186076983614663 "TCONS_00005645" "2762" "631190" "gnl|BL_ORD_ID|631190" "M4Q586_ONCMY" "386" "989" "1.37729e-125" "264" "869" "1" "202" "3" "0" "202" "0" "202" "Insulin-like growth factor binding protein 6 paralog B2;" "Oncorhynchus mykiss (Rainbow trout) (Salmo gairdneri)" "GO:0005576" "IEA:InterPro;extracellular region" "GO:0001558" "IEA:InterPro;regulation of cell growth" "" "" "PF00086" "Thyroglobulin_1;1" "" "" "IPR022326;IPR022321;IPR000716;IPR000867;IPR009168;IPR009030" "Thyroglobulin_1;IGFBP_1-6_chordata;IGFBP1-6;IGFBP-6;Growth_fac_rcpt_N_dom;IGFBP-like"
"XLOC_001044" 7.6533969632425 0.925570557797713 0.304896997630633 3.03568275512832 0.00239991731862671 0.0186076983614663 "TCONS_00005646" "2719" "631190" "gnl|BL_ORD_ID|631190" "M4Q586_ONCMY" "386" "989" "1.00115e-125" "221" "826" "1" "202" "2" "0" "202" "0" "202" "Insulin-like growth factor binding protein 6 paralog B2;" "Oncorhynchus mykiss (Rainbow trout) (Salmo gairdneri)" "GO:0005576" "IEA:InterPro;extracellular region" "GO:0001558" "IEA:InterPro;regulation of cell growth" "" "" "PF00086" "Thyroglobulin_1;1" "" "" "IPR022326;IPR022321;IPR000716;IPR000867;IPR009168;IPR009030" "Thyroglobulin_1;IGFBP_1-6_chordata;IGFBP1-6;IGFBP-6;Growth_fac_rcpt_N_dom;IGFBP-like"
"XLOC_001044" 7.6533969632425 0.925570557797713 0.304896997630633 3.03568275512832 0.00239991731862671 0.0186076983614663 "TCONS_00005647" "3230" "631190" "gnl|BL_ORD_ID|631190" "M4Q586_ONCMY" "310" "793" "5.92429e-96" "251" "745" "1" "165" "2" "0" "165" "0" "165" "Insulin-like growth factor binding protein 6 paralog B2;" "Oncorhynchus mykiss (Rainbow trout) (Salmo gairdneri)" "GO:0005576" "IEA:InterPro;extracellular region" "GO:0001558" "IEA:InterPro;regulation of cell growth" "" "" "PF00086" "Thyroglobulin_1;1" "" "" "IPR022326;IPR022321;IPR000716;IPR000867;IPR009168;IPR009030" "Thyroglobulin_1;IGFBP_1-6_chordata;IGFBP1-6;IGFBP-6;Growth_fac_rcpt_N_dom;IGFBP-like"
"XLOC_001051" 8.14257100864988 0.700842463837283 0.207077941342187 3.38443804924239 0.000713241122578388 0.00705848987694522 "TCONS_00005674" "2790" "521312" "gnl|BL_ORD_ID|521312" "I3KI83_ORENI" "908" "2346" "0" "212" "1960" "2" "589" "2" "0" "481" "7" "589" "Uncharacterized protein;" "Oreochromis niloticus (Nile tilapia) (Tilapia nilotica)" "GO:0016020" "IEA:InterPro;membrane" "" "" "GO:0005215" "IEA:InterPro;transporter activity" "PF01566" "1;Nramp" "" "" "IPR001046" "NRAMP-like"
"XLOC_001051" 8.14257100864988 0.700842463837283 0.207077941342187 3.38443804924239 0.000713241122578388 0.00705848987694522 "TCONS_00005675" "2459" "521312" "gnl|BL_ORD_ID|521312" "I3KI83_ORENI" "857" "2214" "0" "212" "1897" "2" "589" "2" "0" "462" "28" "589" "Uncharacterized protein;" "Oreochromis niloticus (Nile tilapia) (Tilapia nilotica)" "GO:0016020" "IEA:InterPro;membrane" "" "" "GO:0005215" "IEA:InterPro;transporter activity" "PF01566" "1;Nramp" "" "" "IPR001046" "NRAMP-like"
"XLOC_001051" 8.14257100864988 0.700842463837283 0.207077941342187 3.38443804924239 0.000713241122578388 0.00705848987694522 "TCONS_00005676" "2730" "521312" "gnl|BL_ORD_ID|521312" "I3KI83_ORENI" "858" "2216" "0" "212" "1900" "2" "589" "2" "0" "462" "27" "589" "Uncharacterized protein;" "Oreochromis niloticus (Nile tilapia) (Tilapia nilotica)" "GO:0016020" "IEA:InterPro;membrane" "" "" "GO:0005215" "IEA:InterPro;transporter activity" "PF01566" "1;Nramp" "" "" "IPR001046" "NRAMP-like"
"XLOC_001051" 8.14257100864988 0.700842463837283 0.207077941342187 3.38443804924239 0.000713241122578388 0.00705848987694522 "TCONS_00005677" "2711" "521312" "gnl|BL_ORD_ID|521312" "I3KI83_ORENI" "906" "2340" "0" "160" "1881" "11" "589" "1" "0" "480" "7" "580" "Uncharacterized protein;" "Oreochromis niloticus (Nile tilapia) (Tilapia nilotica)" "GO:0016020" "IEA:InterPro;membrane" "" "" "GO:0005215" "IEA:InterPro;transporter activity" "PF01566" "1;Nramp" "" "" "IPR001046" "NRAMP-like"
"XLOC_001051" 8.14257100864988 0.700842463837283 0.207077941342187 3.38443804924239 0.000713241122578388 0.00705848987694522 "TCONS_00005678" "2447" "521312" "gnl|BL_ORD_ID|521312" "I3KI83_ORENI" "906" "2340" "0" "160" "1881" "11" "589" "1" "0" "480" "7" "580" "Uncharacterized protein;" "Oreochromis niloticus (Nile tilapia) (Tilapia nilotica)" "GO:0016020" "IEA:InterPro;membrane" "" "" "GO:0005215" "IEA:InterPro;transporter activity" "PF01566" "1;Nramp" "" "" "IPR001046" "NRAMP-like"
"XLOC_001051" 8.14257100864988 0.700842463837283 0.207077941342187 3.38443804924239 0.000713241122578388 0.00705848987694522 "TCONS_00005679" "3424" "521312" "gnl|BL_ORD_ID|521312" "I3KI83_ORENI" "908" "2346" "0" "212" "1960" "2" "589" "2" "0" "481" "7" "589" "Uncharacterized protein;" "Oreochromis niloticus (Nile tilapia) (Tilapia nilotica)" "GO:0016020" "IEA:InterPro;membrane" "" "" "GO:0005215" "IEA:InterPro;transporter activity" "PF01566" "1;Nramp" "" "" "IPR001046" "NRAMP-like"
"XLOC_001051" 8.14257100864988 0.700842463837283 0.207077941342187 3.38443804924239 0.000713241122578388 0.00705848987694522 "TCONS_00005680" "3428" "521312" "gnl|BL_ORD_ID|521312" "I3KI83_ORENI" "908" "2346" "0" "212" "1960" "2" "589" "2" "0" "481" "7" "589" "Uncharacterized protein;" "Oreochromis niloticus (Nile tilapia) (Tilapia nilotica)" "GO:0016020" "IEA:InterPro;membrane" "" "" "GO:0005215" "IEA:InterPro;transporter activity" "PF01566" "1;Nramp" "" "" "IPR001046" "NRAMP-like"
"XLOC_001051" 8.14257100864988 0.700842463837283 0.207077941342187 3.38443804924239 0.000713241122578388 0.00705848987694522 "TCONS_00005681" "3692" "521312" "gnl|BL_ORD_ID|521312" "I3KI83_ORENI" "908" "2346" "0" "212" "1960" "2" "589" "2" "0" "481" "7" "589" "Uncharacterized protein;" "Oreochromis niloticus (Nile tilapia) (Tilapia nilotica)" "GO:0016020" "IEA:InterPro;membrane" "" "" "GO:0005215" "IEA:InterPro;transporter activity" "PF01566" "1;Nramp" "" "" "IPR001046" "NRAMP-like"
"XLOC_001051" 8.14257100864988 0.700842463837283 0.207077941342187 3.38443804924239 0.000713241122578388 0.00705848987694522 "TCONS_00005682" "2526" "521312" "gnl|BL_ORD_ID|521312" "I3KI83_ORENI" "908" "2346" "0" "212" "1960" "2" "589" "2" "0" "481" "7" "589" "Uncharacterized protein;" "Oreochromis niloticus (Nile tilapia) (Tilapia nilotica)" "GO:0016020" "IEA:InterPro;membrane" "" "" "GO:0005215" "IEA:InterPro;transporter activity" "PF01566" "1;Nramp" "" "" "IPR001046" "NRAMP-like"
"XLOC_001051" 8.14257100864988 0.700842463837283 0.207077941342187 3.38443804924239 0.000713241122578388 0.00705848987694522 "TCONS_00005683" "2522" "521312" "gnl|BL_ORD_ID|521312" "I3KI83_ORENI" "908" "2346" "0" "212" "1960" "2" "589" "2" "0" "481" "7" "589" "Uncharacterized protein;" "Oreochromis niloticus (Nile tilapia) (Tilapia nilotica)" "GO:0016020" "IEA:InterPro;membrane" "" "" "GO:0005215" "IEA:InterPro;transporter activity" "PF01566" "1;Nramp" "" "" "IPR001046" "NRAMP-like"
"XLOC_001051" 8.14257100864988 0.700842463837283 0.207077941342187 3.38443804924239 0.000713241122578388 0.00705848987694522 "TCONS_00005684" "2523" "521312" "gnl|BL_ORD_ID|521312" "I3KI83_ORENI" "908" "2345" "0" "212" "1957" "2" "589" "2" "0" "481" "8" "589" "Uncharacterized protein;" "Oreochromis niloticus (Nile tilapia) (Tilapia nilotica)" "GO:0016020" "IEA:InterPro;membrane" "" "" "GO:0005215" "IEA:InterPro;transporter activity" "PF01566" "1;Nramp" "" "" "IPR001046" "NRAMP-like"
"XLOC_001051" 8.14257100864988 0.700842463837283 0.207077941342187 3.38443804924239 0.000713241122578388 0.00705848987694522 "TCONS_00005685" "3613" "521312" "gnl|BL_ORD_ID|521312" "I3KI83_ORENI" "906" "2340" "0" "160" "1881" "11" "589" "1" "0" "480" "7" "580" "Uncharacterized protein;" "Oreochromis niloticus (Nile tilapia) (Tilapia nilotica)" "GO:0016020" "IEA:InterPro;membrane" "" "" "GO:0005215" "IEA:InterPro;transporter activity" "PF01566" "1;Nramp" "" "" "IPR001046" "NRAMP-like"
"XLOC_001051" 8.14257100864988 0.700842463837283 0.207077941342187 3.38443804924239 0.000713241122578388 0.00705848987694522 "TCONS_00005686" "2727" "521312" "gnl|BL_ORD_ID|521312" "I3KI83_ORENI" "857" "2214" "0" "212" "1897" "2" "589" "2" "0" "462" "28" "589" "Uncharacterized protein;" "Oreochromis niloticus (Nile tilapia) (Tilapia nilotica)" "GO:0016020" "IEA:InterPro;membrane" "" "" "GO:0005215" "IEA:InterPro;transporter activity" "PF01566" "1;Nramp" "" "" "IPR001046" "NRAMP-like"
"XLOC_001051" 8.14257100864988 0.700842463837283 0.207077941342187 3.38443804924239 0.000713241122578388 0.00705848987694522 "TCONS_00005687" "3647" "521312" "gnl|BL_ORD_ID|521312" "I3KI83_ORENI" "908" "2345" "0" "170" "1915" "2" "589" "2" "0" "481" "8" "589" "Uncharacterized protein;" "Oreochromis niloticus (Nile tilapia) (Tilapia nilotica)" "GO:0016020" "IEA:InterPro;membrane" "" "" "GO:0005215" "IEA:InterPro;transporter activity" "PF01566" "1;Nramp" "" "" "IPR001046" "NRAMP-like"
"XLOC_001051" 8.14257100864988 0.700842463837283 0.207077941342187 3.38443804924239 0.000713241122578388 0.00705848987694522 "TCONS_00005688" "3623" "521312" "gnl|BL_ORD_ID|521312" "I3KI83_ORENI" "734" "1894" "0" "150" "1559" "2" "477" "3" "0" "393" "8" "477" "Uncharacterized protein;" "Oreochromis niloticus (Nile tilapia) (Tilapia nilotica)" "GO:0016020" "IEA:InterPro;membrane" "" "" "GO:0005215" "IEA:InterPro;transporter activity" "PF01566" "1;Nramp" "" "" "IPR001046" "NRAMP-like"
"XLOC_001051" 8.14257100864988 0.700842463837283 0.207077941342187 3.38443804924239 0.000713241122578388 0.00705848987694522 "TCONS_00005689" "2457" "521312" "gnl|BL_ORD_ID|521312" "I3KI83_ORENI" "908" "2345" "0" "150" "1895" "2" "589" "3" "0" "481" "8" "589" "Uncharacterized protein;" "Oreochromis niloticus (Nile tilapia) (Tilapia nilotica)" "GO:0016020" "IEA:InterPro;membrane" "" "" "GO:0005215" "IEA:InterPro;transporter activity" "PF01566" "1;Nramp" "" "" "IPR001046" "NRAMP-like"
"XLOC_001051" 8.14257100864988 0.700842463837283 0.207077941342187 3.38443804924239 0.000713241122578388 0.00705848987694522 "TCONS_00005690" "2725" "521312" "gnl|BL_ORD_ID|521312" "I3KI83_ORENI" "908" "2345" "0" "150" "1895" "2" "589" "3" "0" "481" "8" "589" "Uncharacterized protein;" "Oreochromis niloticus (Nile tilapia) (Tilapia nilotica)" "GO:0016020" "IEA:InterPro;membrane" "" "" "GO:0005215" "IEA:InterPro;transporter activity" "PF01566" "1;Nramp" "" "" "IPR001046" "NRAMP-like"
"XLOC_001051" 8.14257100864988 0.700842463837283 0.207077941342187 3.38443804924239 0.000713241122578388 0.00705848987694522 "TCONS_00005691" "3214" "521312" "gnl|BL_ORD_ID|521312" "I3KI83_ORENI" "904" "2336" "0" "28" "1746" "11" "589" "1" "0" "480" "8" "580" "Uncharacterized protein;" "Oreochromis niloticus (Nile tilapia) (Tilapia nilotica)" "GO:0016020" "IEA:InterPro;membrane" "" "" "GO:0005215" "IEA:InterPro;transporter activity" "PF01566" "1;Nramp" "" "" "IPR001046" "NRAMP-like"
"XLOC_001051" 8.14257100864988 0.700842463837283 0.207077941342187 3.38443804924239 0.000713241122578388 0.00705848987694522 "TCONS_00005692" "1383" "373102" "gnl|BL_ORD_ID|373102" "H2MPU5_ORYLA" "61" "147" "2.08396e-08" "716" "817" "552" "585" "2" "0" "27" "0" "34" "Uncharacterized protein;" "Oryzias latipes (Medaka fish) (Japanese ricefish)" "GO:0016020" "IEA:InterPro;membrane" "" "" "GO:0005215" "IEA:InterPro;transporter activity" "PF01566" "1;Nramp" "" "" "IPR001046" "NRAMP-like"
"XLOC_001052" 241.579933554677 0.318068517537253 0.0809242640489747 3.93044683538624 8.4788140797694e-05 0.0012391168622058 "TCONS_00005693" "3454" "94528" "gnl|BL_ORD_ID|94528" "C0HAH6_SALSA" "530" "1364" "7.1349e-178" "610" "1389" "1" "260" "1" "0" "260" "0" "260" "Carboxy-terminal domain RNA polymerase II polypeptide A small phosphatase 2;" "Salmo salar (Atlantic salmon)" "" "" "GO:0016311" "IEA:GOC;dephosphorylation" "GO:0016791" "IEA:InterPro;phosphatase activity" "PF03031" "1;NIF" "" "" "IPR011948;IPR004274;IPR023214" "HAD-like_dom;Dullard_phosphatase;NIF"
"XLOC_001052" 241.579933554677 0.318068517537253 0.0809242640489747 3.93044683538624 8.4788140797694e-05 0.0012391168622058 "TCONS_00005694" "3386" "94528" "gnl|BL_ORD_ID|94528" "C0HAH6_SALSA" "480" "1233" "9.99193e-159" "599" "1321" "1" "260" "2" "0" "241" "19" "260" "Carboxy-terminal domain RNA polymerase II polypeptide A small phosphatase 2;" "Salmo salar (Atlantic salmon)" "" "" "GO:0016311" "IEA:GOC;dephosphorylation" "GO:0016791" "IEA:InterPro;phosphatase activity" "PF03031" "1;NIF" "" "" "IPR011948;IPR004274;IPR023214" "HAD-like_dom;Dullard_phosphatase;NIF"
"XLOC_001052" 241.579933554677 0.318068517537253 0.0809242640489747 3.93044683538624 8.4788140797694e-05 0.0012391168622058 "TCONS_00005695" "3421" "94528" "gnl|BL_ORD_ID|94528" "C0HAH6_SALSA" "321" "822" "8.94773e-144" "576" "1058" "1" "161" "3" "0" "158" "0" "161" "Carboxy-terminal domain RNA polymerase II polypeptide A small phosphatase 2;" "Salmo salar (Atlantic salmon)" "" "" "GO:0016311" "IEA:GOC;dephosphorylation" "GO:0016791" "IEA:InterPro;phosphatase activity" "PF03031" "1;NIF" "" "" "IPR011948;IPR004274;IPR023214" "HAD-like_dom;Dullard_phosphatase;NIF"
"XLOC_001052" 241.579933554677 0.318068517537253 0.0809242640489747 3.93044683538624 8.4788140797694e-05 0.0012391168622058 "TCONS_00005697" "3321" "94528" "gnl|BL_ORD_ID|94528" "C0HAH6_SALSA" "317" "810" "2.75119e-143" "783" "1256" "101" "260" "3" "0" "155" "2" "160" "Carboxy-terminal domain RNA polymerase II polypeptide A small phosphatase 2;" "Salmo salar (Atlantic salmon)" "" "" "GO:0016311" "IEA:GOC;dephosphorylation" "GO:0016791" "IEA:InterPro;phosphatase activity" "PF03031" "1;NIF" "" "" "IPR011948;IPR004274;IPR023214" "HAD-like_dom;Dullard_phosphatase;NIF"
"XLOC_001052" 241.579933554677 0.318068517537253 0.0809242640489747 3.93044683538624 8.4788140797694e-05 0.0012391168622058 "TCONS_00005698" "3323" "94528" "gnl|BL_ORD_ID|94528" "C0HAH6_SALSA" "525" "1352" "1.4452e-176" "476" "1258" "1" "260" "2" "0" "260" "1" "261" "Carboxy-terminal domain RNA polymerase II polypeptide A small phosphatase 2;" "Salmo salar (Atlantic salmon)" "" "" "GO:0016311" "IEA:GOC;dephosphorylation" "GO:0016791" "IEA:InterPro;phosphatase activity" "PF03031" "1;NIF" "" "" "IPR011948;IPR004274;IPR023214" "HAD-like_dom;Dullard_phosphatase;NIF"
"XLOC_001052" 241.579933554677 0.318068517537253 0.0809242640489747 3.93044683538624 8.4788140797694e-05 0.0012391168622058 "TCONS_00005699" "2709" "94528" "gnl|BL_ORD_ID|94528" "C0HAH6_SALSA" "278" "710" "3.18646e-84" "240" "644" "126" "260" "3" "0" "135" "0" "135" "Carboxy-terminal domain RNA polymerase II polypeptide A small phosphatase 2;" "Salmo salar (Atlantic salmon)" "" "" "GO:0016311" "IEA:GOC;dephosphorylation" "GO:0016791" "IEA:InterPro;phosphatase activity" "PF03031" "1;NIF" "" "" "IPR011948;IPR004274;IPR023214" "HAD-like_dom;Dullard_phosphatase;NIF"
"XLOC_001052" 241.579933554677 0.318068517537253 0.0809242640489747 3.93044683538624 8.4788140797694e-05 0.0012391168622058 "TCONS_00005700" "2500" "94528" "gnl|BL_ORD_ID|94528" "C0HAH6_SALSA" "276" "705" "5.46121e-84" "31" "435" "126" "260" "1" "0" "134" "0" "135" "Carboxy-terminal domain RNA polymerase II polypeptide A small phosphatase 2;" "Salmo salar (Atlantic salmon)" "" "" "GO:0016311" "IEA:GOC;dephosphorylation" "GO:0016791" "IEA:InterPro;phosphatase activity" "PF03031" "1;NIF" "" "" "IPR011948;IPR004274;IPR023214" "HAD-like_dom;Dullard_phosphatase;NIF"
"XLOC_001056" 193.512034403858 -0.714304256856019 0.0929809785380444 -7.6822622012281 1.56303505348933e-14 9.60383103300485e-12 NA NA NA NA NA NA NA NA NA NA NA NA NA NA NA NA NA NA NA NA NA NA NA NA NA NA NA NA NA NA NA
"XLOC_001057" 10.2764920550093 -1.72361739672808 0.240340762665996 -7.17155665817458 7.41497371043371e-13 2.22954060586913e-10 "TCONS_00005723" "6465" "84561" "gnl|BL_ORD_ID|84561" "B8A514_DANRE" "683" "1762" "0" "349" "1434" "1" "362" "1" "0" "322" "0" "362" "Uncharacterized protein;" "Danio rerio (Zebrafish) (Brachydanio rerio)" "" "" "" "" "" "" "PF13417" "1;GST_N_3" "dre:562163" "-" "IPR010987;IPR012336;IPR004045" "Glutathione-S-Trfase_C-like;Thioredoxin-like_fold;Glutathione_S-Trfase_N"
"XLOC_001064" 6.67053344691078 -0.945076406518535 0.223417132960624 -4.23009817552847 2.33589344982299e-05 0.000410582664588289 "TCONS_00005778" "8781" "610504" "gnl|BL_ORD_ID|610504" "M3ZGJ6_XIPMA" "948" "2449" "0" "217" "2010" "37" "632" "1" "0" "473" "2" "598" "Uncharacterized protein;" "Xiphophorus maculatus (Southern platyfish) (Platypoecilus maculatus)" "" "" "GO:0010951;GO:0030212" "IEA:GOC;IEA:InterPro;negative regulation of endopeptidase activity;hyaluronan metabolic process" "GO:0004867" "IEA:InterPro;serine-type endopeptidase inhibitor activity" "PF00092;PF06668;PF08487" "VIT;1;VWA;ITI_HC_C" "" "" "IPR010600;IPR013694;IPR002035" "VIT;ITI_HC_C;VWF_A"
"XLOC_001064" 6.67053344691078 -0.945076406518535 0.223417132960624 -4.23009817552847 2.33589344982299e-05 0.000410582664588289 "TCONS_00005779" "7941" "401400" "gnl|BL_ORD_ID|401400" "H2TGX5_TAKRU" "578" "1488" "0" "492" "1571" "251" "606" "3" "0" "285" "4" "360" "Uncharacterized protein;" "Takifugu rubripes (Japanese pufferfish) (Fugu rubripes)" "" "" "GO:0010951;GO:0030212" "IEA:GOC;IEA:InterPro;negative regulation of endopeptidase activity;hyaluronan metabolic process" "GO:0004867" "IEA:InterPro;serine-type endopeptidase inhibitor activity" "PF00092;PF06668;PF08487" "VIT;1;VWA;ITI_HC_C" "" "" "IPR010600;IPR013694;IPR002035" "VIT;ITI_HC_C;VWF_A"
"XLOC_001064" 6.67053344691078 -0.945076406518535 0.223417132960624 -4.23009817552847 2.33589344982299e-05 0.000410582664588289 "TCONS_00005780" "7797" "461039" "gnl|BL_ORD_ID|461039" "H3D4H6_TETNG" "503" "1294" "6.63254e-153" "67" "1026" "265" "580" "1" "0" "251" "4" "320" "Uncharacterized protein;" "Tetraodon nigroviridis (Spotted green pufferfish) (ChelonodonTetraodon nigroviridis (Spotted green pufferfish) (Chelonodonnigroviridis)" "" "" "GO:0010951;GO:0030212" "IEA:GOC;IEA:InterPro;negative regulation of endopeptidase activity;hyaluronan metabolic process" "GO:0004867" "IEA:InterPro;serine-type endopeptidase inhibitor activity" "PF00092;PF06668;PF08487" "VIT;1;VWA;ITI_HC_C" "" "" "IPR010600;IPR013694;IPR002035" "VIT;ITI_HC_C;VWF_A"
"XLOC_001064" 6.67053344691078 -0.945076406518535 0.223417132960624 -4.23009817552847 2.33589344982299e-05 0.000410582664588289 "TCONS_00005781" "1798" "297838" "gnl|BL_ORD_ID|297838" "G3PBV3_GASAC" "151" "381" "1.39416e-36" "1" "297" "485" "583" "1" "0" "72" "0" "99" "Uncharacterized protein;" "Gasterosteus aculeatus (Three-spined stickleback)" "" "" "GO:0010951;GO:0030212" "IEA:GOC;IEA:InterPro;negative regulation of endopeptidase activity;hyaluronan metabolic process" "GO:0004867" "IEA:InterPro;serine-type endopeptidase inhibitor activity" "PF00092;PF06668;PF08487" "VIT;1;VWA;ITI_HC_C" "" "" "IPR010600;IPR013694;IPR002035" "VIT;ITI_HC_C;VWF_A"
"XLOC_001064" 6.67053344691078 -0.945076406518535 0.223417132960624 -4.23009817552847 2.33589344982299e-05 0.000410582664588289 "TCONS_00005782" "4807" "401400" "gnl|BL_ORD_ID|401400" "H2TGX5_TAKRU" "364" "933" "3.50709e-105" "46" "813" "657" "903" "1" "0" "179" "9" "256" "Uncharacterized protein;" "Takifugu rubripes (Japanese pufferfish) (Fugu rubripes)" "" "" "GO:0010951;GO:0030212" "IEA:GOC;IEA:InterPro;negative regulation of endopeptidase activity;hyaluronan metabolic process" "GO:0004867" "IEA:InterPro;serine-type endopeptidase inhibitor activity" "PF00092;PF06668;PF08487" "VIT;1;VWA;ITI_HC_C" "" "" "IPR010600;IPR013694;IPR002035" "VIT;ITI_HC_C;VWF_A"
"XLOC_001074" 49.0890363459506 -0.561693942646948 0.116809066805519 -4.80865020163321 1.51952833093988e-06 3.96442603806322e-05 "TCONS_00005816" "10233" "180950" "gnl|BL_ORD_ID|180950" "E7FDZ5_DANRE" "756" "1951" "0" "1792" "3768" "8" "651" "1" "0" "396" "29" "666" "Uncharacterized protein;" "Danio rerio (Zebrafish) (Brachydanio rerio)" "GO:0005634" "IEA:UniProtKB-KW;nucleus" "" "" "GO:0046872;GO:0003676" "IEA:InterPro;IEA:UniProtKB-KW;nucleic acid binding;metal ion binding" "PF00651" "1;BTB" "dre:567773" "-" "IPR015880;IPR013069;IPR011333;IPR007087;IPR000210;IPR013087" "Znf_C2H2-like;Znf_C2H2;BTB/POZ_fold;Znf_C2H2/integrase_DNA-bd;BTB/POZ-like;BTB_POZ"
"XLOC_001074" 49.0890363459506 -0.561693942646948 0.116809066805519 -4.80865020163321 1.51952833093988e-06 3.96442603806322e-05 "TCONS_00005817" "7052" "521365" "gnl|BL_ORD_ID|521365" "I3KID6_ORENI" "553" "1424" "1.6645e-173" "6162" "7007" "2" "283" "-1" "0" "263" "0" "282" "Uncharacterized protein;" "Oreochromis niloticus (Nile tilapia) (Tilapia nilotica)" "" "" "" "" "" "" "PF07707;PF01344;PF00651" "1;BTB;BACK;Kelch_1;2" "" "" "IPR006652;IPR015916;IPR013069;IPR011333;IPR011705;IPR000210;IPR017096" "Gal_Oxidase_b-propeller;BACK;Kelch-like_gigaxonin;BTB/POZ_fold;Kelch_1;BTB/POZ-like;BTB_POZ"
"XLOC_001074" 49.0890363459506 -0.561693942646948 0.116809066805519 -4.80865020163321 1.51952833093988e-06 3.96442603806322e-05 "TCONS_00005818" "6987" "521365" "gnl|BL_ORD_ID|521365" "I3KID6_ORENI" "553" "1424" "1.52228e-173" "6097" "6942" "2" "283" "-1" "0" "263" "0" "282" "Uncharacterized protein;" "Oreochromis niloticus (Nile tilapia) (Tilapia nilotica)" "" "" "" "" "" "" "PF07707;PF01344;PF00651" "1;BTB;BACK;Kelch_1;2" "" "" "IPR006652;IPR015916;IPR013069;IPR011333;IPR011705;IPR000210;IPR017096" "Gal_Oxidase_b-propeller;BACK;Kelch-like_gigaxonin;BTB/POZ_fold;Kelch_1;BTB/POZ-like;BTB_POZ"
"XLOC_001076" 2.06227191485489 -0.856779453916455 0.295745753859778 -2.89701354198539 0.00376733493097837 0.0264393199360634 "TCONS_00005836" "1914" "521383" "gnl|BL_ORD_ID|521383" "I3KIF4_ORENI" "69" "167" "1.92526e-10" "1652" "1861" "981" "1049" "-3" "0" "57" "3" "71" "Uncharacterized protein;" "Oreochromis niloticus (Nile tilapia) (Tilapia nilotica)" "" "" "" "" "GO:0004674;GO:0005524" "IEA:InterPro;IEA:UniProtKB-KW;protein serine/threonine kinase activity;ATP binding" "PF00069" "1;Pkinase" "" "" "IPR017441;IPR000719;IPR002290;IPR008271;IPR011009" "Ser/Thr_kinase_AS;Prot_kinase_dom;Protein_kinase_ATP_BS;Kinase-like_dom;Ser/Thr_dual-sp_kinase_dom"
"XLOC_001083" 1125.48353917045 0.145208352061904 0.0360954853785878 4.02289512217067 5.74870993729369e-05 0.000886585327397248 "TCONS_00005960" "3595" "686681" "gnl|BL_ORD_ID|686681" "Q2PDG0_ONCMY" "498" "1280" "5.18741e-164" "394" "1356" "1" "317" "1" "0" "261" "4" "321" "Complement receptor-like;Complement receptor-like;Complement receptor-like protein 1;" "Oncorhynchus mykiss (Rainbow trout) (Salmo gairdneri)" "" "" "" "" "" "" "PF00084" "4;Sushi" "" "" "IPR000436;IPR017341" "Sushi_SCR_CCP;M_CF_CD46"
"XLOC_001083" 1125.48353917045 0.145208352061904 0.0360954853785878 4.02289512217067 5.74870993729369e-05 0.000886585327397248 "TCONS_00005961" "3563" "686681" "gnl|BL_ORD_ID|686681" "Q2PDG0_ONCMY" "499" "1284" "8.94343e-165" "368" "1324" "1" "317" "2" "0" "261" "2" "319" "Complement receptor-like;Complement receptor-like;Complement receptor-like protein 1;" "Oncorhynchus mykiss (Rainbow trout) (Salmo gairdneri)" "" "" "" "" "" "" "PF00084" "4;Sushi" "" "" "IPR000436;IPR017341" "Sushi_SCR_CCP;M_CF_CD46"
"XLOC_001083" 1125.48353917045 0.145208352061904 0.0360954853785878 4.02289512217067 5.74870993729369e-05 0.000886585327397248 "TCONS_00005962" "3348" "686681" "gnl|BL_ORD_ID|686681" "Q2PDG0_ONCMY" "351" "899" "4.30626e-109" "324" "947" "1" "208" "3" "0" "171" "0" "208" "Complement receptor-like;Complement receptor-like;Complement receptor-like protein 1;" "Oncorhynchus mykiss (Rainbow trout) (Salmo gairdneri)" "" "" "" "" "" "" "PF00084" "4;Sushi" "" "" "IPR000436;IPR017341" "Sushi_SCR_CCP;M_CF_CD46"
"XLOC_001083" 1125.48353917045 0.145208352061904 0.0360954853785878 4.02289512217067 5.74870993729369e-05 0.000886585327397248 "TCONS_00005963" "4354" "686680" "gnl|BL_ORD_ID|686680" "Q2PDF9_ONCMY" "461" "1184" "7.83078e-148" "324" "1124" "1" "267" "3" "0" "224" "0" "267" "Complement receptor-like protein 1;" "Oncorhynchus mykiss (Rainbow trout) (Salmo gairdneri)" "" "" "" "" "" "" "PF00084" "4;Sushi" "" "" "IPR000436;IPR017341" "Sushi_SCR_CCP;M_CF_CD46"
"XLOC_001083" 1125.48353917045 0.145208352061904 0.0360954853785878 4.02289512217067 5.74870993729369e-05 0.000886585327397248 "TCONS_00005964" "1320" "686681" "gnl|BL_ORD_ID|686681" "Q2PDG0_ONCMY" "461" "1185" "1.72346e-159" "324" "1124" "1" "267" "3" "0" "224" "0" "267" "Complement receptor-like;Complement receptor-like;Complement receptor-like protein 1;" "Oncorhynchus mykiss (Rainbow trout) (Salmo gairdneri)" "" "" "" "" "" "" "PF00084" "4;Sushi" "" "" "IPR000436;IPR017341" "Sushi_SCR_CCP;M_CF_CD46"
"XLOC_001083" 1125.48353917045 0.145208352061904 0.0360954853785878 4.02289512217067 5.74870993729369e-05 0.000886585327397248 "TCONS_00005965" "3970" "686681" "gnl|BL_ORD_ID|686681" "Q2PDG0_ONCMY" "472" "1214" "3.00576e-153" "324" "1271" "1" "312" "3" "0" "257" "4" "316" "Complement receptor-like;Complement receptor-like;Complement receptor-like protein 1;" "Oncorhynchus mykiss (Rainbow trout) (Salmo gairdneri)" "" "" "" "" "" "" "PF00084" "4;Sushi" "" "" "IPR000436;IPR017341" "Sushi_SCR_CCP;M_CF_CD46"
"XLOC_001083" 1125.48353917045 0.145208352061904 0.0360954853785878 4.02289512217067 5.74870993729369e-05 0.000886585327397248 "TCONS_00005966" "4566" "686681" "gnl|BL_ORD_ID|686681" "Q2PDG0_ONCMY" "490" "1259" "2.94761e-158" "324" "1280" "1" "315" "3" "0" "257" "4" "319" "Complement receptor-like;Complement receptor-like;Complement receptor-like protein 1;" "Oncorhynchus mykiss (Rainbow trout) (Salmo gairdneri)" "" "" "" "" "" "" "PF00084" "4;Sushi" "" "" "IPR000436;IPR017341" "Sushi_SCR_CCP;M_CF_CD46"
"XLOC_001083" 1125.48353917045 0.145208352061904 0.0360954853785878 4.02289512217067 5.74870993729369e-05 0.000886585327397248 "TCONS_00005967" "4566" "686681" "gnl|BL_ORD_ID|686681" "Q2PDG0_ONCMY" "476" "1223" "4.46904e-153" "324" "1280" "1" "315" "3" "0" "259" "4" "319" "Complement receptor-like;Complement receptor-like;Complement receptor-like protein 1;" "Oncorhynchus mykiss (Rainbow trout) (Salmo gairdneri)" "" "" "" "" "" "" "PF00084" "4;Sushi" "" "" "IPR000436;IPR017341" "Sushi_SCR_CCP;M_CF_CD46"
"XLOC_001083" 1125.48353917045 0.145208352061904 0.0360954853785878 4.02289512217067 5.74870993729369e-05 0.000886585327397248 "TCONS_00005968" "3867" "94900" "gnl|BL_ORD_ID|94900" "C0HBQ6_SALSA" "64" "154" "3.91417e-09" "713" "829" "180" "218" "-3" "0" "28" "0" "39" "Transposable element Tcb1 transposase;" "Salmo salar (Atlantic salmon)" "" "" "GO:0015074;GO:0006313" "IEA:InterPro;DNA integration;transposition" " DNA-mediated" "GO:0003677;GO:0004803" "IEA:InterPro;transposase activity;DNA binding" "PF01498" "1;HTH_Tnp_Tc3_2" "" "" "IPR002492"
"XLOC_001088" 186.267166628743 -0.289139452313889 0.066566306057662 -4.34363072608275 1.40147017151203e-05 0.000265253256211714 "TCONS_00005977" "7342" "180749" "gnl|BL_ORD_ID|180749" "E7FDC9_DANRE" "1410" "3648" "0" "177" "2810" "26" "885" "3" "0" "681" "18" "878" "Uncharacterized protein;" "Danio rerio (Zebrafish) (Brachydanio rerio)" "GO:0005952" "IEA:InterPro;cAMP-dependent protein kinase complex" "GO:0045859;GO:0043087;GO:0007264;GO:0051056" "IEA:InterPro;IEA:GOC;regulation of GTPase activity;small GTPase mediated signal transduction;regulation of small GTPase mediated signal transduction;regulation of protein kinase activity" "GO:0008603;GO:0005085" "IEA:UniProtKB-KW;IEA:InterPro;cAMP-dependent protein kinase regulator activity;guanyl-nucleotide exchange factor activity" "PF00618;PF00610;PF00027;PF00617" "DEP;1;cNMP_binding;RasGEF_N;RasGEF" "dre:101886094" "-" "IPR011991;IPR000595;IPR002373;IPR008937;IPR018490;IPR023578;IPR019804;IPR014710;IPR001895;IPR000651;IPR000591" "DEP_dom;Ras-like_Gua-exchang_fac_N;WHTH_DNA-bd_dom;RmlC-like_jellyroll;cNMP-bd_dom;Ras_GEF;Ras_G-nucl-exch_fac_CS;cAMP/cGMP_kin;cNMP-bd-like;Ras_GEF_dom;RasGRF_CDC25"
"XLOC_001088" 186.267166628743 -0.289139452313889 0.066566306057662 -4.34363072608275 1.40147017151203e-05 0.000265253256211714 "TCONS_00005978" "7570" "180749" "gnl|BL_ORD_ID|180749" "E7FDC9_DANRE" "855" "2207" "0" "177" "1865" "26" "570" "3" "0" "424" "18" "563" "Uncharacterized protein;" "Danio rerio (Zebrafish) (Brachydanio rerio)" "GO:0005952" "IEA:InterPro;cAMP-dependent protein kinase complex" "GO:0045859;GO:0043087;GO:0007264;GO:0051056" "IEA:InterPro;IEA:GOC;regulation of GTPase activity;small GTPase mediated signal transduction;regulation of small GTPase mediated signal transduction;regulation of protein kinase activity" "GO:0008603;GO:0005085" "IEA:UniProtKB-KW;IEA:InterPro;cAMP-dependent protein kinase regulator activity;guanyl-nucleotide exchange factor activity" "PF00618;PF00610;PF00027;PF00617" "DEP;1;cNMP_binding;RasGEF_N;RasGEF" "dre:101886094" "-" "IPR011991;IPR000595;IPR002373;IPR008937;IPR018490;IPR023578;IPR019804;IPR014710;IPR001895;IPR000651;IPR000591" "DEP_dom;Ras-like_Gua-exchang_fac_N;WHTH_DNA-bd_dom;RmlC-like_jellyroll;cNMP-bd_dom;Ras_GEF;Ras_G-nucl-exch_fac_CS;cAMP/cGMP_kin;cNMP-bd-like;Ras_GEF_dom;RasGRF_CDC25"
"XLOC_001088" 186.267166628743 -0.289139452313889 0.066566306057662 -4.34363072608275 1.40147017151203e-05 0.000265253256211714 "TCONS_00005979" "7246" "180749" "gnl|BL_ORD_ID|180749" "E7FDC9_DANRE" "1331" "3443" "0" "177" "2714" "26" "885" "3" "0" "653" "50" "878" "Uncharacterized protein;" "Danio rerio (Zebrafish) (Brachydanio rerio)" "GO:0005952" "IEA:InterPro;cAMP-dependent protein kinase complex" "GO:0045859;GO:0043087;GO:0007264;GO:0051056" "IEA:InterPro;IEA:GOC;regulation of GTPase activity;small GTPase mediated signal transduction;regulation of small GTPase mediated signal transduction;regulation of protein kinase activity" "GO:0008603;GO:0005085" "IEA:UniProtKB-KW;IEA:InterPro;cAMP-dependent protein kinase regulator activity;guanyl-nucleotide exchange factor activity" "PF00618;PF00610;PF00027;PF00617" "DEP;1;cNMP_binding;RasGEF_N;RasGEF" "dre:101886094" "-" "IPR011991;IPR000595;IPR002373;IPR008937;IPR018490;IPR023578;IPR019804;IPR014710;IPR001895;IPR000651;IPR000591" "DEP_dom;Ras-like_Gua-exchang_fac_N;WHTH_DNA-bd_dom;RmlC-like_jellyroll;cNMP-bd_dom;Ras_GEF;Ras_G-nucl-exch_fac_CS;cAMP/cGMP_kin;cNMP-bd-like;Ras_GEF_dom;RasGRF_CDC25"
"XLOC_001088" 186.267166628743 -0.289139452313889 0.066566306057662 -4.34363072608275 1.40147017151203e-05 0.000265253256211714 "TCONS_00005980" "7693" "180749" "gnl|BL_ORD_ID|180749" "E7FDC9_DANRE" "1407" "3640" "0" "534" "3161" "28" "885" "3" "0" "681" "18" "876" "Uncharacterized protein;" "Danio rerio (Zebrafish) (Brachydanio rerio)" "GO:0005952" "IEA:InterPro;cAMP-dependent protein kinase complex" "GO:0045859;GO:0043087;GO:0007264;GO:0051056" "IEA:InterPro;IEA:GOC;regulation of GTPase activity;small GTPase mediated signal transduction;regulation of small GTPase mediated signal transduction;regulation of protein kinase activity" "GO:0008603;GO:0005085" "IEA:UniProtKB-KW;IEA:InterPro;cAMP-dependent protein kinase regulator activity;guanyl-nucleotide exchange factor activity" "PF00618;PF00610;PF00027;PF00617" "DEP;1;cNMP_binding;RasGEF_N;RasGEF" "dre:101886094" "-" "IPR011991;IPR000595;IPR002373;IPR008937;IPR018490;IPR023578;IPR019804;IPR014710;IPR001895;IPR000651;IPR000591" "DEP_dom;Ras-like_Gua-exchang_fac_N;WHTH_DNA-bd_dom;RmlC-like_jellyroll;cNMP-bd_dom;Ras_GEF;Ras_G-nucl-exch_fac_CS;cAMP/cGMP_kin;cNMP-bd-like;Ras_GEF_dom;RasGRF_CDC25"
"XLOC_001088" 186.267166628743 -0.289139452313889 0.066566306057662 -4.34363072608275 1.40147017151203e-05 0.000265253256211714 "TCONS_00005981" "7913" "297312" "gnl|BL_ORD_ID|297312" "G3PAC4_GASAC" "1446" "3743" "0" "739" "3378" "1" "873" "1" "0" "703" "19" "886" "Uncharacterized protein;" "Gasterosteus aculeatus (Three-spined stickleback)" "GO:0005952" "IEA:InterPro;cAMP-dependent protein kinase complex" "GO:0045859;GO:0043087;GO:0007264;GO:0051056" "IEA:InterPro;IEA:GOC;regulation of GTPase activity;small GTPase mediated signal transduction;regulation of small GTPase mediated signal transduction;regulation of protein kinase activity" "GO:0008603;GO:0005085" "IEA:UniProtKB-KW;IEA:InterPro;cAMP-dependent protein kinase regulator activity;guanyl-nucleotide exchange factor activity" "PF00618;PF00610;PF00027;PF00617" "DEP;1;cNMP_binding;RasGEF_N;RasGEF" "" "" "IPR011991;IPR000595;IPR002373;IPR008937;IPR018490;IPR023578;IPR019804;IPR014710;IPR001895;IPR000651;IPR000591" "DEP_dom;Ras-like_Gua-exchang_fac_N;WHTH_DNA-bd_dom;RmlC-like_jellyroll;cNMP-bd_dom;Ras_GEF;Ras_G-nucl-exch_fac_CS;cAMP/cGMP_kin;cNMP-bd-like;Ras_GEF_dom;RasGRF_CDC25"
"XLOC_001088" 186.267166628743 -0.289139452313889 0.066566306057662 -4.34363072608275 1.40147017151203e-05 0.000265253256211714 "TCONS_00005982" "7455" "297312" "gnl|BL_ORD_ID|297312" "G3PAC4_GASAC" "1370" "3544" "0" "377" "2920" "1" "873" "2" "0" "674" "51" "886" "Uncharacterized protein;" "Gasterosteus aculeatus (Three-spined stickleback)" "GO:0005952" "IEA:InterPro;cAMP-dependent protein kinase complex" "GO:0045859;GO:0043087;GO:0007264;GO:0051056" "IEA:InterPro;IEA:GOC;regulation of GTPase activity;small GTPase mediated signal transduction;regulation of small GTPase mediated signal transduction;regulation of protein kinase activity" "GO:0008603;GO:0005085" "IEA:UniProtKB-KW;IEA:InterPro;cAMP-dependent protein kinase regulator activity;guanyl-nucleotide exchange factor activity" "PF00618;PF00610;PF00027;PF00617" "DEP;1;cNMP_binding;RasGEF_N;RasGEF" "" "" "IPR011991;IPR000595;IPR002373;IPR008937;IPR018490;IPR023578;IPR019804;IPR014710;IPR001895;IPR000651;IPR000591" "DEP_dom;Ras-like_Gua-exchang_fac_N;WHTH_DNA-bd_dom;RmlC-like_jellyroll;cNMP-bd_dom;Ras_GEF;Ras_G-nucl-exch_fac_CS;cAMP/cGMP_kin;cNMP-bd-like;Ras_GEF_dom;RasGRF_CDC25"
"XLOC_001088" 186.267166628743 -0.289139452313889 0.066566306057662 -4.34363072608275 1.40147017151203e-05 0.000265253256211714 "TCONS_00005983" "1437" "297312" "gnl|BL_ORD_ID|297312" "G3PAC4_GASAC" "594" "1531" "0" "359" "1402" "1" "338" "2" "0" "288" "12" "349" "Uncharacterized protein;" "Gasterosteus aculeatus (Three-spined stickleback)" "GO:0005952" "IEA:InterPro;cAMP-dependent protein kinase complex" "GO:0045859;GO:0043087;GO:0007264;GO:0051056" "IEA:InterPro;IEA:GOC;regulation of GTPase activity;small GTPase mediated signal transduction;regulation of small GTPase mediated signal transduction;regulation of protein kinase activity" "GO:0008603;GO:0005085" "IEA:UniProtKB-KW;IEA:InterPro;cAMP-dependent protein kinase regulator activity;guanyl-nucleotide exchange factor activity" "PF00618;PF00610;PF00027;PF00617" "DEP;1;cNMP_binding;RasGEF_N;RasGEF" "" "" "IPR011991;IPR000595;IPR002373;IPR008937;IPR018490;IPR023578;IPR019804;IPR014710;IPR001895;IPR000651;IPR000591" "DEP_dom;Ras-like_Gua-exchang_fac_N;WHTH_DNA-bd_dom;RmlC-like_jellyroll;cNMP-bd_dom;Ras_GEF;Ras_G-nucl-exch_fac_CS;cAMP/cGMP_kin;cNMP-bd-like;Ras_GEF_dom;RasGRF_CDC25"
"XLOC_001088" 186.267166628743 -0.289139452313889 0.066566306057662 -4.34363072608275 1.40147017151203e-05 0.000265253256211714 "TCONS_00005984" "7659" "521466" "gnl|BL_ORD_ID|521466" "I3KIN8_ORENI" "592" "1526" "0" "365" "1408" "1" "338" "2" "0" "286" "12" "349" "Uncharacterized protein;" "Oreochromis niloticus (Nile tilapia) (Tilapia nilotica)" "GO:0005952" "IEA:InterPro;cAMP-dependent protein kinase complex" "GO:0045859;GO:0043087;GO:0007264;GO:0051056" "IEA:InterPro;IEA:GOC;regulation of GTPase activity;small GTPase mediated signal transduction;regulation of small GTPase mediated signal transduction;regulation of protein kinase activity" "GO:0008603;GO:0005085" "IEA:UniProtKB-KW;IEA:InterPro;cAMP-dependent protein kinase regulator activity;guanyl-nucleotide exchange factor activity" "PF00618;PF00610;PF00027;PF00617" "DEP;1;cNMP_binding;RasGEF_N;RasGEF" "" "" "IPR011991;IPR000595;IPR002373;IPR008937;IPR018490;IPR023578;IPR019804;IPR014710;IPR001895;IPR000651;IPR000591" "DEP_dom;Ras-like_Gua-exchang_fac_N;WHTH_DNA-bd_dom;RmlC-like_jellyroll;cNMP-bd_dom;Ras_GEF;Ras_G-nucl-exch_fac_CS;cAMP/cGMP_kin;cNMP-bd-like;Ras_GEF_dom;RasGRF_CDC25"
"XLOC_001088" 186.267166628743 -0.289139452313889 0.066566306057662 -4.34363072608275 1.40147017151203e-05 0.000265253256211714 "TCONS_00005985" "7537" "621315" "gnl|BL_ORD_ID|621315" "M4ACG7_XIPMA" "905" "2338" "0" "1305" "3002" "265" "832" "3" "0" "437" "4" "569" "Uncharacterized protein;" "Xiphophorus maculatus (Southern platyfish) (Platypoecilus maculatus)" "GO:0005952" "IEA:InterPro;cAMP-dependent protein kinase complex" "GO:0045859;GO:0043087;GO:0007264;GO:0051056" "IEA:InterPro;IEA:GOC;regulation of GTPase activity;small GTPase mediated signal transduction;regulation of small GTPase mediated signal transduction;regulation of protein kinase activity" "GO:0008603;GO:0005085" "IEA:UniProtKB-KW;IEA:InterPro;cAMP-dependent protein kinase regulator activity;guanyl-nucleotide exchange factor activity" "PF00618;PF00610;PF00027;PF00617" "DEP;1;cNMP_binding;RasGEF_N;RasGEF" "" "" "IPR011991;IPR000595;IPR002373;IPR008937;IPR018490;IPR023578;IPR019804;IPR014710;IPR001895;IPR000651;IPR000591" "DEP_dom;Ras-like_Gua-exchang_fac_N;WHTH_DNA-bd_dom;RmlC-like_jellyroll;cNMP-bd_dom;Ras_GEF;Ras_G-nucl-exch_fac_CS;cAMP/cGMP_kin;cNMP-bd-like;Ras_GEF_dom;RasGRF_CDC25"
"XLOC_001088" 186.267166628743 -0.289139452313889 0.066566306057662 -4.34363072608275 1.40147017151203e-05 0.000265253256211714 "TCONS_00005986" "7398" "521466" "gnl|BL_ORD_ID|521466" "I3KIN8_ORENI" "1097" "2836" "0" "884" "2863" "208" "866" "2" "0" "523" "3" "661" "Uncharacterized protein;" "Oreochromis niloticus (Nile tilapia) (Tilapia nilotica)" "GO:0005952" "IEA:InterPro;cAMP-dependent protein kinase complex" "GO:0045859;GO:0043087;GO:0007264;GO:0051056" "IEA:InterPro;IEA:GOC;regulation of GTPase activity;small GTPase mediated signal transduction;regulation of small GTPase mediated signal transduction;regulation of protein kinase activity" "GO:0008603;GO:0005085" "IEA:UniProtKB-KW;IEA:InterPro;cAMP-dependent protein kinase regulator activity;guanyl-nucleotide exchange factor activity" "PF00618;PF00610;PF00027;PF00617" "DEP;1;cNMP_binding;RasGEF_N;RasGEF" "" "" "IPR011991;IPR000595;IPR002373;IPR008937;IPR018490;IPR023578;IPR019804;IPR014710;IPR001895;IPR000651;IPR000591" "DEP_dom;Ras-like_Gua-exchang_fac_N;WHTH_DNA-bd_dom;RmlC-like_jellyroll;cNMP-bd_dom;Ras_GEF;Ras_G-nucl-exch_fac_CS;cAMP/cGMP_kin;cNMP-bd-like;Ras_GEF_dom;RasGRF_CDC25"
"XLOC_001088" 186.267166628743 -0.289139452313889 0.066566306057662 -4.34363072608275 1.40147017151203e-05 0.000265253256211714 "TCONS_00005987" "7298" "180749" "gnl|BL_ORD_ID|180749" "E7FDC9_DANRE" "1321" "3417" "0" "349" "2766" "93" "885" "1" "0" "635" "13" "806" "Uncharacterized protein;" "Danio rerio (Zebrafish) (Brachydanio rerio)" "GO:0005952" "IEA:InterPro;cAMP-dependent protein kinase complex" "GO:0045859;GO:0043087;GO:0007264;GO:0051056" "IEA:InterPro;IEA:GOC;regulation of GTPase activity;small GTPase mediated signal transduction;regulation of small GTPase mediated signal transduction;regulation of protein kinase activity" "GO:0008603;GO:0005085" "IEA:UniProtKB-KW;IEA:InterPro;cAMP-dependent protein kinase regulator activity;guanyl-nucleotide exchange factor activity" "PF00618;PF00610;PF00027;PF00617" "DEP;1;cNMP_binding;RasGEF_N;RasGEF" "dre:101886094" "-" "IPR011991;IPR000595;IPR002373;IPR008937;IPR018490;IPR023578;IPR019804;IPR014710;IPR001895;IPR000651;IPR000591" "DEP_dom;Ras-like_Gua-exchang_fac_N;WHTH_DNA-bd_dom;RmlC-like_jellyroll;cNMP-bd_dom;Ras_GEF;Ras_G-nucl-exch_fac_CS;cAMP/cGMP_kin;cNMP-bd-like;Ras_GEF_dom;RasGRF_CDC25"
"XLOC_001088" 186.267166628743 -0.289139452313889 0.066566306057662 -4.34363072608275 1.40147017151203e-05 0.000265253256211714 "TCONS_00005988" "7198" "180749" "gnl|BL_ORD_ID|180749" "E7FDC9_DANRE" "767" "1980" "0" "349" "1821" "93" "570" "1" "0" "378" "13" "491" "Uncharacterized protein;" "Danio rerio (Zebrafish) (Brachydanio rerio)" "GO:0005952" "IEA:InterPro;cAMP-dependent protein kinase complex" "GO:0045859;GO:0043087;GO:0007264;GO:0051056" "IEA:InterPro;IEA:GOC;regulation of GTPase activity;small GTPase mediated signal transduction;regulation of small GTPase mediated signal transduction;regulation of protein kinase activity" "GO:0008603;GO:0005085" "IEA:UniProtKB-KW;IEA:InterPro;cAMP-dependent protein kinase regulator activity;guanyl-nucleotide exchange factor activity" "PF00618;PF00610;PF00027;PF00617" "DEP;1;cNMP_binding;RasGEF_N;RasGEF" "dre:101886094" "-" "IPR011991;IPR000595;IPR002373;IPR008937;IPR018490;IPR023578;IPR019804;IPR014710;IPR001895;IPR000651;IPR000591" "DEP_dom;Ras-like_Gua-exchang_fac_N;WHTH_DNA-bd_dom;RmlC-like_jellyroll;cNMP-bd_dom;Ras_GEF;Ras_G-nucl-exch_fac_CS;cAMP/cGMP_kin;cNMP-bd-like;Ras_GEF_dom;RasGRF_CDC25"
"XLOC_001088" 186.267166628743 -0.289139452313889 0.066566306057662 -4.34363072608275 1.40147017151203e-05 0.000265253256211714 "TCONS_00005989" "8232" "180749" "gnl|BL_ORD_ID|180749" "E7FDC9_DANRE" "704" "1815" "0" "577" "1911" "93" "524" "1" "0" "351" "13" "445" "Uncharacterized protein;" "Danio rerio (Zebrafish) (Brachydanio rerio)" "GO:0005952" "IEA:InterPro;cAMP-dependent protein kinase complex" "GO:0045859;GO:0043087;GO:0007264;GO:0051056" "IEA:InterPro;IEA:GOC;regulation of GTPase activity;small GTPase mediated signal transduction;regulation of small GTPase mediated signal transduction;regulation of protein kinase activity" "GO:0008603;GO:0005085" "IEA:UniProtKB-KW;IEA:InterPro;cAMP-dependent protein kinase regulator activity;guanyl-nucleotide exchange factor activity" "PF00618;PF00610;PF00027;PF00617" "DEP;1;cNMP_binding;RasGEF_N;RasGEF" "dre:101886094" "-" "IPR011991;IPR000595;IPR002373;IPR008937;IPR018490;IPR023578;IPR019804;IPR014710;IPR001895;IPR000651;IPR000591" "DEP_dom;Ras-like_Gua-exchang_fac_N;WHTH_DNA-bd_dom;RmlC-like_jellyroll;cNMP-bd_dom;Ras_GEF;Ras_G-nucl-exch_fac_CS;cAMP/cGMP_kin;cNMP-bd-like;Ras_GEF_dom;RasGRF_CDC25"
"XLOC_001088" 186.267166628743 -0.289139452313889 0.066566306057662 -4.34363072608275 1.40147017151203e-05 0.000265253256211714 "TCONS_00005990" "7823" "621315" "gnl|BL_ORD_ID|621315" "M4ACG7_XIPMA" "622" "1603" "0" "492" "1580" "7" "361" "3" "0" "301" "14" "366" "Uncharacterized protein;" "Xiphophorus maculatus (Southern platyfish) (Platypoecilus maculatus)" "GO:0005952" "IEA:InterPro;cAMP-dependent protein kinase complex" "GO:0045859;GO:0043087;GO:0007264;GO:0051056" "IEA:InterPro;IEA:GOC;regulation of GTPase activity;small GTPase mediated signal transduction;regulation of small GTPase mediated signal transduction;regulation of protein kinase activity" "GO:0008603;GO:0005085" "IEA:UniProtKB-KW;IEA:InterPro;cAMP-dependent protein kinase regulator activity;guanyl-nucleotide exchange factor activity" "PF00618;PF00610;PF00027;PF00617" "DEP;1;cNMP_binding;RasGEF_N;RasGEF" "" "" "IPR011991;IPR000595;IPR002373;IPR008937;IPR018490;IPR023578;IPR019804;IPR014710;IPR001895;IPR000651;IPR000591" "DEP_dom;Ras-like_Gua-exchang_fac_N;WHTH_DNA-bd_dom;RmlC-like_jellyroll;cNMP-bd_dom;Ras_GEF;Ras_G-nucl-exch_fac_CS;cAMP/cGMP_kin;cNMP-bd-like;Ras_GEF_dom;RasGRF_CDC25"
"XLOC_001088" 186.267166628743 -0.289139452313889 0.066566306057662 -4.34363072608275 1.40147017151203e-05 0.000265253256211714 "TCONS_00005991" "7429" "180749" "gnl|BL_ORD_ID|180749" "E7FDC9_DANRE" "1301" "3365" "0" "474" "2897" "59" "885" "3" "0" "636" "45" "840" "Uncharacterized protein;" "Danio rerio (Zebrafish) (Brachydanio rerio)" "GO:0005952" "IEA:InterPro;cAMP-dependent protein kinase complex" "GO:0045859;GO:0043087;GO:0007264;GO:0051056" "IEA:InterPro;IEA:GOC;regulation of GTPase activity;small GTPase mediated signal transduction;regulation of small GTPase mediated signal transduction;regulation of protein kinase activity" "GO:0008603;GO:0005085" "IEA:UniProtKB-KW;IEA:InterPro;cAMP-dependent protein kinase regulator activity;guanyl-nucleotide exchange factor activity" "PF00618;PF00610;PF00027;PF00617" "DEP;1;cNMP_binding;RasGEF_N;RasGEF" "dre:101886094" "-" "IPR011991;IPR000595;IPR002373;IPR008937;IPR018490;IPR023578;IPR019804;IPR014710;IPR001895;IPR000651;IPR000591" "DEP_dom;Ras-like_Gua-exchang_fac_N;WHTH_DNA-bd_dom;RmlC-like_jellyroll;cNMP-bd_dom;Ras_GEF;Ras_G-nucl-exch_fac_CS;cAMP/cGMP_kin;cNMP-bd-like;Ras_GEF_dom;RasGRF_CDC25"
"XLOC_001088" 186.267166628743 -0.289139452313889 0.066566306057662 -4.34363072608275 1.40147017151203e-05 0.000265253256211714 "TCONS_00005992" "7376" "180749" "gnl|BL_ORD_ID|180749" "E7FDC9_DANRE" "877" "2264" "0" "416" "2089" "59" "603" "2" "0" "432" "13" "558" "Uncharacterized protein;" "Danio rerio (Zebrafish) (Brachydanio rerio)" "GO:0005952" "IEA:InterPro;cAMP-dependent protein kinase complex" "GO:0045859;GO:0043087;GO:0007264;GO:0051056" "IEA:InterPro;IEA:GOC;regulation of GTPase activity;small GTPase mediated signal transduction;regulation of small GTPase mediated signal transduction;regulation of protein kinase activity" "GO:0008603;GO:0005085" "IEA:UniProtKB-KW;IEA:InterPro;cAMP-dependent protein kinase regulator activity;guanyl-nucleotide exchange factor activity" "PF00618;PF00610;PF00027;PF00617" "DEP;1;cNMP_binding;RasGEF_N;RasGEF" "dre:101886094" "-" "IPR011991;IPR000595;IPR002373;IPR008937;IPR018490;IPR023578;IPR019804;IPR014710;IPR001895;IPR000651;IPR000591" "DEP_dom;Ras-like_Gua-exchang_fac_N;WHTH_DNA-bd_dom;RmlC-like_jellyroll;cNMP-bd_dom;Ras_GEF;Ras_G-nucl-exch_fac_CS;cAMP/cGMP_kin;cNMP-bd-like;Ras_GEF_dom;RasGRF_CDC25"
"XLOC_001098" 115.403439683862 -0.479552983823529 0.111740365565408 -4.2916718716373 1.77332865429797e-05 0.000324760438996184 "TCONS_00006093" "3634" "73243" "gnl|BL_ORD_ID|73243" "B5X8H3_SALSA" "664" "1712" "0" "3" "1061" "2" "354" "3" "0" "353" "0" "353" "LETM1 domain-containing protein 1;" "Salmo salar (Atlantic salmon)" "" "" "" "" "" "" "PF07766" "1;LETM1" "" "" "IPR011685" "LETM1"
"XLOC_001098" 115.403439683862 -0.479552983823529 0.111740365565408 -4.2916718716373 1.77332865429797e-05 0.000324760438996184 "TCONS_00006094" "3632" "73243" "gnl|BL_ORD_ID|73243" "B5X8H3_SALSA" "648" "1669" "0" "3" "1004" "2" "335" "3" "0" "331" "0" "334" "LETM1 domain-containing protein 1;" "Salmo salar (Atlantic salmon)" "" "" "" "" "" "" "PF07766" "1;LETM1" "" "" "IPR011685" "LETM1"
"XLOC_001098" 115.403439683862 -0.479552983823529 0.111740365565408 -4.2916718716373 1.77332865429797e-05 0.000324760438996184 "TCONS_00006095" "3611" "73243" "gnl|BL_ORD_ID|73243" "B5X8H3_SALSA" "643" "1657" "0" "1" "1038" "2" "354" "1" "0" "346" "7" "353" "LETM1 domain-containing protein 1;" "Salmo salar (Atlantic salmon)" "" "" "" "" "" "" "PF07766" "1;LETM1" "" "" "IPR011685" "LETM1"
"XLOC_001098" 115.403439683862 -0.479552983823529 0.111740365565408 -4.2916718716373 1.77332865429797e-05 0.000324760438996184 "TCONS_00006096" "3952" "73243" "gnl|BL_ORD_ID|73243" "B5X8H3_SALSA" "442" "1136" "2.1989e-141" "1" "636" "2" "213" "1" "0" "212" "0" "212" "LETM1 domain-containing protein 1;" "Salmo salar (Atlantic salmon)" "" "" "" "" "" "" "PF07766" "1;LETM1" "" "" "IPR011685" "LETM1"
"XLOC_001099" 128.080756490217 0.236587167294206 0.0592055947562431 3.99602720432528 6.4414335079289e-05 0.000979874470764814 "TCONS_00006097" "3738" "180992" "gnl|BL_ORD_ID|180992" "E7FE40_DANRE" "550" "1416" "0" "26" "1219" "1" "400" "2" "0" "279" "8" "403" "Uncharacterized protein;" "Danio rerio (Zebrafish) (Brachydanio rerio)" "" "" "" "" "" "" "PF10225" "1;DUF2215" "dre:555733" "-" "IPR019358" "TMEM194"
"XLOC_001099" 128.080756490217 0.236587167294206 0.0592055947562431 3.99602720432528 6.4414335079289e-05 0.000979874470764814 "TCONS_00006098" "3705" "180992" "gnl|BL_ORD_ID|180992" "E7FE40_DANRE" "538" "1386" "2.08562e-177" "26" "1186" "1" "400" "2" "0" "277" "19" "403" "Uncharacterized protein;" "Danio rerio (Zebrafish) (Brachydanio rerio)" "" "" "" "" "" "" "PF10225" "1;DUF2215" "dre:555733" "-" "IPR019358" "TMEM194"
"XLOC_001099" 128.080756490217 0.236587167294206 0.0592055947562431 3.99602720432528 6.4414335079289e-05 0.000979874470764814 "TCONS_00006099" "3961" "180992" "gnl|BL_ORD_ID|180992" "E7FE40_DANRE" "537" "1381" "9.03142e-176" "26" "1186" "1" "400" "2" "0" "276" "19" "403" "Uncharacterized protein;" "Danio rerio (Zebrafish) (Brachydanio rerio)" "" "" "" "" "" "" "PF10225" "1;DUF2215" "dre:555733" "-" "IPR019358" "TMEM194"
"XLOC_001099" 128.080756490217 0.236587167294206 0.0592055947562431 3.99602720432528 6.4414335079289e-05 0.000979874470764814 "TCONS_00006100" "3994" "180992" "gnl|BL_ORD_ID|180992" "E7FE40_DANRE" "549" "1412" "3.555e-180" "26" "1219" "1" "400" "2" "0" "279" "8" "403" "Uncharacterized protein;" "Danio rerio (Zebrafish) (Brachydanio rerio)" "" "" "" "" "" "" "PF10225" "1;DUF2215" "dre:555733" "-" "IPR019358" "TMEM194"
"XLOC_001099" 128.080756490217 0.236587167294206 0.0592055947562431 3.99602720432528 6.4414335079289e-05 0.000979874470764814 "TCONS_00006101" "3768" "180992" "gnl|BL_ORD_ID|180992" "E7FE40_DANRE" "322" "824" "4.20843e-96" "26" "739" "1" "243" "2" "0" "157" "5" "243" "Uncharacterized protein;" "Danio rerio (Zebrafish) (Brachydanio rerio)" "" "" "" "" "" "" "PF10225" "1;DUF2215" "dre:555733" "-" "IPR019358" "TMEM194"
"XLOC_001099" 128.080756490217 0.236587167294206 0.0592055947562431 3.99602720432528 6.4414335079289e-05 0.000979874470764814 "TCONS_00006102" "3443" "180992" "gnl|BL_ORD_ID|180992" "E7FE40_DANRE" "549" "1412" "0" "26" "1219" "1" "400" "2" "0" "279" "8" "403" "Uncharacterized protein;" "Danio rerio (Zebrafish) (Brachydanio rerio)" "" "" "" "" "" "" "PF10225" "1;DUF2215" "dre:555733" "-" "IPR019358" "TMEM194"
"XLOC_001099" 128.080756490217 0.236587167294206 0.0592055947562431 3.99602720432528 6.4414335079289e-05 0.000979874470764814 "TCONS_00006103" "3493" "180992" "gnl|BL_ORD_ID|180992" "E7FE40_DANRE" "319" "817" "1.83751e-95" "25" "720" "1" "243" "1" "0" "155" "11" "243" "Uncharacterized protein;" "Danio rerio (Zebrafish) (Brachydanio rerio)" "" "" "" "" "" "" "PF10225" "1;DUF2215" "dre:555733" "-" "IPR019358" "TMEM194"
"XLOC_001099" 128.080756490217 0.236587167294206 0.0592055947562431 3.99602720432528 6.4414335079289e-05 0.000979874470764814 "TCONS_00006104" "3719" "180992" "gnl|BL_ORD_ID|180992" "E7FE40_DANRE" "547" "1409" "0" "25" "1200" "1" "400" "1" "0" "277" "14" "403" "Uncharacterized protein;" "Danio rerio (Zebrafish) (Brachydanio rerio)" "" "" "" "" "" "" "PF10225" "1;DUF2215" "dre:555733" "-" "IPR019358" "TMEM194"
"XLOC_001099" 128.080756490217 0.236587167294206 0.0592055947562431 3.99602720432528 6.4414335079289e-05 0.000979874470764814 "TCONS_00006105" "3914" "180992" "gnl|BL_ORD_ID|180992" "E7FE40_DANRE" "531" "1367" "8.20525e-174" "72" "1139" "37" "400" "3" "0" "267" "14" "367" "Uncharacterized protein;" "Danio rerio (Zebrafish) (Brachydanio rerio)" "" "" "" "" "" "" "PF10225" "1;DUF2215" "dre:555733" "-" "IPR019358" "TMEM194"
"XLOC_001099" 128.080756490217 0.236587167294206 0.0592055947562431 3.99602720432528 6.4414335079289e-05 0.000979874470764814 "TCONS_00006106" "4089" "180992" "gnl|BL_ORD_ID|180992" "E7FE40_DANRE" "522" "1342" "1.25004e-169" "64" "1314" "37" "400" "1" "0" "269" "53" "417" "Uncharacterized protein;" "Danio rerio (Zebrafish) (Brachydanio rerio)" "" "" "" "" "" "" "PF10225" "1;DUF2215" "dre:555733" "-" "IPR019358" "TMEM194"
"XLOC_001118" 6.58427908956049 -0.80415906403912 0.233174106545505 -3.44874941713214 0.000563189076825629 0.0058336096020277 NA NA NA NA NA NA NA NA NA NA NA NA NA NA NA NA NA NA NA NA NA NA NA NA NA NA NA NA NA NA NA
"XLOC_001124" 4.03550078089384 -1.43637019903593 0.272533398412963 -5.27043733869063 1.36099083740603e-07 5.10173010987323e-06 NA NA NA NA NA NA NA NA NA NA NA NA NA NA NA NA NA NA NA NA NA NA NA NA NA NA NA NA NA NA NA
"XLOC_001132" 31.1034254825041 0.486433125199824 0.119667116661906 4.06488548206721 4.80560518137728e-05 0.000761069993536314 "TCONS_00006375" "6448" "1570" "gnl|BL_ORD_ID|1570" "A0P9K9_ONCMY" "143" "359" "2.9332e-69" "3671" "4081" "203" "339" "2" "0" "73" "0" "137" "Tc1-like transporase;" "Oncorhynchus mykiss (Rainbow trout) (Salmo gairdneri)" "" "" "GO:0015074;GO:0006313" "IEA:InterPro;DNA integration;transposition" " DNA-mediated" "GO:0003677;GO:0004803" "IEA:InterPro;transposase activity;DNA binding" "PF01498" "1;HTH_Tnp_Tc3_2" "" "" "IPR009057;IPR002492"
"XLOC_001132" 31.1034254825041 0.486433125199824 0.119667116661906 4.06488548206721 4.80560518137728e-05 0.000761069993536314 "TCONS_00006376" "6244" "1570" "gnl|BL_ORD_ID|1570" "A0P9K9_ONCMY" "143" "359" "2.83551e-69" "3467" "3877" "203" "339" "2" "0" "73" "0" "137" "Tc1-like transporase;" "Oncorhynchus mykiss (Rainbow trout) (Salmo gairdneri)" "" "" "GO:0015074;GO:0006313" "IEA:InterPro;DNA integration;transposition" " DNA-mediated" "GO:0003677;GO:0004803" "IEA:InterPro;transposase activity;DNA binding" "PF01498" "1;HTH_Tnp_Tc3_2" "" "" "IPR009057;IPR002492"
"XLOC_001132" 31.1034254825041 0.486433125199824 0.119667116661906 4.06488548206721 4.80560518137728e-05 0.000761069993536314 "TCONS_00006377" "6418" "1570" "gnl|BL_ORD_ID|1570" "A0P9K9_ONCMY" "143" "359" "2.91884e-69" "3641" "4051" "203" "339" "2" "0" "73" "0" "137" "Tc1-like transporase;" "Oncorhynchus mykiss (Rainbow trout) (Salmo gairdneri)" "" "" "GO:0015074;GO:0006313" "IEA:InterPro;DNA integration;transposition" " DNA-mediated" "GO:0003677;GO:0004803" "IEA:InterPro;transposase activity;DNA binding" "PF01498" "1;HTH_Tnp_Tc3_2" "" "" "IPR009057;IPR002492"
"XLOC_001134" 207.775880193287 0.293640058959607 0.0569843888945662 5.15299127806575 2.56363892964542e-07 8.6034374468925e-06 "TCONS_00006379" "3101" "96934" "gnl|BL_ORD_ID|96934" "C0PUL7_SALSA" "307" "784" "2.23942e-94" "267" "875" "11" "227" "3" "0" "176" "14" "217" "SET;" "Salmo salar (Atlantic salmon)" "GO:0005634" "IEA:InterPro;nucleus" "GO:0006334" "IEA:InterPro;nucleosome assembly" "" "" "PF00956" "1;NAP" "" "" "IPR002164" "NAP_family"
"XLOC_001134" 207.775880193287 0.293640058959607 0.0569843888945662 5.15299127806575 2.56363892964542e-07 8.6034374468925e-06 "TCONS_00006380" "4305" "521742" "gnl|BL_ORD_ID|521742" "I3KJG4_ORENI" "456" "1172" "6.48169e-143" "494" "1819" "1" "466" "2" "0" "270" "38" "473" "Uncharacterized protein;" "Oreochromis niloticus (Nile tilapia) (Tilapia nilotica)" "GO:0005634" "IEA:InterPro;nucleus" "GO:0006334" "IEA:InterPro;nucleosome assembly" "" "" "PF00956" "1;NAP" "" "" "IPR002164" "NAP_family"
"XLOC_001134" 207.775880193287 0.293640058959607 0.0569843888945662 5.15299127806575 2.56363892964542e-07 8.6034374468925e-06 "TCONS_00006381" "4306" "521742" "gnl|BL_ORD_ID|521742" "I3KJG4_ORENI" "473" "1216" "3.19481e-149" "494" "1867" "1" "483" "2" "0" "280" "39" "490" "Uncharacterized protein;" "Oreochromis niloticus (Nile tilapia) (Tilapia nilotica)" "GO:0005634" "IEA:InterPro;nucleus" "GO:0006334" "IEA:InterPro;nucleosome assembly" "" "" "PF00956" "1;NAP" "" "" "IPR002164" "NAP_family"
"XLOC_001134" 207.775880193287 0.293640058959607 0.0569843888945662 5.15299127806575 2.56363892964542e-07 8.6034374468925e-06 "TCONS_00006382" "4303" "521742" "gnl|BL_ORD_ID|521742" "I3KJG4_ORENI" "473" "1217" "3.01427e-149" "494" "1867" "1" "483" "2" "0" "280" "39" "490" "Uncharacterized protein;" "Oreochromis niloticus (Nile tilapia) (Tilapia nilotica)" "GO:0005634" "IEA:InterPro;nucleus" "GO:0006334" "IEA:InterPro;nucleosome assembly" "" "" "PF00956" "1;NAP" "" "" "IPR002164" "NAP_family"
"XLOC_001134" 207.775880193287 0.293640058959607 0.0569843888945662 5.15299127806575 2.56363892964542e-07 8.6034374468925e-06 "TCONS_00006383" "4130" "521742" "gnl|BL_ORD_ID|521742" "I3KJG4_ORENI" "449" "1153" "1.47937e-140" "494" "1798" "1" "459" "2" "0" "267" "38" "466" "Uncharacterized protein;" "Oreochromis niloticus (Nile tilapia) (Tilapia nilotica)" "GO:0005634" "IEA:InterPro;nucleus" "GO:0006334" "IEA:InterPro;nucleosome assembly" "" "" "PF00956" "1;NAP" "" "" "IPR002164" "NAP_family"
"XLOC_001134" 207.775880193287 0.293640058959607 0.0569843888945662 5.15299127806575 2.56363892964542e-07 8.6034374468925e-06 "TCONS_00006384" "3104" "96934" "gnl|BL_ORD_ID|96934" "C0PUL7_SALSA" "303" "774" "7.7974e-93" "267" "878" "11" "227" "3" "0" "176" "15" "218" "SET;" "Salmo salar (Atlantic salmon)" "GO:0005634" "IEA:InterPro;nucleus" "GO:0006334" "IEA:InterPro;nucleosome assembly" "" "" "PF00956" "1;NAP" "" "" "IPR002164" "NAP_family"
"XLOC_001134" 207.775880193287 0.293640058959607 0.0569843888945662 5.15299127806575 2.56363892964542e-07 8.6034374468925e-06 "TCONS_00006385" "4001" "521742" "gnl|BL_ORD_ID|521742" "I3KJG4_ORENI" "449" "1153" "8.31318e-141" "285" "1568" "30" "483" "3" "0" "264" "38" "460" "Uncharacterized protein;" "Oreochromis niloticus (Nile tilapia) (Tilapia nilotica)" "GO:0005634" "IEA:InterPro;nucleus" "GO:0006334" "IEA:InterPro;nucleosome assembly" "" "" "PF00956" "1;NAP" "" "" "IPR002164" "NAP_family"
"XLOC_001134" 207.775880193287 0.293640058959607 0.0569843888945662 5.15299127806575 2.56363892964542e-07 8.6034374468925e-06 "TCONS_00006386" "3838" "521742" "gnl|BL_ORD_ID|521742" "I3KJG4_ORENI" "209" "530" "3.23788e-55" "494" "1441" "1" "340" "2" "0" "168" "38" "347" "Uncharacterized protein;" "Oreochromis niloticus (Nile tilapia) (Tilapia nilotica)" "GO:0005634" "IEA:InterPro;nucleus" "GO:0006334" "IEA:InterPro;nucleosome assembly" "" "" "PF00956" "1;NAP" "" "" "IPR002164" "NAP_family"
"XLOC_001134" 207.775880193287 0.293640058959607 0.0569843888945662 5.15299127806575 2.56363892964542e-07 8.6034374468925e-06 "TCONS_00006387" "3187" "96934" "gnl|BL_ORD_ID|96934" "C0PUL7_SALSA" "326" "835" "1.73315e-101" "323" "961" "1" "227" "2" "0" "186" "14" "227" "SET;" "Salmo salar (Atlantic salmon)" "GO:0005634" "IEA:InterPro;nucleus" "GO:0006334" "IEA:InterPro;nucleosome assembly" "" "" "PF00956" "1;NAP" "" "" "IPR002164" "NAP_family"
"XLOC_001134" 207.775880193287 0.293640058959607 0.0569843888945662 5.15299127806575 2.56363892964542e-07 8.6034374468925e-06 "TCONS_00006388" "4302" "521742" "gnl|BL_ORD_ID|521742" "I3KJG4_ORENI" "471" "1211" "1.60706e-148" "494" "1867" "1" "483" "2" "0" "280" "39" "490" "Uncharacterized protein;" "Oreochromis niloticus (Nile tilapia) (Tilapia nilotica)" "GO:0005634" "IEA:InterPro;nucleus" "GO:0006334" "IEA:InterPro;nucleosome assembly" "" "" "PF00956" "1;NAP" "" "" "IPR002164" "NAP_family"
"XLOC_001134" 207.775880193287 0.293640058959607 0.0569843888945662 5.15299127806575 2.56363892964542e-07 8.6034374468925e-06 "TCONS_00006389" "3194" "521743" "gnl|BL_ORD_ID|521743" "I3KJG5_ORENI" "273" "698" "4.85113e-79" "280" "708" "277" "419" "1" "0" "119" "0" "143" "Uncharacterized protein;" "Oreochromis niloticus (Nile tilapia) (Tilapia nilotica)" "GO:0005634" "IEA:InterPro;nucleus" "GO:0006334" "IEA:InterPro;nucleosome assembly" "" "" "PF00956" "1;NAP" "" "" "IPR002164" "NAP_family"
"XLOC_001134" 207.775880193287 0.293640058959607 0.0569843888945662 5.15299127806575 2.56363892964542e-07 8.6034374468925e-06 "TCONS_00006390" "4296" "521742" "gnl|BL_ORD_ID|521742" "I3KJG4_ORENI" "471" "1211" "1.72438e-148" "494" "1867" "1" "483" "2" "0" "277" "39" "490" "Uncharacterized protein;" "Oreochromis niloticus (Nile tilapia) (Tilapia nilotica)" "GO:0005634" "IEA:InterPro;nucleus" "GO:0006334" "IEA:InterPro;nucleosome assembly" "" "" "PF00956" "1;NAP" "" "" "IPR002164" "NAP_family"
"XLOC_001134" 207.775880193287 0.293640058959607 0.0569843888945662 5.15299127806575 2.56363892964542e-07 8.6034374468925e-06 "TCONS_00006391" "4300" "521742" "gnl|BL_ORD_ID|521742" "I3KJG4_ORENI" "473" "1217" "2.93374e-149" "494" "1867" "1" "483" "2" "0" "280" "39" "490" "Uncharacterized protein;" "Oreochromis niloticus (Nile tilapia) (Tilapia nilotica)" "GO:0005634" "IEA:InterPro;nucleus" "GO:0006334" "IEA:InterPro;nucleosome assembly" "" "" "PF00956" "1;NAP" "" "" "IPR002164" "NAP_family"
"XLOC_001134" 207.775880193287 0.293640058959607 0.0569843888945662 5.15299127806575 2.56363892964542e-07 8.6034374468925e-06 "TCONS_00006392" "4304" "521742" "gnl|BL_ORD_ID|521742" "I3KJG4_ORENI" "472" "1214" "6.36023e-149" "494" "1867" "1" "483" "2" "0" "280" "39" "490" "Uncharacterized protein;" "Oreochromis niloticus (Nile tilapia) (Tilapia nilotica)" "GO:0005634" "IEA:InterPro;nucleus" "GO:0006334" "IEA:InterPro;nucleosome assembly" "" "" "PF00956" "1;NAP" "" "" "IPR002164" "NAP_family"
"XLOC_001134" 207.775880193287 0.293640058959607 0.0569843888945662 5.15299127806575 2.56363892964542e-07 8.6034374468925e-06 "TCONS_00006393" "3135" "96934" "gnl|BL_ORD_ID|96934" "C0PUL7_SALSA" "291" "743" "1.61166e-88" "269" "814" "1" "186" "2" "0" "159" "4" "186" "SET;" "Salmo salar (Atlantic salmon)" "GO:0005634" "IEA:InterPro;nucleus" "GO:0006334" "IEA:InterPro;nucleosome assembly" "" "" "PF00956" "1;NAP" "" "" "IPR002164" "NAP_family"
"XLOC_001146" 83.2940445750857 0.215100412448314 0.0784408769988394 2.74219795440963 0.00610295497319427 0.0382752779650214 "TCONS_00006430" "5790" "370000" "gnl|BL_ORD_ID|370000" "H2MFW0_ORYLA" "931" "2406" "0" "360" "2588" "1" "742" "3" "0" "642" "43" "764" "Uncharacterized protein;" "Oryzias latipes (Medaka fish) (Japanese ricefish)" "GO:0005622" "IEA:InterPro;intracellular" "GO:0007275;GO:0035556" "multicellular organismal development;IEA:InterPro;intracellular signal transduction" "GO:0004871" "IEA:InterPro;signal transducer activity" "PF00778;PF02377;PF00610;PF00595;PF12316" "DEP;PDZ;DIX;1;Dishevelled;Dsh_C" "" "" "IPR011991;IPR001478;IPR024580;IPR008340;IPR015506;IPR008339;IPR003351;IPR001158;IPR000591" "PDZ;Dishevelled_fam;DEP_dom;Dishevelled_protein_dom;Dishevelled_1;WHTH_DNA-bd_dom;Dsh/Dvl-rel;DIX;Dishevelled_C-dom"
"XLOC_001146" 83.2940445750857 0.215100412448314 0.0784408769988394 2.74219795440963 0.00610295497319427 0.0382752779650214 "TCONS_00006431" "8145" "521779" "gnl|BL_ORD_ID|521779" "I3KJK3_ORENI" "833" "2150" "0" "257" "1927" "1" "556" "2" "0" "538" "1" "557" "Uncharacterized protein;" "Oreochromis niloticus (Nile tilapia) (Tilapia nilotica)" "GO:0005622" "IEA:InterPro;intracellular" "GO:0007275;GO:0035556" "multicellular organismal development;IEA:InterPro;intracellular signal transduction" "GO:0004871" "IEA:InterPro;signal transducer activity" "PF00778;PF02377;PF00610;PF00595;PF12316" "DEP;PDZ;DIX;1;Dishevelled;Dsh_C" "" "" "IPR011991;IPR001478;IPR024580;IPR008340;IPR015506;IPR008339;IPR003351;IPR001158;IPR000591" "PDZ;Dishevelled_fam;DEP_dom;Dishevelled_protein_dom;Dishevelled_1;WHTH_DNA-bd_dom;Dsh/Dvl-rel;DIX;Dishevelled_C-dom"
"XLOC_001146" 83.2940445750857 0.215100412448314 0.0784408769988394 2.74219795440963 0.00610295497319427 0.0382752779650214 "TCONS_00006432" "5721" "370000" "gnl|BL_ORD_ID|370000" "H2MFW0_ORYLA" "494" "1271" "0" "1179" "2519" "305" "742" "3" "0" "348" "51" "468" "Uncharacterized protein;" "Oryzias latipes (Medaka fish) (Japanese ricefish)" "GO:0005622" "IEA:InterPro;intracellular" "GO:0007275;GO:0035556" "multicellular organismal development;IEA:InterPro;intracellular signal transduction" "GO:0004871" "IEA:InterPro;signal transducer activity" "PF00778;PF02377;PF00610;PF00595;PF12316" "DEP;PDZ;DIX;1;Dishevelled;Dsh_C" "" "" "IPR011991;IPR001478;IPR024580;IPR008340;IPR015506;IPR008339;IPR003351;IPR001158;IPR000591" "PDZ;Dishevelled_fam;DEP_dom;Dishevelled_protein_dom;Dishevelled_1;WHTH_DNA-bd_dom;Dsh/Dvl-rel;DIX;Dishevelled_C-dom"
"XLOC_001146" 83.2940445750857 0.215100412448314 0.0784408769988394 2.74219795440963 0.00610295497319427 0.0382752779650214 "TCONS_00006433" "8178" "521779" "gnl|BL_ORD_ID|521779" "I3KJK3_ORENI" "824" "2128" "0" "257" "1960" "1" "556" "2" "0" "538" "12" "568" "Uncharacterized protein;" "Oreochromis niloticus (Nile tilapia) (Tilapia nilotica)" "GO:0005622" "IEA:InterPro;intracellular" "GO:0007275;GO:0035556" "multicellular organismal development;IEA:InterPro;intracellular signal transduction" "GO:0004871" "IEA:InterPro;signal transducer activity" "PF00778;PF02377;PF00610;PF00595;PF12316" "DEP;PDZ;DIX;1;Dishevelled;Dsh_C" "" "" "IPR011991;IPR001478;IPR024580;IPR008340;IPR015506;IPR008339;IPR003351;IPR001158;IPR000591" "PDZ;Dishevelled_fam;DEP_dom;Dishevelled_protein_dom;Dishevelled_1;WHTH_DNA-bd_dom;Dsh/Dvl-rel;DIX;Dishevelled_C-dom"
"XLOC_001146" 83.2940445750857 0.215100412448314 0.0784408769988394 2.74219795440963 0.00610295497319427 0.0382752779650214 "TCONS_00006434" "5694" "370000" "gnl|BL_ORD_ID|370000" "H2MFW0_ORYLA" "502" "1291" "0" "1188" "2492" "306" "742" "3" "0" "348" "40" "456" "Uncharacterized protein;" "Oryzias latipes (Medaka fish) (Japanese ricefish)" "GO:0005622" "IEA:InterPro;intracellular" "GO:0007275;GO:0035556" "multicellular organismal development;IEA:InterPro;intracellular signal transduction" "GO:0004871" "IEA:InterPro;signal transducer activity" "PF00778;PF02377;PF00610;PF00595;PF12316" "DEP;PDZ;DIX;1;Dishevelled;Dsh_C" "" "" "IPR011991;IPR001478;IPR024580;IPR008340;IPR015506;IPR008339;IPR003351;IPR001158;IPR000591" "PDZ;Dishevelled_fam;DEP_dom;Dishevelled_protein_dom;Dishevelled_1;WHTH_DNA-bd_dom;Dsh/Dvl-rel;DIX;Dishevelled_C-dom"
"XLOC_001146" 83.2940445750857 0.215100412448314 0.0784408769988394 2.74219795440963 0.00610295497319427 0.0382752779650214 "TCONS_00006435" "5758" "521779" "gnl|BL_ORD_ID|521779" "I3KJK3_ORENI" "822" "2122" "0" "257" "2041" "1" "570" "2" "0" "544" "25" "595" "Uncharacterized protein;" "Oreochromis niloticus (Nile tilapia) (Tilapia nilotica)" "GO:0005622" "IEA:InterPro;intracellular" "GO:0007275;GO:0035556" "multicellular organismal development;IEA:InterPro;intracellular signal transduction" "GO:0004871" "IEA:InterPro;signal transducer activity" "PF00778;PF02377;PF00610;PF00595;PF12316" "DEP;PDZ;DIX;1;Dishevelled;Dsh_C" "" "" "IPR011991;IPR001478;IPR024580;IPR008340;IPR015506;IPR008339;IPR003351;IPR001158;IPR000591" "PDZ;Dishevelled_fam;DEP_dom;Dishevelled_protein_dom;Dishevelled_1;WHTH_DNA-bd_dom;Dsh/Dvl-rel;DIX;Dishevelled_C-dom"
"XLOC_001146" 83.2940445750857 0.215100412448314 0.0784408769988394 2.74219795440963 0.00610295497319427 0.0382752779650214 "TCONS_00006436" "7430" "521779" "gnl|BL_ORD_ID|521779" "I3KJK3_ORENI" "833" "2150" "0" "257" "1927" "1" "556" "2" "0" "538" "1" "557" "Uncharacterized protein;" "Oreochromis niloticus (Nile tilapia) (Tilapia nilotica)" "GO:0005622" "IEA:InterPro;intracellular" "GO:0007275;GO:0035556" "multicellular organismal development;IEA:InterPro;intracellular signal transduction" "GO:0004871" "IEA:InterPro;signal transducer activity" "PF00778;PF02377;PF00610;PF00595;PF12316" "DEP;PDZ;DIX;1;Dishevelled;Dsh_C" "" "" "IPR011991;IPR001478;IPR024580;IPR008340;IPR015506;IPR008339;IPR003351;IPR001158;IPR000591" "PDZ;Dishevelled_fam;DEP_dom;Dishevelled_protein_dom;Dishevelled_1;WHTH_DNA-bd_dom;Dsh/Dvl-rel;DIX;Dishevelled_C-dom"
"XLOC_001146" 83.2940445750857 0.215100412448314 0.0784408769988394 2.74219795440963 0.00610295497319427 0.0382752779650214 "TCONS_00006437" "5725" "521779" "gnl|BL_ORD_ID|521779" "I3KJK3_ORENI" "830" "2144" "0" "257" "2008" "1" "570" "2" "0" "544" "14" "584" "Uncharacterized protein;" "Oreochromis niloticus (Nile tilapia) (Tilapia nilotica)" "GO:0005622" "IEA:InterPro;intracellular" "GO:0007275;GO:0035556" "multicellular organismal development;IEA:InterPro;intracellular signal transduction" "GO:0004871" "IEA:InterPro;signal transducer activity" "PF00778;PF02377;PF00610;PF00595;PF12316" "DEP;PDZ;DIX;1;Dishevelled;Dsh_C" "" "" "IPR011991;IPR001478;IPR024580;IPR008340;IPR015506;IPR008339;IPR003351;IPR001158;IPR000591" "PDZ;Dishevelled_fam;DEP_dom;Dishevelled_protein_dom;Dishevelled_1;WHTH_DNA-bd_dom;Dsh/Dvl-rel;DIX;Dishevelled_C-dom"
"XLOC_001146" 83.2940445750857 0.215100412448314 0.0784408769988394 2.74219795440963 0.00610295497319427 0.0382752779650214 "TCONS_00006438" "5720" "370000" "gnl|BL_ORD_ID|370000" "H2MFW0_ORYLA" "923" "2383" "0" "257" "2518" "1" "742" "2" "0" "642" "54" "775" "Uncharacterized protein;" "Oryzias latipes (Medaka fish) (Japanese ricefish)" "GO:0005622" "IEA:InterPro;intracellular" "GO:0007275;GO:0035556" "multicellular organismal development;IEA:InterPro;intracellular signal transduction" "GO:0004871" "IEA:InterPro;signal transducer activity" "PF00778;PF02377;PF00610;PF00595;PF12316" "DEP;PDZ;DIX;1;Dishevelled;Dsh_C" "" "" "IPR011991;IPR001478;IPR024580;IPR008340;IPR015506;IPR008339;IPR003351;IPR001158;IPR000591" "PDZ;Dishevelled_fam;DEP_dom;Dishevelled_protein_dom;Dishevelled_1;WHTH_DNA-bd_dom;Dsh/Dvl-rel;DIX;Dishevelled_C-dom"
"XLOC_001146" 83.2940445750857 0.215100412448314 0.0784408769988394 2.74219795440963 0.00610295497319427 0.0382752779650214 "TCONS_00006439" "6860" "521779" "gnl|BL_ORD_ID|521779" "I3KJK3_ORENI" "833" "2150" "0" "257" "1927" "1" "556" "2" "0" "538" "1" "557" "Uncharacterized protein;" "Oreochromis niloticus (Nile tilapia) (Tilapia nilotica)" "GO:0005622" "IEA:InterPro;intracellular" "GO:0007275;GO:0035556" "multicellular organismal development;IEA:InterPro;intracellular signal transduction" "GO:0004871" "IEA:InterPro;signal transducer activity" "PF00778;PF02377;PF00610;PF00595;PF12316" "DEP;PDZ;DIX;1;Dishevelled;Dsh_C" "" "" "IPR011991;IPR001478;IPR024580;IPR008340;IPR015506;IPR008339;IPR003351;IPR001158;IPR000591" "PDZ;Dishevelled_fam;DEP_dom;Dishevelled_protein_dom;Dishevelled_1;WHTH_DNA-bd_dom;Dsh/Dvl-rel;DIX;Dishevelled_C-dom"
"XLOC_001146" 83.2940445750857 0.215100412448314 0.0784408769988394 2.74219795440963 0.00610295497319427 0.0382752779650214 "TCONS_00006440" "5318" "370000" "gnl|BL_ORD_ID|370000" "H2MFW0_ORYLA" "802" "2070" "0" "26" "2116" "58" "742" "2" "0" "585" "54" "718" "Uncharacterized protein;" "Oryzias latipes (Medaka fish) (Japanese ricefish)" "GO:0005622" "IEA:InterPro;intracellular" "GO:0007275;GO:0035556" "multicellular organismal development;IEA:InterPro;intracellular signal transduction" "GO:0004871" "IEA:InterPro;signal transducer activity" "PF00778;PF02377;PF00610;PF00595;PF12316" "DEP;PDZ;DIX;1;Dishevelled;Dsh_C" "" "" "IPR011991;IPR001478;IPR024580;IPR008340;IPR015506;IPR008339;IPR003351;IPR001158;IPR000591" "PDZ;Dishevelled_fam;DEP_dom;Dishevelled_protein_dom;Dishevelled_1;WHTH_DNA-bd_dom;Dsh/Dvl-rel;DIX;Dishevelled_C-dom"
"XLOC_001146" 83.2940445750857 0.215100412448314 0.0784408769988394 2.74219795440963 0.00610295497319427 0.0382752779650214 "TCONS_00006441" "5439" "370000" "gnl|BL_ORD_ID|370000" "H2MFW0_ORYLA" "680" "1753" "0" "109" "1638" "58" "569" "1" "0" "472" "32" "527" "Uncharacterized protein;" "Oryzias latipes (Medaka fish) (Japanese ricefish)" "GO:0005622" "IEA:InterPro;intracellular" "GO:0007275;GO:0035556" "multicellular organismal development;IEA:InterPro;intracellular signal transduction" "GO:0004871" "IEA:InterPro;signal transducer activity" "PF00778;PF02377;PF00610;PF00595;PF12316" "DEP;PDZ;DIX;1;Dishevelled;Dsh_C" "" "" "IPR011991;IPR001478;IPR024580;IPR008340;IPR015506;IPR008339;IPR003351;IPR001158;IPR000591" "PDZ;Dishevelled_fam;DEP_dom;Dishevelled_protein_dom;Dishevelled_1;WHTH_DNA-bd_dom;Dsh/Dvl-rel;DIX;Dishevelled_C-dom"
"XLOC_001146" 83.2940445750857 0.215100412448314 0.0784408769988394 2.74219795440963 0.00610295497319427 0.0382752779650214 "TCONS_00006442" "5363" "370000" "gnl|BL_ORD_ID|370000" "H2MFW0_ORYLA" "810" "2090" "0" "104" "2161" "58" "742" "2" "0" "585" "43" "707" "Uncharacterized protein;" "Oryzias latipes (Medaka fish) (Japanese ricefish)" "GO:0005622" "IEA:InterPro;intracellular" "GO:0007275;GO:0035556" "multicellular organismal development;IEA:InterPro;intracellular signal transduction" "GO:0004871" "IEA:InterPro;signal transducer activity" "PF00778;PF02377;PF00610;PF00595;PF12316" "DEP;PDZ;DIX;1;Dishevelled;Dsh_C" "" "" "IPR011991;IPR001478;IPR024580;IPR008340;IPR015506;IPR008339;IPR003351;IPR001158;IPR000591" "PDZ;Dishevelled_fam;DEP_dom;Dishevelled_protein_dom;Dishevelled_1;WHTH_DNA-bd_dom;Dsh/Dvl-rel;DIX;Dishevelled_C-dom"
[truncated: 24,134,836 more chars]
