# Supplementary material for: Training the salmon’s genes: influence of aerobic exercise, swimming performance and selection on gene expression in Atlantic salmon
Source: BMC Genomics. 2017 Dec 15;18:971. doi: 10.1186/s12864-017-4361-7 (PMC5731093; doi:10.1186/s12864-017-4361-7)
Supplement: Supplementary file 4 — Differential gene expression detected for swimming performance among the heart from Lærdal trained parr. (ZIP 1782 kb) [file 12864_2017_4361_MOESM4_ESM.zip › Additional file 3 WP3_SUBSET_LAERDAL_TRAINED_resSig_Swimming_Ability.txt]

"gene_ID" "baseMean" "log2FoldChange" "lfcSE" "stat" "pvalue" "padj" "transcript_ID" "length" "genBank_accession" "hit_ID" "definition" "bitScore" "score" "eval" "query_from" "query_to" "hit_from" "hit_to" "query_frame" "hit_frame" "identity" "gap" "alignment_Len" "gene_name" "species" "GO_ID_C" "GO_Def_C" "GO_ID_P" "GO_Def_P" "GO_ID_F" "GO_Def_F" "Pfam_ID" "Pfam_Def" "KEGG_ID" "KEGG_Def" "InterPro_ID" "InterPro_Def"
"XLOC_000052" 436.998600898933 0.22549883671497 0.0682469383543687 3.30416048180915 0.000952612839534134 0.0150040617115703 "TCONS_00000340" "8316" "16457" "gnl|BL_ORD_ID|16457" "A4QNU6_DANRE" "918" "2370" "0" "153" "1721" "170" "694" "3" "0" "457" "4" "526" "Zgc:162151 protein;" "Danio rerio (Zebrafish) (Brachydanio rerio)" "GO:0005622" "IEA:InterPro;intracellular" "GO:0043087;GO:0007264;GO:0051056" "IEA:InterPro;IEA:GOC;regulation of GTPase activity;small GTPase mediated signal transduction;regulation of small GTPase mediated signal transduction" "GO:0005509;GO:0005085" "IEA:UniProtKB-KW;IEA:InterPro;guanyl-nucleotide exchange factor activity;calcium ion binding" "PF00618;PF13405;PF13202;PF00617;PF00130" "EF-hand_6;1;C1_1;RasGEF_N;EF-hand_5;RasGEF" "dre:563441" "-" "IPR018247;IPR008937;IPR002048;IPR011992;IPR020454;IPR002219;IPR023578;IPR001895;IPR000651" "Ras_GEF;Prot_Kinase_C-like_PE/DAG-bd;EF_hand_dom;Ras-like_Gua-exchang_fac_N;DAG/PE-bd;EF_Hand_1_Ca_BS;EF-hand-dom_pair;Ras_GEF_dom;RasGRF_CDC25"
"XLOC_000052" 436.998600898933 0.22549883671497 0.0682469383543687 3.30416048180915 0.000952612839534134 0.0150040617115703 "TCONS_00000341" "8324" "16457" "gnl|BL_ORD_ID|16457" "A4QNU6_DANRE" "918" "2372" "0" "153" "1721" "170" "694" "3" "0" "457" "4" "526" "Zgc:162151 protein;" "Danio rerio (Zebrafish) (Brachydanio rerio)" "GO:0005622" "IEA:InterPro;intracellular" "GO:0043087;GO:0007264;GO:0051056" "IEA:InterPro;IEA:GOC;regulation of GTPase activity;small GTPase mediated signal transduction;regulation of small GTPase mediated signal transduction" "GO:0005509;GO:0005085" "IEA:UniProtKB-KW;IEA:InterPro;guanyl-nucleotide exchange factor activity;calcium ion binding" "PF00618;PF13405;PF13202;PF00617;PF00130" "EF-hand_6;1;C1_1;RasGEF_N;EF-hand_5;RasGEF" "dre:563441" "-" "IPR018247;IPR008937;IPR002048;IPR011992;IPR020454;IPR002219;IPR023578;IPR001895;IPR000651" "Ras_GEF;Prot_Kinase_C-like_PE/DAG-bd;EF_hand_dom;Ras-like_Gua-exchang_fac_N;DAG/PE-bd;EF_Hand_1_Ca_BS;EF-hand-dom_pair;Ras_GEF_dom;RasGRF_CDC25"
"XLOC_000052" 436.998600898933 0.22549883671497 0.0682469383543687 3.30416048180915 0.000952612839534134 0.0150040617115703 "TCONS_00000342" "8321" "16457" "gnl|BL_ORD_ID|16457" "A4QNU6_DANRE" "918" "2372" "0" "153" "1721" "170" "694" "3" "0" "457" "4" "526" "Zgc:162151 protein;" "Danio rerio (Zebrafish) (Brachydanio rerio)" "GO:0005622" "IEA:InterPro;intracellular" "GO:0043087;GO:0007264;GO:0051056" "IEA:InterPro;IEA:GOC;regulation of GTPase activity;small GTPase mediated signal transduction;regulation of small GTPase mediated signal transduction" "GO:0005509;GO:0005085" "IEA:UniProtKB-KW;IEA:InterPro;guanyl-nucleotide exchange factor activity;calcium ion binding" "PF00618;PF13405;PF13202;PF00617;PF00130" "EF-hand_6;1;C1_1;RasGEF_N;EF-hand_5;RasGEF" "dre:563441" "-" "IPR018247;IPR008937;IPR002048;IPR011992;IPR020454;IPR002219;IPR023578;IPR001895;IPR000651" "Ras_GEF;Prot_Kinase_C-like_PE/DAG-bd;EF_hand_dom;Ras-like_Gua-exchang_fac_N;DAG/PE-bd;EF_Hand_1_Ca_BS;EF-hand-dom_pair;Ras_GEF_dom;RasGRF_CDC25"
"XLOC_000052" 436.998600898933 0.22549883671497 0.0682469383543687 3.30416048180915 0.000952612839534134 0.0150040617115703 "TCONS_00000343" "7610" "16457" "gnl|BL_ORD_ID|16457" "A4QNU6_DANRE" "582" "1500" "0" "30" "1010" "366" "694" "3" "0" "281" "4" "330" "Zgc:162151 protein;" "Danio rerio (Zebrafish) (Brachydanio rerio)" "GO:0005622" "IEA:InterPro;intracellular" "GO:0043087;GO:0007264;GO:0051056" "IEA:InterPro;IEA:GOC;regulation of GTPase activity;small GTPase mediated signal transduction;regulation of small GTPase mediated signal transduction" "GO:0005509;GO:0005085" "IEA:UniProtKB-KW;IEA:InterPro;guanyl-nucleotide exchange factor activity;calcium ion binding" "PF00618;PF13405;PF13202;PF00617;PF00130" "EF-hand_6;1;C1_1;RasGEF_N;EF-hand_5;RasGEF" "dre:563441" "-" "IPR018247;IPR008937;IPR002048;IPR011992;IPR020454;IPR002219;IPR023578;IPR001895;IPR000651" "Ras_GEF;Prot_Kinase_C-like_PE/DAG-bd;EF_hand_dom;Ras-like_Gua-exchang_fac_N;DAG/PE-bd;EF_Hand_1_Ca_BS;EF-hand-dom_pair;Ras_GEF_dom;RasGRF_CDC25"
"XLOC_000064" 10.4301251729753 -0.543658136740066 0.169745192632268 -3.2027895948596 0.00136103380461728 0.0195281600058462 "TCONS_00000486" "2118" "68966" "gnl|BL_ORD_ID|68966" "B5RI68_SALSA" "89" "218" "1.93137e-17" "1972" "2118" "286" "337" "-1" "0" "44" "3" "52" "Transposase-like;" "Salmo salar (Atlantic salmon)" "" "" "GO:0015074;GO:0006313" "IEA:InterPro;DNA integration;transposition" " DNA-mediated" "GO:0003677;GO:0004803" "IEA:InterPro;transposase activity;DNA binding" "PF01498" "1;HTH_Tnp_Tc3_2" "" "" "IPR009057;IPR002492"
"XLOC_000107" 33.0317752598254 -0.478097402790064 0.151931289448744 -3.1468001392258 0.00165067749802219 0.0222544042863982 "TCONS_00000851" "7307" "296787" "gnl|BL_ORD_ID|296787" "G3P8U6_GASAC" "1221" "3157" "0" "533" "3931" "1" "1125" "2" "0" "715" "102" "1180" "Uncharacterized protein;" "Gasterosteus aculeatus (Three-spined stickleback)" "GO:0005634" "IEA:UniProtKB-KW;nucleus" "" "" "GO:0003677" "IEA:InterPro;DNA binding" "PF01388" "1;ARID" "" "" "IPR001606" "ARID/BRIGHT_DNA-bd"
"XLOC_000107" 33.0317752598254 -0.478097402790064 0.151931289448744 -3.1468001392258 0.00165067749802219 0.0222544042863982 "TCONS_00000852" "5013" "296787" "gnl|BL_ORD_ID|296787" "G3P8U6_GASAC" "739" "1907" "0" "85" "1902" "1" "598" "1" "0" "408" "48" "626" "Uncharacterized protein;" "Gasterosteus aculeatus (Three-spined stickleback)" "GO:0005634" "IEA:UniProtKB-KW;nucleus" "" "" "GO:0003677" "IEA:InterPro;DNA binding" "PF01388" "1;ARID" "" "" "IPR001606" "ARID/BRIGHT_DNA-bd"
"XLOC_000107" 33.0317752598254 -0.478097402790064 0.151931289448744 -3.1468001392258 0.00165067749802219 0.0222544042863982 "TCONS_00000853" "6885" "501658" "gnl|BL_ORD_ID|501658" "I3IWY5_ORENI" "760" "1961" "0" "852" "3509" "248" "1154" "3" "0" "508" "105" "949" "Uncharacterized protein;" "Oreochromis niloticus (Nile tilapia) (Tilapia nilotica)" "GO:0005634" "IEA:UniProtKB-KW;nucleus" "" "" "GO:0003677" "IEA:InterPro;DNA binding" "PF01388" "1;ARID" "" "" "IPR001606" "ARID/BRIGHT_DNA-bd"
"XLOC_000107" 33.0317752598254 -0.478097402790064 0.151931289448744 -3.1468001392258 0.00165067749802219 0.0222544042863982 "TCONS_00000854" "6098" "296787" "gnl|BL_ORD_ID|296787" "G3P8U6_GASAC" "762" "1966" "0" "65" "2722" "248" "1125" "2" "0" "502" "102" "933" "Uncharacterized protein;" "Gasterosteus aculeatus (Three-spined stickleback)" "GO:0005634" "IEA:UniProtKB-KW;nucleus" "" "" "GO:0003677" "IEA:InterPro;DNA binding" "PF01388" "1;ARID" "" "" "IPR001606" "ARID/BRIGHT_DNA-bd"
"XLOC_000145" 534.789645574684 -0.233242871505315 0.068489928231227 -3.40550614563166 0.0006604152707728 0.0113955571859873 "TCONS_00001121" "3132" "177289" "gnl|BL_ORD_ID|177289" "E7F2B4_DANRE" "341" "873" "1.80555e-107" "58" "681" "1" "212" "1" "0" "169" "6" "213" "Uncharacterized protein;" "Danio rerio (Zebrafish) (Brachydanio rerio)" "" "" "" "" "GO:0008270" "IEA:InterPro;zinc ion binding" "PF00412" "LIM;2" "dre:556515" "-" "IPR001781" "Znf_LIM"
"XLOC_000145" 534.789645574684 -0.233242871505315 0.068489928231227 -3.40550614563166 0.0006604152707728 0.0113955571859873 "TCONS_00001122" "3129" "177289" "gnl|BL_ORD_ID|177289" "E7F2B4_DANRE" "335" "857" "4.0134e-105" "58" "678" "1" "212" "1" "0" "168" "7" "213" "Uncharacterized protein;" "Danio rerio (Zebrafish) (Brachydanio rerio)" "" "" "" "" "GO:0008270" "IEA:InterPro;zinc ion binding" "PF00412" "LIM;2" "dre:556515" "-" "IPR001781" "Znf_LIM"
"XLOC_000145" 534.789645574684 -0.233242871505315 0.068489928231227 -3.40550614563166 0.0006604152707728 0.0113955571859873 "TCONS_00001123" "2949" "177289" "gnl|BL_ORD_ID|177289" "E7F2B4_DANRE" "295" "754" "9.15385e-91" "58" "606" "1" "212" "1" "0" "152" "31" "213" "Uncharacterized protein;" "Danio rerio (Zebrafish) (Brachydanio rerio)" "" "" "" "" "GO:0008270" "IEA:InterPro;zinc ion binding" "PF00412" "LIM;2" "dre:556515" "-" "IPR001781" "Znf_LIM"
"XLOC_000151" 63.9014768885377 -0.288288207242536 0.0907576488245267 -3.17646182967917 0.00149083407038306 0.0208118767381366 "TCONS_00001152" "5320" "203411" "gnl|BL_ORD_ID|203411" "F1QBU5_DANRE" "726" "1872" "0" "403" "2010" "1" "512" "1" "0" "369" "32" "540" "Uncharacterized protein;" "Danio rerio (Zebrafish) (Brachydanio rerio)" "" "" "" "" "GO:0005524;GO:0004672" "IEA:InterPro;protein kinase activity;ATP binding" "PF12260" "1;PIP49_C" "" "" "IPR000719;IPR022049;IPR011009" "Prot_kinase_dom;FAM69_kinase_dom;Kinase-like_dom"
"XLOC_000165" 30.0500262889182 -0.331813404002017 0.115311395883182 -2.87754216710867 0.00400786342079682 0.0419277707740121 "TCONS_00001295" "2823" "180744" "gnl|BL_ORD_ID|180744" "E7FDC4_DANRE" "488" "1254" "5.30315e-158" "768" "2285" "146" "650" "3" "0" "252" "9" "510" "Uncharacterized protein;" "Danio rerio (Zebrafish) (Brachydanio rerio)" "" "" "" "" "GO:0046872;GO:0003676" "IEA:InterPro;nucleic acid binding;metal ion binding" "" "" "" "" "IPR015880;IPR007087;IPR013087" "Znf_C2H2-like;Znf_C2H2;Znf_C2H2/integrase_DNA-bd"
"XLOC_000165" 30.0500262889182 -0.331813404002017 0.115311395883182 -2.87754216710867 0.00400786342079682 0.0419277707740121 "TCONS_00001296" "2905" "180744" "gnl|BL_ORD_ID|180744" "E7FDC4_DANRE" "484" "1245" "2.53262e-156" "850" "2367" "146" "650" "1" "0" "252" "9" "510" "Uncharacterized protein;" "Danio rerio (Zebrafish) (Brachydanio rerio)" "" "" "" "" "GO:0046872;GO:0003676" "IEA:InterPro;nucleic acid binding;metal ion binding" "" "" "" "" "IPR015880;IPR007087;IPR013087" "Znf_C2H2-like;Znf_C2H2;Znf_C2H2/integrase_DNA-bd"
"XLOC_000165" 30.0500262889182 -0.331813404002017 0.115311395883182 -2.87754216710867 0.00400786342079682 0.0419277707740121 "TCONS_00001297" "3235" "180744" "gnl|BL_ORD_ID|180744" "E7FDC4_DANRE" "485" "1246" "2.7178e-155" "1180" "2697" "146" "650" "1" "0" "252" "9" "510" "Uncharacterized protein;" "Danio rerio (Zebrafish) (Brachydanio rerio)" "" "" "" "" "GO:0046872;GO:0003676" "IEA:InterPro;nucleic acid binding;metal ion binding" "" "" "" "" "IPR015880;IPR007087;IPR013087" "Znf_C2H2-like;Znf_C2H2;Znf_C2H2/integrase_DNA-bd"
"XLOC_000165" 30.0500262889182 -0.331813404002017 0.115311395883182 -2.87754216710867 0.00400786342079682 0.0419277707740121 "TCONS_00001298" "2929" "180744" "gnl|BL_ORD_ID|180744" "E7FDC4_DANRE" "488" "1254" "1.26954e-157" "874" "2391" "146" "650" "1" "0" "252" "9" "510" "Uncharacterized protein;" "Danio rerio (Zebrafish) (Brachydanio rerio)" "" "" "" "" "GO:0046872;GO:0003676" "IEA:InterPro;nucleic acid binding;metal ion binding" "" "" "" "" "IPR015880;IPR007087;IPR013087" "Znf_C2H2-like;Znf_C2H2;Znf_C2H2/integrase_DNA-bd"
"XLOC_000165" 30.0500262889182 -0.331813404002017 0.115311395883182 -2.87754216710867 0.00400786342079682 0.0419277707740121 "TCONS_00001299" "2852" "180744" "gnl|BL_ORD_ID|180744" "E7FDC4_DANRE" "486" "1250" "2.16914e-157" "797" "2314" "146" "650" "2" "0" "252" "9" "510" "Uncharacterized protein;" "Danio rerio (Zebrafish) (Brachydanio rerio)" "" "" "" "" "GO:0046872;GO:0003676" "IEA:InterPro;nucleic acid binding;metal ion binding" "" "" "" "" "IPR015880;IPR007087;IPR013087" "Znf_C2H2-like;Znf_C2H2;Znf_C2H2/integrase_DNA-bd"
"XLOC_000169" 237.85640791324 0.280787037548751 0.0617175276262978 4.54955096790215 5.37605118426663e-06 0.000311192277513024 "TCONS_00001318" "7403" "94235" "gnl|BL_ORD_ID|94235" "C0H9H8_SALSA" "732" "1889" "0" "1518" "2828" "440" "876" "3" "0" "387" "0" "437" "Nuclear factor NF-kappa-B p100 subunit;" "Salmo salar (Atlantic salmon)" "GO:0005634" "IEA:UniProtKB-KW;nucleus" "GO:0007165" "IEA:InterPro;signal transduction" "GO:0003700" "IEA:InterPro;sequence-specific DNA binding transcription factor activity" "PF00531;PF12796;PF00023;PF00554" "1;Death;Ank_2;Ank;RHD;2" "" "" "IPR008967;IPR014756;IPR011029;IPR002909;IPR000488;IPR013783;IPR000451;IPR020683;IPR011539;IPR002110" "NF_Rel_Dor;Ankyrin_rpt;Ankyrin_rpt-contain_dom;Ig-like_fold;DEATH-like_dom;Death_domain;Ig_E-set;RHD;IPT;p53-like_TF_DNA-bd"
"XLOC_000169" 237.85640791324 0.280787037548751 0.0617175276262978 4.54955096790215 5.37605118426663e-06 0.000311192277513024 "TCONS_00001319" "7449" "94235" "gnl|BL_ORD_ID|94235" "C0H9H8_SALSA" "1458" "3772" "0" "203" "2941" "1" "896" "2" "0" "802" "19" "914" "Nuclear factor NF-kappa-B p100 subunit;" "Salmo salar (Atlantic salmon)" "GO:0005634" "IEA:UniProtKB-KW;nucleus" "GO:0007165" "IEA:InterPro;signal transduction" "GO:0003700" "IEA:InterPro;sequence-specific DNA binding transcription factor activity" "PF00531;PF12796;PF00023;PF00554" "1;Death;Ank_2;Ank;RHD;2" "" "" "IPR008967;IPR014756;IPR011029;IPR002909;IPR000488;IPR013783;IPR000451;IPR020683;IPR011539;IPR002110" "NF_Rel_Dor;Ankyrin_rpt;Ankyrin_rpt-contain_dom;Ig-like_fold;DEATH-like_dom;Death_domain;Ig_E-set;RHD;IPT;p53-like_TF_DNA-bd"
"XLOC_000169" 237.85640791324 0.280787037548751 0.0617175276262978 4.54955096790215 5.37605118426663e-06 0.000311192277513024 "TCONS_00001320" "7639" "94235" "gnl|BL_ORD_ID|94235" "C0H9H8_SALSA" "1297" "3354" "0" "388" "2946" "15" "838" "1" "0" "723" "29" "853" "Nuclear factor NF-kappa-B p100 subunit;" "Salmo salar (Atlantic salmon)" "GO:0005634" "IEA:UniProtKB-KW;nucleus" "GO:0007165" "IEA:InterPro;signal transduction" "GO:0003700" "IEA:InterPro;sequence-specific DNA binding transcription factor activity" "PF00531;PF12796;PF00023;PF00554" "1;Death;Ank_2;Ank;RHD;2" "" "" "IPR008967;IPR014756;IPR011029;IPR002909;IPR000488;IPR013783;IPR000451;IPR020683;IPR011539;IPR002110" "NF_Rel_Dor;Ankyrin_rpt;Ankyrin_rpt-contain_dom;Ig-like_fold;DEATH-like_dom;Death_domain;Ig_E-set;RHD;IPT;p53-like_TF_DNA-bd"
"XLOC_000169" 237.85640791324 0.280787037548751 0.0617175276262978 4.54955096790215 5.37605118426663e-06 0.000311192277513024 "TCONS_00001321" "7896" "94235" "gnl|BL_ORD_ID|94235" "C0H9H8_SALSA" "1390" "3596" "0" "761" "3388" "39" "896" "2" "0" "769" "18" "876" "Nuclear factor NF-kappa-B p100 subunit;" "Salmo salar (Atlantic salmon)" "GO:0005634" "IEA:UniProtKB-KW;nucleus" "GO:0007165" "IEA:InterPro;signal transduction" "GO:0003700" "IEA:InterPro;sequence-specific DNA binding transcription factor activity" "PF00531;PF12796;PF00023;PF00554" "1;Death;Ank_2;Ank;RHD;2" "" "" "IPR008967;IPR014756;IPR011029;IPR002909;IPR000488;IPR013783;IPR000451;IPR020683;IPR011539;IPR002110" "NF_Rel_Dor;Ankyrin_rpt;Ankyrin_rpt-contain_dom;Ig-like_fold;DEATH-like_dom;Death_domain;Ig_E-set;RHD;IPT;p53-like_TF_DNA-bd"
"XLOC_000169" 237.85640791324 0.280787037548751 0.0617175276262978 4.54955096790215 5.37605118426663e-06 0.000311192277513024 "TCONS_00001322" "7913" "94235" "gnl|BL_ORD_ID|94235" "C0H9H8_SALSA" "1386" "3586" "0" "775" "3405" "39" "896" "1" "0" "769" "19" "877" "Nuclear factor NF-kappa-B p100 subunit;" "Salmo salar (Atlantic salmon)" "GO:0005634" "IEA:UniProtKB-KW;nucleus" "GO:0007165" "IEA:InterPro;signal transduction" "GO:0003700" "IEA:InterPro;sequence-specific DNA binding transcription factor activity" "PF00531;PF12796;PF00023;PF00554" "1;Death;Ank_2;Ank;RHD;2" "" "" "IPR008967;IPR014756;IPR011029;IPR002909;IPR000488;IPR013783;IPR000451;IPR020683;IPR011539;IPR002110" "NF_Rel_Dor;Ankyrin_rpt;Ankyrin_rpt-contain_dom;Ig-like_fold;DEATH-like_dom;Death_domain;Ig_E-set;RHD;IPT;p53-like_TF_DNA-bd"
"XLOC_000169" 237.85640791324 0.280787037548751 0.0617175276262978 4.54955096790215 5.37605118426663e-06 0.000311192277513024 "TCONS_00001323" "7582" "94235" "gnl|BL_ORD_ID|94235" "C0H9H8_SALSA" "1121" "2897" "0" "852" "3074" "174" "896" "3" "0" "641" "18" "741" "Nuclear factor NF-kappa-B p100 subunit;" "Salmo salar (Atlantic salmon)" "GO:0005634" "IEA:UniProtKB-KW;nucleus" "GO:0007165" "IEA:InterPro;signal transduction" "GO:0003700" "IEA:InterPro;sequence-specific DNA binding transcription factor activity" "PF00531;PF12796;PF00023;PF00554" "1;Death;Ank_2;Ank;RHD;2" "" "" "IPR008967;IPR014756;IPR011029;IPR002909;IPR000488;IPR013783;IPR000451;IPR020683;IPR011539;IPR002110" "NF_Rel_Dor;Ankyrin_rpt;Ankyrin_rpt-contain_dom;Ig-like_fold;DEATH-like_dom;Death_domain;Ig_E-set;RHD;IPT;p53-like_TF_DNA-bd"
"XLOC_000169" 237.85640791324 0.280787037548751 0.0617175276262978 4.54955096790215 5.37605118426663e-06 0.000311192277513024 "TCONS_00001324" "7639" "94235" "gnl|BL_ORD_ID|94235" "C0H9H8_SALSA" "1460" "3778" "0" "393" "3131" "1" "896" "3" "0" "802" "19" "914" "Nuclear factor NF-kappa-B p100 subunit;" "Salmo salar (Atlantic salmon)" "GO:0005634" "IEA:UniProtKB-KW;nucleus" "GO:0007165" "IEA:InterPro;signal transduction" "GO:0003700" "IEA:InterPro;sequence-specific DNA binding transcription factor activity" "PF00531;PF12796;PF00023;PF00554" "1;Death;Ank_2;Ank;RHD;2" "" "" "IPR008967;IPR014756;IPR011029;IPR002909;IPR000488;IPR013783;IPR000451;IPR020683;IPR011539;IPR002110" "NF_Rel_Dor;Ankyrin_rpt;Ankyrin_rpt-contain_dom;Ig-like_fold;DEATH-like_dom;Death_domain;Ig_E-set;RHD;IPT;p53-like_TF_DNA-bd"
"XLOC_000169" 237.85640791324 0.280787037548751 0.0617175276262978 4.54955096790215 5.37605118426663e-06 0.000311192277513024 "TCONS_00001325" "7642" "94235" "gnl|BL_ORD_ID|94235" "C0H9H8_SALSA" "1455" "3766" "0" "393" "3134" "1" "896" "3" "0" "802" "20" "915" "Nuclear factor NF-kappa-B p100 subunit;" "Salmo salar (Atlantic salmon)" "GO:0005634" "IEA:UniProtKB-KW;nucleus" "GO:0007165" "IEA:InterPro;signal transduction" "GO:0003700" "IEA:InterPro;sequence-specific DNA binding transcription factor activity" "PF00531;PF12796;PF00023;PF00554" "1;Death;Ank_2;Ank;RHD;2" "" "" "IPR008967;IPR014756;IPR011029;IPR002909;IPR000488;IPR013783;IPR000451;IPR020683;IPR011539;IPR002110" "NF_Rel_Dor;Ankyrin_rpt;Ankyrin_rpt-contain_dom;Ig-like_fold;DEATH-like_dom;Death_domain;Ig_E-set;RHD;IPT;p53-like_TF_DNA-bd"
"XLOC_000169" 237.85640791324 0.280787037548751 0.0617175276262978 4.54955096790215 5.37605118426663e-06 0.000311192277513024 "TCONS_00001326" "7559" "94235" "gnl|BL_ORD_ID|94235" "C0H9H8_SALSA" "1460" "3778" "0" "313" "3051" "1" "896" "1" "0" "802" "19" "914" "Nuclear factor NF-kappa-B p100 subunit;" "Salmo salar (Atlantic salmon)" "GO:0005634" "IEA:UniProtKB-KW;nucleus" "GO:0007165" "IEA:InterPro;signal transduction" "GO:0003700" "IEA:InterPro;sequence-specific DNA binding transcription factor activity" "PF00531;PF12796;PF00023;PF00554" "1;Death;Ank_2;Ank;RHD;2" "" "" "IPR008967;IPR014756;IPR011029;IPR002909;IPR000488;IPR013783;IPR000451;IPR020683;IPR011539;IPR002110" "NF_Rel_Dor;Ankyrin_rpt;Ankyrin_rpt-contain_dom;Ig-like_fold;DEATH-like_dom;Death_domain;Ig_E-set;RHD;IPT;p53-like_TF_DNA-bd"
"XLOC_000169" 237.85640791324 0.280787037548751 0.0617175276262978 4.54955096790215 5.37605118426663e-06 0.000311192277513024 "TCONS_00001327" "7509" "94235" "gnl|BL_ORD_ID|94235" "C0H9H8_SALSA" "1460" "3778" "0" "263" "3001" "1" "896" "2" "0" "802" "19" "914" "Nuclear factor NF-kappa-B p100 subunit;" "Salmo salar (Atlantic salmon)" "GO:0005634" "IEA:UniProtKB-KW;nucleus" "GO:0007165" "IEA:InterPro;signal transduction" "GO:0003700" "IEA:InterPro;sequence-specific DNA binding transcription factor activity" "PF00531;PF12796;PF00023;PF00554" "1;Death;Ank_2;Ank;RHD;2" "" "" "IPR008967;IPR014756;IPR011029;IPR002909;IPR000488;IPR013783;IPR000451;IPR020683;IPR011539;IPR002110" "NF_Rel_Dor;Ankyrin_rpt;Ankyrin_rpt-contain_dom;Ig-like_fold;DEATH-like_dom;Death_domain;Ig_E-set;RHD;IPT;p53-like_TF_DNA-bd"
"XLOC_000182" 137.668450472839 0.480006630097315 0.10371906518413 4.62794983010278 3.69303448566541e-06 0.000229833466797298 "TCONS_00001417" "2666" "214473" "gnl|BL_ORD_ID|214473" "F1RBI3_DANRE" "161" "406" "1.05418e-43" "551" "838" "39" "134" "2" "0" "87" "0" "96" "Uncharacterized protein;" "Danio rerio (Zebrafish) (Brachydanio rerio)" "" "" "" "" "GO:0008270" "IEA:InterPro;zinc ion binding" "PF13639" "1;zf-RING_2" "" "" "IPR001841;IPR013083" "Znf_RING/FYVE/PHD;Znf_RING"
"XLOC_000182" 137.668450472839 0.480006630097315 0.10371906518413 4.62794983010278 3.69303448566541e-06 0.000229833466797298 "TCONS_00001418" "2312" "214473" "gnl|BL_ORD_ID|214473" "F1RBI3_DANRE" "218" "554" "1.10441e-64" "86" "484" "2" "134" "2" "0" "114" "0" "133" "Uncharacterized protein;" "Danio rerio (Zebrafish) (Brachydanio rerio)" "" "" "" "" "GO:0008270" "IEA:InterPro;zinc ion binding" "PF13639" "1;zf-RING_2" "" "" "IPR001841;IPR013083" "Znf_RING/FYVE/PHD;Znf_RING"
"XLOC_000182" 137.668450472839 0.480006630097315 0.10371906518413 4.62794983010278 3.69303448566541e-06 0.000229833466797298 "TCONS_00001419" "3698" "214473" "gnl|BL_ORD_ID|214473" "F1RBI3_DANRE" "133" "334" "1.48026e-33" "1670" "1870" "68" "134" "2" "0" "61" "0" "67" "Uncharacterized protein;" "Danio rerio (Zebrafish) (Brachydanio rerio)" "" "" "" "" "GO:0008270" "IEA:InterPro;zinc ion binding" "PF13639" "1;zf-RING_2" "" "" "IPR001841;IPR013083" "Znf_RING/FYVE/PHD;Znf_RING"
"XLOC_000182" 137.668450472839 0.480006630097315 0.10371906518413 4.62794983010278 3.69303448566541e-06 0.000229833466797298 "TCONS_00001420" "3485" "613821" "gnl|BL_ORD_ID|613821" "M3ZR17_XIPMA" "223" "566" "8.10063e-65" "1196" "1657" "2" "155" "2" "0" "121" "2" "155" "Uncharacterized protein;" "Xiphophorus maculatus (Southern platyfish) (Platypoecilus maculatus)" "" "" "" "" "GO:0008270" "IEA:InterPro;zinc ion binding" "PF13639" "1;zf-RING_2" "" "" "IPR001841;IPR013083" "Znf_RING/FYVE/PHD;Znf_RING"
"XLOC_000182" 137.668450472839 0.480006630097315 0.10371906518413 4.62794983010278 3.69303448566541e-06 0.000229833466797298 "TCONS_00001421" "3494" "613821" "gnl|BL_ORD_ID|613821" "M3ZR17_XIPMA" "224" "570" "2.14732e-65" "1196" "1666" "2" "155" "2" "0" "123" "3" "157" "Uncharacterized protein;" "Xiphophorus maculatus (Southern platyfish) (Platypoecilus maculatus)" "" "" "" "" "GO:0008270" "IEA:InterPro;zinc ion binding" "PF13639" "1;zf-RING_2" "" "" "IPR001841;IPR013083" "Znf_RING/FYVE/PHD;Znf_RING"
"XLOC_000182" 137.668450472839 0.480006630097315 0.10371906518413 4.62794983010278 3.69303448566541e-06 0.000229833466797298 "TCONS_00001422" "3382" "613821" "gnl|BL_ORD_ID|613821" "M3ZR17_XIPMA" "143" "360" "1.34099e-49" "1261" "1554" "58" "155" "1" "0" "80" "0" "98" "Uncharacterized protein;" "Xiphophorus maculatus (Southern platyfish) (Platypoecilus maculatus)" "" "" "" "" "GO:0008270" "IEA:InterPro;zinc ion binding" "PF13639" "1;zf-RING_2" "" "" "IPR001841;IPR013083" "Znf_RING/FYVE/PHD;Znf_RING"
"XLOC_000182" 137.668450472839 0.480006630097315 0.10371906518413 4.62794983010278 3.69303448566541e-06 0.000229833466797298 "TCONS_00001423" "3378" "613821" "gnl|BL_ORD_ID|613821" "M3ZR17_XIPMA" "219" "557" "9.33866e-64" "1110" "1550" "10" "155" "3" "0" "119" "1" "147" "Uncharacterized protein;" "Xiphophorus maculatus (Southern platyfish) (Platypoecilus maculatus)" "" "" "" "" "GO:0008270" "IEA:InterPro;zinc ion binding" "PF13639" "1;zf-RING_2" "" "" "IPR001841;IPR013083" "Znf_RING/FYVE/PHD;Znf_RING"
"XLOC_000182" 137.668450472839 0.480006630097315 0.10371906518413 4.62794983010278 3.69303448566541e-06 0.000229833466797298 "TCONS_00001424" "3416" "613821" "gnl|BL_ORD_ID|613821" "M3ZR17_XIPMA" "170" "430" "2.56237e-46" "1199" "1588" "3" "155" "2" "0" "101" "25" "154" "Uncharacterized protein;" "Xiphophorus maculatus (Southern platyfish) (Platypoecilus maculatus)" "" "" "" "" "GO:0008270" "IEA:InterPro;zinc ion binding" "PF13639" "1;zf-RING_2" "" "" "IPR001841;IPR013083" "Znf_RING/FYVE/PHD;Znf_RING"
"XLOC_000182" 137.668450472839 0.480006630097315 0.10371906518413 4.62794983010278 3.69303448566541e-06 0.000229833466797298 "TCONS_00001425" "3488" "613821" "gnl|BL_ORD_ID|613821" "M3ZR17_XIPMA" "229" "583" "3.21133e-67" "1196" "1660" "2" "155" "2" "0" "123" "1" "155" "Uncharacterized protein;" "Xiphophorus maculatus (Southern platyfish) (Platypoecilus maculatus)" "" "" "" "" "GO:0008270" "IEA:InterPro;zinc ion binding" "PF13639" "1;zf-RING_2" "" "" "IPR001841;IPR013083" "Znf_RING/FYVE/PHD;Znf_RING"
"XLOC_000182" 137.668450472839 0.480006630097315 0.10371906518413 4.62794983010278 3.69303448566541e-06 0.000229833466797298 "TCONS_00001426" "3446" "613821" "gnl|BL_ORD_ID|613821" "M3ZR17_XIPMA" "220" "559" "6.00843e-64" "1196" "1618" "2" "155" "2" "0" "110" "15" "155" "Uncharacterized protein;" "Xiphophorus maculatus (Southern platyfish) (Platypoecilus maculatus)" "" "" "" "" "GO:0008270" "IEA:InterPro;zinc ion binding" "PF13639" "1;zf-RING_2" "" "" "IPR001841;IPR013083" "Znf_RING/FYVE/PHD;Znf_RING"
"XLOC_000194" 1038.83180541064 -0.179676166175917 0.0474319288487743 -3.7880847466434 0.000151813069931692 0.00398575893250486 "TCONS_00001491" "5906" "325199" "gnl|BL_ORD_ID|325199" "G9BRW1_CYPCA" "266" "678" "1.00616e-76" "4968" "5489" "144" "332" "-1" "0" "133" "15" "189" "TC1-like transposase;" "Cyprinus carpio (Common carp)" "" "" "GO:0015074;GO:0006313" "IEA:InterPro;DNA integration;transposition" " DNA-mediated" "GO:0003677;GO:0004803" "IEA:InterPro;transposase activity;DNA binding" "PF01498" "1;HTH_Tnp_Tc3_2" "" "" "IPR009057;IPR002492"
"XLOC_000194" 1038.83180541064 -0.179676166175917 0.0474319288487743 -3.7880847466434 0.000151813069931692 0.00398575893250486 "TCONS_00001492" "6884" "517018" "gnl|BL_ORD_ID|517018" "I3K5Y0_ORENI" "636" "1638" "0" "189" "1157" "1" "323" "3" "0" "296" "0" "323" "Uncharacterized protein;" "Oreochromis niloticus (Nile tilapia) (Tilapia nilotica)" "GO:0016021" "IEA:InterPro;integral component of membrane" "GO:0006633" "IEA:InterPro;fatty acid biosynthetic process" "GO:0016705" "IEA:InterPro;oxidoreductase activity" " acting on paired donors" " with incorporation or reduction of molecular oxygen" "PF08557;PF00487" "1;FA_desaturase;Lipid_DES" "" ""
"XLOC_000194" 1038.83180541064 -0.179676166175917 0.0474319288487743 -3.7880847466434 0.000151813069931692 0.00398575893250486 "TCONS_00001493" "6802" "517018" "gnl|BL_ORD_ID|517018" "I3K5Y0_ORENI" "582" "1500" "0" "137" "1075" "13" "323" "2" "0" "275" "2" "313" "Uncharacterized protein;" "Oreochromis niloticus (Nile tilapia) (Tilapia nilotica)" "GO:0016021" "IEA:InterPro;integral component of membrane" "GO:0006633" "IEA:InterPro;fatty acid biosynthetic process" "GO:0016705" "IEA:InterPro;oxidoreductase activity" " acting on paired donors" " with incorporation or reduction of molecular oxygen" "PF08557;PF00487" "1;FA_desaturase;Lipid_DES" "" ""
"XLOC_000194" 1038.83180541064 -0.179676166175917 0.0474319288487743 -3.7880847466434 0.000151813069931692 0.00398575893250486 "TCONS_00001494" "6037" "325199" "gnl|BL_ORD_ID|325199" "G9BRW1_CYPCA" "266" "678" "1.06888e-76" "5099" "5620" "144" "332" "-1" "0" "133" "15" "189" "TC1-like transposase;" "Cyprinus carpio (Common carp)" "" "" "GO:0015074;GO:0006313" "IEA:InterPro;DNA integration;transposition" " DNA-mediated" "GO:0003677;GO:0004803" "IEA:InterPro;transposase activity;DNA binding" "PF01498" "1;HTH_Tnp_Tc3_2" "" "" "IPR009057;IPR002492"
"XLOC_000194" 1038.83180541064 -0.179676166175917 0.0474319288487743 -3.7880847466434 0.000151813069931692 0.00398575893250486 "TCONS_00001495" "6925" "517018" "gnl|BL_ORD_ID|517018" "I3K5Y0_ORENI" "580" "1494" "0" "242" "1198" "6" "323" "2" "0" "274" "1" "319" "Uncharacterized protein;" "Oreochromis niloticus (Nile tilapia) (Tilapia nilotica)" "GO:0016021" "IEA:InterPro;integral component of membrane" "GO:0006633" "IEA:InterPro;fatty acid biosynthetic process" "GO:0016705" "IEA:InterPro;oxidoreductase activity" " acting on paired donors" " with incorporation or reduction of molecular oxygen" "PF08557;PF00487" "1;FA_desaturase;Lipid_DES" "" ""
"XLOC_000194" 1038.83180541064 -0.179676166175917 0.0474319288487743 -3.7880847466434 0.000151813069931692 0.00398575893250486 "TCONS_00001496" "6182" "325199" "gnl|BL_ORD_ID|325199" "G9BRW1_CYPCA" "266" "678" "1.13731e-76" "5244" "5765" "144" "332" "-1" "0" "133" "15" "189" "TC1-like transposase;" "Cyprinus carpio (Common carp)" "" "" "GO:0015074;GO:0006313" "IEA:InterPro;DNA integration;transposition" " DNA-mediated" "GO:0003677;GO:0004803" "IEA:InterPro;transposase activity;DNA binding" "PF01498" "1;HTH_Tnp_Tc3_2" "" "" "IPR009057;IPR002492"
"XLOC_000194" 1038.83180541064 -0.179676166175917 0.0474319288487743 -3.7880847466434 0.000151813069931692 0.00398575893250486 "TCONS_00001497" "4283" "583617" "gnl|BL_ORD_ID|583617" "K7FZE7_PELSI" "285" "729" "3.39174e-98" "57" "560" "53" "208" "3" "0" "139" "12" "168" "Uncharacterized protein;" "Pelodiscus sinensis (Chinese softshell turtle) (Trionyx sinensis)" "" "" "" "" "" "" "" "" "" "" "" ""
"XLOC_000194" 1038.83180541064 -0.179676166175917 0.0474319288487743 -3.7880847466434 0.000151813069931692 0.00398575893250486 "TCONS_00001498" "4242" "517017" "gnl|BL_ORD_ID|517017" "I3K5X9_ORENI" "439" "1129" "3.24852e-140" "57" "1004" "42" "320" "3" "0" "251" "37" "316" "Uncharacterized protein;" "Oreochromis niloticus (Nile tilapia) (Tilapia nilotica)" "" "" "" "" "" "" "PF00646" "1;F-box" "" "" "IPR001810" "F-box_dom"
"XLOC_000194" 1038.83180541064 -0.179676166175917 0.0474319288487743 -3.7880847466434 0.000151813069931692 0.00398575893250486 "TCONS_00001499" "4235" "583617" "gnl|BL_ORD_ID|583617" "K7FZE7_PELSI" "281" "717" "8.27997e-97" "57" "512" "53" "208" "3" "0" "135" "4" "156" "Uncharacterized protein;" "Pelodiscus sinensis (Chinese softshell turtle) (Trionyx sinensis)" "" "" "" "" "" "" "" "" "" "" "" ""
"XLOC_000194" 1038.83180541064 -0.179676166175917 0.0474319288487743 -3.7880847466434 0.000151813069931692 0.00398575893250486 "TCONS_00001500" "4608" "517017" "gnl|BL_ORD_ID|517017" "I3K5X9_ORENI" "280" "714" "3.73034e-82" "672" "1370" "121" "320" "3" "0" "173" "33" "233" "Uncharacterized protein;" "Oreochromis niloticus (Nile tilapia) (Tilapia nilotica)" "" "" "" "" "" "" "PF00646" "1;F-box" "" "" "IPR001810" "F-box_dom"
"XLOC_000194" 1038.83180541064 -0.179676166175917 0.0474319288487743 -3.7880847466434 0.000151813069931692 0.00398575893250486 "TCONS_00001501" "4643" "16329" "gnl|BL_ORD_ID|16329" "A4QNB1_XENTR" "166" "420" "1.63282e-42" "57" "308" "67" "150" "3" "0" "77" "0" "84" "LOC100125127 protein;" "Xenopus tropicalis (Western clawed frog) (Silurana tropicalis)" "" "" "" "" "" "" "PF00646" "1;F-box" "xtr:100125127" "-" "IPR001810" "F-box_dom"
"XLOC_000194" 1038.83180541064 -0.179676166175917 0.0474319288487743 -3.7880847466434 0.000151813069931692 0.00398575893250486 "TCONS_00001502" "4248" "517017" "gnl|BL_ORD_ID|517017" "I3K5X9_ORENI" "439" "1127" "7.0481e-140" "57" "1010" "42" "320" "3" "0" "251" "39" "318" "Uncharacterized protein;" "Oreochromis niloticus (Nile tilapia) (Tilapia nilotica)" "" "" "" "" "" "" "PF00646" "1;F-box" "" "" "IPR001810" "F-box_dom"
"XLOC_000194" 1038.83180541064 -0.179676166175917 0.0474319288487743 -3.7880847466434 0.000151813069931692 0.00398575893250486 "TCONS_00001503" "4244" "517017" "gnl|BL_ORD_ID|517017" "I3K5X9_ORENI" "448" "1152" "1.64297e-143" "89" "1006" "42" "320" "2" "0" "251" "27" "306" "Uncharacterized protein;" "Oreochromis niloticus (Nile tilapia) (Tilapia nilotica)" "" "" "" "" "" "" "PF00646" "1;F-box" "" "" "IPR001810" "F-box_dom"
"XLOC_000194" 1038.83180541064 -0.179676166175917 0.0474319288487743 -3.7880847466434 0.000151813069931692 0.00398575893250486 "TCONS_00001504" "4568" "517017" "gnl|BL_ORD_ID|517017" "I3K5X9_ORENI" "280" "714" "3.54292e-82" "632" "1330" "121" "320" "2" "0" "173" "33" "233" "Uncharacterized protein;" "Oreochromis niloticus (Nile tilapia) (Tilapia nilotica)" "" "" "" "" "" "" "PF00646" "1;F-box" "" "" "IPR001810" "F-box_dom"
"XLOC_000194" 1038.83180541064 -0.179676166175917 0.0474319288487743 -3.7880847466434 0.000151813069931692 0.00398575893250486 "TCONS_00001505" "4634" "517017" "gnl|BL_ORD_ID|517017" "I3K5X9_ORENI" "280" "714" "3.8598e-82" "698" "1396" "121" "320" "2" "0" "173" "33" "233" "Uncharacterized protein;" "Oreochromis niloticus (Nile tilapia) (Tilapia nilotica)" "" "" "" "" "" "" "PF00646" "1;F-box" "" "" "IPR001810" "F-box_dom"
"XLOC_000194" 1038.83180541064 -0.179676166175917 0.0474319288487743 -3.7880847466434 0.000151813069931692 0.00398575893250486 "TCONS_00001506" "4254" "517017" "gnl|BL_ORD_ID|517017" "I3K5X9_ORENI" "280" "714" "2.05828e-82" "318" "1016" "121" "320" "3" "0" "173" "33" "233" "Uncharacterized protein;" "Oreochromis niloticus (Nile tilapia) (Tilapia nilotica)" "" "" "" "" "" "" "PF00646" "1;F-box" "" "" "IPR001810" "F-box_dom"
"XLOC_000194" 1038.83180541064 -0.179676166175917 0.0474319288487743 -3.7880847466434 0.000151813069931692 0.00398575893250486 "TCONS_00001507" "4392" "84427" "gnl|BL_ORD_ID|84427" "B8A499_DANRE" "386" "990" "6.7225e-120" "10" "669" "2" "223" "1" "0" "191" "2" "222" "Uncharacterized protein;" "Danio rerio (Zebrafish) (Brachydanio rerio)" "" "" "" "" "" "" "" "" "" "" "IPR001810" "F-box_dom"
"XLOC_000194" 1038.83180541064 -0.179676166175917 0.0474319288487743 -3.7880847466434 0.000151813069931692 0.00398575893250486 "TCONS_00001508" "4846" "84427" "gnl|BL_ORD_ID|84427" "B8A499_DANRE" "255" "650" "5.91386e-73" "68" "511" "2" "151" "2" "0" "124" "2" "150" "Uncharacterized protein;" "Danio rerio (Zebrafish) (Brachydanio rerio)" "" "" "" "" "" "" "" "" "" "" "IPR001810" "F-box_dom"
"XLOC_000194" 1038.83180541064 -0.179676166175917 0.0474319288487743 -3.7880847466434 0.000151813069931692 0.00398575893250486 "TCONS_00001509" "4487" "84427" "gnl|BL_ORD_ID|84427" "B8A499_DANRE" "377" "968" "1.2785e-116" "69" "764" "2" "223" "3" "0" "191" "14" "234" "Uncharacterized protein;" "Danio rerio (Zebrafish) (Brachydanio rerio)" "" "" "" "" "" "" "" "" "" "" "IPR001810" "F-box_dom"
"XLOC_000194" 1038.83180541064 -0.179676166175917 0.0474319288487743 -3.7880847466434 0.000151813069931692 0.00398575893250486 "TCONS_00001510" "4488" "517017" "gnl|BL_ORD_ID|517017" "I3K5X9_ORENI" "518" "1332" "4.36732e-169" "210" "1250" "1" "320" "3" "0" "286" "27" "347" "Uncharacterized protein;" "Oreochromis niloticus (Nile tilapia) (Tilapia nilotica)" "" "" "" "" "" "" "PF00646" "1;F-box" "" "" "IPR001810" "F-box_dom"
"XLOC_000194" 1038.83180541064 -0.179676166175917 0.0474319288487743 -3.7880847466434 0.000151813069931692 0.00398575893250486 "TCONS_00001511" "4531" "517017" "gnl|BL_ORD_ID|517017" "I3K5X9_ORENI" "508" "1307" "2.85047e-165" "217" "1293" "1" "320" "1" "0" "286" "39" "359" "Uncharacterized protein;" "Oreochromis niloticus (Nile tilapia) (Tilapia nilotica)" "" "" "" "" "" "" "PF00646" "1;F-box" "" "" "IPR001810" "F-box_dom"
"XLOC_000194" 1038.83180541064 -0.179676166175917 0.0474319288487743 -3.7880847466434 0.000151813069931692 0.00398575893250486 "TCONS_00001512" "4734" "517017" "gnl|BL_ORD_ID|517017" "I3K5X9_ORENI" "280" "714" "4.33282e-82" "798" "1496" "121" "320" "3" "0" "173" "33" "233" "Uncharacterized protein;" "Oreochromis niloticus (Nile tilapia) (Tilapia nilotica)" "" "" "" "" "" "" "PF00646" "1;F-box" "" "" "IPR001810" "F-box_dom"
"XLOC_000201" 134.605483883321 0.191507095034887 0.066193128155014 2.89315674259127 0.00381390915137907 0.040450142062642 "TCONS_00001544" "594" "729065" "gnl|BL_ORD_ID|729065" "Q4V9P8_DANRE" "268" "685" "6.97538e-85" "190" "594" "1" "135" "1" "0" "127" "0" "135" "Calcium/calmodulin-dependent protein kinase (CaM kinase) II gamma 1;Calcium/calmodulin-dependent protein kinase (CaM kinase) II gamma 1;Uncharacterized protein;" "Danio rerio (Zebrafish) (Brachydanio rerio)" "" "" "GO:0003146;GO:0048793;GO:0046777" "protein autophosphorylation;pronephros development;heart jogging;IMZFIN" "GO:0005524;GO:0004683" "IEA:UniProtKB-KW;IMP:ZFIN;calmodulin-dependent protein kinase activity;ATP binding" "PF08332;PF00069" "1;Pkinase;CaMKII_AD" "dre:791855" "-" "IPR017441;IPR000719;IPR002290;IPR013543;IPR020636;IPR008271;IPR011009" "Ca/CaM-dep_prot_kinase-assoc;Ca/CaM-dep_Ca-dep_prot_Kinase;Ser/Thr_kinase_AS;Prot_kinase_dom;Protein_kinase_ATP_BS;Kinase-like_dom;Ser/Thr_dual-sp_kinase_dom"
"XLOC_000201" 134.605483883321 0.191507095034887 0.066193128155014 2.89315674259127 0.00381390915137907 0.040450142062642 "TCONS_00001546" "5003" "894325" "gnl|BL_ORD_ID|894325" "U3JAY8_DANRE" "282" "720" "1.3144e-82" "54" "455" "194" "327" "3" "0" "128" "0" "134" "Uncharacterized protein;" "Danio rerio (Zebrafish) (Brachydanio rerio)" "" "" "" "" "GO:0004683" "IEA:InterPro;calmodulin-dependent protein kinase activity" "PF08332" "1;CaMKII_AD" "" "" "IPR013543;IPR020636;IPR011009" "Ca/CaM-dep_prot_kinase-assoc;Ca/CaM-dep_Ca-dep_prot_Kinase;Kinase-like_dom"
"XLOC_000201" 134.605483883321 0.191507095034887 0.066193128155014 2.89315674259127 0.00381390915137907 0.040450142062642 "TCONS_00001547" "5297" "894325" "gnl|BL_ORD_ID|894325" "U3JAY8_DANRE" "282" "720" "1.32278e-82" "348" "749" "194" "327" "3" "0" "128" "0" "134" "Uncharacterized protein;" "Danio rerio (Zebrafish) (Brachydanio rerio)" "" "" "" "" "GO:0004683" "IEA:InterPro;calmodulin-dependent protein kinase activity" "PF08332" "1;CaMKII_AD" "" "" "IPR013543;IPR020636;IPR011009" "Ca/CaM-dep_prot_kinase-assoc;Ca/CaM-dep_Ca-dep_prot_Kinase;Kinase-like_dom"
"XLOC_000201" 134.605483883321 0.191507095034887 0.066193128155014 2.89315674259127 0.00381390915137907 0.040450142062642 "TCONS_00001548" "5073" "894325" "gnl|BL_ORD_ID|894325" "U3JAY8_DANRE" "282" "720" "1.39938e-82" "124" "525" "194" "327" "1" "0" "128" "0" "134" "Uncharacterized protein;" "Danio rerio (Zebrafish) (Brachydanio rerio)" "" "" "" "" "GO:0004683" "IEA:InterPro;calmodulin-dependent protein kinase activity" "PF08332" "1;CaMKII_AD" "" "" "IPR013543;IPR020636;IPR011009" "Ca/CaM-dep_prot_kinase-assoc;Ca/CaM-dep_Ca-dep_prot_Kinase;Kinase-like_dom"
"XLOC_000201" 134.605483883321 0.191507095034887 0.066193128155014 2.89315674259127 0.00381390915137907 0.040450142062642 "TCONS_00001549" "6560" "729065" "gnl|BL_ORD_ID|729065" "Q4V9P8_DANRE" "1004" "2595" "0" "285" "2012" "1" "560" "3" "0" "491" "24" "580" "Calcium/calmodulin-dependent protein kinase (CaM kinase) II gamma 1;Calcium/calmodulin-dependent protein kinase (CaM kinase) II gamma 1;Uncharacterized protein;" "Danio rerio (Zebrafish) (Brachydanio rerio)" "" "" "GO:0003146;GO:0048793;GO:0046777" "protein autophosphorylation;pronephros development;heart jogging;IMZFIN" "GO:0005524;GO:0004683" "IEA:UniProtKB-KW;IMP:ZFIN;calmodulin-dependent protein kinase activity;ATP binding" "PF08332;PF00069" "1;Pkinase;CaMKII_AD" "dre:791855" "-" "IPR017441;IPR000719;IPR002290;IPR013543;IPR020636;IPR008271;IPR011009" "Ca/CaM-dep_prot_kinase-assoc;Ca/CaM-dep_Ca-dep_prot_Kinase;Ser/Thr_kinase_AS;Prot_kinase_dom;Protein_kinase_ATP_BS;Kinase-like_dom;Ser/Thr_dual-sp_kinase_dom"
"XLOC_000201" 134.605483883321 0.191507095034887 0.066193128155014 2.89315674259127 0.00381390915137907 0.040450142062642 "TCONS_00001550" "6323" "626203" "gnl|BL_ORD_ID|626203" "M4ARF8_XIPMA" "986" "2547" "0" "285" "1775" "1" "522" "3" "0" "470" "27" "523" "Uncharacterized protein;" "Xiphophorus maculatus (Southern platyfish) (Platypoecilus maculatus)" "" "" "" "" "GO:0005524;GO:0004683" "IEA:InterPro;IEA:UniProtKB-KW;calmodulin-dependent protein kinase activity;ATP binding" "PF08332;PF00069" "1;Pkinase;CaMKII_AD" "" "" "IPR017441;IPR000719;IPR002290;IPR013543;IPR020636;IPR008271;IPR011009" "Ca/CaM-dep_prot_kinase-assoc;Ca/CaM-dep_Ca-dep_prot_Kinase;Ser/Thr_kinase_AS;Prot_kinase_dom;Protein_kinase_ATP_BS;Kinase-like_dom;Ser/Thr_dual-sp_kinase_dom"
"XLOC_000201" 134.605483883321 0.191507095034887 0.066193128155014 2.89315674259127 0.00381390915137907 0.040450142062642 "TCONS_00001551" "6503" "729065" "gnl|BL_ORD_ID|729065" "Q4V9P8_DANRE" "1018" "2631" "0" "285" "1952" "1" "560" "3" "0" "492" "4" "560" "Calcium/calmodulin-dependent protein kinase (CaM kinase) II gamma 1;Calcium/calmodulin-dependent protein kinase (CaM kinase) II gamma 1;Uncharacterized protein;" "Danio rerio (Zebrafish) (Brachydanio rerio)" "" "" "GO:0003146;GO:0048793;GO:0046777" "protein autophosphorylation;pronephros development;heart jogging;IMZFIN" "GO:0005524;GO:0004683" "IEA:UniProtKB-KW;IMP:ZFIN;calmodulin-dependent protein kinase activity;ATP binding" "PF08332;PF00069" "1;Pkinase;CaMKII_AD" "dre:791855" "-" "IPR017441;IPR000719;IPR002290;IPR013543;IPR020636;IPR008271;IPR011009" "Ca/CaM-dep_prot_kinase-assoc;Ca/CaM-dep_Ca-dep_prot_Kinase;Ser/Thr_kinase_AS;Prot_kinase_dom;Protein_kinase_ATP_BS;Kinase-like_dom;Ser/Thr_dual-sp_kinase_dom"
"XLOC_000201" 134.605483883321 0.191507095034887 0.066193128155014 2.89315674259127 0.00381390915137907 0.040450142062642 "TCONS_00001552" "6383" "385402" "gnl|BL_ORD_ID|385402" "H2S5X9_TAKRU" "983" "2539" "0" "285" "1835" "1" "513" "3" "0" "481" "4" "517" "Uncharacterized protein;" "Takifugu rubripes (Japanese pufferfish) (Fugu rubripes)" "" "" "" "" "GO:0005524;GO:0004683" "IEA:InterPro;IEA:UniProtKB-KW;calmodulin-dependent protein kinase activity;ATP binding" "PF08332;PF00069" "1;Pkinase;CaMKII_AD" "tru:101064236" "-" "IPR017441;IPR000719;IPR002290;IPR013543;IPR020636;IPR008271;IPR011009" "Ca/CaM-dep_prot_kinase-assoc;Ca/CaM-dep_Ca-dep_prot_Kinase;Ser/Thr_kinase_AS;Prot_kinase_dom;Protein_kinase_ATP_BS;Kinase-like_dom;Ser/Thr_dual-sp_kinase_dom"
"XLOC_000201" 134.605483883321 0.191507095034887 0.066193128155014 2.89315674259127 0.00381390915137907 0.040450142062642 "TCONS_00001553" "6419" "729065" "gnl|BL_ORD_ID|729065" "Q4V9P8_DANRE" "1002" "2590" "0" "285" "1871" "1" "560" "3" "0" "486" "35" "562" "Calcium/calmodulin-dependent protein kinase (CaM kinase) II gamma 1;Calcium/calmodulin-dependent protein kinase (CaM kinase) II gamma 1;Uncharacterized protein;" "Danio rerio (Zebrafish) (Brachydanio rerio)" "" "" "GO:0003146;GO:0048793;GO:0046777" "protein autophosphorylation;pronephros development;heart jogging;IMZFIN" "GO:0005524;GO:0004683" "IEA:UniProtKB-KW;IMP:ZFIN;calmodulin-dependent protein kinase activity;ATP binding" "PF08332;PF00069" "1;Pkinase;CaMKII_AD" "dre:791855" "-" "IPR017441;IPR000719;IPR002290;IPR013543;IPR020636;IPR008271;IPR011009" "Ca/CaM-dep_prot_kinase-assoc;Ca/CaM-dep_Ca-dep_prot_Kinase;Ser/Thr_kinase_AS;Prot_kinase_dom;Protein_kinase_ATP_BS;Kinase-like_dom;Ser/Thr_dual-sp_kinase_dom"
"XLOC_000201" 134.605483883321 0.191507095034887 0.066193128155014 2.89315674259127 0.00381390915137907 0.040450142062642 "TCONS_00001554" "7580" "729065" "gnl|BL_ORD_ID|729065" "Q4V9P8_DANRE" "1018" "2631" "0" "285" "1952" "1" "560" "3" "0" "492" "4" "560" "Calcium/calmodulin-dependent protein kinase (CaM kinase) II gamma 1;Calcium/calmodulin-dependent protein kinase (CaM kinase) II gamma 1;Uncharacterized protein;" "Danio rerio (Zebrafish) (Brachydanio rerio)" "" "" "GO:0003146;GO:0048793;GO:0046777" "protein autophosphorylation;pronephros development;heart jogging;IMZFIN" "GO:0005524;GO:0004683" "IEA:UniProtKB-KW;IMP:ZFIN;calmodulin-dependent protein kinase activity;ATP binding" "PF08332;PF00069" "1;Pkinase;CaMKII_AD" "dre:791855" "-" "IPR017441;IPR000719;IPR002290;IPR013543;IPR020636;IPR008271;IPR011009" "Ca/CaM-dep_prot_kinase-assoc;Ca/CaM-dep_Ca-dep_prot_Kinase;Ser/Thr_kinase_AS;Prot_kinase_dom;Protein_kinase_ATP_BS;Kinase-like_dom;Ser/Thr_dual-sp_kinase_dom"
"XLOC_000201" 134.605483883321 0.191507095034887 0.066193128155014 2.89315674259127 0.00381390915137907 0.040450142062642 "TCONS_00001555" "6476" "729065" "gnl|BL_ORD_ID|729065" "Q4V9P8_DANRE" "993" "2565" "0" "285" "1928" "1" "560" "3" "0" "485" "54" "581" "Calcium/calmodulin-dependent protein kinase (CaM kinase) II gamma 1;Calcium/calmodulin-dependent protein kinase (CaM kinase) II gamma 1;Uncharacterized protein;" "Danio rerio (Zebrafish) (Brachydanio rerio)" "" "" "GO:0003146;GO:0048793;GO:0046777" "protein autophosphorylation;pronephros development;heart jogging;IMZFIN" "GO:0005524;GO:0004683" "IEA:UniProtKB-KW;IMP:ZFIN;calmodulin-dependent protein kinase activity;ATP binding" "PF08332;PF00069" "1;Pkinase;CaMKII_AD" "dre:791855" "-" "IPR017441;IPR000719;IPR002290;IPR013543;IPR020636;IPR008271;IPR011009" "Ca/CaM-dep_prot_kinase-assoc;Ca/CaM-dep_Ca-dep_prot_Kinase;Ser/Thr_kinase_AS;Prot_kinase_dom;Protein_kinase_ATP_BS;Kinase-like_dom;Ser/Thr_dual-sp_kinase_dom"
"XLOC_000201" 134.605483883321 0.191507095034887 0.066193128155014 2.89315674259127 0.00381390915137907 0.040450142062642 "TCONS_00001556" "6535" "385400" "gnl|BL_ORD_ID|385400" "H2S5X7_TAKRU" "656" "1692" "0" "285" "1265" "1" "327" "3" "0" "307" "0" "327" "Uncharacterized protein;" "Takifugu rubripes (Japanese pufferfish) (Fugu rubripes)" "" "" "" "" "GO:0005524;GO:0004683" "IEA:InterPro;IEA:UniProtKB-KW;calmodulin-dependent protein kinase activity;ATP binding" "PF08332;PF00069" "1;Pkinase;CaMKII_AD" "" "" "IPR017441;IPR000719;IPR002290;IPR013543;IPR020636;IPR008271;IPR011009" "Ca/CaM-dep_prot_kinase-assoc;Ca/CaM-dep_Ca-dep_prot_Kinase;Ser/Thr_kinase_AS;Prot_kinase_dom;Protein_kinase_ATP_BS;Kinase-like_dom;Ser/Thr_dual-sp_kinase_dom"
"XLOC_000201" 134.605483883321 0.191507095034887 0.066193128155014 2.89315674259127 0.00381390915137907 0.040450142062642 "TCONS_00001557" "6404" "626203" "gnl|BL_ORD_ID|626203" "M4ARF8_XIPMA" "924" "2386" "0" "285" "1856" "1" "522" "3" "0" "451" "60" "553" "Uncharacterized protein;" "Xiphophorus maculatus (Southern platyfish) (Platypoecilus maculatus)" "" "" "" "" "GO:0005524;GO:0004683" "IEA:InterPro;IEA:UniProtKB-KW;calmodulin-dependent protein kinase activity;ATP binding" "PF08332;PF00069" "1;Pkinase;CaMKII_AD" "" "" "IPR017441;IPR000719;IPR002290;IPR013543;IPR020636;IPR008271;IPR011009" "Ca/CaM-dep_prot_kinase-assoc;Ca/CaM-dep_Ca-dep_prot_Kinase;Ser/Thr_kinase_AS;Prot_kinase_dom;Protein_kinase_ATP_BS;Kinase-like_dom;Ser/Thr_dual-sp_kinase_dom"
"XLOC_000201" 134.605483883321 0.191507095034887 0.066193128155014 2.89315674259127 0.00381390915137907 0.040450142062642 "TCONS_00001558" "6407" "626203" "gnl|BL_ORD_ID|626203" "M4ARF8_XIPMA" "992" "2564" "0" "285" "1859" "1" "522" "3" "0" "485" "3" "525" "Uncharacterized protein;" "Xiphophorus maculatus (Southern platyfish) (Platypoecilus maculatus)" "" "" "" "" "GO:0005524;GO:0004683" "IEA:InterPro;IEA:UniProtKB-KW;calmodulin-dependent protein kinase activity;ATP binding" "PF08332;PF00069" "1;Pkinase;CaMKII_AD" "" "" "IPR017441;IPR000719;IPR002290;IPR013543;IPR020636;IPR008271;IPR011009" "Ca/CaM-dep_prot_kinase-assoc;Ca/CaM-dep_Ca-dep_prot_Kinase;Ser/Thr_kinase_AS;Prot_kinase_dom;Protein_kinase_ATP_BS;Kinase-like_dom;Ser/Thr_dual-sp_kinase_dom"
"XLOC_000201" 134.605483883321 0.191507095034887 0.066193128155014 2.89315674259127 0.00381390915137907 0.040450142062642 "TCONS_00001559" "6504" "729065" "gnl|BL_ORD_ID|729065" "Q4V9P8_DANRE" "1018" "2631" "0" "285" "1952" "1" "560" "3" "0" "492" "4" "560" "Calcium/calmodulin-dependent protein kinase (CaM kinase) II gamma 1;Calcium/calmodulin-dependent protein kinase (CaM kinase) II gamma 1;Uncharacterized protein;" "Danio rerio (Zebrafish) (Brachydanio rerio)" "" "" "GO:0003146;GO:0048793;GO:0046777" "protein autophosphorylation;pronephros development;heart jogging;IMZFIN" "GO:0005524;GO:0004683" "IEA:UniProtKB-KW;IMP:ZFIN;calmodulin-dependent protein kinase activity;ATP binding" "PF08332;PF00069" "1;Pkinase;CaMKII_AD" "dre:791855" "-" "IPR017441;IPR000719;IPR002290;IPR013543;IPR020636;IPR008271;IPR011009" "Ca/CaM-dep_prot_kinase-assoc;Ca/CaM-dep_Ca-dep_prot_Kinase;Ser/Thr_kinase_AS;Prot_kinase_dom;Protein_kinase_ATP_BS;Kinase-like_dom;Ser/Thr_dual-sp_kinase_dom"
"XLOC_000201" 134.605483883321 0.191507095034887 0.066193128155014 2.89315674259127 0.00381390915137907 0.040450142062642 "TCONS_00001560" "6455" "729065" "gnl|BL_ORD_ID|729065" "Q4V9P8_DANRE" "982" "2538" "0" "285" "1907" "1" "560" "3" "0" "486" "21" "561" "Calcium/calmodulin-dependent protein kinase (CaM kinase) II gamma 1;Calcium/calmodulin-dependent protein kinase (CaM kinase) II gamma 1;Uncharacterized protein;" "Danio rerio (Zebrafish) (Brachydanio rerio)" "" "" "GO:0003146;GO:0048793;GO:0046777" "protein autophosphorylation;pronephros development;heart jogging;IMZFIN" "GO:0005524;GO:0004683" "IEA:UniProtKB-KW;IMP:ZFIN;calmodulin-dependent protein kinase activity;ATP binding" "PF08332;PF00069" "1;Pkinase;CaMKII_AD" "dre:791855" "-" "IPR017441;IPR000719;IPR002290;IPR013543;IPR020636;IPR008271;IPR011009" "Ca/CaM-dep_prot_kinase-assoc;Ca/CaM-dep_Ca-dep_prot_Kinase;Ser/Thr_kinase_AS;Prot_kinase_dom;Protein_kinase_ATP_BS;Kinase-like_dom;Ser/Thr_dual-sp_kinase_dom"
"XLOC_000201" 134.605483883321 0.191507095034887 0.066193128155014 2.89315674259127 0.00381390915137907 0.040450142062642 "TCONS_00001561" "6500" "729065" "gnl|BL_ORD_ID|729065" "Q4V9P8_DANRE" "1018" "2631" "0" "285" "1952" "1" "560" "3" "0" "492" "4" "560" "Calcium/calmodulin-dependent protein kinase (CaM kinase) II gamma 1;Calcium/calmodulin-dependent protein kinase (CaM kinase) II gamma 1;Uncharacterized protein;" "Danio rerio (Zebrafish) (Brachydanio rerio)" "" "" "GO:0003146;GO:0048793;GO:0046777" "protein autophosphorylation;pronephros development;heart jogging;IMZFIN" "GO:0005524;GO:0004683" "IEA:UniProtKB-KW;IMP:ZFIN;calmodulin-dependent protein kinase activity;ATP binding" "PF08332;PF00069" "1;Pkinase;CaMKII_AD" "dre:791855" "-" "IPR017441;IPR000719;IPR002290;IPR013543;IPR020636;IPR008271;IPR011009" "Ca/CaM-dep_prot_kinase-assoc;Ca/CaM-dep_Ca-dep_prot_Kinase;Ser/Thr_kinase_AS;Prot_kinase_dom;Protein_kinase_ATP_BS;Kinase-like_dom;Ser/Thr_dual-sp_kinase_dom"
"XLOC_000201" 134.605483883321 0.191507095034887 0.066193128155014 2.89315674259127 0.00381390915137907 0.040450142062642 "TCONS_00001562" "6467" "626203" "gnl|BL_ORD_ID|626203" "M4ARF8_XIPMA" "979" "2529" "0" "285" "1919" "1" "522" "3" "0" "484" "23" "545" "Uncharacterized protein;" "Xiphophorus maculatus (Southern platyfish) (Platypoecilus maculatus)" "" "" "" "" "GO:0005524;GO:0004683" "IEA:InterPro;IEA:UniProtKB-KW;calmodulin-dependent protein kinase activity;ATP binding" "PF08332;PF00069" "1;Pkinase;CaMKII_AD" "" "" "IPR017441;IPR000719;IPR002290;IPR013543;IPR020636;IPR008271;IPR011009" "Ca/CaM-dep_prot_kinase-assoc;Ca/CaM-dep_Ca-dep_prot_Kinase;Ser/Thr_kinase_AS;Prot_kinase_dom;Protein_kinase_ATP_BS;Kinase-like_dom;Ser/Thr_dual-sp_kinase_dom"
"XLOC_000201" 134.605483883321 0.191507095034887 0.066193128155014 2.89315674259127 0.00381390915137907 0.040450142062642 "TCONS_00001563" "6362" "626203" "gnl|BL_ORD_ID|626203" "M4ARF8_XIPMA" "956" "2469" "0" "285" "1814" "1" "522" "3" "0" "471" "18" "525" "Uncharacterized protein;" "Xiphophorus maculatus (Southern platyfish) (Platypoecilus maculatus)" "" "" "" "" "GO:0005524;GO:0004683" "IEA:InterPro;IEA:UniProtKB-KW;calmodulin-dependent protein kinase activity;ATP binding" "PF08332;PF00069" "1;Pkinase;CaMKII_AD" "" "" "IPR017441;IPR000719;IPR002290;IPR013543;IPR020636;IPR008271;IPR011009" "Ca/CaM-dep_prot_kinase-assoc;Ca/CaM-dep_Ca-dep_prot_Kinase;Ser/Thr_kinase_AS;Prot_kinase_dom;Protein_kinase_ATP_BS;Kinase-like_dom;Ser/Thr_dual-sp_kinase_dom"
"XLOC_000201" 134.605483883321 0.191507095034887 0.066193128155014 2.89315674259127 0.00381390915137907 0.040450142062642 "TCONS_00001564" "6426" "626203" "gnl|BL_ORD_ID|626203" "M4ARF8_XIPMA" "941" "2432" "0" "340" "1878" "1" "522" "1" "0" "455" "71" "553" "Uncharacterized protein;" "Xiphophorus maculatus (Southern platyfish) (Platypoecilus maculatus)" "" "" "" "" "GO:0005524;GO:0004683" "IEA:InterPro;IEA:UniProtKB-KW;calmodulin-dependent protein kinase activity;ATP binding" "PF08332;PF00069" "1;Pkinase;CaMKII_AD" "" "" "IPR017441;IPR000719;IPR002290;IPR013543;IPR020636;IPR008271;IPR011009" "Ca/CaM-dep_prot_kinase-assoc;Ca/CaM-dep_Ca-dep_prot_Kinase;Ser/Thr_kinase_AS;Prot_kinase_dom;Protein_kinase_ATP_BS;Kinase-like_dom;Ser/Thr_dual-sp_kinase_dom"
"XLOC_000201" 134.605483883321 0.191507095034887 0.066193128155014 2.89315674259127 0.00381390915137907 0.040450142062642 "TCONS_00001565" "6471" "729065" "gnl|BL_ORD_ID|729065" "Q4V9P8_DANRE" "1007" "2602" "0" "340" "1923" "1" "560" "1" "0" "486" "34" "561" "Calcium/calmodulin-dependent protein kinase (CaM kinase) II gamma 1;Calcium/calmodulin-dependent protein kinase (CaM kinase) II gamma 1;Uncharacterized protein;" "Danio rerio (Zebrafish) (Brachydanio rerio)" "" "" "GO:0003146;GO:0048793;GO:0046777" "protein autophosphorylation;pronephros development;heart jogging;IMZFIN" "GO:0005524;GO:0004683" "IEA:UniProtKB-KW;IMP:ZFIN;calmodulin-dependent protein kinase activity;ATP binding" "PF08332;PF00069" "1;Pkinase;CaMKII_AD" "dre:791855" "-" "IPR017441;IPR000719;IPR002290;IPR013543;IPR020636;IPR008271;IPR011009" "Ca/CaM-dep_prot_kinase-assoc;Ca/CaM-dep_Ca-dep_prot_Kinase;Ser/Thr_kinase_AS;Prot_kinase_dom;Protein_kinase_ATP_BS;Kinase-like_dom;Ser/Thr_dual-sp_kinase_dom"
"XLOC_000201" 134.605483883321 0.191507095034887 0.066193128155014 2.89315674259127 0.00381390915137907 0.040450142062642 "TCONS_00001566" "394" "729065" "gnl|BL_ORD_ID|729065" "Q4V9P8_DANRE" "104" "259" "5.49897e-25" "182" "340" "1" "53" "2" "0" "50" "0" "53" "Calcium/calmodulin-dependent protein kinase (CaM kinase) II gamma 1;Calcium/calmodulin-dependent protein kinase (CaM kinase) II gamma 1;Uncharacterized protein;" "Danio rerio (Zebrafish) (Brachydanio rerio)" "" "" "GO:0003146;GO:0048793;GO:0046777" "protein autophosphorylation;pronephros development;heart jogging;IMZFIN" "GO:0005524;GO:0004683" "IEA:UniProtKB-KW;IMP:ZFIN;calmodulin-dependent protein kinase activity;ATP binding" "PF08332;PF00069" "1;Pkinase;CaMKII_AD" "dre:791855" "-" "IPR017441;IPR000719;IPR002290;IPR013543;IPR020636;IPR008271;IPR011009" "Ca/CaM-dep_prot_kinase-assoc;Ca/CaM-dep_Ca-dep_prot_Kinase;Ser/Thr_kinase_AS;Prot_kinase_dom;Protein_kinase_ATP_BS;Kinase-like_dom;Ser/Thr_dual-sp_kinase_dom"
"XLOC_000211" 14.2128928566159 0.476337369198535 0.146316221241775 3.25553356391994 0.00113179518145137 0.0170825162787894 "TCONS_00001621" "4383" "98912" "gnl|BL_ORD_ID|98912" "C1BJH8_OSMMO" "54" "128" "4.29705e-07" "3319" "3396" "203" "228" "-1" "0" "23" "0" "26" "L-asparaginase 1;" "Osmerus mordax (Rainbow smelt) (Atherina mordax)" "" "" "GO:0008152" "IEA:GOC;metabolic process" "GO:0016787" "IEA:InterPro;hydrolase activity" "PF01112" "1;Asparaginase_2" "" "" "IPR000246" "Peptidase_T2"
"XLOC_000227" 33.7318037606712 -0.350928138640166 0.121495752946765 -2.88839840182669 0.00387209094079879 0.0408933245794311 "TCONS_00001696" "4337" "621780" "gnl|BL_ORD_ID|621780" "M4ADT2_XIPMA" "244" "621" "6.53232e-64" "2875" "3300" "945" "1093" "1" "0" "119" "7" "149" "Uncharacterized protein;" "Xiphophorus maculatus (Southern platyfish) (Platypoecilus maculatus)" "" "" "" "" "" "" "" "" "" "" "" ""
"XLOC_000227" 33.7318037606712 -0.350928138640166 0.121495752946765 -2.88839840182669 0.00387209094079879 0.0408933245794311 "TCONS_00001697" "4202" "621780" "gnl|BL_ORD_ID|621780" "M4ADT2_XIPMA" "244" "621" "1.90622e-91" "2740" "3165" "945" "1093" "1" "0" "119" "7" "149" "Uncharacterized protein;" "Xiphophorus maculatus (Southern platyfish) (Platypoecilus maculatus)" "" "" "" "" "" "" "" "" "" "" "" ""
"XLOC_000227" 33.7318037606712 -0.350928138640166 0.121495752946765 -2.88839840182669 0.00387209094079879 0.0408933245794311 "TCONS_00001698" "4248" "178329" "gnl|BL_ORD_ID|178329" "E7F5M5_DANRE" "221" "563" "4.61807e-83" "2786" "3214" "938" "1087" "2" "0" "110" "7" "150" "Uncharacterized protein;" "Danio rerio (Zebrafish) (Brachydanio rerio)" "" "" "" "" "" "" "" "" "dre:566404" "-" "" ""
"XLOC_000227" 33.7318037606712 -0.350928138640166 0.121495752946765 -2.88839840182669 0.00387209094079879 0.0408933245794311 "TCONS_00001699" "4389" "178329" "gnl|BL_ORD_ID|178329" "E7F5M5_DANRE" "221" "563" "8.67712e-57" "2927" "3355" "938" "1087" "2" "0" "110" "7" "150" "Uncharacterized protein;" "Danio rerio (Zebrafish) (Brachydanio rerio)" "" "" "" "" "" "" "" "" "dre:566404" "-" "" ""
"XLOC_000227" 33.7318037606712 -0.350928138640166 0.121495752946765 -2.88839840182669 0.00387209094079879 0.0408933245794311 "TCONS_00001700" "4469" "621780" "gnl|BL_ORD_ID|621780" "M4ADT2_XIPMA" "244" "621" "7.09387e-64" "3007" "3432" "945" "1093" "1" "0" "119" "7" "149" "Uncharacterized protein;" "Xiphophorus maculatus (Southern platyfish) (Platypoecilus maculatus)" "" "" "" "" "" "" "" "" "" "" "" ""
"XLOC_000227" 33.7318037606712 -0.350928138640166 0.121495752946765 -2.88839840182669 0.00387209094079879 0.0408933245794311 "TCONS_00001701" "4540" "178329" "gnl|BL_ORD_ID|178329" "E7F5M5_DANRE" "259" "661" "7.99233e-81" "1491" "2216" "262" "489" "3" "0" "148" "76" "273" "Uncharacterized protein;" "Danio rerio (Zebrafish) (Brachydanio rerio)" "" "" "" "" "" "" "" "" "dre:566404" "-" "" ""
"XLOC_000227" 33.7318037606712 -0.350928138640166 0.121495752946765 -2.88839840182669 0.00387209094079879 0.0408933245794311 "TCONS_00001702" "4542" "501180" "gnl|BL_ORD_ID|501180" "I3IVK7_ORENI" "244" "622" "6.42227e-64" "3080" "3508" "947" "1096" "2" "0" "121" "7" "150" "Uncharacterized protein;" "Oreochromis niloticus (Nile tilapia) (Tilapia nilotica)" "" "" "" "" "" "" "" "" "" "" "" ""
"XLOC_000227" 33.7318037606712 -0.350928138640166 0.121495752946765 -2.88839840182669 0.00387209094079879 0.0408933245794311 "TCONS_00001703" "4234" "621780" "gnl|BL_ORD_ID|621780" "M4ADT2_XIPMA" "244" "621" "6.08599e-64" "2772" "3197" "945" "1093" "3" "0" "119" "7" "149" "Uncharacterized protein;" "Xiphophorus maculatus (Southern platyfish) (Platypoecilus maculatus)" "" "" "" "" "" "" "" "" "" "" "" ""
"XLOC_000227" 33.7318037606712 -0.350928138640166 0.121495752946765 -2.88839840182669 0.00387209094079879 0.0408933245794311 "TCONS_00001704" "4168" "621780" "gnl|BL_ORD_ID|621780" "M4ADT2_XIPMA" "244" "621" "5.80017e-64" "2706" "3131" "945" "1093" "3" "0" "119" "7" "149" "Uncharacterized protein;" "Xiphophorus maculatus (Southern platyfish) (Platypoecilus maculatus)" "" "" "" "" "" "" "" "" "" "" "" ""
"XLOC_000227" 33.7318037606712 -0.350928138640166 0.121495752946765 -2.88839840182669 0.00387209094079879 0.0408933245794311 "TCONS_00001705" "4282" "621780" "gnl|BL_ORD_ID|621780" "M4ADT2_XIPMA" "244" "621" "6.29071e-64" "2820" "3245" "945" "1093" "3" "0" "119" "7" "149" "Uncharacterized protein;" "Xiphophorus maculatus (Southern platyfish) (Platypoecilus maculatus)" "" "" "" "" "" "" "" "" "" "" "" ""
"XLOC_000227" 33.7318037606712 -0.350928138640166 0.121495752946765 -2.88839840182669 0.00387209094079879 0.0408933245794311 "TCONS_00001706" "4230" "621780" "gnl|BL_ORD_ID|621780" "M4ADT2_XIPMA" "244" "621" "6.07313e-64" "2768" "3193" "945" "1093" "2" "0" "119" "7" "149" "Uncharacterized protein;" "Xiphophorus maculatus (Southern platyfish) (Platypoecilus maculatus)" "" "" "" "" "" "" "" "" "" "" "" ""
"XLOC_000227" 33.7318037606712 -0.350928138640166 0.121495752946765 -2.88839840182669 0.00387209094079879 0.0408933245794311 "TCONS_00001707" "4102" "621780" "gnl|BL_ORD_ID|621780" "M4ADT2_XIPMA" "244" "621" "5.50585e-64" "2640" "3065" "945" "1093" "3" "0" "119" "7" "149" "Uncharacterized protein;" "Xiphophorus maculatus (Southern platyfish) (Platypoecilus maculatus)" "" "" "" "" "" "" "" "" "" "" "" ""
"XLOC_000227" 33.7318037606712 -0.350928138640166 0.121495752946765 -2.88839840182669 0.00387209094079879 0.0408933245794311 "TCONS_00001708" "4355" "501180" "gnl|BL_ORD_ID|501180" "I3IVK7_ORENI" "244" "622" "5.72195e-64" "2893" "3321" "947" "1096" "1" "0" "121" "7" "150" "Uncharacterized protein;" "Oreochromis niloticus (Nile tilapia) (Tilapia nilotica)" "" "" "" "" "" "" "" "" "" "" "" ""
"XLOC_000227" 33.7318037606712 -0.350928138640166 0.121495752946765 -2.88839840182669 0.00387209094079879 0.0408933245794311 "TCONS_00001709" "4472" "621780" "gnl|BL_ORD_ID|621780" "M4ADT2_XIPMA" "244" "621" "7.10674e-64" "3010" "3435" "945" "1093" "1" "0" "119" "7" "149" "Uncharacterized protein;" "Xiphophorus maculatus (Southern platyfish) (Platypoecilus maculatus)" "" "" "" "" "" "" "" "" "" "" "" ""
"XLOC_000227" 33.7318037606712 -0.350928138640166 0.121495752946765 -2.88839840182669 0.00387209094079879 0.0408933245794311 "TCONS_00001710" "4470" "621780" "gnl|BL_ORD_ID|621780" "M4ADT2_XIPMA" "189" "479" "1.7551e-149" "1650" "1967" "329" "434" "3" "0" "91" "0" "106" "Uncharacterized protein;" "Xiphophorus maculatus (Southern platyfish) (Platypoecilus maculatus)" "" "" "" "" "" "" "" "" "" "" "" ""
"XLOC_000238" 61.9522512360065 0.38301085803804 0.0794769905847474 4.81914142974036 1.44177324833875e-06 0.000109264444166745 "TCONS_00001743" "750" "501480" "gnl|BL_ORD_ID|501480" "I3IWF7_ORENI" "161" "407" "1.26133e-43" "426" "749" "1" "107" "3" "0" "81" "1" "108" "Uncharacterized protein;" "Oreochromis niloticus (Nile tilapia) (Tilapia nilotica)" "" "" "" "" "" "" "PF12516" "1;DUF3719" "" "" "IPR022194" "DUF3719"
"XLOC_000238" 61.9522512360065 0.38301085803804 0.0794769905847474 4.81914142974036 1.44177324833875e-06 0.000109264444166745 "TCONS_00001744" "2247" "501480" "gnl|BL_ORD_ID|501480" "I3IWF7_ORENI" "152" "383" "6.31467e-37" "426" "737" "1" "103" "3" "0" "77" "1" "104" "Uncharacterized protein;" "Oreochromis niloticus (Nile tilapia) (Tilapia nilotica)" "" "" "" "" "" "" "PF12516" "1;DUF3719" "" "" "IPR022194" "DUF3719"
"XLOC_000244" 129.44192750612 -0.72315224228936 0.115561761783775 -6.25771216297685 3.90665991367243e-10 1.21798261683558e-07 "TCONS_00001764" "3363" "94283" "gnl|BL_ORD_ID|94283" "C0H9N5_SALSA" "597" "1537" "0" "881" "1906" "149" "490" "2" "0" "342" "0" "342" "Monocarboxylate transporter 9;" "Salmo salar (Atlantic salmon)" "GO:0016021" "IEA:InterPro;integral component of membrane" "GO:0055085" "IEA:InterPro;transmembrane transport" "" "" "PF07690" "2;MFS_1" "" "" "IPR020846;IPR011701;IPR016196" "MFS_dom;MFS_dom_general_subst_transpt;MFS"
"XLOC_000244" 129.44192750612 -0.72315224228936 0.115561761783775 -6.25771216297685 3.90665991367243e-10 1.21798261683558e-07 "TCONS_00001765" "3298" "94283" "gnl|BL_ORD_ID|94283" "C0H9N5_SALSA" "894" "2308" "0" "372" "1841" "1" "490" "3" "0" "490" "0" "490" "Monocarboxylate transporter 9;" "Salmo salar (Atlantic salmon)" "GO:0016021" "IEA:InterPro;integral component of membrane" "GO:0055085" "IEA:InterPro;transmembrane transport" "" "" "PF07690" "2;MFS_1" "" "" "IPR020846;IPR011701;IPR016196" "MFS_dom;MFS_dom_general_subst_transpt;MFS"
"XLOC_000244" 129.44192750612 -0.72315224228936 0.115561761783775 -6.25771216297685 3.90665991367243e-10 1.21798261683558e-07 "TCONS_00001766" "2915" "94283" "gnl|BL_ORD_ID|94283" "C0H9N5_SALSA" "595" "1533" "0" "438" "1463" "149" "490" "3" "0" "342" "0" "342" "Monocarboxylate transporter 9;" "Salmo salar (Atlantic salmon)" "GO:0016021" "IEA:InterPro;integral component of membrane" "GO:0055085" "IEA:InterPro;transmembrane transport" "" "" "PF07690" "2;MFS_1" "" "" "IPR020846;IPR011701;IPR016196" "MFS_dom;MFS_dom_general_subst_transpt;MFS"
"XLOC_000244" 129.44192750612 -0.72315224228936 0.115561761783775 -6.25771216297685 3.90665991367243e-10 1.21798261683558e-07 "TCONS_00001767" "2870" "94283" "gnl|BL_ORD_ID|94283" "C0H9N5_SALSA" "753" "1942" "0" "156" "1418" "70" "490" "3" "0" "421" "0" "421" "Monocarboxylate transporter 9;" "Salmo salar (Atlantic salmon)" "GO:0016021" "IEA:InterPro;integral component of membrane" "GO:0055085" "IEA:InterPro;transmembrane transport" "" "" "PF07690" "2;MFS_1" "" "" "IPR020846;IPR011701;IPR016196" "MFS_dom;MFS_dom_general_subst_transpt;MFS"
"XLOC_000244" 129.44192750612 -0.72315224228936 0.115561761783775 -6.25771216297685 3.90665991367243e-10 1.21798261683558e-07 "TCONS_00001768" "2990" "94283" "gnl|BL_ORD_ID|94283" "C0H9N5_SALSA" "894" "2308" "0" "69" "1538" "1" "490" "3" "0" "490" "0" "490" "Monocarboxylate transporter 9;" "Salmo salar (Atlantic salmon)" "GO:0016021" "IEA:InterPro;integral component of membrane" "GO:0055085" "IEA:InterPro;transmembrane transport" "" "" "PF07690" "2;MFS_1" "" "" "IPR020846;IPR011701;IPR016196" "MFS_dom;MFS_dom_general_subst_transpt;MFS"
"XLOC_000244" 129.44192750612 -0.72315224228936 0.115561761783775 -6.25771216297685 3.90665991367243e-10 1.21798261683558e-07 "TCONS_00001769" "3128" "94283" "gnl|BL_ORD_ID|94283" "C0H9N5_SALSA" "597" "1537" "0" "651" "1676" "149" "490" "3" "0" "342" "0" "342" "Monocarboxylate transporter 9;" "Salmo salar (Atlantic salmon)" "GO:0016021" "IEA:InterPro;integral component of membrane" "GO:0055085" "IEA:InterPro;transmembrane transport" "" "" "PF07690" "2;MFS_1" "" "" "IPR020846;IPR011701;IPR016196" "MFS_dom;MFS_dom_general_subst_transpt;MFS"
"XLOC_000244" 129.44192750612 -0.72315224228936 0.115561761783775 -6.25771216297685 3.90665991367243e-10 1.21798261683558e-07 "TCONS_00001770" "3045" "94283" "gnl|BL_ORD_ID|94283" "C0H9N5_SALSA" "894" "2308" "0" "124" "1593" "1" "490" "1" "0" "490" "0" "490" "Monocarboxylate transporter 9;" "Salmo salar (Atlantic salmon)" "GO:0016021" "IEA:InterPro;integral component of membrane" "GO:0055085" "IEA:InterPro;transmembrane transport" "" "" "PF07690" "2;MFS_1" "" "" "IPR020846;IPR011701;IPR016196" "MFS_dom;MFS_dom_general_subst_transpt;MFS"
"XLOC_000244" 129.44192750612 -0.72315224228936 0.115561761783775 -6.25771216297685 3.90665991367243e-10 1.21798261683558e-07 "TCONS_00001771" "3412" "94283" "gnl|BL_ORD_ID|94283" "C0H9N5_SALSA" "646" "1666" "0" "857" "1960" "123" "490" "2" "0" "368" "0" "368" "Monocarboxylate transporter 9;" "Salmo salar (Atlantic salmon)" "GO:0016021" "IEA:InterPro;integral component of membrane" "GO:0055085" "IEA:InterPro;transmembrane transport" "" "" "PF07690" "2;MFS_1" "" "" "IPR020846;IPR011701;IPR016196" "MFS_dom;MFS_dom_general_subst_transpt;MFS"
"XLOC_000244" 129.44192750612 -0.72315224228936 0.115561761783775 -6.25771216297685 3.90665991367243e-10 1.21798261683558e-07 "TCONS_00001772" "3505" "94283" "gnl|BL_ORD_ID|94283" "C0H9N5_SALSA" "597" "1537" "0" "1028" "2053" "149" "490" "2" "0" "342" "0" "342" "Monocarboxylate transporter 9;" "Salmo salar (Atlantic salmon)" "GO:0016021" "IEA:InterPro;integral component of membrane" "GO:0055085" "IEA:InterPro;transmembrane transport" "" "" "PF07690" "2;MFS_1" "" "" "IPR020846;IPR011701;IPR016196" "MFS_dom;MFS_dom_general_subst_transpt;MFS"
"XLOC_000244" 129.44192750612 -0.72315224228936 0.115561761783775 -6.25771216297685 3.90665991367243e-10 1.21798261683558e-07 "TCONS_00001773" "3740" "94283" "gnl|BL_ORD_ID|94283" "C0H9N5_SALSA" "595" "1533" "0" "1263" "2288" "149" "490" "3" "0" "342" "0" "342" "Monocarboxylate transporter 9;" "Salmo salar (Atlantic salmon)" "GO:0016021" "IEA:InterPro;integral component of membrane" "GO:0055085" "IEA:InterPro;transmembrane transport" "" "" "PF07690" "2;MFS_1" "" "" "IPR020846;IPR011701;IPR016196" "MFS_dom;MFS_dom_general_subst_transpt;MFS"
"XLOC_000244" 129.44192750612 -0.72315224228936 0.115561761783775 -6.25771216297685 3.90665991367243e-10 1.21798261683558e-07 "TCONS_00001774" "3547" "94283" "gnl|BL_ORD_ID|94283" "C0H9N5_SALSA" "894" "2308" "0" "626" "2095" "1" "490" "2" "0" "490" "0" "490" "Monocarboxylate transporter 9;" "Salmo salar (Atlantic salmon)" "GO:0016021" "IEA:InterPro;integral component of membrane" "GO:0055085" "IEA:InterPro;transmembrane transport" "" "" "PF07690" "2;MFS_1" "" "" "IPR020846;IPR011701;IPR016196" "MFS_dom;MFS_dom_general_subst_transpt;MFS"
"XLOC_000244" 129.44192750612 -0.72315224228936 0.115561761783775 -6.25771216297685 3.90665991367243e-10 1.21798261683558e-07 "TCONS_00001775" "3251" "94283" "gnl|BL_ORD_ID|94283" "C0H9N5_SALSA" "894" "2308" "0" "330" "1799" "1" "490" "3" "0" "490" "0" "490" "Monocarboxylate transporter 9;" "Salmo salar (Atlantic salmon)" "GO:0016021" "IEA:InterPro;integral component of membrane" "GO:0055085" "IEA:InterPro;transmembrane transport" "" "" "PF07690" "2;MFS_1" "" "" "IPR020846;IPR011701;IPR016196" "MFS_dom;MFS_dom_general_subst_transpt;MFS"
"XLOC_000244" 129.44192750612 -0.72315224228936 0.115561761783775 -6.25771216297685 3.90665991367243e-10 1.21798261683558e-07 "TCONS_00001776" "3874" "94283" "gnl|BL_ORD_ID|94283" "C0H9N5_SALSA" "510" "1312" "2.96812e-165" "1116" "1976" "149" "435" "3" "0" "287" "0" "287" "Monocarboxylate transporter 9;" "Salmo salar (Atlantic salmon)" "GO:0016021" "IEA:InterPro;integral component of membrane" "GO:0055085" "IEA:InterPro;transmembrane transport" "" "" "PF07690" "2;MFS_1" "" "" "IPR020846;IPR011701;IPR016196" "MFS_dom;MFS_dom_general_subst_transpt;MFS"
"XLOC_000244" 129.44192750612 -0.72315224228936 0.115561761783775 -6.25771216297685 3.90665991367243e-10 1.21798261683558e-07 "TCONS_00001777" "3544" "94283" "gnl|BL_ORD_ID|94283" "C0H9N5_SALSA" "808" "2085" "0" "342" "1646" "1" "435" "3" "0" "435" "0" "435" "Monocarboxylate transporter 9;" "Salmo salar (Atlantic salmon)" "GO:0016021" "IEA:InterPro;integral component of membrane" "GO:0055085" "IEA:InterPro;transmembrane transport" "" "" "PF07690" "2;MFS_1" "" "" "IPR020846;IPR011701;IPR016196" "MFS_dom;MFS_dom_general_subst_transpt;MFS"
"XLOC_000244" 129.44192750612 -0.72315224228936 0.115561761783775 -6.25771216297685 3.90665991367243e-10 1.21798261683558e-07 "TCONS_00001778" "3593" "94283" "gnl|BL_ORD_ID|94283" "C0H9N5_SALSA" "595" "1533" "0" "1116" "2141" "149" "490" "3" "0" "342" "0" "342" "Monocarboxylate transporter 9;" "Salmo salar (Atlantic salmon)" "GO:0016021" "IEA:InterPro;integral component of membrane" "GO:0055085" "IEA:InterPro;transmembrane transport" "" "" "PF07690" "2;MFS_1" "" "" "IPR020846;IPR011701;IPR016196" "MFS_dom;MFS_dom_general_subst_transpt;MFS"
"XLOC_000244" 129.44192750612 -0.72315224228936 0.115561761783775 -6.25771216297685 3.90665991367243e-10 1.21798261683558e-07 "TCONS_00001779" "3362" "94283" "gnl|BL_ORD_ID|94283" "C0H9N5_SALSA" "595" "1533" "0" "885" "1910" "149" "490" "3" "0" "342" "0" "342" "Monocarboxylate transporter 9;" "Salmo salar (Atlantic salmon)" "GO:0016021" "IEA:InterPro;integral component of membrane" "GO:0055085" "IEA:InterPro;transmembrane transport" "" "" "PF07690" "2;MFS_1" "" "" "IPR020846;IPR011701;IPR016196" "MFS_dom;MFS_dom_general_subst_transpt;MFS"
"XLOC_000244" 129.44192750612 -0.72315224228936 0.115561761783775 -6.25771216297685 3.90665991367243e-10 1.21798261683558e-07 "TCONS_00001780" "3132" "94283" "gnl|BL_ORD_ID|94283" "C0H9N5_SALSA" "597" "1537" "0" "655" "1680" "149" "490" "1" "0" "342" "0" "342" "Monocarboxylate transporter 9;" "Salmo salar (Atlantic salmon)" "GO:0016021" "IEA:InterPro;integral component of membrane" "GO:0055085" "IEA:InterPro;transmembrane transport" "" "" "PF07690" "2;MFS_1" "" "" "IPR020846;IPR011701;IPR016196" "MFS_dom;MFS_dom_general_subst_transpt;MFS"
"XLOC_000244" 129.44192750612 -0.72315224228936 0.115561761783775 -6.25771216297685 3.90665991367243e-10 1.21798261683558e-07 "TCONS_00001781" "3078" "94283" "gnl|BL_ORD_ID|94283" "C0H9N5_SALSA" "894" "2308" "0" "157" "1626" "1" "490" "1" "0" "490" "0" "490" "Monocarboxylate transporter 9;" "Salmo salar (Atlantic salmon)" "GO:0016021" "IEA:InterPro;integral component of membrane" "GO:0055085" "IEA:InterPro;transmembrane transport" "" "" "PF07690" "2;MFS_1" "" "" "IPR020846;IPR011701;IPR016196" "MFS_dom;MFS_dom_general_subst_transpt;MFS"
"XLOC_000247" 2134.67172332271 0.279642938985335 0.0528217077054993 5.2940912199289 1.19609720339578e-07 1.43196757190543e-05 "TCONS_00001796" "2836" "612964" "gnl|BL_ORD_ID|612964" "M3ZNK9_XIPMA" "129" "323" "1.69404e-28" "51" "476" "1727" "1857" "3" "0" "93" "11" "142" "Uncharacterized protein;" "Xiphophorus maculatus (Southern platyfish) (Platypoecilus maculatus)" "" "" "GO:0007165" "IEA:InterPro;signal transduction" "" "" "PF00531;PF00791;PF12796;PF00023" "8;1;Death;Ank_2;Ank;ZU5;2" "" "" "IPR000906;IPR000488;IPR020683;IPR011029;IPR002110" "Death_domain;DEATH-like_dom;Ankyrin_rpt;Ankyrin_rpt-contain_dom;ZU5"
"XLOC_000247" 2134.67172332271 0.279642938985335 0.0528217077054993 5.2940912199289 1.19609720339578e-07 1.43196757190543e-05 "TCONS_00001797" "3077" "250476" "gnl|BL_ORD_ID|250476" "F8W5B5_DANRE" "241" "613" "2.21566e-71" "1" "477" "20" "178" "1" "0" "125" "0" "159" "Uncharacterized protein;" "Danio rerio (Zebrafish) (Brachydanio rerio)" "" "" "GO:0007165" "IEA:InterPro;signal transduction" "" "" "PF00531" "1;Death" "" "" "IPR000488;IPR011029" "Death_domain;DEATH-like_dom"
"XLOC_000247" 2134.67172332271 0.279642938985335 0.0528217077054993 5.2940912199289 1.19609720339578e-07 1.43196757190543e-05 "TCONS_00001798" "2821" "249899" "gnl|BL_ORD_ID|249899" "F8W371_DANRE" "276" "704" "5.46568e-75" "9" "593" "1464" "1656" "3" "0" "145" "4" "196" "Uncharacterized protein;" "Danio rerio (Zebrafish) (Brachydanio rerio)" "" "" "GO:0007165" "IEA:InterPro;signal transduction" "" "" "PF00531;PF00791;PF12796;PF00023" "1;Death;Ank_2;3;Ank;7;ZU5" "" "" "IPR000906;IPR000488;IPR020683;IPR011029;IPR002110" "Death_domain;DEATH-like_dom;Ankyrin_rpt;Ankyrin_rpt-contain_dom;ZU5"
"XLOC_000247" 2134.67172332271 0.279642938985335 0.0528217077054993 5.2940912199289 1.19609720339578e-07 1.43196757190543e-05 "TCONS_00001799" "4066" "612964" "gnl|BL_ORD_ID|612964" "M3ZNK9_XIPMA" "293" "748" "7.09776e-79" "30" "719" "1442" "1675" "3" "0" "157" "14" "239" "Uncharacterized protein;" "Xiphophorus maculatus (Southern platyfish) (Platypoecilus maculatus)" "" "" "GO:0007165" "IEA:InterPro;signal transduction" "" "" "PF00531;PF00791;PF12796;PF00023" "8;1;Death;Ank_2;Ank;ZU5;2" "" "" "IPR000906;IPR000488;IPR020683;IPR011029;IPR002110" "Death_domain;DEATH-like_dom;Ankyrin_rpt;Ankyrin_rpt-contain_dom;ZU5"
"XLOC_000247" 2134.67172332271 0.279642938985335 0.0528217077054993 5.2940912199289 1.19609720339578e-07 1.43196757190543e-05 "TCONS_00001800" "4009" "612964" "gnl|BL_ORD_ID|612964" "M3ZNK9_XIPMA" "241" "614" "1.00274e-62" "39" "665" "1442" "1675" "3" "0" "139" "35" "239" "Uncharacterized protein;" "Xiphophorus maculatus (Southern platyfish) (Platypoecilus maculatus)" "" "" "GO:0007165" "IEA:InterPro;signal transduction" "" "" "PF00531;PF00791;PF12796;PF00023" "8;1;Death;Ank_2;Ank;ZU5;2" "" "" "IPR000906;IPR000488;IPR020683;IPR011029;IPR002110" "Death_domain;DEATH-like_dom;Ankyrin_rpt;Ankyrin_rpt-contain_dom;ZU5"
"XLOC_000247" 2134.67172332271 0.279642938985335 0.0528217077054993 5.2940912199289 1.19609720339578e-07 1.43196757190543e-05 "TCONS_00001801" "3733" "612964" "gnl|BL_ORD_ID|612964" "M3ZNK9_XIPMA" "242" "615" "5.14817e-63" "39" "665" "1442" "1675" "3" "0" "139" "35" "239" "Uncharacterized protein;" "Xiphophorus maculatus (Southern platyfish) (Platypoecilus maculatus)" "" "" "GO:0007165" "IEA:InterPro;signal transduction" "" "" "PF00531;PF00791;PF12796;PF00023" "8;1;Death;Ank_2;Ank;ZU5;2" "" "" "IPR000906;IPR000488;IPR020683;IPR011029;IPR002110" "Death_domain;DEATH-like_dom;Ankyrin_rpt;Ankyrin_rpt-contain_dom;ZU5"
"XLOC_000247" 2134.67172332271 0.279642938985335 0.0528217077054993 5.2940912199289 1.19609720339578e-07 1.43196757190543e-05 "TCONS_00001802" "3518" "250476" "gnl|BL_ORD_ID|250476" "F8W5B5_DANRE" "281" "717" "2.19469e-85" "68" "598" "2" "178" "2" "0" "143" "0" "177" "Uncharacterized protein;" "Danio rerio (Zebrafish) (Brachydanio rerio)" "" "" "GO:0007165" "IEA:InterPro;signal transduction" "" "" "PF00531" "1;Death" "" "" "IPR000488;IPR011029" "Death_domain;DEATH-like_dom"
"XLOC_000247" 2134.67172332271 0.279642938985335 0.0528217077054993 5.2940912199289 1.19609720339578e-07 1.43196757190543e-05 "TCONS_00001803" "5661" "612964" "gnl|BL_ORD_ID|612964" "M3ZNK9_XIPMA" "1185" "3064" "0" "191" "2392" "922" "1675" "2" "0" "603" "40" "764" "Uncharacterized protein;" "Xiphophorus maculatus (Southern platyfish) (Platypoecilus maculatus)" "" "" "GO:0007165" "IEA:InterPro;signal transduction" "" "" "PF00531;PF00791;PF12796;PF00023" "8;1;Death;Ank_2;Ank;ZU5;2" "" "" "IPR000906;IPR000488;IPR020683;IPR011029;IPR002110" "Death_domain;DEATH-like_dom;Ankyrin_rpt;Ankyrin_rpt-contain_dom;ZU5"
"XLOC_000247" 2134.67172332271 0.279642938985335 0.0528217077054993 5.2940912199289 1.19609720339578e-07 1.43196757190543e-05 "TCONS_00001804" "6093" "612964" "gnl|BL_ORD_ID|612964" "M3ZNK9_XIPMA" "1371" "3546" "0" "545" "3025" "808" "1675" "2" "0" "697" "55" "875" "Uncharacterized protein;" "Xiphophorus maculatus (Southern platyfish) (Platypoecilus maculatus)" "" "" "GO:0007165" "IEA:InterPro;signal transduction" "" "" "PF00531;PF00791;PF12796;PF00023" "8;1;Death;Ank_2;Ank;ZU5;2" "" "" "IPR000906;IPR000488;IPR020683;IPR011029;IPR002110" "Death_domain;DEATH-like_dom;Ankyrin_rpt;Ankyrin_rpt-contain_dom;ZU5"
"XLOC_000247" 2134.67172332271 0.279642938985335 0.0528217077054993 5.2940912199289 1.19609720339578e-07 1.43196757190543e-05 "TCONS_00001805" "5472" "249899" "gnl|BL_ORD_ID|249899" "F8W371_DANRE" "1396" "3613" "0" "581" "3307" "866" "1770" "2" "0" "724" "22" "918" "Uncharacterized protein;" "Danio rerio (Zebrafish) (Brachydanio rerio)" "" "" "GO:0007165" "IEA:InterPro;signal transduction" "" "" "PF00531;PF00791;PF12796;PF00023" "1;Death;Ank_2;3;Ank;7;ZU5" "" "" "IPR000906;IPR000488;IPR020683;IPR011029;IPR002110" "Death_domain;DEATH-like_dom;Ankyrin_rpt;Ankyrin_rpt-contain_dom;ZU5"
"XLOC_000247" 2134.67172332271 0.279642938985335 0.0528217077054993 5.2940912199289 1.19609720339578e-07 1.43196757190543e-05 "TCONS_00001806" "6294" "612964" "gnl|BL_ORD_ID|612964" "M3ZNK9_XIPMA" "1369" "3542" "0" "581" "3025" "820" "1675" "2" "0" "694" "55" "863" "Uncharacterized protein;" "Xiphophorus maculatus (Southern platyfish) (Platypoecilus maculatus)" "" "" "GO:0007165" "IEA:InterPro;signal transduction" "" "" "PF00531;PF00791;PF12796;PF00023" "8;1;Death;Ank_2;Ank;ZU5;2" "" "" "IPR000906;IPR000488;IPR020683;IPR011029;IPR002110" "Death_domain;DEATH-like_dom;Ankyrin_rpt;Ankyrin_rpt-contain_dom;ZU5"
"XLOC_000247" 2134.67172332271 0.279642938985335 0.0528217077054993 5.2940912199289 1.19609720339578e-07 1.43196757190543e-05 "TCONS_00001807" "6151" "612964" "gnl|BL_ORD_ID|612964" "M3ZNK9_XIPMA" "1417" "3666" "0" "591" "3083" "820" "1675" "3" "0" "710" "37" "862" "Uncharacterized protein;" "Xiphophorus maculatus (Southern platyfish) (Platypoecilus maculatus)" "" "" "GO:0007165" "IEA:InterPro;signal transduction" "" "" "PF00531;PF00791;PF12796;PF00023" "8;1;Death;Ank_2;Ank;ZU5;2" "" "" "IPR000906;IPR000488;IPR020683;IPR011029;IPR002110" "Death_domain;DEATH-like_dom;Ankyrin_rpt;Ankyrin_rpt-contain_dom;ZU5"
"XLOC_000247" 2134.67172332271 0.279642938985335 0.0528217077054993 5.2940912199289 1.19609720339578e-07 1.43196757190543e-05 "TCONS_00001808" "6255" "249899" "gnl|BL_ORD_ID|249899" "F8W371_DANRE" "1346" "3483" "0" "591" "2960" "866" "1656" "3" "0" "658" "11" "796" "Uncharacterized protein;" "Danio rerio (Zebrafish) (Brachydanio rerio)" "" "" "GO:0007165" "IEA:InterPro;signal transduction" "" "" "PF00531;PF00791;PF12796;PF00023" "1;Death;Ank_2;3;Ank;7;ZU5" "" "" "IPR000906;IPR000488;IPR020683;IPR011029;IPR002110" "Death_domain;DEATH-like_dom;Ankyrin_rpt;Ankyrin_rpt-contain_dom;ZU5"
"XLOC_000247" 2134.67172332271 0.279642938985335 0.0528217077054993 5.2940912199289 1.19609720339578e-07 1.43196757190543e-05 "TCONS_00001809" "6088" "612964" "gnl|BL_ORD_ID|612964" "M3ZNK9_XIPMA" "1366" "3535" "0" "555" "3020" "808" "1675" "3" "0" "695" "58" "874" "Uncharacterized protein;" "Xiphophorus maculatus (Southern platyfish) (Platypoecilus maculatus)" "" "" "GO:0007165" "IEA:InterPro;signal transduction" "" "" "PF00531;PF00791;PF12796;PF00023" "8;1;Death;Ank_2;Ank;ZU5;2" "" "" "IPR000906;IPR000488;IPR020683;IPR011029;IPR002110" "Death_domain;DEATH-like_dom;Ankyrin_rpt;Ankyrin_rpt-contain_dom;ZU5"
"XLOC_000247" 2134.67172332271 0.279642938985335 0.0528217077054993 5.2940912199289 1.19609720339578e-07 1.43196757190543e-05 "TCONS_00001810" "5464" "249899" "gnl|BL_ORD_ID|249899" "F8W371_DANRE" "1391" "3598" "0" "591" "3299" "866" "1770" "3" "0" "721" "24" "916" "Uncharacterized protein;" "Danio rerio (Zebrafish) (Brachydanio rerio)" "" "" "GO:0007165" "IEA:InterPro;signal transduction" "" "" "PF00531;PF00791;PF12796;PF00023" "1;Death;Ank_2;3;Ank;7;ZU5" "" "" "IPR000906;IPR000488;IPR020683;IPR011029;IPR002110" "Death_domain;DEATH-like_dom;Ankyrin_rpt;Ankyrin_rpt-contain_dom;ZU5"
"XLOC_000247" 2134.67172332271 0.279642938985335 0.0528217077054993 5.2940912199289 1.19609720339578e-07 1.43196757190543e-05 "TCONS_00001811" "5188" "249899" "gnl|BL_ORD_ID|249899" "F8W371_DANRE" "1347" "3484" "0" "591" "2963" "866" "1657" "3" "0" "658" "11" "797" "Uncharacterized protein;" "Danio rerio (Zebrafish) (Brachydanio rerio)" "" "" "GO:0007165" "IEA:InterPro;signal transduction" "" "" "PF00531;PF00791;PF12796;PF00023" "1;Death;Ank_2;3;Ank;7;ZU5" "" "" "IPR000906;IPR000488;IPR020683;IPR011029;IPR002110" "Death_domain;DEATH-like_dom;Ankyrin_rpt;Ankyrin_rpt-contain_dom;ZU5"
"XLOC_000247" 2134.67172332271 0.279642938985335 0.0528217077054993 5.2940912199289 1.19609720339578e-07 1.43196757190543e-05 "TCONS_00001812" "6289" "612964" "gnl|BL_ORD_ID|612964" "M3ZNK9_XIPMA" "1297" "3354" "0" "591" "2945" "820" "1675" "3" "0" "666" "83" "862" "Uncharacterized protein;" "Xiphophorus maculatus (Southern platyfish) (Platypoecilus maculatus)" "" "" "GO:0007165" "IEA:InterPro;signal transduction" "" "" "PF00531;PF00791;PF12796;PF00023" "8;1;Death;Ank_2;Ank;ZU5;2" "" "" "IPR000906;IPR000488;IPR020683;IPR011029;IPR002110" "Death_domain;DEATH-like_dom;Ankyrin_rpt;Ankyrin_rpt-contain_dom;ZU5"
"XLOC_000247" 2134.67172332271 0.279642938985335 0.0528217077054993 5.2940912199289 1.19609720339578e-07 1.43196757190543e-05 "TCONS_00001813" "6121" "612964" "gnl|BL_ORD_ID|612964" "M3ZNK9_XIPMA" "1395" "3610" "0" "555" "3053" "808" "1675" "3" "0" "704" "45" "873" "Uncharacterized protein;" "Xiphophorus maculatus (Southern platyfish) (Platypoecilus maculatus)" "" "" "GO:0007165" "IEA:InterPro;signal transduction" "" "" "PF00531;PF00791;PF12796;PF00023" "8;1;Death;Ank_2;Ank;ZU5;2" "" "" "IPR000906;IPR000488;IPR020683;IPR011029;IPR002110" "Death_domain;DEATH-like_dom;Ankyrin_rpt;Ankyrin_rpt-contain_dom;ZU5"
"XLOC_000247" 2134.67172332271 0.279642938985335 0.0528217077054993 5.2940912199289 1.19609720339578e-07 1.43196757190543e-05 "TCONS_00001814" "6618" "612964" "gnl|BL_ORD_ID|612964" "M3ZNK9_XIPMA" "1340" "3468" "0" "591" "2954" "820" "1675" "3" "0" "679" "70" "857" "Uncharacterized protein;" "Xiphophorus maculatus (Southern platyfish) (Platypoecilus maculatus)" "" "" "GO:0007165" "IEA:InterPro;signal transduction" "" "" "PF00531;PF00791;PF12796;PF00023" "8;1;Death;Ank_2;Ank;ZU5;2" "" "" "IPR000906;IPR000488;IPR020683;IPR011029;IPR002110" "Death_domain;DEATH-like_dom;Ankyrin_rpt;Ankyrin_rpt-contain_dom;ZU5"
"XLOC_000247" 2134.67172332271 0.279642938985335 0.0528217077054993 5.2940912199289 1.19609720339578e-07 1.43196757190543e-05 "TCONS_00001815" "6430" "612964" "gnl|BL_ORD_ID|612964" "M3ZNK9_XIPMA" "1417" "3667" "0" "591" "3083" "820" "1675" "3" "0" "710" "37" "862" "Uncharacterized protein;" "Xiphophorus maculatus (Southern platyfish) (Platypoecilus maculatus)" "" "" "GO:0007165" "IEA:InterPro;signal transduction" "" "" "PF00531;PF00791;PF12796;PF00023" "8;1;Death;Ank_2;Ank;ZU5;2" "" "" "IPR000906;IPR000488;IPR020683;IPR011029;IPR002110" "Death_domain;DEATH-like_dom;Ankyrin_rpt;Ankyrin_rpt-contain_dom;ZU5"
"XLOC_000247" 2134.67172332271 0.279642938985335 0.0528217077054993 5.2940912199289 1.19609720339578e-07 1.43196757190543e-05 "TCONS_00001816" "6352" "612964" "gnl|BL_ORD_ID|612964" "M3ZNK9_XIPMA" "1416" "3664" "0" "591" "3083" "820" "1675" "3" "0" "710" "37" "862" "Uncharacterized protein;" "Xiphophorus maculatus (Southern platyfish) (Platypoecilus maculatus)" "" "" "GO:0007165" "IEA:InterPro;signal transduction" "" "" "PF00531;PF00791;PF12796;PF00023" "8;1;Death;Ank_2;Ank;ZU5;2" "" "" "IPR000906;IPR000488;IPR020683;IPR011029;IPR002110" "Death_domain;DEATH-like_dom;Ankyrin_rpt;Ankyrin_rpt-contain_dom;ZU5"
"XLOC_000247" 2134.67172332271 0.279642938985335 0.0528217077054993 5.2940912199289 1.19609720339578e-07 1.43196757190543e-05 "TCONS_00001817" "6259" "612964" "gnl|BL_ORD_ID|612964" "M3ZNK9_XIPMA" "1344" "3477" "0" "570" "2990" "813" "1675" "3" "0" "685" "66" "868" "Uncharacterized protein;" "Xiphophorus maculatus (Southern platyfish) (Platypoecilus maculatus)" "" "" "GO:0007165" "IEA:InterPro;signal transduction" "" "" "PF00531;PF00791;PF12796;PF00023" "8;1;Death;Ank_2;Ank;ZU5;2" "" "" "IPR000906;IPR000488;IPR020683;IPR011029;IPR002110" "Death_domain;DEATH-like_dom;Ankyrin_rpt;Ankyrin_rpt-contain_dom;ZU5"
"XLOC_000247" 2134.67172332271 0.279642938985335 0.0528217077054993 5.2940912199289 1.19609720339578e-07 1.43196757190543e-05 "TCONS_00001818" "6364" "612964" "gnl|BL_ORD_ID|612964" "M3ZNK9_XIPMA" "1366" "3534" "0" "591" "3020" "820" "1675" "3" "0" "692" "58" "862" "Uncharacterized protein;" "Xiphophorus maculatus (Southern platyfish) (Platypoecilus maculatus)" "" "" "GO:0007165" "IEA:InterPro;signal transduction" "" "" "PF00531;PF00791;PF12796;PF00023" "8;1;Death;Ank_2;Ank;ZU5;2" "" "" "IPR000906;IPR000488;IPR020683;IPR011029;IPR002110" "Death_domain;DEATH-like_dom;Ankyrin_rpt;Ankyrin_rpt-contain_dom;ZU5"
"XLOC_000247" 2134.67172332271 0.279642938985335 0.0528217077054993 5.2940912199289 1.19609720339578e-07 1.43196757190543e-05 "TCONS_00001819" "5422" "400398" "gnl|BL_ORD_ID|400398" "H2TE15_TAKRU" "1352" "3499" "0" "591" "2756" "853" "1580" "3" "0" "648" "6" "728" "Uncharacterized protein;" "Takifugu rubripes (Japanese pufferfish) (Fugu rubripes)" "" "" "GO:0007165" "IEA:InterPro;signal transduction" "" "" "PF00531;PF00791;PF12796" "8;1;Death;Ank_2;ZU5" "" "" "IPR000906;IPR000488;IPR020683;IPR011029;IPR002110" "Death_domain;DEATH-like_dom;Ankyrin_rpt;Ankyrin_rpt-contain_dom;ZU5"
"XLOC_000247" 2134.67172332271 0.279642938985335 0.0528217077054993 5.2940912199289 1.19609720339578e-07 1.43196757190543e-05 "TCONS_00001820" "6289" "612964" "gnl|BL_ORD_ID|612964" "M3ZNK9_XIPMA" "1365" "3532" "0" "591" "3020" "820" "1675" "3" "0" "692" "58" "862" "Uncharacterized protein;" "Xiphophorus maculatus (Southern platyfish) (Platypoecilus maculatus)" "" "" "GO:0007165" "IEA:InterPro;signal transduction" "" "" "PF00531;PF00791;PF12796;PF00023" "8;1;Death;Ank_2;Ank;ZU5;2" "" "" "IPR000906;IPR000488;IPR020683;IPR011029;IPR002110" "Death_domain;DEATH-like_dom;Ankyrin_rpt;Ankyrin_rpt-contain_dom;ZU5"
"XLOC_000247" 2134.67172332271 0.279642938985335 0.0528217077054993 5.2940912199289 1.19609720339578e-07 1.43196757190543e-05 "TCONS_00001821" "6163" "612964" "gnl|BL_ORD_ID|612964" "M3ZNK9_XIPMA" "1366" "3535" "0" "591" "3020" "820" "1675" "3" "0" "692" "58" "862" "Uncharacterized protein;" "Xiphophorus maculatus (Southern platyfish) (Platypoecilus maculatus)" "" "" "GO:0007165" "IEA:InterPro;signal transduction" "" "" "PF00531;PF00791;PF12796;PF00023" "8;1;Death;Ank_2;Ank;ZU5;2" "" "" "IPR000906;IPR000488;IPR020683;IPR011029;IPR002110" "Death_domain;DEATH-like_dom;Ankyrin_rpt;Ankyrin_rpt-contain_dom;ZU5"
"XLOC_000247" 2134.67172332271 0.279642938985335 0.0528217077054993 5.2940912199289 1.19609720339578e-07 1.43196757190543e-05 "TCONS_00001822" "5467" "249899" "gnl|BL_ORD_ID|249899" "F8W371_DANRE" "1392" "3603" "0" "591" "3302" "866" "1770" "3" "0" "722" "25" "917" "Uncharacterized protein;" "Danio rerio (Zebrafish) (Brachydanio rerio)" "" "" "GO:0007165" "IEA:InterPro;signal transduction" "" "" "PF00531;PF00791;PF12796;PF00023" "1;Death;Ank_2;3;Ank;7;ZU5" "" "" "IPR000906;IPR000488;IPR020683;IPR011029;IPR002110" "Death_domain;DEATH-like_dom;Ankyrin_rpt;Ankyrin_rpt-contain_dom;ZU5"
"XLOC_000247" 2134.67172332271 0.279642938985335 0.0528217077054993 5.2940912199289 1.19609720339578e-07 1.43196757190543e-05 "TCONS_00001823" "5266" "249899" "gnl|BL_ORD_ID|249899" "F8W371_DANRE" "1353" "3501" "0" "591" "3038" "866" "1678" "3" "0" "675" "15" "822" "Uncharacterized protein;" "Danio rerio (Zebrafish) (Brachydanio rerio)" "" "" "GO:0007165" "IEA:InterPro;signal transduction" "" "" "PF00531;PF00791;PF12796;PF00023" "1;Death;Ank_2;3;Ank;7;ZU5" "" "" "IPR000906;IPR000488;IPR020683;IPR011029;IPR002110" "Death_domain;DEATH-like_dom;Ankyrin_rpt;Ankyrin_rpt-contain_dom;ZU5"
"XLOC_000247" 2134.67172332271 0.279642938985335 0.0528217077054993 5.2940912199289 1.19609720339578e-07 1.43196757190543e-05 "TCONS_00001824" "6367" "612964" "gnl|BL_ORD_ID|612964" "M3ZNK9_XIPMA" "1366" "3534" "0" "591" "3020" "820" "1675" "3" "0" "692" "58" "862" "Uncharacterized protein;" "Xiphophorus maculatus (Southern platyfish) (Platypoecilus maculatus)" "" "" "GO:0007165" "IEA:InterPro;signal transduction" "" "" "PF00531;PF00791;PF12796;PF00023" "8;1;Death;Ank_2;Ank;ZU5;2" "" "" "IPR000906;IPR000488;IPR020683;IPR011029;IPR002110" "Death_domain;DEATH-like_dom;Ankyrin_rpt;Ankyrin_rpt-contain_dom;ZU5"
"XLOC_000247" 2134.67172332271 0.279642938985335 0.0528217077054993 5.2940912199289 1.19609720339578e-07 1.43196757190543e-05 "TCONS_00001825" "8654" "612964" "gnl|BL_ORD_ID|612964" "M3ZNK9_XIPMA" "2812" "7289" "0" "478" "5349" "6" "1692" "1" "0" "1410" "113" "1712" "Uncharacterized protein;" "Xiphophorus maculatus (Southern platyfish) (Platypoecilus maculatus)" "" "" "GO:0007165" "IEA:InterPro;signal transduction" "" "" "PF00531;PF00791;PF12796;PF00023" "8;1;Death;Ank_2;Ank;ZU5;2" "" "" "IPR000906;IPR000488;IPR020683;IPR011029;IPR002110" "Death_domain;DEATH-like_dom;Ankyrin_rpt;Ankyrin_rpt-contain_dom;ZU5"
"XLOC_000247" 2134.67172332271 0.279642938985335 0.0528217077054993 5.2940912199289 1.19609720339578e-07 1.43196757190543e-05 "TCONS_00001826" "8474" "612964" "gnl|BL_ORD_ID|612964" "M3ZNK9_XIPMA" "2892" "7497" "0" "478" "5448" "6" "1692" "1" "0" "1441" "80" "1712" "Uncharacterized protein;" "Xiphophorus maculatus (Southern platyfish) (Platypoecilus maculatus)" "" "" "GO:0007165" "IEA:InterPro;signal transduction" "" "" "PF00531;PF00791;PF12796;PF00023" "8;1;Death;Ank_2;Ank;ZU5;2" "" "" "IPR000906;IPR000488;IPR020683;IPR011029;IPR002110" "Death_domain;DEATH-like_dom;Ankyrin_rpt;Ankyrin_rpt-contain_dom;ZU5"
"XLOC_000247" 2134.67172332271 0.279642938985335 0.0528217077054993 5.2940912199289 1.19609720339578e-07 1.43196757190543e-05 "TCONS_00001827" "9541" "612964" "gnl|BL_ORD_ID|612964" "M3ZNK9_XIPMA" "2893" "7499" "0" "478" "5448" "6" "1692" "1" "0" "1441" "80" "1712" "Uncharacterized protein;" "Xiphophorus maculatus (Southern platyfish) (Platypoecilus maculatus)" "" "" "GO:0007165" "IEA:InterPro;signal transduction" "" "" "PF00531;PF00791;PF12796;PF00023" "8;1;Death;Ank_2;Ank;ZU5;2" "" "" "IPR000906;IPR000488;IPR020683;IPR011029;IPR002110" "Death_domain;DEATH-like_dom;Ankyrin_rpt;Ankyrin_rpt-contain_dom;ZU5"
"XLOC_000247" 2134.67172332271 0.279642938985335 0.0528217077054993 5.2940912199289 1.19609720339578e-07 1.43196757190543e-05 "TCONS_00001828" "7775" "249899" "gnl|BL_ORD_ID|249899" "F8W371_DANRE" "2870" "7439" "0" "481" "5610" "40" "1770" "1" "0" "1434" "51" "1746" "Uncharacterized protein;" "Danio rerio (Zebrafish) (Brachydanio rerio)" "" "" "GO:0007165" "IEA:InterPro;signal transduction" "" "" "PF00531;PF00791;PF12796;PF00023" "1;Death;Ank_2;3;Ank;7;ZU5" "" "" "IPR000906;IPR000488;IPR020683;IPR011029;IPR002110" "Death_domain;DEATH-like_dom;Ankyrin_rpt;Ankyrin_rpt-contain_dom;ZU5"
"XLOC_000247" 2134.67172332271 0.279642938985335 0.0528217077054993 5.2940912199289 1.19609720339578e-07 1.43196757190543e-05 "TCONS_00001829" "8914" "612964" "gnl|BL_ORD_ID|612964" "M3ZNK9_XIPMA" "2823" "7316" "0" "478" "5292" "6" "1692" "1" "0" "1410" "94" "1693" "Uncharacterized protein;" "Xiphophorus maculatus (Southern platyfish) (Platypoecilus maculatus)" "" "" "GO:0007165" "IEA:InterPro;signal transduction" "" "" "PF00531;PF00791;PF12796;PF00023" "8;1;Death;Ank_2;Ank;ZU5;2" "" "" "IPR000906;IPR000488;IPR020683;IPR011029;IPR002110" "Death_domain;DEATH-like_dom;Ankyrin_rpt;Ankyrin_rpt-contain_dom;ZU5"
"XLOC_000247" 2134.67172332271 0.279642938985335 0.0528217077054993 5.2940912199289 1.19609720339578e-07 1.43196757190543e-05 "TCONS_00001830" "8232" "612964" "gnl|BL_ORD_ID|612964" "M3ZNK9_XIPMA" "2823" "7316" "0" "478" "5292" "6" "1692" "1" "0" "1410" "94" "1693" "Uncharacterized protein;" "Xiphophorus maculatus (Southern platyfish) (Platypoecilus maculatus)" "" "" "GO:0007165" "IEA:InterPro;signal transduction" "" "" "PF00531;PF00791;PF12796;PF00023" "8;1;Death;Ank_2;Ank;ZU5;2" "" "" "IPR000906;IPR000488;IPR020683;IPR011029;IPR002110" "Death_domain;DEATH-like_dom;Ankyrin_rpt;Ankyrin_rpt-contain_dom;ZU5"
"XLOC_000247" 2134.67172332271 0.279642938985335 0.0528217077054993 5.2940912199289 1.19609720339578e-07 1.43196757190543e-05 "TCONS_00001831" "8594" "612964" "gnl|BL_ORD_ID|612964" "M3ZNK9_XIPMA" "2824" "7319" "0" "478" "5292" "6" "1692" "1" "0" "1410" "94" "1693" "Uncharacterized protein;" "Xiphophorus maculatus (Southern platyfish) (Platypoecilus maculatus)" "" "" "GO:0007165" "IEA:InterPro;signal transduction" "" "" "PF00531;PF00791;PF12796;PF00023" "8;1;Death;Ank_2;Ank;ZU5;2" "" "" "IPR000906;IPR000488;IPR020683;IPR011029;IPR002110" "Death_domain;DEATH-like_dom;Ankyrin_rpt;Ankyrin_rpt-contain_dom;ZU5"
"XLOC_000247" 2134.67172332271 0.279642938985335 0.0528217077054993 5.2940912199289 1.19609720339578e-07 1.43196757190543e-05 "TCONS_00001832" "7694" "249899" "gnl|BL_ORD_ID|249899" "F8W371_DANRE" "2803" "7265" "0" "481" "5529" "40" "1770" "1" "0" "1415" "70" "1742" "Uncharacterized protein;" "Danio rerio (Zebrafish) (Brachydanio rerio)" "" "" "GO:0007165" "IEA:InterPro;signal transduction" "" "" "PF00531;PF00791;PF12796;PF00023" "1;Death;Ank_2;3;Ank;7;ZU5" "" "" "IPR000906;IPR000488;IPR020683;IPR011029;IPR002110" "Death_domain;DEATH-like_dom;Ankyrin_rpt;Ankyrin_rpt-contain_dom;ZU5"
"XLOC_000247" 2134.67172332271 0.279642938985335 0.0528217077054993 5.2940912199289 1.19609720339578e-07 1.43196757190543e-05 "TCONS_00001833" "7853" "249899" "gnl|BL_ORD_ID|249899" "F8W371_DANRE" "2889" "7487" "0" "481" "5688" "40" "1770" "1" "0" "1451" "33" "1750" "Uncharacterized protein;" "Danio rerio (Zebrafish) (Brachydanio rerio)" "" "" "GO:0007165" "IEA:InterPro;signal transduction" "" "" "PF00531;PF00791;PF12796;PF00023" "1;Death;Ank_2;3;Ank;7;ZU5" "" "" "IPR000906;IPR000488;IPR020683;IPR011029;IPR002110" "Death_domain;DEATH-like_dom;Ankyrin_rpt;Ankyrin_rpt-contain_dom;ZU5"
"XLOC_000247" 2134.67172332271 0.279642938985335 0.0528217077054993 5.2940912199289 1.19609720339578e-07 1.43196757190543e-05 "TCONS_00001834" "7697" "249899" "gnl|BL_ORD_ID|249899" "F8W371_DANRE" "2805" "7271" "0" "481" "5532" "40" "1770" "1" "0" "1416" "71" "1743" "Uncharacterized protein;" "Danio rerio (Zebrafish) (Brachydanio rerio)" "" "" "GO:0007165" "IEA:InterPro;signal transduction" "" "" "PF00531;PF00791;PF12796;PF00023" "1;Death;Ank_2;3;Ank;7;ZU5" "" "" "IPR000906;IPR000488;IPR020683;IPR011029;IPR002110" "Death_domain;DEATH-like_dom;Ankyrin_rpt;Ankyrin_rpt-contain_dom;ZU5"
"XLOC_000247" 2134.67172332271 0.279642938985335 0.0528217077054993 5.2940912199289 1.19609720339578e-07 1.43196757190543e-05 "TCONS_00001835" "7751" "249899" "gnl|BL_ORD_ID|249899" "F8W371_DANRE" "2807" "7275" "0" "481" "5586" "40" "1770" "1" "0" "1419" "65" "1749" "Uncharacterized protein;" "Danio rerio (Zebrafish) (Brachydanio rerio)" "" "" "GO:0007165" "IEA:InterPro;signal transduction" "" "" "PF00531;PF00791;PF12796;PF00023" "1;Death;Ank_2;3;Ank;7;ZU5" "" "" "IPR000906;IPR000488;IPR020683;IPR011029;IPR002110" "Death_domain;DEATH-like_dom;Ankyrin_rpt;Ankyrin_rpt-contain_dom;ZU5"
"XLOC_000247" 2134.67172332271 0.279642938985335 0.0528217077054993 5.2940912199289 1.19609720339578e-07 1.43196757190543e-05 "TCONS_00001836" "8093" "295913" "gnl|BL_ORD_ID|295913" "G3P6B6_GASAC" "2710" "7023" "0" "475" "4839" "20" "1515" "1" "0" "1333" "61" "1506" "Uncharacterized protein;" "Gasterosteus aculeatus (Three-spined stickleback)" "" "" "GO:0007165" "IEA:InterPro;signal transduction" "" "" "PF00531;PF00791;PF12796;PF00023" "1;Death;Ank_2;3;Ank;7;ZU5" "" "" "IPR000906;IPR000488;IPR020683;IPR011029;IPR002110" "Death_domain;DEATH-like_dom;Ankyrin_rpt;Ankyrin_rpt-contain_dom;ZU5"
"XLOC_000247" 2134.67172332271 0.279642938985335 0.0528217077054993 5.2940912199289 1.19609720339578e-07 1.43196757190543e-05 "TCONS_00001837" "8675" "612964" "gnl|BL_ORD_ID|612964" "M3ZNK9_XIPMA" "2824" "7319" "0" "478" "5373" "6" "1692" "1" "0" "1415" "105" "1712" "Uncharacterized protein;" "Xiphophorus maculatus (Southern platyfish) (Platypoecilus maculatus)" "" "" "GO:0007165" "IEA:InterPro;signal transduction" "" "" "PF00531;PF00791;PF12796;PF00023" "8;1;Death;Ank_2;Ank;ZU5;2" "" "" "IPR000906;IPR000488;IPR020683;IPR011029;IPR002110" "Death_domain;DEATH-like_dom;Ankyrin_rpt;Ankyrin_rpt-contain_dom;ZU5"
"XLOC_000247" 2134.67172332271 0.279642938985335 0.0528217077054993 5.2940912199289 1.19609720339578e-07 1.43196757190543e-05 "TCONS_00001838" "8318" "612964" "gnl|BL_ORD_ID|612964" "M3ZNK9_XIPMA" "2823" "7316" "0" "478" "5292" "6" "1692" "1" "0" "1410" "94" "1693" "Uncharacterized protein;" "Xiphophorus maculatus (Southern platyfish) (Platypoecilus maculatus)" "" "" "GO:0007165" "IEA:InterPro;signal transduction" "" "" "PF00531;PF00791;PF12796;PF00023" "8;1;Death;Ank_2;Ank;ZU5;2" "" "" "IPR000906;IPR000488;IPR020683;IPR011029;IPR002110" "Death_domain;DEATH-like_dom;Ankyrin_rpt;Ankyrin_rpt-contain_dom;ZU5"
"XLOC_000247" 2134.67172332271 0.279642938985335 0.0528217077054993 5.2940912199289 1.19609720339578e-07 1.43196757190543e-05 "TCONS_00001839" "7481" "612964" "gnl|BL_ORD_ID|612964" "M3ZNK9_XIPMA" "2812" "7287" "0" "478" "4986" "6" "1562" "1" "0" "1377" "56" "1558" "Uncharacterized protein;" "Xiphophorus maculatus (Southern platyfish) (Platypoecilus maculatus)" "" "" "GO:0007165" "IEA:InterPro;signal transduction" "" "" "PF00531;PF00791;PF12796;PF00023" "8;1;Death;Ank_2;Ank;ZU5;2" "" "" "IPR000906;IPR000488;IPR020683;IPR011029;IPR002110" "Death_domain;DEATH-like_dom;Ankyrin_rpt;Ankyrin_rpt-contain_dom;ZU5"
"XLOC_000247" 2134.67172332271 0.279642938985335 0.0528217077054993 5.2940912199289 1.19609720339578e-07 1.43196757190543e-05 "TCONS_00001840" "8225" "249899" "gnl|BL_ORD_ID|249899" "F8W371_DANRE" "2768" "7174" "0" "481" "5325" "40" "1678" "1" "0" "1373" "56" "1655" "Uncharacterized protein;" "Danio rerio (Zebrafish) (Brachydanio rerio)" "" "" "GO:0007165" "IEA:InterPro;signal transduction" "" "" "PF00531;PF00791;PF12796;PF00023" "1;Death;Ank_2;3;Ank;7;ZU5" "" "" "IPR000906;IPR000488;IPR020683;IPR011029;IPR002110" "Death_domain;DEATH-like_dom;Ankyrin_rpt;Ankyrin_rpt-contain_dom;ZU5"
"XLOC_000247" 2134.67172332271 0.279642938985335 0.0528217077054993 5.2940912199289 1.19609720339578e-07 1.43196757190543e-05 "TCONS_00001841" "8813" "612964" "gnl|BL_ORD_ID|612964" "M3ZNK9_XIPMA" "2944" "7631" "0" "478" "5511" "6" "1692" "1" "0" "1459" "59" "1712" "Uncharacterized protein;" "Xiphophorus maculatus (Southern platyfish) (Platypoecilus maculatus)" "" "" "GO:0007165" "IEA:InterPro;signal transduction" "" "" "PF00531;PF00791;PF12796;PF00023" "8;1;Death;Ank_2;Ank;ZU5;2" "" "" "IPR000906;IPR000488;IPR020683;IPR011029;IPR002110" "Death_domain;DEATH-like_dom;Ankyrin_rpt;Ankyrin_rpt-contain_dom;ZU5"
"XLOC_000247" 2134.67172332271 0.279642938985335 0.0528217077054993 5.2940912199289 1.19609720339578e-07 1.43196757190543e-05 "TCONS_00001842" "9224" "612964" "gnl|BL_ORD_ID|612964" "M3ZNK9_XIPMA" "2893" "7499" "0" "478" "5448" "6" "1692" "1" "0" "1441" "80" "1712" "Uncharacterized protein;" "Xiphophorus maculatus (Southern platyfish) (Platypoecilus maculatus)" "" "" "GO:0007165" "IEA:InterPro;signal transduction" "" "" "PF00531;PF00791;PF12796;PF00023" "8;1;Death;Ank_2;Ank;ZU5;2" "" "" "IPR000906;IPR000488;IPR020683;IPR011029;IPR002110" "Death_domain;DEATH-like_dom;Ankyrin_rpt;Ankyrin_rpt-contain_dom;ZU5"
"XLOC_000247" 2134.67172332271 0.279642938985335 0.0528217077054993 5.2940912199289 1.19609720339578e-07 1.43196757190543e-05 "TCONS_00001843" "8548" "612964" "gnl|BL_ORD_ID|612964" "M3ZNK9_XIPMA" "2810" "7283" "0" "478" "4986" "6" "1562" "1" "0" "1377" "56" "1558" "Uncharacterized protein;" "Xiphophorus maculatus (Southern platyfish) (Platypoecilus maculatus)" "" "" "GO:0007165" "IEA:InterPro;signal transduction" "" "" "PF00531;PF00791;PF12796;PF00023" "8;1;Death;Ank_2;Ank;ZU5;2" "" "" "IPR000906;IPR000488;IPR020683;IPR011029;IPR002110" "Death_domain;DEATH-like_dom;Ankyrin_rpt;Ankyrin_rpt-contain_dom;ZU5"
"XLOC_000247" 2134.67172332271 0.279642938985335 0.0528217077054993 5.2940912199289 1.19609720339578e-07 1.43196757190543e-05 "TCONS_00001844" "8618" "612964" "gnl|BL_ORD_ID|612964" "M3ZNK9_XIPMA" "2818" "7304" "0" "478" "5316" "6" "1692" "1" "0" "1410" "102" "1701" "Uncharacterized protein;" "Xiphophorus maculatus (Southern platyfish) (Platypoecilus maculatus)" "" "" "GO:0007165" "IEA:InterPro;signal transduction" "" "" "PF00531;PF00791;PF12796;PF00023" "8;1;Death;Ank_2;Ank;ZU5;2" "" "" "IPR000906;IPR000488;IPR020683;IPR011029;IPR002110" "Death_domain;DEATH-like_dom;Ankyrin_rpt;Ankyrin_rpt-contain_dom;ZU5"
"XLOC_000247" 2134.67172332271 0.279642938985335 0.0528217077054993 5.2940912199289 1.19609720339578e-07 1.43196757190543e-05 "TCONS_00001845" "8597" "612964" "gnl|BL_ORD_ID|612964" "M3ZNK9_XIPMA" "2824" "7319" "0" "478" "5292" "6" "1692" "1" "0" "1410" "94" "1693" "Uncharacterized protein;" "Xiphophorus maculatus (Southern platyfish) (Platypoecilus maculatus)" "" "" "GO:0007165" "IEA:InterPro;signal transduction" "" "" "PF00531;PF00791;PF12796;PF00023" "8;1;Death;Ank_2;Ank;ZU5;2" "" "" "IPR000906;IPR000488;IPR020683;IPR011029;IPR002110" "Death_domain;DEATH-like_dom;Ankyrin_rpt;Ankyrin_rpt-contain_dom;ZU5"
"XLOC_000247" 2134.67172332271 0.279642938985335 0.0528217077054993 5.2940912199289 1.19609720339578e-07 1.43196757190543e-05 "TCONS_00001846" "9122" "612964" "gnl|BL_ORD_ID|612964" "M3ZNK9_XIPMA" "2813" "7290" "0" "478" "5349" "6" "1692" "1" "0" "1410" "113" "1712" "Uncharacterized protein;" "Xiphophorus maculatus (Southern platyfish) (Platypoecilus maculatus)" "" "" "GO:0007165" "IEA:InterPro;signal transduction" "" "" "PF00531;PF00791;PF12796;PF00023" "8;1;Death;Ank_2;Ank;ZU5;2" "" "" "IPR000906;IPR000488;IPR020683;IPR011029;IPR002110" "Death_domain;DEATH-like_dom;Ankyrin_rpt;Ankyrin_rpt-contain_dom;ZU5"
"XLOC_000247" 2134.67172332271 0.279642938985335 0.0528217077054993 5.2940912199289 1.19609720339578e-07 1.43196757190543e-05 "TCONS_00001847" "8660" "612964" "gnl|BL_ORD_ID|612964" "M3ZNK9_XIPMA" "2875" "7452" "0" "478" "5355" "6" "1692" "1" "0" "1428" "73" "1693" "Uncharacterized protein;" "Xiphophorus maculatus (Southern platyfish) (Platypoecilus maculatus)" "" "" "GO:0007165" "IEA:InterPro;signal transduction" "" "" "PF00531;PF00791;PF12796;PF00023" "8;1;Death;Ank_2;Ank;ZU5;2" "" "" "IPR000906;IPR000488;IPR020683;IPR011029;IPR002110" "Death_domain;DEATH-like_dom;Ankyrin_rpt;Ankyrin_rpt-contain_dom;ZU5"
"XLOC_000247" 2134.67172332271 0.279642938985335 0.0528217077054993 5.2940912199289 1.19609720339578e-07 1.43196757190543e-05 "TCONS_00001848" "8641" "249899" "gnl|BL_ORD_ID|249899" "F8W371_DANRE" "2843" "7369" "0" "481" "5346" "40" "1656" "1" "0" "1387" "19" "1629" "Uncharacterized protein;" "Danio rerio (Zebrafish) (Brachydanio rerio)" "" "" "GO:0007165" "IEA:InterPro;signal transduction" "" "" "PF00531;PF00791;PF12796;PF00023" "1;Death;Ank_2;3;Ank;7;ZU5" "" "" "IPR000906;IPR000488;IPR020683;IPR011029;IPR002110" "Death_domain;DEATH-like_dom;Ankyrin_rpt;Ankyrin_rpt-contain_dom;ZU5"
"XLOC_000247" 2134.67172332271 0.279642938985335 0.0528217077054993 5.2940912199289 1.19609720339578e-07 1.43196757190543e-05 "TCONS_00001849" "8320" "612964" "gnl|BL_ORD_ID|612964" "M3ZNK9_XIPMA" "2824" "7318" "0" "478" "5292" "6" "1692" "1" "0" "1410" "94" "1693" "Uncharacterized protein;" "Xiphophorus maculatus (Southern platyfish) (Platypoecilus maculatus)" "" "" "GO:0007165" "IEA:InterPro;signal transduction" "" "" "PF00531;PF00791;PF12796;PF00023" "8;1;Death;Ank_2;Ank;ZU5;2" "" "" "IPR000906;IPR000488;IPR020683;IPR011029;IPR002110" "Death_domain;DEATH-like_dom;Ankyrin_rpt;Ankyrin_rpt-contain_dom;ZU5"
"XLOC_000247" 2134.67172332271 0.279642938985335 0.0528217077054993 5.2940912199289 1.19609720339578e-07 1.43196757190543e-05 "TCONS_00001850" "8678" "612964" "gnl|BL_ORD_ID|612964" "M3ZNK9_XIPMA" "2824" "7319" "0" "478" "5373" "6" "1692" "1" "0" "1415" "105" "1712" "Uncharacterized protein;" "Xiphophorus maculatus (Southern platyfish) (Platypoecilus maculatus)" "" "" "GO:0007165" "IEA:InterPro;signal transduction" "" "" "PF00531;PF00791;PF12796;PF00023" "8;1;Death;Ank_2;Ank;ZU5;2" "" "" "IPR000906;IPR000488;IPR020683;IPR011029;IPR002110" "Death_domain;DEATH-like_dom;Ankyrin_rpt;Ankyrin_rpt-contain_dom;ZU5"
"XLOC_000247" 2134.67172332271 0.279642938985335 0.0528217077054993 5.2940912199289 1.19609720339578e-07 1.43196757190543e-05 "TCONS_00001851" "8597" "501272" "gnl|BL_ORD_ID|501272" "I3IVU9_ORENI" "2023" "5239" "0" "445" "3729" "1" "1161" "1" "0" "1008" "66" "1161" "Uncharacterized protein;" "Oreochromis niloticus (Nile tilapia) (Tilapia nilotica)" "" "" "GO:0007165" "IEA:InterPro;signal transduction" "" "" "PF00531;PF00791;PF12796;PF00023" "1;Death;Ank_2;Ank;7;ZU5;2" "" "" "IPR000906;IPR000488;IPR020683;IPR011029;IPR002110" "Death_domain;DEATH-like_dom;Ankyrin_rpt;Ankyrin_rpt-contain_dom;ZU5"
"XLOC_000247" 2134.67172332271 0.279642938985335 0.0528217077054993 5.2940912199289 1.19609720339578e-07 1.43196757190543e-05 "TCONS_00001852" "8753" "612964" "gnl|BL_ORD_ID|612964" "M3ZNK9_XIPMA" "2895" "7504" "0" "478" "5448" "6" "1692" "1" "0" "1441" "80" "1712" "Uncharacterized protein;" "Xiphophorus maculatus (Southern platyfish) (Platypoecilus maculatus)" "" "" "GO:0007165" "IEA:InterPro;signal transduction" "" "" "PF00531;PF00791;PF12796;PF00023" "8;1;Death;Ank_2;Ank;ZU5;2" "" "" "IPR000906;IPR000488;IPR020683;IPR011029;IPR002110" "Death_domain;DEATH-like_dom;Ankyrin_rpt;Ankyrin_rpt-contain_dom;ZU5"
"XLOC_000247" 2134.67172332271 0.279642938985335 0.0528217077054993 5.2940912199289 1.19609720339578e-07 1.43196757190543e-05 "TCONS_00001853" "8651" "612964" "gnl|BL_ORD_ID|612964" "M3ZNK9_XIPMA" "2812" "7289" "0" "478" "5349" "6" "1692" "1" "0" "1410" "113" "1712" "Uncharacterized protein;" "Xiphophorus maculatus (Southern platyfish) (Platypoecilus maculatus)" "" "" "GO:0007165" "IEA:InterPro;signal transduction" "" "" "PF00531;PF00791;PF12796;PF00023" "8;1;Death;Ank_2;Ank;ZU5;2" "" "" "IPR000906;IPR000488;IPR020683;IPR011029;IPR002110" "Death_domain;DEATH-like_dom;Ankyrin_rpt;Ankyrin_rpt-contain_dom;ZU5"
"XLOC_000247" 2134.67172332271 0.279642938985335 0.0528217077054993 5.2940912199289 1.19609720339578e-07 1.43196757190543e-05 "TCONS_00001854" "8750" "612964" "gnl|BL_ORD_ID|612964" "M3ZNK9_XIPMA" "2893" "7498" "0" "478" "5448" "6" "1692" "1" "0" "1441" "80" "1712" "Uncharacterized protein;" "Xiphophorus maculatus (Southern platyfish) (Platypoecilus maculatus)" "" "" "GO:0007165" "IEA:InterPro;signal transduction" "" "" "PF00531;PF00791;PF12796;PF00023" "8;1;Death;Ank_2;Ank;ZU5;2" "" "" "IPR000906;IPR000488;IPR020683;IPR011029;IPR002110" "Death_domain;DEATH-like_dom;Ankyrin_rpt;Ankyrin_rpt-contain_dom;ZU5"
"XLOC_000247" 2134.67172332271 0.279642938985335 0.0528217077054993 5.2940912199289 1.19609720339578e-07 1.43196757190543e-05 "TCONS_00001855" "9385" "612964" "gnl|BL_ORD_ID|612964" "M3ZNK9_XIPMA" "2823" "7316" "0" "478" "5292" "6" "1692" "1" "0" "1410" "94" "1693" "Uncharacterized protein;" "Xiphophorus maculatus (Southern platyfish) (Platypoecilus maculatus)" "" "" "GO:0007165" "IEA:InterPro;signal transduction" "" "" "PF00531;PF00791;PF12796;PF00023" "8;1;Death;Ank_2;Ank;ZU5;2" "" "" "IPR000906;IPR000488;IPR020683;IPR011029;IPR002110" "Death_domain;DEATH-like_dom;Ankyrin_rpt;Ankyrin_rpt-contain_dom;ZU5"
"XLOC_000247" 2134.67172332271 0.279642938985335 0.0528217077054993 5.2940912199289 1.19609720339578e-07 1.43196757190543e-05 "TCONS_00001856" "7778" "249899" "gnl|BL_ORD_ID|249899" "F8W371_DANRE" "2820" "7308" "0" "481" "5613" "40" "1770" "1" "0" "1425" "58" "1750" "Uncharacterized protein;" "Danio rerio (Zebrafish) (Brachydanio rerio)" "" "" "GO:0007165" "IEA:InterPro;signal transduction" "" "" "PF00531;PF00791;PF12796;PF00023" "1;Death;Ank_2;3;Ank;7;ZU5" "" "" "IPR000906;IPR000488;IPR020683;IPR011029;IPR002110" "Death_domain;DEATH-like_dom;Ankyrin_rpt;Ankyrin_rpt-contain_dom;ZU5"
"XLOC_000247" 2134.67172332271 0.279642938985335 0.0528217077054993 5.2940912199289 1.19609720339578e-07 1.43196757190543e-05 "TCONS_00001857" "8142" "612964" "gnl|BL_ORD_ID|612964" "M3ZNK9_XIPMA" "2825" "7323" "0" "26" "4840" "6" "1692" "2" "0" "1410" "94" "1693" "Uncharacterized protein;" "Xiphophorus maculatus (Southern platyfish) (Platypoecilus maculatus)" "" "" "GO:0007165" "IEA:InterPro;signal transduction" "" "" "PF00531;PF00791;PF12796;PF00023" "8;1;Death;Ank_2;Ank;ZU5;2" "" "" "IPR000906;IPR000488;IPR020683;IPR011029;IPR002110" "Death_domain;DEATH-like_dom;Ankyrin_rpt;Ankyrin_rpt-contain_dom;ZU5"
"XLOC_000247" 2134.67172332271 0.279642938985335 0.0528217077054993 5.2940912199289 1.19609720339578e-07 1.43196757190543e-05 "TCONS_00001858" "8013" "612964" "gnl|BL_ORD_ID|612964" "M3ZNK9_XIPMA" "2811" "7285" "0" "116" "4987" "6" "1692" "2" "0" "1410" "113" "1712" "Uncharacterized protein;" "Xiphophorus maculatus (Southern platyfish) (Platypoecilus maculatus)" "" "" "GO:0007165" "IEA:InterPro;signal transduction" "" "" "PF00531;PF00791;PF12796;PF00023" "8;1;Death;Ank_2;Ank;ZU5;2" "" "" "IPR000906;IPR000488;IPR020683;IPR011029;IPR002110" "Death_domain;DEATH-like_dom;Ankyrin_rpt;Ankyrin_rpt-contain_dom;ZU5"
"XLOC_000247" 2134.67172332271 0.279642938985335 0.0528217077054993 5.2940912199289 1.19609720339578e-07 1.43196757190543e-05 "TCONS_00001859" "9152" "612964" "gnl|BL_ORD_ID|612964" "M3ZNK9_XIPMA" "2942" "7626" "0" "26" "5059" "6" "1692" "2" "0" "1459" "59" "1712" "Uncharacterized protein;" "Xiphophorus maculatus (Southern platyfish) (Platypoecilus maculatus)" "" "" "GO:0007165" "IEA:InterPro;signal transduction" "" "" "PF00531;PF00791;PF12796;PF00023" "8;1;Death;Ank_2;Ank;ZU5;2" "" "" "IPR000906;IPR000488;IPR020683;IPR011029;IPR002110" "Death_domain;DEATH-like_dom;Ankyrin_rpt;Ankyrin_rpt-contain_dom;ZU5"
"XLOC_000247" 2134.67172332271 0.279642938985335 0.0528217077054993 5.2940912199289 1.19609720339578e-07 1.43196757190543e-05 "TCONS_00001860" "8260" "612964" "gnl|BL_ORD_ID|612964" "M3ZNK9_XIPMA" "2818" "7304" "0" "117" "4955" "6" "1692" "3" "0" "1410" "102" "1701" "Uncharacterized protein;" "Xiphophorus maculatus (Southern platyfish) (Platypoecilus maculatus)" "" "" "GO:0007165" "IEA:InterPro;signal transduction" "" "" "PF00531;PF00791;PF12796;PF00023" "8;1;Death;Ank_2;Ank;ZU5;2" "" "" "IPR000906;IPR000488;IPR020683;IPR011029;IPR002110" "Death_domain;DEATH-like_dom;Ankyrin_rpt;Ankyrin_rpt-contain_dom;ZU5"
"XLOC_000260" 292.376986832855 -0.227361802264163 0.0652715177672722 -3.48332335513982 0.000495229816129544 0.00932802290544823 "TCONS_00001908" "2603" "297143" "gnl|BL_ORD_ID|297143" "G3P9V5_GASAC" "1191" "3080" "0" "163" "2226" "1" "690" "1" "0" "586" "2" "690" "Uncharacterized protein;" "Gasterosteus aculeatus (Three-spined stickleback)" "" "" "GO:0006396;GO:0090503;GO:0006402" "IEA:GOC;IEA:InterPro;mRNA catabolic process;RNA phosphodiester bond hydrolysis" " exonucleolytic;RNA processing" "GO:0003723;GO:0004654;GO:0000175" "polyribonucleotide nucleotidyltransferase activity;IEA:InterPro;3'-5'-exoribonuclease activity;RNA binding" "PF03725;PF01138;PF00575;PF03726;PF00013" "S1;PNPase;RNase_PH_C;1;KH_1;2;RNase_PH" "" "" "IPR012340;IPR015847;IPR003029;IPR015848;IPR027408;IPR004087;IPR004088;IPR022967;IPR001247;IPR020568;IPR012162"
"XLOC_000260" 292.376986832855 -0.227361802264163 0.0652715177672722 -3.48332335513982 0.000495229816129544 0.00932802290544823 "TCONS_00001909" "2773" "297143" "gnl|BL_ORD_ID|297143" "G3P9V5_GASAC" "1333" "3449" "0" "163" "2457" "1" "767" "1" "0" "655" "2" "767" "Uncharacterized protein;" "Gasterosteus aculeatus (Three-spined stickleback)" "" "" "GO:0006396;GO:0090503;GO:0006402" "IEA:GOC;IEA:InterPro;mRNA catabolic process;RNA phosphodiester bond hydrolysis" " exonucleolytic;RNA processing" "GO:0003723;GO:0004654;GO:0000175" "polyribonucleotide nucleotidyltransferase activity;IEA:InterPro;3'-5'-exoribonuclease activity;RNA binding" "PF03725;PF01138;PF00575;PF03726;PF00013" "S1;PNPase;RNase_PH_C;1;KH_1;2;RNase_PH" "" "" "IPR012340;IPR015847;IPR003029;IPR015848;IPR027408;IPR004087;IPR004088;IPR022967;IPR001247;IPR020568;IPR012162"
"XLOC_000260" 292.376986832855 -0.227361802264163 0.0652715177672722 -3.48332335513982 0.000495229816129544 0.00932802290544823 "TCONS_00001910" "2144" "626115" "gnl|BL_ORD_ID|626115" "M4AR70_XIPMA" "1139" "2944" "0" "163" "2139" "1" "659" "1" "0" "567" "0" "659" "Uncharacterized protein;" "Xiphophorus maculatus (Southern platyfish) (Platypoecilus maculatus)" "" "" "GO:0006396;GO:0090503;GO:0006402" "IEA:GOC;IEA:InterPro;mRNA catabolic process;RNA phosphodiester bond hydrolysis" " exonucleolytic;RNA processing" "GO:0003723;GO:0004654;GO:0000175" "polyribonucleotide nucleotidyltransferase activity;IEA:InterPro;3'-5'-exoribonuclease activity;RNA binding" "PF03725;PF01138;PF00575;PF03726;PF00013" "S1;PNPase;RNase_PH_C;1;KH_1;2;RNase_PH" "" "" "IPR012340;IPR015847;IPR003029;IPR015848;IPR027408;IPR004087;IPR004088;IPR022967;IPR001247;IPR020568;IPR012162"
"XLOC_000278" 123.735671371901 0.192306128488329 0.0646770912926658 2.97332679384325 0.00294590619271567 0.03352913050168 "TCONS_00002065" "2299" "410710" "gnl|BL_ORD_ID|410710" "H2U8N5_TAKRU" "1265" "3273" "0" "134" "2296" "1" "762" "2" "0" "662" "43" "763" "" "Takifugu rubripes (Japanese pufferfish) (Fugu rubripes)" "" "" "GO:0050790" "IEA:GOC;regulation of catalytic activity" "GO:0005083;GO:0004674;GO:0005524" "IEA:InterPro;IEA:UniProtKB-KW;protein serine/threonine kinase activity;small GTPase regulator activity;ATP binding" "PF00780;PF00069" "1;Pkinase;CNH" "" "" "IPR017441;IPR000719;IPR002290;IPR001180;IPR021160;IPR011009" "Prot_kinase_dom;MAPKKKK;Citron;Protein_kinase_ATP_BS;Kinase-like_dom;Ser/Thr_dual-sp_kinase_dom"
"XLOC_000278" 123.735671371901 0.192306128488329 0.0646770912926658 2.97332679384325 0.00294590619271567 0.03352913050168 "TCONS_00002066" "2479" "410710" "gnl|BL_ORD_ID|410710" "H2U8N5_TAKRU" "1314" "3400" "0" "134" "2476" "1" "762" "2" "0" "685" "33" "788" "" "Takifugu rubripes (Japanese pufferfish) (Fugu rubripes)" "" "" "GO:0050790" "IEA:GOC;regulation of catalytic activity" "GO:0005083;GO:0004674;GO:0005524" "IEA:InterPro;IEA:UniProtKB-KW;protein serine/threonine kinase activity;small GTPase regulator activity;ATP binding" "PF00780;PF00069" "1;Pkinase;CNH" "" "" "IPR017441;IPR000719;IPR002290;IPR001180;IPR021160;IPR011009" "Prot_kinase_dom;MAPKKKK;Citron;Protein_kinase_ATP_BS;Kinase-like_dom;Ser/Thr_dual-sp_kinase_dom"
"XLOC_000278" 123.735671371901 0.192306128488329 0.0646770912926658 2.97332679384325 0.00294590619271567 0.03352913050168 "TCONS_00002067" "2413" "410710" "gnl|BL_ORD_ID|410710" "H2U8N5_TAKRU" "1295" "3349" "0" "134" "2410" "1" "762" "2" "0" "671" "55" "788" "" "Takifugu rubripes (Japanese pufferfish) (Fugu rubripes)" "" "" "GO:0050790" "IEA:GOC;regulation of catalytic activity" "GO:0005083;GO:0004674;GO:0005524" "IEA:InterPro;IEA:UniProtKB-KW;protein serine/threonine kinase activity;small GTPase regulator activity;ATP binding" "PF00780;PF00069" "1;Pkinase;CNH" "" "" "IPR017441;IPR000719;IPR002290;IPR001180;IPR021160;IPR011009" "Prot_kinase_dom;MAPKKKK;Citron;Protein_kinase_ATP_BS;Kinase-like_dom;Ser/Thr_dual-sp_kinase_dom"
"XLOC_000278" 123.735671371901 0.192306128488329 0.0646770912926658 2.97332679384325 0.00294590619271567 0.03352913050168 "TCONS_00002068" "2338" "410710" "gnl|BL_ORD_ID|410710" "H2U8N5_TAKRU" "1294" "3348" "0" "134" "2335" "1" "762" "2" "0" "674" "30" "763" "" "Takifugu rubripes (Japanese pufferfish) (Fugu rubripes)" "" "" "GO:0050790" "IEA:GOC;regulation of catalytic activity" "GO:0005083;GO:0004674;GO:0005524" "IEA:InterPro;IEA:UniProtKB-KW;protein serine/threonine kinase activity;small GTPase regulator activity;ATP binding" "PF00780;PF00069" "1;Pkinase;CNH" "" "" "IPR017441;IPR000719;IPR002290;IPR001180;IPR021160;IPR011009" "Prot_kinase_dom;MAPKKKK;Citron;Protein_kinase_ATP_BS;Kinase-like_dom;Ser/Thr_dual-sp_kinase_dom"
"XLOC_000278" 123.735671371901 0.192306128488329 0.0646770912926658 2.97332679384325 0.00294590619271567 0.03352913050168 "TCONS_00002069" "1277" "410710" "gnl|BL_ORD_ID|410710" "H2U8N5_TAKRU" "649" "1673" "0" "217" "1236" "52" "391" "1" "0" "324" "0" "340" "" "Takifugu rubripes (Japanese pufferfish) (Fugu rubripes)" "" "" "GO:0050790" "IEA:GOC;regulation of catalytic activity" "GO:0005083;GO:0004674;GO:0005524" "IEA:InterPro;IEA:UniProtKB-KW;protein serine/threonine kinase activity;small GTPase regulator activity;ATP binding" "PF00780;PF00069" "1;Pkinase;CNH" "" "" "IPR017441;IPR000719;IPR002290;IPR001180;IPR021160;IPR011009" "Prot_kinase_dom;MAPKKKK;Citron;Protein_kinase_ATP_BS;Kinase-like_dom;Ser/Thr_dual-sp_kinase_dom"
"XLOC_000278" 123.735671371901 0.192306128488329 0.0646770912926658 2.97332679384325 0.00294590619271567 0.03352913050168 "TCONS_00002070" "1347" "410710" "gnl|BL_ORD_ID|410710" "H2U8N5_TAKRU" "748" "1931" "0" "134" "1306" "1" "391" "2" "0" "373" "0" "391" "" "Takifugu rubripes (Japanese pufferfish) (Fugu rubripes)" "" "" "GO:0050790" "IEA:GOC;regulation of catalytic activity" "GO:0005083;GO:0004674;GO:0005524" "IEA:InterPro;IEA:UniProtKB-KW;protein serine/threonine kinase activity;small GTPase regulator activity;ATP binding" "PF00780;PF00069" "1;Pkinase;CNH" "" "" "IPR017441;IPR000719;IPR002290;IPR001180;IPR021160;IPR011009" "Prot_kinase_dom;MAPKKKK;Citron;Protein_kinase_ATP_BS;Kinase-like_dom;Ser/Thr_dual-sp_kinase_dom"
"XLOC_000278" 123.735671371901 0.192306128488329 0.0646770912926658 2.97332679384325 0.00294590619271567 0.03352913050168 "TCONS_00002071" "1350" "410710" "gnl|BL_ORD_ID|410710" "H2U8N5_TAKRU" "743" "1918" "0" "134" "1309" "1" "391" "2" "0" "373" "1" "392" "" "Takifugu rubripes (Japanese pufferfish) (Fugu rubripes)" "" "" "GO:0050790" "IEA:GOC;regulation of catalytic activity" "GO:0005083;GO:0004674;GO:0005524" "IEA:InterPro;IEA:UniProtKB-KW;protein serine/threonine kinase activity;small GTPase regulator activity;ATP binding" "PF00780;PF00069" "1;Pkinase;CNH" "" "" "IPR017441;IPR000719;IPR002290;IPR001180;IPR021160;IPR011009" "Prot_kinase_dom;MAPKKKK;Citron;Protein_kinase_ATP_BS;Kinase-like_dom;Ser/Thr_dual-sp_kinase_dom"
"XLOC_000278" 123.735671371901 0.192306128488329 0.0646770912926658 2.97332679384325 0.00294590619271567 0.03352913050168 "TCONS_00002072" "1170" "410714" "gnl|BL_ORD_ID|410714" "H2U8N9_TAKRU" "643" "1657" "0" "134" "1135" "1" "334" "2" "0" "324" "0" "334" "" "Takifugu rubripes (Japanese pufferfish) (Fugu rubripes)" "" "" "GO:0050790" "IEA:GOC;regulation of catalytic activity" "GO:0005083;GO:0004674;GO:0005524" "IEA:InterPro;IEA:UniProtKB-KW;protein serine/threonine kinase activity;small GTPase regulator activity;ATP binding" "PF00780;PF00069" "1;Pkinase;CNH" "" "" "IPR017441;IPR000719;IPR002290;IPR001180;IPR021160;IPR011009" "Prot_kinase_dom;MAPKKKK;Citron;Protein_kinase_ATP_BS;Kinase-like_dom;Ser/Thr_dual-sp_kinase_dom"
"XLOC_000278" 123.735671371901 0.192306128488329 0.0646770912926658 2.97332679384325 0.00294590619271567 0.03352913050168 "TCONS_00002073" "1531" "410708" "gnl|BL_ORD_ID|410708" "H2U8N3_TAKRU" "723" "1866" "0" "134" "1258" "1" "375" "2" "0" "362" "0" "375" "" "Takifugu rubripes (Japanese pufferfish) (Fugu rubripes)" "" "" "GO:0050790" "IEA:GOC;regulation of catalytic activity" "GO:0005083;GO:0004674;GO:0005524" "IEA:InterPro;IEA:UniProtKB-KW;protein serine/threonine kinase activity;small GTPase regulator activity;ATP binding" "PF00780;PF00069" "1;Pkinase;CNH" "" "" "IPR017441;IPR000719;IPR002290;IPR001180;IPR021160;IPR011009" "Prot_kinase_dom;MAPKKKK;Citron;Protein_kinase_ATP_BS;Kinase-like_dom;Ser/Thr_dual-sp_kinase_dom"
"XLOC_000278" 123.735671371901 0.192306128488329 0.0646770912926658 2.97332679384325 0.00294590619271567 0.03352913050168 "TCONS_00002074" "340" "410715" "gnl|BL_ORD_ID|410715" "H2U8P0_TAKRU" "105" "261" "2.00613e-25" "122" "274" "1" "51" "2" "0" "49" "0" "51" "Uncharacterized protein;" "Takifugu rubripes (Japanese pufferfish) (Fugu rubripes)" "" "" "GO:0050790" "IEA:GOC;regulation of catalytic activity" "GO:0005083;GO:0005524;GO:0004672" "IEA:InterPro;IEA:UniProtKB-KW;small GTPase regulator activity;protein kinase activity;ATP binding" "PF00780;PF00069" "1;Pkinase;CNH" "" "" "IPR017441;IPR000719;IPR002290;IPR001180;IPR021160;IPR011009" "Prot_kinase_dom;MAPKKKK;Citron;Protein_kinase_ATP_BS;Kinase-like_dom;Ser/Thr_dual-sp_kinase_dom"
"XLOC_000285" 289.546743083402 -0.128206714086334 0.0441712759507291 -2.90249061922825 0.00370208247200884 0.0396009036408951 "TCONS_00002117" "3163" "294148" "gnl|BL_ORD_ID|294148" "G3P171_GASAC" "360" "922" "3.93276e-112" "40" "708" "153" "371" "1" "0" "177" "6" "224" "Uncharacterized protein;" "Gasterosteus aculeatus (Three-spined stickleback)" "" "" "" "" "" "" "PF00226;PF09320" "1;DUF1977;DnaJ" "" "" "IPR015399;IPR001623;IPR018253" "DnaJ_domain_CS;DnaJ_domain;DUF1977_DnaJ-like"
"XLOC_000285" 289.546743083402 -0.128206714086334 0.0441712759507291 -2.90249061922825 0.00370208247200884 0.0396009036408951 "TCONS_00002118" "3609" "294148" "gnl|BL_ORD_ID|294148" "G3P171_GASAC" "582" "1499" "0" "54" "1154" "1" "371" "3" "0" "288" "14" "376" "Uncharacterized protein;" "Gasterosteus aculeatus (Three-spined stickleback)" "" "" "" "" "" "" "PF00226;PF09320" "1;DUF1977;DnaJ" "" "" "IPR015399;IPR001623;IPR018253" "DnaJ_domain_CS;DnaJ_domain;DUF1977_DnaJ-like"
"XLOC_000285" 289.546743083402 -0.128206714086334 0.0441712759507291 -2.90249061922825 0.00370208247200884 0.0396009036408951 "TCONS_00002119" "3607" "294148" "gnl|BL_ORD_ID|294148" "G3P171_GASAC" "506" "1301" "2.38417e-166" "54" "1037" "1" "332" "3" "0" "250" "14" "337" "Uncharacterized protein;" "Gasterosteus aculeatus (Three-spined stickleback)" "" "" "" "" "" "" "PF00226;PF09320" "1;DUF1977;DnaJ" "" "" "IPR015399;IPR001623;IPR018253" "DnaJ_domain_CS;DnaJ_domain;DUF1977_DnaJ-like"
"XLOC_000285" 289.546743083402 -0.128206714086334 0.0441712759507291 -2.90249061922825 0.00370208247200884 0.0396009036408951 "TCONS_00002120" "4662" "294148" "gnl|BL_ORD_ID|294148" "G3P171_GASAC" "507" "1303" "1.17648e-163" "1230" "2207" "42" "371" "3" "0" "254" "14" "335" "Uncharacterized protein;" "Gasterosteus aculeatus (Three-spined stickleback)" "" "" "" "" "" "" "PF00226;PF09320" "1;DUF1977;DnaJ" "" "" "IPR015399;IPR001623;IPR018253" "DnaJ_domain_CS;DnaJ_domain;DUF1977_DnaJ-like"
"XLOC_000499" 93.6335660609671 0.385405180357298 0.097728190585855 3.94364387641779 8.02528068381716e-05 0.00248650777294666 "TCONS_00002728" "1597" "73028" "gnl|BL_ORD_ID|73028" "B5X7R1_SALSA" "641" "1651" "0" "365" "1297" "1" "311" "2" "0" "311" "0" "311" "Mitochondrial uncoupling protein 2;" "Salmo salar (Atlantic salmon)" "GO:0016021;GO:0031966" "IEA:InterPro;IEA:UniProtKB-KW;mitochondrial membrane;integral component of membrane" "GO:0006839" "IEA:InterPro;mitochondrial transport" "" "" "PF00153" "3;Mito_carr" "" "" "IPR023395;IPR002030;IPR018108" "Mt_carrier_dom;Mitochondrial_sb/sol_carrier;Mit_uncoupling"
"XLOC_000499" 93.6335660609671 0.385405180357298 0.097728190585855 3.94364387641779 8.02528068381716e-05 0.00248650777294666 "TCONS_00002729" "1646" "99493" "gnl|BL_ORD_ID|99493" "C1BL70_OSMMO" "341" "874" "5.46268e-163" "412" "951" "1" "181" "1" "0" "169" "1" "181" "Mitochondrial uncoupling protein 2;" "Osmerus mordax (Rainbow smelt) (Atherina mordax)" "GO:0016021;GO:0031966" "IEA:InterPro;IEA:UniProtKB-KW;mitochondrial membrane;integral component of membrane" "GO:0006839" "IEA:InterPro;mitochondrial transport" "" "" "PF00153" "3;Mito_carr" "" "" "IPR023395;IPR002030;IPR018108" "Mt_carrier_dom;Mitochondrial_sb/sol_carrier;Mit_uncoupling"
"XLOC_000499" 93.6335660609671 0.385405180357298 0.097728190585855 3.94364387641779 8.02528068381716e-05 0.00248650777294666 "TCONS_00002730" "1794" "73028" "gnl|BL_ORD_ID|73028" "B5X7R1_SALSA" "617" "1591" "0" "412" "1494" "1" "311" "1" "0" "311" "50" "361" "Mitochondrial uncoupling protein 2;" "Salmo salar (Atlantic salmon)" "GO:0016021;GO:0031966" "IEA:InterPro;IEA:UniProtKB-KW;mitochondrial membrane;integral component of membrane" "GO:0006839" "IEA:InterPro;mitochondrial transport" "" "" "PF00153" "3;Mito_carr" "" "" "IPR023395;IPR002030;IPR018108" "Mt_carrier_dom;Mitochondrial_sb/sol_carrier;Mit_uncoupling"
"XLOC_000499" 93.6335660609671 0.385405180357298 0.097728190585855 3.94364387641779 8.02528068381716e-05 0.00248650777294666 "TCONS_00002731" "709" "687017" "gnl|BL_ORD_ID|687017" "Q2PXW7_ONCMY" "85" "208" "1.44322e-19" "501" "638" "1" "46" "3" "0" "43" "0" "46" "Uncoupling protein 2A splice variant;" "Oncorhynchus mykiss (Rainbow trout) (Salmo gairdneri)" "GO:0016021" "IEA:UniProtKB-KW;integral component of membrane" "" "" "" "" "PF00153" "1;Mito_carr" "" "" "IPR023395;IPR018108" "Mt_carrier_dom;Mitochondrial_sb/sol_carrier"
"XLOC_000520" 103.051936581386 0.302423609534322 0.0715382264794076 4.22744069034721 2.36364450535613e-05 0.000945773797397178 "TCONS_00002832" "1989" "447078" "gnl|BL_ORD_ID|447078" "H3BW53_TETNG" "968" "2501" "0" "295" "1989" "1" "566" "1" "0" "482" "1" "566" "Uncharacterized protein;" "Tetraodon nigroviridis (Spotted green pufferfish) (ChelonodonTetraodon nigroviridis (Spotted green pufferfish) (Chelonodonnigroviridis)" "" "" "" "" "" "" "PF08514" "1;STAG" "" "" "IPR016024;IPR013721;IPR020839" "ARM-type_fold;STAG;SCD"
"XLOC_000520" 103.051936581386 0.302423609534322 0.0715382264794076 4.22744069034721 2.36364450535613e-05 0.000945773797397178 "TCONS_00002833" "1992" "447078" "gnl|BL_ORD_ID|447078" "H3BW53_TETNG" "975" "2518" "0" "295" "1992" "1" "566" "1" "0" "483" "0" "566" "Uncharacterized protein;" "Tetraodon nigroviridis (Spotted green pufferfish) (ChelonodonTetraodon nigroviridis (Spotted green pufferfish) (Chelonodonnigroviridis)" "" "" "" "" "" "" "PF08514" "1;STAG" "" "" "IPR016024;IPR013721;IPR020839" "ARM-type_fold;STAG;SCD"
"XLOC_000520" 103.051936581386 0.302423609534322 0.0715382264794076 4.22744069034721 2.36364450535613e-05 0.000945773797397178 "TCONS_00002834" "1871" "447078" "gnl|BL_ORD_ID|447078" "H3BW53_TETNG" "975" "2518" "0" "174" "1871" "1" "566" "3" "0" "483" "0" "566" "Uncharacterized protein;" "Tetraodon nigroviridis (Spotted green pufferfish) (ChelonodonTetraodon nigroviridis (Spotted green pufferfish) (Chelonodonnigroviridis)" "" "" "" "" "" "" "PF08514" "1;STAG" "" "" "IPR016024;IPR013721;IPR020839" "ARM-type_fold;STAG;SCD"
"XLOC_000520" 103.051936581386 0.302423609534322 0.0715382264794076 4.22744069034721 2.36364450535613e-05 0.000945773797397178 "TCONS_00002835" "3425" "447078" "gnl|BL_ORD_ID|447078" "H3BW53_TETNG" "975" "2520" "0" "1728" "3425" "1" "566" "3" "0" "483" "0" "566" "Uncharacterized protein;" "Tetraodon nigroviridis (Spotted green pufferfish) (ChelonodonTetraodon nigroviridis (Spotted green pufferfish) (Chelonodonnigroviridis)" "" "" "" "" "" "" "PF08514" "1;STAG" "" "" "IPR016024;IPR013721;IPR020839" "ARM-type_fold;STAG;SCD"
"XLOC_000520" 103.051936581386 0.302423609534322 0.0715382264794076 4.22744069034721 2.36364450535613e-05 0.000945773797397178 "TCONS_00002836" "3208" "447078" "gnl|BL_ORD_ID|447078" "H3BW53_TETNG" "969" "2503" "0" "1514" "3208" "1" "566" "2" "0" "482" "1" "566" "Uncharacterized protein;" "Tetraodon nigroviridis (Spotted green pufferfish) (ChelonodonTetraodon nigroviridis (Spotted green pufferfish) (Chelonodonnigroviridis)" "" "" "" "" "" "" "PF08514" "1;STAG" "" "" "IPR016024;IPR013721;IPR020839" "ARM-type_fold;STAG;SCD"
"XLOC_000520" 103.051936581386 0.302423609534322 0.0715382264794076 4.22744069034721 2.36364450535613e-05 0.000945773797397178 "TCONS_00002837" "2771" "447078" "gnl|BL_ORD_ID|447078" "H3BW53_TETNG" "974" "2517" "0" "1074" "2771" "1" "566" "3" "0" "483" "0" "566" "Uncharacterized protein;" "Tetraodon nigroviridis (Spotted green pufferfish) (ChelonodonTetraodon nigroviridis (Spotted green pufferfish) (Chelonodonnigroviridis)" "" "" "" "" "" "" "PF08514" "1;STAG" "" "" "IPR016024;IPR013721;IPR020839" "ARM-type_fold;STAG;SCD"
"XLOC_000520" 103.051936581386 0.302423609534322 0.0715382264794076 4.22744069034721 2.36364450535613e-05 0.000945773797397178 "TCONS_00002838" "2876" "447078" "gnl|BL_ORD_ID|447078" "H3BW53_TETNG" "973" "2514" "0" "1179" "2876" "1" "566" "3" "0" "483" "0" "566" "Uncharacterized protein;" "Tetraodon nigroviridis (Spotted green pufferfish) (ChelonodonTetraodon nigroviridis (Spotted green pufferfish) (Chelonodonnigroviridis)" "" "" "" "" "" "" "PF08514" "1;STAG" "" "" "IPR016024;IPR013721;IPR020839" "ARM-type_fold;STAG;SCD"
"XLOC_000520" 103.051936581386 0.302423609534322 0.0715382264794076 4.22744069034721 2.36364450535613e-05 0.000945773797397178 "TCONS_00002839" "2291" "460428" "gnl|BL_ORD_ID|460428" "H3D2L2_TETNG" "974" "2517" "0" "594" "2291" "1" "566" "3" "0" "483" "0" "566" "Uncharacterized protein;" "Tetraodon nigroviridis (Spotted green pufferfish) (ChelonodonTetraodon nigroviridis (Spotted green pufferfish) (Chelonodonnigroviridis)" "" "" "" "" "" "" "PF08514" "1;STAG" "" "" "IPR016024;IPR013721;IPR020839" "ARM-type_fold;STAG;SCD"
"XLOC_000520" 103.051936581386 0.302423609534322 0.0715382264794076 4.22744069034721 2.36364450535613e-05 0.000945773797397178 "TCONS_00002840" "2535" "506011" "gnl|BL_ORD_ID|506011" "I3J9E8_ORENI" "663" "1708" "0" "1435" "2535" "166" "528" "1" "0" "330" "4" "367" "Uncharacterized protein;" "Oreochromis niloticus (Nile tilapia) (Tilapia nilotica)" "" "" "" "" "" "" "PF08514" "1;STAG" "" "" "IPR016024;IPR013721;IPR020839" "ARM-type_fold;STAG;SCD"
"XLOC_000520" 103.051936581386 0.302423609534322 0.0715382264794076 4.22744069034721 2.36364450535613e-05 0.000945773797397178 "TCONS_00002841" "1795" "447078" "gnl|BL_ORD_ID|447078" "H3BW53_TETNG" "973" "2515" "0" "98" "1795" "1" "566" "2" "0" "483" "0" "566" "Uncharacterized protein;" "Tetraodon nigroviridis (Spotted green pufferfish) (ChelonodonTetraodon nigroviridis (Spotted green pufferfish) (Chelonodonnigroviridis)" "" "" "" "" "" "" "PF08514" "1;STAG" "" "" "IPR016024;IPR013721;IPR020839" "ARM-type_fold;STAG;SCD"
"XLOC_000543" 107.551127942984 0.238212942524401 0.0809167828703154 2.94392503105546 0.00324078491441069 0.0359646616567712 "TCONS_00003017" "9221" "419110" "gnl|BL_ORD_ID|419110" "H2UXT3_TAKRU" "1861" "4818" "0" "1140" "4682" "1" "1181" "3" "0" "1109" "20" "1191" "Uncharacterized protein;" "Takifugu rubripes (Japanese pufferfish) (Fugu rubripes)" "" "" "GO:0050790" "IEA:GOC;regulation of catalytic activity" "GO:0005083;GO:0004674;GO:0005524" "IEA:InterPro;IEA:UniProtKB-KW;protein serine/threonine kinase activity;small GTPase regulator activity;ATP binding" "PF00780;PF00069" "1;Pkinase;CNH" "" "" "IPR017441;IPR000719;IPR002290;IPR001180;IPR008271;IPR011009" "Ser/Thr_kinase_AS;Prot_kinase_dom;Citron;Protein_kinase_ATP_BS;Kinase-like_dom;Ser/Thr_dual-sp_kinase_dom"
"XLOC_000543" 107.551127942984 0.238212942524401 0.0809167828703154 2.94392503105546 0.00324078491441069 0.0359646616567712 "TCONS_00003018" "8943" "309576" "gnl|BL_ORD_ID|309576" "G3QAP2_GASAC" "830" "2143" "0" "3103" "4404" "847" "1288" "1" "0" "414" "8" "442" "Uncharacterized protein;" "Gasterosteus aculeatus (Three-spined stickleback)" "" "" "GO:0050790" "IEA:GOC;regulation of catalytic activity" "GO:0005083;GO:0004674;GO:0005524" "IEA:InterPro;IEA:UniProtKB-KW;protein serine/threonine kinase activity;small GTPase regulator activity;ATP binding" "PF00780;PF00069" "1;Pkinase;CNH" "" "" "IPR017441;IPR000719;IPR002290;IPR001180;IPR008271;IPR011009" "Ser/Thr_kinase_AS;Prot_kinase_dom;Citron;Protein_kinase_ATP_BS;Kinase-like_dom;Ser/Thr_dual-sp_kinase_dom"
"XLOC_000543" 107.551127942984 0.238212942524401 0.0809167828703154 2.94392503105546 0.00324078491441069 0.0359646616567712 "TCONS_00003019" "9354" "309576" "gnl|BL_ORD_ID|309576" "G3QAP2_GASAC" "2026" "5248" "0" "1009" "4815" "1" "1288" "1" "0" "1195" "29" "1293" "Uncharacterized protein;" "Gasterosteus aculeatus (Three-spined stickleback)" "" "" "GO:0050790" "IEA:GOC;regulation of catalytic activity" "GO:0005083;GO:0004674;GO:0005524" "IEA:InterPro;IEA:UniProtKB-KW;protein serine/threonine kinase activity;small GTPase regulator activity;ATP binding" "PF00780;PF00069" "1;Pkinase;CNH" "" "" "IPR017441;IPR000719;IPR002290;IPR001180;IPR008271;IPR011009" "Ser/Thr_kinase_AS;Prot_kinase_dom;Citron;Protein_kinase_ATP_BS;Kinase-like_dom;Ser/Thr_dual-sp_kinase_dom"
"XLOC_000543" 107.551127942984 0.238212942524401 0.0809167828703154 2.94392503105546 0.00324078491441069 0.0359646616567712 "TCONS_00003020" "8993" "419110" "gnl|BL_ORD_ID|419110" "H2UXT3_TAKRU" "1273" "3293" "0" "1845" "4454" "340" "1181" "3" "0" "780" "48" "880" "Uncharacterized protein;" "Takifugu rubripes (Japanese pufferfish) (Fugu rubripes)" "" "" "GO:0050790" "IEA:GOC;regulation of catalytic activity" "GO:0005083;GO:0004674;GO:0005524" "IEA:InterPro;IEA:UniProtKB-KW;protein serine/threonine kinase activity;small GTPase regulator activity;ATP binding" "PF00780;PF00069" "1;Pkinase;CNH" "" "" "IPR017441;IPR000719;IPR002290;IPR001180;IPR008271;IPR011009" "Ser/Thr_kinase_AS;Prot_kinase_dom;Citron;Protein_kinase_ATP_BS;Kinase-like_dom;Ser/Thr_dual-sp_kinase_dom"
"XLOC_000543" 107.551127942984 0.238212942524401 0.0809167828703154 2.94392503105546 0.00324078491441069 0.0359646616567712 "TCONS_00003021" "9170" "419110" "gnl|BL_ORD_ID|419110" "H2UXT3_TAKRU" "1479" "3828" "0" "1001" "4099" "1" "1004" "2" "0" "939" "49" "1043" "Uncharacterized protein;" "Takifugu rubripes (Japanese pufferfish) (Fugu rubripes)" "" "" "GO:0050790" "IEA:GOC;regulation of catalytic activity" "GO:0005083;GO:0004674;GO:0005524" "IEA:InterPro;IEA:UniProtKB-KW;protein serine/threonine kinase activity;small GTPase regulator activity;ATP binding" "PF00780;PF00069" "1;Pkinase;CNH" "" "" "IPR017441;IPR000719;IPR002290;IPR001180;IPR008271;IPR011009" "Ser/Thr_kinase_AS;Prot_kinase_dom;Citron;Protein_kinase_ATP_BS;Kinase-like_dom;Ser/Thr_dual-sp_kinase_dom"
"XLOC_000543" 107.551127942984 0.238212942524401 0.0809167828703154 2.94392503105546 0.00324078491441069 0.0359646616567712 "TCONS_00003022" "9169" "309576" "gnl|BL_ORD_ID|309576" "G3QAP2_GASAC" "1456" "3767" "0" "1844" "4630" "340" "1288" "2" "0" "863" "28" "953" "Uncharacterized protein;" "Gasterosteus aculeatus (Three-spined stickleback)" "" "" "GO:0050790" "IEA:GOC;regulation of catalytic activity" "GO:0005083;GO:0004674;GO:0005524" "IEA:InterPro;IEA:UniProtKB-KW;protein serine/threonine kinase activity;small GTPase regulator activity;ATP binding" "PF00780;PF00069" "1;Pkinase;CNH" "" "" "IPR017441;IPR000719;IPR002290;IPR001180;IPR008271;IPR011009" "Ser/Thr_kinase_AS;Prot_kinase_dom;Citron;Protein_kinase_ATP_BS;Kinase-like_dom;Ser/Thr_dual-sp_kinase_dom"
"XLOC_000543" 107.551127942984 0.238212942524401 0.0809167828703154 2.94392503105546 0.00324078491441069 0.0359646616567712 "TCONS_00003023" "9061" "309576" "gnl|BL_ORD_ID|309576" "G3QAP2_GASAC" "1362" "3524" "0" "1844" "4522" "340" "1288" "2" "0" "827" "64" "953" "Uncharacterized protein;" "Gasterosteus aculeatus (Three-spined stickleback)" "" "" "GO:0050790" "IEA:GOC;regulation of catalytic activity" "GO:0005083;GO:0004674;GO:0005524" "IEA:InterPro;IEA:UniProtKB-KW;protein serine/threonine kinase activity;small GTPase regulator activity;ATP binding" "PF00780;PF00069" "1;Pkinase;CNH" "" "" "IPR017441;IPR000719;IPR002290;IPR001180;IPR008271;IPR011009" "Ser/Thr_kinase_AS;Prot_kinase_dom;Citron;Protein_kinase_ATP_BS;Kinase-like_dom;Ser/Thr_dual-sp_kinase_dom"
"XLOC_000543" 107.551127942984 0.238212942524401 0.0809167828703154 2.94392503105546 0.00324078491441069 0.0359646616567712 "TCONS_00003024" "9066" "309576" "gnl|BL_ORD_ID|309576" "G3QAP2_GASAC" "1362" "3524" "0" "1849" "4527" "340" "1288" "1" "0" "827" "64" "953" "Uncharacterized protein;" "Gasterosteus aculeatus (Three-spined stickleback)" "" "" "GO:0050790" "IEA:GOC;regulation of catalytic activity" "GO:0005083;GO:0004674;GO:0005524" "IEA:InterPro;IEA:UniProtKB-KW;protein serine/threonine kinase activity;small GTPase regulator activity;ATP binding" "PF00780;PF00069" "1;Pkinase;CNH" "" "" "IPR017441;IPR000719;IPR002290;IPR001180;IPR008271;IPR011009" "Ser/Thr_kinase_AS;Prot_kinase_dom;Citron;Protein_kinase_ATP_BS;Kinase-like_dom;Ser/Thr_dual-sp_kinase_dom"
"XLOC_000543" 107.551127942984 0.238212942524401 0.0809167828703154 2.94392503105546 0.00324078491441069 0.0359646616567712 "TCONS_00003025" "9068" "419110" "gnl|BL_ORD_ID|419110" "H2UXT3_TAKRU" "1849" "4787" "0" "990" "4529" "1" "1181" "3" "0" "1108" "23" "1192" "Uncharacterized protein;" "Takifugu rubripes (Japanese pufferfish) (Fugu rubripes)" "" "" "GO:0050790" "IEA:GOC;regulation of catalytic activity" "GO:0005083;GO:0004674;GO:0005524" "IEA:InterPro;IEA:UniProtKB-KW;protein serine/threonine kinase activity;small GTPase regulator activity;ATP binding" "PF00780;PF00069" "1;Pkinase;CNH" "" "" "IPR017441;IPR000719;IPR002290;IPR001180;IPR008271;IPR011009" "Ser/Thr_kinase_AS;Prot_kinase_dom;Citron;Protein_kinase_ATP_BS;Kinase-like_dom;Ser/Thr_dual-sp_kinase_dom"
"XLOC_000543" 107.551127942984 0.238212942524401 0.0809167828703154 2.94392503105546 0.00324078491441069 0.0359646616567712 "TCONS_00003026" "9157" "419110" "gnl|BL_ORD_ID|419110" "H2UXT3_TAKRU" "1845" "4778" "0" "989" "4618" "1" "1181" "2" "0" "1109" "49" "1220" "Uncharacterized protein;" "Takifugu rubripes (Japanese pufferfish) (Fugu rubripes)" "" "" "GO:0050790" "IEA:GOC;regulation of catalytic activity" "GO:0005083;GO:0004674;GO:0005524" "IEA:InterPro;IEA:UniProtKB-KW;protein serine/threonine kinase activity;small GTPase regulator activity;ATP binding" "PF00780;PF00069" "1;Pkinase;CNH" "" "" "IPR017441;IPR000719;IPR002290;IPR001180;IPR008271;IPR011009" "Ser/Thr_kinase_AS;Prot_kinase_dom;Citron;Protein_kinase_ATP_BS;Kinase-like_dom;Ser/Thr_dual-sp_kinase_dom"
"XLOC_000543" 107.551127942984 0.238212942524401 0.0809167828703154 2.94392503105546 0.00324078491441069 0.0359646616567712 "TCONS_00003027" "8611" "419110" "gnl|BL_ORD_ID|419110" "H2UXT3_TAKRU" "1289" "3334" "0" "1550" "4072" "340" "1181" "2" "0" "780" "19" "851" "Uncharacterized protein;" "Takifugu rubripes (Japanese pufferfish) (Fugu rubripes)" "" "" "GO:0050790" "IEA:GOC;regulation of catalytic activity" "GO:0005083;GO:0004674;GO:0005524" "IEA:InterPro;IEA:UniProtKB-KW;protein serine/threonine kinase activity;small GTPase regulator activity;ATP binding" "PF00780;PF00069" "1;Pkinase;CNH" "" "" "IPR017441;IPR000719;IPR002290;IPR001180;IPR008271;IPR011009" "Ser/Thr_kinase_AS;Prot_kinase_dom;Citron;Protein_kinase_ATP_BS;Kinase-like_dom;Ser/Thr_dual-sp_kinase_dom"
"XLOC_000543" 107.551127942984 0.238212942524401 0.0809167828703154 2.94392503105546 0.00324078491441069 0.0359646616567712 "TCONS_00003028" "9067" "419110" "gnl|BL_ORD_ID|419110" "H2UXT3_TAKRU" "1856" "4806" "0" "983" "4528" "1" "1181" "2" "0" "1109" "21" "1192" "Uncharacterized protein;" "Takifugu rubripes (Japanese pufferfish) (Fugu rubripes)" "" "" "GO:0050790" "IEA:GOC;regulation of catalytic activity" "GO:0005083;GO:0004674;GO:0005524" "IEA:InterPro;IEA:UniProtKB-KW;protein serine/threonine kinase activity;small GTPase regulator activity;ATP binding" "PF00780;PF00069" "1;Pkinase;CNH" "" "" "IPR017441;IPR000719;IPR002290;IPR001180;IPR008271;IPR011009" "Ser/Thr_kinase_AS;Prot_kinase_dom;Citron;Protein_kinase_ATP_BS;Kinase-like_dom;Ser/Thr_dual-sp_kinase_dom"
"XLOC_000543" 107.551127942984 0.238212942524401 0.0809167828703154 2.94392503105546 0.00324078491441069 0.0359646616567712 "TCONS_00003029" "9210" "309576" "gnl|BL_ORD_ID|309576" "G3QAP2_GASAC" "1933" "5007" "0" "973" "4671" "1" "1288" "1" "0" "1159" "65" "1293" "Uncharacterized protein;" "Gasterosteus aculeatus (Three-spined stickleback)" "" "" "GO:0050790" "IEA:GOC;regulation of catalytic activity" "GO:0005083;GO:0004674;GO:0005524" "IEA:InterPro;IEA:UniProtKB-KW;protein serine/threonine kinase activity;small GTPase regulator activity;ATP binding" "PF00780;PF00069" "1;Pkinase;CNH" "" "" "IPR017441;IPR000719;IPR002290;IPR001180;IPR008271;IPR011009" "Ser/Thr_kinase_AS;Prot_kinase_dom;Citron;Protein_kinase_ATP_BS;Kinase-like_dom;Ser/Thr_dual-sp_kinase_dom"
"XLOC_000543" 107.551127942984 0.238212942524401 0.0809167828703154 2.94392503105546 0.00324078491441069 0.0359646616567712 "TCONS_00003030" "8961" "419110" "gnl|BL_ORD_ID|419110" "H2UXT3_TAKRU" "830" "2144" "0" "1817" "3790" "340" "969" "2" "0" "576" "48" "668" "Uncharacterized protein;" "Takifugu rubripes (Japanese pufferfish) (Fugu rubripes)" "" "" "GO:0050790" "IEA:GOC;regulation of catalytic activity" "GO:0005083;GO:0004674;GO:0005524" "IEA:InterPro;IEA:UniProtKB-KW;protein serine/threonine kinase activity;small GTPase regulator activity;ATP binding" "PF00780;PF00069" "1;Pkinase;CNH" "" "" "IPR017441;IPR000719;IPR002290;IPR001180;IPR008271;IPR011009" "Ser/Thr_kinase_AS;Prot_kinase_dom;Citron;Protein_kinase_ATP_BS;Kinase-like_dom;Ser/Thr_dual-sp_kinase_dom"
"XLOC_000543" 107.551127942984 0.238212942524401 0.0809167828703154 2.94392503105546 0.00324078491441069 0.0359646616567712 "TCONS_00003031" "9057" "419110" "gnl|BL_ORD_ID|419110" "H2UXT3_TAKRU" "1856" "4806" "0" "973" "4518" "1" "1181" "1" "0" "1109" "21" "1192" "Uncharacterized protein;" "Takifugu rubripes (Japanese pufferfish) (Fugu rubripes)" "" "" "GO:0050790" "IEA:GOC;regulation of catalytic activity" "GO:0005083;GO:0004674;GO:0005524" "IEA:InterPro;IEA:UniProtKB-KW;protein serine/threonine kinase activity;small GTPase regulator activity;ATP binding" "PF00780;PF00069" "1;Pkinase;CNH" "" "" "IPR017441;IPR000719;IPR002290;IPR001180;IPR008271;IPR011009" "Ser/Thr_kinase_AS;Prot_kinase_dom;Citron;Protein_kinase_ATP_BS;Kinase-like_dom;Ser/Thr_dual-sp_kinase_dom"
"XLOC_000543" 107.551127942984 0.238212942524401 0.0809167828703154 2.94392503105546 0.00324078491441069 0.0359646616567712 "TCONS_00003032" "9305" "309576" "gnl|BL_ORD_ID|309576" "G3QAP2_GASAC" "2020" "5232" "0" "966" "4766" "1" "1288" "3" "0" "1194" "31" "1293" "Uncharacterized protein;" "Gasterosteus aculeatus (Three-spined stickleback)" "" "" "GO:0050790" "IEA:GOC;regulation of catalytic activity" "GO:0005083;GO:0004674;GO:0005524" "IEA:InterPro;IEA:UniProtKB-KW;protein serine/threonine kinase activity;small GTPase regulator activity;ATP binding" "PF00780;PF00069" "1;Pkinase;CNH" "" "" "IPR017441;IPR000719;IPR002290;IPR001180;IPR008271;IPR011009" "Ser/Thr_kinase_AS;Prot_kinase_dom;Citron;Protein_kinase_ATP_BS;Kinase-like_dom;Ser/Thr_dual-sp_kinase_dom"
"XLOC_000543" 107.551127942984 0.238212942524401 0.0809167828703154 2.94392503105546 0.00324078491441069 0.0359646616567712 "TCONS_00003033" "9315" "309576" "gnl|BL_ORD_ID|309576" "G3QAP2_GASAC" "1301" "3365" "0" "966" "3710" "1" "927" "3" "0" "851" "22" "932" "Uncharacterized protein;" "Gasterosteus aculeatus (Three-spined stickleback)" "" "" "GO:0050790" "IEA:GOC;regulation of catalytic activity" "GO:0005083;GO:0004674;GO:0005524" "IEA:InterPro;IEA:UniProtKB-KW;protein serine/threonine kinase activity;small GTPase regulator activity;ATP binding" "PF00780;PF00069" "1;Pkinase;CNH" "" "" "IPR017441;IPR000719;IPR002290;IPR001180;IPR008271;IPR011009" "Ser/Thr_kinase_AS;Prot_kinase_dom;Citron;Protein_kinase_ATP_BS;Kinase-like_dom;Ser/Thr_dual-sp_kinase_dom"
"XLOC_000543" 107.551127942984 0.238212942524401 0.0809167828703154 2.94392503105546 0.00324078491441069 0.0359646616567712 "TCONS_00003034" "9316" "309576" "gnl|BL_ORD_ID|309576" "G3QAP2_GASAC" "1492" "3862" "0" "966" "4043" "1" "1045" "3" "0" "948" "29" "1050" "Uncharacterized protein;" "Gasterosteus aculeatus (Three-spined stickleback)" "" "" "GO:0050790" "IEA:GOC;regulation of catalytic activity" "GO:0005083;GO:0004674;GO:0005524" "IEA:InterPro;IEA:UniProtKB-KW;protein serine/threonine kinase activity;small GTPase regulator activity;ATP binding" "PF00780;PF00069" "1;Pkinase;CNH" "" "" "IPR017441;IPR000719;IPR002290;IPR001180;IPR008271;IPR011009" "Ser/Thr_kinase_AS;Prot_kinase_dom;Citron;Protein_kinase_ATP_BS;Kinase-like_dom;Ser/Thr_dual-sp_kinase_dom"
"XLOC_000543" 107.551127942984 0.238212942524401 0.0809167828703154 2.94392503105546 0.00324078491441069 0.0359646616567712 "TCONS_00003035" "8871" "419110" "gnl|BL_ORD_ID|419110" "H2UXT3_TAKRU" "1289" "3334" "0" "1810" "4332" "340" "1181" "1" "0" "780" "19" "851" "Uncharacterized protein;" "Takifugu rubripes (Japanese pufferfish) (Fugu rubripes)" "" "" "GO:0050790" "IEA:GOC;regulation of catalytic activity" "GO:0005083;GO:0004674;GO:0005524" "IEA:InterPro;IEA:UniProtKB-KW;protein serine/threonine kinase activity;small GTPase regulator activity;ATP binding" "PF00780;PF00069" "1;Pkinase;CNH" "" "" "IPR017441;IPR000719;IPR002290;IPR001180;IPR008271;IPR011009" "Ser/Thr_kinase_AS;Prot_kinase_dom;Citron;Protein_kinase_ATP_BS;Kinase-like_dom;Ser/Thr_dual-sp_kinase_dom"
"XLOC_000543" 107.551127942984 0.238212942524401 0.0809167828703154 2.94392503105546 0.00324078491441069 0.0359646616567712 "TCONS_00003036" "9051" "419110" "gnl|BL_ORD_ID|419110" "H2UXT3_TAKRU" "1700" "4402" "0" "966" "4289" "1" "1108" "3" "0" "1036" "20" "1118" "Uncharacterized protein;" "Takifugu rubripes (Japanese pufferfish) (Fugu rubripes)" "" "" "GO:0050790" "IEA:GOC;regulation of catalytic activity" "GO:0005083;GO:0004674;GO:0005524" "IEA:InterPro;IEA:UniProtKB-KW;protein serine/threonine kinase activity;small GTPase regulator activity;ATP binding" "PF00780;PF00069" "1;Pkinase;CNH" "" "" "IPR017441;IPR000719;IPR002290;IPR001180;IPR008271;IPR011009" "Ser/Thr_kinase_AS;Prot_kinase_dom;Citron;Protein_kinase_ATP_BS;Kinase-like_dom;Ser/Thr_dual-sp_kinase_dom"
"XLOC_000543" 107.551127942984 0.238212942524401 0.0809167828703154 2.94392503105546 0.00324078491441069 0.0359646616567712 "TCONS_00003037" "9312" "309576" "gnl|BL_ORD_ID|309576" "G3QAP2_GASAC" "1397" "3616" "0" "966" "3863" "1" "985" "3" "0" "900" "29" "990" "Uncharacterized protein;" "Gasterosteus aculeatus (Three-spined stickleback)" "" "" "GO:0050790" "IEA:GOC;regulation of catalytic activity" "GO:0005083;GO:0004674;GO:0005524" "IEA:InterPro;IEA:UniProtKB-KW;protein serine/threonine kinase activity;small GTPase regulator activity;ATP binding" "PF00780;PF00069" "1;Pkinase;CNH" "" "" "IPR017441;IPR000719;IPR002290;IPR001180;IPR008271;IPR011009" "Ser/Thr_kinase_AS;Prot_kinase_dom;Citron;Protein_kinase_ATP_BS;Kinase-like_dom;Ser/Thr_dual-sp_kinase_dom"
"XLOC_000543" 107.551127942984 0.238212942524401 0.0809167828703154 2.94392503105546 0.00324078491441069 0.0359646616567712 "TCONS_00003038" "8872" "309576" "gnl|BL_ORD_ID|309576" "G3QAP2_GASAC" "832" "2148" "0" "3032" "4333" "847" "1288" "2" "0" "415" "8" "442" "Uncharacterized protein;" "Gasterosteus aculeatus (Three-spined stickleback)" "" "" "GO:0050790" "IEA:GOC;regulation of catalytic activity" "GO:0005083;GO:0004674;GO:0005524" "IEA:InterPro;IEA:UniProtKB-KW;protein serine/threonine kinase activity;small GTPase regulator activity;ATP binding" "PF00780;PF00069" "1;Pkinase;CNH" "" "" "IPR017441;IPR000719;IPR002290;IPR001180;IPR008271;IPR011009" "Ser/Thr_kinase_AS;Prot_kinase_dom;Citron;Protein_kinase_ATP_BS;Kinase-like_dom;Ser/Thr_dual-sp_kinase_dom"
"XLOC_000543" 107.551127942984 0.238212942524401 0.0809167828703154 2.94392503105546 0.00324078491441069 0.0359646616567712 "TCONS_00003039" "9314" "309576" "gnl|BL_ORD_ID|309576" "G3QAP2_GASAC" "2022" "5236" "0" "966" "4775" "1" "1288" "3" "0" "1195" "30" "1294" "Uncharacterized protein;" "Gasterosteus aculeatus (Three-spined stickleback)" "" "" "GO:0050790" "IEA:GOC;regulation of catalytic activity" "GO:0005083;GO:0004674;GO:0005524" "IEA:InterPro;IEA:UniProtKB-KW;protein serine/threonine kinase activity;small GTPase regulator activity;ATP binding" "PF00780;PF00069" "1;Pkinase;CNH" "" "" "IPR017441;IPR000719;IPR002290;IPR001180;IPR008271;IPR011009" "Ser/Thr_kinase_AS;Prot_kinase_dom;Citron;Protein_kinase_ATP_BS;Kinase-like_dom;Ser/Thr_dual-sp_kinase_dom"
"XLOC_000543" 107.551127942984 0.238212942524401 0.0809167828703154 2.94392503105546 0.00324078491441069 0.0359646616567712 "TCONS_00003040" "9319" "309576" "gnl|BL_ORD_ID|309576" "G3QAP2_GASAC" "1662" "4303" "0" "966" "4244" "1" "1112" "3" "0" "1025" "29" "1117" "Uncharacterized protein;" "Gasterosteus aculeatus (Three-spined stickleback)" "" "" "GO:0050790" "IEA:GOC;regulation of catalytic activity" "GO:0005083;GO:0004674;GO:0005524" "IEA:InterPro;IEA:UniProtKB-KW;protein serine/threonine kinase activity;small GTPase regulator activity;ATP binding" "PF00780;PF00069" "1;Pkinase;CNH" "" "" "IPR017441;IPR000719;IPR002290;IPR001180;IPR008271;IPR011009" "Ser/Thr_kinase_AS;Prot_kinase_dom;Citron;Protein_kinase_ATP_BS;Kinase-like_dom;Ser/Thr_dual-sp_kinase_dom"
"XLOC_000543" 107.551127942984 0.238212942524401 0.0809167828703154 2.94392503105546 0.00324078491441069 0.0359646616567712 "TCONS_00003041" "9315" "309576" "gnl|BL_ORD_ID|309576" "G3QAP2_GASAC" "1966" "5093" "0" "966" "4694" "1" "1262" "3" "0" "1169" "29" "1267" "Uncharacterized protein;" "Gasterosteus aculeatus (Three-spined stickleback)" "" "" "GO:0050790" "IEA:GOC;regulation of catalytic activity" "GO:0005083;GO:0004674;GO:0005524" "IEA:InterPro;IEA:UniProtKB-KW;protein serine/threonine kinase activity;small GTPase regulator activity;ATP binding" "PF00780;PF00069" "1;Pkinase;CNH" "" "" "IPR017441;IPR000719;IPR002290;IPR001180;IPR008271;IPR011009" "Ser/Thr_kinase_AS;Prot_kinase_dom;Citron;Protein_kinase_ATP_BS;Kinase-like_dom;Ser/Thr_dual-sp_kinase_dom"
"XLOC_000543" 107.551127942984 0.238212942524401 0.0809167828703154 2.94392503105546 0.00324078491441069 0.0359646616567712 "TCONS_00003042" "9208" "309576" "gnl|BL_ORD_ID|309576" "G3QAP2_GASAC" "1875" "4855" "0" "966" "4586" "1" "1262" "3" "0" "1133" "65" "1267" "Uncharacterized protein;" "Gasterosteus aculeatus (Three-spined stickleback)" "" "" "GO:0050790" "IEA:GOC;regulation of catalytic activity" "GO:0005083;GO:0004674;GO:0005524" "IEA:InterPro;IEA:UniProtKB-KW;protein serine/threonine kinase activity;small GTPase regulator activity;ATP binding" "PF00780;PF00069" "1;Pkinase;CNH" "" "" "IPR017441;IPR000719;IPR002290;IPR001180;IPR008271;IPR011009" "Ser/Thr_kinase_AS;Prot_kinase_dom;Citron;Protein_kinase_ATP_BS;Kinase-like_dom;Ser/Thr_dual-sp_kinase_dom"
"XLOC_000543" 107.551127942984 0.238212942524401 0.0809167828703154 2.94392503105546 0.00324078491441069 0.0359646616567712 "TCONS_00003043" "9211" "309576" "gnl|BL_ORD_ID|309576" "G3QAP2_GASAC" "1102" "2850" "0" "966" "3386" "1" "854" "3" "0" "715" "57" "859" "Uncharacterized protein;" "Gasterosteus aculeatus (Three-spined stickleback)" "" "" "GO:0050790" "IEA:GOC;regulation of catalytic activity" "GO:0005083;GO:0004674;GO:0005524" "IEA:InterPro;IEA:UniProtKB-KW;protein serine/threonine kinase activity;small GTPase regulator activity;ATP binding" "PF00780;PF00069" "1;Pkinase;CNH" "" "" "IPR017441;IPR000719;IPR002290;IPR001180;IPR008271;IPR011009" "Ser/Thr_kinase_AS;Prot_kinase_dom;Citron;Protein_kinase_ATP_BS;Kinase-like_dom;Ser/Thr_dual-sp_kinase_dom"
"XLOC_000543" 107.551127942984 0.238212942524401 0.0809167828703154 2.94392503105546 0.00324078491441069 0.0359646616567712 "TCONS_00003044" "9138" "419110" "gnl|BL_ORD_ID|419110" "H2UXT3_TAKRU" "1160" "3000" "0" "2575" "4599" "504" "1181" "1" "0" "627" "17" "685" "Uncharacterized protein;" "Takifugu rubripes (Japanese pufferfish) (Fugu rubripes)" "" "" "GO:0050790" "IEA:GOC;regulation of catalytic activity" "GO:0005083;GO:0004674;GO:0005524" "IEA:InterPro;IEA:UniProtKB-KW;protein serine/threonine kinase activity;small GTPase regulator activity;ATP binding" "PF00780;PF00069" "1;Pkinase;CNH" "" "" "IPR017441;IPR000719;IPR002290;IPR001180;IPR008271;IPR011009" "Ser/Thr_kinase_AS;Prot_kinase_dom;Citron;Protein_kinase_ATP_BS;Kinase-like_dom;Ser/Thr_dual-sp_kinase_dom"
"XLOC_000543" 107.551127942984 0.238212942524401 0.0809167828703154 2.94392503105546 0.00324078491441069 0.0359646616567712 "TCONS_00003045" "8867" "309576" "gnl|BL_ORD_ID|309576" "G3QAP2_GASAC" "734" "1894" "0" "3261" "4328" "933" "1288" "3" "0" "345" "0" "356" "Uncharacterized protein;" "Gasterosteus aculeatus (Three-spined stickleback)" "" "" "GO:0050790" "IEA:GOC;regulation of catalytic activity" "GO:0005083;GO:0004674;GO:0005524" "IEA:InterPro;IEA:UniProtKB-KW;protein serine/threonine kinase activity;small GTPase regulator activity;ATP binding" "PF00780;PF00069" "1;Pkinase;CNH" "" "" "IPR017441;IPR000719;IPR002290;IPR001180;IPR008271;IPR011009" "Ser/Thr_kinase_AS;Prot_kinase_dom;Citron;Protein_kinase_ATP_BS;Kinase-like_dom;Ser/Thr_dual-sp_kinase_dom"
"XLOC_000543" 107.551127942984 0.238212942524401 0.0809167828703154 2.94392503105546 0.00324078491441069 0.0359646616567712 "TCONS_00003046" "6540" "309576" "gnl|BL_ORD_ID|309576" "G3QAP2_GASAC" "778" "2008" "0" "829" "2001" "890" "1288" "1" "0" "373" "8" "399" "Uncharacterized protein;" "Gasterosteus aculeatus (Three-spined stickleback)" "" "" "GO:0050790" "IEA:GOC;regulation of catalytic activity" "GO:0005083;GO:0004674;GO:0005524" "IEA:InterPro;IEA:UniProtKB-KW;protein serine/threonine kinase activity;small GTPase regulator activity;ATP binding" "PF00780;PF00069" "1;Pkinase;CNH" "" "" "IPR017441;IPR000719;IPR002290;IPR001180;IPR008271;IPR011009" "Ser/Thr_kinase_AS;Prot_kinase_dom;Citron;Protein_kinase_ATP_BS;Kinase-like_dom;Ser/Thr_dual-sp_kinase_dom"
"XLOC_000543" 107.551127942984 0.238212942524401 0.0809167828703154 2.94392503105546 0.00324078491441069 0.0359646616567712 "TCONS_00003047" "6165" "621203" "gnl|BL_ORD_ID|621203" "M4AC55_XIPMA" "913" "2358" "0" "13" "1626" "764" "1299" "1" "0" "498" "4" "539" "Uncharacterized protein;" "Xiphophorus maculatus (Southern platyfish) (Platypoecilus maculatus)" "" "" "GO:0050790" "IEA:GOC;regulation of catalytic activity" "GO:0005083;GO:0004674;GO:0005524" "IEA:InterPro;IEA:UniProtKB-KW;protein serine/threonine kinase activity;small GTPase regulator activity;ATP binding" "PF00780;PF00069" "1;Pkinase;CNH" "" "" "IPR017441;IPR000719;IPR002290;IPR001180;IPR008271;IPR011009" "Ser/Thr_kinase_AS;Prot_kinase_dom;Citron;Protein_kinase_ATP_BS;Kinase-like_dom;Ser/Thr_dual-sp_kinase_dom"
"XLOC_000543" 107.551127942984 0.238212942524401 0.0809167828703154 2.94392503105546 0.00324078491441069 0.0359646616567712 "TCONS_00003048" "5834" "309576" "gnl|BL_ORD_ID|309576" "G3QAP2_GASAC" "828" "2137" "0" "6" "1295" "851" "1288" "3" "0" "412" "8" "438" "Uncharacterized protein;" "Gasterosteus aculeatus (Three-spined stickleback)" "" "" "GO:0050790" "IEA:GOC;regulation of catalytic activity" "GO:0005083;GO:0004674;GO:0005524" "IEA:InterPro;IEA:UniProtKB-KW;protein serine/threonine kinase activity;small GTPase regulator activity;ATP binding" "PF00780;PF00069" "1;Pkinase;CNH" "" "" "IPR017441;IPR000719;IPR002290;IPR001180;IPR008271;IPR011009" "Ser/Thr_kinase_AS;Prot_kinase_dom;Citron;Protein_kinase_ATP_BS;Kinase-like_dom;Ser/Thr_dual-sp_kinase_dom"
"XLOC_000543" 107.551127942984 0.238212942524401 0.0809167828703154 2.94392503105546 0.00324078491441069 0.0359646616567712 "TCONS_00003049" "5489" "419110" "gnl|BL_ORD_ID|419110" "H2UXT3_TAKRU" "576" "1483" "9.46957e-177" "17" "868" "872" "1155" "2" "0" "272" "0" "284" "Uncharacterized protein;" "Takifugu rubripes (Japanese pufferfish) (Fugu rubripes)" "" "" "GO:0050790" "IEA:GOC;regulation of catalytic activity" "GO:0005083;GO:0004674;GO:0005524" "IEA:InterPro;IEA:UniProtKB-KW;protein serine/threonine kinase activity;small GTPase regulator activity;ATP binding" "PF00780;PF00069" "1;Pkinase;CNH" "" "" "IPR017441;IPR000719;IPR002290;IPR001180;IPR008271;IPR011009" "Ser/Thr_kinase_AS;Prot_kinase_dom;Citron;Protein_kinase_ATP_BS;Kinase-like_dom;Ser/Thr_dual-sp_kinase_dom"
"XLOC_000544" 218.30226554395 0.21128885856723 0.0593534267388422 3.55984262706365 0.000371077101562159 0.00753482879901997 "TCONS_00003050" "2909" "714829" "gnl|BL_ORD_ID|714829" "Q4SFI2_TETNG" "102" "254" "4.4031e-21" "1252" "1494" "350" "430" "1" "0" "46" "0" "81" "Chromosome 7 SCAF14601" " whole genome shotgun sequence.;" "Tetraodon nigroviridis (Spotted green pufferfish) (ChelonodonTetraodon nigroviridis (Spotted green pufferfish) (Chelonodonnigroviridis)" "" "" "" "" "GO:0046872;GO:0003676" "IEA:InterPro;nucleic acid binding;metal ion binding" "" "" "" "" "IPR015880;IPR007087;IPR013087"
"XLOC_000544" 218.30226554395 0.21128885856723 0.0593534267388422 3.55984262706365 0.000371077101562159 0.00753482879901997 "TCONS_00003051" "2428" "621250" "gnl|BL_ORD_ID|621250" "M4ACA2_XIPMA" "315" "805" "4.89548e-91" "1739" "2425" "141" "370" "2" "0" "186" "3" "231" "Uncharacterized protein;" "Xiphophorus maculatus (Southern platyfish) (Platypoecilus maculatus)" "GO:0016020" "IEA:InterPro;membrane" "GO:0055085" "IEA:InterPro;transmembrane transport" "" "" "PF00324" "1;AA_permease" "" "" "IPR004841" "AA-permease/SLC12A_dom"
"XLOC_000544" 218.30226554395 0.21128885856723 0.0593534267388422 3.55984262706365 0.000371077101562159 0.00753482879901997 "TCONS_00003052" "6075" "505811" "gnl|BL_ORD_ID|505811" "I3J8U7_ORENI" "579" "1491" "4.75911e-180" "1739" "2848" "69" "463" "2" "0" "304" "31" "398" "Uncharacterized protein;" "Oreochromis niloticus (Nile tilapia) (Tilapia nilotica)" "GO:0016020" "IEA:InterPro;membrane" "GO:0055085" "IEA:InterPro;transmembrane transport" "" "" "PF00324" "1;AA_permease" "" "" "IPR004841" "AA-permease/SLC12A_dom"
"XLOC_000544" 218.30226554395 0.21128885856723 0.0593534267388422 3.55984262706365 0.000371077101562159 0.00753482879901997 "TCONS_00003053" "5366" "579028" "gnl|BL_ORD_ID|579028" "K7FL73_PELSI" "466" "1199" "0" "1447" "2613" "73" "456" "1" "0" "258" "13" "393" "Uncharacterized protein;" "Pelodiscus sinensis (Chinese softshell turtle) (Trionyx sinensis)" "GO:0016020" "IEA:InterPro;membrane" "GO:0055085" "IEA:InterPro;transmembrane transport" "" "" "PF00324" "1;AA_permease" "" "" "IPR004841" "AA-permease/SLC12A_dom"
"XLOC_000544" 218.30226554395 0.21128885856723 0.0593534267388422 3.55984262706365 0.000371077101562159 0.00753482879901997 "TCONS_00003054" "5665" "621250" "gnl|BL_ORD_ID|621250" "M4ACA2_XIPMA" "738" "1905" "0" "2820" "4190" "528" "979" "3" "0" "379" "13" "461" "Uncharacterized protein;" "Xiphophorus maculatus (Southern platyfish) (Platypoecilus maculatus)" "GO:0016020" "IEA:InterPro;membrane" "GO:0055085" "IEA:InterPro;transmembrane transport" "" "" "PF00324" "1;AA_permease" "" "" "IPR004841" "AA-permease/SLC12A_dom"
"XLOC_000544" 218.30226554395 0.21128885856723 0.0593534267388422 3.55984262706365 0.000371077101562159 0.00753482879901997 "TCONS_00003055" "5566" "579028" "gnl|BL_ORD_ID|579028" "K7FL73_PELSI" "556" "1431" "0" "2811" "4091" "487" "898" "3" "0" "289" "17" "428" "Uncharacterized protein;" "Pelodiscus sinensis (Chinese softshell turtle) (Trionyx sinensis)" "GO:0016020" "IEA:InterPro;membrane" "GO:0055085" "IEA:InterPro;transmembrane transport" "" "" "PF00324" "1;AA_permease" "" "" "IPR004841" "AA-permease/SLC12A_dom"
"XLOC_000544" 218.30226554395 0.21128885856723 0.0593534267388422 3.55984262706365 0.000371077101562159 0.00753482879901997 "TCONS_00003056" "5742" "621250" "gnl|BL_ORD_ID|621250" "M4ACA2_XIPMA" "1327" "3433" "0" "1739" "4267" "141" "979" "2" "0" "696" "16" "849" "Uncharacterized protein;" "Xiphophorus maculatus (Southern platyfish) (Platypoecilus maculatus)" "GO:0016020" "IEA:InterPro;membrane" "GO:0055085" "IEA:InterPro;transmembrane transport" "" "" "PF00324" "1;AA_permease" "" "" "IPR004841" "AA-permease/SLC12A_dom"
"XLOC_000544" 218.30226554395 0.21128885856723 0.0593534267388422 3.55984262706365 0.000371077101562159 0.00753482879901997 "TCONS_00003057" "5870" "621250" "gnl|BL_ORD_ID|621250" "M4ACA2_XIPMA" "578" "1489" "3.27543e-179" "1739" "2848" "141" "535" "2" "0" "306" "31" "398" "Uncharacterized protein;" "Xiphophorus maculatus (Southern platyfish) (Platypoecilus maculatus)" "GO:0016020" "IEA:InterPro;membrane" "GO:0055085" "IEA:InterPro;transmembrane transport" "" "" "PF00324" "1;AA_permease" "" "" "IPR004841" "AA-permease/SLC12A_dom"
"XLOC_000544" 218.30226554395 0.21128885856723 0.0593534267388422 3.55984262706365 0.000371077101562159 0.00753482879901997 "TCONS_00003058" "5868" "621250" "gnl|BL_ORD_ID|621250" "M4ACA2_XIPMA" "730" "1884" "0" "3035" "4393" "532" "979" "2" "0" "375" "13" "457" "Uncharacterized protein;" "Xiphophorus maculatus (Southern platyfish) (Platypoecilus maculatus)" "GO:0016020" "IEA:InterPro;membrane" "GO:0055085" "IEA:InterPro;transmembrane transport" "" "" "PF00324" "1;AA_permease" "" "" "IPR004841" "AA-permease/SLC12A_dom"
"XLOC_000544" 218.30226554395 0.21128885856723 0.0593534267388422 3.55984262706365 0.000371077101562159 0.00753482879901997 "TCONS_00003059" "5567" "505811" "gnl|BL_ORD_ID|505811" "I3J8U7_ORENI" "692" "1784" "0" "1739" "3091" "69" "520" "2" "0" "374" "3" "453" "Uncharacterized protein;" "Oreochromis niloticus (Nile tilapia) (Tilapia nilotica)" "GO:0016020" "IEA:InterPro;membrane" "GO:0055085" "IEA:InterPro;transmembrane transport" "" "" "PF00324" "1;AA_permease" "" "" "IPR004841" "AA-permease/SLC12A_dom"
"XLOC_000544" 218.30226554395 0.21128885856723 0.0593534267388422 3.55984262706365 0.000371077101562159 0.00753482879901997 "TCONS_00003060" "5949" "621250" "gnl|BL_ORD_ID|621250" "M4ACA2_XIPMA" "909" "2348" "0" "1739" "3487" "141" "732" "2" "0" "488" "11" "593" "Uncharacterized protein;" "Xiphophorus maculatus (Southern platyfish) (Platypoecilus maculatus)" "GO:0016020" "IEA:InterPro;membrane" "GO:0055085" "IEA:InterPro;transmembrane transport" "" "" "PF00324" "1;AA_permease" "" "" "IPR004841" "AA-permease/SLC12A_dom"
"XLOC_000544" 218.30226554395 0.21128885856723 0.0593534267388422 3.55984262706365 0.000371077101562159 0.00753482879901997 "TCONS_00003061" "4445" "505811" "gnl|BL_ORD_ID|505811" "I3J8U7_ORENI" "662" "1707" "0" "210" "1487" "1" "455" "3" "0" "346" "29" "455" "Uncharacterized protein;" "Oreochromis niloticus (Nile tilapia) (Tilapia nilotica)" "GO:0016020" "IEA:InterPro;membrane" "GO:0055085" "IEA:InterPro;transmembrane transport" "" "" "PF00324" "1;AA_permease" "" "" "IPR004841" "AA-permease/SLC12A_dom"
"XLOC_000544" 218.30226554395 0.21128885856723 0.0593534267388422 3.55984262706365 0.000371077101562159 0.00753482879901997 "TCONS_00003062" "4826" "505811" "gnl|BL_ORD_ID|505811" "I3J8U7_ORENI" "405" "1039" "2.90951e-119" "2497" "3351" "628" "902" "1" "0" "212" "18" "289" "Uncharacterized protein;" "Oreochromis niloticus (Nile tilapia) (Tilapia nilotica)" "GO:0016020" "IEA:InterPro;membrane" "GO:0055085" "IEA:InterPro;transmembrane transport" "" "" "PF00324" "1;AA_permease" "" "" "IPR004841" "AA-permease/SLC12A_dom"
"XLOC_000544" 218.30226554395 0.21128885856723 0.0593534267388422 3.55984262706365 0.000371077101562159 0.00753482879901997 "TCONS_00003063" "4585" "621250" "gnl|BL_ORD_ID|621250" "M4ACA2_XIPMA" "1406" "3637" "0" "375" "3110" "71" "979" "3" "0" "736" "19" "920" "Uncharacterized protein;" "Xiphophorus maculatus (Southern platyfish) (Platypoecilus maculatus)" "GO:0016020" "IEA:InterPro;membrane" "GO:0055085" "IEA:InterPro;transmembrane transport" "" "" "PF00324" "1;AA_permease" "" "" "IPR004841" "AA-permease/SLC12A_dom"
"XLOC_000544" 218.30226554395 0.21128885856723 0.0593534267388422 3.55984262706365 0.000371077101562159 0.00753482879901997 "TCONS_00003064" "4476" "579028" "gnl|BL_ORD_ID|579028" "K7FL73_PELSI" "556" "1431" "0" "1721" "3001" "487" "898" "2" "0" "289" "17" "428" "Uncharacterized protein;" "Pelodiscus sinensis (Chinese softshell turtle) (Trionyx sinensis)" "GO:0016020" "IEA:InterPro;membrane" "GO:0055085" "IEA:InterPro;transmembrane transport" "" "" "PF00324" "1;AA_permease" "" "" "IPR004841" "AA-permease/SLC12A_dom"
"XLOC_000544" 218.30226554395 0.21128885856723 0.0593534267388422 3.55984262706365 0.000371077101562159 0.00753482879901997 "TCONS_00003065" "4778" "621250" "gnl|BL_ORD_ID|621250" "M4ACA2_XIPMA" "730" "1884" "0" "1945" "3303" "532" "979" "1" "0" "375" "13" "457" "Uncharacterized protein;" "Xiphophorus maculatus (Southern platyfish) (Platypoecilus maculatus)" "GO:0016020" "IEA:InterPro;membrane" "GO:0055085" "IEA:InterPro;transmembrane transport" "" "" "PF00324" "1;AA_permease" "" "" "IPR004841" "AA-permease/SLC12A_dom"
"XLOC_000544" 218.30226554395 0.21128885856723 0.0593534267388422 3.55984262706365 0.000371077101562159 0.00753482879901997 "TCONS_00003066" "2783" "621250" "gnl|BL_ORD_ID|621250" "M4ACA2_XIPMA" "501" "1288" "3.38617e-159" "331" "1308" "659" "979" "1" "0" "256" "13" "330" "Uncharacterized protein;" "Xiphophorus maculatus (Southern platyfish) (Platypoecilus maculatus)" "GO:0016020" "IEA:InterPro;membrane" "GO:0055085" "IEA:InterPro;transmembrane transport" "" "" "PF00324" "1;AA_permease" "" "" "IPR004841" "AA-permease/SLC12A_dom"
"XLOC_000548" 42.8442824398201 0.385121578256765 0.135472068085689 2.84281168582417 0.00447174832200306 0.0452007522045091 NA NA NA NA NA NA NA NA NA NA NA NA NA NA NA NA NA NA NA NA NA NA NA NA NA NA NA NA NA NA NA
"XLOC_000552" 101.86800250071 0.221725720898234 0.0695846762018224 3.18641593236914 0.00144047344112771 0.02026107546463 "TCONS_00003091" "2899" "615896" "gnl|BL_ORD_ID|615896" "M3ZWZ4_XIPMA" "801" "2067" "0" "220" "1440" "1" "407" "1" "0" "386" "0" "407" "Uncharacterized protein;" "Xiphophorus maculatus (Southern platyfish) (Platypoecilus maculatus)" "" "" "GO:0007165" "IEA:InterPro;signal transduction" "" "" "PF00339;PF02752" "1;Arrestin_C;Arrestin_N" "" "" "IPR017864;IPR011021;IPR000698;IPR014756;IPR014752;IPR014753;IPR011022" "Arrestin_C-like;Arrestin-like_N;Arrestin_C;Ig_E-set;Arrestin_N;Arrestin;Arrestin_CS"
"XLOC_000552" 101.86800250071 0.221725720898234 0.0695846762018224 3.18641593236914 0.00144047344112771 0.02026107546463 "TCONS_00003092" "2896" "615896" "gnl|BL_ORD_ID|615896" "M3ZWZ4_XIPMA" "794" "2050" "0" "220" "1437" "1" "407" "1" "0" "385" "1" "407" "Uncharacterized protein;" "Xiphophorus maculatus (Southern platyfish) (Platypoecilus maculatus)" "" "" "GO:0007165" "IEA:InterPro;signal transduction" "" "" "PF00339;PF02752" "1;Arrestin_C;Arrestin_N" "" "" "IPR017864;IPR011021;IPR000698;IPR014756;IPR014752;IPR014753;IPR011022" "Arrestin_C-like;Arrestin-like_N;Arrestin_C;Ig_E-set;Arrestin_N;Arrestin;Arrestin_CS"
"XLOC_000552" 101.86800250071 0.221725720898234 0.0695846762018224 3.18641593236914 0.00144047344112771 0.02026107546463 "TCONS_00003093" "2882" "285330" "gnl|BL_ORD_ID|285330" "G3NAK9_GASAC" "661" "1705" "0" "220" "1245" "1" "342" "1" "0" "321" "0" "342" "Uncharacterized protein;" "Gasterosteus aculeatus (Three-spined stickleback)" "" "" "GO:0007165" "IEA:InterPro;signal transduction" "" "" "PF00339;PF02752" "1;Arrestin_C;Arrestin_N" "" "" "IPR017864;IPR011021;IPR000698;IPR014756;IPR014752;IPR014753;IPR011022" "Arrestin_C-like;Arrestin-like_N;Arrestin_C;Ig_E-set;Arrestin_N;Arrestin;Arrestin_CS"
"XLOC_000552" 101.86800250071 0.221725720898234 0.0695846762018224 3.18641593236914 0.00144047344112771 0.02026107546463 "TCONS_00003094" "2923" "380470" "gnl|BL_ORD_ID|380470" "H2RRP4_TAKRU" "797" "2058" "0" "220" "1464" "1" "414" "1" "0" "388" "1" "415" "Uncharacterized protein;" "Takifugu rubripes (Japanese pufferfish) (Fugu rubripes)" "" "" "GO:0007165" "IEA:InterPro;signal transduction" "" "" "PF00339;PF02752" "1;Arrestin_C;Arrestin_N" "" "" "IPR017864;IPR011021;IPR000698;IPR014756;IPR014752;IPR014753;IPR011022" "Arrestin_C-like;Arrestin-like_N;Arrestin_C;Ig_E-set;Arrestin_N;Arrestin;Arrestin_CS"
"XLOC_000552" 101.86800250071 0.221725720898234 0.0695846762018224 3.18641593236914 0.00144047344112771 0.02026107546463 "TCONS_00003095" "3370" "380470" "gnl|BL_ORD_ID|380470" "H2RRP4_TAKRU" "663" "1709" "0" "220" "1239" "1" "334" "1" "0" "323" "6" "340" "Uncharacterized protein;" "Takifugu rubripes (Japanese pufferfish) (Fugu rubripes)" "" "" "GO:0007165" "IEA:InterPro;signal transduction" "" "" "PF00339;PF02752" "1;Arrestin_C;Arrestin_N" "" "" "IPR017864;IPR011021;IPR000698;IPR014756;IPR014752;IPR014753;IPR011022" "Arrestin_C-like;Arrestin-like_N;Arrestin_C;Ig_E-set;Arrestin_N;Arrestin;Arrestin_CS"
"XLOC_000552" 101.86800250071 0.221725720898234 0.0695846762018224 3.18641593236914 0.00144047344112771 0.02026107546463 "TCONS_00003096" "2917" "615896" "gnl|BL_ORD_ID|615896" "M3ZWZ4_XIPMA" "793" "2046" "0" "220" "1458" "1" "407" "1" "0" "385" "6" "413" "Uncharacterized protein;" "Xiphophorus maculatus (Southern platyfish) (Platypoecilus maculatus)" "" "" "GO:0007165" "IEA:InterPro;signal transduction" "" "" "PF00339;PF02752" "1;Arrestin_C;Arrestin_N" "" "" "IPR017864;IPR011021;IPR000698;IPR014756;IPR014752;IPR014753;IPR011022" "Arrestin_C-like;Arrestin-like_N;Arrestin_C;Ig_E-set;Arrestin_N;Arrestin;Arrestin_CS"
"XLOC_000552" 101.86800250071 0.221725720898234 0.0695846762018224 3.18641593236914 0.00144047344112771 0.02026107546463 "TCONS_00003097" "5753" "380470" "gnl|BL_ORD_ID|380470" "H2RRP4_TAKRU" "663" "1709" "0" "220" "1239" "1" "334" "1" "0" "323" "6" "340" "Uncharacterized protein;" "Takifugu rubripes (Japanese pufferfish) (Fugu rubripes)" "" "" "GO:0007165" "IEA:InterPro;signal transduction" "" "" "PF00339;PF02752" "1;Arrestin_C;Arrestin_N" "" "" "IPR017864;IPR011021;IPR000698;IPR014756;IPR014752;IPR014753;IPR011022" "Arrestin_C-like;Arrestin-like_N;Arrestin_C;Ig_E-set;Arrestin_N;Arrestin;Arrestin_CS"
"XLOC_000552" 101.86800250071 0.221725720898234 0.0695846762018224 3.18641593236914 0.00144047344112771 0.02026107546463 "TCONS_00003098" "3352" "380470" "gnl|BL_ORD_ID|380470" "H2RRP4_TAKRU" "672" "1732" "0" "220" "1221" "1" "334" "1" "0" "324" "0" "334" "Uncharacterized protein;" "Takifugu rubripes (Japanese pufferfish) (Fugu rubripes)" "" "" "GO:0007165" "IEA:InterPro;signal transduction" "" "" "PF00339;PF02752" "1;Arrestin_C;Arrestin_N" "" "" "IPR017864;IPR011021;IPR000698;IPR014756;IPR014752;IPR014753;IPR011022" "Arrestin_C-like;Arrestin-like_N;Arrestin_C;Ig_E-set;Arrestin_N;Arrestin;Arrestin_CS"
"XLOC_000552" 101.86800250071 0.221725720898234 0.0695846762018224 3.18641593236914 0.00144047344112771 0.02026107546463 "TCONS_00003099" "5671" "380470" "gnl|BL_ORD_ID|380470" "H2RRP4_TAKRU" "368" "943" "4.20681e-173" "220" "783" "1" "188" "1" "0" "175" "0" "188" "Uncharacterized protein;" "Takifugu rubripes (Japanese pufferfish) (Fugu rubripes)" "" "" "GO:0007165" "IEA:InterPro;signal transduction" "" "" "PF00339;PF02752" "1;Arrestin_C;Arrestin_N" "" "" "IPR017864;IPR011021;IPR000698;IPR014756;IPR014752;IPR014753;IPR011022" "Arrestin_C-like;Arrestin-like_N;Arrestin_C;Ig_E-set;Arrestin_N;Arrestin;Arrestin_CS"
"XLOC_000552" 101.86800250071 0.221725720898234 0.0695846762018224 3.18641593236914 0.00144047344112771 0.02026107546463 "TCONS_00003100" "3907" "380470" "gnl|BL_ORD_ID|380470" "H2RRP4_TAKRU" "672" "1732" "0" "219" "1220" "1" "334" "3" "0" "324" "0" "334" "Uncharacterized protein;" "Takifugu rubripes (Japanese pufferfish) (Fugu rubripes)" "" "" "GO:0007165" "IEA:InterPro;signal transduction" "" "" "PF00339;PF02752" "1;Arrestin_C;Arrestin_N" "" "" "IPR017864;IPR011021;IPR000698;IPR014756;IPR014752;IPR014753;IPR011022" "Arrestin_C-like;Arrestin-like_N;Arrestin_C;Ig_E-set;Arrestin_N;Arrestin;Arrestin_CS"
"XLOC_000552" 101.86800250071 0.221725720898234 0.0695846762018224 3.18641593236914 0.00144047344112771 0.02026107546463 "TCONS_00003101" "3348" "380470" "gnl|BL_ORD_ID|380470" "H2RRP4_TAKRU" "672" "1732" "0" "219" "1220" "1" "334" "3" "0" "324" "0" "334" "Uncharacterized protein;" "Takifugu rubripes (Japanese pufferfish) (Fugu rubripes)" "" "" "GO:0007165" "IEA:InterPro;signal transduction" "" "" "PF00339;PF02752" "1;Arrestin_C;Arrestin_N" "" "" "IPR017864;IPR011021;IPR000698;IPR014756;IPR014752;IPR014753;IPR011022" "Arrestin_C-like;Arrestin-like_N;Arrestin_C;Ig_E-set;Arrestin_N;Arrestin;Arrestin_CS"
"XLOC_000552" 101.86800250071 0.221725720898234 0.0695846762018224 3.18641593236914 0.00144047344112771 0.02026107546463 "TCONS_00003102" "2938" "380470" "gnl|BL_ORD_ID|380470" "H2RRP4_TAKRU" "789" "2037" "0" "217" "1479" "1" "414" "1" "0" "387" "7" "421" "Uncharacterized protein;" "Takifugu rubripes (Japanese pufferfish) (Fugu rubripes)" "" "" "GO:0007165" "IEA:InterPro;signal transduction" "" "" "PF00339;PF02752" "1;Arrestin_C;Arrestin_N" "" "" "IPR017864;IPR011021;IPR000698;IPR014756;IPR014752;IPR014753;IPR011022" "Arrestin_C-like;Arrestin-like_N;Arrestin_C;Ig_E-set;Arrestin_N;Arrestin;Arrestin_CS"
"XLOC_000552" 101.86800250071 0.221725720898234 0.0695846762018224 3.18641593236914 0.00144047344112771 0.02026107546463 "TCONS_00003103" "3293" "380470" "gnl|BL_ORD_ID|380470" "H2RRP4_TAKRU" "672" "1732" "0" "199" "1200" "1" "334" "1" "0" "324" "0" "334" "Uncharacterized protein;" "Takifugu rubripes (Japanese pufferfish) (Fugu rubripes)" "" "" "GO:0007165" "IEA:InterPro;signal transduction" "" "" "PF00339;PF02752" "1;Arrestin_C;Arrestin_N" "" "" "IPR017864;IPR011021;IPR000698;IPR014756;IPR014752;IPR014753;IPR011022" "Arrestin_C-like;Arrestin-like_N;Arrestin_C;Ig_E-set;Arrestin_N;Arrestin;Arrestin_CS"
"XLOC_000552" 101.86800250071 0.221725720898234 0.0695846762018224 3.18641593236914 0.00144047344112771 0.02026107546463 "TCONS_00003104" "2824" "615896" "gnl|BL_ORD_ID|615896" "M3ZWZ4_XIPMA" "750" "1934" "0" "199" "1365" "1" "407" "1" "0" "367" "18" "407" "Uncharacterized protein;" "Xiphophorus maculatus (Southern platyfish) (Platypoecilus maculatus)" "" "" "GO:0007165" "IEA:InterPro;signal transduction" "" "" "PF00339;PF02752" "1;Arrestin_C;Arrestin_N" "" "" "IPR017864;IPR011021;IPR000698;IPR014756;IPR014752;IPR014753;IPR011022" "Arrestin_C-like;Arrestin-like_N;Arrestin_C;Ig_E-set;Arrestin_N;Arrestin;Arrestin_CS"
"XLOC_000552" 101.86800250071 0.221725720898234 0.0695846762018224 3.18641593236914 0.00144047344112771 0.02026107546463 "TCONS_00003105" "2893" "615896" "gnl|BL_ORD_ID|615896" "M3ZWZ4_XIPMA" "786" "2029" "0" "199" "1434" "1" "407" "1" "0" "384" "7" "413" "Uncharacterized protein;" "Xiphophorus maculatus (Southern platyfish) (Platypoecilus maculatus)" "" "" "GO:0007165" "IEA:InterPro;signal transduction" "" "" "PF00339;PF02752" "1;Arrestin_C;Arrestin_N" "" "" "IPR017864;IPR011021;IPR000698;IPR014756;IPR014752;IPR014753;IPR011022" "Arrestin_C-like;Arrestin-like_N;Arrestin_C;Ig_E-set;Arrestin_N;Arrestin;Arrestin_CS"
"XLOC_000552" 101.86800250071 0.221725720898234 0.0695846762018224 3.18641593236914 0.00144047344112771 0.02026107546463 "TCONS_00003106" "2827" "615896" "gnl|BL_ORD_ID|615896" "M3ZWZ4_XIPMA" "756" "1950" "0" "199" "1368" "1" "407" "1" "0" "368" "17" "407" "Uncharacterized protein;" "Xiphophorus maculatus (Southern platyfish) (Platypoecilus maculatus)" "" "" "GO:0007165" "IEA:InterPro;signal transduction" "" "" "PF00339;PF02752" "1;Arrestin_C;Arrestin_N" "" "" "IPR017864;IPR011021;IPR000698;IPR014756;IPR014752;IPR014753;IPR011022" "Arrestin_C-like;Arrestin-like_N;Arrestin_C;Ig_E-set;Arrestin_N;Arrestin;Arrestin_CS"
"XLOC_000552" 101.86800250071 0.221725720898234 0.0695846762018224 3.18641593236914 0.00144047344112771 0.02026107546463 "TCONS_00003107" "2794" "615896" "gnl|BL_ORD_ID|615896" "M3ZWZ4_XIPMA" "732" "1889" "0" "199" "1335" "1" "407" "1" "0" "359" "28" "407" "Uncharacterized protein;" "Xiphophorus maculatus (Southern platyfish) (Platypoecilus maculatus)" "" "" "GO:0007165" "IEA:InterPro;signal transduction" "" "" "PF00339;PF02752" "1;Arrestin_C;Arrestin_N" "" "" "IPR017864;IPR011021;IPR000698;IPR014756;IPR014752;IPR014753;IPR011022" "Arrestin_C-like;Arrestin-like_N;Arrestin_C;Ig_E-set;Arrestin_N;Arrestin;Arrestin_CS"
"XLOC_000552" 101.86800250071 0.221725720898234 0.0695846762018224 3.18641593236914 0.00144047344112771 0.02026107546463 "TCONS_00003108" "3434" "285330" "gnl|BL_ORD_ID|285330" "G3NAK9_GASAC" "672" "1733" "0" "199" "1224" "1" "342" "1" "0" "324" "0" "342" "Uncharacterized protein;" "Gasterosteus aculeatus (Three-spined stickleback)" "" "" "GO:0007165" "IEA:InterPro;signal transduction" "" "" "PF00339;PF02752" "1;Arrestin_C;Arrestin_N" "" "" "IPR017864;IPR011021;IPR000698;IPR014756;IPR014752;IPR014753;IPR011022" "Arrestin_C-like;Arrestin-like_N;Arrestin_C;Ig_E-set;Arrestin_N;Arrestin;Arrestin_CS"
"XLOC_000552" 101.86800250071 0.221725720898234 0.0695846762018224 3.18641593236914 0.00144047344112771 0.02026107546463 "TCONS_00003109" "2899" "380470" "gnl|BL_ORD_ID|380470" "H2RRP4_TAKRU" "790" "2040" "0" "199" "1440" "1" "414" "1" "0" "387" "2" "415" "Uncharacterized protein;" "Takifugu rubripes (Japanese pufferfish) (Fugu rubripes)" "" "" "GO:0007165" "IEA:InterPro;signal transduction" "" "" "PF00339;PF02752" "1;Arrestin_C;Arrestin_N" "" "" "IPR017864;IPR011021;IPR000698;IPR014756;IPR014752;IPR014753;IPR011022" "Arrestin_C-like;Arrestin-like_N;Arrestin_C;Ig_E-set;Arrestin_N;Arrestin;Arrestin_CS"
"XLOC_000552" 101.86800250071 0.221725720898234 0.0695846762018224 3.18641593236914 0.00144047344112771 0.02026107546463 "TCONS_00003110" "2880" "615896" "gnl|BL_ORD_ID|615896" "M3ZWZ4_XIPMA" "524" "1348" "0" "199" "978" "1" "260" "1" "0" "248" "0" "260" "Uncharacterized protein;" "Xiphophorus maculatus (Southern platyfish) (Platypoecilus maculatus)" "" "" "GO:0007165" "IEA:InterPro;signal transduction" "" "" "PF00339;PF02752" "1;Arrestin_C;Arrestin_N" "" "" "IPR017864;IPR011021;IPR000698;IPR014756;IPR014752;IPR014753;IPR011022" "Arrestin_C-like;Arrestin-like_N;Arrestin_C;Ig_E-set;Arrestin_N;Arrestin;Arrestin_CS"
"XLOC_000560" 482.050553298605 -0.243240707834109 0.077976771529366 -3.11939957327555 0.00181220025039069 0.02368521986646 "TCONS_00003170" "10037" "354431" "gnl|BL_ORD_ID|354431" "H2L5Z3_ORYLA" "160" "403" "1.194e-67" "4910" "5443" "56" "233" "2" "0" "78" "2" "179" "Uncharacterized protein;" "Oryzias latipes (Medaka fish) (Japanese ricefish)" "" "" "GO:0032259" "IEA:GOC;methylation" "GO:0016706;GO:0008168" "oxidoreductase activity" " acting on paired donors" " with incorporation or reduction of molecular oxygen" " 2-oxoglutarate as one donor" " and incorporation of one atom each of oxygen into both donors;IEA:InterPro;methyltransferase activity" "PF09004;PF03372" "1;DUF1891;Exo_endo_phos"
"XLOC_000560" 482.050553298605 -0.243240707834109 0.077976771529366 -3.11939957327555 0.00181220025039069 0.02368521986646 "TCONS_00003171" "10126" "354431" "gnl|BL_ORD_ID|354431" "H2L5Z3_ORYLA" "160" "403" "1.20452e-67" "4999" "5532" "56" "233" "1" "0" "78" "2" "179" "Uncharacterized protein;" "Oryzias latipes (Medaka fish) (Japanese ricefish)" "" "" "GO:0032259" "IEA:GOC;methylation" "GO:0016706;GO:0008168" "oxidoreductase activity" " acting on paired donors" " with incorporation or reduction of molecular oxygen" " 2-oxoglutarate as one donor" " and incorporation of one atom each of oxygen into both donors;IEA:InterPro;methyltransferase activity" "PF09004;PF03372" "1;DUF1891;Exo_endo_phos"
"XLOC_000560" 482.050553298605 -0.243240707834109 0.077976771529366 -3.11939957327555 0.00181220025039069 0.02368521986646 "TCONS_00003172" "10031" "354431" "gnl|BL_ORD_ID|354431" "H2L5Z3_ORYLA" "160" "403" "1.19328e-67" "4904" "5437" "56" "233" "2" "0" "78" "2" "179" "Uncharacterized protein;" "Oryzias latipes (Medaka fish) (Japanese ricefish)" "" "" "GO:0032259" "IEA:GOC;methylation" "GO:0016706;GO:0008168" "oxidoreductase activity" " acting on paired donors" " with incorporation or reduction of molecular oxygen" " 2-oxoglutarate as one donor" " and incorporation of one atom each of oxygen into both donors;IEA:InterPro;methyltransferase activity" "PF09004;PF03372" "1;DUF1891;Exo_endo_phos"
"XLOC_000560" 482.050553298605 -0.243240707834109 0.077976771529366 -3.11939957327555 0.00181220025039069 0.02368521986646 "TCONS_00003173" "10035" "99435" "gnl|BL_ORD_ID|99435" "C1BL11_OSMMO" "268" "683" "3.31175e-76" "1277" "1948" "30" "260" "2" "0" "134" "7" "231" "Tumor necrosis factor receptor superfamily member 19;" "Osmerus mordax (Rainbow smelt) (Atherina mordax)" "" "" "" "" "" "" "PF00020" "1;TNFR_c6" "" "" "IPR001368;IPR022342" "TNFR/NGFR_Cys_rich_reg;TNFR_19"
"XLOC_000560" 482.050553298605 -0.243240707834109 0.077976771529366 -3.11939957327555 0.00181220025039069 0.02368521986646 "TCONS_00003174" "8405" "354431" "gnl|BL_ORD_ID|354431" "H2L5Z3_ORYLA" "160" "403" "1.00051e-67" "3278" "3811" "56" "233" "2" "0" "78" "2" "179" "Uncharacterized protein;" "Oryzias latipes (Medaka fish) (Japanese ricefish)" "" "" "GO:0032259" "IEA:GOC;methylation" "GO:0016706;GO:0008168" "oxidoreductase activity" " acting on paired donors" " with incorporation or reduction of molecular oxygen" " 2-oxoglutarate as one donor" " and incorporation of one atom each of oxygen into both donors;IEA:InterPro;methyltransferase activity" "PF09004;PF03372" "1;DUF1891;Exo_endo_phos"
"XLOC_000561" 103.059138703533 0.294934916487267 0.090520697001868 3.25820421468011 0.00112119690410418 0.0170053215524419 "TCONS_00003175" "1188" "89977" "gnl|BL_ORD_ID|89977" "B9EMQ7_SALSA" "306" "782" "1.23097e-101" "305" "760" "1" "152" "2" "0" "151" "0" "152" "Tryptophan-rich protein;" "Salmo salar (Atlantic salmon)" "" "" "" "" "" "" "" "" "" "" "" ""
"XLOC_000561" 103.059138703533 0.294934916487267 0.090520697001868 3.25820421468011 0.00112119690410418 0.0170053215524419 "TCONS_00003176" "1242" "74030" "gnl|BL_ORD_ID|74030" "B5XB76_SALSA" "344" "882" "3.07545e-116" "305" "814" "1" "170" "2" "0" "170" "0" "170" "Tryptophan-rich protein;" "Salmo salar (Atlantic salmon)" "" "" "" "" "" "" "" "" "" "" "" ""
"XLOC_000561" 103.059138703533 0.294934916487267 0.090520697001868 3.25820421468011 0.00112119690410418 0.0170053215524419 "TCONS_00003177" "887" "74030" "gnl|BL_ORD_ID|74030" "B5XB76_SALSA" "173" "436" "1.22788e-75" "205" "459" "86" "170" "1" "0" "85" "0" "85" "Tryptophan-rich protein;" "Salmo salar (Atlantic salmon)" "" "" "" "" "" "" "" "" "" "" "" ""
"XLOC_000561" 103.059138703533 0.294934916487267 0.090520697001868 3.25820421468011 0.00112119690410418 0.0170053215524419 "TCONS_00003178" "717" "75193" "gnl|BL_ORD_ID|75193" "B5XFF4_SALSA" "172" "435" "1.52731e-51" "38" "289" "87" "170" "2" "0" "84" "0" "84" "Tryptophan-rich protein;" "Salmo salar (Atlantic salmon)" "" "" "" "" "" "" "" "" "" "" "" ""
"XLOC_000561" 103.059138703533 0.294934916487267 0.090520697001868 3.25820421468011 0.00112119690410418 0.0170053215524419 "TCONS_00003179" "993" "74030" "gnl|BL_ORD_ID|74030" "B5XB76_SALSA" "287" "732" "9.09347e-95" "137" "565" "28" "170" "2" "0" "140" "0" "143" "Tryptophan-rich protein;" "Salmo salar (Atlantic salmon)" "" "" "" "" "" "" "" "" "" "" "" ""
"XLOC_000561" 103.059138703533 0.294934916487267 0.090520697001868 3.25820421468011 0.00112119690410418 0.0170053215524419 "TCONS_00003180" "826" "90163" "gnl|BL_ORD_ID|90163" "B9ENE4_SALSA" "248" "633" "5.54675e-81" "24" "398" "28" "152" "3" "0" "122" "0" "125" "Tryptophan-rich protein;" "Salmo salar (Atlantic salmon)" "" "" "" "" "" "" "" "" "" "" "" ""
"XLOC_000561" 103.059138703533 0.294934916487267 0.090520697001868 3.25820421468011 0.00112119690410418 0.0170053215524419 "TCONS_00003181" "888" "74030" "gnl|BL_ORD_ID|74030" "B5XB76_SALSA" "286" "731" "3.03981e-95" "41" "460" "31" "170" "2" "0" "140" "0" "140" "Tryptophan-rich protein;" "Salmo salar (Atlantic salmon)" "" "" "" "" "" "" "" "" "" "" "" ""
"XLOC_000580" 33.3187523826469 0.968340210251405 0.145597038670606 6.65082352699594 2.91457576835202e-11 1.55773665619243e-08 "TCONS_00003332" "5363" "309304" "gnl|BL_ORD_ID|309304" "G3Q9W8_GASAC" "1205" "3115" "0" "146" "3202" "7" "975" "2" "0" "657" "86" "1037" "Uncharacterized protein;" "Gasterosteus aculeatus (Three-spined stickleback)" "GO:0005634" "IEA:UniProtKB-KW;nucleus" "" "" "GO:0046872;GO:0003676" "IEA:InterPro;IEA:UniProtKB-KW;nucleic acid binding;metal ion binding" "PF00096;PF00651" "1;BTB;zf-C2H2;2" "" "" "IPR015880;IPR013069;IPR011333;IPR007087;IPR000210;IPR013087" "Znf_C2H2-like;Znf_C2H2;BTB/POZ_fold;Znf_C2H2/integrase_DNA-bd;BTB/POZ-like;BTB_POZ"
"XLOC_000580" 33.3187523826469 0.968340210251405 0.145597038670606 6.65082352699594 2.91457576835202e-11 1.55773665619243e-08 "TCONS_00003333" "3561" "309305" "gnl|BL_ORD_ID|309305" "G3Q9W9_GASAC" "505" "1299" "4.67337e-158" "144" "1400" "599" "969" "3" "0" "268" "54" "422" "Uncharacterized protein;" "Gasterosteus aculeatus (Three-spined stickleback)" "GO:0005634" "IEA:UniProtKB-KW;nucleus" "" "" "GO:0046872;GO:0003676" "IEA:InterPro;IEA:UniProtKB-KW;nucleic acid binding;metal ion binding" "PF00096;PF00651" "1;BTB;zf-C2H2;2" "" "" "IPR015880;IPR013069;IPR011333;IPR007087;IPR000210;IPR013087" "Znf_C2H2-like;Znf_C2H2;BTB/POZ_fold;Znf_C2H2/integrase_DNA-bd;BTB/POZ-like;BTB_POZ"
"XLOC_000582" 29.0959179653142 -0.454223493825235 0.120206972107319 -3.77867843988044 0.000157662857020258 0.00409622335991 "TCONS_00003341" "5604" "880399" "gnl|BL_ORD_ID|880399" "U3I127_ANAPL" "1330" "3440" "0" "126" "3374" "11" "1110" "3" "0" "692" "49" "1116" "Uncharacterized protein;" "Anas platyrhynchos (Domestic duck) (Anas boschas)" "" "" "" "" "GO:0046872;GO:0003676" "IEA:InterPro;nucleic acid binding;metal ion binding" "PF00096" "6;zf-C2H2" "" "" "IPR015880;IPR001214;IPR007087;IPR013087" "SET_dom;Znf_C2H2-like;Znf_C2H2;Znf_C2H2/integrase_DNA-bd"
"XLOC_000582" 29.0959179653142 -0.454223493825235 0.120206972107319 -3.77867843988044 0.000157662857020258 0.00409622335991 "TCONS_00003342" "5587" "880399" "gnl|BL_ORD_ID|880399" "U3I127_ANAPL" "1350" "3493" "0" "103" "3357" "11" "1110" "1" "0" "701" "51" "1118" "Uncharacterized protein;" "Anas platyrhynchos (Domestic duck) (Anas boschas)" "" "" "" "" "GO:0046872;GO:0003676" "IEA:InterPro;nucleic acid binding;metal ion binding" "PF00096" "6;zf-C2H2" "" "" "IPR015880;IPR001214;IPR007087;IPR013087" "SET_dom;Znf_C2H2-like;Znf_C2H2;Znf_C2H2/integrase_DNA-bd"
"XLOC_000582" 29.0959179653142 -0.454223493825235 0.120206972107319 -3.77867843988044 0.000157662857020258 0.00409622335991 "TCONS_00003343" "5560" "880399" "gnl|BL_ORD_ID|880399" "U3I127_ANAPL" "1321" "3417" "0" "103" "3330" "11" "1110" "1" "0" "688" "56" "1116" "Uncharacterized protein;" "Anas platyrhynchos (Domestic duck) (Anas boschas)" "" "" "" "" "GO:0046872;GO:0003676" "IEA:InterPro;nucleic acid binding;metal ion binding" "PF00096" "6;zf-C2H2" "" "" "IPR015880;IPR001214;IPR007087;IPR013087" "SET_dom;Znf_C2H2-like;Znf_C2H2;Znf_C2H2/integrase_DNA-bd"
"XLOC_000582" 29.0959179653142 -0.454223493825235 0.120206972107319 -3.77867843988044 0.000157662857020258 0.00409622335991 "TCONS_00003344" "5579" "623043" "gnl|BL_ORD_ID|623043" "M4AHE6_XIPMA" "1193" "3085" "0" "1109" "3400" "335" "1101" "2" "0" "613" "9" "770" "Uncharacterized protein;" "Xiphophorus maculatus (Southern platyfish) (Platypoecilus maculatus)" "" "" "" "" "GO:0046872;GO:0003676" "IEA:InterPro;nucleic acid binding;metal ion binding" "PF00096" "1;zf-C2H2" "" "" "IPR015880;IPR001214;IPR007087;IPR013087" "SET_dom;Znf_C2H2-like;Znf_C2H2;Znf_C2H2/integrase_DNA-bd"
"XLOC_000582" 29.0959179653142 -0.454223493825235 0.120206972107319 -3.77867843988044 0.000157662857020258 0.00409622335991 "TCONS_00003345" "531" "21659" "gnl|BL_ORD_ID|21659" "A5XCE9_DANRE" "263" "670" "5.61033e-88" "30" "524" "1" "165" "3" "0" "137" "2" "166" "PR domain containing 15;" "Danio rerio (Zebrafish) (Brachydanio rerio)" "" "" "" "" "" "" "" "" "" "" "" ""
"XLOC_000582" 29.0959179653142 -0.454223493825235 0.120206972107319 -3.77867843988044 0.000157662857020258 0.00409622335991 "TCONS_00003346" "3925" "368282" "gnl|BL_ORD_ID|368282" "H2MAX7_ORYLA" "728" "1878" "0" "250" "1752" "574" "1079" "1" "0" "386" "11" "509" "Uncharacterized protein;" "Oryzias latipes (Medaka fish) (Japanese ricefish)" "" "" "" "" "GO:0046872;GO:0003676" "IEA:InterPro;nucleic acid binding;metal ion binding" "PF00096" "3;zf-C2H2" "" "" "IPR015880;IPR001214;IPR007087;IPR013087" "SET_dom;Znf_C2H2-like;Znf_C2H2;Znf_C2H2/integrase_DNA-bd"
"XLOC_000600" 37.9839198356403 -0.329880545698394 0.102894078860595 -3.20602068993038 0.0013458431120277 0.0193565998764965 "TCONS_00003481" "4634" "367713" "gnl|BL_ORD_ID|367713" "H2M999_ORYLA" "629" "1620" "0" "571" "1905" "5" "442" "1" "0" "297" "11" "447" "" "Oryzias latipes (Medaka fish) (Japanese ricefish)" "GO:0016021" "IEA:UniProtKB-KW;integral component of membrane" "GO:0034220;GO:0035590" "IEA:GOC;purinergic nucleotide receptor signaling pathway;ion transmembrane transport" "GO:0005216;GO:0005524;GO:0001614" "ion channel activity;IEA:InterPro;purinergic nucleotide receptor activity;ATP binding" "PF00864" "1;P2X_receptor" "" "" "IPR003048;IPR001429;IPR027309" "P2X_purnocptor;P2X5_purnocptor;P2X_extracellular_dom"
"XLOC_000600" 37.9839198356403 -0.329880545698394 0.102894078860595 -3.20602068993038 0.0013458431120277 0.0193565998764965 "TCONS_00003482" "4505" "367713" "gnl|BL_ORD_ID|367713" "H2M999_ORYLA" "625" "1610" "0" "477" "1742" "5" "420" "3" "0" "292" "10" "424" "" "Oryzias latipes (Medaka fish) (Japanese ricefish)" "GO:0016021" "IEA:UniProtKB-KW;integral component of membrane" "GO:0034220;GO:0035590" "IEA:GOC;purinergic nucleotide receptor signaling pathway;ion transmembrane transport" "GO:0005216;GO:0005524;GO:0001614" "ion channel activity;IEA:InterPro;purinergic nucleotide receptor activity;ATP binding" "PF00864" "1;P2X_receptor" "" "" "IPR003048;IPR001429;IPR027309" "P2X_purnocptor;P2X5_purnocptor;P2X_extracellular_dom"
"XLOC_000600" 37.9839198356403 -0.329880545698394 0.102894078860595 -3.20602068993038 0.0013458431120277 0.0193565998764965 "TCONS_00003483" "4359" "367713" "gnl|BL_ORD_ID|367713" "H2M999_ORYLA" "617" "1590" "0" "308" "1630" "5" "442" "2" "0" "295" "15" "447" "" "Oryzias latipes (Medaka fish) (Japanese ricefish)" "GO:0016021" "IEA:UniProtKB-KW;integral component of membrane" "GO:0034220;GO:0035590" "IEA:GOC;purinergic nucleotide receptor signaling pathway;ion transmembrane transport" "GO:0005216;GO:0005524;GO:0001614" "ion channel activity;IEA:InterPro;purinergic nucleotide receptor activity;ATP binding" "PF00864" "1;P2X_receptor" "" "" "IPR003048;IPR001429;IPR027309" "P2X_purnocptor;P2X5_purnocptor;P2X_extracellular_dom"
"XLOC_000600" 37.9839198356403 -0.329880545698394 0.102894078860595 -3.20602068993038 0.0013458431120277 0.0193565998764965 "TCONS_00003484" "3989" "367713" "gnl|BL_ORD_ID|367713" "H2M999_ORYLA" "498" "1281" "6.87341e-161" "184" "1260" "91" "442" "1" "0" "239" "11" "361" "" "Oryzias latipes (Medaka fish) (Japanese ricefish)" "GO:0016021" "IEA:UniProtKB-KW;integral component of membrane" "GO:0034220;GO:0035590" "IEA:GOC;purinergic nucleotide receptor signaling pathway;ion transmembrane transport" "GO:0005216;GO:0005524;GO:0001614" "ion channel activity;IEA:InterPro;purinergic nucleotide receptor activity;ATP binding" "PF00864" "1;P2X_receptor" "" "" "IPR003048;IPR001429;IPR027309" "P2X_purnocptor;P2X5_purnocptor;P2X_extracellular_dom"
"XLOC_000612" 281.850397974379 0.267262676210694 0.0937689991759968 2.85022425918254 0.00436884133265514 0.0445821415227986 "TCONS_00003577" "4426" "212009" "gnl|BL_ORD_ID|212009" "F1R3K0_DANRE" "1075" "2778" "0" "225" "3437" "1" "1028" "3" "0" "623" "63" "1081" "Uncharacterized protein;" "Danio rerio (Zebrafish) (Brachydanio rerio)" "GO:0005622" "IEA:InterPro;intracellular" "GO:0007165" "IEA:InterPro;signal transduction" "GO:0008289" "IEA:InterPro;lipid binding" "PF00620;PF01852" "1;START;RhoGAP" "" "" "IPR013761;IPR002913;IPR023393;IPR008936;IPR000198" "RhoGAP_dom;Rho_GTPase_activation_prot;SAM/pointed;START-like_dom;START_lipid-bd_dom"
"XLOC_000612" 281.850397974379 0.267262676210694 0.0937689991759968 2.85022425918254 0.00436884133265514 0.0445821415227986 "TCONS_00003578" "4451" "212009" "gnl|BL_ORD_ID|212009" "F1R3K0_DANRE" "1065" "2754" "0" "217" "3462" "1" "1028" "1" "0" "622" "74" "1092" "Uncharacterized protein;" "Danio rerio (Zebrafish) (Brachydanio rerio)" "GO:0005622" "IEA:InterPro;intracellular" "GO:0007165" "IEA:InterPro;signal transduction" "GO:0008289" "IEA:InterPro;lipid binding" "PF00620;PF01852" "1;START;RhoGAP" "" "" "IPR013761;IPR002913;IPR023393;IPR008936;IPR000198" "RhoGAP_dom;Rho_GTPase_activation_prot;SAM/pointed;START-like_dom;START_lipid-bd_dom"
"XLOC_000612" 281.850397974379 0.267262676210694 0.0937689991759968 2.85022425918254 0.00436884133265514 0.0445821415227986 "TCONS_00003579" "4456" "212009" "gnl|BL_ORD_ID|212009" "F1R3K0_DANRE" "853" "2202" "0" "217" "2970" "1" "864" "1" "0" "528" "74" "928" "Uncharacterized protein;" "Danio rerio (Zebrafish) (Brachydanio rerio)" "GO:0005622" "IEA:InterPro;intracellular" "GO:0007165" "IEA:InterPro;signal transduction" "GO:0008289" "IEA:InterPro;lipid binding" "PF00620;PF01852" "1;START;RhoGAP" "" "" "IPR013761;IPR002913;IPR023393;IPR008936;IPR000198" "RhoGAP_dom;Rho_GTPase_activation_prot;SAM/pointed;START-like_dom;START_lipid-bd_dom"
"XLOC_000612" 281.850397974379 0.267262676210694 0.0937689991759968 2.85022425918254 0.00436884133265514 0.0445821415227986 "TCONS_00003580" "4414" "521181" "gnl|BL_ORD_ID|521181" "I3KHV1_ORENI" "668" "1721" "0" "1992" "3428" "623" "1109" "3" "0" "332" "10" "488" "Uncharacterized protein;" "Oreochromis niloticus (Nile tilapia) (Tilapia nilotica)" "GO:0005622" "IEA:InterPro;intracellular" "GO:0007165" "IEA:InterPro;signal transduction" "GO:0008289" "IEA:InterPro;lipid binding" "PF07647;PF00620;PF01852" "1;START;RhoGAP;SAM_2" "" "" "IPR013761;IPR002913;IPR023393;IPR011510;IPR008936;IPR000198" "RhoGAP_dom;Rho_GTPase_activation_prot;SAM/pointed;START-like_dom;START_lipid-bd_dom;SAM_2"
"XLOC_000612" 281.850397974379 0.267262676210694 0.0937689991759968 2.85022425918254 0.00436884133265514 0.0445821415227986 "TCONS_00003581" "4413" "212009" "gnl|BL_ORD_ID|212009" "F1R3K0_DANRE" "1032" "2668" "0" "210" "3332" "1" "998" "3" "0" "605" "63" "1051" "Uncharacterized protein;" "Danio rerio (Zebrafish) (Brachydanio rerio)" "GO:0005622" "IEA:InterPro;intracellular" "GO:0007165" "IEA:InterPro;signal transduction" "GO:0008289" "IEA:InterPro;lipid binding" "PF00620;PF01852" "1;START;RhoGAP" "" "" "IPR013761;IPR002913;IPR023393;IPR008936;IPR000198" "RhoGAP_dom;Rho_GTPase_activation_prot;SAM/pointed;START-like_dom;START_lipid-bd_dom"
"XLOC_000612" 281.850397974379 0.267262676210694 0.0937689991759968 2.85022425918254 0.00436884133265514 0.0445821415227986 "TCONS_00003582" "4412" "521181" "gnl|BL_ORD_ID|521181" "I3KHV1_ORENI" "668" "1721" "0" "1990" "3426" "623" "1109" "1" "0" "332" "10" "488" "Uncharacterized protein;" "Oreochromis niloticus (Nile tilapia) (Tilapia nilotica)" "GO:0005622" "IEA:InterPro;intracellular" "GO:0007165" "IEA:InterPro;signal transduction" "GO:0008289" "IEA:InterPro;lipid binding" "PF07647;PF00620;PF01852" "1;START;RhoGAP;SAM_2" "" "" "IPR013761;IPR002913;IPR023393;IPR011510;IPR008936;IPR000198" "RhoGAP_dom;Rho_GTPase_activation_prot;SAM/pointed;START-like_dom;START_lipid-bd_dom;SAM_2"
"XLOC_000612" 281.850397974379 0.267262676210694 0.0937689991759968 2.85022425918254 0.00436884133265514 0.0445821415227986 "TCONS_00003583" "4416" "212009" "gnl|BL_ORD_ID|212009" "F1R3K0_DANRE" "861" "2222" "0" "210" "2930" "1" "864" "3" "0" "527" "63" "917" "Uncharacterized protein;" "Danio rerio (Zebrafish) (Brachydanio rerio)" "GO:0005622" "IEA:InterPro;intracellular" "GO:0007165" "IEA:InterPro;signal transduction" "GO:0008289" "IEA:InterPro;lipid binding" "PF00620;PF01852" "1;START;RhoGAP" "" "" "IPR013761;IPR002913;IPR023393;IPR008936;IPR000198" "RhoGAP_dom;Rho_GTPase_activation_prot;SAM/pointed;START-like_dom;START_lipid-bd_dom"
"XLOC_000612" 281.850397974379 0.267262676210694 0.0937689991759968 2.85022425918254 0.00436884133265514 0.0445821415227986 "TCONS_00003584" "4412" "212009" "gnl|BL_ORD_ID|212009" "F1R3K0_DANRE" "741" "1911" "0" "210" "2591" "1" "751" "3" "0" "461" "63" "804" "Uncharacterized protein;" "Danio rerio (Zebrafish) (Brachydanio rerio)" "GO:0005622" "IEA:InterPro;intracellular" "GO:0007165" "IEA:InterPro;signal transduction" "GO:0008289" "IEA:InterPro;lipid binding" "PF00620;PF01852" "1;START;RhoGAP" "" "" "IPR013761;IPR002913;IPR023393;IPR008936;IPR000198" "RhoGAP_dom;Rho_GTPase_activation_prot;SAM/pointed;START-like_dom;START_lipid-bd_dom"
"XLOC_000612" 281.850397974379 0.267262676210694 0.0937689991759968 2.85022425918254 0.00436884133265514 0.0445821415227986 "TCONS_00003585" "4412" "212009" "gnl|BL_ORD_ID|212009" "F1R3K0_DANRE" "741" "1911" "0" "210" "2591" "1" "751" "3" "0" "461" "63" "804" "Uncharacterized protein;" "Danio rerio (Zebrafish) (Brachydanio rerio)" "GO:0005622" "IEA:InterPro;intracellular" "GO:0007165" "IEA:InterPro;signal transduction" "GO:0008289" "IEA:InterPro;lipid binding" "PF00620;PF01852" "1;START;RhoGAP" "" "" "IPR013761;IPR002913;IPR023393;IPR008936;IPR000198" "RhoGAP_dom;Rho_GTPase_activation_prot;SAM/pointed;START-like_dom;START_lipid-bd_dom"
"XLOC_000616" 282.330593773009 -0.486673637521373 0.0865440645306502 -5.62342016359786 1.87213305748675e-08 3.13033197824461e-06 "TCONS_00003598" "2963" "201879" "gnl|BL_ORD_ID|201879" "F1Q771_DANRE" "361" "924" "5.06932e-114" "63" "980" "7" "301" "3" "0" "201" "27" "314" "Zinc finger protein 346;" "Danio rerio (Zebrafish) (Brachydanio rerio)" "" "" "" "" "GO:0008270;GO:0003676" "IEA:InterPro;zinc ion binding;nucleic acid binding" "PF12171" "1;zf-C2H2_jaz" "" "" "IPR015880;IPR003604;IPR007087;IPR022755" "Znf_C2H2_jaz;Znf_C2H2-like;Znf_C2H2;Znf_U1"
"XLOC_000616" 282.330593773009 -0.486673637521373 0.0865440645306502 -5.62342016359786 1.87213305748675e-08 3.13033197824461e-06 "TCONS_00003599" "2904" "201879" "gnl|BL_ORD_ID|201879" "F1Q771_DANRE" "362" "928" "9.01066e-115" "7" "921" "7" "301" "1" "0" "201" "26" "313" "Zinc finger protein 346;" "Danio rerio (Zebrafish) (Brachydanio rerio)" "" "" "" "" "GO:0008270;GO:0003676" "IEA:InterPro;zinc ion binding;nucleic acid binding" "PF12171" "1;zf-C2H2_jaz" "" "" "IPR015880;IPR003604;IPR007087;IPR022755" "Znf_C2H2_jaz;Znf_C2H2-like;Znf_C2H2;Znf_U1"
"XLOC_000616" 282.330593773009 -0.486673637521373 0.0865440645306502 -5.62342016359786 1.87213305748675e-08 3.13033197824461e-06 "TCONS_00003600" "2803" "201879" "gnl|BL_ORD_ID|201879" "F1Q771_DANRE" "335" "859" "5.54078e-105" "17" "820" "18" "301" "2" "0" "181" "38" "295" "Zinc finger protein 346;" "Danio rerio (Zebrafish) (Brachydanio rerio)" "" "" "" "" "GO:0008270;GO:0003676" "IEA:InterPro;zinc ion binding;nucleic acid binding" "PF12171" "1;zf-C2H2_jaz" "" "" "IPR015880;IPR003604;IPR007087;IPR022755" "Znf_C2H2_jaz;Znf_C2H2-like;Znf_C2H2;Znf_U1"
"XLOC_000616" 282.330593773009 -0.486673637521373 0.0865440645306502 -5.62342016359786 1.87213305748675e-08 3.13033197824461e-06 "TCONS_00003601" "2823" "201879" "gnl|BL_ORD_ID|201879" "F1Q771_DANRE" "215" "545" "3.42834e-86" "11" "427" "18" "155" "2" "0" "103" "1" "139" "Zinc finger protein 346;" "Danio rerio (Zebrafish) (Brachydanio rerio)" "" "" "" "" "GO:0008270;GO:0003676" "IEA:InterPro;zinc ion binding;nucleic acid binding" "PF12171" "1;zf-C2H2_jaz" "" "" "IPR015880;IPR003604;IPR007087;IPR022755" "Znf_C2H2_jaz;Znf_C2H2-like;Znf_C2H2;Znf_U1"
"XLOC_000616" 282.330593773009 -0.486673637521373 0.0865440645306502 -5.62342016359786 1.87213305748675e-08 3.13033197824461e-06 "TCONS_00003602" "2824" "201879" "gnl|BL_ORD_ID|201879" "F1Q771_DANRE" "328" "839" "6.43806e-102" "11" "841" "18" "301" "2" "0" "179" "45" "303" "Zinc finger protein 346;" "Danio rerio (Zebrafish) (Brachydanio rerio)" "" "" "" "" "GO:0008270;GO:0003676" "IEA:InterPro;zinc ion binding;nucleic acid binding" "PF12171" "1;zf-C2H2_jaz" "" "" "IPR015880;IPR003604;IPR007087;IPR022755" "Znf_C2H2_jaz;Znf_C2H2-like;Znf_C2H2;Znf_U1"
"XLOC_000616" 282.330593773009 -0.486673637521373 0.0865440645306502 -5.62342016359786 1.87213305748675e-08 3.13033197824461e-06 "TCONS_00003603" "2894" "201879" "gnl|BL_ORD_ID|201879" "F1Q771_DANRE" "271" "692" "3.84141e-92" "11" "679" "18" "229" "2" "0" "146" "11" "223" "Zinc finger protein 346;" "Danio rerio (Zebrafish) (Brachydanio rerio)" "" "" "" "" "GO:0008270;GO:0003676" "IEA:InterPro;zinc ion binding;nucleic acid binding" "PF12171" "1;zf-C2H2_jaz" "" "" "IPR015880;IPR003604;IPR007087;IPR022755" "Znf_C2H2_jaz;Znf_C2H2-like;Znf_C2H2;Znf_U1"
"XLOC_000616" 282.330593773009 -0.486673637521373 0.0865440645306502 -5.62342016359786 1.87213305748675e-08 3.13033197824461e-06 "TCONS_00003604" "2817" "201879" "gnl|BL_ORD_ID|201879" "F1Q771_DANRE" "287" "732" "1.48904e-86" "82" "834" "44" "301" "1" "0" "159" "45" "277" "Zinc finger protein 346;" "Danio rerio (Zebrafish) (Brachydanio rerio)" "" "" "" "" "GO:0008270;GO:0003676" "IEA:InterPro;zinc ion binding;nucleic acid binding" "PF12171" "1;zf-C2H2_jaz" "" "" "IPR015880;IPR003604;IPR007087;IPR022755" "Znf_C2H2_jaz;Znf_C2H2-like;Znf_C2H2;Znf_U1"
"XLOC_000616" 282.330593773009 -0.486673637521373 0.0865440645306502 -5.62342016359786 1.87213305748675e-08 3.13033197824461e-06 "TCONS_00003605" "2876" "201879" "gnl|BL_ORD_ID|201879" "F1Q771_DANRE" "317" "812" "7.06527e-98" "72" "893" "44" "301" "3" "0" "177" "22" "277" "Zinc finger protein 346;" "Danio rerio (Zebrafish) (Brachydanio rerio)" "" "" "" "" "GO:0008270;GO:0003676" "IEA:InterPro;zinc ion binding;nucleic acid binding" "PF12171" "1;zf-C2H2_jaz" "" "" "IPR015880;IPR003604;IPR007087;IPR022755" "Znf_C2H2_jaz;Znf_C2H2-like;Znf_C2H2;Znf_U1"
"XLOC_000616" 282.330593773009 -0.486673637521373 0.0865440645306502 -5.62342016359786 1.87213305748675e-08 3.13033197824461e-06 "TCONS_00003606" "3723" "201879" "gnl|BL_ORD_ID|201879" "F1Q771_DANRE" "324" "829" "7.66877e-99" "910" "1740" "41" "301" "1" "0" "180" "22" "280" "Zinc finger protein 346;" "Danio rerio (Zebrafish) (Brachydanio rerio)" "" "" "" "" "GO:0008270;GO:0003676" "IEA:InterPro;zinc ion binding;nucleic acid binding" "PF12171" "1;zf-C2H2_jaz" "" "" "IPR015880;IPR003604;IPR007087;IPR022755" "Znf_C2H2_jaz;Znf_C2H2-like;Znf_C2H2;Znf_U1"
"XLOC_000616" 282.330593773009 -0.486673637521373 0.0865440645306502 -5.62342016359786 1.87213305748675e-08 3.13033197824461e-06 "TCONS_00003607" "3142" "201879" "gnl|BL_ORD_ID|201879" "F1Q771_DANRE" "294" "752" "6.71855e-89" "401" "1159" "41" "301" "2" "0" "162" "44" "279" "Zinc finger protein 346;" "Danio rerio (Zebrafish) (Brachydanio rerio)" "" "" "" "" "GO:0008270;GO:0003676" "IEA:InterPro;zinc ion binding;nucleic acid binding" "PF12171" "1;zf-C2H2_jaz" "" "" "IPR015880;IPR003604;IPR007087;IPR022755" "Znf_C2H2_jaz;Znf_C2H2-like;Znf_C2H2;Znf_U1"
"XLOC_000616" 282.330593773009 -0.486673637521373 0.0865440645306502 -5.62342016359786 1.87213305748675e-08 3.13033197824461e-06 "TCONS_00003608" "3211" "201879" "gnl|BL_ORD_ID|201879" "F1Q771_DANRE" "325" "832" "3.95285e-100" "401" "1228" "41" "301" "2" "0" "180" "21" "279" "Zinc finger protein 346;" "Danio rerio (Zebrafish) (Brachydanio rerio)" "" "" "" "" "GO:0008270;GO:0003676" "IEA:InterPro;zinc ion binding;nucleic acid binding" "PF12171" "1;zf-C2H2_jaz" "" "" "IPR015880;IPR003604;IPR007087;IPR022755" "Znf_C2H2_jaz;Znf_C2H2-like;Znf_C2H2;Znf_U1"
"XLOC_000616" 282.330593773009 -0.486673637521373 0.0865440645306502 -5.62342016359786 1.87213305748675e-08 3.13033197824461e-06 "TCONS_00003609" "3145" "201879" "gnl|BL_ORD_ID|201879" "F1Q771_DANRE" "293" "749" "2.083e-88" "401" "1162" "41" "301" "2" "0" "162" "45" "280" "Zinc finger protein 346;" "Danio rerio (Zebrafish) (Brachydanio rerio)" "" "" "" "" "GO:0008270;GO:0003676" "IEA:InterPro;zinc ion binding;nucleic acid binding" "PF12171" "1;zf-C2H2_jaz" "" "" "IPR015880;IPR003604;IPR007087;IPR022755" "Znf_C2H2_jaz;Znf_C2H2-like;Znf_C2H2;Znf_U1"
"XLOC_000675" 98.5276016588295 0.202062072061734 0.072273306151724 2.79580501876506 0.00517706236382844 0.0499080275322657 "TCONS_00003951" "2349" "71076" "gnl|BL_ORD_ID|71076" "B5X1B3_SALSA" "540" "1391" "0" "350" "1273" "1" "331" "2" "0" "292" "23" "331" "FAM76B;" "Salmo salar (Atlantic salmon)" "" "" "" "" "" "" "" "" "" "" "" ""
"XLOC_000675" 98.5276016588295 0.202062072061734 0.072273306151724 2.79580501876506 0.00517706236382844 0.0499080275322657 "TCONS_00003952" "3413" "71076" "gnl|BL_ORD_ID|71076" "B5X1B3_SALSA" "537" "1381" "2.1211e-179" "1423" "2337" "27" "331" "1" "0" "303" "2" "306" "FAM76B;" "Salmo salar (Atlantic salmon)" "" "" "" "" "" "" "" "" "" "" "" ""
"XLOC_000675" 98.5276016588295 0.202062072061734 0.072273306151724 2.79580501876506 0.00517706236382844 0.0499080275322657 "TCONS_00003953" "3194" "71076" "gnl|BL_ORD_ID|71076" "B5X1B3_SALSA" "535" "1378" "7.75605e-180" "1186" "2118" "29" "331" "1" "0" "302" "8" "311" "FAM76B;" "Salmo salar (Atlantic salmon)" "" "" "" "" "" "" "" "" "" "" "" ""
"XLOC_000675" 98.5276016588295 0.202062072061734 0.072273306151724 2.79580501876506 0.00517706236382844 0.0499080275322657 "TCONS_00003954" "3170" "71076" "gnl|BL_ORD_ID|71076" "B5X1B3_SALSA" "544" "1401" "0" "1186" "2094" "29" "331" "1" "0" "303" "0" "303" "FAM76B;" "Salmo salar (Atlantic salmon)" "" "" "" "" "" "" "" "" "" "" "" ""
"XLOC_000675" 98.5276016588295 0.202062072061734 0.072273306151724 2.79580501876506 0.00517706236382844 0.0499080275322657 "TCONS_00003955" "2444" "71076" "gnl|BL_ORD_ID|71076" "B5X1B3_SALSA" "594" "1529" "0" "352" "1368" "1" "331" "1" "0" "330" "8" "339" "FAM76B;" "Salmo salar (Atlantic salmon)" "" "" "" "" "" "" "" "" "" "" "" ""
"XLOC_000675" 98.5276016588295 0.202062072061734 0.072273306151724 2.79580501876506 0.00517706236382844 0.0499080275322657 "TCONS_00003956" "2651" "71076" "gnl|BL_ORD_ID|71076" "B5X1B3_SALSA" "321" "822" "1.7244e-99" "352" "837" "1" "162" "1" "0" "162" "0" "162" "FAM76B;" "Salmo salar (Atlantic salmon)" "" "" "" "" "" "" "" "" "" "" "" ""
"XLOC_000675" 98.5276016588295 0.202062072061734 0.072273306151724 2.79580501876506 0.00517706236382844 0.0499080275322657 "TCONS_00003957" "2420" "71076" "gnl|BL_ORD_ID|71076" "B5X1B3_SALSA" "603" "1554" "0" "352" "1344" "1" "331" "1" "0" "331" "0" "331" "FAM76B;" "Salmo salar (Atlantic salmon)" "" "" "" "" "" "" "" "" "" "" "" ""
"XLOC_000675" 98.5276016588295 0.202062072061734 0.072273306151724 2.79580501876506 0.00517706236382844 0.0499080275322657 "TCONS_00003958" "3647" "71076" "gnl|BL_ORD_ID|71076" "B5X1B3_SALSA" "295" "755" "2.28066e-88" "2137" "2571" "187" "331" "1" "0" "145" "0" "145" "FAM76B;" "Salmo salar (Atlantic salmon)" "" "" "" "" "" "" "" "" "" "" "" ""
"XLOC_000675" 98.5276016588295 0.202062072061734 0.072273306151724 2.79580501876506 0.00517706236382844 0.0499080275322657 "TCONS_00003959" "3416" "71076" "gnl|BL_ORD_ID|71076" "B5X1B3_SALSA" "543" "1397" "0" "1423" "2340" "27" "331" "1" "0" "304" "1" "306" "FAM76B;" "Salmo salar (Atlantic salmon)" "" "" "" "" "" "" "" "" "" "" "" ""
"XLOC_000675" 98.5276016588295 0.202062072061734 0.072273306151724 2.79580501876506 0.00517706236382844 0.0499080275322657 "TCONS_00003960" "2417" "71076" "gnl|BL_ORD_ID|71076" "B5X1B3_SALSA" "597" "1537" "0" "352" "1341" "1" "331" "1" "0" "330" "1" "331" "FAM76B;" "Salmo salar (Atlantic salmon)" "" "" "" "" "" "" "" "" "" "" "" ""
"XLOC_000675" 98.5276016588295 0.202062072061734 0.072273306151724 2.79580501876506 0.00517706236382844 0.0499080275322657 "TCONS_00003961" "3440" "71076" "gnl|BL_ORD_ID|71076" "B5X1B3_SALSA" "533" "1373" "4.333e-178" "1423" "2364" "27" "331" "1" "0" "303" "9" "314" "FAM76B;" "Salmo salar (Atlantic salmon)" "" "" "" "" "" "" "" "" "" "" "" ""
"XLOC_000675" 98.5276016588295 0.202062072061734 0.072273306151724 2.79580501876506 0.00517706236382844 0.0499080275322657 "TCONS_00003962" "2253" "71076" "gnl|BL_ORD_ID|71076" "B5X1B3_SALSA" "490" "1261" "4.07313e-166" "299" "1177" "30" "331" "2" "0" "268" "25" "310" "FAM76B;" "Salmo salar (Atlantic salmon)" "" "" "" "" "" "" "" "" "" "" "" ""
"XLOC_000675" 98.5276016588295 0.202062072061734 0.072273306151724 2.79580501876506 0.00517706236382844 0.0499080275322657 "TCONS_00003963" "3684" "71076" "gnl|BL_ORD_ID|71076" "B5X1B3_SALSA" "286" "730" "7.20274e-85" "2150" "2608" "187" "331" "2" "0" "144" "8" "153" "FAM76B;" "Salmo salar (Atlantic salmon)" "" "" "" "" "" "" "" "" "" "" "" ""
"XLOC_000675" 98.5276016588295 0.202062072061734 0.072273306151724 2.79580501876506 0.00517706236382844 0.0499080275322657 "TCONS_00003964" "2318" "71076" "gnl|BL_ORD_ID|71076" "B5X1B3_SALSA" "534" "1374" "0" "313" "1242" "30" "331" "1" "0" "301" "8" "310" "FAM76B;" "Salmo salar (Atlantic salmon)" "" "" "" "" "" "" "" "" "" "" "" ""
"XLOC_000675" 98.5276016588295 0.202062072061734 0.072273306151724 2.79580501876506 0.00517706236382844 0.0499080275322657 "TCONS_00003965" "3691" "71076" "gnl|BL_ORD_ID|71076" "B5X1B3_SALSA" "284" "725" "2.68803e-84" "2160" "2615" "187" "331" "3" "0" "143" "7" "152" "FAM76B;" "Salmo salar (Atlantic salmon)" "" "" "" "" "" "" "" "" "" "" "" ""
"XLOC_000675" 98.5276016588295 0.202062072061734 0.072273306151724 2.79580501876506 0.00517706236382844 0.0499080275322657 "TCONS_00003966" "2647" "71076" "gnl|BL_ORD_ID|71076" "B5X1B3_SALSA" "295" "755" "6.93755e-90" "1137" "1571" "187" "331" "3" "0" "145" "0" "145" "FAM76B;" "Salmo salar (Atlantic salmon)" "" "" "" "" "" "" "" "" "" "" "" ""
"XLOC_000675" 98.5276016588295 0.202062072061734 0.072273306151724 2.79580501876506 0.00517706236382844 0.0499080275322657 "TCONS_00003967" "2778" "71076" "gnl|BL_ORD_ID|71076" "B5X1B3_SALSA" "286" "730" "6.39235e-86" "1244" "1702" "187" "331" "2" "0" "144" "8" "153" "FAM76B;" "Salmo salar (Atlantic salmon)" "" "" "" "" "" "" "" "" "" "" "" ""
"XLOC_000675" 98.5276016588295 0.202062072061734 0.072273306151724 2.79580501876506 0.00517706236382844 0.0499080275322657 "TCONS_00003968" "2579" "71076" "gnl|BL_ORD_ID|71076" "B5X1B3_SALSA" "537" "1381" "0" "601" "1503" "30" "331" "1" "0" "301" "1" "302" "FAM76B;" "Salmo salar (Atlantic salmon)" "" "" "" "" "" "" "" "" "" "" "" ""
"XLOC_000675" 98.5276016588295 0.202062072061734 0.072273306151724 2.79580501876506 0.00517706236382844 0.0499080275322657 "TCONS_00003969" "2734" "71076" "gnl|BL_ORD_ID|71076" "B5X1B3_SALSA" "543" "1398" "0" "753" "1658" "30" "331" "3" "0" "302" "0" "302" "FAM76B;" "Salmo salar (Atlantic salmon)" "" "" "" "" "" "" "" "" "" "" "" ""
"XLOC_000676" 77.5975246684813 -0.343328240147507 0.0794839064046514 -4.31946862802173 1.56405339949868e-05 0.00070063485635671 "TCONS_00003970" "2174" "94083" "gnl|BL_ORD_ID|94083" "C0H903_SALSA" "1202" "3109" "0" "249" "2129" "1" "639" "3" "0" "598" "12" "639" "Myotubularin-related protein 2;" "Salmo salar (Atlantic salmon)" "" "" "GO:0035335" "IEA:GOC;peptidyl-tyrosine dephosphorylation" "GO:0004725" "IEA:InterPro;protein tyrosine phosphatase activity" "PF02893;PF06602" "1;GRAM;Myotub-related" "" "" "IPR016130;IPR000387;IPR011993;IPR017906;IPR004182;IPR010569" "Tyr_Pase_AS;GRAM;Myotubularin_phosphatase_dom;Myotubularin-like_Pase_dom;Tyr/Dual-sp_Pase;PH_like_dom"
"XLOC_000676" 77.5975246684813 -0.343328240147507 0.0794839064046514 -4.31946862802173 1.56405339949868e-05 0.00070063485635671 "TCONS_00003971" "3371" "94083" "gnl|BL_ORD_ID|94083" "C0H903_SALSA" "702" "1811" "0" "440" "1456" "158" "496" "2" "0" "329" "0" "339" "Myotubularin-related protein 2;" "Salmo salar (Atlantic salmon)" "" "" "GO:0035335" "IEA:GOC;peptidyl-tyrosine dephosphorylation" "GO:0004725" "IEA:InterPro;protein tyrosine phosphatase activity" "PF02893;PF06602" "1;GRAM;Myotub-related" "" "" "IPR016130;IPR000387;IPR011993;IPR017906;IPR004182;IPR010569" "Tyr_Pase_AS;GRAM;Myotubularin_phosphatase_dom;Myotubularin-like_Pase_dom;Tyr/Dual-sp_Pase;PH_like_dom"
"XLOC_000676" 77.5975246684813 -0.343328240147507 0.0794839064046514 -4.31946862802173 1.56405339949868e-05 0.00070063485635671 "TCONS_00003972" "3050" "94083" "gnl|BL_ORD_ID|94083" "C0H903_SALSA" "1031" "2665" "0" "1" "1578" "87" "646" "1" "0" "508" "36" "561" "Myotubularin-related protein 2;" "Salmo salar (Atlantic salmon)" "" "" "GO:0035335" "IEA:GOC;peptidyl-tyrosine dephosphorylation" "GO:0004725" "IEA:InterPro;protein tyrosine phosphatase activity" "PF02893;PF06602" "1;GRAM;Myotub-related" "" "" "IPR016130;IPR000387;IPR011993;IPR017906;IPR004182;IPR010569" "Tyr_Pase_AS;GRAM;Myotubularin_phosphatase_dom;Myotubularin-like_Pase_dom;Tyr/Dual-sp_Pase;PH_like_dom"
"XLOC_000676" 77.5975246684813 -0.343328240147507 0.0794839064046514 -4.31946862802173 1.56405339949868e-05 0.00070063485635671 "TCONS_00003973" "3377" "94083" "gnl|BL_ORD_ID|94083" "C0H903_SALSA" "1192" "3083" "0" "85" "1905" "38" "646" "1" "0" "583" "4" "610" "Myotubularin-related protein 2;" "Salmo salar (Atlantic salmon)" "" "" "GO:0035335" "IEA:GOC;peptidyl-tyrosine dephosphorylation" "GO:0004725" "IEA:InterPro;protein tyrosine phosphatase activity" "PF02893;PF06602" "1;GRAM;Myotub-related" "" "" "IPR016130;IPR000387;IPR011993;IPR017906;IPR004182;IPR010569" "Tyr_Pase_AS;GRAM;Myotubularin_phosphatase_dom;Myotubularin-like_Pase_dom;Tyr/Dual-sp_Pase;PH_like_dom"
"XLOC_000676" 77.5975246684813 -0.343328240147507 0.0794839064046514 -4.31946862802173 1.56405339949868e-05 0.00070063485635671 "TCONS_00003974" "3344" "94083" "gnl|BL_ORD_ID|94083" "C0H903_SALSA" "1161" "3002" "0" "85" "1872" "38" "646" "1" "0" "572" "15" "610" "Myotubularin-related protein 2;" "Salmo salar (Atlantic salmon)" "" "" "GO:0035335" "IEA:GOC;peptidyl-tyrosine dephosphorylation" "GO:0004725" "IEA:InterPro;protein tyrosine phosphatase activity" "PF02893;PF06602" "1;GRAM;Myotub-related" "" "" "IPR016130;IPR000387;IPR011993;IPR017906;IPR004182;IPR010569" "Tyr_Pase_AS;GRAM;Myotubularin_phosphatase_dom;Myotubularin-like_Pase_dom;Tyr/Dual-sp_Pase;PH_like_dom"
"XLOC_000676" 77.5975246684813 -0.343328240147507 0.0794839064046514 -4.31946862802173 1.56405339949868e-05 0.00070063485635671 "TCONS_00003975" "3535" "94083" "gnl|BL_ORD_ID|94083" "C0H903_SALSA" "1189" "3074" "0" "159" "2063" "1" "646" "3" "0" "606" "13" "647" "Myotubularin-related protein 2;" "Salmo salar (Atlantic salmon)" "" "" "GO:0035335" "IEA:GOC;peptidyl-tyrosine dephosphorylation" "GO:0004725" "IEA:InterPro;protein tyrosine phosphatase activity" "PF02893;PF06602" "1;GRAM;Myotub-related" "" "" "IPR016130;IPR000387;IPR011993;IPR017906;IPR004182;IPR010569" "Tyr_Pase_AS;GRAM;Myotubularin_phosphatase_dom;Myotubularin-like_Pase_dom;Tyr/Dual-sp_Pase;PH_like_dom"
"XLOC_000676" 77.5975246684813 -0.343328240147507 0.0794839064046514 -4.31946862802173 1.56405339949868e-05 0.00070063485635671 "TCONS_00003976" "3504" "94083" "gnl|BL_ORD_ID|94083" "C0H903_SALSA" "1040" "2688" "0" "159" "1871" "1" "558" "3" "0" "524" "35" "582" "Myotubularin-related protein 2;" "Salmo salar (Atlantic salmon)" "" "" "GO:0035335" "IEA:GOC;peptidyl-tyrosine dephosphorylation" "GO:0004725" "IEA:InterPro;protein tyrosine phosphatase activity" "PF02893;PF06602" "1;GRAM;Myotub-related" "" "" "IPR016130;IPR000387;IPR011993;IPR017906;IPR004182;IPR010569" "Tyr_Pase_AS;GRAM;Myotubularin_phosphatase_dom;Myotubularin-like_Pase_dom;Tyr/Dual-sp_Pase;PH_like_dom"
"XLOC_000676" 77.5975246684813 -0.343328240147507 0.0794839064046514 -4.31946862802173 1.56405339949868e-05 0.00070063485635671 "TCONS_00003977" "3529" "94083" "gnl|BL_ORD_ID|94083" "C0H903_SALSA" "1184" "3061" "0" "159" "2057" "1" "646" "3" "0" "604" "15" "647" "Myotubularin-related protein 2;" "Salmo salar (Atlantic salmon)" "" "" "GO:0035335" "IEA:GOC;peptidyl-tyrosine dephosphorylation" "GO:0004725" "IEA:InterPro;protein tyrosine phosphatase activity" "PF02893;PF06602" "1;GRAM;Myotub-related" "" "" "IPR016130;IPR000387;IPR011993;IPR017906;IPR004182;IPR010569" "Tyr_Pase_AS;GRAM;Myotubularin_phosphatase_dom;Myotubularin-like_Pase_dom;Tyr/Dual-sp_Pase;PH_like_dom"
"XLOC_000676" 77.5975246684813 -0.343328240147507 0.0794839064046514 -4.31946862802173 1.56405339949868e-05 0.00070063485635671 "TCONS_00003978" "3538" "94083" "gnl|BL_ORD_ID|94083" "C0H903_SALSA" "1195" "3091" "0" "159" "2066" "1" "646" "3" "0" "607" "12" "647" "Myotubularin-related protein 2;" "Salmo salar (Atlantic salmon)" "" "" "GO:0035335" "IEA:GOC;peptidyl-tyrosine dephosphorylation" "GO:0004725" "IEA:InterPro;protein tyrosine phosphatase activity" "PF02893;PF06602" "1;GRAM;Myotub-related" "" "" "IPR016130;IPR000387;IPR011993;IPR017906;IPR004182;IPR010569" "Tyr_Pase_AS;GRAM;Myotubularin_phosphatase_dom;Myotubularin-like_Pase_dom;Tyr/Dual-sp_Pase;PH_like_dom"
"XLOC_000676" 77.5975246684813 -0.343328240147507 0.0794839064046514 -4.31946862802173 1.56405339949868e-05 0.00070063485635671 "TCONS_00003979" "3584" "94083" "gnl|BL_ORD_ID|94083" "C0H903_SALSA" "1215" "3141" "0" "181" "2112" "1" "646" "1" "0" "615" "4" "647" "Myotubularin-related protein 2;" "Salmo salar (Atlantic salmon)" "" "" "GO:0035335" "IEA:GOC;peptidyl-tyrosine dephosphorylation" "GO:0004725" "IEA:InterPro;protein tyrosine phosphatase activity" "PF02893;PF06602" "1;GRAM;Myotub-related" "" "" "IPR016130;IPR000387;IPR011993;IPR017906;IPR004182;IPR010569" "Tyr_Pase_AS;GRAM;Myotubularin_phosphatase_dom;Myotubularin-like_Pase_dom;Tyr/Dual-sp_Pase;PH_like_dom"
"XLOC_000703" 377.058377977592 0.450936042008003 0.0827493938678457 5.44941806737784 5.0534896774506e-08 7.09737341527298e-06 "TCONS_00004125" "4434" "401482" "gnl|BL_ORD_ID|401482" "H2TH57_TAKRU" "367" "941" "9.76047e-114" "827" "1726" "2" "299" "2" "0" "223" "14" "306" "Uncharacterized protein;" "Takifugu rubripes (Japanese pufferfish) (Fugu rubripes)" "GO:0016020" "IEA:InterPro;membrane" "GO:0007275;GO:0009966" "regulation of signal transduction;IEA:InterPro;multicellular organismal development" "" "" "PF05210" "1;Sprouty" "" "" "IPR007875" "Sprouty"
"XLOC_000703" 377.058377977592 0.450936042008003 0.0827493938678457 5.44941806737784 5.0534896774506e-08 7.09737341527298e-06 "TCONS_00004126" "5179" "401482" "gnl|BL_ORD_ID|401482" "H2TH57_TAKRU" "367" "941" "2.78473e-113" "951" "1850" "2" "299" "3" "0" "223" "14" "306" "Uncharacterized protein;" "Takifugu rubripes (Japanese pufferfish) (Fugu rubripes)" "GO:0016020" "IEA:InterPro;membrane" "GO:0007275;GO:0009966" "regulation of signal transduction;IEA:InterPro;multicellular organismal development" "" "" "PF05210" "1;Sprouty" "" "" "IPR007875" "Sprouty"
"XLOC_000703" 377.058377977592 0.450936042008003 0.0827493938678457 5.44941806737784 5.0534896774506e-08 7.09737341527298e-06 "TCONS_00004127" "5055" "401482" "gnl|BL_ORD_ID|401482" "H2TH57_TAKRU" "367" "941" "2.23561e-113" "827" "1726" "2" "299" "2" "0" "223" "14" "306" "Uncharacterized protein;" "Takifugu rubripes (Japanese pufferfish) (Fugu rubripes)" "GO:0016020" "IEA:InterPro;membrane" "GO:0007275;GO:0009966" "regulation of signal transduction;IEA:InterPro;multicellular organismal development" "" "" "PF05210" "1;Sprouty" "" "" "IPR007875" "Sprouty"
"XLOC_000705" 251.314261555507 -0.347008102941802 0.0755587398153998 -4.59256075193405 4.37839991540116e-06 0.000263673057279591 "TCONS_00004137" "8733" "517145" "gnl|BL_ORD_ID|517145" "I3K6A7_ORENI" "302" "773" "1.09381e-89" "203" "661" "126" "278" "2" "0" "142" "0" "153" "Uncharacterized protein;" "Oreochromis niloticus (Nile tilapia) (Tilapia nilotica)" "GO:0016021;GO:0031966" "IEA:InterPro;IEA:UniProtKB-KW;mitochondrial membrane;integral component of membrane" "GO:0006839" "IEA:InterPro;mitochondrial transport" "" "" "PF00153" "3;Mito_carr" "" "" "IPR023395;IPR002030;IPR018108" "Mt_carrier_dom;Mitochondrial_sb/sol_carrier;Mit_uncoupling"
"XLOC_000705" 251.314261555507 -0.347008102941802 0.0755587398153998 -4.59256075193405 4.37839991540116e-06 0.000263673057279591 "TCONS_00004138" "9083" "371779" "gnl|BL_ORD_ID|371779" "H2ML10_ORYLA" "532" "1369" "1.89376e-169" "112" "1011" "7" "308" "1" "0" "270" "6" "304" "Uncharacterized protein;" "Oryzias latipes (Medaka fish) (Japanese ricefish)" "GO:0016021;GO:0031966" "IEA:InterPro;IEA:UniProtKB-KW;mitochondrial membrane;integral component of membrane" "GO:0006839" "IEA:InterPro;mitochondrial transport" "" "" "PF00153" "3;Mito_carr" "" "" "IPR023395;IPR002030;IPR018108" "Mt_carrier_dom;Mitochondrial_sb/sol_carrier;Mit_uncoupling"
"XLOC_000705" 251.314261555507 -0.347008102941802 0.0755587398153998 -4.59256075193405 4.37839991540116e-06 0.000263673057279591 "TCONS_00004139" "9084" "371779" "gnl|BL_ORD_ID|371779" "H2ML10_ORYLA" "535" "1377" "1.77072e-170" "143" "1012" "17" "308" "2" "0" "267" "2" "292" "Uncharacterized protein;" "Oryzias latipes (Medaka fish) (Japanese ricefish)" "GO:0016021;GO:0031966" "IEA:InterPro;IEA:UniProtKB-KW;mitochondrial membrane;integral component of membrane" "GO:0006839" "IEA:InterPro;mitochondrial transport" "" "" "PF00153" "3;Mito_carr" "" "" "IPR023395;IPR002030;IPR018108" "Mt_carrier_dom;Mitochondrial_sb/sol_carrier;Mit_uncoupling"
"XLOC_000705" 251.314261555507 -0.347008102941802 0.0755587398153998 -4.59256075193405 4.37839991540116e-06 0.000263673057279591 "TCONS_00004140" "11691" "371779" "gnl|BL_ORD_ID|371779" "H2ML10_ORYLA" "533" "1372" "2.49694e-169" "2753" "3619" "18" "308" "2" "0" "266" "2" "291" "Uncharacterized protein;" "Oryzias latipes (Medaka fish) (Japanese ricefish)" "GO:0016021;GO:0031966" "IEA:InterPro;IEA:UniProtKB-KW;mitochondrial membrane;integral component of membrane" "GO:0006839" "IEA:InterPro;mitochondrial transport" "" "" "PF00153" "3;Mito_carr" "" "" "IPR023395;IPR002030;IPR018108" "Mt_carrier_dom;Mitochondrial_sb/sol_carrier;Mit_uncoupling"
"XLOC_000705" 251.314261555507 -0.347008102941802 0.0755587398153998 -4.59256075193405 4.37839991540116e-06 0.000263673057279591 "TCONS_00004141" "13326" "517145" "gnl|BL_ORD_ID|517145" "I3K6A7_ORENI" "335" "857" "1.36134e-100" "4718" "5254" "100" "278" "2" "0" "170" "0" "179" "Uncharacterized protein;" "Oreochromis niloticus (Nile tilapia) (Tilapia nilotica)" "GO:0016021;GO:0031966" "IEA:InterPro;IEA:UniProtKB-KW;mitochondrial membrane;integral component of membrane" "GO:0006839" "IEA:InterPro;mitochondrial transport" "" "" "PF00153" "3;Mito_carr" "" "" "IPR023395;IPR002030;IPR018108" "Mt_carrier_dom;Mitochondrial_sb/sol_carrier;Mit_uncoupling"
"XLOC_000705" 251.314261555507 -0.347008102941802 0.0755587398153998 -4.59256075193405 4.37839991540116e-06 0.000263673057279591 "TCONS_00004142" "11694" "371779" "gnl|BL_ORD_ID|371779" "H2ML10_ORYLA" "537" "1383" "9.02118e-171" "2729" "3622" "7" "308" "2" "0" "270" "4" "302" "Uncharacterized protein;" "Oryzias latipes (Medaka fish) (Japanese ricefish)" "GO:0016021;GO:0031966" "IEA:InterPro;IEA:UniProtKB-KW;mitochondrial membrane;integral component of membrane" "GO:0006839" "IEA:InterPro;mitochondrial transport" "" "" "PF00153" "3;Mito_carr" "" "" "IPR023395;IPR002030;IPR018108" "Mt_carrier_dom;Mitochondrial_sb/sol_carrier;Mit_uncoupling"
"XLOC_000720" 98.1541583539068 0.195949533783999 0.0682030043283148 2.87303375729227 0.00406550672815115 0.0423089764859401 "TCONS_00004264" "1099" "205513" "gnl|BL_ORD_ID|205513" "F1QIA6_DANRE" "69" "167" "4.43849e-11" "526" "627" "620" "653" "1" "0" "31" "0" "34" "Uncharacterized protein;" "Danio rerio (Zebrafish) (Brachydanio rerio)" "" "" "GO:0006508" "IEA:UniProtKB-KW;proteolysis" "GO:0046872;GO:0004222" "IEA:InterPro;IEA:UniProtKB-KW;metalloendopeptidase activity;metal ion binding" "PF01432" "1;Peptidase_M3" "" "" "IPR024077;IPR001567;IPR024080;IPR024079" "Pept_M3A_M3B;Neurolysin/TOP_dom2;MetalloPept_cat_dom;Neurolysin/TOP_N"
"XLOC_000720" 98.1541583539068 0.195949533783999 0.0682030043283148 2.87303375729227 0.00406550672815115 0.0423089764859401 "TCONS_00004265" "725" "205513" "gnl|BL_ORD_ID|205513" "F1QIA6_DANRE" "148" "371" "7.97155e-39" "32" "253" "580" "653" "2" "0" "66" "0" "74" "Uncharacterized protein;" "Danio rerio (Zebrafish) (Brachydanio rerio)" "" "" "GO:0006508" "IEA:UniProtKB-KW;proteolysis" "GO:0046872;GO:0004222" "IEA:InterPro;IEA:UniProtKB-KW;metalloendopeptidase activity;metal ion binding" "PF01432" "1;Peptidase_M3" "" "" "IPR024077;IPR001567;IPR024080;IPR024079" "Pept_M3A_M3B;Neurolysin/TOP_dom2;MetalloPept_cat_dom;Neurolysin/TOP_N"
"XLOC_000720" 98.1541583539068 0.195949533783999 0.0682030043283148 2.87303375729227 0.00406550672815115 0.0423089764859401 "TCONS_00004266" "1348" "205513" "gnl|BL_ORD_ID|205513" "F1QIA6_DANRE" "476" "1224" "5.54154e-160" "16" "876" "366" "653" "1" "0" "239" "1" "288" "Uncharacterized protein;" "Danio rerio (Zebrafish) (Brachydanio rerio)" "" "" "GO:0006508" "IEA:UniProtKB-KW;proteolysis" "GO:0046872;GO:0004222" "IEA:InterPro;IEA:UniProtKB-KW;metalloendopeptidase activity;metal ion binding" "PF01432" "1;Peptidase_M3" "" "" "IPR024077;IPR001567;IPR024080;IPR024079" "Pept_M3A_M3B;Neurolysin/TOP_dom2;MetalloPept_cat_dom;Neurolysin/TOP_N"
"XLOC_000720" 98.1541583539068 0.195949533783999 0.0682030043283148 2.87303375729227 0.00406550672815115 0.0423089764859401 "TCONS_00004267" "2705" "205513" "gnl|BL_ORD_ID|205513" "F1QIA6_DANRE" "586" "1510" "0" "456" "1715" "2" "478" "3" "0" "326" "59" "478" "Uncharacterized protein;" "Danio rerio (Zebrafish) (Brachydanio rerio)" "" "" "GO:0006508" "IEA:UniProtKB-KW;proteolysis" "GO:0046872;GO:0004222" "IEA:InterPro;IEA:UniProtKB-KW;metalloendopeptidase activity;metal ion binding" "PF01432" "1;Peptidase_M3" "" "" "IPR024077;IPR001567;IPR024080;IPR024079" "Pept_M3A_M3B;Neurolysin/TOP_dom2;MetalloPept_cat_dom;Neurolysin/TOP_N"
"XLOC_000720" 98.1541583539068 0.195949533783999 0.0682030043283148 2.87303375729227 0.00406550672815115 0.0423089764859401 "TCONS_00004268" "2982" "205513" "gnl|BL_ORD_ID|205513" "F1QIA6_DANRE" "705" "1819" "0" "551" "1987" "2" "479" "2" "0" "370" "1" "479" "Uncharacterized protein;" "Danio rerio (Zebrafish) (Brachydanio rerio)" "" "" "GO:0006508" "IEA:UniProtKB-KW;proteolysis" "GO:0046872;GO:0004222" "IEA:InterPro;IEA:UniProtKB-KW;metalloendopeptidase activity;metal ion binding" "PF01432" "1;Peptidase_M3" "" "" "IPR024077;IPR001567;IPR024080;IPR024079" "Pept_M3A_M3B;Neurolysin/TOP_dom2;MetalloPept_cat_dom;Neurolysin/TOP_N"
"XLOC_000720" 98.1541583539068 0.195949533783999 0.0682030043283148 2.87303375729227 0.00406550672815115 0.0423089764859401 "TCONS_00004269" "2785" "205513" "gnl|BL_ORD_ID|205513" "F1QIA6_DANRE" "896" "2314" "0" "551" "2290" "2" "580" "2" "0" "456" "1" "580" "Uncharacterized protein;" "Danio rerio (Zebrafish) (Brachydanio rerio)" "" "" "GO:0006508" "IEA:UniProtKB-KW;proteolysis" "GO:0046872;GO:0004222" "IEA:InterPro;IEA:UniProtKB-KW;metalloendopeptidase activity;metal ion binding" "PF01432" "1;Peptidase_M3" "" "" "IPR024077;IPR001567;IPR024080;IPR024079" "Pept_M3A_M3B;Neurolysin/TOP_dom2;MetalloPept_cat_dom;Neurolysin/TOP_N"
"XLOC_000720" 98.1541583539068 0.195949533783999 0.0682030043283148 2.87303375729227 0.00406550672815115 0.0423089764859401 "TCONS_00004270" "2871" "205513" "gnl|BL_ORD_ID|205513" "F1QIA6_DANRE" "703" "1813" "0" "551" "1987" "2" "479" "2" "0" "369" "1" "479" "Uncharacterized protein;" "Danio rerio (Zebrafish) (Brachydanio rerio)" "" "" "GO:0006508" "IEA:UniProtKB-KW;proteolysis" "GO:0046872;GO:0004222" "IEA:InterPro;IEA:UniProtKB-KW;metalloendopeptidase activity;metal ion binding" "PF01432" "1;Peptidase_M3" "" "" "IPR024077;IPR001567;IPR024080;IPR024079" "Pept_M3A_M3B;Neurolysin/TOP_dom2;MetalloPept_cat_dom;Neurolysin/TOP_N"
"XLOC_000720" 98.1541583539068 0.195949533783999 0.0682030043283148 2.87303375729227 0.00406550672815115 0.0423089764859401 "TCONS_00004271" "2907" "205513" "gnl|BL_ORD_ID|205513" "F1QIA6_DANRE" "978" "2526" "0" "551" "2422" "2" "624" "2" "0" "492" "1" "624" "Uncharacterized protein;" "Danio rerio (Zebrafish) (Brachydanio rerio)" "" "" "GO:0006508" "IEA:UniProtKB-KW;proteolysis" "GO:0046872;GO:0004222" "IEA:InterPro;IEA:UniProtKB-KW;metalloendopeptidase activity;metal ion binding" "PF01432" "1;Peptidase_M3" "" "" "IPR024077;IPR001567;IPR024080;IPR024079" "Pept_M3A_M3B;Neurolysin/TOP_dom2;MetalloPept_cat_dom;Neurolysin/TOP_N"
"XLOC_000720" 98.1541583539068 0.195949533783999 0.0682030043283148 2.87303375729227 0.00406550672815115 0.0423089764859401 "TCONS_00004272" "2954" "205513" "gnl|BL_ORD_ID|205513" "F1QIA6_DANRE" "1018" "2632" "0" "551" "2482" "2" "653" "2" "0" "516" "10" "653" "Uncharacterized protein;" "Danio rerio (Zebrafish) (Brachydanio rerio)" "" "" "GO:0006508" "IEA:UniProtKB-KW;proteolysis" "GO:0046872;GO:0004222" "IEA:InterPro;IEA:UniProtKB-KW;metalloendopeptidase activity;metal ion binding" "PF01432" "1;Peptidase_M3" "" "" "IPR024077;IPR001567;IPR024080;IPR024079" "Pept_M3A_M3B;Neurolysin/TOP_dom2;MetalloPept_cat_dom;Neurolysin/TOP_N"
"XLOC_000720" 98.1541583539068 0.195949533783999 0.0682030043283148 2.87303375729227 0.00406550672815115 0.0423089764859401 "TCONS_00004273" "2982" "205513" "gnl|BL_ORD_ID|205513" "F1QIA6_DANRE" "1040" "2688" "0" "552" "2510" "2" "653" "3" "0" "521" "1" "653" "Uncharacterized protein;" "Danio rerio (Zebrafish) (Brachydanio rerio)" "" "" "GO:0006508" "IEA:UniProtKB-KW;proteolysis" "GO:0046872;GO:0004222" "IEA:InterPro;IEA:UniProtKB-KW;metalloendopeptidase activity;metal ion binding" "PF01432" "1;Peptidase_M3" "" "" "IPR024077;IPR001567;IPR024080;IPR024079" "Pept_M3A_M3B;Neurolysin/TOP_dom2;MetalloPept_cat_dom;Neurolysin/TOP_N"
"XLOC_000720" 98.1541583539068 0.195949533783999 0.0682030043283148 2.87303375729227 0.00406550672815115 0.0423089764859401 "TCONS_00004274" "2558" "205513" "gnl|BL_ORD_ID|205513" "F1QIA6_DANRE" "1005" "2596" "0" "209" "2086" "29" "653" "2" "0" "505" "1" "626" "Uncharacterized protein;" "Danio rerio (Zebrafish) (Brachydanio rerio)" "" "" "GO:0006508" "IEA:UniProtKB-KW;proteolysis" "GO:0046872;GO:0004222" "IEA:InterPro;IEA:UniProtKB-KW;metalloendopeptidase activity;metal ion binding" "PF01432" "1;Peptidase_M3" "" "" "IPR024077;IPR001567;IPR024080;IPR024079" "Pept_M3A_M3B;Neurolysin/TOP_dom2;MetalloPept_cat_dom;Neurolysin/TOP_N"
"XLOC_000756" 436.930081569025 -0.186948595575371 0.0628077569903856 -2.9765208078357 0.00291539297725813 0.0333596018408786 "TCONS_00004503" "6942" "309324" "gnl|BL_ORD_ID|309324" "G3Q9Y8_GASAC" "2842" "7365" "0" "5" "4276" "237" "1659" "2" "0" "1390" "1" "1424" "" "Gasterosteus aculeatus (Three-spined stickleback)" "GO:0030132;GO:0030130" "IEA:InterPro;clathrin coat of trans-Golgi network vesicle;clathrin coat of coated pit" "GO:0006886;GO:0016192" "IEA:InterPro;intracellular protein transport;vesicle-mediated transport" "GO:0005198" "IEA:InterPro;structural molecule activity" "PF09268;PF01394;PF00637" "1;Clathrin;3;Clathrin-link;7;Clathrin_propel" "" "" "IPR016341;IPR015348;IPR016025;IPR011990;IPR022365;IPR016024;IPR000547;IPR001473" "Clathrin_heavy_chain;Clathrin_H-chain_linker_core;ARM-type_fold;Clathrin_H-chain_propeller_rpt;Clathrin_H-chain/VPS_repeat;TPR-like_helical;Clathrin_H-chain_propeller_N;Clathrin_H-chain_link/propller"
"XLOC_000756" 436.930081569025 -0.186948595575371 0.0628077569903856 -2.9765208078357 0.00291539297725813 0.0333596018408786 "TCONS_00004504" "7648" "309324" "gnl|BL_ORD_ID|309324" "G3Q9Y8_GASAC" "3285" "8517" "0" "75" "4982" "24" "1659" "3" "0" "1600" "0" "1636" "" "Gasterosteus aculeatus (Three-spined stickleback)" "GO:0030132;GO:0030130" "IEA:InterPro;clathrin coat of trans-Golgi network vesicle;clathrin coat of coated pit" "GO:0006886;GO:0016192" "IEA:InterPro;intracellular protein transport;vesicle-mediated transport" "GO:0005198" "IEA:InterPro;structural molecule activity" "PF09268;PF01394;PF00637" "1;Clathrin;3;Clathrin-link;7;Clathrin_propel" "" "" "IPR016341;IPR015348;IPR016025;IPR011990;IPR022365;IPR016024;IPR000547;IPR001473" "Clathrin_heavy_chain;Clathrin_H-chain_linker_core;ARM-type_fold;Clathrin_H-chain_propeller_rpt;Clathrin_H-chain/VPS_repeat;TPR-like_helical;Clathrin_H-chain_propeller_N;Clathrin_H-chain_link/propller"
"XLOC_000756" 436.930081569025 -0.186948595575371 0.0628077569903856 -2.9765208078357 0.00291539297725813 0.0333596018408786 "TCONS_00004505" "7845" "309324" "gnl|BL_ORD_ID|309324" "G3Q9Y8_GASAC" "3147" "8158" "0" "452" "5179" "85" "1659" "2" "0" "1536" "1" "1576" "" "Gasterosteus aculeatus (Three-spined stickleback)" "GO:0030132;GO:0030130" "IEA:InterPro;clathrin coat of trans-Golgi network vesicle;clathrin coat of coated pit" "GO:0006886;GO:0016192" "IEA:InterPro;intracellular protein transport;vesicle-mediated transport" "GO:0005198" "IEA:InterPro;structural molecule activity" "PF09268;PF01394;PF00637" "1;Clathrin;3;Clathrin-link;7;Clathrin_propel" "" "" "IPR016341;IPR015348;IPR016025;IPR011990;IPR022365;IPR016024;IPR000547;IPR001473" "Clathrin_heavy_chain;Clathrin_H-chain_linker_core;ARM-type_fold;Clathrin_H-chain_propeller_rpt;Clathrin_H-chain/VPS_repeat;TPR-like_helical;Clathrin_H-chain_propeller_N;Clathrin_H-chain_link/propller"
"XLOC_000756" 436.930081569025 -0.186948595575371 0.0628077569903856 -2.9765208078357 0.00291539297725813 0.0333596018408786 "TCONS_00004506" "7933" "309324" "gnl|BL_ORD_ID|309324" "G3Q9Y8_GASAC" "1970" "5103" "0" "446" "3412" "4" "996" "2" "0" "958" "4" "993" "" "Gasterosteus aculeatus (Three-spined stickleback)" "GO:0030132;GO:0030130" "IEA:InterPro;clathrin coat of trans-Golgi network vesicle;clathrin coat of coated pit" "GO:0006886;GO:0016192" "IEA:InterPro;intracellular protein transport;vesicle-mediated transport" "GO:0005198" "IEA:InterPro;structural molecule activity" "PF09268;PF01394;PF00637" "1;Clathrin;3;Clathrin-link;7;Clathrin_propel" "" "" "IPR016341;IPR015348;IPR016025;IPR011990;IPR022365;IPR016024;IPR000547;IPR001473" "Clathrin_heavy_chain;Clathrin_H-chain_linker_core;ARM-type_fold;Clathrin_H-chain_propeller_rpt;Clathrin_H-chain/VPS_repeat;TPR-like_helical;Clathrin_H-chain_propeller_N;Clathrin_H-chain_link/propller"
"XLOC_000756" 436.930081569025 -0.186948595575371 0.0628077569903856 -2.9765208078357 0.00291539297725813 0.0333596018408786 "TCONS_00004507" "7937" "188209" "gnl|BL_ORD_ID|188209" "E9QBV1_DANRE" "1298" "3358" "0" "1392" "3416" "306" "986" "3" "0" "645" "6" "681" "" "Danio rerio (Zebrafish) (Brachydanio rerio)" "GO:0030132;GO:0030130" "IEA:InterPro;clathrin coat of trans-Golgi network vesicle;clathrin coat of coated pit" "GO:0006886;GO:0016192" "IEA:InterPro;intracellular protein transport;vesicle-mediated transport" "GO:0005198" "IEA:InterPro;structural molecule activity" "PF09268;PF01394;PF00637" "1;Clathrin;3;Clathrin-link;7;Clathrin_propel" "dre:503600" "-" "IPR016341;IPR015348;IPR016025;IPR011990;IPR022365;IPR016024;IPR000547;IPR001473" "Clathrin_heavy_chain;Clathrin_H-chain_linker_core;ARM-type_fold;Clathrin_H-chain_propeller_rpt;Clathrin_H-chain/VPS_repeat;TPR-like_helical;Clathrin_H-chain_propeller_N;Clathrin_H-chain_link/propller"
"XLOC_000756" 436.930081569025 -0.186948595575371 0.0628077569903856 -2.9765208078357 0.00291539297725813 0.0333596018408786 "TCONS_00004508" "8083" "309324" "gnl|BL_ORD_ID|309324" "G3Q9Y8_GASAC" "2309" "5983" "0" "1992" "5417" "518" "1659" "3" "0" "1119" "0" "1142" "" "Gasterosteus aculeatus (Three-spined stickleback)" "GO:0030132;GO:0030130" "IEA:InterPro;clathrin coat of trans-Golgi network vesicle;clathrin coat of coated pit" "GO:0006886;GO:0016192" "IEA:InterPro;intracellular protein transport;vesicle-mediated transport" "GO:0005198" "IEA:InterPro;structural molecule activity" "PF09268;PF01394;PF00637" "1;Clathrin;3;Clathrin-link;7;Clathrin_propel" "" "" "IPR016341;IPR015348;IPR016025;IPR011990;IPR022365;IPR016024;IPR000547;IPR001473" "Clathrin_heavy_chain;Clathrin_H-chain_linker_core;ARM-type_fold;Clathrin_H-chain_propeller_rpt;Clathrin_H-chain/VPS_repeat;TPR-like_helical;Clathrin_H-chain_propeller_N;Clathrin_H-chain_link/propller"
"XLOC_000756" 436.930081569025 -0.186948595575371 0.0628077569903856 -2.9765208078357 0.00291539297725813 0.0333596018408786 "TCONS_00004509" "8138" "309324" "gnl|BL_ORD_ID|309324" "G3Q9Y8_GASAC" "1970" "5103" "0" "446" "3427" "4" "997" "2" "0" "958" "0" "994" "" "Gasterosteus aculeatus (Three-spined stickleback)" "GO:0030132;GO:0030130" "IEA:InterPro;clathrin coat of trans-Golgi network vesicle;clathrin coat of coated pit" "GO:0006886;GO:0016192" "IEA:InterPro;intracellular protein transport;vesicle-mediated transport" "GO:0005198" "IEA:InterPro;structural molecule activity" "PF09268;PF01394;PF00637" "1;Clathrin;3;Clathrin-link;7;Clathrin_propel" "" "" "IPR016341;IPR015348;IPR016025;IPR011990;IPR022365;IPR016024;IPR000547;IPR001473" "Clathrin_heavy_chain;Clathrin_H-chain_linker_core;ARM-type_fold;Clathrin_H-chain_propeller_rpt;Clathrin_H-chain/VPS_repeat;TPR-like_helical;Clathrin_H-chain_propeller_N;Clathrin_H-chain_link/propller"
"XLOC_000756" 436.930081569025 -0.186948595575371 0.0628077569903856 -2.9765208078357 0.00291539297725813 0.0333596018408786 "TCONS_00004510" "8079" "309324" "gnl|BL_ORD_ID|309324" "G3Q9Y8_GASAC" "3323" "8616" "0" "446" "5413" "4" "1659" "2" "0" "1617" "0" "1656" "" "Gasterosteus aculeatus (Three-spined stickleback)" "GO:0030132;GO:0030130" "IEA:InterPro;clathrin coat of trans-Golgi network vesicle;clathrin coat of coated pit" "GO:0006886;GO:0016192" "IEA:InterPro;intracellular protein transport;vesicle-mediated transport" "GO:0005198" "IEA:InterPro;structural molecule activity" "PF09268;PF01394;PF00637" "1;Clathrin;3;Clathrin-link;7;Clathrin_propel" "" "" "IPR016341;IPR015348;IPR016025;IPR011990;IPR022365;IPR016024;IPR000547;IPR001473" "Clathrin_heavy_chain;Clathrin_H-chain_linker_core;ARM-type_fold;Clathrin_H-chain_propeller_rpt;Clathrin_H-chain/VPS_repeat;TPR-like_helical;Clathrin_H-chain_propeller_N;Clathrin_H-chain_link/propller"
"XLOC_000756" 436.930081569025 -0.186948595575371 0.0628077569903856 -2.9765208078357 0.00291539297725813 0.0333596018408786 "TCONS_00004511" "8142" "309324" "gnl|BL_ORD_ID|309324" "G3Q9Y8_GASAC" "1796" "4650" "0" "690" "3431" "85" "997" "3" "0" "877" "1" "914" "" "Gasterosteus aculeatus (Three-spined stickleback)" "GO:0030132;GO:0030130" "IEA:InterPro;clathrin coat of trans-Golgi network vesicle;clathrin coat of coated pit" "GO:0006886;GO:0016192" "IEA:InterPro;intracellular protein transport;vesicle-mediated transport" "GO:0005198" "IEA:InterPro;structural molecule activity" "PF09268;PF01394;PF00637" "1;Clathrin;3;Clathrin-link;7;Clathrin_propel" "" "" "IPR016341;IPR015348;IPR016025;IPR011990;IPR022365;IPR016024;IPR000547;IPR001473" "Clathrin_heavy_chain;Clathrin_H-chain_linker_core;ARM-type_fold;Clathrin_H-chain_propeller_rpt;Clathrin_H-chain/VPS_repeat;TPR-like_helical;Clathrin_H-chain_propeller_N;Clathrin_H-chain_link/propller"
"XLOC_000756" 436.930081569025 -0.186948595575371 0.0628077569903856 -2.9765208078357 0.00291539297725813 0.0333596018408786 "TCONS_00004512" "8083" "309324" "gnl|BL_ORD_ID|309324" "G3Q9Y8_GASAC" "1973" "5109" "0" "446" "3385" "4" "983" "2" "0" "955" "0" "980" "" "Gasterosteus aculeatus (Three-spined stickleback)" "GO:0030132;GO:0030130" "IEA:InterPro;clathrin coat of trans-Golgi network vesicle;clathrin coat of coated pit" "GO:0006886;GO:0016192" "IEA:InterPro;intracellular protein transport;vesicle-mediated transport" "GO:0005198" "IEA:InterPro;structural molecule activity" "PF09268;PF01394;PF00637" "1;Clathrin;3;Clathrin-link;7;Clathrin_propel" "" "" "IPR016341;IPR015348;IPR016025;IPR011990;IPR022365;IPR016024;IPR000547;IPR001473" "Clathrin_heavy_chain;Clathrin_H-chain_linker_core;ARM-type_fold;Clathrin_H-chain_propeller_rpt;Clathrin_H-chain/VPS_repeat;TPR-like_helical;Clathrin_H-chain_propeller_N;Clathrin_H-chain_link/propller"
"XLOC_000756" 436.930081569025 -0.186948595575371 0.0628077569903856 -2.9765208078357 0.00291539297725813 0.0333596018408786 "TCONS_00004513" "7939" "309324" "gnl|BL_ORD_ID|309324" "G3Q9Y8_GASAC" "1965" "5090" "0" "446" "3415" "4" "996" "2" "0" "958" "5" "994" "" "Gasterosteus aculeatus (Three-spined stickleback)" "GO:0030132;GO:0030130" "IEA:InterPro;clathrin coat of trans-Golgi network vesicle;clathrin coat of coated pit" "GO:0006886;GO:0016192" "IEA:InterPro;intracellular protein transport;vesicle-mediated transport" "GO:0005198" "IEA:InterPro;structural molecule activity" "PF09268;PF01394;PF00637" "1;Clathrin;3;Clathrin-link;7;Clathrin_propel" "" "" "IPR016341;IPR015348;IPR016025;IPR011990;IPR022365;IPR016024;IPR000547;IPR001473" "Clathrin_heavy_chain;Clathrin_H-chain_linker_core;ARM-type_fold;Clathrin_H-chain_propeller_rpt;Clathrin_H-chain/VPS_repeat;TPR-like_helical;Clathrin_H-chain_propeller_N;Clathrin_H-chain_link/propller"
"XLOC_000756" 436.930081569025 -0.186948595575371 0.0628077569903856 -2.9765208078357 0.00291539297725813 0.0333596018408786 "TCONS_00004514" "8140" "309324" "gnl|BL_ORD_ID|309324" "G3Q9Y8_GASAC" "1970" "5103" "0" "446" "3427" "4" "997" "2" "0" "958" "0" "994" "" "Gasterosteus aculeatus (Three-spined stickleback)" "GO:0030132;GO:0030130" "IEA:InterPro;clathrin coat of trans-Golgi network vesicle;clathrin coat of coated pit" "GO:0006886;GO:0016192" "IEA:InterPro;intracellular protein transport;vesicle-mediated transport" "GO:0005198" "IEA:InterPro;structural molecule activity" "PF09268;PF01394;PF00637" "1;Clathrin;3;Clathrin-link;7;Clathrin_propel" "" "" "IPR016341;IPR015348;IPR016025;IPR011990;IPR022365;IPR016024;IPR000547;IPR001473" "Clathrin_heavy_chain;Clathrin_H-chain_linker_core;ARM-type_fold;Clathrin_H-chain_propeller_rpt;Clathrin_H-chain/VPS_repeat;TPR-like_helical;Clathrin_H-chain_propeller_N;Clathrin_H-chain_link/propller"
"XLOC_000756" 436.930081569025 -0.186948595575371 0.0628077569903856 -2.9765208078357 0.00291539297725813 0.0333596018408786 "TCONS_00004515" "8080" "309324" "gnl|BL_ORD_ID|309324" "G3Q9Y8_GASAC" "3094" "8021" "0" "446" "5071" "4" "1545" "2" "0" "1509" "0" "1542" "" "Gasterosteus aculeatus (Three-spined stickleback)" "GO:0030132;GO:0030130" "IEA:InterPro;clathrin coat of trans-Golgi network vesicle;clathrin coat of coated pit" "GO:0006886;GO:0016192" "IEA:InterPro;intracellular protein transport;vesicle-mediated transport" "GO:0005198" "IEA:InterPro;structural molecule activity" "PF09268;PF01394;PF00637" "1;Clathrin;3;Clathrin-link;7;Clathrin_propel" "" "" "IPR016341;IPR015348;IPR016025;IPR011990;IPR022365;IPR016024;IPR000547;IPR001473" "Clathrin_heavy_chain;Clathrin_H-chain_linker_core;ARM-type_fold;Clathrin_H-chain_propeller_rpt;Clathrin_H-chain/VPS_repeat;TPR-like_helical;Clathrin_H-chain_propeller_N;Clathrin_H-chain_link/propller"
"XLOC_000756" 436.930081569025 -0.186948595575371 0.0628077569903856 -2.9765208078357 0.00291539297725813 0.0333596018408786 "TCONS_00004516" "7936" "309324" "gnl|BL_ORD_ID|309324" "G3Q9Y8_GASAC" "1966" "5093" "0" "446" "3415" "4" "996" "2" "0" "958" "5" "994" "" "Gasterosteus aculeatus (Three-spined stickleback)" "GO:0030132;GO:0030130" "IEA:InterPro;clathrin coat of trans-Golgi network vesicle;clathrin coat of coated pit" "GO:0006886;GO:0016192" "IEA:InterPro;intracellular protein transport;vesicle-mediated transport" "GO:0005198" "IEA:InterPro;structural molecule activity" "PF09268;PF01394;PF00637" "1;Clathrin;3;Clathrin-link;7;Clathrin_propel" "" "" "IPR016341;IPR015348;IPR016025;IPR011990;IPR022365;IPR016024;IPR000547;IPR001473" "Clathrin_heavy_chain;Clathrin_H-chain_linker_core;ARM-type_fold;Clathrin_H-chain_propeller_rpt;Clathrin_H-chain/VPS_repeat;TPR-like_helical;Clathrin_H-chain_propeller_N;Clathrin_H-chain_link/propller"
"XLOC_000756" 436.930081569025 -0.186948595575371 0.0628077569903856 -2.9765208078357 0.00291539297725813 0.0333596018408786 "TCONS_00004517" "4947" "309324" "gnl|BL_ORD_ID|309324" "G3Q9Y8_GASAC" "1673" "4332" "0" "2341" "4914" "628" "1490" "1" "0" "826" "9" "865" "" "Gasterosteus aculeatus (Three-spined stickleback)" "GO:0030132;GO:0030130" "IEA:InterPro;clathrin coat of trans-Golgi network vesicle;clathrin coat of coated pit" "GO:0006886;GO:0016192" "IEA:InterPro;intracellular protein transport;vesicle-mediated transport" "GO:0005198" "IEA:InterPro;structural molecule activity" "PF09268;PF01394;PF00637" "1;Clathrin;3;Clathrin-link;7;Clathrin_propel" "" "" "IPR016341;IPR015348;IPR016025;IPR011990;IPR022365;IPR016024;IPR000547;IPR001473" "Clathrin_heavy_chain;Clathrin_H-chain_linker_core;ARM-type_fold;Clathrin_H-chain_propeller_rpt;Clathrin_H-chain/VPS_repeat;TPR-like_helical;Clathrin_H-chain_propeller_N;Clathrin_H-chain_link/propller"
"XLOC_000756" 436.930081569025 -0.186948595575371 0.0628077569903856 -2.9765208078357 0.00291539297725813 0.0333596018408786 "TCONS_00004518" "1475" "309324" "gnl|BL_ORD_ID|309324" "G3Q9Y8_GASAC" "684" "1764" "0" "446" "1435" "4" "333" "2" "0" "323" "0" "330" "" "Gasterosteus aculeatus (Three-spined stickleback)" "GO:0030132;GO:0030130" "IEA:InterPro;clathrin coat of trans-Golgi network vesicle;clathrin coat of coated pit" "GO:0006886;GO:0016192" "IEA:InterPro;intracellular protein transport;vesicle-mediated transport" "GO:0005198" "IEA:InterPro;structural molecule activity" "PF09268;PF01394;PF00637" "1;Clathrin;3;Clathrin-link;7;Clathrin_propel" "" "" "IPR016341;IPR015348;IPR016025;IPR011990;IPR022365;IPR016024;IPR000547;IPR001473" "Clathrin_heavy_chain;Clathrin_H-chain_linker_core;ARM-type_fold;Clathrin_H-chain_propeller_rpt;Clathrin_H-chain/VPS_repeat;TPR-like_helical;Clathrin_H-chain_propeller_N;Clathrin_H-chain_link/propller"
"XLOC_000756" 436.930081569025 -0.186948595575371 0.0628077569903856 -2.9765208078357 0.00291539297725813 0.0333596018408786 "TCONS_00004519" "978" "736058" "gnl|BL_ORD_ID|736058" "Q5EAQ7_DANRE" "169" "426" "4.80614e-50" "467" "715" "1" "83" "2" "0" "82" "0" "83" "Cltcb protein;Cltcb protein;Uncharacterized protein;" "Danio rerio (Zebrafish) (Brachydanio rerio)" "GO:0030132;GO:0030130" "IEA:InterPro;clathrin coat of trans-Golgi network vesicle;clathrin coat of coated pit" "GO:0006886;GO:0016192" "IEA:InterPro;intracellular protein transport;vesicle-mediated transport" "GO:0005198" "IEA:InterPro;structural molecule activity" "PF01394" "1;Clathrin_propel" "" "" "IPR016025;IPR022365;IPR001473" "Clathrin_H-chain_propeller_rpt;Clathrin_H-chain_propeller_N;Clathrin_H-chain_link/propller"
"XLOC_000763" 20.6184998664268 0.457139888495434 0.154915478893686 2.95089872077376 0.00316850794212373 0.0354266588238053 "TCONS_00004539" "5876" "73128" "gnl|BL_ORD_ID|73128" "B5X833_SALSA" "165" "417" "3.55049e-44" "1" "300" "43" "141" "1" "0" "99" "1" "100" "Zinc finger SWIM domain-containing protein 7;" "Salmo salar (Atlantic salmon)" "" "" "" "" "GO:0008270" "IEA:InterPro;zinc ion binding" "PF04434" "SWIM;1" "" "" "IPR007527" "Znf_SWIM"
"XLOC_000763" 20.6184998664268 0.457139888495434 0.154915478893686 2.95089872077376 0.00316850794212373 0.0354266588238053 "TCONS_00004540" "6218" "73128" "gnl|BL_ORD_ID|73128" "B5X833_SALSA" "257" "655" "3.55258e-76" "220" "642" "1" "141" "1" "0" "141" "0" "141" "Zinc finger SWIM domain-containing protein 7;" "Salmo salar (Atlantic salmon)" "" "" "" "" "GO:0008270" "IEA:InterPro;zinc ion binding" "PF04434" "SWIM;1" "" "" "IPR007527" "Znf_SWIM"
"XLOC_000763" 20.6184998664268 0.457139888495434 0.154915478893686 2.95089872077376 0.00316850794212373 0.0354266588238053 "TCONS_00004541" "6730" "325199" "gnl|BL_ORD_ID|325199" "G9BRW1_CYPCA" "156" "392" "1.27061e-38" "4242" "5000" "18" "322" "3" "0" "105" "56" "307" "TC1-like transposase;" "Cyprinus carpio (Common carp)" "" "" "GO:0015074;GO:0006313" "IEA:InterPro;DNA integration;transposition" " DNA-mediated" "GO:0003677;GO:0004803" "IEA:InterPro;transposase activity;DNA binding" "PF01498" "1;HTH_Tnp_Tc3_2" "" "" "IPR009057;IPR002492"
"XLOC_000763" 20.6184998664268 0.457139888495434 0.154915478893686 2.95089872077376 0.00316850794212373 0.0354266588238053 "TCONS_00004542" "7679" "73128" "gnl|BL_ORD_ID|73128" "B5X833_SALSA" "181" "458" "1.36769e-49" "220" "531" "1" "104" "1" "0" "102" "0" "104" "Zinc finger SWIM domain-containing protein 7;" "Salmo salar (Atlantic salmon)" "" "" "" "" "GO:0008270" "IEA:InterPro;zinc ion binding" "PF04434" "SWIM;1" "" "" "IPR007527" "Znf_SWIM"
"XLOC_000763" 20.6184998664268 0.457139888495434 0.154915478893686 2.95089872077376 0.00316850794212373 0.0354266588238053 "TCONS_00004543" "353" "73128" "gnl|BL_ORD_ID|73128" "B5X833_SALSA" "57" "135" "1.67955e-09" "220" "297" "1" "26" "1" "0" "26" "0" "26" "Zinc finger SWIM domain-containing protein 7;" "Salmo salar (Atlantic salmon)" "" "" "" "" "GO:0008270" "IEA:InterPro;zinc ion binding" "PF04434" "SWIM;1" "" "" "IPR007527" "Znf_SWIM"
"XLOC_000763" 20.6184998664268 0.457139888495434 0.154915478893686 2.95089872077376 0.00316850794212373 0.0354266588238053 "TCONS_00004544" "352" "73128" "gnl|BL_ORD_ID|73128" "B5X833_SALSA" "55" "130" "6.37017e-09" "220" "294" "1" "25" "1" "0" "25" "0" "25" "Zinc finger SWIM domain-containing protein 7;" "Salmo salar (Atlantic salmon)" "" "" "" "" "GO:0008270" "IEA:InterPro;zinc ion binding" "PF04434" "SWIM;1" "" "" "IPR007527" "Znf_SWIM"
"XLOC_000765" 142.568196312531 0.305316733841758 0.0683054223842742 4.46987549720577 7.82651424153237e-06 0.000414597471237281 "TCONS_00004546" "2125" "12284" "gnl|BL_ORD_ID|12284" "A3QK40_DANRE" "764" "1972" "0" "51" "2123" "596" "1266" "3" "0" "464" "82" "722" "Uncharacterized protein;" "Danio rerio (Zebrafish) (Brachydanio rerio)" "GO:0005634" "IEA:UniProtKB-KW;nucleus" "" "" "GO:0003677;GO:0003682" "IEA:InterPro;chromatin binding;DNA binding" "PF00249" "1;Myb_DNA-binding" "" "" "IPR001005;IPR009057;IPR017884" "SANT/Myb;SANT_dom;Homeodomain-like"
"XLOC_000765" 142.568196312531 0.305316733841758 0.0683054223842742 4.46987549720577 7.82651424153237e-06 0.000414597471237281 "TCONS_00004547" "2054" "209771" "gnl|BL_ORD_ID|209771" "F1QWG8_DANRE" "762" "1966" "0" "100" "2052" "634" "1277" "1" "0" "452" "67" "681" "Uncharacterized protein;" "Danio rerio (Zebrafish) (Brachydanio rerio)" "GO:0005634" "IEA:UniProtKB-KW;nucleus" "GO:0009952" "anterior/posterior pattern specification;IMZFIN" "GO:0003677;GO:0003682" "IEA:InterPro;chromatin binding;DNA binding" "PF00249" "1;Myb_DNA-binding" "" "" "IPR001005;IPR009057;IPR017884" "SANT/Myb;SANT_dom;Homeodomain-like"
"XLOC_000765" 142.568196312531 0.305316733841758 0.0683054223842742 4.46987549720577 7.82651424153237e-06 0.000414597471237281 "TCONS_00004548" "2539" "209771" "gnl|BL_ORD_ID|209771" "F1QWG8_DANRE" "437" "1122" "0" "1482" "2537" "921" "1277" "3" "0" "260" "29" "369" "Uncharacterized protein;" "Danio rerio (Zebrafish) (Brachydanio rerio)" "GO:0005634" "IEA:UniProtKB-KW;nucleus" "GO:0009952" "anterior/posterior pattern specification;IMZFIN" "GO:0003677;GO:0003682" "IEA:InterPro;chromatin binding;DNA binding" "PF00249" "1;Myb_DNA-binding" "" "" "IPR001005;IPR009057;IPR017884" "SANT/Myb;SANT_dom;Homeodomain-like"
"XLOC_000765" 142.568196312531 0.305316733841758 0.0683054223842742 4.46987549720577 7.82651424153237e-06 0.000414597471237281 "TCONS_00004549" "2641" "209771" "gnl|BL_ORD_ID|209771" "F1QWG8_DANRE" "808" "2085" "0" "408" "2639" "554" "1277" "3" "0" "505" "82" "775" "Uncharacterized protein;" "Danio rerio (Zebrafish) (Brachydanio rerio)" "GO:0005634" "IEA:UniProtKB-KW;nucleus" "GO:0009952" "anterior/posterior pattern specification;IMZFIN" "GO:0003677;GO:0003682" "IEA:InterPro;chromatin binding;DNA binding" "PF00249" "1;Myb_DNA-binding" "" "" "IPR001005;IPR009057;IPR017884" "SANT/Myb;SANT_dom;Homeodomain-like"
"XLOC_000765" 142.568196312531 0.305316733841758 0.0683054223842742 4.46987549720577 7.82651424153237e-06 0.000414597471237281 "TCONS_00004550" "2761" "12284" "gnl|BL_ORD_ID|12284" "A3QK40_DANRE" "811" "2094" "0" "408" "2759" "516" "1266" "3" "0" "517" "97" "816" "Uncharacterized protein;" "Danio rerio (Zebrafish) (Brachydanio rerio)" "GO:0005634" "IEA:UniProtKB-KW;nucleus" "" "" "GO:0003677;GO:0003682" "IEA:InterPro;chromatin binding;DNA binding" "PF00249" "1;Myb_DNA-binding" "" "" "IPR001005;IPR009057;IPR017884" "SANT/Myb;SANT_dom;Homeodomain-like"
"XLOC_000765" 142.568196312531 0.305316733841758 0.0683054223842742 4.46987549720577 7.82651424153237e-06 0.000414597471237281 "TCONS_00004551" "2562" "209771" "gnl|BL_ORD_ID|209771" "F1QWG8_DANRE" "810" "2090" "0" "329" "2560" "554" "1277" "2" "0" "505" "82" "775" "Uncharacterized protein;" "Danio rerio (Zebrafish) (Brachydanio rerio)" "GO:0005634" "IEA:UniProtKB-KW;nucleus" "GO:0009952" "anterior/posterior pattern specification;IMZFIN" "GO:0003677;GO:0003682" "IEA:InterPro;chromatin binding;DNA binding" "PF00249" "1;Myb_DNA-binding" "" "" "IPR001005;IPR009057;IPR017884" "SANT/Myb;SANT_dom;Homeodomain-like"
"XLOC_000765" 142.568196312531 0.305316733841758 0.0683054223842742 4.46987549720577 7.82651424153237e-06 0.000414597471237281 "TCONS_00004552" "4295" "209771" "gnl|BL_ORD_ID|209771" "F1QWG8_DANRE" "1521" "3936" "0" "250" "4293" "2" "1277" "1" "0" "973" "132" "1378" "Uncharacterized protein;" "Danio rerio (Zebrafish) (Brachydanio rerio)" "GO:0005634" "IEA:UniProtKB-KW;nucleus" "GO:0009952" "anterior/posterior pattern specification;IMZFIN" "GO:0003677;GO:0003682" "IEA:InterPro;chromatin binding;DNA binding" "PF00249" "1;Myb_DNA-binding" "" "" "IPR001005;IPR009057;IPR017884" "SANT/Myb;SANT_dom;Homeodomain-like"
"XLOC_000765" 142.568196312531 0.305316733841758 0.0683054223842742 4.46987549720577 7.82651424153237e-06 0.000414597471237281 "TCONS_00004553" "4175" "209771" "gnl|BL_ORD_ID|209771" "F1QWG8_DANRE" "1533" "3967" "0" "250" "4173" "2" "1277" "1" "0" "977" "94" "1339" "Uncharacterized protein;" "Danio rerio (Zebrafish) (Brachydanio rerio)" "GO:0005634" "IEA:UniProtKB-KW;nucleus" "GO:0009952" "anterior/posterior pattern specification;IMZFIN" "GO:0003677;GO:0003682" "IEA:InterPro;chromatin binding;DNA binding" "PF00249" "1;Myb_DNA-binding" "" "" "IPR001005;IPR009057;IPR017884" "SANT/Myb;SANT_dom;Homeodomain-like"
"XLOC_000765" 142.568196312531 0.305316733841758 0.0683054223842742 4.46987549720577 7.82651424153237e-06 0.000414597471237281 "TCONS_00004554" "4485" "209771" "gnl|BL_ORD_ID|209771" "F1QWG8_DANRE" "1522" "3939" "0" "440" "4483" "2" "1277" "2" "0" "973" "132" "1378" "Uncharacterized protein;" "Danio rerio (Zebrafish) (Brachydanio rerio)" "GO:0005634" "IEA:UniProtKB-KW;nucleus" "GO:0009952" "anterior/posterior pattern specification;IMZFIN" "GO:0003677;GO:0003682" "IEA:InterPro;chromatin binding;DNA binding" "PF00249" "1;Myb_DNA-binding" "" "" "IPR001005;IPR009057;IPR017884" "SANT/Myb;SANT_dom;Homeodomain-like"
"XLOC_000765" 142.568196312531 0.305316733841758 0.0683054223842742 4.46987549720577 7.82651424153237e-06 0.000414597471237281 "TCONS_00004555" "4369" "30040" "gnl|BL_ORD_ID|30040" "A8B6H7_DANRE" "809" "2088" "0" "2136" "4367" "554" "1277" "3" "0" "505" "82" "775" "Nuclear receptor co-repressor;" "Danio rerio (Zebrafish) (Brachydanio rerio)" "GO:0005634" "IEA:UniProtKB-KW;nucleus" "" "" "GO:0003677;GO:0003682" "IEA:InterPro;chromatin binding;DNA binding" "PF00249" "1;Myb_DNA-binding" "dre:393246" "-" "IPR001005;IPR009057;IPR017884" "SANT/Myb;SANT_dom;Homeodomain-like"
"XLOC_000765" 142.568196312531 0.305316733841758 0.0683054223842742 4.46987549720577 7.82651424153237e-06 0.000414597471237281 "TCONS_00004556" "2269" "614581" "gnl|BL_ORD_ID|614581" "M3ZT78_XIPMA" "398" "1021" "1.43916e-117" "408" "1577" "561" "929" "3" "0" "247" "29" "394" "Uncharacterized protein;" "Xiphophorus maculatus (Southern platyfish) (Platypoecilus maculatus)" "GO:0005634" "IEA:UniProtKB-KW;nucleus" "" "" "GO:0003677;GO:0003682" "IEA:InterPro;chromatin binding;DNA binding" "PF00249" "1;Myb_DNA-binding" "" "" "IPR001005;IPR009057;IPR017884" "SANT/Myb;SANT_dom;Homeodomain-like"
"XLOC_000777" 89.0448608543589 0.420010194878006 0.13736065162577 3.05771842159205 0.0022302903722841 0.0275041577430833 NA NA NA NA NA NA NA NA NA NA NA NA NA NA NA NA NA NA NA NA NA NA NA NA NA NA NA NA NA NA NA
"XLOC_000787" 21.5132985943891 -0.443120644529822 0.150218976271195 -2.94983134307775 0.00317947441030929 0.0354683820725147 "TCONS_00004748" "2578" "806801" "gnl|BL_ORD_ID|806801" "Q9PW00_PLEPL" "191" "484" "3.47285e-61" "1065" "1424" "90" "209" "3" "0" "90" "0" "120" "Transposase;" "Pleuronectes platessa (European plaice)" "" "" "GO:0015074;GO:0006313" "IEA:InterPro;DNA integration;transposition" " DNA-mediated" "GO:0003677;GO:0004803" "IEA:InterPro;transposase activity;DNA binding" "PF01498" "1;HTH_Tnp_Tc3_2" "" "" "IPR011991;IPR009057;IPR002492"
"XLOC_000787" 21.5132985943891 -0.443120644529822 0.150218976271195 -2.94983134307775 0.00317947441030929 0.0354683820725147 "TCONS_00004749" "1333" "73389" "gnl|BL_ORD_ID|73389" "B5X8Z6_SALSA" "81" "199" "8.32752e-17" "789" "989" "20" "91" "3" "0" "48" "5" "72" "Transposable element Tcb2 transposase;" "Salmo salar (Atlantic salmon)" "" "" "" "" "" "" "" "" "" "" "" ""
"XLOC_000965" 1693.51306923514 -0.152125381900447 0.053558862727204 -2.84034003252236 0.00450654689308569 0.0454829212572953 "TCONS_00004966" "1858" "793959" "gnl|BL_ORD_ID|793959" "Q90YH3_ONCMY" "454" "1166" "1.18784e-150" "382" "1239" "242" "527" "1" "0" "279" "0" "286" "Simple type II keratin K8a (S1);" "Oncorhynchus mykiss (Rainbow trout) (Salmo gairdneri)" "GO:0045095" "IEA:InterPro;keratin filament" "" "" "GO:0005198" "IEA:InterPro;structural molecule activity" "PF00038" "1;Filament" "" "" "IPR001664;IPR018039;IPR003054" "Intermediate_filament_CS;IF;Keratin_II"
"XLOC_000965" 1693.51306923514 -0.152125381900447 0.053558862727204 -2.84034003252236 0.00450654689308569 0.0454829212572953 "TCONS_00004967" "2388" "793959" "gnl|BL_ORD_ID|793959" "Q90YH3_ONCMY" "795" "2051" "0" "282" "1769" "28" "527" "3" "0" "469" "4" "500" "Simple type II keratin K8a (S1);" "Oncorhynchus mykiss (Rainbow trout) (Salmo gairdneri)" "GO:0045095" "IEA:InterPro;keratin filament" "" "" "GO:0005198" "IEA:InterPro;structural molecule activity" "PF00038" "1;Filament" "" "" "IPR001664;IPR018039;IPR003054" "Intermediate_filament_CS;IF;Keratin_II"
"XLOC_000965" 1693.51306923514 -0.152125381900447 0.053558862727204 -2.84034003252236 0.00450654689308569 0.0454829212572953 "TCONS_00004968" "697" "793959" "gnl|BL_ORD_ID|793959" "Q90YH3_ONCMY" "182" "460" "1.17931e-51" "282" "695" "28" "169" "3" "0" "120" "4" "142" "Simple type II keratin K8a (S1);" "Oncorhynchus mykiss (Rainbow trout) (Salmo gairdneri)" "GO:0045095" "IEA:InterPro;keratin filament" "" "" "GO:0005198" "IEA:InterPro;structural molecule activity" "PF00038" "1;Filament" "" "" "IPR001664;IPR018039;IPR003054" "Intermediate_filament_CS;IF;Keratin_II"
"XLOC_000965" 1693.51306923514 -0.152125381900447 0.053558862727204 -2.84034003252236 0.00450654689308569 0.0454829212572953 "TCONS_00004969" "2337" "793959" "gnl|BL_ORD_ID|793959" "Q90YH3_ONCMY" "776" "2003" "0" "228" "1718" "28" "527" "3" "0" "488" "5" "501" "Simple type II keratin K8a (S1);" "Oncorhynchus mykiss (Rainbow trout) (Salmo gairdneri)" "GO:0045095" "IEA:InterPro;keratin filament" "" "" "GO:0005198" "IEA:InterPro;structural molecule activity" "PF00038" "1;Filament" "" "" "IPR001664;IPR018039;IPR003054" "Intermediate_filament_CS;IF;Keratin_II"
"XLOC_000965" 1693.51306923514 -0.152125381900447 0.053558862727204 -2.84034003252236 0.00450654689308569 0.0454829212572953 "TCONS_00004970" "3101" "793290" "gnl|BL_ORD_ID|793290" "Q90W75_ONCMY" "674" "1738" "0" "846" "1907" "142" "495" "3" "0" "350" "0" "354" "Type II keratin E2;" "Oncorhynchus mykiss (Rainbow trout) (Salmo gairdneri)" "GO:0045095" "IEA:InterPro;keratin filament" "" "" "GO:0005198" "IEA:InterPro;structural molecule activity" "PF00038" "1;Filament" "" "" "IPR001664;IPR009053;IPR018039;IPR003054" "Intermediate_filament_CS;Prefoldin;IF;Keratin_II"
"XLOC_000965" 1693.51306923514 -0.152125381900447 0.053558862727204 -2.84034003252236 0.00450654689308569 0.0454829212572953 "TCONS_00004971" "5214" "260162" "gnl|BL_ORD_ID|260162" "G1KGX8_ANOCA" "138" "345" "4.22356e-88" "2411" "2881" "208" "338" "2" "0" "82" "30" "159" "Uncharacterized protein;" "Anolis carolinensis (Green anole) (American chameleon)" "GO:0045095" "IEA:InterPro;keratin filament" "" "" "GO:0005198" "IEA:InterPro;structural molecule activity" "PF00038" "1;Filament" "acs:100566088" "-" "IPR001664;IPR018039;IPR003054" "Intermediate_filament_CS;IF;Keratin_II"
"XLOC_000969" 400.493851509756 0.923634181541682 0.147735132449639 6.25196029019391 4.05332468592497e-10 1.25068049329623e-07 "TCONS_00005013" "2857" "769377" "gnl|BL_ORD_ID|769377" "Q6YLV7_DANRE" "293" "749" "3.78171e-87" "387" "1574" "1" "387" "3" "0" "257" "17" "400" "Krueppel-like factor 15;Krueppel-like factor 15;Uncharacterized protein;" "Danio rerio (Zebrafish) (Brachydanio rerio)" "" "" "" "" "GO:0046872;GO:0003676" "IEA:InterPro;nucleic acid binding;metal ion binding" "" "" "" "" "IPR015880;IPR007087;IPR013087" "Znf_C2H2-like;Znf_C2H2;Znf_C2H2/integrase_DNA-bd"
"XLOC_000969" 400.493851509756 0.923634181541682 0.147735132449639 6.25196029019391 4.05332468592497e-10 1.25068049329623e-07 "TCONS_00005014" "5329" "769377" "gnl|BL_ORD_ID|769377" "Q6YLV7_DANRE" "402" "1032" "1.80467e-123" "305" "1657" "1" "442" "2" "0" "308" "17" "455" "Krueppel-like factor 15;Krueppel-like factor 15;Uncharacterized protein;" "Danio rerio (Zebrafish) (Brachydanio rerio)" "" "" "" "" "GO:0046872;GO:0003676" "IEA:InterPro;nucleic acid binding;metal ion binding" "" "" "" "" "IPR015880;IPR007087;IPR013087" "Znf_C2H2-like;Znf_C2H2;Znf_C2H2/integrase_DNA-bd"
"XLOC_000969" 400.493851509756 0.923634181541682 0.147735132449639 6.25196029019391 4.05332468592497e-10 1.25068049329623e-07 "TCONS_00005015" "5331" "769377" "gnl|BL_ORD_ID|769377" "Q6YLV7_DANRE" "402" "1032" "1.81049e-123" "307" "1659" "1" "442" "1" "0" "308" "17" "455" "Krueppel-like factor 15;Krueppel-like factor 15;Uncharacterized protein;" "Danio rerio (Zebrafish) (Brachydanio rerio)" "" "" "" "" "GO:0046872;GO:0003676" "IEA:InterPro;nucleic acid binding;metal ion binding" "" "" "" "" "IPR015880;IPR007087;IPR013087" "Znf_C2H2-like;Znf_C2H2;Znf_C2H2/integrase_DNA-bd"
"XLOC_000969" 400.493851509756 0.923634181541682 0.147735132449639 6.25196029019391 4.05332468592497e-10 1.25068049329623e-07 "TCONS_00005016" "5051" "325199" "gnl|BL_ORD_ID|325199" "G9BRW1_CYPCA" "163" "411" "1.18802e-98" "3338" "3652" "228" "332" "2" "0" "75" "0" "105" "TC1-like transposase;" "Cyprinus carpio (Common carp)" "" "" "GO:0015074;GO:0006313" "IEA:InterPro;DNA integration;transposition" " DNA-mediated" "GO:0003677;GO:0004803" "IEA:InterPro;transposase activity;DNA binding" "PF01498" "1;HTH_Tnp_Tc3_2" "" "" "IPR009057;IPR002492"
"XLOC_000969" 400.493851509756 0.923634181541682 0.147735132449639 6.25196029019391 4.05332468592497e-10 1.25068049329623e-07 "TCONS_00005017" "5327" "769377" "gnl|BL_ORD_ID|769377" "Q6YLV7_DANRE" "296" "757" "9.64086e-105" "301" "1497" "1" "390" "1" "0" "259" "17" "403" "Krueppel-like factor 15;Krueppel-like factor 15;Uncharacterized protein;" "Danio rerio (Zebrafish) (Brachydanio rerio)" "" "" "" "" "GO:0046872;GO:0003676" "IEA:InterPro;nucleic acid binding;metal ion binding" "" "" "" "" "IPR015880;IPR007087;IPR013087" "Znf_C2H2-like;Znf_C2H2;Znf_C2H2/integrase_DNA-bd"
"XLOC_000969" 400.493851509756 0.923634181541682 0.147735132449639 6.25196029019391 4.05332468592497e-10 1.25068049329623e-07 "TCONS_00005018" "5109" "325199" "gnl|BL_ORD_ID|325199" "G9BRW1_CYPCA" "163" "411" "1.20244e-98" "3396" "3710" "228" "332" "3" "0" "75" "0" "105" "TC1-like transposase;" "Cyprinus carpio (Common carp)" "" "" "GO:0015074;GO:0006313" "IEA:InterPro;DNA integration;transposition" " DNA-mediated" "GO:0003677;GO:0004803" "IEA:InterPro;transposase activity;DNA binding" "PF01498" "1;HTH_Tnp_Tc3_2" "" "" "IPR009057;IPR002492"
"XLOC_000969" 400.493851509756 0.923634181541682 0.147735132449639 6.25196029019391 4.05332468592497e-10 1.25068049329623e-07 "TCONS_00005019" "5329" "769377" "gnl|BL_ORD_ID|769377" "Q6YLV7_DANRE" "290" "740" "9.80206e-103" "301" "1485" "1" "386" "1" "0" "256" "17" "399" "Krueppel-like factor 15;Krueppel-like factor 15;Uncharacterized protein;" "Danio rerio (Zebrafish) (Brachydanio rerio)" "" "" "" "" "GO:0046872;GO:0003676" "IEA:InterPro;nucleic acid binding;metal ion binding" "" "" "" "" "IPR015880;IPR007087;IPR013087" "Znf_C2H2-like;Znf_C2H2;Znf_C2H2/integrase_DNA-bd"
"XLOC_000969" 400.493851509756 0.923634181541682 0.147735132449639 6.25196029019391 4.05332468592497e-10 1.25068049329623e-07 "TCONS_00005020" "1755" "769377" "gnl|BL_ORD_ID|769377" "Q6YLV7_DANRE" "402" "1032" "2.52802e-132" "301" "1653" "1" "442" "1" "0" "308" "17" "455" "Krueppel-like factor 15;Krueppel-like factor 15;Uncharacterized protein;" "Danio rerio (Zebrafish) (Brachydanio rerio)" "" "" "" "" "GO:0046872;GO:0003676" "IEA:InterPro;nucleic acid binding;metal ion binding" "" "" "" "" "IPR015880;IPR007087;IPR013087" "Znf_C2H2-like;Znf_C2H2;Znf_C2H2/integrase_DNA-bd"
"XLOC_000969" 400.493851509756 0.923634181541682 0.147735132449639 6.25196029019391 4.05332468592497e-10 1.25068049329623e-07 "TCONS_00005022" "5009" "325199" "gnl|BL_ORD_ID|325199" "G9BRW1_CYPCA" "163" "411" "1.1774e-98" "3296" "3610" "228" "332" "2" "0" "75" "0" "105" "TC1-like transposase;" "Cyprinus carpio (Common carp)" "" "" "GO:0015074;GO:0006313" "IEA:InterPro;DNA integration;transposition" " DNA-mediated" "GO:0003677;GO:0004803" "IEA:InterPro;transposase activity;DNA binding" "PF01498" "1;HTH_Tnp_Tc3_2" "" "" "IPR009057;IPR002492"
"XLOC_000982" 188.221019139753 0.159813852428371 0.0544606557051283 2.93448270791426 0.00334104169051549 0.0367825318463224 "TCONS_00005100" "4188" "71097" "gnl|BL_ORD_ID|71097" "B5X1D4_SALSA" "544" "1400" "2.79203e-180" "104" "970" "1" "289" "2" "0" "289" "0" "289" "Ankyrin repeat and SOCS box protein 8;" "Salmo salar (Atlantic salmon)" "" "" "GO:0016567;GO:0035556" "IEA:InterPro;IEA:UniProtKB-UniPathway;protein ubiquitination;intracellular signal transduction" "" "" "PF07525;PF12796" "SOCS_box;1;Ank_2" "" "" "IPR001496;IPR020683;IPR002110" "SOCS_C;Ankyrin_rpt;Ankyrin_rpt-contain_dom"
"XLOC_000982" 188.221019139753 0.159813852428371 0.0544606557051283 2.93448270791426 0.00334104169051549 0.0367825318463224 "TCONS_00005101" "4741" "71097" "gnl|BL_ORD_ID|71097" "B5X1D4_SALSA" "543" "1397" "2.17426e-178" "657" "1523" "1" "289" "3" "0" "289" "0" "289" "Ankyrin repeat and SOCS box protein 8;" "Salmo salar (Atlantic salmon)" "" "" "GO:0016567;GO:0035556" "IEA:InterPro;IEA:UniProtKB-UniPathway;protein ubiquitination;intracellular signal transduction" "" "" "PF07525;PF12796" "SOCS_box;1;Ank_2" "" "" "IPR001496;IPR020683;IPR002110" "SOCS_C;Ankyrin_rpt;Ankyrin_rpt-contain_dom"
"XLOC_000982" 188.221019139753 0.159813852428371 0.0544606557051283 2.93448270791426 0.00334104169051549 0.0367825318463224 "TCONS_00005102" "4525" "71097" "gnl|BL_ORD_ID|71097" "B5X1D4_SALSA" "543" "1397" "5.97967e-179" "441" "1307" "1" "289" "3" "0" "289" "0" "289" "Ankyrin repeat and SOCS box protein 8;" "Salmo salar (Atlantic salmon)" "" "" "GO:0016567;GO:0035556" "IEA:InterPro;IEA:UniProtKB-UniPathway;protein ubiquitination;intracellular signal transduction" "" "" "PF07525;PF12796" "SOCS_box;1;Ank_2" "" "" "IPR001496;IPR020683;IPR002110" "SOCS_C;Ankyrin_rpt;Ankyrin_rpt-contain_dom"
"XLOC_000982" 188.221019139753 0.159813852428371 0.0544606557051283 2.93448270791426 0.00334104169051549 0.0367825318463224 "TCONS_00005103" "4508" "71097" "gnl|BL_ORD_ID|71097" "B5X1D4_SALSA" "381" "977" "3.95826e-147" "658" "1290" "79" "289" "1" "0" "211" "0" "211" "Ankyrin repeat and SOCS box protein 8;" "Salmo salar (Atlantic salmon)" "" "" "GO:0016567;GO:0035556" "IEA:InterPro;IEA:UniProtKB-UniPathway;protein ubiquitination;intracellular signal transduction" "" "" "PF07525;PF12796" "SOCS_box;1;Ank_2" "" "" "IPR001496;IPR020683;IPR002110" "SOCS_C;Ankyrin_rpt;Ankyrin_rpt-contain_dom"
"XLOC_000982" 188.221019139753 0.159813852428371 0.0544606557051283 2.93448270791426 0.00334104169051549 0.0367825318463224 "TCONS_00005104" "4256" "71097" "gnl|BL_ORD_ID|71097" "B5X1D4_SALSA" "538" "1386" "4.8757e-178" "169" "1038" "1" "289" "1" "0" "289" "1" "290" "Ankyrin repeat and SOCS box protein 8;" "Salmo salar (Atlantic salmon)" "" "" "GO:0016567;GO:0035556" "IEA:InterPro;IEA:UniProtKB-UniPathway;protein ubiquitination;intracellular signal transduction" "" "" "PF07525;PF12796" "SOCS_box;1;Ank_2" "" "" "IPR001496;IPR020683;IPR002110" "SOCS_C;Ankyrin_rpt;Ankyrin_rpt-contain_dom"
"XLOC_000982" 188.221019139753 0.159813852428371 0.0544606557051283 2.93448270791426 0.00334104169051549 0.0367825318463224 "TCONS_00005105" "4140" "71097" "gnl|BL_ORD_ID|71097" "B5X1D4_SALSA" "455" "1169" "1.07111e-146" "182" "922" "43" "289" "2" "0" "246" "0" "247" "Ankyrin repeat and SOCS box protein 8;" "Salmo salar (Atlantic salmon)" "" "" "GO:0016567;GO:0035556" "IEA:InterPro;IEA:UniProtKB-UniPathway;protein ubiquitination;intracellular signal transduction" "" "" "PF07525;PF12796" "SOCS_box;1;Ank_2" "" "" "IPR001496;IPR020683;IPR002110" "SOCS_C;Ankyrin_rpt;Ankyrin_rpt-contain_dom"
"XLOC_000982" 188.221019139753 0.159813852428371 0.0544606557051283 2.93448270791426 0.00334104169051549 0.0367825318463224 "TCONS_00005106" "4229" "71097" "gnl|BL_ORD_ID|71097" "B5X1D4_SALSA" "540" "1390" "1.15206e-178" "145" "1011" "1" "289" "1" "0" "288" "0" "289" "Ankyrin repeat and SOCS box protein 8;" "Salmo salar (Atlantic salmon)" "" "" "GO:0016567;GO:0035556" "IEA:InterPro;IEA:UniProtKB-UniPathway;protein ubiquitination;intracellular signal transduction" "" "" "PF07525;PF12796" "SOCS_box;1;Ank_2" "" "" "IPR001496;IPR020683;IPR002110" "SOCS_C;Ankyrin_rpt;Ankyrin_rpt-contain_dom"
"XLOC_000982" 188.221019139753 0.159813852428371 0.0544606557051283 2.93448270791426 0.00334104169051549 0.0367825318463224 "TCONS_00005107" "4252" "71097" "gnl|BL_ORD_ID|71097" "B5X1D4_SALSA" "543" "1397" "9.37047e-180" "168" "1034" "1" "289" "3" "0" "289" "0" "289" "Ankyrin repeat and SOCS box protein 8;" "Salmo salar (Atlantic salmon)" "" "" "GO:0016567;GO:0035556" "IEA:InterPro;IEA:UniProtKB-UniPathway;protein ubiquitination;intracellular signal transduction" "" "" "PF07525;PF12796" "SOCS_box;1;Ank_2" "" "" "IPR001496;IPR020683;IPR002110" "SOCS_C;Ankyrin_rpt;Ankyrin_rpt-contain_dom"
"XLOC_000982" 188.221019139753 0.159813852428371 0.0544606557051283 2.93448270791426 0.00334104169051549 0.0367825318463224 "TCONS_00005108" "4241" "71097" "gnl|BL_ORD_ID|71097" "B5X1D4_SALSA" "543" "1397" "1.15929e-179" "157" "1023" "1" "289" "1" "0" "289" "0" "289" "Ankyrin repeat and SOCS box protein 8;" "Salmo salar (Atlantic salmon)" "" "" "GO:0016567;GO:0035556" "IEA:InterPro;IEA:UniProtKB-UniPathway;protein ubiquitination;intracellular signal transduction" "" "" "PF07525;PF12796" "SOCS_box;1;Ank_2" "" "" "IPR001496;IPR020683;IPR002110" "SOCS_C;Ankyrin_rpt;Ankyrin_rpt-contain_dom"
"XLOC_000982" 188.221019139753 0.159813852428371 0.0544606557051283 2.93448270791426 0.00334104169051549 0.0367825318463224 "TCONS_00005109" "4169" "71097" "gnl|BL_ORD_ID|71097" "B5X1D4_SALSA" "455" "1169" "1.26402e-146" "211" "951" "43" "289" "1" "0" "246" "0" "247" "Ankyrin repeat and SOCS box protein 8;" "Salmo salar (Atlantic salmon)" "" "" "GO:0016567;GO:0035556" "IEA:InterPro;IEA:UniProtKB-UniPathway;protein ubiquitination;intracellular signal transduction" "" "" "PF07525;PF12796" "SOCS_box;1;Ank_2" "" "" "IPR001496;IPR020683;IPR002110" "SOCS_C;Ankyrin_rpt;Ankyrin_rpt-contain_dom"
"XLOC_000983" 328.405469317689 -0.135543878367822 0.0478445469234587 -2.83300578819701 0.00461125510032946 0.046269967926704 "TCONS_00005110" "5714" "55003" "gnl|BL_ORD_ID|55003" "B3DIE0_DANRE" "469" "1205" "4.26863e-146" "101" "1435" "1" "440" "2" "0" "358" "25" "455" "Activating transcription factor 7a;Activating transcription factor 7a;Uncharacterized protein;" "Danio rerio (Zebrafish) (Brachydanio rerio)" "" "" "" "" "GO:0046872;GO:0043565;GO:0003700" "IEA:InterPro;sequence-specific DNA binding;sequence-specific DNA binding transcription factor activity;metal ion binding" "PF00170" "1;bZIP_1" "dre:566279" "-" "IPR015880;IPR004827;IPR016378;IPR007087;IPR013087" "Znf_C2H2-like;Znf_C2H2;bZIP;TF_cAMP-dep;Znf_C2H2/integrase_DNA-bd"
"XLOC_000983" 328.405469317689 -0.135543878367822 0.0478445469234587 -2.83300578819701 0.00461125510032946 0.046269967926704 "TCONS_00005111" "5718" "55003" "gnl|BL_ORD_ID|55003" "B3DIE0_DANRE" "460" "1182" "7.16803e-143" "90" "1439" "1" "440" "3" "0" "356" "30" "460" "Activating transcription factor 7a;Activating transcription factor 7a;Uncharacterized protein;" "Danio rerio (Zebrafish) (Brachydanio rerio)" "" "" "" "" "GO:0046872;GO:0043565;GO:0003700" "IEA:InterPro;sequence-specific DNA binding;sequence-specific DNA binding transcription factor activity;metal ion binding" "PF00170" "1;bZIP_1" "dre:566279" "-" "IPR015880;IPR004827;IPR016378;IPR007087;IPR013087" "Znf_C2H2-like;Znf_C2H2;bZIP;TF_cAMP-dep;Znf_C2H2/integrase_DNA-bd"
"XLOC_000983" 328.405469317689 -0.135543878367822 0.0478445469234587 -2.83300578819701 0.00461125510032946 0.046269967926704 "TCONS_00005112" "5724" "55003" "gnl|BL_ORD_ID|55003" "B3DIE0_DANRE" "480" "1234" "4.89397e-150" "81" "1445" "1" "440" "3" "0" "361" "27" "461" "Activating transcription factor 7a;Activating transcription factor 7a;Uncharacterized protein;" "Danio rerio (Zebrafish) (Brachydanio rerio)" "" "" "" "" "GO:0046872;GO:0043565;GO:0003700" "IEA:InterPro;sequence-specific DNA binding;sequence-specific DNA binding transcription factor activity;metal ion binding" "PF00170" "1;bZIP_1" "dre:566279" "-" "IPR015880;IPR004827;IPR016378;IPR007087;IPR013087" "Znf_C2H2-like;Znf_C2H2;bZIP;TF_cAMP-dep;Znf_C2H2/integrase_DNA-bd"
"XLOC_000983" 328.405469317689 -0.135543878367822 0.0478445469234587 -2.83300578819701 0.00461125510032946 0.046269967926704 "TCONS_00005113" "5709" "55003" "gnl|BL_ORD_ID|55003" "B3DIE0_DANRE" "488" "1255" "5.05699e-153" "81" "1430" "1" "440" "3" "0" "362" "22" "456" "Activating transcription factor 7a;Activating transcription factor 7a;Uncharacterized protein;" "Danio rerio (Zebrafish) (Brachydanio rerio)" "" "" "" "" "GO:0046872;GO:0043565;GO:0003700" "IEA:InterPro;sequence-specific DNA binding;sequence-specific DNA binding transcription factor activity;metal ion binding" "PF00170" "1;bZIP_1" "dre:566279" "-" "IPR015880;IPR004827;IPR016378;IPR007087;IPR013087" "Znf_C2H2-like;Znf_C2H2;bZIP;TF_cAMP-dep;Znf_C2H2/integrase_DNA-bd"
"XLOC_000983" 328.405469317689 -0.135543878367822 0.0478445469234587 -2.83300578819701 0.00461125510032946 0.046269967926704 "TCONS_00005114" "5705" "55003" "gnl|BL_ORD_ID|55003" "B3DIE0_DANRE" "398" "1020" "3.70329e-130" "75" "1253" "1" "384" "3" "0" "316" "21" "399" "Activating transcription factor 7a;Activating transcription factor 7a;Uncharacterized protein;" "Danio rerio (Zebrafish) (Brachydanio rerio)" "" "" "" "" "GO:0046872;GO:0043565;GO:0003700" "IEA:InterPro;sequence-specific DNA binding;sequence-specific DNA binding transcription factor activity;metal ion binding" "PF00170" "1;bZIP_1" "dre:566279" "-" "IPR015880;IPR004827;IPR016378;IPR007087;IPR013087" "Znf_C2H2-like;Znf_C2H2;bZIP;TF_cAMP-dep;Znf_C2H2/integrase_DNA-bd"
"XLOC_000983" 328.405469317689 -0.135543878367822 0.0478445469234587 -2.83300578819701 0.00461125510032946 0.046269967926704 "TCONS_00005115" "5981" "530042" "gnl|BL_ORD_ID|530042" "I6L9J3_DANRE" "238" "606" "1.08928e-66" "75" "635" "1" "179" "3" "0" "146" "16" "191" "Atf7a protein;" "Danio rerio (Zebrafish) (Brachydanio rerio)" "" "" "" "" "GO:0046872;GO:0003676" "IEA:InterPro;nucleic acid binding;metal ion binding" "" "" "" "" "IPR015880;IPR007087;IPR013087" "Znf_C2H2-like;Znf_C2H2;Znf_C2H2/integrase_DNA-bd"
"XLOC_000983" 328.405469317689 -0.135543878367822 0.0478445469234587 -2.83300578819701 0.00461125510032946 0.046269967926704 "TCONS_00005116" "5701" "55003" "gnl|BL_ORD_ID|55003" "B3DIE0_DANRE" "458" "1178" "1.90958e-142" "91" "1422" "7" "440" "1" "0" "350" "22" "450" "Activating transcription factor 7a;Activating transcription factor 7a;Uncharacterized protein;" "Danio rerio (Zebrafish) (Brachydanio rerio)" "" "" "" "" "GO:0046872;GO:0043565;GO:0003700" "IEA:InterPro;sequence-specific DNA binding;sequence-specific DNA binding transcription factor activity;metal ion binding" "PF00170" "1;bZIP_1" "dre:566279" "-" "IPR015880;IPR004827;IPR016378;IPR007087;IPR013087" "Znf_C2H2-like;Znf_C2H2;bZIP;TF_cAMP-dep;Znf_C2H2/integrase_DNA-bd"
"XLOC_000983" 328.405469317689 -0.135543878367822 0.0478445469234587 -2.83300578819701 0.00461125510032946 0.046269967926704 "TCONS_00005117" "5691" "55003" "gnl|BL_ORD_ID|55003" "B3DIE0_DANRE" "469" "1205" "3.61604e-146" "75" "1412" "1" "440" "3" "0" "359" "26" "456" "Activating transcription factor 7a;Activating transcription factor 7a;Uncharacterized protein;" "Danio rerio (Zebrafish) (Brachydanio rerio)" "" "" "" "" "GO:0046872;GO:0043565;GO:0003700" "IEA:InterPro;sequence-specific DNA binding;sequence-specific DNA binding transcription factor activity;metal ion binding" "PF00170" "1;bZIP_1" "dre:566279" "-" "IPR015880;IPR004827;IPR016378;IPR007087;IPR013087" "Znf_C2H2-like;Znf_C2H2;bZIP;TF_cAMP-dep;Znf_C2H2/integrase_DNA-bd"
"XLOC_000983" 328.405469317689 -0.135543878367822 0.0478445469234587 -2.83300578819701 0.00461125510032946 0.046269967926704 "TCONS_00005118" "5996" "530042" "gnl|BL_ORD_ID|530042" "I6L9J3_DANRE" "258" "657" "2.1706e-73" "75" "650" "1" "179" "3" "0" "150" "13" "192" "Atf7a protein;" "Danio rerio (Zebrafish) (Brachydanio rerio)" "" "" "" "" "GO:0046872;GO:0003676" "IEA:InterPro;nucleic acid binding;metal ion binding" "" "" "" "" "IPR015880;IPR007087;IPR013087" "Znf_C2H2-like;Znf_C2H2;Znf_C2H2/integrase_DNA-bd"
"XLOC_000983" 328.405469317689 -0.135543878367822 0.0478445469234587 -2.83300578819701 0.00461125510032946 0.046269967926704 "TCONS_00005119" "5616" "55003" "gnl|BL_ORD_ID|55003" "B3DIE0_DANRE" "436" "1120" "1.32486e-134" "51" "1337" "17" "440" "3" "0" "345" "25" "439" "Activating transcription factor 7a;Activating transcription factor 7a;Uncharacterized protein;" "Danio rerio (Zebrafish) (Brachydanio rerio)" "" "" "" "" "GO:0046872;GO:0043565;GO:0003700" "IEA:InterPro;sequence-specific DNA binding;sequence-specific DNA binding transcription factor activity;metal ion binding" "PF00170" "1;bZIP_1" "dre:566279" "-" "IPR015880;IPR004827;IPR016378;IPR007087;IPR013087" "Znf_C2H2-like;Znf_C2H2;bZIP;TF_cAMP-dep;Znf_C2H2/integrase_DNA-bd"
"XLOC_000983" 328.405469317689 -0.135543878367822 0.0478445469234587 -2.83300578819701 0.00461125510032946 0.046269967926704 "TCONS_00005120" "5704" "55003" "gnl|BL_ORD_ID|55003" "B3DIE0_DANRE" "274" "699" "1.26649e-130" "526" "1425" "147" "440" "1" "0" "238" "18" "306" "Activating transcription factor 7a;Activating transcription factor 7a;Uncharacterized protein;" "Danio rerio (Zebrafish) (Brachydanio rerio)" "" "" "" "" "GO:0046872;GO:0043565;GO:0003700" "IEA:InterPro;sequence-specific DNA binding;sequence-specific DNA binding transcription factor activity;metal ion binding" "PF00170" "1;bZIP_1" "dre:566279" "-" "IPR015880;IPR004827;IPR016378;IPR007087;IPR013087" "Znf_C2H2-like;Znf_C2H2;bZIP;TF_cAMP-dep;Znf_C2H2/integrase_DNA-bd"
"XLOC_000983" 328.405469317689 -0.135543878367822 0.0478445469234587 -2.83300578819701 0.00461125510032946 0.046269967926704 "TCONS_00005121" "5706" "55003" "gnl|BL_ORD_ID|55003" "B3DIE0_DANRE" "489" "1257" "2.61735e-153" "75" "1427" "1" "440" "3" "0" "354" "23" "457" "Activating transcription factor 7a;Activating transcription factor 7a;Uncharacterized protein;" "Danio rerio (Zebrafish) (Brachydanio rerio)" "" "" "" "" "GO:0046872;GO:0043565;GO:0003700" "IEA:InterPro;sequence-specific DNA binding;sequence-specific DNA binding transcription factor activity;metal ion binding" "PF00170" "1;bZIP_1" "dre:566279" "-" "IPR015880;IPR004827;IPR016378;IPR007087;IPR013087" "Znf_C2H2-like;Znf_C2H2;bZIP;TF_cAMP-dep;Znf_C2H2/integrase_DNA-bd"
"XLOC_000983" 328.405469317689 -0.135543878367822 0.0478445469234587 -2.83300578819701 0.00461125510032946 0.046269967926704 "TCONS_00005122" "5704" "55003" "gnl|BL_ORD_ID|55003" "B3DIE0_DANRE" "461" "1185" "2.58713e-143" "75" "1361" "1" "420" "3" "0" "348" "21" "435" "Activating transcription factor 7a;Activating transcription factor 7a;Uncharacterized protein;" "Danio rerio (Zebrafish) (Brachydanio rerio)" "" "" "" "" "GO:0046872;GO:0043565;GO:0003700" "IEA:InterPro;sequence-specific DNA binding;sequence-specific DNA binding transcription factor activity;metal ion binding" "PF00170" "1;bZIP_1" "dre:566279" "-" "IPR015880;IPR004827;IPR016378;IPR007087;IPR013087" "Znf_C2H2-like;Znf_C2H2;bZIP;TF_cAMP-dep;Znf_C2H2/integrase_DNA-bd"
"XLOC_000983" 328.405469317689 -0.135543878367822 0.0478445469234587 -2.83300578819701 0.00461125510032946 0.046269967926704 "TCONS_00005123" "5690" "55003" "gnl|BL_ORD_ID|55003" "B3DIE0_DANRE" "376" "964" "9.28624e-124" "75" "1238" "1" "384" "3" "0" "312" "24" "398" "Activating transcription factor 7a;Activating transcription factor 7a;Uncharacterized protein;" "Danio rerio (Zebrafish) (Brachydanio rerio)" "" "" "" "" "GO:0046872;GO:0043565;GO:0003700" "IEA:InterPro;sequence-specific DNA binding;sequence-specific DNA binding transcription factor activity;metal ion binding" "PF00170" "1;bZIP_1" "dre:566279" "-" "IPR015880;IPR004827;IPR016378;IPR007087;IPR013087" "Znf_C2H2-like;Znf_C2H2;bZIP;TF_cAMP-dep;Znf_C2H2/integrase_DNA-bd"
"XLOC_000983" 328.405469317689 -0.135543878367822 0.0478445469234587 -2.83300578819701 0.00461125510032946 0.046269967926704 "TCONS_00005124" "5689" "55003" "gnl|BL_ORD_ID|55003" "B3DIE0_DANRE" "442" "1136" "9.80767e-137" "75" "1346" "1" "420" "3" "0" "344" "24" "434" "Activating transcription factor 7a;Activating transcription factor 7a;Uncharacterized protein;" "Danio rerio (Zebrafish) (Brachydanio rerio)" "" "" "" "" "GO:0046872;GO:0043565;GO:0003700" "IEA:InterPro;sequence-specific DNA binding;sequence-specific DNA binding transcription factor activity;metal ion binding" "PF00170" "1;bZIP_1" "dre:566279" "-" "IPR015880;IPR004827;IPR016378;IPR007087;IPR013087" "Znf_C2H2-like;Znf_C2H2;bZIP;TF_cAMP-dep;Znf_C2H2/integrase_DNA-bd"
"XLOC_000983" 328.405469317689 -0.135543878367822 0.0478445469234587 -2.83300578819701 0.00461125510032946 0.046269967926704 "TCONS_00005125" "5706" "55003" "gnl|BL_ORD_ID|55003" "B3DIE0_DANRE" "488" "1256" "3.9458e-153" "75" "1427" "1" "440" "3" "0" "363" "23" "457" "Activating transcription factor 7a;Activating transcription factor 7a;Uncharacterized protein;" "Danio rerio (Zebrafish) (Brachydanio rerio)" "" "" "" "" "GO:0046872;GO:0043565;GO:0003700" "IEA:InterPro;sequence-specific DNA binding;sequence-specific DNA binding transcription factor activity;metal ion binding" "PF00170" "1;bZIP_1" "dre:566279" "-" "IPR015880;IPR004827;IPR016378;IPR007087;IPR013087" "Znf_C2H2-like;Znf_C2H2;bZIP;TF_cAMP-dep;Znf_C2H2/integrase_DNA-bd"
"XLOC_000983" 328.405469317689 -0.135543878367822 0.0478445469234587 -2.83300578819701 0.00461125510032946 0.046269967926704 "TCONS_00005126" "5518" "515486" "gnl|BL_ORD_ID|515486" "I3K1J4_ORENI" "419" "1077" "5.53361e-129" "67" "1461" "1" "485" "1" "0" "349" "86" "518" "Uncharacterized protein;" "Oreochromis niloticus (Nile tilapia) (Tilapia nilotica)" "" "" "" "" "GO:0046872;GO:0043565;GO:0003700" "IEA:InterPro;sequence-specific DNA binding;sequence-specific DNA binding transcription factor activity;metal ion binding" "PF00170" "1;bZIP_1" "" "" "IPR015880;IPR004827;IPR016378;IPR007087;IPR013087" "Znf_C2H2-like;Znf_C2H2;bZIP;TF_cAMP-dep;Znf_C2H2/integrase_DNA-bd"
"XLOC_000983" 328.405469317689 -0.135543878367822 0.0478445469234587 -2.83300578819701 0.00461125510032946 0.046269967926704 "TCONS_00005127" "5711" "55003" "gnl|BL_ORD_ID|55003" "B3DIE0_DANRE" "389" "999" "1.03401e-127" "66" "1259" "1" "384" "3" "0" "314" "26" "404" "Activating transcription factor 7a;Activating transcription factor 7a;Uncharacterized protein;" "Danio rerio (Zebrafish) (Brachydanio rerio)" "" "" "" "" "GO:0046872;GO:0043565;GO:0003700" "IEA:InterPro;sequence-specific DNA binding;sequence-specific DNA binding transcription factor activity;metal ion binding" "PF00170" "1;bZIP_1" "dre:566279" "-" "IPR015880;IPR004827;IPR016378;IPR007087;IPR013087" "Znf_C2H2-like;Znf_C2H2;bZIP;TF_cAMP-dep;Znf_C2H2/integrase_DNA-bd"
"XLOC_000983" 328.405469317689 -0.135543878367822 0.0478445469234587 -2.83300578819701 0.00461125510032946 0.046269967926704 "TCONS_00005128" "5662" "55003" "gnl|BL_ORD_ID|55003" "B3DIE0_DANRE" "455" "1170" "2.5571e-141" "82" "1383" "17" "440" "1" "0" "349" "22" "440" "Activating transcription factor 7a;Activating transcription factor 7a;Uncharacterized protein;" "Danio rerio (Zebrafish) (Brachydanio rerio)" "" "" "" "" "GO:0046872;GO:0043565;GO:0003700" "IEA:InterPro;sequence-specific DNA binding;sequence-specific DNA binding transcription factor activity;metal ion binding" "PF00170" "1;bZIP_1" "dre:566279" "-" "IPR015880;IPR004827;IPR016378;IPR007087;IPR013087" "Znf_C2H2-like;Znf_C2H2;bZIP;TF_cAMP-dep;Znf_C2H2/integrase_DNA-bd"
"XLOC_000983" 328.405469317689 -0.135543878367822 0.0478445469234587 -2.83300578819701 0.00461125510032946 0.046269967926704 "TCONS_00005129" "5759" "55003" "gnl|BL_ORD_ID|55003" "B3DIE0_DANRE" "488" "1255" "5.53487e-153" "131" "1480" "1" "440" "2" "0" "362" "22" "456" "Activating transcription factor 7a;Activating transcription factor 7a;Uncharacterized protein;" "Danio rerio (Zebrafish) (Brachydanio rerio)" "" "" "" "" "GO:0046872;GO:0043565;GO:0003700" "IEA:InterPro;sequence-specific DNA binding;sequence-specific DNA binding transcription factor activity;metal ion binding" "PF00170" "1;bZIP_1" "dre:566279" "-" "IPR015880;IPR004827;IPR016378;IPR007087;IPR013087" "Znf_C2H2-like;Znf_C2H2;bZIP;TF_cAMP-dep;Znf_C2H2/integrase_DNA-bd"
"XLOC_000983" 328.405469317689 -0.135543878367822 0.0478445469234587 -2.83300578819701 0.00461125510032946 0.046269967926704 "TCONS_00005130" "5905" "55003" "gnl|BL_ORD_ID|55003" "B3DIE0_DANRE" "379" "972" "3.49847e-114" "90" "1253" "1" "384" "3" "0" "312" "24" "398" "Activating transcription factor 7a;Activating transcription factor 7a;Uncharacterized protein;" "Danio rerio (Zebrafish) (Brachydanio rerio)" "" "" "" "" "GO:0046872;GO:0043565;GO:0003700" "IEA:InterPro;sequence-specific DNA binding;sequence-specific DNA binding transcription factor activity;metal ion binding" "PF00170" "1;bZIP_1" "dre:566279" "-" "IPR015880;IPR004827;IPR016378;IPR007087;IPR013087" "Znf_C2H2-like;Znf_C2H2;bZIP;TF_cAMP-dep;Znf_C2H2/integrase_DNA-bd"
"XLOC_000983" 328.405469317689 -0.135543878367822 0.0478445469234587 -2.83300578819701 0.00461125510032946 0.046269967926704 "TCONS_00005131" "5667" "55003" "gnl|BL_ORD_ID|55003" "B3DIE0_DANRE" "453" "1164" "1.74659e-140" "23" "1324" "1" "420" "2" "0" "347" "26" "440" "Activating transcription factor 7a;Activating transcription factor 7a;Uncharacterized protein;" "Danio rerio (Zebrafish) (Brachydanio rerio)" "" "" "" "" "GO:0046872;GO:0043565;GO:0003700" "IEA:InterPro;sequence-specific DNA binding;sequence-specific DNA binding transcription factor activity;metal ion binding" "PF00170" "1;bZIP_1" "dre:566279" "-" "IPR015880;IPR004827;IPR016378;IPR007087;IPR013087" "Znf_C2H2-like;Znf_C2H2;bZIP;TF_cAMP-dep;Znf_C2H2/integrase_DNA-bd"
"XLOC_000983" 328.405469317689 -0.135543878367822 0.0478445469234587 -2.83300578819701 0.00461125510032946 0.046269967926704 "TCONS_00005132" "5664" "55003" "gnl|BL_ORD_ID|55003" "B3DIE0_DANRE" "476" "1223" "1.15054e-148" "18" "1385" "1" "440" "3" "0" "361" "28" "462" "Activating transcription factor 7a;Activating transcription factor 7a;Uncharacterized protein;" "Danio rerio (Zebrafish) (Brachydanio rerio)" "" "" "" "" "GO:0046872;GO:0043565;GO:0003700" "IEA:InterPro;sequence-specific DNA binding;sequence-specific DNA binding transcription factor activity;metal ion binding" "PF00170" "1;bZIP_1" "dre:566279" "-" "IPR015880;IPR004827;IPR016378;IPR007087;IPR013087" "Znf_C2H2-like;Znf_C2H2;bZIP;TF_cAMP-dep;Znf_C2H2/integrase_DNA-bd"
"XLOC_000983" 328.405469317689 -0.135543878367822 0.0478445469234587 -2.83300578819701 0.00461125510032946 0.046269967926704 "TCONS_00005133" "6029" "515486" "gnl|BL_ORD_ID|515486" "I3K1J4_ORENI" "281" "717" "6.61735e-80" "851" "1972" "141" "485" "2" "0" "272" "37" "378" "Uncharacterized protein;" "Oreochromis niloticus (Nile tilapia) (Tilapia nilotica)" "" "" "" "" "GO:0046872;GO:0043565;GO:0003700" "IEA:InterPro;sequence-specific DNA binding;sequence-specific DNA binding transcription factor activity;metal ion binding" "PF00170" "1;bZIP_1" "" "" "IPR015880;IPR004827;IPR016378;IPR007087;IPR013087" "Znf_C2H2-like;Znf_C2H2;bZIP;TF_cAMP-dep;Znf_C2H2/integrase_DNA-bd"
"XLOC_000983" 328.405469317689 -0.135543878367822 0.0478445469234587 -2.83300578819701 0.00461125510032946 0.046269967926704 "TCONS_00005134" "5902" "515486" "gnl|BL_ORD_ID|515486" "I3K1J4_ORENI" "237" "604" "4.99002e-65" "922" "1845" "194" "485" "1" "0" "224" "24" "312" "Uncharacterized protein;" "Oreochromis niloticus (Nile tilapia) (Tilapia nilotica)" "" "" "" "" "GO:0046872;GO:0043565;GO:0003700" "IEA:InterPro;sequence-specific DNA binding;sequence-specific DNA binding transcription factor activity;metal ion binding" "PF00170" "1;bZIP_1" "" "" "IPR015880;IPR004827;IPR016378;IPR007087;IPR013087" "Znf_C2H2-like;Znf_C2H2;bZIP;TF_cAMP-dep;Znf_C2H2/integrase_DNA-bd"
"XLOC_001011" 21.1782971885865 -0.397485507016244 0.123025759985537 -3.2309128353523 0.00123395563712966 0.0182201737638336 NA NA NA NA NA NA NA NA NA NA NA NA NA NA NA NA NA NA NA NA NA NA NA NA NA NA NA NA NA NA NA
"XLOC_001024" 180.68026514352 0.226332746454823 0.0766809675699491 2.95161568284021 0.00316116108800793 0.0353695519118046 "TCONS_00005540" "1243" "189585" "gnl|BL_ORD_ID|189585" "E9QG32_DANRE" "346" "886" "1.25094e-112" "704" "1237" "1" "177" "2" "0" "163" "1" "178" "Uncharacterized protein;" "Danio rerio (Zebrafish) (Brachydanio rerio)" "" "" "GO:0016477;GO:0030036;GO:0008360" "IEA:InterPro;regulation of cell shape;cell migration;actin cytoskeleton organization" "" "" "PF06371;PF06367" "Drf_GBD;1;2;Drf_FH3" "" "" "IPR010473;IPR027655;IPR010472;IPR014768;IPR016024" "ARM-type_fold;GTPase-bd/formin_homology_3;GTPase-bd;FH3_dom;Fmnl3"
"XLOC_001024" 180.68026514352 0.226332746454823 0.0766809675699491 2.95161568284021 0.00316116108800793 0.0353695519118046 "TCONS_00005541" "10563" "210954" "gnl|BL_ORD_ID|210954" "F1R067_DANRE" "755" "1949" "0" "3150" "4601" "2" "485" "3" "0" "429" "0" "484" "Uncharacterized protein;" "Danio rerio (Zebrafish) (Brachydanio rerio)" "" "" "GO:0016477;GO:0007010;GO:0008360" "IEA:InterPro;regulation of cell shape;cell migration;cytoskeleton organization" "" "" "PF02181" "FH2;1" "" "" "IPR014767;IPR027655;IPR015425" "FH2_Formin;Fmnl3;Diaphanous_autoregulatory"
"XLOC_001024" 180.68026514352 0.226332746454823 0.0766809675699491 2.95161568284021 0.00316116108800793 0.0353695519118046 "TCONS_00005542" "9865" "295022" "gnl|BL_ORD_ID|295022" "G3P3Q4_GASAC" "892" "2304" "0" "704" "2179" "1" "491" "2" "0" "452" "1" "492" "Uncharacterized protein;" "Gasterosteus aculeatus (Three-spined stickleback)" "" "" "GO:0016477;GO:0030036;GO:0008360" "IEA:InterPro;regulation of cell shape;cell migration;actin cytoskeleton organization" "" "" "PF02181;PF06371;PF06367" "FH2;Drf_GBD;1;2;Drf_FH3" "" "" "IPR010473;IPR014767;IPR027655;IPR010472;IPR014768;IPR015425;IPR016024" "ARM-type_fold;GTPase-bd/formin_homology_3;GTPase-bd;FH2_Formin;FH3_dom;Fmnl3;Diaphanous_autoregulatory"
"XLOC_001024" 180.68026514352 0.226332746454823 0.0766809675699491 2.95161568284021 0.00316116108800793 0.0353695519118046 "TCONS_00005543" "9729" "295022" "gnl|BL_ORD_ID|295022" "G3P3Q4_GASAC" "891" "2300" "0" "704" "2179" "1" "491" "2" "0" "452" "1" "492" "Uncharacterized protein;" "Gasterosteus aculeatus (Three-spined stickleback)" "" "" "GO:0016477;GO:0030036;GO:0008360" "IEA:InterPro;regulation of cell shape;cell migration;actin cytoskeleton organization" "" "" "PF02181;PF06371;PF06367" "FH2;Drf_GBD;1;2;Drf_FH3" "" "" "IPR010473;IPR014767;IPR027655;IPR010472;IPR014768;IPR015425;IPR016024" "ARM-type_fold;GTPase-bd/formin_homology_3;GTPase-bd;FH2_Formin;FH3_dom;Fmnl3;Diaphanous_autoregulatory"
"XLOC_001024" 180.68026514352 0.226332746454823 0.0766809675699491 2.95161568284021 0.00316116108800793 0.0353695519118046 "TCONS_00005544" "9704" "400180" "gnl|BL_ORD_ID|400180" "H2TDE4_TAKRU" "788" "2035" "0" "704" "2026" "1" "440" "2" "0" "399" "1" "441" "Uncharacterized protein;" "Takifugu rubripes (Japanese pufferfish) (Fugu rubripes)" "" "" "GO:0016477;GO:0030036;GO:0008360" "IEA:InterPro;regulation of cell shape;cell migration;actin cytoskeleton organization" "" "" "PF02181;PF06371;PF06367" "FH2;Drf_GBD;1;Drf_FH3" "" "" "IPR010473;IPR027655;IPR010472;IPR014768;IPR015425;IPR016024" "ARM-type_fold;GTPase-bd/formin_homology_3;GTPase-bd;FH2_Formin;FH3_dom;Fmnl3"
"XLOC_001024" 180.68026514352 0.226332746454823 0.0766809675699491 2.95161568284021 0.00316116108800793 0.0353695519118046 "TCONS_00005545" "9779" "189585" "gnl|BL_ORD_ID|189585" "E9QG32_DANRE" "460" "1181" "0" "1297" "2124" "193" "468" "1" "0" "252" "0" "276" "Uncharacterized protein;" "Danio rerio (Zebrafish) (Brachydanio rerio)" "" "" "GO:0016477;GO:0030036;GO:0008360" "IEA:InterPro;regulation of cell shape;cell migration;actin cytoskeleton organization" "" "" "PF06371;PF06367" "Drf_GBD;1;2;Drf_FH3" "" "" "IPR010473;IPR027655;IPR010472;IPR014768;IPR016024" "ARM-type_fold;GTPase-bd/formin_homology_3;GTPase-bd;FH3_dom;Fmnl3"
"XLOC_001024" 180.68026514352 0.226332746454823 0.0766809675699491 2.95161568284021 0.00316116108800793 0.0353695519118046 "TCONS_00005546" "10710" "210954" "gnl|BL_ORD_ID|210954" "F1R067_DANRE" "755" "1949" "0" "3297" "4748" "2" "485" "3" "0" "429" "0" "484" "Uncharacterized protein;" "Danio rerio (Zebrafish) (Brachydanio rerio)" "" "" "GO:0016477;GO:0007010;GO:0008360" "IEA:InterPro;regulation of cell shape;cell migration;cytoskeleton organization" "" "" "PF02181" "FH2;1" "" "" "IPR014767;IPR027655;IPR015425" "FH2_Formin;Fmnl3;Diaphanous_autoregulatory"
"XLOC_001024" 180.68026514352 0.226332746454823 0.0766809675699491 2.95161568284021 0.00316116108800793 0.0353695519118046 "TCONS_00005547" "9868" "295022" "gnl|BL_ORD_ID|295022" "G3P3Q4_GASAC" "892" "2304" "0" "704" "2179" "1" "491" "2" "0" "452" "1" "492" "Uncharacterized protein;" "Gasterosteus aculeatus (Three-spined stickleback)" "" "" "GO:0016477;GO:0030036;GO:0008360" "IEA:InterPro;regulation of cell shape;cell migration;actin cytoskeleton organization" "" "" "PF02181;PF06371;PF06367" "FH2;Drf_GBD;1;2;Drf_FH3" "" "" "IPR010473;IPR014767;IPR027655;IPR010472;IPR014768;IPR015425;IPR016024" "ARM-type_fold;GTPase-bd/formin_homology_3;GTPase-bd;FH2_Formin;FH3_dom;Fmnl3;Diaphanous_autoregulatory"
"XLOC_001024" 180.68026514352 0.226332746454823 0.0766809675699491 2.95161568284021 0.00316116108800793 0.0353695519118046 "TCONS_00005548" "9630" "400180" "gnl|BL_ORD_ID|400180" "H2TDE4_TAKRU" "789" "2036" "0" "704" "2026" "1" "440" "2" "0" "399" "1" "441" "Uncharacterized protein;" "Takifugu rubripes (Japanese pufferfish) (Fugu rubripes)" "" "" "GO:0016477;GO:0030036;GO:0008360" "IEA:InterPro;regulation of cell shape;cell migration;actin cytoskeleton organization" "" "" "PF02181;PF06371;PF06367" "FH2;Drf_GBD;1;Drf_FH3" "" "" "IPR010473;IPR027655;IPR010472;IPR014768;IPR015425;IPR016024" "ARM-type_fold;GTPase-bd/formin_homology_3;GTPase-bd;FH2_Formin;FH3_dom;Fmnl3"
"XLOC_001024" 180.68026514352 0.226332746454823 0.0766809675699491 2.95161568284021 0.00316116108800793 0.0353695519118046 "TCONS_00005549" "9852" "295022" "gnl|BL_ORD_ID|295022" "G3P3Q4_GASAC" "886" "2288" "0" "704" "2179" "1" "491" "2" "0" "452" "1" "492" "Uncharacterized protein;" "Gasterosteus aculeatus (Three-spined stickleback)" "" "" "GO:0016477;GO:0030036;GO:0008360" "IEA:InterPro;regulation of cell shape;cell migration;actin cytoskeleton organization" "" "" "PF02181;PF06371;PF06367" "FH2;Drf_GBD;1;2;Drf_FH3" "" "" "IPR010473;IPR014767;IPR027655;IPR010472;IPR014768;IPR015425;IPR016024" "ARM-type_fold;GTPase-bd/formin_homology_3;GTPase-bd;FH2_Formin;FH3_dom;Fmnl3;Diaphanous_autoregulatory"
"XLOC_001024" 180.68026514352 0.226332746454823 0.0766809675699491 2.95161568284021 0.00316116108800793 0.0353695519118046 "TCONS_00005550" "9856" "295022" "gnl|BL_ORD_ID|295022" "G3P3Q4_GASAC" "891" "2302" "0" "704" "2179" "1" "491" "2" "0" "452" "1" "492" "Uncharacterized protein;" "Gasterosteus aculeatus (Three-spined stickleback)" "" "" "GO:0016477;GO:0030036;GO:0008360" "IEA:InterPro;regulation of cell shape;cell migration;actin cytoskeleton organization" "" "" "PF02181;PF06371;PF06367" "FH2;Drf_GBD;1;2;Drf_FH3" "" "" "IPR010473;IPR014767;IPR027655;IPR010472;IPR014768;IPR015425;IPR016024" "ARM-type_fold;GTPase-bd/formin_homology_3;GTPase-bd;FH2_Formin;FH3_dom;Fmnl3;Diaphanous_autoregulatory"
"XLOC_001024" 180.68026514352 0.226332746454823 0.0766809675699491 2.95161568284021 0.00316116108800793 0.0353695519118046 "TCONS_00005551" "9702" "210954" "gnl|BL_ORD_ID|210954" "F1R067_DANRE" "768" "1983" "0" "2295" "3740" "2" "485" "3" "0" "428" "2" "484" "Uncharacterized protein;" "Danio rerio (Zebrafish) (Brachydanio rerio)" "" "" "GO:0016477;GO:0007010;GO:0008360" "IEA:InterPro;regulation of cell shape;cell migration;cytoskeleton organization" "" "" "PF02181" "FH2;1" "" "" "IPR014767;IPR027655;IPR015425" "FH2_Formin;Fmnl3;Diaphanous_autoregulatory"
"XLOC_001024" 180.68026514352 0.226332746454823 0.0766809675699491 2.95161568284021 0.00316116108800793 0.0353695519118046 "TCONS_00005552" "9803" "295022" "gnl|BL_ORD_ID|295022" "G3P3Q4_GASAC" "888" "2293" "0" "704" "2179" "1" "491" "2" "0" "452" "1" "492" "Uncharacterized protein;" "Gasterosteus aculeatus (Three-spined stickleback)" "" "" "GO:0016477;GO:0030036;GO:0008360" "IEA:InterPro;regulation of cell shape;cell migration;actin cytoskeleton organization" "" "" "PF02181;PF06371;PF06367" "FH2;Drf_GBD;1;2;Drf_FH3" "" "" "IPR010473;IPR014767;IPR027655;IPR010472;IPR014768;IPR015425;IPR016024" "ARM-type_fold;GTPase-bd/formin_homology_3;GTPase-bd;FH2_Formin;FH3_dom;Fmnl3;Diaphanous_autoregulatory"
"XLOC_001024" 180.68026514352 0.226332746454823 0.0766809675699491 2.95161568284021 0.00316116108800793 0.0353695519118046 "TCONS_00005553" "9866" "295022" "gnl|BL_ORD_ID|295022" "G3P3Q4_GASAC" "891" "2300" "0" "704" "2179" "1" "491" "2" "0" "452" "1" "492" "Uncharacterized protein;" "Gasterosteus aculeatus (Three-spined stickleback)" "" "" "GO:0016477;GO:0030036;GO:0008360" "IEA:InterPro;regulation of cell shape;cell migration;actin cytoskeleton organization" "" "" "PF02181;PF06371;PF06367" "FH2;Drf_GBD;1;2;Drf_FH3" "" "" "IPR010473;IPR014767;IPR027655;IPR010472;IPR014768;IPR015425;IPR016024" "ARM-type_fold;GTPase-bd/formin_homology_3;GTPase-bd;FH2_Formin;FH3_dom;Fmnl3;Diaphanous_autoregulatory"
"XLOC_001024" 180.68026514352 0.226332746454823 0.0766809675699491 2.95161568284021 0.00316116108800793 0.0353695519118046 "TCONS_00005554" "9718" "400180" "gnl|BL_ORD_ID|400180" "H2TDE4_TAKRU" "788" "2035" "0" "704" "2026" "1" "440" "2" "0" "399" "1" "441" "Uncharacterized protein;" "Takifugu rubripes (Japanese pufferfish) (Fugu rubripes)" "" "" "GO:0016477;GO:0030036;GO:0008360" "IEA:InterPro;regulation of cell shape;cell migration;actin cytoskeleton organization" "" "" "PF02181;PF06371;PF06367" "FH2;Drf_GBD;1;Drf_FH3" "" "" "IPR010473;IPR027655;IPR010472;IPR014768;IPR015425;IPR016024" "ARM-type_fold;GTPase-bd/formin_homology_3;GTPase-bd;FH2_Formin;FH3_dom;Fmnl3"
"XLOC_001024" 180.68026514352 0.226332746454823 0.0766809675699491 2.95161568284021 0.00316116108800793 0.0353695519118046 "TCONS_00005555" "9851" "295022" "gnl|BL_ORD_ID|295022" "G3P3Q4_GASAC" "892" "2304" "0" "704" "2179" "1" "491" "2" "0" "452" "1" "492" "Uncharacterized protein;" "Gasterosteus aculeatus (Three-spined stickleback)" "" "" "GO:0016477;GO:0030036;GO:0008360" "IEA:InterPro;regulation of cell shape;cell migration;actin cytoskeleton organization" "" "" "PF02181;PF06371;PF06367" "FH2;Drf_GBD;1;2;Drf_FH3" "" "" "IPR010473;IPR014767;IPR027655;IPR010472;IPR014768;IPR015425;IPR016024" "ARM-type_fold;GTPase-bd/formin_homology_3;GTPase-bd;FH2_Formin;FH3_dom;Fmnl3;Diaphanous_autoregulatory"
"XLOC_001024" 180.68026514352 0.226332746454823 0.0766809675699491 2.95161568284021 0.00316116108800793 0.0353695519118046 "TCONS_00005556" "9777" "295022" "gnl|BL_ORD_ID|295022" "G3P3Q4_GASAC" "891" "2302" "0" "704" "2179" "1" "491" "2" "0" "452" "1" "492" "Uncharacterized protein;" "Gasterosteus aculeatus (Three-spined stickleback)" "" "" "GO:0016477;GO:0030036;GO:0008360" "IEA:InterPro;regulation of cell shape;cell migration;actin cytoskeleton organization" "" "" "PF02181;PF06371;PF06367" "FH2;Drf_GBD;1;2;Drf_FH3" "" "" "IPR010473;IPR014767;IPR027655;IPR010472;IPR014768;IPR015425;IPR016024" "ARM-type_fold;GTPase-bd/formin_homology_3;GTPase-bd;FH2_Formin;FH3_dom;Fmnl3;Diaphanous_autoregulatory"
"XLOC_001024" 180.68026514352 0.226332746454823 0.0766809675699491 2.95161568284021 0.00316116108800793 0.0353695519118046 "TCONS_00005557" "9610" "295022" "gnl|BL_ORD_ID|295022" "G3P3Q4_GASAC" "887" "2290" "0" "534" "2012" "1" "491" "3" "0" "452" "2" "493" "Uncharacterized protein;" "Gasterosteus aculeatus (Three-spined stickleback)" "" "" "GO:0016477;GO:0030036;GO:0008360" "IEA:InterPro;regulation of cell shape;cell migration;actin cytoskeleton organization" "" "" "PF02181;PF06371;PF06367" "FH2;Drf_GBD;1;2;Drf_FH3" "" "" "IPR010473;IPR014767;IPR027655;IPR010472;IPR014768;IPR015425;IPR016024" "ARM-type_fold;GTPase-bd/formin_homology_3;GTPase-bd;FH2_Formin;FH3_dom;Fmnl3;Diaphanous_autoregulatory"
"XLOC_001024" 180.68026514352 0.226332746454823 0.0766809675699491 2.95161568284021 0.00316116108800793 0.0353695519118046 "TCONS_00005558" "7547" "210954" "gnl|BL_ORD_ID|210954" "F1R067_DANRE" "747" "1926" "0" "138" "1571" "8" "485" "3" "0" "427" "0" "478" "Uncharacterized protein;" "Danio rerio (Zebrafish) (Brachydanio rerio)" "" "" "GO:0016477;GO:0007010;GO:0008360" "IEA:InterPro;regulation of cell shape;cell migration;cytoskeleton organization" "" "" "PF02181" "FH2;1" "" "" "IPR014767;IPR027655;IPR015425" "FH2_Formin;Fmnl3;Diaphanous_autoregulatory"
"XLOC_001024" 180.68026514352 0.226332746454823 0.0766809675699491 2.95161568284021 0.00316116108800793 0.0353695519118046 "TCONS_00005559" "6454" "362589" "gnl|BL_ORD_ID|362589" "H2LUH7_ORYLA" "109" "271" "9.55249e-22" "4940" "5098" "4452" "4504" "-1" "0" "48" "0" "53" "Uncharacterized protein;" "Oryzias latipes (Medaka fish) (Japanese ricefish)" "GO:0016021" "IEA:UniProtKB-KW;integral component of membrane" "" "" "GO:0005509" "IEA:InterPro;calcium ion binding" "PF00057;PF07645;PF12662;PF00058" "1;cEGF;Ldl_recept_b;30;Ldl_recept_a;14;EGF_CA" "" "" "IPR002172;IPR000033;IPR023415;IPR001881;IPR000742;IPR009030;IPR011042;IPR013032;IPR026823;IPR000152;IPR018097" "EGF-like_CS;LDLR_classB_rpt;6-blade_b-propeller_TolB-like;Growth_fac_rcpt_N_dom;EGF-like_Ca-bd_dom;LDrepeatLR_classA_rpt;cEGF;LDLR_class-A_CS;EGF_Ca-bd_CS;EG-like_dom;EGF-type_Asp/Asn_hydroxyl_site"
"XLOC_001024" 180.68026514352 0.226332746454823 0.0766809675699491 2.95161568284021 0.00316116108800793 0.0353695519118046 "TCONS_00005560" "6489" "362589" "gnl|BL_ORD_ID|362589" "H2LUH7_ORYLA" "109" "271" "9.62131e-22" "4975" "5133" "4452" "4504" "-1" "0" "48" "0" "53" "Uncharacterized protein;" "Oryzias latipes (Medaka fish) (Japanese ricefish)" "GO:0016021" "IEA:UniProtKB-KW;integral component of membrane" "" "" "GO:0005509" "IEA:InterPro;calcium ion binding" "PF00057;PF07645;PF12662;PF00058" "1;cEGF;Ldl_recept_b;30;Ldl_recept_a;14;EGF_CA" "" "" "IPR002172;IPR000033;IPR023415;IPR001881;IPR000742;IPR009030;IPR011042;IPR013032;IPR026823;IPR000152;IPR018097" "EGF-like_CS;LDLR_classB_rpt;6-blade_b-propeller_TolB-like;Growth_fac_rcpt_N_dom;EGF-like_Ca-bd_dom;LDrepeatLR_classA_rpt;cEGF;LDLR_class-A_CS;EGF_Ca-bd_CS;EG-like_dom;EGF-type_Asp/Asn_hydroxyl_site"
"XLOC_001024" 180.68026514352 0.226332746454823 0.0766809675699491 2.95161568284021 0.00316116108800793 0.0353695519118046 "TCONS_00005561" "3357" "362589" "gnl|BL_ORD_ID|362589" "H2LUH7_ORYLA" "109" "271" "3.63367e-22" "1843" "2001" "4452" "4504" "-1" "0" "48" "0" "53" "Uncharacterized protein;" "Oryzias latipes (Medaka fish) (Japanese ricefish)" "GO:0016021" "IEA:UniProtKB-KW;integral component of membrane" "" "" "GO:0005509" "IEA:InterPro;calcium ion binding" "PF00057;PF07645;PF12662;PF00058" "1;cEGF;Ldl_recept_b;30;Ldl_recept_a;14;EGF_CA" "" "" "IPR002172;IPR000033;IPR023415;IPR001881;IPR000742;IPR009030;IPR011042;IPR013032;IPR026823;IPR000152;IPR018097" "EGF-like_CS;LDLR_classB_rpt;6-blade_b-propeller_TolB-like;Growth_fac_rcpt_N_dom;EGF-like_Ca-bd_dom;LDrepeatLR_classA_rpt;cEGF;LDLR_class-A_CS;EGF_Ca-bd_CS;EG-like_dom;EGF-type_Asp/Asn_hydroxyl_site"
"XLOC_001052" 236.545788242966 -0.242375026262742 0.0768487756241847 -3.15392176770694 0.00161092263649023 0.0218864476954867 "TCONS_00005693" "3454" "94528" "gnl|BL_ORD_ID|94528" "C0HAH6_SALSA" "530" "1364" "7.1349e-178" "610" "1389" "1" "260" "1" "0" "260" "0" "260" "Carboxy-terminal domain RNA polymerase II polypeptide A small phosphatase 2;" "Salmo salar (Atlantic salmon)" "" "" "GO:0016311" "IEA:GOC;dephosphorylation" "GO:0016791" "IEA:InterPro;phosphatase activity" "PF03031" "1;NIF" "" "" "IPR011948;IPR004274;IPR023214" "HAD-like_dom;Dullard_phosphatase;NIF"
"XLOC_001052" 236.545788242966 -0.242375026262742 0.0768487756241847 -3.15392176770694 0.00161092263649023 0.0218864476954867 "TCONS_00005694" "3386" "94528" "gnl|BL_ORD_ID|94528" "C0HAH6_SALSA" "480" "1233" "9.99193e-159" "599" "1321" "1" "260" "2" "0" "241" "19" "260" "Carboxy-terminal domain RNA polymerase II polypeptide A small phosphatase 2;" "Salmo salar (Atlantic salmon)" "" "" "GO:0016311" "IEA:GOC;dephosphorylation" "GO:0016791" "IEA:InterPro;phosphatase activity" "PF03031" "1;NIF" "" "" "IPR011948;IPR004274;IPR023214" "HAD-like_dom;Dullard_phosphatase;NIF"
"XLOC_001052" 236.545788242966 -0.242375026262742 0.0768487756241847 -3.15392176770694 0.00161092263649023 0.0218864476954867 "TCONS_00005695" "3421" "94528" "gnl|BL_ORD_ID|94528" "C0HAH6_SALSA" "321" "822" "8.94773e-144" "576" "1058" "1" "161" "3" "0" "158" "0" "161" "Carboxy-terminal domain RNA polymerase II polypeptide A small phosphatase 2;" "Salmo salar (Atlantic salmon)" "" "" "GO:0016311" "IEA:GOC;dephosphorylation" "GO:0016791" "IEA:InterPro;phosphatase activity" "PF03031" "1;NIF" "" "" "IPR011948;IPR004274;IPR023214" "HAD-like_dom;Dullard_phosphatase;NIF"
"XLOC_001052" 236.545788242966 -0.242375026262742 0.0768487756241847 -3.15392176770694 0.00161092263649023 0.0218864476954867 "TCONS_00005697" "3321" "94528" "gnl|BL_ORD_ID|94528" "C0HAH6_SALSA" "317" "810" "2.75119e-143" "783" "1256" "101" "260" "3" "0" "155" "2" "160" "Carboxy-terminal domain RNA polymerase II polypeptide A small phosphatase 2;" "Salmo salar (Atlantic salmon)" "" "" "GO:0016311" "IEA:GOC;dephosphorylation" "GO:0016791" "IEA:InterPro;phosphatase activity" "PF03031" "1;NIF" "" "" "IPR011948;IPR004274;IPR023214" "HAD-like_dom;Dullard_phosphatase;NIF"
"XLOC_001052" 236.545788242966 -0.242375026262742 0.0768487756241847 -3.15392176770694 0.00161092263649023 0.0218864476954867 "TCONS_00005698" "3323" "94528" "gnl|BL_ORD_ID|94528" "C0HAH6_SALSA" "525" "1352" "1.4452e-176" "476" "1258" "1" "260" "2" "0" "260" "1" "261" "Carboxy-terminal domain RNA polymerase II polypeptide A small phosphatase 2;" "Salmo salar (Atlantic salmon)" "" "" "GO:0016311" "IEA:GOC;dephosphorylation" "GO:0016791" "IEA:InterPro;phosphatase activity" "PF03031" "1;NIF" "" "" "IPR011948;IPR004274;IPR023214" "HAD-like_dom;Dullard_phosphatase;NIF"
"XLOC_001052" 236.545788242966 -0.242375026262742 0.0768487756241847 -3.15392176770694 0.00161092263649023 0.0218864476954867 "TCONS_00005699" "2709" "94528" "gnl|BL_ORD_ID|94528" "C0HAH6_SALSA" "278" "710" "3.18646e-84" "240" "644" "126" "260" "3" "0" "135" "0" "135" "Carboxy-terminal domain RNA polymerase II polypeptide A small phosphatase 2;" "Salmo salar (Atlantic salmon)" "" "" "GO:0016311" "IEA:GOC;dephosphorylation" "GO:0016791" "IEA:InterPro;phosphatase activity" "PF03031" "1;NIF" "" "" "IPR011948;IPR004274;IPR023214" "HAD-like_dom;Dullard_phosphatase;NIF"
"XLOC_001052" 236.545788242966 -0.242375026262742 0.0768487756241847 -3.15392176770694 0.00161092263649023 0.0218864476954867 "TCONS_00005700" "2500" "94528" "gnl|BL_ORD_ID|94528" "C0HAH6_SALSA" "276" "705" "5.46121e-84" "31" "435" "126" "260" "1" "0" "134" "0" "135" "Carboxy-terminal domain RNA polymerase II polypeptide A small phosphatase 2;" "Salmo salar (Atlantic salmon)" "" "" "GO:0016311" "IEA:GOC;dephosphorylation" "GO:0016791" "IEA:InterPro;phosphatase activity" "PF03031" "1;NIF" "" "" "IPR011948;IPR004274;IPR023214" "HAD-like_dom;Dullard_phosphatase;NIF"
"XLOC_001088" 189.867680886068 0.215203892116939 0.0739694238004176 2.90936282939822 0.00362166276327994 0.0389354764744858 "TCONS_00005977" "7342" "180749" "gnl|BL_ORD_ID|180749" "E7FDC9_DANRE" "1410" "3648" "0" "177" "2810" "26" "885" "3" "0" "681" "18" "878" "Uncharacterized protein;" "Danio rerio (Zebrafish) (Brachydanio rerio)" "GO:0005952" "IEA:InterPro;cAMP-dependent protein kinase complex" "GO:0045859;GO:0043087;GO:0007264;GO:0051056" "IEA:InterPro;IEA:GOC;regulation of GTPase activity;small GTPase mediated signal transduction;regulation of small GTPase mediated signal transduction;regulation of protein kinase activity" "GO:0008603;GO:0005085" "IEA:UniProtKB-KW;IEA:InterPro;cAMP-dependent protein kinase regulator activity;guanyl-nucleotide exchange factor activity" "PF00618;PF00610;PF00027;PF00617" "DEP;1;cNMP_binding;RasGEF_N;RasGEF" "dre:101886094" "-" "IPR011991;IPR000595;IPR002373;IPR008937;IPR018490;IPR023578;IPR019804;IPR014710;IPR001895;IPR000651;IPR000591" "DEP_dom;Ras-like_Gua-exchang_fac_N;WHTH_DNA-bd_dom;RmlC-like_jellyroll;cNMP-bd_dom;Ras_GEF;Ras_G-nucl-exch_fac_CS;cAMP/cGMP_kin;cNMP-bd-like;Ras_GEF_dom;RasGRF_CDC25"
"XLOC_001088" 189.867680886068 0.215203892116939 0.0739694238004176 2.90936282939822 0.00362166276327994 0.0389354764744858 "TCONS_00005978" "7570" "180749" "gnl|BL_ORD_ID|180749" "E7FDC9_DANRE" "855" "2207" "0" "177" "1865" "26" "570" "3" "0" "424" "18" "563" "Uncharacterized protein;" "Danio rerio (Zebrafish) (Brachydanio rerio)" "GO:0005952" "IEA:InterPro;cAMP-dependent protein kinase complex" "GO:0045859;GO:0043087;GO:0007264;GO:0051056" "IEA:InterPro;IEA:GOC;regulation of GTPase activity;small GTPase mediated signal transduction;regulation of small GTPase mediated signal transduction;regulation of protein kinase activity" "GO:0008603;GO:0005085" "IEA:UniProtKB-KW;IEA:InterPro;cAMP-dependent protein kinase regulator activity;guanyl-nucleotide exchange factor activity" "PF00618;PF00610;PF00027;PF00617" "DEP;1;cNMP_binding;RasGEF_N;RasGEF" "dre:101886094" "-" "IPR011991;IPR000595;IPR002373;IPR008937;IPR018490;IPR023578;IPR019804;IPR014710;IPR001895;IPR000651;IPR000591" "DEP_dom;Ras-like_Gua-exchang_fac_N;WHTH_DNA-bd_dom;RmlC-like_jellyroll;cNMP-bd_dom;Ras_GEF;Ras_G-nucl-exch_fac_CS;cAMP/cGMP_kin;cNMP-bd-like;Ras_GEF_dom;RasGRF_CDC25"
"XLOC_001088" 189.867680886068 0.215203892116939 0.0739694238004176 2.90936282939822 0.00362166276327994 0.0389354764744858 "TCONS_00005979" "7246" "180749" "gnl|BL_ORD_ID|180749" "E7FDC9_DANRE" "1331" "3443" "0" "177" "2714" "26" "885" "3" "0" "653" "50" "878" "Uncharacterized protein;" "Danio rerio (Zebrafish) (Brachydanio rerio)" "GO:0005952" "IEA:InterPro;cAMP-dependent protein kinase complex" "GO:0045859;GO:0043087;GO:0007264;GO:0051056" "IEA:InterPro;IEA:GOC;regulation of GTPase activity;small GTPase mediated signal transduction;regulation of small GTPase mediated signal transduction;regulation of protein kinase activity" "GO:0008603;GO:0005085" "IEA:UniProtKB-KW;IEA:InterPro;cAMP-dependent protein kinase regulator activity;guanyl-nucleotide exchange factor activity" "PF00618;PF00610;PF00027;PF00617" "DEP;1;cNMP_binding;RasGEF_N;RasGEF" "dre:101886094" "-" "IPR011991;IPR000595;IPR002373;IPR008937;IPR018490;IPR023578;IPR019804;IPR014710;IPR001895;IPR000651;IPR000591" "DEP_dom;Ras-like_Gua-exchang_fac_N;WHTH_DNA-bd_dom;RmlC-like_jellyroll;cNMP-bd_dom;Ras_GEF;Ras_G-nucl-exch_fac_CS;cAMP/cGMP_kin;cNMP-bd-like;Ras_GEF_dom;RasGRF_CDC25"
"XLOC_001088" 189.867680886068 0.215203892116939 0.0739694238004176 2.90936282939822 0.00362166276327994 0.0389354764744858 "TCONS_00005980" "7693" "180749" "gnl|BL_ORD_ID|180749" "E7FDC9_DANRE" "1407" "3640" "0" "534" "3161" "28" "885" "3" "0" "681" "18" "876" "Uncharacterized protein;" "Danio rerio (Zebrafish) (Brachydanio rerio)" "GO:0005952" "IEA:InterPro;cAMP-dependent protein kinase complex" "GO:0045859;GO:0043087;GO:0007264;GO:0051056" "IEA:InterPro;IEA:GOC;regulation of GTPase activity;small GTPase mediated signal transduction;regulation of small GTPase mediated signal transduction;regulation of protein kinase activity" "GO:0008603;GO:0005085" "IEA:UniProtKB-KW;IEA:InterPro;cAMP-dependent protein kinase regulator activity;guanyl-nucleotide exchange factor activity" "PF00618;PF00610;PF00027;PF00617" "DEP;1;cNMP_binding;RasGEF_N;RasGEF" "dre:101886094" "-" "IPR011991;IPR000595;IPR002373;IPR008937;IPR018490;IPR023578;IPR019804;IPR014710;IPR001895;IPR000651;IPR000591" "DEP_dom;Ras-like_Gua-exchang_fac_N;WHTH_DNA-bd_dom;RmlC-like_jellyroll;cNMP-bd_dom;Ras_GEF;Ras_G-nucl-exch_fac_CS;cAMP/cGMP_kin;cNMP-bd-like;Ras_GEF_dom;RasGRF_CDC25"
"XLOC_001088" 189.867680886068 0.215203892116939 0.0739694238004176 2.90936282939822 0.00362166276327994 0.0389354764744858 "TCONS_00005981" "7913" "297312" "gnl|BL_ORD_ID|297312" "G3PAC4_GASAC" "1446" "3743" "0" "739" "3378" "1" "873" "1" "0" "703" "19" "886" "Uncharacterized protein;" "Gasterosteus aculeatus (Three-spined stickleback)" "GO:0005952" "IEA:InterPro;cAMP-dependent protein kinase complex" "GO:0045859;GO:0043087;GO:0007264;GO:0051056" "IEA:InterPro;IEA:GOC;regulation of GTPase activity;small GTPase mediated signal transduction;regulation of small GTPase mediated signal transduction;regulation of protein kinase activity" "GO:0008603;GO:0005085" "IEA:UniProtKB-KW;IEA:InterPro;cAMP-dependent protein kinase regulator activity;guanyl-nucleotide exchange factor activity" "PF00618;PF00610;PF00027;PF00617" "DEP;1;cNMP_binding;RasGEF_N;RasGEF" "" "" "IPR011991;IPR000595;IPR002373;IPR008937;IPR018490;IPR023578;IPR019804;IPR014710;IPR001895;IPR000651;IPR000591" "DEP_dom;Ras-like_Gua-exchang_fac_N;WHTH_DNA-bd_dom;RmlC-like_jellyroll;cNMP-bd_dom;Ras_GEF;Ras_G-nucl-exch_fac_CS;cAMP/cGMP_kin;cNMP-bd-like;Ras_GEF_dom;RasGRF_CDC25"
"XLOC_001088" 189.867680886068 0.215203892116939 0.0739694238004176 2.90936282939822 0.00362166276327994 0.0389354764744858 "TCONS_00005982" "7455" "297312" "gnl|BL_ORD_ID|297312" "G3PAC4_GASAC" "1370" "3544" "0" "377" "2920" "1" "873" "2" "0" "674" "51" "886" "Uncharacterized protein;" "Gasterosteus aculeatus (Three-spined stickleback)" "GO:0005952" "IEA:InterPro;cAMP-dependent protein kinase complex" "GO:0045859;GO:0043087;GO:0007264;GO:0051056" "IEA:InterPro;IEA:GOC;regulation of GTPase activity;small GTPase mediated signal transduction;regulation of small GTPase mediated signal transduction;regulation of protein kinase activity" "GO:0008603;GO:0005085" "IEA:UniProtKB-KW;IEA:InterPro;cAMP-dependent protein kinase regulator activity;guanyl-nucleotide exchange factor activity" "PF00618;PF00610;PF00027;PF00617" "DEP;1;cNMP_binding;RasGEF_N;RasGEF" "" "" "IPR011991;IPR000595;IPR002373;IPR008937;IPR018490;IPR023578;IPR019804;IPR014710;IPR001895;IPR000651;IPR000591" "DEP_dom;Ras-like_Gua-exchang_fac_N;WHTH_DNA-bd_dom;RmlC-like_jellyroll;cNMP-bd_dom;Ras_GEF;Ras_G-nucl-exch_fac_CS;cAMP/cGMP_kin;cNMP-bd-like;Ras_GEF_dom;RasGRF_CDC25"
"XLOC_001088" 189.867680886068 0.215203892116939 0.0739694238004176 2.90936282939822 0.00362166276327994 0.0389354764744858 "TCONS_00005983" "1437" "297312" "gnl|BL_ORD_ID|297312" "G3PAC4_GASAC" "594" "1531" "0" "359" "1402" "1" "338" "2" "0" "288" "12" "349" "Uncharacterized protein;" "Gasterosteus aculeatus (Three-spined stickleback)" "GO:0005952" "IEA:InterPro;cAMP-dependent protein kinase complex" "GO:0045859;GO:0043087;GO:0007264;GO:0051056" "IEA:InterPro;IEA:GOC;regulation of GTPase activity;small GTPase mediated signal transduction;regulation of small GTPase mediated signal transduction;regulation of protein kinase activity" "GO:0008603;GO:0005085" "IEA:UniProtKB-KW;IEA:InterPro;cAMP-dependent protein kinase regulator activity;guanyl-nucleotide exchange factor activity" "PF00618;PF00610;PF00027;PF00617" "DEP;1;cNMP_binding;RasGEF_N;RasGEF" "" "" "IPR011991;IPR000595;IPR002373;IPR008937;IPR018490;IPR023578;IPR019804;IPR014710;IPR001895;IPR000651;IPR000591" "DEP_dom;Ras-like_Gua-exchang_fac_N;WHTH_DNA-bd_dom;RmlC-like_jellyroll;cNMP-bd_dom;Ras_GEF;Ras_G-nucl-exch_fac_CS;cAMP/cGMP_kin;cNMP-bd-like;Ras_GEF_dom;RasGRF_CDC25"
"XLOC_001088" 189.867680886068 0.215203892116939 0.0739694238004176 2.90936282939822 0.00362166276327994 0.0389354764744858 "TCONS_00005984" "7659" "521466" "gnl|BL_ORD_ID|521466" "I3KIN8_ORENI" "592" "1526" "0" "365" "1408" "1" "338" "2" "0" "286" "12" "349" "Uncharacterized protein;" "Oreochromis niloticus (Nile tilapia) (Tilapia nilotica)" "GO:0005952" "IEA:InterPro;cAMP-dependent protein kinase complex" "GO:0045859;GO:0043087;GO:0007264;GO:0051056" "IEA:InterPro;IEA:GOC;regulation of GTPase activity;small GTPase mediated signal transduction;regulation of small GTPase mediated signal transduction;regulation of protein kinase activity" "GO:0008603;GO:0005085" "IEA:UniProtKB-KW;IEA:InterPro;cAMP-dependent protein kinase regulator activity;guanyl-nucleotide exchange factor activity" "PF00618;PF00610;PF00027;PF00617" "DEP;1;cNMP_binding;RasGEF_N;RasGEF" "" "" "IPR011991;IPR000595;IPR002373;IPR008937;IPR018490;IPR023578;IPR019804;IPR014710;IPR001895;IPR000651;IPR000591" "DEP_dom;Ras-like_Gua-exchang_fac_N;WHTH_DNA-bd_dom;RmlC-like_jellyroll;cNMP-bd_dom;Ras_GEF;Ras_G-nucl-exch_fac_CS;cAMP/cGMP_kin;cNMP-bd-like;Ras_GEF_dom;RasGRF_CDC25"
"XLOC_001088" 189.867680886068 0.215203892116939 0.0739694238004176 2.90936282939822 0.00362166276327994 0.0389354764744858 "TCONS_00005985" "7537" "621315" "gnl|BL_ORD_ID|621315" "M4ACG7_XIPMA" "905" "2338" "0" "1305" "3002" "265" "832" "3" "0" "437" "4" "569" "Uncharacterized protein;" "Xiphophorus maculatus (Southern platyfish) (Platypoecilus maculatus)" "GO:0005952" "IEA:InterPro;cAMP-dependent protein kinase complex" "GO:0045859;GO:0043087;GO:0007264;GO:0051056" "IEA:InterPro;IEA:GOC;regulation of GTPase activity;small GTPase mediated signal transduction;regulation of small GTPase mediated signal transduction;regulation of protein kinase activity" "GO:0008603;GO:0005085" "IEA:UniProtKB-KW;IEA:InterPro;cAMP-dependent protein kinase regulator activity;guanyl-nucleotide exchange factor activity" "PF00618;PF00610;PF00027;PF00617" "DEP;1;cNMP_binding;RasGEF_N;RasGEF" "" "" "IPR011991;IPR000595;IPR002373;IPR008937;IPR018490;IPR023578;IPR019804;IPR014710;IPR001895;IPR000651;IPR000591" "DEP_dom;Ras-like_Gua-exchang_fac_N;WHTH_DNA-bd_dom;RmlC-like_jellyroll;cNMP-bd_dom;Ras_GEF;Ras_G-nucl-exch_fac_CS;cAMP/cGMP_kin;cNMP-bd-like;Ras_GEF_dom;RasGRF_CDC25"
"XLOC_001088" 189.867680886068 0.215203892116939 0.0739694238004176 2.90936282939822 0.00362166276327994 0.0389354764744858 "TCONS_00005986" "7398" "521466" "gnl|BL_ORD_ID|521466" "I3KIN8_ORENI" "1097" "2836" "0" "884" "2863" "208" "866" "2" "0" "523" "3" "661" "Uncharacterized protein;" "Oreochromis niloticus (Nile tilapia) (Tilapia nilotica)" "GO:0005952" "IEA:InterPro;cAMP-dependent protein kinase complex" "GO:0045859;GO:0043087;GO:0007264;GO:0051056" "IEA:InterPro;IEA:GOC;regulation of GTPase activity;small GTPase mediated signal transduction;regulation of small GTPase mediated signal transduction;regulation of protein kinase activity" "GO:0008603;GO:0005085" "IEA:UniProtKB-KW;IEA:InterPro;cAMP-dependent protein kinase regulator activity;guanyl-nucleotide exchange factor activity" "PF00618;PF00610;PF00027;PF00617" "DEP;1;cNMP_binding;RasGEF_N;RasGEF" "" "" "IPR011991;IPR000595;IPR002373;IPR008937;IPR018490;IPR023578;IPR019804;IPR014710;IPR001895;IPR000651;IPR000591" "DEP_dom;Ras-like_Gua-exchang_fac_N;WHTH_DNA-bd_dom;RmlC-like_jellyroll;cNMP-bd_dom;Ras_GEF;Ras_G-nucl-exch_fac_CS;cAMP/cGMP_kin;cNMP-bd-like;Ras_GEF_dom;RasGRF_CDC25"
"XLOC_001088" 189.867680886068 0.215203892116939 0.0739694238004176 2.90936282939822 0.00362166276327994 0.0389354764744858 "TCONS_00005987" "7298" "180749" "gnl|BL_ORD_ID|180749" "E7FDC9_DANRE" "1321" "3417" "0" "349" "2766" "93" "885" "1" "0" "635" "13" "806" "Uncharacterized protein;" "Danio rerio (Zebrafish) (Brachydanio rerio)" "GO:0005952" "IEA:InterPro;cAMP-dependent protein kinase complex" "GO:0045859;GO:0043087;GO:0007264;GO:0051056" "IEA:InterPro;IEA:GOC;regulation of GTPase activity;small GTPase mediated signal transduction;regulation of small GTPase mediated signal transduction;regulation of protein kinase activity" "GO:0008603;GO:0005085" "IEA:UniProtKB-KW;IEA:InterPro;cAMP-dependent protein kinase regulator activity;guanyl-nucleotide exchange factor activity" "PF00618;PF00610;PF00027;PF00617" "DEP;1;cNMP_binding;RasGEF_N;RasGEF" "dre:101886094" "-" "IPR011991;IPR000595;IPR002373;IPR008937;IPR018490;IPR023578;IPR019804;IPR014710;IPR001895;IPR000651;IPR000591" "DEP_dom;Ras-like_Gua-exchang_fac_N;WHTH_DNA-bd_dom;RmlC-like_jellyroll;cNMP-bd_dom;Ras_GEF;Ras_G-nucl-exch_fac_CS;cAMP/cGMP_kin;cNMP-bd-like;Ras_GEF_dom;RasGRF_CDC25"
"XLOC_001088" 189.867680886068 0.215203892116939 0.0739694238004176 2.90936282939822 0.00362166276327994 0.0389354764744858 "TCONS_00005988" "7198" "180749" "gnl|BL_ORD_ID|180749" "E7FDC9_DANRE" "767" "1980" "0" "349" "1821" "93" "570" "1" "0" "378" "13" "491" "Uncharacterized protein;" "Danio rerio (Zebrafish) (Brachydanio rerio)" "GO:0005952" "IEA:InterPro;cAMP-dependent protein kinase complex" "GO:0045859;GO:0043087;GO:0007264;GO:0051056" "IEA:InterPro;IEA:GOC;regulation of GTPase activity;small GTPase mediated signal transduction;regulation of small GTPase mediated signal transduction;regulation of protein kinase activity" "GO:0008603;GO:0005085" "IEA:UniProtKB-KW;IEA:InterPro;cAMP-dependent protein kinase regulator activity;guanyl-nucleotide exchange factor activity" "PF00618;PF00610;PF00027;PF00617" "DEP;1;cNMP_binding;RasGEF_N;RasGEF" "dre:101886094" "-" "IPR011991;IPR000595;IPR002373;IPR008937;IPR018490;IPR023578;IPR019804;IPR014710;IPR001895;IPR000651;IPR000591" "DEP_dom;Ras-like_Gua-exchang_fac_N;WHTH_DNA-bd_dom;RmlC-like_jellyroll;cNMP-bd_dom;Ras_GEF;Ras_G-nucl-exch_fac_CS;cAMP/cGMP_kin;cNMP-bd-like;Ras_GEF_dom;RasGRF_CDC25"
"XLOC_001088" 189.867680886068 0.215203892116939 0.0739694238004176 2.90936282939822 0.00362166276327994 0.0389354764744858 "TCONS_00005989" "8232" "180749" "gnl|BL_ORD_ID|180749" "E7FDC9_DANRE" "704" "1815" "0" "577" "1911" "93" "524" "1" "0" "351" "13" "445" "Uncharacterized protein;" "Danio rerio (Zebrafish) (Brachydanio rerio)" "GO:0005952" "IEA:InterPro;cAMP-dependent protein kinase complex" "GO:0045859;GO:0043087;GO:0007264;GO:0051056" "IEA:InterPro;IEA:GOC;regulation of GTPase activity;small GTPase mediated signal transduction;regulation of small GTPase mediated signal transduction;regulation of protein kinase activity" "GO:0008603;GO:0005085" "IEA:UniProtKB-KW;IEA:InterPro;cAMP-dependent protein kinase regulator activity;guanyl-nucleotide exchange factor activity" "PF00618;PF00610;PF00027;PF00617" "DEP;1;cNMP_binding;RasGEF_N;RasGEF" "dre:101886094" "-" "IPR011991;IPR000595;IPR002373;IPR008937;IPR018490;IPR023578;IPR019804;IPR014710;IPR001895;IPR000651;IPR000591" "DEP_dom;Ras-like_Gua-exchang_fac_N;WHTH_DNA-bd_dom;RmlC-like_jellyroll;cNMP-bd_dom;Ras_GEF;Ras_G-nucl-exch_fac_CS;cAMP/cGMP_kin;cNMP-bd-like;Ras_GEF_dom;RasGRF_CDC25"
"XLOC_001088" 189.867680886068 0.215203892116939 0.0739694238004176 2.90936282939822 0.00362166276327994 0.0389354764744858 "TCONS_00005990" "7823" "621315" "gnl|BL_ORD_ID|621315" "M4ACG7_XIPMA" "622" "1603" "0" "492" "1580" "7" "361" "3" "0" "301" "14" "366" "Uncharacterized protein;" "Xiphophorus maculatus (Southern platyfish) (Platypoecilus maculatus)" "GO:0005952" "IEA:InterPro;cAMP-dependent protein kinase complex" "GO:0045859;GO:0043087;GO:0007264;GO:0051056" "IEA:InterPro;IEA:GOC;regulation of GTPase activity;small GTPase mediated signal transduction;regulation of small GTPase mediated signal transduction;regulation of protein kinase activity" "GO:0008603;GO:0005085" "IEA:UniProtKB-KW;IEA:InterPro;cAMP-dependent protein kinase regulator activity;guanyl-nucleotide exchange factor activity" "PF00618;PF00610;PF00027;PF00617" "DEP;1;cNMP_binding;RasGEF_N;RasGEF" "" "" "IPR011991;IPR000595;IPR002373;IPR008937;IPR018490;IPR023578;IPR019804;IPR014710;IPR001895;IPR000651;IPR000591" "DEP_dom;Ras-like_Gua-exchang_fac_N;WHTH_DNA-bd_dom;RmlC-like_jellyroll;cNMP-bd_dom;Ras_GEF;Ras_G-nucl-exch_fac_CS;cAMP/cGMP_kin;cNMP-bd-like;Ras_GEF_dom;RasGRF_CDC25"
"XLOC_001088" 189.867680886068 0.215203892116939 0.0739694238004176 2.90936282939822 0.00362166276327994 0.0389354764744858 "TCONS_00005991" "7429" "180749" "gnl|BL_ORD_ID|180749" "E7FDC9_DANRE" "1301" "3365" "0" "474" "2897" "59" "885" "3" "0" "636" "45" "840" "Uncharacterized protein;" "Danio rerio (Zebrafish) (Brachydanio rerio)" "GO:0005952" "IEA:InterPro;cAMP-dependent protein kinase complex" "GO:0045859;GO:0043087;GO:0007264;GO:0051056" "IEA:InterPro;IEA:GOC;regulation of GTPase activity;small GTPase mediated signal transduction;regulation of small GTPase mediated signal transduction;regulation of protein kinase activity" "GO:0008603;GO:0005085" "IEA:UniProtKB-KW;IEA:InterPro;cAMP-dependent protein kinase regulator activity;guanyl-nucleotide exchange factor activity" "PF00618;PF00610;PF00027;PF00617" "DEP;1;cNMP_binding;RasGEF_N;RasGEF" "dre:101886094" "-" "IPR011991;IPR000595;IPR002373;IPR008937;IPR018490;IPR023578;IPR019804;IPR014710;IPR001895;IPR000651;IPR000591" "DEP_dom;Ras-like_Gua-exchang_fac_N;WHTH_DNA-bd_dom;RmlC-like_jellyroll;cNMP-bd_dom;Ras_GEF;Ras_G-nucl-exch_fac_CS;cAMP/cGMP_kin;cNMP-bd-like;Ras_GEF_dom;RasGRF_CDC25"
"XLOC_001088" 189.867680886068 0.215203892116939 0.0739694238004176 2.90936282939822 0.00362166276327994 0.0389354764744858 "TCONS_00005992" "7376" "180749" "gnl|BL_ORD_ID|180749" "E7FDC9_DANRE" "877" "2264" "0" "416" "2089" "59" "603" "2" "0" "432" "13" "558" "Uncharacterized protein;" "Danio rerio (Zebrafish) (Brachydanio rerio)" "GO:0005952" "IEA:InterPro;cAMP-dependent protein kinase complex" "GO:0045859;GO:0043087;GO:0007264;GO:0051056" "IEA:InterPro;IEA:GOC;regulation of GTPase activity;small GTPase mediated signal transduction;regulation of small GTPase mediated signal transduction;regulation of protein kinase activity" "GO:0008603;GO:0005085" "IEA:UniProtKB-KW;IEA:InterPro;cAMP-dependent protein kinase regulator activity;guanyl-nucleotide exchange factor activity" "PF00618;PF00610;PF00027;PF00617" "DEP;1;cNMP_binding;RasGEF_N;RasGEF" "dre:101886094" "-" "IPR011991;IPR000595;IPR002373;IPR008937;IPR018490;IPR023578;IPR019804;IPR014710;IPR001895;IPR000651;IPR000591" "DEP_dom;Ras-like_Gua-exchang_fac_N;WHTH_DNA-bd_dom;RmlC-like_jellyroll;cNMP-bd_dom;Ras_GEF;Ras_G-nucl-exch_fac_CS;cAMP/cGMP_kin;cNMP-bd-like;Ras_GEF_dom;RasGRF_CDC25"
"XLOC_001096" 294.901060922479 0.440388230673473 0.123186201244707 3.57498020252 0.000350254398684865 0.00722475131125984 "TCONS_00006044" "5403" "416798" "gnl|BL_ORD_ID|416798" "H2UR47_TAKRU" "789" "2037" "0" "346" "1635" "1" "431" "1" "0" "375" "7" "434" "Uncharacterized protein;" "Takifugu rubripes (Japanese pufferfish) (Fugu rubripes)" "" "" "GO:0007205;GO:0016310;GO:0035556" "IEA:GOC;IEA:InterPro;protein kinase C-activating G-protein coupled receptor signaling pathway;phosphorylation;intracellular signal transduction" "GO:0004143;GO:0003951;GO:0005509" "IEA:InterPro;NAD+ kinase activity;diacylglycerol kinase activity;calcium ion binding" "PF00609;PF00781;PF13202;PF00130" "1;C1_1;EF-hand_5;DAGK_acc;2;DAGK_cat" "" "" "IPR002219;IPR001206;IPR000756;IPR016064;IPR018247;IPR002048;IPR011992" "Prot_Kinase_C-like_PE/DAG-bd;EF_hand_dom;ATP-NAD_kinase_PpnK-typ;EF_Hand_1_Ca_BS;Diacylglycerol_kin_accessory;EF-hand-dom_pair;Diacylglycerol_kinase_cat_dom"
"XLOC_001096" 294.901060922479 0.440388230673473 0.123186201244707 3.57498020252 0.000350254398684865 0.00722475131125984 "TCONS_00006045" "5275" "416798" "gnl|BL_ORD_ID|416798" "H2UR47_TAKRU" "1314" "3399" "0" "346" "2526" "1" "727" "1" "0" "630" "8" "731" "Uncharacterized protein;" "Takifugu rubripes (Japanese pufferfish) (Fugu rubripes)" "" "" "GO:0007205;GO:0016310;GO:0035556" "IEA:GOC;IEA:InterPro;protein kinase C-activating G-protein coupled receptor signaling pathway;phosphorylation;intracellular signal transduction" "GO:0004143;GO:0003951;GO:0005509" "IEA:InterPro;NAD+ kinase activity;diacylglycerol kinase activity;calcium ion binding" "PF00609;PF00781;PF13202;PF00130" "1;C1_1;EF-hand_5;DAGK_acc;2;DAGK_cat" "" "" "IPR002219;IPR001206;IPR000756;IPR016064;IPR018247;IPR002048;IPR011992" "Prot_Kinase_C-like_PE/DAG-bd;EF_hand_dom;ATP-NAD_kinase_PpnK-typ;EF_Hand_1_Ca_BS;Diacylglycerol_kin_accessory;EF-hand-dom_pair;Diacylglycerol_kinase_cat_dom"
"XLOC_001096" 294.901060922479 0.440388230673473 0.123186201244707 3.57498020252 0.000350254398684865 0.00722475131125984 "TCONS_00006046" "5503" "416798" "gnl|BL_ORD_ID|416798" "H2UR47_TAKRU" "775" "1999" "0" "346" "1593" "1" "417" "1" "0" "368" "7" "420" "Uncharacterized protein;" "Takifugu rubripes (Japanese pufferfish) (Fugu rubripes)" "" "" "GO:0007205;GO:0016310;GO:0035556" "IEA:GOC;IEA:InterPro;protein kinase C-activating G-protein coupled receptor signaling pathway;phosphorylation;intracellular signal transduction" "GO:0004143;GO:0003951;GO:0005509" "IEA:InterPro;NAD+ kinase activity;diacylglycerol kinase activity;calcium ion binding" "PF00609;PF00781;PF13202;PF00130" "1;C1_1;EF-hand_5;DAGK_acc;2;DAGK_cat" "" "" "IPR002219;IPR001206;IPR000756;IPR016064;IPR018247;IPR002048;IPR011992" "Prot_Kinase_C-like_PE/DAG-bd;EF_hand_dom;ATP-NAD_kinase_PpnK-typ;EF_Hand_1_Ca_BS;Diacylglycerol_kin_accessory;EF-hand-dom_pair;Diacylglycerol_kinase_cat_dom"
"XLOC_001096" 294.901060922479 0.440388230673473 0.123186201244707 3.57498020252 0.000350254398684865 0.00722475131125984 "TCONS_00006047" "3925" "416798" "gnl|BL_ORD_ID|416798" "H2UR47_TAKRU" "978" "2526" "0" "346" "1947" "1" "535" "1" "0" "466" "7" "538" "Uncharacterized protein;" "Takifugu rubripes (Japanese pufferfish) (Fugu rubripes)" "" "" "GO:0007205;GO:0016310;GO:0035556" "IEA:GOC;IEA:InterPro;protein kinase C-activating G-protein coupled receptor signaling pathway;phosphorylation;intracellular signal transduction" "GO:0004143;GO:0003951;GO:0005509" "IEA:InterPro;NAD+ kinase activity;diacylglycerol kinase activity;calcium ion binding" "PF00609;PF00781;PF13202;PF00130" "1;C1_1;EF-hand_5;DAGK_acc;2;DAGK_cat" "" "" "IPR002219;IPR001206;IPR000756;IPR016064;IPR018247;IPR002048;IPR011992" "Prot_Kinase_C-like_PE/DAG-bd;EF_hand_dom;ATP-NAD_kinase_PpnK-typ;EF_Hand_1_Ca_BS;Diacylglycerol_kin_accessory;EF-hand-dom_pair;Diacylglycerol_kinase_cat_dom"
"XLOC_001096" 294.901060922479 0.440388230673473 0.123186201244707 3.57498020252 0.000350254398684865 0.00722475131125984 "TCONS_00006048" "3928" "416798" "gnl|BL_ORD_ID|416798" "H2UR47_TAKRU" "1302" "3367" "0" "346" "2514" "1" "723" "1" "0" "624" "8" "727" "Uncharacterized protein;" "Takifugu rubripes (Japanese pufferfish) (Fugu rubripes)" "" "" "GO:0007205;GO:0016310;GO:0035556" "IEA:GOC;IEA:InterPro;protein kinase C-activating G-protein coupled receptor signaling pathway;phosphorylation;intracellular signal transduction" "GO:0004143;GO:0003951;GO:0005509" "IEA:InterPro;NAD+ kinase activity;diacylglycerol kinase activity;calcium ion binding" "PF00609;PF00781;PF13202;PF00130" "1;C1_1;EF-hand_5;DAGK_acc;2;DAGK_cat" "" "" "IPR002219;IPR001206;IPR000756;IPR016064;IPR018247;IPR002048;IPR011992" "Prot_Kinase_C-like_PE/DAG-bd;EF_hand_dom;ATP-NAD_kinase_PpnK-typ;EF_Hand_1_Ca_BS;Diacylglycerol_kin_accessory;EF-hand-dom_pair;Diacylglycerol_kinase_cat_dom"
"XLOC_001096" 294.901060922479 0.440388230673473 0.123186201244707 3.57498020252 0.000350254398684865 0.00722475131125984 "TCONS_00006049" "3787" "416798" "gnl|BL_ORD_ID|416798" "H2UR47_TAKRU" "1278" "3305" "0" "346" "2466" "1" "707" "1" "0" "613" "8" "711" "Uncharacterized protein;" "Takifugu rubripes (Japanese pufferfish) (Fugu rubripes)" "" "" "GO:0007205;GO:0016310;GO:0035556" "IEA:GOC;IEA:InterPro;protein kinase C-activating G-protein coupled receptor signaling pathway;phosphorylation;intracellular signal transduction" "GO:0004143;GO:0003951;GO:0005509" "IEA:InterPro;NAD+ kinase activity;diacylglycerol kinase activity;calcium ion binding" "PF00609;PF00781;PF13202;PF00130" "1;C1_1;EF-hand_5;DAGK_acc;2;DAGK_cat" "" "" "IPR002219;IPR001206;IPR000756;IPR016064;IPR018247;IPR002048;IPR011992" "Prot_Kinase_C-like_PE/DAG-bd;EF_hand_dom;ATP-NAD_kinase_PpnK-typ;EF_Hand_1_Ca_BS;Diacylglycerol_kin_accessory;EF-hand-dom_pair;Diacylglycerol_kinase_cat_dom"
"XLOC_001096" 294.901060922479 0.440388230673473 0.123186201244707 3.57498020252 0.000350254398684865 0.00722475131125984 "TCONS_00006050" "4188" "416798" "gnl|BL_ORD_ID|416798" "H2UR47_TAKRU" "1328" "3435" "0" "346" "2538" "1" "731" "1" "0" "633" "8" "735" "Uncharacterized protein;" "Takifugu rubripes (Japanese pufferfish) (Fugu rubripes)" "" "" "GO:0007205;GO:0016310;GO:0035556" "IEA:GOC;IEA:InterPro;protein kinase C-activating G-protein coupled receptor signaling pathway;phosphorylation;intracellular signal transduction" "GO:0004143;GO:0003951;GO:0005509" "IEA:InterPro;NAD+ kinase activity;diacylglycerol kinase activity;calcium ion binding" "PF00609;PF00781;PF13202;PF00130" "1;C1_1;EF-hand_5;DAGK_acc;2;DAGK_cat" "" "" "IPR002219;IPR001206;IPR000756;IPR016064;IPR018247;IPR002048;IPR011992" "Prot_Kinase_C-like_PE/DAG-bd;EF_hand_dom;ATP-NAD_kinase_PpnK-typ;EF_Hand_1_Ca_BS;Diacylglycerol_kin_accessory;EF-hand-dom_pair;Diacylglycerol_kinase_cat_dom"
"XLOC_001096" 294.901060922479 0.440388230673473 0.123186201244707 3.57498020252 0.000350254398684865 0.00722475131125984 "TCONS_00006051" "3901" "416798" "gnl|BL_ORD_ID|416798" "H2UR47_TAKRU" "1317" "3406" "0" "270" "2465" "1" "731" "3" "0" "633" "9" "736" "Uncharacterized protein;" "Takifugu rubripes (Japanese pufferfish) (Fugu rubripes)" "" "" "GO:0007205;GO:0016310;GO:0035556" "IEA:GOC;IEA:InterPro;protein kinase C-activating G-protein coupled receptor signaling pathway;phosphorylation;intracellular signal transduction" "GO:0004143;GO:0003951;GO:0005509" "IEA:InterPro;NAD+ kinase activity;diacylglycerol kinase activity;calcium ion binding" "PF00609;PF00781;PF13202;PF00130" "1;C1_1;EF-hand_5;DAGK_acc;2;DAGK_cat" "" "" "IPR002219;IPR001206;IPR000756;IPR016064;IPR018247;IPR002048;IPR011992" "Prot_Kinase_C-like_PE/DAG-bd;EF_hand_dom;ATP-NAD_kinase_PpnK-typ;EF_Hand_1_Ca_BS;Diacylglycerol_kin_accessory;EF-hand-dom_pair;Diacylglycerol_kinase_cat_dom"
"XLOC_001096" 294.901060922479 0.440388230673473 0.123186201244707 3.57498020252 0.000350254398684865 0.00722475131125984 "TCONS_00006052" "4602" "297099" "gnl|BL_ORD_ID|297099" "G3P9R0_GASAC" "942" "2433" "0" "285" "1853" "239" "773" "3" "0" "454" "14" "536" "Uncharacterized protein;" "Gasterosteus aculeatus (Three-spined stickleback)" "" "" "GO:0007205;GO:0016310;GO:0035556" "IEA:GOC;IEA:InterPro;protein kinase C-activating G-protein coupled receptor signaling pathway;phosphorylation;intracellular signal transduction" "GO:0004143;GO:0003951;GO:0005509" "IEA:InterPro;NAD+ kinase activity;diacylglycerol kinase activity;calcium ion binding" "PF13499;PF00609;PF00781;PF00130" "1;EF-hand_7;C1_1;DAGK_acc;2;DAGK_cat" "" "" "IPR002219;IPR001206;IPR000756;IPR016064;IPR018247;IPR002048;IPR011992" "Prot_Kinase_C-like_PE/DAG-bd;EF_hand_dom;ATP-NAD_kinase_PpnK-typ;EF_Hand_1_Ca_BS;Diacylglycerol_kin_accessory;EF-hand-dom_pair;Diacylglycerol_kinase_cat_dom"
"XLOC_001096" 294.901060922479 0.440388230673473 0.123186201244707 3.57498020252 0.000350254398684865 0.00722475131125984 "TCONS_00006053" "3995" "416798" "gnl|BL_ORD_ID|416798" "H2UR47_TAKRU" "1282" "3315" "0" "232" "2364" "1" "711" "1" "0" "614" "8" "715" "Uncharacterized protein;" "Takifugu rubripes (Japanese pufferfish) (Fugu rubripes)" "" "" "GO:0007205;GO:0016310;GO:0035556" "IEA:GOC;IEA:InterPro;protein kinase C-activating G-protein coupled receptor signaling pathway;phosphorylation;intracellular signal transduction" "GO:0004143;GO:0003951;GO:0005509" "IEA:InterPro;NAD+ kinase activity;diacylglycerol kinase activity;calcium ion binding" "PF00609;PF00781;PF13202;PF00130" "1;C1_1;EF-hand_5;DAGK_acc;2;DAGK_cat" "" "" "IPR002219;IPR001206;IPR000756;IPR016064;IPR018247;IPR002048;IPR011992" "Prot_Kinase_C-like_PE/DAG-bd;EF_hand_dom;ATP-NAD_kinase_PpnK-typ;EF_Hand_1_Ca_BS;Diacylglycerol_kin_accessory;EF-hand-dom_pair;Diacylglycerol_kinase_cat_dom"
"XLOC_001096" 294.901060922479 0.440388230673473 0.123186201244707 3.57498020252 0.000350254398684865 0.00722475131125984 "TCONS_00006054" "3946" "416798" "gnl|BL_ORD_ID|416798" "H2UR47_TAKRU" "1326" "3431" "0" "104" "2296" "1" "731" "2" "0" "633" "8" "735" "Uncharacterized protein;" "Takifugu rubripes (Japanese pufferfish) (Fugu rubripes)" "" "" "GO:0007205;GO:0016310;GO:0035556" "IEA:GOC;IEA:InterPro;protein kinase C-activating G-protein coupled receptor signaling pathway;phosphorylation;intracellular signal transduction" "GO:0004143;GO:0003951;GO:0005509" "IEA:InterPro;NAD+ kinase activity;diacylglycerol kinase activity;calcium ion binding" "PF00609;PF00781;PF13202;PF00130" "1;C1_1;EF-hand_5;DAGK_acc;2;DAGK_cat" "" "" "IPR002219;IPR001206;IPR000756;IPR016064;IPR018247;IPR002048;IPR011992" "Prot_Kinase_C-like_PE/DAG-bd;EF_hand_dom;ATP-NAD_kinase_PpnK-typ;EF_Hand_1_Ca_BS;Diacylglycerol_kin_accessory;EF-hand-dom_pair;Diacylglycerol_kinase_cat_dom"
"XLOC_001096" 294.901060922479 0.440388230673473 0.123186201244707 3.57498020252 0.000350254398684865 0.00722475131125984 "TCONS_00006055" "2537" "676091" "gnl|BL_ORD_ID|676091" "Q1ECW5_DANRE" "528" "1359" "7.25313e-174" "225" "1121" "422" "716" "3" "0" "256" "4" "299" "Uncharacterized protein;Uncharacterized protein;Zgc:136759;" "Danio rerio (Zebrafish) (Brachydanio rerio)" "" "" "GO:0007205;GO:0016310;GO:0035556" "IEA:GOC;IEA:InterPro;protein kinase C-activating G-protein coupled receptor signaling pathway;phosphorylation;intracellular signal transduction" "GO:0004143;GO:0003951;GO:0005509" "IEA:InterPro;NAD+ kinase activity;diacylglycerol kinase activity;calcium ion binding" "PF13499;PF00609;PF00781;PF00130" "1;EF-hand_7;C1_1;DAGK_acc;2;DAGK_cat" "dre:724010" "-" "IPR002219;IPR001206;IPR000756;IPR016064;IPR018247;IPR002048;IPR011992" "Prot_Kinase_C-like_PE/DAG-bd;EF_hand_dom;ATP-NAD_kinase_PpnK-typ;EF_Hand_1_Ca_BS;Diacylglycerol_kin_accessory;EF-hand-dom_pair;Diacylglycerol_kinase_cat_dom"
"XLOC_001096" 294.901060922479 0.440388230673473 0.123186201244707 3.57498020252 0.000350254398684865 0.00722475131125984 "TCONS_00006056" "6338" "297065" "gnl|BL_ORD_ID|297065" "G3P9M6_GASAC" "317" "812" "9.10544e-130" "4780" "5349" "1" "191" "1" "0" "160" "1" "191" "Uncharacterized protein;" "Gasterosteus aculeatus (Three-spined stickleback)" "" "" "" "" "" "" "PF00595" "1;PDZ" "" "" "IPR001478" "PDZ"
"XLOC_001096" 294.901060922479 0.440388230673473 0.123186201244707 3.57498020252 0.000350254398684865 0.00722475131125984 "TCONS_00006057" "5285" "297065" "gnl|BL_ORD_ID|297065" "G3P9M6_GASAC" "262" "667" "2.77367e-130" "4164" "4826" "170" "373" "3" "0" "152" "19" "222" "Uncharacterized protein;" "Gasterosteus aculeatus (Three-spined stickleback)" "" "" "" "" "" "" "PF00595" "1;PDZ" "" "" "IPR001478" "PDZ"
"XLOC_001096" 294.901060922479 0.440388230673473 0.123186201244707 3.57498020252 0.000350254398684865 0.00722475131125984 "TCONS_00006058" "5379" "297065" "gnl|BL_ORD_ID|297065" "G3P9M6_GASAC" "538" "1385" "9.51857e-174" "3754" "4920" "1" "373" "1" "0" "292" "20" "391" "Uncharacterized protein;" "Gasterosteus aculeatus (Three-spined stickleback)" "" "" "" "" "" "" "PF00595" "1;PDZ" "" "" "IPR001478" "PDZ"
"XLOC_001096" 294.901060922479 0.440388230673473 0.123186201244707 3.57498020252 0.000350254398684865 0.00722475131125984 "TCONS_00006059" "6403" "297065" "gnl|BL_ORD_ID|297065" "G3P9M6_GASAC" "432" "1110" "1.30419e-144" "4979" "5944" "69" "373" "2" "0" "239" "19" "323" "Uncharacterized protein;" "Gasterosteus aculeatus (Three-spined stickleback)" "" "" "" "" "" "" "PF00595" "1;PDZ" "" "" "IPR001478" "PDZ"
"XLOC_001096" 294.901060922479 0.440388230673473 0.123186201244707 3.57498020252 0.000350254398684865 0.00722475131125984 "TCONS_00006060" "6405" "297065" "gnl|BL_ORD_ID|297065" "G3P9M6_GASAC" "537" "1381" "1.37448e-171" "4780" "5946" "1" "373" "1" "0" "292" "20" "391" "Uncharacterized protein;" "Gasterosteus aculeatus (Three-spined stickleback)" "" "" "" "" "" "" "PF00595" "1;PDZ" "" "" "IPR001478" "PDZ"
"XLOC_001096" 294.901060922479 0.440388230673473 0.123186201244707 3.57498020252 0.000350254398684865 0.00722475131125984 "TCONS_00006061" "1980" "297065" "gnl|BL_ORD_ID|297065" "G3P9M6_GASAC" "306" "783" "1.28286e-142" "772" "1521" "141" "373" "1" "0" "172" "19" "251" "Uncharacterized protein;" "Gasterosteus aculeatus (Three-spined stickleback)" "" "" "" "" "" "" "PF00595" "1;PDZ" "" "" "IPR001478" "PDZ"
"XLOC_001096" 294.901060922479 0.440388230673473 0.123186201244707 3.57498020252 0.000350254398684865 0.00722475131125984 "TCONS_00006062" "1480" "297065" "gnl|BL_ORD_ID|297065" "G3P9M6_GASAC" "433" "1113" "7.20922e-147" "35" "1021" "61" "373" "2" "0" "242" "20" "331" "Uncharacterized protein;" "Gasterosteus aculeatus (Three-spined stickleback)" "" "" "" "" "" "" "PF00595" "1;PDZ" "" "" "IPR001478" "PDZ"
"XLOC_001096" 294.901060922479 0.440388230673473 0.123186201244707 3.57498020252 0.000350254398684865 0.00722475131125984 "TCONS_00006063" "1996" "297065" "gnl|BL_ORD_ID|297065" "G3P9M6_GASAC" "434" "1115" "9.89565e-145" "566" "1537" "67" "373" "2" "0" "239" "19" "325" "Uncharacterized protein;" "Gasterosteus aculeatus (Three-spined stickleback)" "" "" "" "" "" "" "PF00595" "1;PDZ" "" "" "IPR001478" "PDZ"
"XLOC_001096" 294.901060922479 0.440388230673473 0.123186201244707 3.57498020252 0.000350254398684865 0.00722475131125984 "TCONS_00006064" "1376" "297065" "gnl|BL_ORD_ID|297065" "G3P9M6_GASAC" "389" "999" "3.5303e-130" "57" "917" "104" "373" "3" "0" "209" "19" "288" "Uncharacterized protein;" "Gasterosteus aculeatus (Three-spined stickleback)" "" "" "" "" "" "" "PF00595" "1;PDZ" "" "" "IPR001478" "PDZ"
"XLOC_001149" 223.767524530704 -0.300128757347137 0.0669042088373777 -4.48594733519161 7.25906717938293e-06 0.000392882243542371 "TCONS_00006449" "3893" "71481" "gnl|BL_ORD_ID|71481" "B5X2J5_SALSA" "1003" "2592" "0" "21" "1628" "24" "559" "3" "0" "508" "0" "536" "DnaJ homolog subfamily C member 11;" "Salmo salar (Atlantic salmon)" "" "" "" "" "" "" "PF11875;PF00226" "DUF3395;1;DnaJ" "" "" "IPR024586;IPR001623;IPR018253" "DnaJ_domain_CS;DnaJ-like_C11_C;DnaJ_domain"
"XLOC_001149" 223.767524530704 -0.300128757347137 0.0669042088373777 -4.48594733519161 7.25906717938293e-06 0.000392882243542371 "TCONS_00006450" "3972" "71481" "gnl|BL_ORD_ID|71481" "B5X2J5_SALSA" "1038" "2683" "0" "28" "1707" "1" "559" "1" "0" "527" "1" "560" "DnaJ homolog subfamily C member 11;" "Salmo salar (Atlantic salmon)" "" "" "" "" "" "" "PF11875;PF00226" "DUF3395;1;DnaJ" "" "" "IPR024586;IPR001623;IPR018253" "DnaJ_domain_CS;DnaJ-like_C11_C;DnaJ_domain"
"XLOC_001149" 223.767524530704 -0.300128757347137 0.0669042088373777 -4.48594733519161 7.25906717938293e-06 0.000392882243542371 "TCONS_00006451" "3915" "71481" "gnl|BL_ORD_ID|71481" "B5X2J5_SALSA" "998" "2579" "0" "28" "1650" "1" "559" "1" "0" "511" "18" "559" "DnaJ homolog subfamily C member 11;" "Salmo salar (Atlantic salmon)" "" "" "" "" "" "" "PF11875;PF00226" "DUF3395;1;DnaJ" "" "" "IPR024586;IPR001623;IPR018253" "DnaJ_domain_CS;DnaJ-like_C11_C;DnaJ_domain"
"XLOC_001149" 223.767524530704 -0.300128757347137 0.0669042088373777 -4.48594733519161 7.25906717938293e-06 0.000392882243542371 "TCONS_00006452" "3917" "71481" "gnl|BL_ORD_ID|71481" "B5X2J5_SALSA" "658" "1695" "0" "28" "1125" "1" "366" "1" "0" "343" "0" "366" "DnaJ homolog subfamily C member 11;" "Salmo salar (Atlantic salmon)" "" "" "" "" "" "" "PF11875;PF00226" "DUF3395;1;DnaJ" "" "" "IPR024586;IPR001623;IPR018253" "DnaJ_domain_CS;DnaJ-like_C11_C;DnaJ_domain"
"XLOC_001149" 223.767524530704 -0.300128757347137 0.0669042088373777 -4.48594733519161 7.25906717938293e-06 0.000392882243542371 "TCONS_00006453" "3961" "71481" "gnl|BL_ORD_ID|71481" "B5X2J5_SALSA" "832" "2149" "0" "404" "1696" "130" "559" "2" "0" "405" "1" "431" "DnaJ homolog subfamily C member 11;" "Salmo salar (Atlantic salmon)" "" "" "" "" "" "" "PF11875;PF00226" "DUF3395;1;DnaJ" "" "" "IPR024586;IPR001623;IPR018253" "DnaJ_domain_CS;DnaJ-like_C11_C;DnaJ_domain"
"XLOC_001149" 223.767524530704 -0.300128757347137 0.0669042088373777 -4.48594733519161 7.25906717938293e-06 0.000392882243542371 "TCONS_00006454" "3949" "71481" "gnl|BL_ORD_ID|71481" "B5X2J5_SALSA" "753" "1944" "0" "28" "1260" "1" "411" "1" "0" "387" "0" "411" "DnaJ homolog subfamily C member 11;" "Salmo salar (Atlantic salmon)" "" "" "" "" "" "" "PF11875;PF00226" "DUF3395;1;DnaJ" "" "" "IPR024586;IPR001623;IPR018253" "DnaJ_domain_CS;DnaJ-like_C11_C;DnaJ_domain"
"XLOC_001149" 223.767524530704 -0.300128757347137 0.0669042088373777 -4.48594733519161 7.25906717938293e-06 0.000392882243542371 "TCONS_00006455" "3852" "71481" "gnl|BL_ORD_ID|71481" "B5X2J5_SALSA" "949" "2451" "0" "28" "1587" "1" "559" "1" "0" "490" "39" "559" "DnaJ homolog subfamily C member 11;" "Salmo salar (Atlantic salmon)" "" "" "" "" "" "" "PF11875;PF00226" "DUF3395;1;DnaJ" "" "" "IPR024586;IPR001623;IPR018253" "DnaJ_domain_CS;DnaJ-like_C11_C;DnaJ_domain"
"XLOC_001149" 223.767524530704 -0.300128757347137 0.0669042088373777 -4.48594733519161 7.25906717938293e-06 0.000392882243542371 "TCONS_00006456" "3969" "71481" "gnl|BL_ORD_ID|71481" "B5X2J5_SALSA" "1043" "2695" "0" "28" "1704" "1" "559" "1" "0" "527" "0" "559" "DnaJ homolog subfamily C member 11;" "Salmo salar (Atlantic salmon)" "" "" "" "" "" "" "PF11875;PF00226" "DUF3395;1;DnaJ" "" "" "IPR024586;IPR001623;IPR018253" "DnaJ_domain_CS;DnaJ-like_C11_C;DnaJ_domain"
"XLOC_001149" 223.767524530704 -0.300128757347137 0.0669042088373777 -4.48594733519161 7.25906717938293e-06 0.000392882243542371 "TCONS_00006457" "3954" "71481" "gnl|BL_ORD_ID|71481" "B5X2J5_SALSA" "1025" "2649" "0" "28" "1689" "1" "559" "1" "0" "521" "5" "559" "DnaJ homolog subfamily C member 11;" "Salmo salar (Atlantic salmon)" "" "" "" "" "" "" "PF11875;PF00226" "DUF3395;1;DnaJ" "" "" "IPR024586;IPR001623;IPR018253" "DnaJ_domain_CS;DnaJ-like_C11_C;DnaJ_domain"
"XLOC_001149" 223.767524530704 -0.300128757347137 0.0669042088373777 -4.48594733519161 7.25906717938293e-06 0.000392882243542371 "TCONS_00006458" "3972" "71481" "gnl|BL_ORD_ID|71481" "B5X2J5_SALSA" "1038" "2684" "0" "28" "1707" "1" "559" "1" "0" "527" "1" "560" "DnaJ homolog subfamily C member 11;" "Salmo salar (Atlantic salmon)" "" "" "" "" "" "" "PF11875;PF00226" "DUF3395;1;DnaJ" "" "" "IPR024586;IPR001623;IPR018253" "DnaJ_domain_CS;DnaJ-like_C11_C;DnaJ_domain"
"XLOC_001149" 223.767524530704 -0.300128757347137 0.0669042088373777 -4.48594733519161 7.25906717938293e-06 0.000392882243542371 "TCONS_00006459" "3971" "71481" "gnl|BL_ORD_ID|71481" "B5X2J5_SALSA" "864" "2230" "0" "303" "1706" "92" "559" "3" "0" "443" "0" "468" "DnaJ homolog subfamily C member 11;" "Salmo salar (Atlantic salmon)" "" "" "" "" "" "" "PF11875;PF00226" "DUF3395;1;DnaJ" "" "" "IPR024586;IPR001623;IPR018253" "DnaJ_domain_CS;DnaJ-like_C11_C;DnaJ_domain"
"XLOC_001149" 223.767524530704 -0.300128757347137 0.0669042088373777 -4.48594733519161 7.25906717938293e-06 0.000392882243542371 "TCONS_00006460" "3948" "71481" "gnl|BL_ORD_ID|71481" "B5X2J5_SALSA" "909" "2347" "0" "211" "1683" "69" "559" "1" "0" "464" "0" "491" "DnaJ homolog subfamily C member 11;" "Salmo salar (Atlantic salmon)" "" "" "" "" "" "" "PF11875;PF00226" "DUF3395;1;DnaJ" "" "" "IPR024586;IPR001623;IPR018253" "DnaJ_domain_CS;DnaJ-like_C11_C;DnaJ_domain"
"XLOC_001149" 223.767524530704 -0.300128757347137 0.0669042088373777 -4.48594733519161 7.25906717938293e-06 0.000392882243542371 "TCONS_00006461" "3942" "71481" "gnl|BL_ORD_ID|71481" "B5X2J5_SALSA" "1003" "2591" "0" "73" "1677" "25" "559" "1" "0" "508" "0" "535" "DnaJ homolog subfamily C member 11;" "Salmo salar (Atlantic salmon)" "" "" "" "" "" "" "PF11875;PF00226" "DUF3395;1;DnaJ" "" "" "IPR024586;IPR001623;IPR018253" "DnaJ_domain_CS;DnaJ-like_C11_C;DnaJ_domain"
"XLOC_001149" 223.767524530704 -0.300128757347137 0.0669042088373777 -4.48594733519161 7.25906717938293e-06 0.000392882243542371 "TCONS_00006462" "3942" "71481" "gnl|BL_ORD_ID|71481" "B5X2J5_SALSA" "847" "2186" "0" "373" "1677" "125" "559" "1" "0" "409" "0" "435" "DnaJ homolog subfamily C member 11;" "Salmo salar (Atlantic salmon)" "" "" "" "" "" "" "PF11875;PF00226" "DUF3395;1;DnaJ" "" "" "IPR024586;IPR001623;IPR018253" "DnaJ_domain_CS;DnaJ-like_C11_C;DnaJ_domain"
"XLOC_001149" 223.767524530704 -0.300128757347137 0.0669042088373777 -4.48594733519161 7.25906717938293e-06 0.000392882243542371 "TCONS_00006463" "3924" "71481" "gnl|BL_ORD_ID|71481" "B5X2J5_SALSA" "1003" "2593" "0" "46" "1659" "22" "559" "1" "0" "509" "0" "538" "DnaJ homolog subfamily C member 11;" "Salmo salar (Atlantic salmon)" "" "" "" "" "" "" "PF11875;PF00226" "DUF3395;1;DnaJ" "" "" "IPR024586;IPR001623;IPR018253" "DnaJ_domain_CS;DnaJ-like_C11_C;DnaJ_domain"
"XLOC_001149" 223.767524530704 -0.300128757347137 0.0669042088373777 -4.48594733519161 7.25906717938293e-06 0.000392882243542371 "TCONS_00006464" "4030" "71481" "gnl|BL_ORD_ID|71481" "B5X2J5_SALSA" "888" "2293" "0" "46" "1611" "22" "508" "1" "0" "461" "35" "522" "DnaJ homolog subfamily C member 11;" "Salmo salar (Atlantic salmon)" "" "" "" "" "" "" "PF11875;PF00226" "DUF3395;1;DnaJ" "" "" "IPR024586;IPR001623;IPR018253" "DnaJ_domain_CS;DnaJ-like_C11_C;DnaJ_domain"
"XLOC_001149" 223.767524530704 -0.300128757347137 0.0669042088373777 -4.48594733519161 7.25906717938293e-06 0.000392882243542371 "TCONS_00006465" "3869" "71481" "gnl|BL_ORD_ID|71481" "B5X2J5_SALSA" "696" "1796" "0" "35" "1339" "22" "460" "2" "0" "378" "74" "474" "DnaJ homolog subfamily C member 11;" "Salmo salar (Atlantic salmon)" "" "" "" "" "" "" "PF11875;PF00226" "DUF3395;1;DnaJ" "" "" "IPR024586;IPR001623;IPR018253" "DnaJ_domain_CS;DnaJ-like_C11_C;DnaJ_domain"
"XLOC_001149" 223.767524530704 -0.300128757347137 0.0669042088373777 -4.48594733519161 7.25906717938293e-06 0.000392882243542371 "TCONS_00006466" "3890" "71481" "gnl|BL_ORD_ID|71481" "B5X2J5_SALSA" "544" "1399" "0" "5" "943" "19" "331" "2" "0" "289" "0" "313" "DnaJ homolog subfamily C member 11;" "Salmo salar (Atlantic salmon)" "" "" "" "" "" "" "PF11875;PF00226" "DUF3395;1;DnaJ" "" "" "IPR024586;IPR001623;IPR018253" "DnaJ_domain_CS;DnaJ-like_C11_C;DnaJ_domain"
"XLOC_001149" 223.767524530704 -0.300128757347137 0.0669042088373777 -4.48594733519161 7.25906717938293e-06 0.000392882243542371 "TCONS_00006467" "3775" "71481" "gnl|BL_ORD_ID|71481" "B5X2J5_SALSA" "909" "2347" "0" "14" "1510" "22" "559" "2" "0" "472" "39" "538" "DnaJ homolog subfamily C member 11;" "Salmo salar (Atlantic salmon)" "" "" "" "" "" "" "PF11875;PF00226" "DUF3395;1;DnaJ" "" "" "IPR024586;IPR001623;IPR018253" "DnaJ_domain_CS;DnaJ-like_C11_C;DnaJ_domain"
"XLOC_001149" 223.767524530704 -0.300128757347137 0.0669042088373777 -4.48594733519161 7.25906717938293e-06 0.000392882243542371 "TCONS_00006468" "3907" "71481" "gnl|BL_ORD_ID|71481" "B5X2J5_SALSA" "1003" "2593" "0" "38" "1642" "25" "559" "2" "0" "508" "0" "535" "DnaJ homolog subfamily C member 11;" "Salmo salar (Atlantic salmon)" "" "" "" "" "" "" "PF11875;PF00226" "DUF3395;1;DnaJ" "" "" "IPR024586;IPR001623;IPR018253" "DnaJ_domain_CS;DnaJ-like_C11_C;DnaJ_domain"
"XLOC_001149" 223.767524530704 -0.300128757347137 0.0669042088373777 -4.48594733519161 7.25906717938293e-06 0.000392882243542371 "TCONS_00006469" "3999" "71481" "gnl|BL_ORD_ID|71481" "B5X2J5_SALSA" "909" "2348" "0" "235" "1734" "21" "559" "1" "0" "473" "39" "539" "DnaJ homolog subfamily C member 11;" "Salmo salar (Atlantic salmon)" "" "" "" "" "" "" "PF11875;PF00226" "DUF3395;1;DnaJ" "" "" "IPR024586;IPR001623;IPR018253" "DnaJ_domain_CS;DnaJ-like_C11_C;DnaJ_domain"
"XLOC_001149" 223.767524530704 -0.300128757347137 0.0669042088373777 -4.48594733519161 7.25906717938293e-06 0.000392882243542371 "TCONS_00006470" "4003" "71481" "gnl|BL_ORD_ID|71481" "B5X2J5_SALSA" "960" "2480" "0" "176" "1738" "21" "559" "2" "0" "494" "18" "539" "DnaJ homolog subfamily C member 11;" "Salmo salar (Atlantic salmon)" "" "" "" "" "" "" "PF11875;PF00226" "DUF3395;1;DnaJ" "" "" "IPR024586;IPR001623;IPR018253" "DnaJ_domain_CS;DnaJ-like_C11_C;DnaJ_domain"
"XLOC_001149" 223.767524530704 -0.300128757347137 0.0669042088373777 -4.48594733519161 7.25906717938293e-06 0.000392882243542371 "TCONS_00006471" "4018" "71481" "gnl|BL_ORD_ID|71481" "B5X2J5_SALSA" "1003" "2593" "0" "137" "1753" "21" "559" "2" "0" "510" "0" "539" "DnaJ homolog subfamily C member 11;" "Salmo salar (Atlantic salmon)" "" "" "" "" "" "" "PF11875;PF00226" "DUF3395;1;DnaJ" "" "" "IPR024586;IPR001623;IPR018253" "DnaJ_domain_CS;DnaJ-like_C11_C;DnaJ_domain"
"XLOC_001149" 223.767524530704 -0.300128757347137 0.0669042088373777 -4.48594733519161 7.25906717938293e-06 0.000392882243542371 "TCONS_00006472" "1086" "71481" "gnl|BL_ORD_ID|71481" "B5X2J5_SALSA" "622" "1603" "0" "36" "1073" "21" "366" "3" "0" "327" "0" "346" "DnaJ homolog subfamily C member 11;" "Salmo salar (Atlantic salmon)" "" "" "" "" "" "" "PF11875;PF00226" "DUF3395;1;DnaJ" "" "" "IPR024586;IPR001623;IPR018253" "DnaJ_domain_CS;DnaJ-like_C11_C;DnaJ_domain"
"XLOC_001149" 223.767524530704 -0.300128757347137 0.0669042088373777 -4.48594733519161 7.25906717938293e-06 0.000392882243542371 "TCONS_00006473" "3921" "71481" "gnl|BL_ORD_ID|71481" "B5X2J5_SALSA" "759" "1958" "0" "484" "1656" "169" "559" "1" "0" "368" "0" "391" "DnaJ homolog subfamily C member 11;" "Salmo salar (Atlantic salmon)" "" "" "" "" "" "" "PF11875;PF00226" "DUF3395;1;DnaJ" "" "" "IPR024586;IPR001623;IPR018253" "DnaJ_domain_CS;DnaJ-like_C11_C;DnaJ_domain"
"XLOC_001166" 306.381870537762 0.168890807396711 0.0449079609979053 3.76082110262339 0.000169356522178794 0.00431023869796879 "TCONS_00006616" "3648" "20660" "gnl|BL_ORD_ID|20660" "A5PL92_DANRE" "327" "838" "2.58152e-100" "234" "905" "14" "233" "3" "0" "177" "6" "225" "Eif4ba protein;Eif4ba protein;Uncharacterized protein;" "Danio rerio (Zebrafish) (Brachydanio rerio)" "" "" "" "" "GO:0000166;GO:0003676" "IEA:InterPro;nucleotide binding;nucleic acid binding" "PF00076" "1;RRM_1" "" "" "IPR000504;IPR012677" "Nucleotide-bd_a/b_plait;RRM_dom"
"XLOC_001166" 306.381870537762 0.168890807396711 0.0449079609979053 3.76082110262339 0.000169356522178794 0.00431023869796879 "TCONS_00006617" "3562" "20660" "gnl|BL_ORD_ID|20660" "A5PL92_DANRE" "328" "839" "1.43471e-100" "61" "732" "14" "233" "1" "0" "177" "6" "225" "Eif4ba protein;Eif4ba protein;Uncharacterized protein;" "Danio rerio (Zebrafish) (Brachydanio rerio)" "" "" "" "" "GO:0000166;GO:0003676" "IEA:InterPro;nucleotide binding;nucleic acid binding" "PF00076" "1;RRM_1" "" "" "IPR000504;IPR012677" "Nucleotide-bd_a/b_plait;RRM_dom"
"XLOC_001166" 306.381870537762 0.168890807396711 0.0449079609979053 3.76082110262339 0.000169356522178794 0.00431023869796879 "TCONS_00006618" "3563" "20660" "gnl|BL_ORD_ID|20660" "A5PL92_DANRE" "327" "838" "1.68653e-100" "62" "733" "14" "233" "2" "0" "177" "6" "225" "Eif4ba protein;Eif4ba protein;Uncharacterized protein;" "Danio rerio (Zebrafish) (Brachydanio rerio)" "" "" "" "" "GO:0000166;GO:0003676" "IEA:InterPro;nucleotide binding;nucleic acid binding" "PF00076" "1;RRM_1" "" "" "IPR000504;IPR012677" "Nucleotide-bd_a/b_plait;RRM_dom"
"XLOC_001166" 306.381870537762 0.168890807396711 0.0449079609979053 3.76082110262339 0.000169356522178794 0.00431023869796879 "TCONS_00006619" "3567" "20660" "gnl|BL_ORD_ID|20660" "A5PL92_DANRE" "327" "837" "2.90972e-100" "66" "737" "14" "233" "3" "0" "177" "6" "225" "Eif4ba protein;Eif4ba protein;Uncharacterized protein;" "Danio rerio (Zebrafish) (Brachydanio rerio)" "" "" "" "" "GO:0000166;GO:0003676" "IEA:InterPro;nucleotide binding;nucleic acid binding" "PF00076" "1;RRM_1" "" "" "IPR000504;IPR012677" "Nucleotide-bd_a/b_plait;RRM_dom"
"XLOC_001166" 306.381870537762 0.168890807396711 0.0449079609979053 3.76082110262339 0.000169356522178794 0.00431023869796879 "TCONS_00006620" "3790" "20660" "gnl|BL_ORD_ID|20660" "A5PL92_DANRE" "329" "841" "1.56108e-100" "289" "960" "14" "233" "1" "0" "177" "6" "225" "Eif4ba protein;Eif4ba protein;Uncharacterized protein;" "Danio rerio (Zebrafish) (Brachydanio rerio)" "" "" "" "" "GO:0000166;GO:0003676" "IEA:InterPro;nucleotide binding;nucleic acid binding" "PF00076" "1;RRM_1" "" "" "IPR000504;IPR012677" "Nucleotide-bd_a/b_plait;RRM_dom"
"XLOC_001166" 306.381870537762 0.168890807396711 0.0449079609979053 3.76082110262339 0.000169356522178794 0.00431023869796879 "TCONS_00006621" "4502" "202908" "gnl|BL_ORD_ID|202908" "F1QAA4_DANRE" "338" "865" "3.3771e-100" "1003" "1674" "14" "233" "1" "0" "179" "6" "225" "Uncharacterized protein;" "Danio rerio (Zebrafish) (Brachydanio rerio)" "" "" "" "" "GO:0000166;GO:0003676" "IEA:InterPro;nucleotide binding;nucleic acid binding" "PF00076" "1;RRM_1" "dre:553214" "-" "IPR000504;IPR012677" "Nucleotide-bd_a/b_plait;RRM_dom"
"XLOC_001166" 306.381870537762 0.168890807396711 0.0449079609979053 3.76082110262339 0.000169356522178794 0.00431023869796879 "TCONS_00006622" "3850" "20660" "gnl|BL_ORD_ID|20660" "A5PL92_DANRE" "328" "839" "3.4879e-100" "349" "1020" "14" "233" "1" "0" "177" "6" "225" "Eif4ba protein;Eif4ba protein;Uncharacterized protein;" "Danio rerio (Zebrafish) (Brachydanio rerio)" "" "" "" "" "GO:0000166;GO:0003676" "IEA:InterPro;nucleotide binding;nucleic acid binding" "PF00076" "1;RRM_1" "" "" "IPR000504;IPR012677" "Nucleotide-bd_a/b_plait;RRM_dom"
"XLOC_001166" 306.381870537762 0.168890807396711 0.0449079609979053 3.76082110262339 0.000169356522178794 0.00431023869796879 "TCONS_00006623" "4482" "20660" "gnl|BL_ORD_ID|20660" "A5PL92_DANRE" "329" "842" "3.16672e-100" "1068" "1739" "14" "233" "3" "0" "177" "6" "225" "Eif4ba protein;Eif4ba protein;Uncharacterized protein;" "Danio rerio (Zebrafish) (Brachydanio rerio)" "" "" "" "" "GO:0000166;GO:0003676" "IEA:InterPro;nucleotide binding;nucleic acid binding" "PF00076" "1;RRM_1" "" "" "IPR000504;IPR012677" "Nucleotide-bd_a/b_plait;RRM_dom"
"XLOC_001166" 306.381870537762 0.168890807396711 0.0449079609979053 3.76082110262339 0.000169356522178794 0.00431023869796879 "TCONS_00006624" "4113" "20660" "gnl|BL_ORD_ID|20660" "A5PL92_DANRE" "329" "841" "2.79792e-100" "1071" "1742" "14" "233" "3" "0" "177" "6" "225" "Eif4ba protein;Eif4ba protein;Uncharacterized protein;" "Danio rerio (Zebrafish) (Brachydanio rerio)" "" "" "" "" "GO:0000166;GO:0003676" "IEA:InterPro;nucleotide binding;nucleic acid binding" "PF00076" "1;RRM_1" "" "" "IPR000504;IPR012677" "Nucleotide-bd_a/b_plait;RRM_dom"
"XLOC_001166" 306.381870537762 0.168890807396711 0.0449079609979053 3.76082110262339 0.000169356522178794 0.00431023869796879 "TCONS_00006625" "4569" "20660" "gnl|BL_ORD_ID|20660" "A5PL92_DANRE" "329" "841" "5.18308e-100" "1068" "1739" "14" "233" "3" "0" "177" "6" "225" "Eif4ba protein;Eif4ba protein;Uncharacterized protein;" "Danio rerio (Zebrafish) (Brachydanio rerio)" "" "" "" "" "GO:0000166;GO:0003676" "IEA:InterPro;nucleotide binding;nucleic acid binding" "PF00076" "1;RRM_1" "" "" "IPR000504;IPR012677" "Nucleotide-bd_a/b_plait;RRM_dom"
"XLOC_001166" 306.381870537762 0.168890807396711 0.0449079609979053 3.76082110262339 0.000169356522178794 0.00431023869796879 "TCONS_00006626" "4572" "20660" "gnl|BL_ORD_ID|20660" "A5PL92_DANRE" "329" "841" "5.31804e-100" "1071" "1742" "14" "233" "3" "0" "177" "6" "225" "Eif4ba protein;Eif4ba protein;Uncharacterized protein;" "Danio rerio (Zebrafish) (Brachydanio rerio)" "" "" "" "" "GO:0000166;GO:0003676" "IEA:InterPro;nucleotide binding;nucleic acid binding" "PF00076" "1;RRM_1" "" "" "IPR000504;IPR012677" "Nucleotide-bd_a/b_plait;RRM_dom"
"XLOC_001166" 306.381870537762 0.168890807396711 0.0449079609979053 3.76082110262339 0.000169356522178794 0.00431023869796879 "TCONS_00006627" "3753" "20660" "gnl|BL_ORD_ID|20660" "A5PL92_DANRE" "327" "837" "4.98739e-100" "252" "923" "14" "233" "3" "0" "177" "6" "225" "Eif4ba protein;Eif4ba protein;Uncharacterized protein;" "Danio rerio (Zebrafish) (Brachydanio rerio)" "" "" "" "" "GO:0000166;GO:0003676" "IEA:InterPro;nucleotide binding;nucleic acid binding" "PF00076" "1;RRM_1" "" "" "IPR000504;IPR012677" "Nucleotide-bd_a/b_plait;RRM_dom"
"XLOC_001166" 306.381870537762 0.168890807396711 0.0449079609979053 3.76082110262339 0.000169356522178794 0.00431023869796879 "TCONS_00006628" "4563" "20660" "gnl|BL_ORD_ID|20660" "A5PL92_DANRE" "328" "840" "6.06492e-100" "1071" "1742" "14" "233" "3" "0" "177" "6" "225" "Eif4ba protein;Eif4ba protein;Uncharacterized protein;" "Danio rerio (Zebrafish) (Brachydanio rerio)" "" "" "" "" "GO:0000166;GO:0003676" "IEA:InterPro;nucleotide binding;nucleic acid binding" "PF00076" "1;RRM_1" "" "" "IPR000504;IPR012677" "Nucleotide-bd_a/b_plait;RRM_dom"
"XLOC_001166" 306.381870537762 0.168890807396711 0.0449079609979053 3.76082110262339 0.000169356522178794 0.00431023869796879 "TCONS_00006629" "3750" "20660" "gnl|BL_ORD_ID|20660" "A5PL92_DANRE" "327" "837" "4.94988e-100" "249" "920" "14" "233" "3" "0" "177" "6" "225" "Eif4ba protein;Eif4ba protein;Uncharacterized protein;" "Danio rerio (Zebrafish) (Brachydanio rerio)" "" "" "" "" "GO:0000166;GO:0003676" "IEA:InterPro;nucleotide binding;nucleic acid binding" "PF00076" "1;RRM_1" "" "" "IPR000504;IPR012677" "Nucleotide-bd_a/b_plait;RRM_dom"
"XLOC_001166" 306.381870537762 0.168890807396711 0.0449079609979053 3.76082110262339 0.000169356522178794 0.00431023869796879 "TCONS_00006630" "2746" "202908" "gnl|BL_ORD_ID|202908" "F1QAA4_DANRE" "337" "863" "1.26883e-102" "1071" "1742" "14" "233" "3" "0" "177" "6" "225" "Uncharacterized protein;" "Danio rerio (Zebrafish) (Brachydanio rerio)" "" "" "" "" "GO:0000166;GO:0003676" "IEA:InterPro;nucleotide binding;nucleic acid binding" "PF00076" "1;RRM_1" "dre:553214" "-" "IPR000504;IPR012677" "Nucleotide-bd_a/b_plait;RRM_dom"
"XLOC_001166" 306.381870537762 0.168890807396711 0.0449079609979053 3.76082110262339 0.000169356522178794 0.00431023869796879 "TCONS_00006631" "2749" "757908" "gnl|BL_ORD_ID|757908" "Q6IS21_DANRE" "337" "863" "1.23172e-102" "1071" "1742" "13" "232" "3" "0" "177" "6" "225" "Eif4ba protein;" "Danio rerio (Zebrafish) (Brachydanio rerio)" "" "" "" "" "GO:0000166;GO:0003676" "IEA:InterPro;nucleotide binding;nucleic acid binding" "PF00076" "1;RRM_1" "" "" "IPR000504;IPR012677" "Nucleotide-bd_a/b_plait;RRM_dom"
"XLOC_001166" 306.381870537762 0.168890807396711 0.0449079609979053 3.76082110262339 0.000169356522178794 0.00431023869796879 "TCONS_00006632" "2747" "20660" "gnl|BL_ORD_ID|20660" "A5PL92_DANRE" "318" "813" "1.46722e-98" "1071" "1757" "14" "241" "3" "0" "176" "9" "233" "Eif4ba protein;Eif4ba protein;Uncharacterized protein;" "Danio rerio (Zebrafish) (Brachydanio rerio)" "" "" "" "" "GO:0000166;GO:0003676" "IEA:InterPro;nucleotide binding;nucleic acid binding" "PF00076" "1;RRM_1" "" "" "IPR000504;IPR012677" "Nucleotide-bd_a/b_plait;RRM_dom"
"XLOC_001166" 306.381870537762 0.168890807396711 0.0449079609979053 3.76082110262339 0.000169356522178794 0.00431023869796879 "TCONS_00006633" "1805" "20660" "gnl|BL_ORD_ID|20660" "A5PL92_DANRE" "327" "837" "3.42595e-105" "234" "905" "14" "233" "3" "0" "177" "6" "225" "Eif4ba protein;Eif4ba protein;Uncharacterized protein;" "Danio rerio (Zebrafish) (Brachydanio rerio)" "" "" "" "" "GO:0000166;GO:0003676" "IEA:InterPro;nucleotide binding;nucleic acid binding" "PF00076" "1;RRM_1" "" "" "IPR000504;IPR012677" "Nucleotide-bd_a/b_plait;RRM_dom"
"XLOC_001166" 306.381870537762 0.168890807396711 0.0449079609979053 3.76082110262339 0.000169356522178794 0.00431023869796879 "TCONS_00006634" "1641" "20660" "gnl|BL_ORD_ID|20660" "A5PL92_DANRE" "328" "840" "2.82609e-106" "70" "741" "14" "233" "1" "0" "177" "6" "225" "Eif4ba protein;Eif4ba protein;Uncharacterized protein;" "Danio rerio (Zebrafish) (Brachydanio rerio)" "" "" "" "" "GO:0000166;GO:0003676" "IEA:InterPro;nucleotide binding;nucleic acid binding" "PF00076" "1;RRM_1" "" "" "IPR000504;IPR012677" "Nucleotide-bd_a/b_plait;RRM_dom"
"XLOC_001203" 1185.91086549184 -0.188817622125722 0.0483934329312644 -3.90171993778391 9.55116250254486e-05 0.00282946413041119 "TCONS_00006834" "1185" "73636" "gnl|BL_ORD_ID|73636" "B5X9T8_SALSA" "298" "762" "1.16381e-98" "155" "601" "3" "151" "2" "0" "145" "0" "149" "Myosin light polypeptide 6;" "Salmo salar (Atlantic salmon)" "" "" "" "" "GO:0005509" "IEA:InterPro;calcium ion binding" "PF13499;PF13405" "1;EF-hand_6;EF-hand_7" "" "" "IPR002048;IPR011992" "EF_hand_dom;EF-hand-dom_pair"
"XLOC_001203" 1185.91086549184 -0.188817622125722 0.0483934329312644 -3.90171993778391 9.55116250254486e-05 0.00282946413041119 "TCONS_00006835" "1157" "73636" "gnl|BL_ORD_ID|73636" "B5X9T8_SALSA" "309" "791" "2.86476e-103" "121" "573" "1" "151" "1" "0" "151" "0" "151" "Myosin light polypeptide 6;" "Salmo salar (Atlantic salmon)" "" "" "" "" "GO:0005509" "IEA:InterPro;calcium ion binding" "PF13499;PF13405" "1;EF-hand_6;EF-hand_7" "" "" "IPR002048;IPR011992" "EF_hand_dom;EF-hand-dom_pair"
"XLOC_001203" 1185.91086549184 -0.188817622125722 0.0483934329312644 -3.90171993778391 9.55116250254486e-05 0.00282946413041119 "TCONS_00006836" "1163" "75567" "gnl|BL_ORD_ID|75567" "B5XGW1_SALSA" "313" "800" "1.4378e-104" "121" "579" "1" "153" "1" "0" "153" "0" "153" "Myosin light polypeptide 6;" "Salmo salar (Atlantic salmon)" "" "" "" "" "GO:0005509" "IEA:InterPro;calcium ion binding" "PF13499;PF13405" "1;EF-hand_6;EF-hand_7" "" "" "IPR002048;IPR011992" "EF_hand_dom;EF-hand-dom_pair"
"XLOC_001203" 1185.91086549184 -0.188817622125722 0.0483934329312644 -3.90171993778391 9.55116250254486e-05 0.00282946413041119 "TCONS_00006837" "957" "73636" "gnl|BL_ORD_ID|73636" "B5X9T8_SALSA" "121" "303" "2.00382e-31" "62" "232" "1" "57" "2" "0" "57" "0" "57" "Myosin light polypeptide 6;" "Salmo salar (Atlantic salmon)" "" "" "" "" "GO:0005509" "IEA:InterPro;calcium ion binding" "PF13499;PF13405" "1;EF-hand_6;EF-hand_7" "" "" "IPR002048;IPR011992" "EF_hand_dom;EF-hand-dom_pair"
"XLOC_001203" 1185.91086549184 -0.188817622125722 0.0483934329312644 -3.90171993778391 9.55116250254486e-05 0.00282946413041119 "TCONS_00006838" "964" "73636" "gnl|BL_ORD_ID|73636" "B5X9T8_SALSA" "122" "305" "1.1078e-31" "75" "245" "1" "57" "3" "0" "57" "0" "57" "Myosin light polypeptide 6;" "Salmo salar (Atlantic salmon)" "" "" "" "" "GO:0005509" "IEA:InterPro;calcium ion binding" "PF13499;PF13405" "1;EF-hand_6;EF-hand_7" "" "" "IPR002048;IPR011992" "EF_hand_dom;EF-hand-dom_pair"
"XLOC_001203" 1185.91086549184 -0.188817622125722 0.0483934329312644 -3.90171993778391 9.55116250254486e-05 0.00282946413041119 "TCONS_00006839" "1152" "98603" "gnl|BL_ORD_ID|98603" "C1BIL5_OSMMO" "289" "738" "3.14349e-95" "122" "541" "12" "151" "2" "0" "140" "0" "140" "Myosin light polypeptide 6;" "Osmerus mordax (Rainbow smelt) (Atherina mordax)" "" "" "" "" "GO:0005509" "IEA:InterPro;calcium ion binding" "PF13499;PF13405" "1;EF-hand_6;EF-hand_7" "" "" "IPR002048;IPR011992" "EF_hand_dom;EF-hand-dom_pair"
"XLOC_001203" 1185.91086549184 -0.188817622125722 0.0483934329312644 -3.90171993778391 9.55116250254486e-05 0.00282946413041119 "TCONS_00006840" "1181" "75567" "gnl|BL_ORD_ID|75567" "B5XGW1_SALSA" "236" "600" "2.24667e-74" "120" "461" "1" "114" "3" "0" "114" "0" "114" "Myosin light polypeptide 6;" "Salmo salar (Atlantic salmon)" "" "" "" "" "GO:0005509" "IEA:InterPro;calcium ion binding" "PF13499;PF13405" "1;EF-hand_6;EF-hand_7" "" "" "IPR002048;IPR011992" "EF_hand_dom;EF-hand-dom_pair"
"XLOC_001203" 1185.91086549184 -0.188817622125722 0.0483934329312644 -3.90171993778391 9.55116250254486e-05 0.00282946413041119 "TCONS_00006841" "1322" "75567" "gnl|BL_ORD_ID|75567" "B5XGW1_SALSA" "301" "770" "3.30118e-99" "259" "711" "3" "153" "1" "0" "147" "0" "151" "Myosin light polypeptide 6;" "Salmo salar (Atlantic salmon)" "" "" "" "" "GO:0005509" "IEA:InterPro;calcium ion binding" "PF13499;PF13405" "1;EF-hand_6;EF-hand_7" "" "" "IPR002048;IPR011992" "EF_hand_dom;EF-hand-dom_pair"
"XLOC_001203" 1185.91086549184 -0.188817622125722 0.0483934329312644 -3.90171993778391 9.55116250254486e-05 0.00282946413041119 "TCONS_00006842" "349" "75254" "gnl|BL_ORD_ID|75254" "B5XFN3_SALSA" "127" "318" "1.99595e-35" "144" "347" "1" "68" "3" "0" "62" "0" "68" "Myosin light polypeptide 6B;" "Salmo salar (Atlantic salmon)" "" "" "" "" "GO:0005509" "IEA:InterPro;calcium ion binding" "PF13499;PF13405" "1;EF-hand_6;EF-hand_7" "" "" "IPR002048;IPR011992" "EF_hand_dom;EF-hand-dom_pair"
"XLOC_001210" 162.234015797342 0.180580767098982 0.0640317611719451 2.82017492247428 0.0047997477487989 0.0476040400009391 "TCONS_00006895" "6634" "359026" "gnl|BL_ORD_ID|359026" "H2LJ69_ORYLA" "101" "250" "2.61204e-29" "4850" "5161" "6" "118" "-1" "0" "58" "9" "113" "Uncharacterized protein;" "Oryzias latipes (Medaka fish) (Japanese ricefish)" "" "" "" "" "" "" "" "" "" "" "" ""
"XLOC_001210" 162.234015797342 0.180580767098982 0.0640317611719451 2.82017492247428 0.0047997477487989 0.0476040400009391 "TCONS_00006896" "7540" "213210" "gnl|BL_ORD_ID|213210" "F1R7I1_DANRE" "466" "1198" "7.27706e-147" "327" "1037" "72" "308" "3" "0" "224" "0" "237" "Uncharacterized protein;" "Danio rerio (Zebrafish) (Brachydanio rerio)" "GO:0005634" "IEA:UniProtKB-KW;nucleus" "" "" "GO:0008168" "IEA:UniProtKB-KW;methyltransferase activity" "PF05965;PF00856" "SET;1;FYRC" "" "" "IPR001214;IPR003889;IPR003616" "FYrich_C;SET_dom;Post-SET_dom"
"XLOC_001210" 162.234015797342 0.180580767098982 0.0640317611719451 2.82017492247428 0.0047997477487989 0.0476040400009391 "TCONS_00006897" "16913" "177328" "gnl|BL_ORD_ID|177328" "E7F2F7_DANRE" "1123" "2903" "0" "8629" "10410" "4385" "4967" "1" "0" "534" "11" "594" "Uncharacterized protein;" "Danio rerio (Zebrafish) (Brachydanio rerio)" "GO:0005634" "IEA:UniProtKB-KW;nucleus" "" "" "GO:0008168;GO:0008270" "IEA:InterPro;IEA:UniProtKB-KW;methyltransferase activity;zinc ion binding" "PF00628;PF05964;PF05965;PF00856" "SET;FYRN;4;PHD;1;FYRC" "" "" "IPR001214;IPR001841;IPR001965;IPR003889;IPR003616;IPR009071;IPR003888;IPR013083;IPR011011;IPR019787" "Znf_PHD;FYrich_C;HMG_box_dom;SET_dom;Znf_FYVE_PHD;Znf_RING/FYVE/PHD;Znf_PHD-finger;FYrich_N;Post-SET_dom;Znf_RING"
"XLOC_001210" 162.234015797342 0.180580767098982 0.0640317611719451 2.82017492247428 0.0047997477487989 0.0476040400009391 "TCONS_00006898" "16893" "177328" "gnl|BL_ORD_ID|177328" "E7F2F7_DANRE" "1127" "2913" "0" "8630" "10390" "4385" "4967" "2" "0" "534" "4" "587" "Uncharacterized protein;" "Danio rerio (Zebrafish) (Brachydanio rerio)" "GO:0005634" "IEA:UniProtKB-KW;nucleus" "" "" "GO:0008168;GO:0008270" "IEA:InterPro;IEA:UniProtKB-KW;methyltransferase activity;zinc ion binding" "PF00628;PF05964;PF05965;PF00856" "SET;FYRN;4;PHD;1;FYRC" "" "" "IPR001214;IPR001841;IPR001965;IPR003889;IPR003616;IPR009071;IPR003888;IPR013083;IPR011011;IPR019787" "Znf_PHD;FYrich_C;HMG_box_dom;SET_dom;Znf_FYVE_PHD;Znf_RING/FYVE/PHD;Znf_PHD-finger;FYrich_N;Post-SET_dom;Znf_RING"
"XLOC_001210" 162.234015797342 0.180580767098982 0.0640317611719451 2.82017492247428 0.0047997477487989 0.0476040400009391 "TCONS_00006899" "16914" "177328" "gnl|BL_ORD_ID|177328" "E7F2F7_DANRE" "680" "1754" "0" "6064" "8202" "3581" "4281" "1" "0" "461" "70" "742" "Uncharacterized protein;" "Danio rerio (Zebrafish) (Brachydanio rerio)" "GO:0005634" "IEA:UniProtKB-KW;nucleus" "" "" "GO:0008168;GO:0008270" "IEA:InterPro;IEA:UniProtKB-KW;methyltransferase activity;zinc ion binding" "PF00628;PF05964;PF05965;PF00856" "SET;FYRN;4;PHD;1;FYRC" "" "" "IPR001214;IPR001841;IPR001965;IPR003889;IPR003616;IPR009071;IPR003888;IPR013083;IPR011011;IPR019787" "Znf_PHD;FYrich_C;HMG_box_dom;SET_dom;Znf_FYVE_PHD;Znf_RING/FYVE/PHD;Znf_PHD-finger;FYrich_N;Post-SET_dom;Znf_RING"
"XLOC_001210" 162.234015797342 0.180580767098982 0.0640317611719451 2.82017492247428 0.0047997477487989 0.0476040400009391 "TCONS_00006900" "16893" "463511" "gnl|BL_ORD_ID|463511" "H3DC79_TETNG" "909" "2348" "0" "8653" "10116" "548" "1032" "1" "0" "430" "3" "488" "Uncharacterized protein;" "Tetraodon nigroviridis (Spotted green pufferfish) (ChelonodonTetraodon nigroviridis (Spotted green pufferfish) (Chelonodonnigroviridis)" "GO:0005634" "IEA:UniProtKB-KW;nucleus" "" "" "GO:0008168;GO:0008270" "IEA:InterPro;IEA:UniProtKB-KW;methyltransferase activity;zinc ion binding" "PF05964;PF05965;PF00856" "SET;FYRN;1;FYRC" "" "" "IPR001214;IPR001965;IPR003889;IPR003616;IPR003888" "FYrich_C;SET_dom;Znf_PHD;Post-SET_dom;FYrich_N"
"XLOC_001210" 162.234015797342 0.180580767098982 0.0640317611719451 2.82017492247428 0.0047997477487989 0.0476040400009391 "TCONS_00006901" "16916" "177328" "gnl|BL_ORD_ID|177328" "E7F2F7_DANRE" "1118" "2891" "0" "8629" "10413" "4385" "4967" "1" "0" "534" "12" "595" "Uncharacterized protein;" "Danio rerio (Zebrafish) (Brachydanio rerio)" "GO:0005634" "IEA:UniProtKB-KW;nucleus" "" "" "GO:0008168;GO:0008270" "IEA:InterPro;IEA:UniProtKB-KW;methyltransferase activity;zinc ion binding" "PF00628;PF05964;PF05965;PF00856" "SET;FYRN;4;PHD;1;FYRC" "" "" "IPR001214;IPR001841;IPR001965;IPR003889;IPR003616;IPR009071;IPR003888;IPR013083;IPR011011;IPR019787" "Znf_PHD;FYrich_C;HMG_box_dom;SET_dom;Znf_FYVE_PHD;Znf_RING/FYVE/PHD;Znf_PHD-finger;FYrich_N;Post-SET_dom;Znf_RING"
"XLOC_001210" 162.234015797342 0.180580767098982 0.0640317611719451 2.82017492247428 0.0047997477487989 0.0476040400009391 "TCONS_00006902" "16893" "177328" "gnl|BL_ORD_ID|177328" "E7F2F7_DANRE" "752" "1939" "0" "8629" "9831" "4385" "4781" "1" "0" "352" "4" "401" "Uncharacterized protein;" "Danio rerio (Zebrafish) (Brachydanio rerio)" "GO:0005634" "IEA:UniProtKB-KW;nucleus" "" "" "GO:0008168;GO:0008270" "IEA:InterPro;IEA:UniProtKB-KW;methyltransferase activity;zinc ion binding" "PF00628;PF05964;PF05965;PF00856" "SET;FYRN;4;PHD;1;FYRC" "" "" "IPR001214;IPR001841;IPR001965;IPR003889;IPR003616;IPR009071;IPR003888;IPR013083;IPR011011;IPR019787" "Znf_PHD;FYrich_C;HMG_box_dom;SET_dom;Znf_FYVE_PHD;Znf_RING/FYVE/PHD;Znf_PHD-finger;FYrich_N;Post-SET_dom;Znf_RING"
"XLOC_001210" 162.234015797342 0.180580767098982 0.0640317611719451 2.82017492247428 0.0047997477487989 0.0476040400009391 "TCONS_00006903" "16910" "177328" "gnl|BL_ORD_ID|177328" "E7F2F7_DANRE" "1123" "2903" "0" "8629" "10407" "4385" "4967" "1" "0" "534" "10" "593" "Uncharacterized protein;" "Danio rerio (Zebrafish) (Brachydanio rerio)" "GO:0005634" "IEA:UniProtKB-KW;nucleus" "" "" "GO:0008168;GO:0008270" "IEA:InterPro;IEA:UniProtKB-KW;methyltransferase activity;zinc ion binding" "PF00628;PF05964;PF05965;PF00856" "SET;FYRN;4;PHD;1;FYRC" "" "" "IPR001214;IPR001841;IPR001965;IPR003889;IPR003616;IPR009071;IPR003888;IPR013083;IPR011011;IPR019787" "Znf_PHD;FYrich_C;HMG_box_dom;SET_dom;Znf_FYVE_PHD;Znf_RING/FYVE/PHD;Znf_PHD-finger;FYrich_N;Post-SET_dom;Znf_RING"
"XLOC_001210" 162.234015797342 0.180580767098982 0.0640317611719451 2.82017492247428 0.0047997477487989 0.0476040400009391 "TCONS_00006904" "16894" "463511" "gnl|BL_ORD_ID|463511" "H3DC79_TETNG" "963" "2487" "0" "8653" "10224" "548" "1068" "1" "0" "455" "3" "524" "Uncharacterized protein;" "Tetraodon nigroviridis (Spotted green pufferfish) (ChelonodonTetraodon nigroviridis (Spotted green pufferfish) (Chelonodonnigroviridis)" "GO:0005634" "IEA:UniProtKB-KW;nucleus" "" "" "GO:0008168;GO:0008270" "IEA:InterPro;IEA:UniProtKB-KW;methyltransferase activity;zinc ion binding" "PF05964;PF05965;PF00856" "SET;FYRN;1;FYRC" "" "" "IPR001214;IPR001965;IPR003889;IPR003616;IPR003888" "FYrich_C;SET_dom;Znf_PHD;Post-SET_dom;FYrich_N"
"XLOC_001210" 162.234015797342 0.180580767098982 0.0640317611719451 2.82017492247428 0.0047997477487989 0.0476040400009391 "TCONS_00006905" "17171" "177328" "gnl|BL_ORD_ID|177328" "E7F2F7_DANRE" "1107" "2863" "0" "8884" "10668" "4385" "4967" "1" "0" "534" "12" "595" "Uncharacterized protein;" "Danio rerio (Zebrafish) (Brachydanio rerio)" "GO:0005634" "IEA:UniProtKB-KW;nucleus" "" "" "GO:0008168;GO:0008270" "IEA:InterPro;IEA:UniProtKB-KW;methyltransferase activity;zinc ion binding" "PF00628;PF05964;PF05965;PF00856" "SET;FYRN;4;PHD;1;FYRC" "" "" "IPR001214;IPR001841;IPR001965;IPR003889;IPR003616;IPR009071;IPR003888;IPR013083;IPR011011;IPR019787" "Znf_PHD;FYrich_C;HMG_box_dom;SET_dom;Znf_FYVE_PHD;Znf_RING/FYVE/PHD;Znf_PHD-finger;FYrich_N;Post-SET_dom;Znf_RING"
"XLOC_001210" 162.234015797342 0.180580767098982 0.0640317611719451 2.82017492247428 0.0047997477487989 0.0476040400009391 "TCONS_00006906" "16847" "177328" "gnl|BL_ORD_ID|177328" "E7F2F7_DANRE" "1122" "2902" "0" "8563" "10344" "4385" "4967" "1" "0" "534" "11" "594" "Uncharacterized protein;" "Danio rerio (Zebrafish) (Brachydanio rerio)" "GO:0005634" "IEA:UniProtKB-KW;nucleus" "" "" "GO:0008168;GO:0008270" "IEA:InterPro;IEA:UniProtKB-KW;methyltransferase activity;zinc ion binding" "PF00628;PF05964;PF05965;PF00856" "SET;FYRN;4;PHD;1;FYRC" "" "" "IPR001214;IPR001841;IPR001965;IPR003889;IPR003616;IPR009071;IPR003888;IPR013083;IPR011011;IPR019787" "Znf_PHD;FYrich_C;HMG_box_dom;SET_dom;Znf_FYVE_PHD;Znf_RING/FYVE/PHD;Znf_PHD-finger;FYrich_N;Post-SET_dom;Znf_RING"
"XLOC_001210" 162.234015797342 0.180580767098982 0.0640317611719451 2.82017492247428 0.0047997477487989 0.0476040400009391 "TCONS_00006907" "16918" "177328" "gnl|BL_ORD_ID|177328" "E7F2F7_DANRE" "1121" "2897" "0" "8634" "10415" "4385" "4967" "3" "0" "534" "11" "594" "Uncharacterized protein;" "Danio rerio (Zebrafish) (Brachydanio rerio)" "GO:0005634" "IEA:UniProtKB-KW;nucleus" "" "" "GO:0008168;GO:0008270" "IEA:InterPro;IEA:UniProtKB-KW;methyltransferase activity;zinc ion binding" "PF00628;PF05964;PF05965;PF00856" "SET;FYRN;4;PHD;1;FYRC" "" "" "IPR001214;IPR001841;IPR001965;IPR003889;IPR003616;IPR009071;IPR003888;IPR013083;IPR011011;IPR019787" "Znf_PHD;FYrich_C;HMG_box_dom;SET_dom;Znf_FYVE_PHD;Znf_RING/FYVE/PHD;Znf_PHD-finger;FYrich_N;Post-SET_dom;Znf_RING"
"XLOC_001210" 162.234015797342 0.180580767098982 0.0640317611719451 2.82017492247428 0.0047997477487989 0.0476040400009391 "TCONS_00006908" "17168" "177328" "gnl|BL_ORD_ID|177328" "E7F2F7_DANRE" "1111" "2872" "0" "8884" "10665" "4385" "4967" "1" "0" "534" "11" "594" "Uncharacterized protein;" "Danio rerio (Zebrafish) (Brachydanio rerio)" "GO:0005634" "IEA:UniProtKB-KW;nucleus" "" "" "GO:0008168;GO:0008270" "IEA:InterPro;IEA:UniProtKB-KW;methyltransferase activity;zinc ion binding" "PF00628;PF05964;PF05965;PF00856" "SET;FYRN;4;PHD;1;FYRC" "" "" "IPR001214;IPR001841;IPR001965;IPR003889;IPR003616;IPR009071;IPR003888;IPR013083;IPR011011;IPR019787" "Znf_PHD;FYrich_C;HMG_box_dom;SET_dom;Znf_FYVE_PHD;Znf_RING/FYVE/PHD;Znf_PHD-finger;FYrich_N;Post-SET_dom;Znf_RING"
"XLOC_001210" 162.234015797342 0.180580767098982 0.0640317611719451 2.82017492247428 0.0047997477487989 0.0476040400009391 "TCONS_00006909" "16898" "177328" "gnl|BL_ORD_ID|177328" "E7F2F7_DANRE" "750" "1936" "0" "8629" "9828" "4385" "4780" "1" "0" "351" "4" "400" "Uncharacterized protein;" "Danio rerio (Zebrafish) (Brachydanio rerio)" "GO:0005634" "IEA:UniProtKB-KW;nucleus" "" "" "GO:0008168;GO:0008270" "IEA:InterPro;IEA:UniProtKB-KW;methyltransferase activity;zinc ion binding" "PF00628;PF05964;PF05965;PF00856" "SET;FYRN;4;PHD;1;FYRC" "" "" "IPR001214;IPR001841;IPR001965;IPR003889;IPR003616;IPR009071;IPR003888;IPR013083;IPR011011;IPR019787" "Znf_PHD;FYrich_C;HMG_box_dom;SET_dom;Znf_FYVE_PHD;Znf_RING/FYVE/PHD;Znf_PHD-finger;FYrich_N;Post-SET_dom;Znf_RING"
"XLOC_001210" 162.234015797342 0.180580767098982 0.0640317611719451 2.82017492247428 0.0047997477487989 0.0476040400009391 "TCONS_00006910" "16893" "177328" "gnl|BL_ORD_ID|177328" "E7F2F7_DANRE" "999" "2581" "0" "8629" "10191" "4385" "4901" "1" "0" "468" "4" "521" "Uncharacterized protein;" "Danio rerio (Zebrafish) (Brachydanio rerio)" "GO:0005634" "IEA:UniProtKB-KW;nucleus" "" "" "GO:0008168;GO:0008270" "IEA:InterPro;IEA:UniProtKB-KW;methyltransferase activity;zinc ion binding" "PF00628;PF05964;PF05965;PF00856" "SET;FYRN;4;PHD;1;FYRC" "" "" "IPR001214;IPR001841;IPR001965;IPR003889;IPR003616;IPR009071;IPR003888;IPR013083;IPR011011;IPR019787" "Znf_PHD;FYrich_C;HMG_box_dom;SET_dom;Znf_FYVE_PHD;Znf_RING/FYVE/PHD;Znf_PHD-finger;FYrich_N;Post-SET_dom;Znf_RING"
"XLOC_001210" 162.234015797342 0.180580767098982 0.0640317611719451 2.82017492247428 0.0047997477487989 0.0476040400009391 "TCONS_00006911" "16894" "177328" "gnl|BL_ORD_ID|177328" "E7F2F7_DANRE" "1053" "2722" "0" "8629" "10302" "4385" "4938" "1" "0" "504" "4" "558" "Uncharacterized protein;" "Danio rerio (Zebrafish) (Brachydanio rerio)" "GO:0005634" "IEA:UniProtKB-KW;nucleus" "" "" "GO:0008168;GO:0008270" "IEA:InterPro;IEA:UniProtKB-KW;methyltransferase activity;zinc ion binding" "PF00628;PF05964;PF05965;PF00856" "SET;FYRN;4;PHD;1;FYRC" "" "" "IPR001214;IPR001841;IPR001965;IPR003889;IPR003616;IPR009071;IPR003888;IPR013083;IPR011011;IPR019787" "Znf_PHD;FYrich_C;HMG_box_dom;SET_dom;Znf_FYVE_PHD;Znf_RING/FYVE/PHD;Znf_PHD-finger;FYrich_N;Post-SET_dom;Znf_RING"
"XLOC_001210" 162.234015797342 0.180580767098982 0.0640317611719451 2.82017492247428 0.0047997477487989 0.0476040400009391 "TCONS_00006912" "16893" "620306" "gnl|BL_ORD_ID|620306" "M4A9K8_XIPMA" "735" "1897" "0" "6064" "8202" "2836" "3516" "1" "0" "448" "46" "720" "Uncharacterized protein;" "Xiphophorus maculatus (Southern platyfish) (Platypoecilus maculatus)" "GO:0005634" "IEA:UniProtKB-KW;nucleus" "" "" "GO:0008168;GO:0008270" "IEA:InterPro;IEA:UniProtKB-KW;methyltransferase activity;zinc ion binding" "PF00628;PF05964;PF05965;PF00856" "SET;FYRN;PHD;1;FYRC;2" "" "" "IPR001214;IPR001965;IPR003889;IPR003616;IPR009071;IPR003888;IPR013083;IPR011011;IPR019787" "FYrich_C;Znf_FYVE_PHD;SET_dom;HMG_box_dom;Znf_PHD;Znf_RING/FYVE/PHD;Znf_PHD-finger;Post-SET_dom;FYrich_N"
"XLOC_001210" 162.234015797342 0.180580767098982 0.0640317611719451 2.82017492247428 0.0047997477487989 0.0476040400009391 "TCONS_00006913" "16893" "177328" "gnl|BL_ORD_ID|177328" "E7F2F7_DANRE" "1053" "2721" "0" "8629" "10299" "4385" "4937" "1" "0" "504" "4" "557" "Uncharacterized protein;" "Danio rerio (Zebrafish) (Brachydanio rerio)" "GO:0005634" "IEA:UniProtKB-KW;nucleus" "" "" "GO:0008168;GO:0008270" "IEA:InterPro;IEA:UniProtKB-KW;methyltransferase activity;zinc ion binding" "PF00628;PF05964;PF05965;PF00856" "SET;FYRN;4;PHD;1;FYRC" "" "" "IPR001214;IPR001841;IPR001965;IPR003889;IPR003616;IPR009071;IPR003888;IPR013083;IPR011011;IPR019787" "Znf_PHD;FYrich_C;HMG_box_dom;SET_dom;Znf_FYVE_PHD;Znf_RING/FYVE/PHD;Znf_PHD-finger;FYrich_N;Post-SET_dom;Znf_RING"
"XLOC_001210" 162.234015797342 0.180580767098982 0.0640317611719451 2.82017492247428 0.0047997477487989 0.0476040400009391 "TCONS_00006914" "16917" "177328" "gnl|BL_ORD_ID|177328" "E7F2F7_DANRE" "1112" "2874" "0" "8633" "10414" "4385" "4967" "2" "0" "534" "11" "594" "Uncharacterized protein;" "Danio rerio (Zebrafish) (Brachydanio rerio)" "GO:0005634" "IEA:UniProtKB-KW;nucleus" "" "" "GO:0008168;GO:0008270" "IEA:InterPro;IEA:UniProtKB-KW;methyltransferase activity;zinc ion binding" "PF00628;PF05964;PF05965;PF00856" "SET;FYRN;4;PHD;1;FYRC" "" "" "IPR001214;IPR001841;IPR001965;IPR003889;IPR003616;IPR009071;IPR003888;IPR013083;IPR011011;IPR019787" "Znf_PHD;FYrich_C;HMG_box_dom;SET_dom;Znf_FYVE_PHD;Znf_RING/FYVE/PHD;Znf_PHD-finger;FYrich_N;Post-SET_dom;Znf_RING"
"XLOC_001210" 162.234015797342 0.180580767098982 0.0640317611719451 2.82017492247428 0.0047997477487989 0.0476040400009391 "TCONS_00006915" "16896" "177328" "gnl|BL_ORD_ID|177328" "E7F2F7_DANRE" "1118" "2890" "0" "8633" "10393" "4385" "4967" "2" "0" "534" "4" "587" "Uncharacterized protein;" "Danio rerio (Zebrafish) (Brachydanio rerio)" "GO:0005634" "IEA:UniProtKB-KW;nucleus" "" "" "GO:0008168;GO:0008270" "IEA:InterPro;IEA:UniProtKB-KW;methyltransferase activity;zinc ion binding" "PF00628;PF05964;PF05965;PF00856" "SET;FYRN;4;PHD;1;FYRC" "" "" "IPR001214;IPR001841;IPR001965;IPR003889;IPR003616;IPR009071;IPR003888;IPR013083;IPR011011;IPR019787" "Znf_PHD;FYrich_C;HMG_box_dom;SET_dom;Znf_FYVE_PHD;Znf_RING/FYVE/PHD;Znf_PHD-finger;FYrich_N;Post-SET_dom;Znf_RING"
"XLOC_001210" 162.234015797342 0.180580767098982 0.0640317611719451 2.82017492247428 0.0047997477487989 0.0476040400009391 "TCONS_00006916" "16892" "177328" "gnl|BL_ORD_ID|177328" "E7F2F7_DANRE" "1129" "2918" "0" "8629" "10389" "4385" "4967" "1" "0" "534" "4" "587" "Uncharacterized protein;" "Danio rerio (Zebrafish) (Brachydanio rerio)" "GO:0005634" "IEA:UniProtKB-KW;nucleus" "" "" "GO:0008168;GO:0008270" "IEA:InterPro;IEA:UniProtKB-KW;methyltransferase activity;zinc ion binding" "PF00628;PF05964;PF05965;PF00856" "SET;FYRN;4;PHD;1;FYRC" "" "" "IPR001214;IPR001841;IPR001965;IPR003889;IPR003616;IPR009071;IPR003888;IPR013083;IPR011011;IPR019787" "Znf_PHD;FYrich_C;HMG_box_dom;SET_dom;Znf_FYVE_PHD;Znf_RING/FYVE/PHD;Znf_PHD-finger;FYrich_N;Post-SET_dom;Znf_RING"
"XLOC_001211" 17.1547981939934 0.490122462762092 0.167646820511436 2.92354165302324 0.00346073919563402 0.0377202928351516 "TCONS_00006917" "3105" "515768" "gnl|BL_ORD_ID|515768" "I3K2C7_ORENI" "926" "2392" "0" "740" "3082" "1" "738" "2" "0" "574" "61" "790" "Uncharacterized protein;" "Oreochromis niloticus (Nile tilapia) (Tilapia nilotica)" "GO:0005634" "IEA:UniProtKB-KW;nucleus" "" "" "GO:0008168;GO:0008270" "IEA:InterPro;IEA:UniProtKB-KW;methyltransferase activity;zinc ion binding" "PF00628;PF05964;PF05965;PF00856" "SET;FYRN;PHD;1;3;FYRC" "" "" "IPR001214;IPR001965;IPR003889;IPR003616;IPR009071;IPR003888;IPR013083;IPR011011;IPR019787" "FYrich_C;Znf_FYVE_PHD;SET_dom;HMG_box_dom;Znf_PHD;Znf_RING/FYVE/PHD;Znf_PHD-finger;Post-SET_dom;FYrich_N"
"XLOC_001229" 402.493539473612 0.379170703892919 0.0888416148185125 4.26794025150823 1.97286148856276e-05 0.000824635003723486 "TCONS_00007029" "4620" "58289" "gnl|BL_ORD_ID|58289" "B3TDF0_SALSA" "701" "1807" "0" "222" "2174" "1" "570" "3" "0" "497" "87" "654" "Coiled-coil transcriptional coactivator a;" "Salmo salar (Atlantic salmon)" "" "" "" "" "" "" "PF07888" "1;CALCOCO1" "" "" "IPR012852" "CoCoA"
"XLOC_001229" 402.493539473612 0.379170703892919 0.0888416148185125 4.26794025150823 1.97286148856276e-05 0.000824635003723486 "TCONS_00007030" "4968" "58289" "gnl|BL_ORD_ID|58289" "B3TDF0_SALSA" "610" "1572" "0" "310" "1872" "1" "504" "1" "0" "461" "87" "556" "Coiled-coil transcriptional coactivator a;" "Salmo salar (Atlantic salmon)" "" "" "" "" "" "" "PF07888" "1;CALCOCO1" "" "" "IPR012852" "CoCoA"
"XLOC_001229" 402.493539473612 0.379170703892919 0.0888416148185125 4.26794025150823 1.97286148856276e-05 0.000824635003723486 "TCONS_00007031" "4718" "58289" "gnl|BL_ORD_ID|58289" "B3TDF0_SALSA" "708" "1825" "0" "317" "2272" "1" "570" "2" "0" "498" "86" "654" "Coiled-coil transcriptional coactivator a;" "Salmo salar (Atlantic salmon)" "" "" "" "" "" "" "PF07888" "1;CALCOCO1" "" "" "IPR012852" "CoCoA"
"XLOC_001229" 402.493539473612 0.379170703892919 0.0888416148185125 4.26794025150823 1.97286148856276e-05 0.000824635003723486 "TCONS_00007032" "826" "75171" "gnl|BL_ORD_ID|75171" "B5XFC8_SALSA" "178" "451" "1.82002e-54" "222" "473" "1" "84" "3" "0" "84" "0" "84" "Calcium-binding and coiled-coil domain-containing protein 1;" "Salmo salar (Atlantic salmon)" "" "" "" "" "" "" "PF07888" "1;CALCOCO1" "" "" "IPR012852" "CoCoA"
"XLOC_001230" 801.140267982878 -0.125114832924768 0.0413930446631089 -3.02260522131331 0.00250608941368197 0.0300269239998004 "TCONS_00007033" "4705" "617244" "gnl|BL_ORD_ID|617244" "M4A0U4_XIPMA" "182" "460" "7.43233e-64" "514" "918" "18" "153" "1" "0" "104" "3" "137" "Uncharacterized protein;" "Xiphophorus maculatus (Southern platyfish) (Platypoecilus maculatus)" "GO:0005634" "IEA:UniProtKB-KW;nucleus" "" "" "" "" "PF01393;PF00385" "Chromo_shadow;1;Chromo" "" "" "IPR017984;IPR008251;IPR023780;IPR023779;IPR016197;IPR000953" "Chromodomain-like;Chromo_domain;Chromo_domain/shadow;Chromo_shadow_dom;Chromo_dom_subgr;Chromodomain_CS"
"XLOC_001230" 801.140267982878 -0.125114832924768 0.0413930446631089 -3.02260522131331 0.00250608941368197 0.0300269239998004 "TCONS_00007034" "4709" "617244" "gnl|BL_ORD_ID|617244" "M4A0U4_XIPMA" "268" "685" "8.3421e-80" "514" "1053" "18" "198" "1" "0" "147" "3" "182" "Uncharacterized protein;" "Xiphophorus maculatus (Southern platyfish) (Platypoecilus maculatus)" "GO:0005634" "IEA:UniProtKB-KW;nucleus" "" "" "" "" "PF01393;PF00385" "Chromo_shadow;1;Chromo" "" "" "IPR017984;IPR008251;IPR023780;IPR023779;IPR016197;IPR000953" "Chromodomain-like;Chromo_domain;Chromo_domain/shadow;Chromo_shadow_dom;Chromo_dom_subgr;Chromodomain_CS"
"XLOC_001232" 231.028263909179 -0.215782324325615 0.0683371834986815 -3.15761219994936 0.00159067010146458 0.0217391580533493 "TCONS_00007038" "4601" "207596" "gnl|BL_ORD_ID|207596" "F1QPP4_DANRE" "348" "891" "2.32031e-107" "298" "1149" "1" "257" "1" "0" "190" "35" "288" "Uncharacterized protein;" "Danio rerio (Zebrafish) (Brachydanio rerio)" "" "" "" "" "GO:0046872;GO:0003676" "IEA:InterPro;nucleic acid binding;metal ion binding" "" "" "dre:767693" "-" "IPR015880;IPR007087;IPR013087" "Znf_C2H2-like;Znf_C2H2;Znf_C2H2/integrase_DNA-bd"
"XLOC_001232" 231.028263909179 -0.215782324325615 0.0683371834986815 -3.15761219994936 0.00159067010146458 0.0217391580533493 "TCONS_00007039" "4584" "207596" "gnl|BL_ORD_ID|207596" "F1QPP4_DANRE" "348" "891" "2.27108e-107" "281" "1132" "1" "257" "2" "0" "190" "35" "288" "Uncharacterized protein;" "Danio rerio (Zebrafish) (Brachydanio rerio)" "" "" "" "" "GO:0046872;GO:0003676" "IEA:InterPro;nucleic acid binding;metal ion binding" "" "" "dre:767693" "-" "IPR015880;IPR007087;IPR013087" "Znf_C2H2-like;Znf_C2H2;Znf_C2H2/integrase_DNA-bd"
"XLOC_001232" 231.028263909179 -0.215782324325615 0.0683371834986815 -3.15761219994936 0.00159067010146458 0.0217391580533493 "TCONS_00007040" "4320" "207596" "gnl|BL_ORD_ID|207596" "F1QPP4_DANRE" "321" "822" "3.61593e-98" "65" "868" "16" "257" "2" "0" "179" "36" "273" "Uncharacterized protein;" "Danio rerio (Zebrafish) (Brachydanio rerio)" "" "" "" "" "GO:0046872;GO:0003676" "IEA:InterPro;nucleic acid binding;metal ion binding" "" "" "dre:767693" "-" "IPR015880;IPR007087;IPR013087" "Znf_C2H2-like;Znf_C2H2;Znf_C2H2/integrase_DNA-bd"
"XLOC_001232" 231.028263909179 -0.215782324325615 0.0683371834986815 -3.15761219994936 0.00159067010146458 0.0217391580533493 "TCONS_00007041" "4488" "207596" "gnl|BL_ORD_ID|207596" "F1QPP4_DANRE" "321" "822" "5.26578e-98" "230" "1036" "16" "257" "2" "0" "179" "35" "273" "Uncharacterized protein;" "Danio rerio (Zebrafish) (Brachydanio rerio)" "" "" "" "" "GO:0046872;GO:0003676" "IEA:InterPro;nucleic acid binding;metal ion binding" "" "" "dre:767693" "-" "IPR015880;IPR007087;IPR013087" "Znf_C2H2-like;Znf_C2H2;Znf_C2H2/integrase_DNA-bd"
"XLOC_001232" 231.028263909179 -0.215782324325615 0.0683371834986815 -3.15761219994936 0.00159067010146458 0.0217391580533493 "TCONS_00007042" "4328" "207596" "gnl|BL_ORD_ID|207596" "F1QPP4_DANRE" "321" "822" "3.38713e-98" "70" "876" "16" "257" "1" "0" "177" "35" "273" "Uncharacterized protein;" "Danio rerio (Zebrafish) (Brachydanio rerio)" "" "" "" "" "GO:0046872;GO:0003676" "IEA:InterPro;nucleic acid binding;metal ion binding" "" "" "dre:767693" "-" "IPR015880;IPR007087;IPR013087" "Znf_C2H2-like;Znf_C2H2;Znf_C2H2/integrase_DNA-bd"
"XLOC_001232" 231.028263909179 -0.215782324325615 0.0683371834986815 -3.15761219994936 0.00159067010146458 0.0217391580533493 "TCONS_00007043" "4495" "207596" "gnl|BL_ORD_ID|207596" "F1QPP4_DANRE" "348" "891" "2.04859e-107" "192" "1043" "1" "257" "3" "0" "190" "35" "288" "Uncharacterized protein;" "Danio rerio (Zebrafish) (Brachydanio rerio)" "" "" "" "" "GO:0046872;GO:0003676" "IEA:InterPro;nucleic acid binding;metal ion binding" "" "" "dre:767693" "-" "IPR015880;IPR007087;IPR013087" "Znf_C2H2-like;Znf_C2H2;Znf_C2H2/integrase_DNA-bd"
"XLOC_001232" 231.028263909179 -0.215782324325615 0.0683371834986815 -3.15761219994936 0.00159067010146458 0.0217391580533493 "TCONS_00007044" "4498" "667881" "gnl|BL_ORD_ID|667881" "Q08C35_DANRE" "278" "710" "7.90368e-83" "444" "1046" "34" "230" "3" "0" "145" "10" "204" "Uncharacterized protein;Uncharacterized protein;Zgc:153696;" "Danio rerio (Zebrafish) (Brachydanio rerio)" "" "" "" "" "GO:0046872;GO:0003676" "IEA:InterPro;nucleic acid binding;metal ion binding" "" "" "dre:767693" "-" "IPR015880;IPR007087;IPR013087" "Znf_C2H2-like;Znf_C2H2;Znf_C2H2/integrase_DNA-bd"
"XLOC_001232" 231.028263909179 -0.215782324325615 0.0683371834986815 -3.15761219994936 0.00159067010146458 0.0217391580533493 "TCONS_00007045" "4336" "207596" "gnl|BL_ORD_ID|207596" "F1QPP4_DANRE" "321" "822" "4.00217e-98" "78" "884" "16" "257" "3" "0" "179" "35" "273" "Uncharacterized protein;" "Danio rerio (Zebrafish) (Brachydanio rerio)" "" "" "" "" "GO:0046872;GO:0003676" "IEA:InterPro;nucleic acid binding;metal ion binding" "" "" "dre:767693" "-" "IPR015880;IPR007087;IPR013087" "Znf_C2H2-like;Znf_C2H2;Znf_C2H2/integrase_DNA-bd"
"XLOC_001232" 231.028263909179 -0.215782324325615 0.0683371834986815 -3.15761219994936 0.00159067010146458 0.0217391580533493 "TCONS_00007046" "4501" "667881" "gnl|BL_ORD_ID|667881" "Q08C35_DANRE" "275" "701" "1.38171e-81" "468" "1049" "41" "230" "3" "0" "143" "10" "197" "Uncharacterized protein;Uncharacterized protein;Zgc:153696;" "Danio rerio (Zebrafish) (Brachydanio rerio)" "" "" "" "" "GO:0046872;GO:0003676" "IEA:InterPro;nucleic acid binding;metal ion binding" "" "" "dre:767693" "-" "IPR015880;IPR007087;IPR013087" "Znf_C2H2-like;Znf_C2H2;Znf_C2H2/integrase_DNA-bd"
"XLOC_001232" 231.028263909179 -0.215782324325615 0.0683371834986815 -3.15761219994936 0.00159067010146458 0.0217391580533493 "TCONS_00007047" "4496" "207596" "gnl|BL_ORD_ID|207596" "F1QPP4_DANRE" "348" "891" "2.03555e-107" "196" "1044" "1" "257" "1" "0" "190" "36" "288" "Uncharacterized protein;" "Danio rerio (Zebrafish) (Brachydanio rerio)" "" "" "" "" "GO:0046872;GO:0003676" "IEA:InterPro;nucleic acid binding;metal ion binding" "" "" "dre:767693" "-" "IPR015880;IPR007087;IPR013087" "Znf_C2H2-like;Znf_C2H2;Znf_C2H2/integrase_DNA-bd"
"XLOC_001232" 231.028263909179 -0.215782324325615 0.0683371834986815 -3.15761219994936 0.00159067010146458 0.0217391580533493 "TCONS_00007048" "4868" "207596" "gnl|BL_ORD_ID|207596" "F1QPP4_DANRE" "312" "797" "3.1191e-94" "625" "1416" "21" "257" "1" "0" "174" "35" "268" "Uncharacterized protein;" "Danio rerio (Zebrafish) (Brachydanio rerio)" "" "" "" "" "GO:0046872;GO:0003676" "IEA:InterPro;nucleic acid binding;metal ion binding" "" "" "dre:767693" "-" "IPR015880;IPR007087;IPR013087" "Znf_C2H2-like;Znf_C2H2;Znf_C2H2/integrase_DNA-bd"
"XLOC_001232" 231.028263909179 -0.215782324325615 0.0683371834986815 -3.15761219994936 0.00159067010146458 0.0217391580533493 "TCONS_00007049" "4338" "207596" "gnl|BL_ORD_ID|207596" "F1QPP4_DANRE" "166" "420" "7.32412e-81" "79" "585" "16" "162" "1" "0" "101" "30" "173" "Uncharacterized protein;" "Danio rerio (Zebrafish) (Brachydanio rerio)" "" "" "" "" "GO:0046872;GO:0003676" "IEA:InterPro;nucleic acid binding;metal ion binding" "" "" "dre:767693" "-" "IPR015880;IPR007087;IPR013087" "Znf_C2H2-like;Znf_C2H2;Znf_C2H2/integrase_DNA-bd"
"XLOC_001232" 231.028263909179 -0.215782324325615 0.0683371834986815 -3.15761219994936 0.00159067010146458 0.0217391580533493 "TCONS_00007050" "5731" "207596" "gnl|BL_ORD_ID|207596" "F1QPP4_DANRE" "348" "891" "1.61301e-106" "1428" "2279" "1" "257" "3" "0" "190" "35" "288" "Uncharacterized protein;" "Danio rerio (Zebrafish) (Brachydanio rerio)" "" "" "" "" "GO:0046872;GO:0003676" "IEA:InterPro;nucleic acid binding;metal ion binding" "" "" "dre:767693" "-" "IPR015880;IPR007087;IPR013087" "Znf_C2H2-like;Znf_C2H2;Znf_C2H2/integrase_DNA-bd"
"XLOC_001232" 231.028263909179 -0.215782324325615 0.0683371834986815 -3.15761219994936 0.00159067010146458 0.0217391580533493 "TCONS_00007051" "5734" "207596" "gnl|BL_ORD_ID|207596" "F1QPP4_DANRE" "343" "878" "9.55354e-105" "1428" "2282" "1" "257" "3" "0" "190" "36" "289" "Uncharacterized protein;" "Danio rerio (Zebrafish) (Brachydanio rerio)" "" "" "" "" "GO:0046872;GO:0003676" "IEA:InterPro;nucleic acid binding;metal ion binding" "" "" "dre:767693" "-" "IPR015880;IPR007087;IPR013087" "Znf_C2H2-like;Znf_C2H2;Znf_C2H2/integrase_DNA-bd"
"XLOC_001232" 231.028263909179 -0.215782324325615 0.0683371834986815 -3.15761219994936 0.00159067010146458 0.0217391580533493 "TCONS_00007052" "4404" "207596" "gnl|BL_ORD_ID|207596" "F1QPP4_DANRE" "321" "821" "6.34407e-98" "146" "952" "16" "257" "2" "0" "179" "35" "273" "Uncharacterized protein;" "Danio rerio (Zebrafish) (Brachydanio rerio)" "" "" "" "" "GO:0046872;GO:0003676" "IEA:InterPro;nucleic acid binding;metal ion binding" "" "" "dre:767693" "-" "IPR015880;IPR007087;IPR013087" "Znf_C2H2-like;Znf_C2H2;Znf_C2H2/integrase_DNA-bd"
"XLOC_001232" 231.028263909179 -0.215782324325615 0.0683371834986815 -3.15761219994936 0.00159067010146458 0.0217391580533493 "TCONS_00007053" "4732" "207596" "gnl|BL_ORD_ID|207596" "F1QPP4_DANRE" "348" "891" "2.76049e-107" "429" "1280" "1" "257" "3" "0" "190" "35" "288" "Uncharacterized protein;" "Danio rerio (Zebrafish) (Brachydanio rerio)" "" "" "" "" "GO:0046872;GO:0003676" "IEA:InterPro;nucleic acid binding;metal ion binding" "" "" "dre:767693" "-" "IPR015880;IPR007087;IPR013087" "Znf_C2H2-like;Znf_C2H2;Znf_C2H2/integrase_DNA-bd"
"XLOC_001232" 231.028263909179 -0.215782324325615 0.0683371834986815 -3.15761219994936 0.00159067010146458 0.0217391580533493 "TCONS_00007054" "8875" "207596" "gnl|BL_ORD_ID|207596" "F1QPP4_DANRE" "348" "891" "7.74847e-106" "4572" "5423" "1" "257" "3" "0" "190" "35" "288" "Uncharacterized protein;" "Danio rerio (Zebrafish) (Brachydanio rerio)" "" "" "" "" "GO:0046872;GO:0003676" "IEA:InterPro;nucleic acid binding;metal ion binding" "" "" "dre:767693" "-" "IPR015880;IPR007087;IPR013087" "Znf_C2H2-like;Znf_C2H2;Znf_C2H2/integrase_DNA-bd"
"XLOC_001232" 231.028263909179 -0.215782324325615 0.0683371834986815 -3.15761219994936 0.00159067010146458 0.0217391580533493 "TCONS_00007055" "7598" "207596" "gnl|BL_ORD_ID|207596" "F1QPP4_DANRE" "348" "891" "5.19814e-106" "3295" "4146" "1" "257" "1" "0" "190" "35" "288" "Uncharacterized protein;" "Danio rerio (Zebrafish) (Brachydanio rerio)" "" "" "" "" "GO:0046872;GO:0003676" "IEA:InterPro;nucleic acid binding;metal ion binding" "" "" "dre:767693" "-" "IPR015880;IPR007087;IPR013087" "Znf_C2H2-like;Znf_C2H2;Znf_C2H2/integrase_DNA-bd"
"XLOC_001232" 231.028263909179 -0.215782324325615 0.0683371834986815 -3.15761219994936 0.00159067010146458 0.0217391580533493 "TCONS_00007056" "7677" "207596" "gnl|BL_ORD_ID|207596" "F1QPP4_DANRE" "348" "891" "5.35415e-106" "3374" "4225" "1" "257" "2" "0" "190" "35" "288" "Uncharacterized protein;" "Danio rerio (Zebrafish) (Brachydanio rerio)" "" "" "" "" "GO:0046872;GO:0003676" "IEA:InterPro;nucleic acid binding;metal ion binding" "" "" "dre:767693" "-" "IPR015880;IPR007087;IPR013087" "Znf_C2H2-like;Znf_C2H2;Znf_C2H2/integrase_DNA-bd"
"XLOC_001232" 231.028263909179 -0.215782324325615 0.0683371834986815 -3.15761219994936 0.00159067010146458 0.0217391580533493 "TCONS_00007057" "4714" "204781" "gnl|BL_ORD_ID|204781" "F1QG14_DANRE" "300" "767" "2.82497e-87" "3838" "4404" "356" "544" "1" "0" "142" "0" "189" "Uncharacterized protein;" "Danio rerio (Zebrafish) (Brachydanio rerio)" "" "" "GO:0019752;GO:0042412;GO:0007507" "IEA:InterPro;carboxylic acid metabolic process;IMZFIN;heart development;taurine biosynthetic process" "GO:0016831;GO:0030170" "IEA:InterPro;pyridoxal phosphate binding;carboxy-lyase activity" "PF00282" "1;Pyridoxal_deC" "dre:492476" "-" "IPR015424;IPR002129;IPR021115;IPR015422;IPR015421" "PyrdxlP-dep_Trfase_major_sub1;PyrdxlP-dep_de-COase;Pyridoxal-P_BS;PyrdxlP-dep_Trfase_major_sub2;PyrdxlP-dep_Trfase"
"XLOC_001232" 231.028263909179 -0.215782324325615 0.0683371834986815 -3.15761219994936 0.00159067010146458 0.0217391580533493 "TCONS_00007058" "3981" "204781" "gnl|BL_ORD_ID|204781" "F1QG14_DANRE" "300" "767" "9.39786e-92" "3105" "3671" "356" "544" "3" "0" "142" "0" "189" "Uncharacterized protein;" "Danio rerio (Zebrafish) (Brachydanio rerio)" "" "" "GO:0019752;GO:0042412;GO:0007507" "IEA:InterPro;carboxylic acid metabolic process;IMZFIN;heart development;taurine biosynthetic process" "GO:0016831;GO:0030170" "IEA:InterPro;pyridoxal phosphate binding;carboxy-lyase activity" "PF00282" "1;Pyridoxal_deC" "dre:492476" "-" "IPR015424;IPR002129;IPR021115;IPR015422;IPR015421" "PyrdxlP-dep_Trfase_major_sub1;PyrdxlP-dep_de-COase;Pyridoxal-P_BS;PyrdxlP-dep_Trfase_major_sub2;PyrdxlP-dep_Trfase"
"XLOC_001232" 231.028263909179 -0.215782324325615 0.0683371834986815 -3.15761219994936 0.00159067010146458 0.0217391580533493 "TCONS_00007059" "3588" "515945" "gnl|BL_ORD_ID|515945" "I3K2V6_ORENI" "223" "567" "6.06139e-64" "65" "793" "1" "222" "2" "0" "121" "21" "243" "Uncharacterized protein;" "Oreochromis niloticus (Nile tilapia) (Tilapia nilotica)" "GO:0005622" "IEA:InterPro;intracellular" "GO:0007165;GO:0042981" "IEA:InterPro;signal transduction;regulation of apoptotic process" "" "" "PF00531;PF00619" "1;Death;CARD" "" "" "IPR000488;IPR011029;IPR001315" "Death_domain;DEATH-like_dom;CARD"
"XLOC_001232" 231.028263909179 -0.215782324325615 0.0683371834986815 -3.15761219994936 0.00159067010146458 0.0217391580533493 "TCONS_00007060" "3818" "515945" "gnl|BL_ORD_ID|515945" "I3K2V6_ORENI" "234" "595" "1.44748e-67" "337" "1023" "1" "222" "1" "0" "121" "7" "229" "Uncharacterized protein;" "Oreochromis niloticus (Nile tilapia) (Tilapia nilotica)" "GO:0005622" "IEA:InterPro;intracellular" "GO:0007165;GO:0042981" "IEA:InterPro;signal transduction;regulation of apoptotic process" "" "" "PF00531;PF00619" "1;Death;CARD" "" "" "IPR000488;IPR011029;IPR001315" "Death_domain;DEATH-like_dom;CARD"
"XLOC_001232" 231.028263909179 -0.215782324325615 0.0683371834986815 -3.15761219994936 0.00159067010146458 0.0217391580533493 "TCONS_00007061" "2713" "515945" "gnl|BL_ORD_ID|515945" "I3K2V6_ORENI" "234" "595" "1.5428e-68" "511" "1197" "1" "222" "1" "0" "121" "7" "229" "Uncharacterized protein;" "Oreochromis niloticus (Nile tilapia) (Tilapia nilotica)" "GO:0005622" "IEA:InterPro;intracellular" "GO:0007165;GO:0042981" "IEA:InterPro;signal transduction;regulation of apoptotic process" "" "" "PF00531;PF00619" "1;Death;CARD" "" "" "IPR000488;IPR011029;IPR001315" "Death_domain;DEATH-like_dom;CARD"
[truncated: 21,125,479 more chars]
