# Supplementary material for: Training the salmon’s genes: influence of aerobic exercise, swimming performance and selection on gene expression in Atlantic salmon
Source: BMC Genomics. 2017 Dec 15;18:971. doi: 10.1186/s12864-017-4361-7 (PMC5731093; doi:10.1186/s12864-017-4361-7)
Supplement: Supplementary file 5 — Differential gene expression detected for swimming performance among the heart from Bolaks control parr. (ZIP 840 kb) [file 12864_2017_4361_MOESM5_ESM.zip]

Archive with 1 entries (1 files):
- Additional file 4 WP3_SUBSET_BOLAKS_RESTED_resSig_Swimming_Ability.txt
