# Supplementary material for: Training the salmon’s genes: influence of aerobic exercise, swimming performance and selection on gene expression in Atlantic salmon
Source: BMC Genomics. 2017 Dec 15;18:971. doi: 10.1186/s12864-017-4361-7 (PMC5731093; doi:10.1186/s12864-017-4361-7)
Supplement: Supplementary file 5 — Differential gene expression detected for swimming performance among the heart from Bolaks control parr. (ZIP 840 kb) [file 12864_2017_4361_MOESM5_ESM.zip › Additional file 4 WP3_SUBSET_BOLAKS_RESTED_resSig_Swimming_Ability.txt]

"gene_ID" "baseMean" "log2FoldChange" "lfcSE" "stat" "pvalue" "padj" "transcript_ID" "length" "genBank_accession" "hit_ID" "definition" "bitScore" "score" "eval" "query_from" "query_to" "hit_from" "hit_to" "query_frame" "hit_frame" "identity" "gap" "alignment_Len" "gene_name" "species" "GO_ID_C" "GO_Def_C" "GO_ID_P" "GO_Def_P" "GO_ID_F" "GO_Def_F" "Pfam_ID" "Pfam_Def" "KEGG_ID" "KEGG_Def" "InterPro_ID" "InterPro_Def"
"XLOC_000037" 729.514498146409 -0.232079570680422 0.0546695444681961 -4.24513452486207 2.18462315853394e-05 0.00185289653430732 "TCONS_00000139" "4178" "156020" "gnl|BL_ORD_ID|156020" "E1BVD9_CHICK" "218" "555" "4.26682e-60" "1192" "1953" "105" "382" "1" "0" "132" "24" "278" "Uncharacterized protein;" "Gallus gallus (Chicken)" "" "" "" "" "" "" "PF15552" "1;DUF4657" "" "" "IPR027958" "DUF4657"
"XLOC_000037" 729.514498146409 -0.232079570680422 0.0546695444681961 -4.24513452486207 2.18462315853394e-05 0.00185289653430732 "TCONS_00000140" "4059" "156020" "gnl|BL_ORD_ID|156020" "E1BVD9_CHICK" "218" "555" "3.84099e-60" "1192" "1953" "105" "382" "1" "0" "132" "24" "278" "Uncharacterized protein;" "Gallus gallus (Chicken)" "" "" "" "" "" "" "PF15552" "1;DUF4657" "" "" "IPR027958" "DUF4657"
"XLOC_000037" 729.514498146409 -0.232079570680422 0.0546695444681961 -4.24513452486207 2.18462315853394e-05 0.00185289653430732 "TCONS_00000141" "2838" "213691" "gnl|BL_ORD_ID|213691" "F1R909_DANRE" "163" "410" "1.84122e-44" "281" "610" "5" "111" "2" "0" "83" "3" "110" "Uncharacterized protein;" "Danio rerio (Zebrafish) (Brachydanio rerio)" "" "" "" "" "" "" "" "" "" "" "" ""
"XLOC_000037" 729.514498146409 -0.232079570680422 0.0546695444681961 -4.24513452486207 2.18462315853394e-05 0.00185289653430732 "TCONS_00000142" "3836" "156020" "gnl|BL_ORD_ID|156020" "E1BVD9_CHICK" "218" "555" "3.05408e-60" "846" "1607" "105" "382" "3" "0" "132" "24" "278" "Uncharacterized protein;" "Gallus gallus (Chicken)" "" "" "" "" "" "" "PF15552" "1;DUF4657" "" "" "IPR027958" "DUF4657"
"XLOC_000037" 729.514498146409 -0.232079570680422 0.0546695444681961 -4.24513452486207 2.18462315853394e-05 0.00185289653430732 "TCONS_00000143" "3838" "156020" "gnl|BL_ORD_ID|156020" "E1BVD9_CHICK" "218" "555" "3.05408e-60" "846" "1607" "105" "382" "3" "0" "132" "24" "278" "Uncharacterized protein;" "Gallus gallus (Chicken)" "" "" "" "" "" "" "PF15552" "1;DUF4657" "" "" "IPR027958" "DUF4657"
"XLOC_000037" 729.514498146409 -0.232079570680422 0.0546695444681961 -4.24513452486207 2.18462315853394e-05 0.00185289653430732 "TCONS_00000144" "3832" "156020" "gnl|BL_ORD_ID|156020" "E1BVD9_CHICK" "218" "555" "3.03355e-60" "846" "1607" "105" "382" "3" "0" "132" "24" "278" "Uncharacterized protein;" "Gallus gallus (Chicken)" "" "" "" "" "" "" "PF15552" "1;DUF4657" "" "" "IPR027958" "DUF4657"
"XLOC_000037" 729.514498146409 -0.232079570680422 0.0546695444681961 -4.24513452486207 2.18462315853394e-05 0.00185289653430732 "TCONS_00000145" "2787" "213691" "gnl|BL_ORD_ID|213691" "F1R909_DANRE" "163" "412" "9.30311e-45" "226" "555" "5" "111" "1" "0" "83" "3" "110" "Uncharacterized protein;" "Danio rerio (Zebrafish) (Brachydanio rerio)" "" "" "" "" "" "" "" "" "" "" "" ""
"XLOC_000052" 441.111734864752 0.247155925692785 0.0658784200628653 3.75169783150436 0.000175641078295414 0.00858430199151258 "TCONS_00000340" "8316" "16457" "gnl|BL_ORD_ID|16457" "A4QNU6_DANRE" "918" "2370" "0" "153" "1721" "170" "694" "3" "0" "457" "4" "526" "Zgc:162151 protein;" "Danio rerio (Zebrafish) (Brachydanio rerio)" "GO:0005622" "IEA:InterPro;intracellular" "GO:0043087;GO:0007264;GO:0051056" "IEA:InterPro;IEA:GOC;regulation of GTPase activity;small GTPase mediated signal transduction;regulation of small GTPase mediated signal transduction" "GO:0005509;GO:0005085" "IEA:UniProtKB-KW;IEA:InterPro;guanyl-nucleotide exchange factor activity;calcium ion binding" "PF00618;PF13405;PF13202;PF00617;PF00130" "EF-hand_6;1;C1_1;RasGEF_N;EF-hand_5;RasGEF" "dre:563441" "-" "IPR018247;IPR008937;IPR002048;IPR011992;IPR020454;IPR002219;IPR023578;IPR001895;IPR000651" "Ras_GEF;Prot_Kinase_C-like_PE/DAG-bd;EF_hand_dom;Ras-like_Gua-exchang_fac_N;DAG/PE-bd;EF_Hand_1_Ca_BS;EF-hand-dom_pair;Ras_GEF_dom;RasGRF_CDC25"
"XLOC_000052" 441.111734864752 0.247155925692785 0.0658784200628653 3.75169783150436 0.000175641078295414 0.00858430199151258 "TCONS_00000341" "8324" "16457" "gnl|BL_ORD_ID|16457" "A4QNU6_DANRE" "918" "2372" "0" "153" "1721" "170" "694" "3" "0" "457" "4" "526" "Zgc:162151 protein;" "Danio rerio (Zebrafish) (Brachydanio rerio)" "GO:0005622" "IEA:InterPro;intracellular" "GO:0043087;GO:0007264;GO:0051056" "IEA:InterPro;IEA:GOC;regulation of GTPase activity;small GTPase mediated signal transduction;regulation of small GTPase mediated signal transduction" "GO:0005509;GO:0005085" "IEA:UniProtKB-KW;IEA:InterPro;guanyl-nucleotide exchange factor activity;calcium ion binding" "PF00618;PF13405;PF13202;PF00617;PF00130" "EF-hand_6;1;C1_1;RasGEF_N;EF-hand_5;RasGEF" "dre:563441" "-" "IPR018247;IPR008937;IPR002048;IPR011992;IPR020454;IPR002219;IPR023578;IPR001895;IPR000651" "Ras_GEF;Prot_Kinase_C-like_PE/DAG-bd;EF_hand_dom;Ras-like_Gua-exchang_fac_N;DAG/PE-bd;EF_Hand_1_Ca_BS;EF-hand-dom_pair;Ras_GEF_dom;RasGRF_CDC25"
"XLOC_000052" 441.111734864752 0.247155925692785 0.0658784200628653 3.75169783150436 0.000175641078295414 0.00858430199151258 "TCONS_00000342" "8321" "16457" "gnl|BL_ORD_ID|16457" "A4QNU6_DANRE" "918" "2372" "0" "153" "1721" "170" "694" "3" "0" "457" "4" "526" "Zgc:162151 protein;" "Danio rerio (Zebrafish) (Brachydanio rerio)" "GO:0005622" "IEA:InterPro;intracellular" "GO:0043087;GO:0007264;GO:0051056" "IEA:InterPro;IEA:GOC;regulation of GTPase activity;small GTPase mediated signal transduction;regulation of small GTPase mediated signal transduction" "GO:0005509;GO:0005085" "IEA:UniProtKB-KW;IEA:InterPro;guanyl-nucleotide exchange factor activity;calcium ion binding" "PF00618;PF13405;PF13202;PF00617;PF00130" "EF-hand_6;1;C1_1;RasGEF_N;EF-hand_5;RasGEF" "dre:563441" "-" "IPR018247;IPR008937;IPR002048;IPR011992;IPR020454;IPR002219;IPR023578;IPR001895;IPR000651" "Ras_GEF;Prot_Kinase_C-like_PE/DAG-bd;EF_hand_dom;Ras-like_Gua-exchang_fac_N;DAG/PE-bd;EF_Hand_1_Ca_BS;EF-hand-dom_pair;Ras_GEF_dom;RasGRF_CDC25"
"XLOC_000052" 441.111734864752 0.247155925692785 0.0658784200628653 3.75169783150436 0.000175641078295414 0.00858430199151258 "TCONS_00000343" "7610" "16457" "gnl|BL_ORD_ID|16457" "A4QNU6_DANRE" "582" "1500" "0" "30" "1010" "366" "694" "3" "0" "281" "4" "330" "Zgc:162151 protein;" "Danio rerio (Zebrafish) (Brachydanio rerio)" "GO:0005622" "IEA:InterPro;intracellular" "GO:0043087;GO:0007264;GO:0051056" "IEA:InterPro;IEA:GOC;regulation of GTPase activity;small GTPase mediated signal transduction;regulation of small GTPase mediated signal transduction" "GO:0005509;GO:0005085" "IEA:UniProtKB-KW;IEA:InterPro;guanyl-nucleotide exchange factor activity;calcium ion binding" "PF00618;PF13405;PF13202;PF00617;PF00130" "EF-hand_6;1;C1_1;RasGEF_N;EF-hand_5;RasGEF" "dre:563441" "-" "IPR018247;IPR008937;IPR002048;IPR011992;IPR020454;IPR002219;IPR023578;IPR001895;IPR000651" "Ras_GEF;Prot_Kinase_C-like_PE/DAG-bd;EF_hand_dom;Ras-like_Gua-exchang_fac_N;DAG/PE-bd;EF_Hand_1_Ca_BS;EF-hand-dom_pair;Ras_GEF_dom;RasGRF_CDC25"
"XLOC_000103" 89.247356157357 -0.269963476606909 0.0825686879842991 -3.26956238735735 0.00107713981571352 0.0275685784773844 "TCONS_00000813" "1615" "74371" "gnl|BL_ORD_ID|74371" "B5XCF6_SALSA" "209" "530" "3.90475e-63" "594" "896" "1" "101" "3" "0" "101" "0" "101" "Bicaudal C homolog 1-A;" "Salmo salar (Atlantic salmon)" "" "" "" "" "" "" "" "" "" "" "" ""
"XLOC_000103" 89.247356157357 -0.269963476606909 0.0825686879842991 -3.26956238735735 0.00107713981571352 0.0275685784773844 "TCONS_00000814" "6672" "501321" "gnl|BL_ORD_ID|501321" "I3IVZ8_ORENI" "1453" "3761" "0" "594" "3557" "1" "971" "3" "0" "869" "37" "998" "Uncharacterized protein;" "Oreochromis niloticus (Nile tilapia) (Tilapia nilotica)" "" "" "" "" "GO:0003723" "IEA:InterPro;RNA binding" "PF00013;PF00536" "1;SAM_1;KH_1;2" "" "" "IPR004087;IPR013761;IPR004088;IPR001660;IPR021129" "KH_dom_type_1;SAM_type1;SAM;SAM/pointed;KH_dom"
"XLOC_000103" 89.247356157357 -0.269963476606909 0.0825686879842991 -3.26956238735735 0.00107713981571352 0.0275685784773844 "TCONS_00000815" "7311" "501321" "gnl|BL_ORD_ID|501321" "I3IVZ8_ORENI" "604" "1557" "0" "1402" "2850" "262" "736" "1" "0" "412" "24" "491" "Uncharacterized protein;" "Oreochromis niloticus (Nile tilapia) (Tilapia nilotica)" "" "" "" "" "GO:0003723" "IEA:InterPro;RNA binding" "PF00013;PF00536" "1;SAM_1;KH_1;2" "" "" "IPR004087;IPR013761;IPR004088;IPR001660;IPR021129" "KH_dom_type_1;SAM_type1;SAM;SAM/pointed;KH_dom"
"XLOC_000103" 89.247356157357 -0.269963476606909 0.0825686879842991 -3.26956238735735 0.00107713981571352 0.0275685784773844 "TCONS_00000816" "7283" "501321" "gnl|BL_ORD_ID|501321" "I3IVZ8_ORENI" "1112" "2876" "0" "594" "2828" "1" "736" "3" "0" "653" "25" "753" "Uncharacterized protein;" "Oreochromis niloticus (Nile tilapia) (Tilapia nilotica)" "" "" "" "" "GO:0003723" "IEA:InterPro;RNA binding" "PF00013;PF00536" "1;SAM_1;KH_1;2" "" "" "IPR004087;IPR013761;IPR004088;IPR001660;IPR021129" "KH_dom_type_1;SAM_type1;SAM;SAM/pointed;KH_dom"
"XLOC_000103" 89.247356157357 -0.269963476606909 0.0825686879842991 -3.26956238735735 0.00107713981571352 0.0275685784773844 "TCONS_00000817" "6680" "501321" "gnl|BL_ORD_ID|501321" "I3IVZ8_ORENI" "951" "2456" "0" "1379" "3565" "262" "971" "2" "0" "630" "35" "737" "Uncharacterized protein;" "Oreochromis niloticus (Nile tilapia) (Tilapia nilotica)" "" "" "" "" "GO:0003723" "IEA:InterPro;RNA binding" "PF00013;PF00536" "1;SAM_1;KH_1;2" "" "" "IPR004087;IPR013761;IPR004088;IPR001660;IPR021129" "KH_dom_type_1;SAM_type1;SAM;SAM/pointed;KH_dom"
"XLOC_000103" 89.247356157357 -0.269963476606909 0.0825686879842991 -3.26956238735735 0.00107713981571352 0.0275685784773844 "TCONS_00000818" "7286" "501321" "gnl|BL_ORD_ID|501321" "I3IVZ8_ORENI" "1117" "2888" "0" "594" "2825" "1" "736" "3" "0" "653" "24" "752" "Uncharacterized protein;" "Oreochromis niloticus (Nile tilapia) (Tilapia nilotica)" "" "" "" "" "GO:0003723" "IEA:InterPro;RNA binding" "PF00013;PF00536" "1;SAM_1;KH_1;2" "" "" "IPR004087;IPR013761;IPR004088;IPR001660;IPR021129" "KH_dom_type_1;SAM_type1;SAM;SAM/pointed;KH_dom"
"XLOC_000103" 89.247356157357 -0.269963476606909 0.0825686879842991 -3.26956238735735 0.00107713981571352 0.0275685784773844 "TCONS_00000819" "6660" "501321" "gnl|BL_ORD_ID|501321" "I3IVZ8_ORENI" "1467" "3796" "0" "594" "3545" "1" "971" "3" "0" "871" "29" "992" "Uncharacterized protein;" "Oreochromis niloticus (Nile tilapia) (Tilapia nilotica)" "" "" "" "" "GO:0003723" "IEA:InterPro;RNA binding" "PF00013;PF00536" "1;SAM_1;KH_1;2" "" "" "IPR004087;IPR013761;IPR004088;IPR001660;IPR021129" "KH_dom_type_1;SAM_type1;SAM;SAM/pointed;KH_dom"
"XLOC_000103" 89.247356157357 -0.269963476606909 0.0825686879842991 -3.26956238735735 0.00107713981571352 0.0275685784773844 "TCONS_00000820" "7268" "501321" "gnl|BL_ORD_ID|501321" "I3IVZ8_ORENI" "1117" "2888" "0" "594" "2825" "1" "736" "3" "0" "653" "24" "752" "Uncharacterized protein;" "Oreochromis niloticus (Nile tilapia) (Tilapia nilotica)" "" "" "" "" "GO:0003723" "IEA:InterPro;RNA binding" "PF00013;PF00536" "1;SAM_1;KH_1;2" "" "" "IPR004087;IPR013761;IPR004088;IPR001660;IPR021129" "KH_dom_type_1;SAM_type1;SAM;SAM/pointed;KH_dom"
"XLOC_000103" 89.247356157357 -0.269963476606909 0.0825686879842991 -3.26956238735735 0.00107713981571352 0.0275685784773844 "TCONS_00000821" "6662" "501321" "gnl|BL_ORD_ID|501321" "I3IVZ8_ORENI" "954" "2465" "0" "594" "2438" "1" "617" "3" "0" "544" "12" "622" "Uncharacterized protein;" "Oreochromis niloticus (Nile tilapia) (Tilapia nilotica)" "" "" "" "" "GO:0003723" "IEA:InterPro;RNA binding" "PF00013;PF00536" "1;SAM_1;KH_1;2" "" "" "IPR004087;IPR013761;IPR004088;IPR001660;IPR021129" "KH_dom_type_1;SAM_type1;SAM;SAM/pointed;KH_dom"
"XLOC_000103" 89.247356157357 -0.269963476606909 0.0825686879842991 -3.26956238735735 0.00107713981571352 0.0275685784773844 "TCONS_00000822" "7280" "501321" "gnl|BL_ORD_ID|501321" "I3IVZ8_ORENI" "1117" "2888" "0" "594" "2825" "1" "736" "3" "0" "653" "24" "752" "Uncharacterized protein;" "Oreochromis niloticus (Nile tilapia) (Tilapia nilotica)" "" "" "" "" "GO:0003723" "IEA:InterPro;RNA binding" "PF00013;PF00536" "1;SAM_1;KH_1;2" "" "" "IPR004087;IPR013761;IPR004088;IPR001660;IPR021129" "KH_dom_type_1;SAM_type1;SAM;SAM/pointed;KH_dom"
"XLOC_000103" 89.247356157357 -0.269963476606909 0.0825686879842991 -3.26956238735735 0.00107713981571352 0.0275685784773844 "TCONS_00000823" "6679" "501321" "gnl|BL_ORD_ID|501321" "I3IVZ8_ORENI" "1122" "2900" "0" "594" "2837" "1" "740" "3" "0" "653" "24" "756" "Uncharacterized protein;" "Oreochromis niloticus (Nile tilapia) (Tilapia nilotica)" "" "" "" "" "GO:0003723" "IEA:InterPro;RNA binding" "PF00013;PF00536" "1;SAM_1;KH_1;2" "" "" "IPR004087;IPR013761;IPR004088;IPR001660;IPR021129" "KH_dom_type_1;SAM_type1;SAM;SAM/pointed;KH_dom"
"XLOC_000103" 89.247356157357 -0.269963476606909 0.0825686879842991 -3.26956238735735 0.00107713981571352 0.0275685784773844 "TCONS_00000824" "6682" "501321" "gnl|BL_ORD_ID|501321" "I3IVZ8_ORENI" "1349" "3491" "0" "594" "3329" "1" "898" "3" "0" "799" "30" "920" "Uncharacterized protein;" "Oreochromis niloticus (Nile tilapia) (Tilapia nilotica)" "" "" "" "" "GO:0003723" "IEA:InterPro;RNA binding" "PF00013;PF00536" "1;SAM_1;KH_1;2" "" "" "IPR004087;IPR013761;IPR004088;IPR001660;IPR021129" "KH_dom_type_1;SAM_type1;SAM;SAM/pointed;KH_dom"
"XLOC_000103" 89.247356157357 -0.269963476606909 0.0825686879842991 -3.26956238735735 0.00107713981571352 0.0275685784773844 "TCONS_00000825" "7287" "501321" "gnl|BL_ORD_ID|501321" "I3IVZ8_ORENI" "1117" "2888" "0" "594" "2825" "1" "736" "3" "0" "653" "24" "752" "Uncharacterized protein;" "Oreochromis niloticus (Nile tilapia) (Tilapia nilotica)" "" "" "" "" "GO:0003723" "IEA:InterPro;RNA binding" "PF00013;PF00536" "1;SAM_1;KH_1;2" "" "" "IPR004087;IPR013761;IPR004088;IPR001660;IPR021129" "KH_dom_type_1;SAM_type1;SAM;SAM/pointed;KH_dom"
"XLOC_000103" 89.247356157357 -0.269963476606909 0.0825686879842991 -3.26956238735735 0.00107713981571352 0.0275685784773844 "TCONS_00000826" "6678" "501321" "gnl|BL_ORD_ID|501321" "I3IVZ8_ORENI" "1462" "3784" "0" "594" "3563" "1" "971" "3" "0" "871" "35" "998" "Uncharacterized protein;" "Oreochromis niloticus (Nile tilapia) (Tilapia nilotica)" "" "" "" "" "GO:0003723" "IEA:InterPro;RNA binding" "PF00013;PF00536" "1;SAM_1;KH_1;2" "" "" "IPR004087;IPR013761;IPR004088;IPR001660;IPR021129" "KH_dom_type_1;SAM_type1;SAM;SAM/pointed;KH_dom"
"XLOC_000103" 89.247356157357 -0.269963476606909 0.0825686879842991 -3.26956238735735 0.00107713981571352 0.0275685784773844 "TCONS_00000827" "6824" "501321" "gnl|BL_ORD_ID|501321" "I3IVZ8_ORENI" "745" "1922" "0" "678" "2363" "183" "736" "3" "0" "482" "24" "570" "Uncharacterized protein;" "Oreochromis niloticus (Nile tilapia) (Tilapia nilotica)" "" "" "" "" "GO:0003723" "IEA:InterPro;RNA binding" "PF00013;PF00536" "1;SAM_1;KH_1;2" "" "" "IPR004087;IPR013761;IPR004088;IPR001660;IPR021129" "KH_dom_type_1;SAM_type1;SAM;SAM/pointed;KH_dom"
"XLOC_000103" 89.247356157357 -0.269963476606909 0.0825686879842991 -3.26956238735735 0.00107713981571352 0.0275685784773844 "TCONS_00000828" "6294" "501321" "gnl|BL_ORD_ID|501321" "I3IVZ8_ORENI" "1239" "3204" "0" "209" "2791" "1" "848" "2" "0" "748" "31" "870" "Uncharacterized protein;" "Oreochromis niloticus (Nile tilapia) (Tilapia nilotica)" "" "" "" "" "GO:0003723" "IEA:InterPro;RNA binding" "PF00013;PF00536" "1;SAM_1;KH_1;2" "" "" "IPR004087;IPR013761;IPR004088;IPR001660;IPR021129" "KH_dom_type_1;SAM_type1;SAM;SAM/pointed;KH_dom"
"XLOC_000103" 89.247356157357 -0.269963476606909 0.0825686879842991 -3.26956238735735 0.00107713981571352 0.0275685784773844 "TCONS_00000829" "6054" "501321" "gnl|BL_ORD_ID|501321" "I3IVZ8_ORENI" "1090" "2818" "0" "516" "2939" "183" "971" "3" "0" "700" "35" "816" "Uncharacterized protein;" "Oreochromis niloticus (Nile tilapia) (Tilapia nilotica)" "" "" "" "" "GO:0003723" "IEA:InterPro;RNA binding" "PF00013;PF00536" "1;SAM_1;KH_1;2" "" "" "IPR004087;IPR013761;IPR004088;IPR001660;IPR021129" "KH_dom_type_1;SAM_type1;SAM;SAM/pointed;KH_dom"
"XLOC_000103" 89.247356157357 -0.269963476606909 0.0825686879842991 -3.26956238735735 0.00107713981571352 0.0275685784773844 "TCONS_00000830" "3592" "296048" "gnl|BL_ORD_ID|296048" "G3P6Q3_GASAC" "220" "560" "1.5547e-61" "73" "477" "841" "971" "1" "0" "126" "6" "136" "Uncharacterized protein;" "Gasterosteus aculeatus (Three-spined stickleback)" "" "" "" "" "GO:0003723" "IEA:InterPro;RNA binding" "PF00013;PF00536" "1;SAM_1;KH_1;2" "" "" "IPR004087;IPR013761;IPR004088;IPR001660;IPR021129" "KH_dom_type_1;SAM_type1;SAM;SAM/pointed;KH_dom"
"XLOC_000103" 89.247356157357 -0.269963476606909 0.0825686879842991 -3.26956238735735 0.00107713981571352 0.0275685784773844 "TCONS_00000831" "3539" "616546" "gnl|BL_ORD_ID|616546" "M3ZYU5_XIPMA" "120" "299" "4.20233e-53" "227" "424" "474" "539" "2" "0" "58" "0" "66" "Uncharacterized protein;" "Xiphophorus maculatus (Southern platyfish) (Platypoecilus maculatus)" "" "" "" "" "" "" "PF00536" "1;SAM_1" "" "" "IPR013761;IPR001660;IPR021129" "SAM_type1;SAM;SAM/pointed"
"XLOC_000103" 89.247356157357 -0.269963476606909 0.0825686879842991 -3.26956238735735 0.00107713981571352 0.0275685784773844 "TCONS_00000832" "3513" "616546" "gnl|BL_ORD_ID|616546" "M3ZYU5_XIPMA" "208" "527" "3.25583e-55" "18" "398" "413" "539" "3" "0" "115" "0" "127" "Uncharacterized protein;" "Xiphophorus maculatus (Southern platyfish) (Platypoecilus maculatus)" "" "" "" "" "" "" "PF00536" "1;SAM_1" "" "" "IPR013761;IPR001660;IPR021129" "SAM_type1;SAM;SAM/pointed"
"XLOC_000225" 13.9968653088935 0.387773543523125 0.129099804628749 3.00367258214092 0.00266742215283651 0.0485971524408054 "TCONS_00001673" "985" "803117" "gnl|BL_ORD_ID|803117" "Q9I8Q0_ONCMY" "168" "425" "4.81242e-50" "333" "578" "1" "82" "3" "0" "79" "0" "82" "" "Oncorhynchus mykiss (Rainbow trout) (Salmo gairdneri)" "GO:0005576" "IEA:UniProtKB-SubCell;extracellular region" "GO:0007275" "IEA:InterPro;multicellular organismal development" "" "" "PF00446" "1;GnRH" "" "" "IPR019792;IPR002012" "Gonadoliberin_I;GnRH"
"XLOC_000225" 13.9968653088935 0.387773543523125 0.129099804628749 3.00367258214092 0.00266742215283651 0.0485971524408054 "TCONS_00001674" "3157" "501134" "gnl|BL_ORD_ID|501134" "I3IVG1_ORENI" "963" "2487" "0" "997" "2499" "156" "656" "1" "0" "448" "0" "501" "" "Oreochromis niloticus (Nile tilapia) (Tilapia nilotica)" "" "" "GO:0035335" "IEA:GOC;peptidyl-tyrosine dephosphorylation" "GO:0004725" "protein tyrosine phosphatase activity;IEA:UniProtKB-EC" "PF00102" "2;Y_phosphatase" "" "" "IPR016130;IPR000387;IPR000242;IPR016336" "Tyr_Pase_rcpt/non-rcpt;Tyr_Pase_AS;Tyr_Pase_rcpt_a/e-type;Tyr/Dual-sp_Pase"
"XLOC_000225" 13.9968653088935 0.387773543523125 0.129099804628749 3.00367258214092 0.00266742215283651 0.0485971524408054 "TCONS_00001675" "3231" "501134" "gnl|BL_ORD_ID|501134" "I3IVG1_ORENI" "1166" "3016" "0" "612" "2573" "1" "656" "3" "0" "569" "2" "656" "" "Oreochromis niloticus (Nile tilapia) (Tilapia nilotica)" "" "" "GO:0035335" "IEA:GOC;peptidyl-tyrosine dephosphorylation" "GO:0004725" "protein tyrosine phosphatase activity;IEA:UniProtKB-EC" "PF00102" "2;Y_phosphatase" "" "" "IPR016130;IPR000387;IPR000242;IPR016336" "Tyr_Pase_rcpt/non-rcpt;Tyr_Pase_AS;Tyr_Pase_rcpt_a/e-type;Tyr/Dual-sp_Pase"
"XLOC_000225" 13.9968653088935 0.387773543523125 0.129099804628749 3.00367258214092 0.00266742215283651 0.0485971524408054 "TCONS_00001676" "3094" "501134" "gnl|BL_ORD_ID|501134" "I3IVG1_ORENI" "1174" "3036" "0" "469" "2436" "1" "656" "1" "0" "570" "0" "656" "" "Oreochromis niloticus (Nile tilapia) (Tilapia nilotica)" "" "" "GO:0035335" "IEA:GOC;peptidyl-tyrosine dephosphorylation" "GO:0004725" "protein tyrosine phosphatase activity;IEA:UniProtKB-EC" "PF00102" "2;Y_phosphatase" "" "" "IPR016130;IPR000387;IPR000242;IPR016336" "Tyr_Pase_rcpt/non-rcpt;Tyr_Pase_AS;Tyr_Pase_rcpt_a/e-type;Tyr/Dual-sp_Pase"
"XLOC_000225" 13.9968653088935 0.387773543523125 0.129099804628749 3.00367258214092 0.00266742215283651 0.0485971524408054 "TCONS_00001677" "3240" "501134" "gnl|BL_ORD_ID|501134" "I3IVG1_ORENI" "1174" "3036" "0" "615" "2582" "1" "656" "3" "0" "570" "0" "656" "" "Oreochromis niloticus (Nile tilapia) (Tilapia nilotica)" "" "" "GO:0035335" "IEA:GOC;peptidyl-tyrosine dephosphorylation" "GO:0004725" "protein tyrosine phosphatase activity;IEA:UniProtKB-EC" "PF00102" "2;Y_phosphatase" "" "" "IPR016130;IPR000387;IPR000242;IPR016336" "Tyr_Pase_rcpt/non-rcpt;Tyr_Pase_AS;Tyr_Pase_rcpt_a/e-type;Tyr/Dual-sp_Pase"
"XLOC_000225" 13.9968653088935 0.387773543523125 0.129099804628749 3.00367258214092 0.00266742215283651 0.0485971524408054 "TCONS_00001678" "3244" "501134" "gnl|BL_ORD_ID|501134" "I3IVG1_ORENI" "1177" "3043" "0" "615" "2582" "1" "656" "3" "0" "570" "0" "656" "" "Oreochromis niloticus (Nile tilapia) (Tilapia nilotica)" "" "" "GO:0035335" "IEA:GOC;peptidyl-tyrosine dephosphorylation" "GO:0004725" "protein tyrosine phosphatase activity;IEA:UniProtKB-EC" "PF00102" "2;Y_phosphatase" "" "" "IPR016130;IPR000387;IPR000242;IPR016336" "Tyr_Pase_rcpt/non-rcpt;Tyr_Pase_AS;Tyr_Pase_rcpt_a/e-type;Tyr/Dual-sp_Pase"
"XLOC_000225" 13.9968653088935 0.387773543523125 0.129099804628749 3.00367258214092 0.00266742215283651 0.0485971524408054 "TCONS_00001679" "3244" "501134" "gnl|BL_ORD_ID|501134" "I3IVG1_ORENI" "1084" "2803" "0" "615" "2447" "1" "611" "3" "0" "526" "0" "611" "" "Oreochromis niloticus (Nile tilapia) (Tilapia nilotica)" "" "" "GO:0035335" "IEA:GOC;peptidyl-tyrosine dephosphorylation" "GO:0004725" "protein tyrosine phosphatase activity;IEA:UniProtKB-EC" "PF00102" "2;Y_phosphatase" "" "" "IPR016130;IPR000387;IPR000242;IPR016336" "Tyr_Pase_rcpt/non-rcpt;Tyr_Pase_AS;Tyr_Pase_rcpt_a/e-type;Tyr/Dual-sp_Pase"
"XLOC_000225" 13.9968653088935 0.387773543523125 0.129099804628749 3.00367258214092 0.00266742215283651 0.0485971524408054 "TCONS_00001680" "3238" "501134" "gnl|BL_ORD_ID|501134" "I3IVG1_ORENI" "963" "2487" "0" "1078" "2580" "156" "656" "1" "0" "448" "0" "501" "" "Oreochromis niloticus (Nile tilapia) (Tilapia nilotica)" "" "" "GO:0035335" "IEA:GOC;peptidyl-tyrosine dephosphorylation" "GO:0004725" "protein tyrosine phosphatase activity;IEA:UniProtKB-EC" "PF00102" "2;Y_phosphatase" "" "" "IPR016130;IPR000387;IPR000242;IPR016336" "Tyr_Pase_rcpt/non-rcpt;Tyr_Pase_AS;Tyr_Pase_rcpt_a/e-type;Tyr/Dual-sp_Pase"
"XLOC_000225" 13.9968653088935 0.387773543523125 0.129099804628749 3.00367258214092 0.00266742215283651 0.0485971524408054 "TCONS_00001681" "3622" "501134" "gnl|BL_ORD_ID|501134" "I3IVG1_ORENI" "704" "1816" "0" "10" "1089" "321" "680" "1" "0" "329" "0" "360" "" "Oreochromis niloticus (Nile tilapia) (Tilapia nilotica)" "" "" "GO:0035335" "IEA:GOC;peptidyl-tyrosine dephosphorylation" "GO:0004725" "protein tyrosine phosphatase activity;IEA:UniProtKB-EC" "PF00102" "2;Y_phosphatase" "" "" "IPR016130;IPR000387;IPR000242;IPR016336" "Tyr_Pase_rcpt/non-rcpt;Tyr_Pase_AS;Tyr_Pase_rcpt_a/e-type;Tyr/Dual-sp_Pase"
"XLOC_000225" 13.9968653088935 0.387773543523125 0.129099804628749 3.00367258214092 0.00266742215283651 0.0485971524408054 "TCONS_00001682" "5114" "388115" "gnl|BL_ORD_ID|388115" "H2SDS0_TAKRU" "790" "2040" "0" "1340" "2581" "223" "636" "2" "0" "371" "0" "414" "Uncharacterized protein;" "Takifugu rubripes (Japanese pufferfish) (Fugu rubripes)" "" "" "GO:0035335" "IEA:GOC;peptidyl-tyrosine dephosphorylation" "GO:0004725" "IEA:InterPro;protein tyrosine phosphatase activity" "PF00102" "2;Y_phosphatase" "" "" "IPR016130;IPR000387;IPR000242" "Tyr_Pase_rcpt/non-rcpt;Tyr_Pase_AS;Tyr/Dual-sp_Pase"
"XLOC_000225" 13.9968653088935 0.387773543523125 0.129099804628749 3.00367258214092 0.00266742215283651 0.0485971524408054 "TCONS_00001683" "4815" "501134" "gnl|BL_ORD_ID|501134" "I3IVG1_ORENI" "925" "2390" "0" "306" "2282" "24" "680" "3" "0" "486" "38" "677" "" "Oreochromis niloticus (Nile tilapia) (Tilapia nilotica)" "" "" "GO:0035335" "IEA:GOC;peptidyl-tyrosine dephosphorylation" "GO:0004725" "protein tyrosine phosphatase activity;IEA:UniProtKB-EC" "PF00102" "2;Y_phosphatase" "" "" "IPR016130;IPR000387;IPR000242;IPR016336" "Tyr_Pase_rcpt/non-rcpt;Tyr_Pase_AS;Tyr_Pase_rcpt_a/e-type;Tyr/Dual-sp_Pase"
"XLOC_000225" 13.9968653088935 0.387773543523125 0.129099804628749 3.00367258214092 0.00266742215283651 0.0485971524408054 "TCONS_00001684" "5112" "501134" "gnl|BL_ORD_ID|501134" "I3IVG1_ORENI" "1197" "3096" "0" "609" "2579" "24" "680" "3" "0" "580" "0" "657" "" "Oreochromis niloticus (Nile tilapia) (Tilapia nilotica)" "" "" "GO:0035335" "IEA:GOC;peptidyl-tyrosine dephosphorylation" "GO:0004725" "protein tyrosine phosphatase activity;IEA:UniProtKB-EC" "PF00102" "2;Y_phosphatase" "" "" "IPR016130;IPR000387;IPR000242;IPR016336" "Tyr_Pase_rcpt/non-rcpt;Tyr_Pase_AS;Tyr_Pase_rcpt_a/e-type;Tyr/Dual-sp_Pase"
"XLOC_000225" 13.9968653088935 0.387773543523125 0.129099804628749 3.00367258214092 0.00266742215283651 0.0485971524408054 "TCONS_00001685" "5195" "172809" "gnl|BL_ORD_ID|172809" "E6ZHN7_DICLA" "486" "1250" "0" "1198" "2319" "196" "568" "1" "0" "245" "31" "389" "" "Dicentrarchus labrax (European seabass) (Morone labrax)" "" "" "GO:0035335" "IEA:GOC;peptidyl-tyrosine dephosphorylation" "GO:0004725" "protein tyrosine phosphatase activity;IEA:UniProtKB-EC" "PF00102" "2;Y_phosphatase" "" "" "IPR016130;IPR000387;IPR000242;IPR016336" "Tyr_Pase_rcpt/non-rcpt;Tyr_Pase_AS;Tyr_Pase_rcpt_a/e-type;Tyr/Dual-sp_Pase"
"XLOC_000225" 13.9968653088935 0.387773543523125 0.129099804628749 3.00367258214092 0.00266742215283651 0.0485971524408054 "TCONS_00001686" "5187" "501134" "gnl|BL_ORD_ID|501134" "I3IVG1_ORENI" "1225" "3169" "0" "615" "2654" "1" "680" "3" "0" "594" "0" "680" "" "Oreochromis niloticus (Nile tilapia) (Tilapia nilotica)" "" "" "GO:0035335" "IEA:GOC;peptidyl-tyrosine dephosphorylation" "GO:0004725" "protein tyrosine phosphatase activity;IEA:UniProtKB-EC" "PF00102" "2;Y_phosphatase" "" "" "IPR016130;IPR000387;IPR000242;IPR016336" "Tyr_Pase_rcpt/non-rcpt;Tyr_Pase_AS;Tyr_Pase_rcpt_a/e-type;Tyr/Dual-sp_Pase"
"XLOC_000225" 13.9968653088935 0.387773543523125 0.129099804628749 3.00367258214092 0.00266742215283651 0.0485971524408054 "TCONS_00001687" "5191" "501134" "gnl|BL_ORD_ID|501134" "I3IVG1_ORENI" "1084" "2803" "0" "615" "2447" "1" "611" "3" "0" "526" "0" "611" "" "Oreochromis niloticus (Nile tilapia) (Tilapia nilotica)" "" "" "GO:0035335" "IEA:GOC;peptidyl-tyrosine dephosphorylation" "GO:0004725" "protein tyrosine phosphatase activity;IEA:UniProtKB-EC" "PF00102" "2;Y_phosphatase" "" "" "IPR016130;IPR000387;IPR000242;IPR016336" "Tyr_Pase_rcpt/non-rcpt;Tyr_Pase_AS;Tyr_Pase_rcpt_a/e-type;Tyr/Dual-sp_Pase"
"XLOC_000225" 13.9968653088935 0.387773543523125 0.129099804628749 3.00367258214092 0.00266742215283651 0.0485971524408054 "TCONS_00001688" "5190" "501134" "gnl|BL_ORD_ID|501134" "I3IVG1_ORENI" "1220" "3156" "0" "615" "2657" "1" "680" "3" "0" "594" "1" "681" "" "Oreochromis niloticus (Nile tilapia) (Tilapia nilotica)" "" "" "GO:0035335" "IEA:GOC;peptidyl-tyrosine dephosphorylation" "GO:0004725" "protein tyrosine phosphatase activity;IEA:UniProtKB-EC" "PF00102" "2;Y_phosphatase" "" "" "IPR016130;IPR000387;IPR000242;IPR016336" "Tyr_Pase_rcpt/non-rcpt;Tyr_Pase_AS;Tyr_Pase_rcpt_a/e-type;Tyr/Dual-sp_Pase"
"XLOC_000225" 13.9968653088935 0.387773543523125 0.129099804628749 3.00367258214092 0.00266742215283651 0.0485971524408054 "TCONS_00001689" "4747" "501134" "gnl|BL_ORD_ID|501134" "I3IVG1_ORENI" "887" "2290" "0" "850" "2214" "226" "680" "1" "0" "413" "0" "455" "" "Oreochromis niloticus (Nile tilapia) (Tilapia nilotica)" "" "" "GO:0035335" "IEA:GOC;peptidyl-tyrosine dephosphorylation" "GO:0004725" "protein tyrosine phosphatase activity;IEA:UniProtKB-EC" "PF00102" "2;Y_phosphatase" "" "" "IPR016130;IPR000387;IPR000242;IPR016336" "Tyr_Pase_rcpt/non-rcpt;Tyr_Pase_AS;Tyr_Pase_rcpt_a/e-type;Tyr/Dual-sp_Pase"
"XLOC_000225" 13.9968653088935 0.387773543523125 0.129099804628749 3.00367258214092 0.00266742215283651 0.0485971524408054 "TCONS_00001690" "5189" "388113" "gnl|BL_ORD_ID|388113" "H2SDR8_TAKRU" "795" "2052" "0" "1415" "2656" "267" "680" "2" "0" "372" "0" "414" "" "Takifugu rubripes (Japanese pufferfish) (Fugu rubripes)" "" "" "GO:0035335" "IEA:GOC;peptidyl-tyrosine dephosphorylation" "GO:0004725" "protein tyrosine phosphatase activity;IEA:UniProtKB-EC" "PF00102" "2;Y_phosphatase" "" "" "IPR016130;IPR000387;IPR000242;IPR016336" "Tyr_Pase_rcpt/non-rcpt;Tyr_Pase_AS;Tyr_Pase_rcpt_a/e-type;Tyr/Dual-sp_Pase"
"XLOC_000225" 13.9968653088935 0.387773543523125 0.129099804628749 3.00367258214092 0.00266742215283651 0.0485971524408054 "TCONS_00001691" "5191" "501134" "gnl|BL_ORD_ID|501134" "I3IVG1_ORENI" "947" "2447" "0" "1168" "2658" "184" "680" "1" "0" "443" "0" "497" "" "Oreochromis niloticus (Nile tilapia) (Tilapia nilotica)" "" "" "GO:0035335" "IEA:GOC;peptidyl-tyrosine dephosphorylation" "GO:0004725" "protein tyrosine phosphatase activity;IEA:UniProtKB-EC" "PF00102" "2;Y_phosphatase" "" "" "IPR016130;IPR000387;IPR000242;IPR016336" "Tyr_Pase_rcpt/non-rcpt;Tyr_Pase_AS;Tyr_Pase_rcpt_a/e-type;Tyr/Dual-sp_Pase"
"XLOC_000225" 13.9968653088935 0.387773543523125 0.129099804628749 3.00367258214092 0.00266742215283651 0.0485971524408054 "TCONS_00001692" "5188" "501134" "gnl|BL_ORD_ID|501134" "I3IVG1_ORENI" "811" "2094" "0" "1414" "2655" "267" "680" "1" "0" "380" "0" "414" "" "Oreochromis niloticus (Nile tilapia) (Tilapia nilotica)" "" "" "GO:0035335" "IEA:GOC;peptidyl-tyrosine dephosphorylation" "GO:0004725" "protein tyrosine phosphatase activity;IEA:UniProtKB-EC" "PF00102" "2;Y_phosphatase" "" "" "IPR016130;IPR000387;IPR000242;IPR016336" "Tyr_Pase_rcpt/non-rcpt;Tyr_Pase_AS;Tyr_Pase_rcpt_a/e-type;Tyr/Dual-sp_Pase"
"XLOC_000225" 13.9968653088935 0.387773543523125 0.129099804628749 3.00367258214092 0.00266742215283651 0.0485971524408054 "TCONS_00001693" "5188" "501134" "gnl|BL_ORD_ID|501134" "I3IVG1_ORENI" "986" "2549" "0" "615" "2300" "1" "562" "3" "0" "481" "0" "562" "" "Oreochromis niloticus (Nile tilapia) (Tilapia nilotica)" "" "" "GO:0035335" "IEA:GOC;peptidyl-tyrosine dephosphorylation" "GO:0004725" "protein tyrosine phosphatase activity;IEA:UniProtKB-EC" "PF00102" "2;Y_phosphatase" "" "" "IPR016130;IPR000387;IPR000242;IPR016336" "Tyr_Pase_rcpt/non-rcpt;Tyr_Pase_AS;Tyr_Pase_rcpt_a/e-type;Tyr/Dual-sp_Pase"
"XLOC_000225" 13.9968653088935 0.387773543523125 0.129099804628749 3.00367258214092 0.00266742215283651 0.0485971524408054 "TCONS_00001694" "4748" "501134" "gnl|BL_ORD_ID|501134" "I3IVG1_ORENI" "746" "1924" "0" "850" "2019" "226" "615" "1" "0" "345" "0" "390" "" "Oreochromis niloticus (Nile tilapia) (Tilapia nilotica)" "" "" "GO:0035335" "IEA:GOC;peptidyl-tyrosine dephosphorylation" "GO:0004725" "protein tyrosine phosphatase activity;IEA:UniProtKB-EC" "PF00102" "2;Y_phosphatase" "" "" "IPR016130;IPR000387;IPR000242;IPR016336" "Tyr_Pase_rcpt/non-rcpt;Tyr_Pase_AS;Tyr_Pase_rcpt_a/e-type;Tyr/Dual-sp_Pase"
"XLOC_000244" 106.035925483323 -0.614127265082697 0.0916549358306386 -6.70042763673406 2.0781048913645e-11 1.30188548478323e-08 "TCONS_00001764" "3363" "94283" "gnl|BL_ORD_ID|94283" "C0H9N5_SALSA" "597" "1537" "0" "881" "1906" "149" "490" "2" "0" "342" "0" "342" "Monocarboxylate transporter 9;" "Salmo salar (Atlantic salmon)" "GO:0016021" "IEA:InterPro;integral component of membrane" "GO:0055085" "IEA:InterPro;transmembrane transport" "" "" "PF07690" "2;MFS_1" "" "" "IPR020846;IPR011701;IPR016196" "MFS_dom;MFS_dom_general_subst_transpt;MFS"
"XLOC_000244" 106.035925483323 -0.614127265082697 0.0916549358306386 -6.70042763673406 2.0781048913645e-11 1.30188548478323e-08 "TCONS_00001765" "3298" "94283" "gnl|BL_ORD_ID|94283" "C0H9N5_SALSA" "894" "2308" "0" "372" "1841" "1" "490" "3" "0" "490" "0" "490" "Monocarboxylate transporter 9;" "Salmo salar (Atlantic salmon)" "GO:0016021" "IEA:InterPro;integral component of membrane" "GO:0055085" "IEA:InterPro;transmembrane transport" "" "" "PF07690" "2;MFS_1" "" "" "IPR020846;IPR011701;IPR016196" "MFS_dom;MFS_dom_general_subst_transpt;MFS"
"XLOC_000244" 106.035925483323 -0.614127265082697 0.0916549358306386 -6.70042763673406 2.0781048913645e-11 1.30188548478323e-08 "TCONS_00001766" "2915" "94283" "gnl|BL_ORD_ID|94283" "C0H9N5_SALSA" "595" "1533" "0" "438" "1463" "149" "490" "3" "0" "342" "0" "342" "Monocarboxylate transporter 9;" "Salmo salar (Atlantic salmon)" "GO:0016021" "IEA:InterPro;integral component of membrane" "GO:0055085" "IEA:InterPro;transmembrane transport" "" "" "PF07690" "2;MFS_1" "" "" "IPR020846;IPR011701;IPR016196" "MFS_dom;MFS_dom_general_subst_transpt;MFS"
"XLOC_000244" 106.035925483323 -0.614127265082697 0.0916549358306386 -6.70042763673406 2.0781048913645e-11 1.30188548478323e-08 "TCONS_00001767" "2870" "94283" "gnl|BL_ORD_ID|94283" "C0H9N5_SALSA" "753" "1942" "0" "156" "1418" "70" "490" "3" "0" "421" "0" "421" "Monocarboxylate transporter 9;" "Salmo salar (Atlantic salmon)" "GO:0016021" "IEA:InterPro;integral component of membrane" "GO:0055085" "IEA:InterPro;transmembrane transport" "" "" "PF07690" "2;MFS_1" "" "" "IPR020846;IPR011701;IPR016196" "MFS_dom;MFS_dom_general_subst_transpt;MFS"
"XLOC_000244" 106.035925483323 -0.614127265082697 0.0916549358306386 -6.70042763673406 2.0781048913645e-11 1.30188548478323e-08 "TCONS_00001768" "2990" "94283" "gnl|BL_ORD_ID|94283" "C0H9N5_SALSA" "894" "2308" "0" "69" "1538" "1" "490" "3" "0" "490" "0" "490" "Monocarboxylate transporter 9;" "Salmo salar (Atlantic salmon)" "GO:0016021" "IEA:InterPro;integral component of membrane" "GO:0055085" "IEA:InterPro;transmembrane transport" "" "" "PF07690" "2;MFS_1" "" "" "IPR020846;IPR011701;IPR016196" "MFS_dom;MFS_dom_general_subst_transpt;MFS"
"XLOC_000244" 106.035925483323 -0.614127265082697 0.0916549358306386 -6.70042763673406 2.0781048913645e-11 1.30188548478323e-08 "TCONS_00001769" "3128" "94283" "gnl|BL_ORD_ID|94283" "C0H9N5_SALSA" "597" "1537" "0" "651" "1676" "149" "490" "3" "0" "342" "0" "342" "Monocarboxylate transporter 9;" "Salmo salar (Atlantic salmon)" "GO:0016021" "IEA:InterPro;integral component of membrane" "GO:0055085" "IEA:InterPro;transmembrane transport" "" "" "PF07690" "2;MFS_1" "" "" "IPR020846;IPR011701;IPR016196" "MFS_dom;MFS_dom_general_subst_transpt;MFS"
"XLOC_000244" 106.035925483323 -0.614127265082697 0.0916549358306386 -6.70042763673406 2.0781048913645e-11 1.30188548478323e-08 "TCONS_00001770" "3045" "94283" "gnl|BL_ORD_ID|94283" "C0H9N5_SALSA" "894" "2308" "0" "124" "1593" "1" "490" "1" "0" "490" "0" "490" "Monocarboxylate transporter 9;" "Salmo salar (Atlantic salmon)" "GO:0016021" "IEA:InterPro;integral component of membrane" "GO:0055085" "IEA:InterPro;transmembrane transport" "" "" "PF07690" "2;MFS_1" "" "" "IPR020846;IPR011701;IPR016196" "MFS_dom;MFS_dom_general_subst_transpt;MFS"
"XLOC_000244" 106.035925483323 -0.614127265082697 0.0916549358306386 -6.70042763673406 2.0781048913645e-11 1.30188548478323e-08 "TCONS_00001771" "3412" "94283" "gnl|BL_ORD_ID|94283" "C0H9N5_SALSA" "646" "1666" "0" "857" "1960" "123" "490" "2" "0" "368" "0" "368" "Monocarboxylate transporter 9;" "Salmo salar (Atlantic salmon)" "GO:0016021" "IEA:InterPro;integral component of membrane" "GO:0055085" "IEA:InterPro;transmembrane transport" "" "" "PF07690" "2;MFS_1" "" "" "IPR020846;IPR011701;IPR016196" "MFS_dom;MFS_dom_general_subst_transpt;MFS"
"XLOC_000244" 106.035925483323 -0.614127265082697 0.0916549358306386 -6.70042763673406 2.0781048913645e-11 1.30188548478323e-08 "TCONS_00001772" "3505" "94283" "gnl|BL_ORD_ID|94283" "C0H9N5_SALSA" "597" "1537" "0" "1028" "2053" "149" "490" "2" "0" "342" "0" "342" "Monocarboxylate transporter 9;" "Salmo salar (Atlantic salmon)" "GO:0016021" "IEA:InterPro;integral component of membrane" "GO:0055085" "IEA:InterPro;transmembrane transport" "" "" "PF07690" "2;MFS_1" "" "" "IPR020846;IPR011701;IPR016196" "MFS_dom;MFS_dom_general_subst_transpt;MFS"
"XLOC_000244" 106.035925483323 -0.614127265082697 0.0916549358306386 -6.70042763673406 2.0781048913645e-11 1.30188548478323e-08 "TCONS_00001773" "3740" "94283" "gnl|BL_ORD_ID|94283" "C0H9N5_SALSA" "595" "1533" "0" "1263" "2288" "149" "490" "3" "0" "342" "0" "342" "Monocarboxylate transporter 9;" "Salmo salar (Atlantic salmon)" "GO:0016021" "IEA:InterPro;integral component of membrane" "GO:0055085" "IEA:InterPro;transmembrane transport" "" "" "PF07690" "2;MFS_1" "" "" "IPR020846;IPR011701;IPR016196" "MFS_dom;MFS_dom_general_subst_transpt;MFS"
"XLOC_000244" 106.035925483323 -0.614127265082697 0.0916549358306386 -6.70042763673406 2.0781048913645e-11 1.30188548478323e-08 "TCONS_00001774" "3547" "94283" "gnl|BL_ORD_ID|94283" "C0H9N5_SALSA" "894" "2308" "0" "626" "2095" "1" "490" "2" "0" "490" "0" "490" "Monocarboxylate transporter 9;" "Salmo salar (Atlantic salmon)" "GO:0016021" "IEA:InterPro;integral component of membrane" "GO:0055085" "IEA:InterPro;transmembrane transport" "" "" "PF07690" "2;MFS_1" "" "" "IPR020846;IPR011701;IPR016196" "MFS_dom;MFS_dom_general_subst_transpt;MFS"
"XLOC_000244" 106.035925483323 -0.614127265082697 0.0916549358306386 -6.70042763673406 2.0781048913645e-11 1.30188548478323e-08 "TCONS_00001775" "3251" "94283" "gnl|BL_ORD_ID|94283" "C0H9N5_SALSA" "894" "2308" "0" "330" "1799" "1" "490" "3" "0" "490" "0" "490" "Monocarboxylate transporter 9;" "Salmo salar (Atlantic salmon)" "GO:0016021" "IEA:InterPro;integral component of membrane" "GO:0055085" "IEA:InterPro;transmembrane transport" "" "" "PF07690" "2;MFS_1" "" "" "IPR020846;IPR011701;IPR016196" "MFS_dom;MFS_dom_general_subst_transpt;MFS"
"XLOC_000244" 106.035925483323 -0.614127265082697 0.0916549358306386 -6.70042763673406 2.0781048913645e-11 1.30188548478323e-08 "TCONS_00001776" "3874" "94283" "gnl|BL_ORD_ID|94283" "C0H9N5_SALSA" "510" "1312" "2.96812e-165" "1116" "1976" "149" "435" "3" "0" "287" "0" "287" "Monocarboxylate transporter 9;" "Salmo salar (Atlantic salmon)" "GO:0016021" "IEA:InterPro;integral component of membrane" "GO:0055085" "IEA:InterPro;transmembrane transport" "" "" "PF07690" "2;MFS_1" "" "" "IPR020846;IPR011701;IPR016196" "MFS_dom;MFS_dom_general_subst_transpt;MFS"
"XLOC_000244" 106.035925483323 -0.614127265082697 0.0916549358306386 -6.70042763673406 2.0781048913645e-11 1.30188548478323e-08 "TCONS_00001777" "3544" "94283" "gnl|BL_ORD_ID|94283" "C0H9N5_SALSA" "808" "2085" "0" "342" "1646" "1" "435" "3" "0" "435" "0" "435" "Monocarboxylate transporter 9;" "Salmo salar (Atlantic salmon)" "GO:0016021" "IEA:InterPro;integral component of membrane" "GO:0055085" "IEA:InterPro;transmembrane transport" "" "" "PF07690" "2;MFS_1" "" "" "IPR020846;IPR011701;IPR016196" "MFS_dom;MFS_dom_general_subst_transpt;MFS"
"XLOC_000244" 106.035925483323 -0.614127265082697 0.0916549358306386 -6.70042763673406 2.0781048913645e-11 1.30188548478323e-08 "TCONS_00001778" "3593" "94283" "gnl|BL_ORD_ID|94283" "C0H9N5_SALSA" "595" "1533" "0" "1116" "2141" "149" "490" "3" "0" "342" "0" "342" "Monocarboxylate transporter 9;" "Salmo salar (Atlantic salmon)" "GO:0016021" "IEA:InterPro;integral component of membrane" "GO:0055085" "IEA:InterPro;transmembrane transport" "" "" "PF07690" "2;MFS_1" "" "" "IPR020846;IPR011701;IPR016196" "MFS_dom;MFS_dom_general_subst_transpt;MFS"
"XLOC_000244" 106.035925483323 -0.614127265082697 0.0916549358306386 -6.70042763673406 2.0781048913645e-11 1.30188548478323e-08 "TCONS_00001779" "3362" "94283" "gnl|BL_ORD_ID|94283" "C0H9N5_SALSA" "595" "1533" "0" "885" "1910" "149" "490" "3" "0" "342" "0" "342" "Monocarboxylate transporter 9;" "Salmo salar (Atlantic salmon)" "GO:0016021" "IEA:InterPro;integral component of membrane" "GO:0055085" "IEA:InterPro;transmembrane transport" "" "" "PF07690" "2;MFS_1" "" "" "IPR020846;IPR011701;IPR016196" "MFS_dom;MFS_dom_general_subst_transpt;MFS"
"XLOC_000244" 106.035925483323 -0.614127265082697 0.0916549358306386 -6.70042763673406 2.0781048913645e-11 1.30188548478323e-08 "TCONS_00001780" "3132" "94283" "gnl|BL_ORD_ID|94283" "C0H9N5_SALSA" "597" "1537" "0" "655" "1680" "149" "490" "1" "0" "342" "0" "342" "Monocarboxylate transporter 9;" "Salmo salar (Atlantic salmon)" "GO:0016021" "IEA:InterPro;integral component of membrane" "GO:0055085" "IEA:InterPro;transmembrane transport" "" "" "PF07690" "2;MFS_1" "" "" "IPR020846;IPR011701;IPR016196" "MFS_dom;MFS_dom_general_subst_transpt;MFS"
"XLOC_000244" 106.035925483323 -0.614127265082697 0.0916549358306386 -6.70042763673406 2.0781048913645e-11 1.30188548478323e-08 "TCONS_00001781" "3078" "94283" "gnl|BL_ORD_ID|94283" "C0H9N5_SALSA" "894" "2308" "0" "157" "1626" "1" "490" "1" "0" "490" "0" "490" "Monocarboxylate transporter 9;" "Salmo salar (Atlantic salmon)" "GO:0016021" "IEA:InterPro;integral component of membrane" "GO:0055085" "IEA:InterPro;transmembrane transport" "" "" "PF07690" "2;MFS_1" "" "" "IPR020846;IPR011701;IPR016196" "MFS_dom;MFS_dom_general_subst_transpt;MFS"
"XLOC_000260" 272.555825562184 0.172044701122204 0.0525733770659931 3.27246813356204 0.0010661288996733 0.0274140327607226 "TCONS_00001908" "2603" "297143" "gnl|BL_ORD_ID|297143" "G3P9V5_GASAC" "1191" "3080" "0" "163" "2226" "1" "690" "1" "0" "586" "2" "690" "Uncharacterized protein;" "Gasterosteus aculeatus (Three-spined stickleback)" "" "" "GO:0006396;GO:0090503;GO:0006402" "IEA:GOC;IEA:InterPro;mRNA catabolic process;RNA phosphodiester bond hydrolysis" " exonucleolytic;RNA processing" "GO:0003723;GO:0004654;GO:0000175" "polyribonucleotide nucleotidyltransferase activity;IEA:InterPro;3'-5'-exoribonuclease activity;RNA binding" "PF03725;PF01138;PF00575;PF03726;PF00013" "S1;PNPase;RNase_PH_C;1;KH_1;2;RNase_PH" "" "" "IPR012340;IPR015847;IPR003029;IPR015848;IPR027408;IPR004087;IPR004088;IPR022967;IPR001247;IPR020568;IPR012162"
"XLOC_000260" 272.555825562184 0.172044701122204 0.0525733770659931 3.27246813356204 0.0010661288996733 0.0274140327607226 "TCONS_00001909" "2773" "297143" "gnl|BL_ORD_ID|297143" "G3P9V5_GASAC" "1333" "3449" "0" "163" "2457" "1" "767" "1" "0" "655" "2" "767" "Uncharacterized protein;" "Gasterosteus aculeatus (Three-spined stickleback)" "" "" "GO:0006396;GO:0090503;GO:0006402" "IEA:GOC;IEA:InterPro;mRNA catabolic process;RNA phosphodiester bond hydrolysis" " exonucleolytic;RNA processing" "GO:0003723;GO:0004654;GO:0000175" "polyribonucleotide nucleotidyltransferase activity;IEA:InterPro;3'-5'-exoribonuclease activity;RNA binding" "PF03725;PF01138;PF00575;PF03726;PF00013" "S1;PNPase;RNase_PH_C;1;KH_1;2;RNase_PH" "" "" "IPR012340;IPR015847;IPR003029;IPR015848;IPR027408;IPR004087;IPR004088;IPR022967;IPR001247;IPR020568;IPR012162"
"XLOC_000260" 272.555825562184 0.172044701122204 0.0525733770659931 3.27246813356204 0.0010661288996733 0.0274140327607226 "TCONS_00001910" "2144" "626115" "gnl|BL_ORD_ID|626115" "M4AR70_XIPMA" "1139" "2944" "0" "163" "2139" "1" "659" "1" "0" "567" "0" "659" "Uncharacterized protein;" "Xiphophorus maculatus (Southern platyfish) (Platypoecilus maculatus)" "" "" "GO:0006396;GO:0090503;GO:0006402" "IEA:GOC;IEA:InterPro;mRNA catabolic process;RNA phosphodiester bond hydrolysis" " exonucleolytic;RNA processing" "GO:0003723;GO:0004654;GO:0000175" "polyribonucleotide nucleotidyltransferase activity;IEA:InterPro;3'-5'-exoribonuclease activity;RNA binding" "PF03725;PF01138;PF00575;PF03726;PF00013" "S1;PNPase;RNase_PH_C;1;KH_1;2;RNase_PH" "" "" "IPR012340;IPR015847;IPR003029;IPR015848;IPR027408;IPR004087;IPR004088;IPR022967;IPR001247;IPR020568;IPR012162"
"XLOC_000289" 84.1463878679947 0.357536133758294 0.107795210806867 3.31680907789937 0.000910518141131748 0.0247275197638391 "TCONS_00002149" "2925" "614880" "gnl|BL_ORD_ID|614880" "M3ZU28_XIPMA" "559" "1438" "0" "944" "2071" "141" "519" "2" "0" "266" "3" "379" "Uncharacterized protein;" "Xiphophorus maculatus (Southern platyfish) (Platypoecilus maculatus)" "GO:0016021" "IEA:InterPro;integral component of membrane" "GO:0055085" "IEA:InterPro;transmembrane transport" "" "" "PF07690" "1;MFS_1" "" "" "IPR020846;IPR011701;IPR016196" "MFS_dom;MFS_dom_general_subst_transpt;MFS"
"XLOC_000289" 84.1463878679947 0.357536133758294 0.107795210806867 3.31680907789937 0.000910518141131748 0.0247275197638391 "TCONS_00002150" "2917" "614880" "gnl|BL_ORD_ID|614880" "M3ZU28_XIPMA" "282" "719" "2.55216e-131" "944" "1540" "141" "342" "2" "0" "136" "3" "202" "Uncharacterized protein;" "Xiphophorus maculatus (Southern platyfish) (Platypoecilus maculatus)" "GO:0016021" "IEA:InterPro;integral component of membrane" "GO:0055085" "IEA:InterPro;transmembrane transport" "" "" "PF07690" "1;MFS_1" "" "" "IPR020846;IPR011701;IPR016196" "MFS_dom;MFS_dom_general_subst_transpt;MFS"
"XLOC_000289" 84.1463878679947 0.357536133758294 0.107795210806867 3.31680907789937 0.000910518141131748 0.0247275197638391 "TCONS_00002151" "3346" "614880" "gnl|BL_ORD_ID|614880" "M3ZU28_XIPMA" "394" "1011" "1.79738e-122" "974" "1792" "141" "416" "2" "0" "188" "3" "276" "Uncharacterized protein;" "Xiphophorus maculatus (Southern platyfish) (Platypoecilus maculatus)" "GO:0016021" "IEA:InterPro;integral component of membrane" "GO:0055085" "IEA:InterPro;transmembrane transport" "" "" "PF07690" "1;MFS_1" "" "" "IPR020846;IPR011701;IPR016196" "MFS_dom;MFS_dom_general_subst_transpt;MFS"
"XLOC_000289" 84.1463878679947 0.357536133758294 0.107795210806867 3.31680907789937 0.000910518141131748 0.0247275197638391 "TCONS_00002152" "2741" "72246" "gnl|BL_ORD_ID|72246" "B5X4W8_SALSA" "525" "1352" "2.00019e-174" "51" "1091" "1" "347" "3" "0" "242" "0" "347" "Solute carrier family 22 member 7;" "Salmo salar (Atlantic salmon)" "GO:0016021" "IEA:UniProtKB-KW;integral component of membrane" "" "" "GO:0022857" "IEA:InterPro;transmembrane transporter activity" "PF00083" "1;Sugar_tr" "" "" "IPR020846;IPR005828;IPR016196" "MFS_dom;MFS_dom_general_subst_transpt;Sub_transporter"
"XLOC_000289" 84.1463878679947 0.357536133758294 0.107795210806867 3.31680907789937 0.000910518141131748 0.0247275197638391 "TCONS_00002153" "2904" "614880" "gnl|BL_ORD_ID|614880" "M3ZU28_XIPMA" "632" "1630" "0" "97" "1350" "1" "416" "1" "0" "297" "4" "419" "Uncharacterized protein;" "Xiphophorus maculatus (Southern platyfish) (Platypoecilus maculatus)" "GO:0016021" "IEA:InterPro;integral component of membrane" "GO:0055085" "IEA:InterPro;transmembrane transport" "" "" "PF07690" "1;MFS_1" "" "" "IPR020846;IPR011701;IPR016196" "MFS_dom;MFS_dom_general_subst_transpt;MFS"
"XLOC_000289" 84.1463878679947 0.357536133758294 0.107795210806867 3.31680907789937 0.000910518141131748 0.0247275197638391 "TCONS_00002154" "3178" "72246" "gnl|BL_ORD_ID|72246" "B5X4W8_SALSA" "525" "1352" "1.10036e-172" "97" "1137" "1" "347" "1" "0" "242" "0" "347" "Solute carrier family 22 member 7;" "Salmo salar (Atlantic salmon)" "GO:0016021" "IEA:UniProtKB-KW;integral component of membrane" "" "" "GO:0022857" "IEA:InterPro;transmembrane transporter activity" "PF00083" "1;Sugar_tr" "" "" "IPR020846;IPR005828;IPR016196" "MFS_dom;MFS_dom_general_subst_transpt;Sub_transporter"
"XLOC_000289" 84.1463878679947 0.357536133758294 0.107795210806867 3.31680907789937 0.000910518141131748 0.0247275197638391 "TCONS_00002155" "2498" "614880" "gnl|BL_ORD_ID|614880" "M3ZU28_XIPMA" "808" "2085" "0" "82" "1644" "1" "519" "1" "0" "373" "4" "522" "Uncharacterized protein;" "Xiphophorus maculatus (Southern platyfish) (Platypoecilus maculatus)" "GO:0016021" "IEA:InterPro;integral component of membrane" "GO:0055085" "IEA:InterPro;transmembrane transport" "" "" "PF07690" "1;MFS_1" "" "" "IPR020846;IPR011701;IPR016196" "MFS_dom;MFS_dom_general_subst_transpt;MFS"
"XLOC_000289" 84.1463878679947 0.357536133758294 0.107795210806867 3.31680907789937 0.000910518141131748 0.0247275197638391 "TCONS_00002156" "2899" "71371" "gnl|BL_ORD_ID|71371" "B5X279_SALSA" "681" "1756" "0" "59" "1423" "1" "455" "2" "0" "321" "0" "455" "Solute carrier family 22 member 7;" "Salmo salar (Atlantic salmon)" "GO:0016021" "IEA:InterPro;integral component of membrane" "GO:0055085" "IEA:InterPro;transmembrane transport" "" "" "PF07690" "1;MFS_1" "" "" "IPR020846;IPR011701;IPR016196" "MFS_dom;MFS_dom_general_subst_transpt;MFS"
"XLOC_000289" 84.1463878679947 0.357536133758294 0.107795210806867 3.31680907789937 0.000910518141131748 0.0247275197638391 "TCONS_00002157" "2877" "614880" "gnl|BL_ORD_ID|614880" "M3ZU28_XIPMA" "790" "2040" "0" "17" "1582" "1" "519" "2" "0" "375" "5" "523" "Uncharacterized protein;" "Xiphophorus maculatus (Southern platyfish) (Platypoecilus maculatus)" "GO:0016021" "IEA:InterPro;integral component of membrane" "GO:0055085" "IEA:InterPro;transmembrane transport" "" "" "PF07690" "1;MFS_1" "" "" "IPR020846;IPR011701;IPR016196" "MFS_dom;MFS_dom_general_subst_transpt;MFS"
"XLOC_000289" 84.1463878679947 0.357536133758294 0.107795210806867 3.31680907789937 0.000910518141131748 0.0247275197638391 "TCONS_00002158" "3150" "72246" "gnl|BL_ORD_ID|72246" "B5X4W8_SALSA" "524" "1349" "2.39789e-172" "19" "1059" "1" "347" "1" "0" "242" "0" "347" "Solute carrier family 22 member 7;" "Salmo salar (Atlantic salmon)" "GO:0016021" "IEA:UniProtKB-KW;integral component of membrane" "" "" "GO:0022857" "IEA:InterPro;transmembrane transporter activity" "PF00083" "1;Sugar_tr" "" "" "IPR020846;IPR005828;IPR016196" "MFS_dom;MFS_dom_general_subst_transpt;Sub_transporter"
"XLOC_000289" 84.1463878679947 0.357536133758294 0.107795210806867 3.31680907789937 0.000910518141131748 0.0247275197638391 "TCONS_00002159" "2939" "614880" "gnl|BL_ORD_ID|614880" "M3ZU28_XIPMA" "808" "2085" "0" "82" "1644" "1" "519" "1" "0" "373" "4" "522" "Uncharacterized protein;" "Xiphophorus maculatus (Southern platyfish) (Platypoecilus maculatus)" "GO:0016021" "IEA:InterPro;integral component of membrane" "GO:0055085" "IEA:InterPro;transmembrane transport" "" "" "PF07690" "1;MFS_1" "" "" "IPR020846;IPR011701;IPR016196" "MFS_dom;MFS_dom_general_subst_transpt;MFS"
"XLOC_000289" 84.1463878679947 0.357536133758294 0.107795210806867 3.31680907789937 0.000910518141131748 0.0247275197638391 "TCONS_00002160" "3340" "71371" "gnl|BL_ORD_ID|71371" "B5X279_SALSA" "681" "1756" "0" "59" "1423" "1" "455" "2" "0" "321" "0" "455" "Solute carrier family 22 member 7;" "Salmo salar (Atlantic salmon)" "GO:0016021" "IEA:InterPro;integral component of membrane" "GO:0055085" "IEA:InterPro;transmembrane transport" "" "" "PF07690" "1;MFS_1" "" "" "IPR020846;IPR011701;IPR016196" "MFS_dom;MFS_dom_general_subst_transpt;MFS"
"XLOC_000289" 84.1463878679947 0.357536133758294 0.107795210806867 3.31680907789937 0.000910518141131748 0.0247275197638391 "TCONS_00002161" "3625" "71371" "gnl|BL_ORD_ID|71371" "B5X279_SALSA" "579" "1491" "0" "70" "1143" "1" "358" "1" "0" "270" "0" "358" "Solute carrier family 22 member 7;" "Salmo salar (Atlantic salmon)" "GO:0016021" "IEA:InterPro;integral component of membrane" "GO:0055085" "IEA:InterPro;transmembrane transport" "" "" "PF07690" "1;MFS_1" "" "" "IPR020846;IPR011701;IPR016196" "MFS_dom;MFS_dom_general_subst_transpt;MFS"
"XLOC_000289" 84.1463878679947 0.357536133758294 0.107795210806867 3.31680907789937 0.000910518141131748 0.0247275197638391 "TCONS_00002162" "4637" "71371" "gnl|BL_ORD_ID|71371" "B5X279_SALSA" "1094" "2828" "0" "73" "1752" "1" "560" "1" "0" "560" "0" "560" "Solute carrier family 22 member 7;" "Salmo salar (Atlantic salmon)" "GO:0016021" "IEA:InterPro;integral component of membrane" "GO:0055085" "IEA:InterPro;transmembrane transport" "" "" "PF07690" "1;MFS_1" "" "" "IPR020846;IPR011701;IPR016196" "MFS_dom;MFS_dom_general_subst_transpt;MFS"
"XLOC_000289" 84.1463878679947 0.357536133758294 0.107795210806867 3.31680907789937 0.000910518141131748 0.0247275197638391 "TCONS_00002163" "3237" "71371" "gnl|BL_ORD_ID|71371" "B5X279_SALSA" "579" "1491" "0" "73" "1146" "1" "358" "1" "0" "270" "0" "358" "Solute carrier family 22 member 7;" "Salmo salar (Atlantic salmon)" "GO:0016021" "IEA:InterPro;integral component of membrane" "GO:0055085" "IEA:InterPro;transmembrane transport" "" "" "PF07690" "1;MFS_1" "" "" "IPR020846;IPR011701;IPR016196" "MFS_dom;MFS_dom_general_subst_transpt;MFS"
"XLOC_000289" 84.1463878679947 0.357536133758294 0.107795210806867 3.31680907789937 0.000910518141131748 0.0247275197638391 "TCONS_00002164" "2337" "71371" "gnl|BL_ORD_ID|71371" "B5X279_SALSA" "1089" "2816" "0" "73" "1752" "1" "560" "1" "0" "560" "0" "560" "Solute carrier family 22 member 7;" "Salmo salar (Atlantic salmon)" "GO:0016021" "IEA:InterPro;integral component of membrane" "GO:0055085" "IEA:InterPro;transmembrane transport" "" "" "PF07690" "1;MFS_1" "" "" "IPR020846;IPR011701;IPR016196" "MFS_dom;MFS_dom_general_subst_transpt;MFS"
"XLOC_000289" 84.1463878679947 0.357536133758294 0.107795210806867 3.31680907789937 0.000910518141131748 0.0247275197638391 "TCONS_00002165" "2340" "71371" "gnl|BL_ORD_ID|71371" "B5X279_SALSA" "1093" "2825" "0" "73" "1758" "1" "562" "1" "0" "562" "0" "562" "Solute carrier family 22 member 7;" "Salmo salar (Atlantic salmon)" "GO:0016021" "IEA:InterPro;integral component of membrane" "GO:0055085" "IEA:InterPro;transmembrane transport" "" "" "PF07690" "1;MFS_1" "" "" "IPR020846;IPR011701;IPR016196" "MFS_dom;MFS_dom_general_subst_transpt;MFS"
"XLOC_000580" 24.4652312039502 0.602876758494376 0.121231092298003 4.97295493314884 6.59399943983229e-07 0.000106294499742092 "TCONS_00003332" "5363" "309304" "gnl|BL_ORD_ID|309304" "G3Q9W8_GASAC" "1205" "3115" "0" "146" "3202" "7" "975" "2" "0" "657" "86" "1037" "Uncharacterized protein;" "Gasterosteus aculeatus (Three-spined stickleback)" "GO:0005634" "IEA:UniProtKB-KW;nucleus" "" "" "GO:0046872;GO:0003676" "IEA:InterPro;IEA:UniProtKB-KW;nucleic acid binding;metal ion binding" "PF00096;PF00651" "1;BTB;zf-C2H2;2" "" "" "IPR015880;IPR013069;IPR011333;IPR007087;IPR000210;IPR013087" "Znf_C2H2-like;Znf_C2H2;BTB/POZ_fold;Znf_C2H2/integrase_DNA-bd;BTB/POZ-like;BTB_POZ"
"XLOC_000580" 24.4652312039502 0.602876758494376 0.121231092298003 4.97295493314884 6.59399943983229e-07 0.000106294499742092 "TCONS_00003333" "3561" "309305" "gnl|BL_ORD_ID|309305" "G3Q9W9_GASAC" "505" "1299" "4.67337e-158" "144" "1400" "599" "969" "3" "0" "268" "54" "422" "Uncharacterized protein;" "Gasterosteus aculeatus (Three-spined stickleback)" "GO:0005634" "IEA:UniProtKB-KW;nucleus" "" "" "GO:0046872;GO:0003676" "IEA:InterPro;IEA:UniProtKB-KW;nucleic acid binding;metal ion binding" "PF00096;PF00651" "1;BTB;zf-C2H2;2" "" "" "IPR015880;IPR013069;IPR011333;IPR007087;IPR000210;IPR013087" "Znf_C2H2-like;Znf_C2H2;BTB/POZ_fold;Znf_C2H2/integrase_DNA-bd;BTB/POZ-like;BTB_POZ"
"XLOC_000610" 325.040622311868 0.215739926897068 0.0590048189550272 3.65631029325761 0.000255871609285775 0.0108649549976445 "TCONS_00003556" "1969" "74595" "gnl|BL_ORD_ID|74595" "B5XDA1_SALSA" "250" "638" "2.10715e-76" "660" "1019" "1" "120" "3" "0" "117" "0" "120" "39S ribosomal protein L22" " mitochondrial;" "Salmo salar (Atlantic salmon)" "GO:0015934" "IEA:InterPro;large ribosomal subunit" "GO:0006412" "IEA:InterPro;translation" "GO:0003735" "IEA:InterPro;structural constituent of ribosome" "PF00237" "1;Ribosomal_L22" "" "" "IPR001063;IPR005727"
"XLOC_000610" 325.040622311868 0.215739926897068 0.0590048189550272 3.65631029325761 0.000255871609285775 0.0108649549976445 "TCONS_00003557" "1179" "74595" "gnl|BL_ORD_ID|74595" "B5XDA1_SALSA" "440" "1131" "1.0748e-153" "454" "1080" "1" "209" "1" "0" "208" "0" "209" "39S ribosomal protein L22" " mitochondrial;" "Salmo salar (Atlantic salmon)" "GO:0015934" "IEA:InterPro;large ribosomal subunit" "GO:0006412" "IEA:InterPro;translation" "GO:0003735" "IEA:InterPro;structural constituent of ribosome" "PF00237" "1;Ribosomal_L22" "" "" "IPR001063;IPR005727"
"XLOC_000610" 325.040622311868 0.215739926897068 0.0590048189550272 3.65631029325761 0.000255871609285775 0.0108649549976445 "TCONS_00003558" "1164" "93758" "gnl|BL_ORD_ID|93758" "C0H746_SALSA" "395" "1013" "5.93579e-136" "508" "1065" "19" "204" "1" "0" "186" "0" "186" "39S ribosomal protein L22" " mitochondrial;" "Salmo salar (Atlantic salmon)" "GO:0015934" "IEA:InterPro;large ribosomal subunit" "GO:0006412" "IEA:InterPro;translation" "GO:0003735" "IEA:InterPro;structural constituent of ribosome" "PF00237" "1;Ribosomal_L22" "" "" "IPR001063;IPR005727"
"XLOC_000610" 325.040622311868 0.215739926897068 0.0590048189550272 3.65631029325761 0.000255871609285775 0.0108649549976445 "TCONS_00003559" "1667" "93758" "gnl|BL_ORD_ID|93758" "C0H746_SALSA" "207" "525" "8.61011e-61" "427" "717" "19" "115" "1" "0" "95" "0" "97" "39S ribosomal protein L22" " mitochondrial;" "Salmo salar (Atlantic salmon)" "GO:0015934" "IEA:InterPro;large ribosomal subunit" "GO:0006412" "IEA:InterPro;translation" "GO:0003735" "IEA:InterPro;structural constituent of ribosome" "PF00237" "1;Ribosomal_L22" "" "" "IPR001063;IPR005727"
"XLOC_000610" 325.040622311868 0.215739926897068 0.0590048189550272 3.65631029325761 0.000255871609285775 0.0108649549976445 "TCONS_00003560" "1320" "74595" "gnl|BL_ORD_ID|74595" "B5XDA1_SALSA" "250" "636" "2.58968e-78" "284" "634" "1" "117" "2" "0" "116" "0" "117" "39S ribosomal protein L22" " mitochondrial;" "Salmo salar (Atlantic salmon)" "GO:0015934" "IEA:InterPro;large ribosomal subunit" "GO:0006412" "IEA:InterPro;translation" "GO:0003735" "IEA:InterPro;structural constituent of ribosome" "PF00237" "1;Ribosomal_L22" "" "" "IPR001063;IPR005727"
"XLOC_000610" 325.040622311868 0.215739926897068 0.0590048189550272 3.65631029325761 0.000255871609285775 0.0108649549976445 "TCONS_00003561" "1238" "74595" "gnl|BL_ORD_ID|74595" "B5XDA1_SALSA" "250" "638" "5.08091e-79" "145" "504" "1" "120" "1" "0" "117" "0" "120" "39S ribosomal protein L22" " mitochondrial;" "Salmo salar (Atlantic salmon)" "GO:0015934" "IEA:InterPro;large ribosomal subunit" "GO:0006412" "IEA:InterPro;translation" "GO:0003735" "IEA:InterPro;structural constituent of ribosome" "PF00237" "1;Ribosomal_L22" "" "" "IPR001063;IPR005727"
"XLOC_000610" 325.040622311868 0.215739926897068 0.0590048189550272 3.65631029325761 0.000255871609285775 0.0108649549976445 "TCONS_00003562" "777" "93758" "gnl|BL_ORD_ID|93758" "C0H746_SALSA" "395" "1013" "5.58847e-138" "70" "678" "4" "204" "1" "0" "190" "2" "203" "39S ribosomal protein L22" " mitochondrial;" "Salmo salar (Atlantic salmon)" "GO:0015934" "IEA:InterPro;large ribosomal subunit" "GO:0006412" "IEA:InterPro;translation" "GO:0003735" "IEA:InterPro;structural constituent of ribosome" "PF00237" "1;Ribosomal_L22" "" "" "IPR001063;IPR005727"
"XLOC_000610" 325.040622311868 0.215739926897068 0.0590048189550272 3.65631029325761 0.000255871609285775 0.0108649549976445 "TCONS_00003563" "666" "74595" "gnl|BL_ORD_ID|74595" "B5XDA1_SALSA" "389" "997" "3.68607e-136" "1" "567" "5" "209" "1" "0" "189" "16" "205" "39S ribosomal protein L22" " mitochondrial;" "Salmo salar (Atlantic salmon)" "GO:0015934" "IEA:InterPro;large ribosomal subunit" "GO:0006412" "IEA:InterPro;translation" "GO:0003735" "IEA:InterPro;structural constituent of ribosome" "PF00237" "1;Ribosomal_L22" "" "" "IPR001063;IPR005727"
"XLOC_000610" 325.040622311868 0.215739926897068 0.0590048189550272 3.65631029325761 0.000255871609285775 0.0108649549976445 "TCONS_00003564" "1243" "74595" "gnl|BL_ORD_ID|74595" "B5XDA1_SALSA" "194" "492" "2.25173e-57" "860" "1144" "115" "209" "2" "0" "92" "0" "95" "39S ribosomal protein L22" " mitochondrial;" "Salmo salar (Atlantic salmon)" "GO:0015934" "IEA:InterPro;large ribosomal subunit" "GO:0006412" "IEA:InterPro;translation" "GO:0003735" "IEA:InterPro;structural constituent of ribosome" "PF00237" "1;Ribosomal_L22" "" "" "IPR001063;IPR005727"
"XLOC_000610" 325.040622311868 0.215739926897068 0.0590048189550272 3.65631029325761 0.000255871609285775 0.0108649549976445 "TCONS_00003565" "665" "74595" "gnl|BL_ORD_ID|74595" "B5XDA1_SALSA" "377" "966" "1.84675e-131" "33" "566" "32" "209" "3" "0" "177" "0" "178" "39S ribosomal protein L22" " mitochondrial;" "Salmo salar (Atlantic salmon)" "GO:0015934" "IEA:InterPro;large ribosomal subunit" "GO:0006412" "IEA:InterPro;translation" "GO:0003735" "IEA:InterPro;structural constituent of ribosome" "PF00237" "1;Ribosomal_L22" "" "" "IPR001063;IPR005727"
"XLOC_000612" 188.63018907824 0.352868653712207 0.081285033024142 4.34112702651426 1.41753739018282e-05 0.00131567628319569 "TCONS_00003577" "4426" "212009" "gnl|BL_ORD_ID|212009" "F1R3K0_DANRE" "1075" "2778" "0" "225" "3437" "1" "1028" "3" "0" "623" "63" "1081" "Uncharacterized protein;" "Danio rerio (Zebrafish) (Brachydanio rerio)" "GO:0005622" "IEA:InterPro;intracellular" "GO:0007165" "IEA:InterPro;signal transduction" "GO:0008289" "IEA:InterPro;lipid binding" "PF00620;PF01852" "1;START;RhoGAP" "" "" "IPR013761;IPR002913;IPR023393;IPR008936;IPR000198" "RhoGAP_dom;Rho_GTPase_activation_prot;SAM/pointed;START-like_dom;START_lipid-bd_dom"
"XLOC_000612" 188.63018907824 0.352868653712207 0.081285033024142 4.34112702651426 1.41753739018282e-05 0.00131567628319569 "TCONS_00003578" "4451" "212009" "gnl|BL_ORD_ID|212009" "F1R3K0_DANRE" "1065" "2754" "0" "217" "3462" "1" "1028" "1" "0" "622" "74" "1092" "Uncharacterized protein;" "Danio rerio (Zebrafish) (Brachydanio rerio)" "GO:0005622" "IEA:InterPro;intracellular" "GO:0007165" "IEA:InterPro;signal transduction" "GO:0008289" "IEA:InterPro;lipid binding" "PF00620;PF01852" "1;START;RhoGAP" "" "" "IPR013761;IPR002913;IPR023393;IPR008936;IPR000198" "RhoGAP_dom;Rho_GTPase_activation_prot;SAM/pointed;START-like_dom;START_lipid-bd_dom"
"XLOC_000612" 188.63018907824 0.352868653712207 0.081285033024142 4.34112702651426 1.41753739018282e-05 0.00131567628319569 "TCONS_00003579" "4456" "212009" "gnl|BL_ORD_ID|212009" "F1R3K0_DANRE" "853" "2202" "0" "217" "2970" "1" "864" "1" "0" "528" "74" "928" "Uncharacterized protein;" "Danio rerio (Zebrafish) (Brachydanio rerio)" "GO:0005622" "IEA:InterPro;intracellular" "GO:0007165" "IEA:InterPro;signal transduction" "GO:0008289" "IEA:InterPro;lipid binding" "PF00620;PF01852" "1;START;RhoGAP" "" "" "IPR013761;IPR002913;IPR023393;IPR008936;IPR000198" "RhoGAP_dom;Rho_GTPase_activation_prot;SAM/pointed;START-like_dom;START_lipid-bd_dom"
"XLOC_000612" 188.63018907824 0.352868653712207 0.081285033024142 4.34112702651426 1.41753739018282e-05 0.00131567628319569 "TCONS_00003580" "4414" "521181" "gnl|BL_ORD_ID|521181" "I3KHV1_ORENI" "668" "1721" "0" "1992" "3428" "623" "1109" "3" "0" "332" "10" "488" "Uncharacterized protein;" "Oreochromis niloticus (Nile tilapia) (Tilapia nilotica)" "GO:0005622" "IEA:InterPro;intracellular" "GO:0007165" "IEA:InterPro;signal transduction" "GO:0008289" "IEA:InterPro;lipid binding" "PF07647;PF00620;PF01852" "1;START;RhoGAP;SAM_2" "" "" "IPR013761;IPR002913;IPR023393;IPR011510;IPR008936;IPR000198" "RhoGAP_dom;Rho_GTPase_activation_prot;SAM/pointed;START-like_dom;START_lipid-bd_dom;SAM_2"
"XLOC_000612" 188.63018907824 0.352868653712207 0.081285033024142 4.34112702651426 1.41753739018282e-05 0.00131567628319569 "TCONS_00003581" "4413" "212009" "gnl|BL_ORD_ID|212009" "F1R3K0_DANRE" "1032" "2668" "0" "210" "3332" "1" "998" "3" "0" "605" "63" "1051" "Uncharacterized protein;" "Danio rerio (Zebrafish) (Brachydanio rerio)" "GO:0005622" "IEA:InterPro;intracellular" "GO:0007165" "IEA:InterPro;signal transduction" "GO:0008289" "IEA:InterPro;lipid binding" "PF00620;PF01852" "1;START;RhoGAP" "" "" "IPR013761;IPR002913;IPR023393;IPR008936;IPR000198" "RhoGAP_dom;Rho_GTPase_activation_prot;SAM/pointed;START-like_dom;START_lipid-bd_dom"
"XLOC_000612" 188.63018907824 0.352868653712207 0.081285033024142 4.34112702651426 1.41753739018282e-05 0.00131567628319569 "TCONS_00003582" "4412" "521181" "gnl|BL_ORD_ID|521181" "I3KHV1_ORENI" "668" "1721" "0" "1990" "3426" "623" "1109" "1" "0" "332" "10" "488" "Uncharacterized protein;" "Oreochromis niloticus (Nile tilapia) (Tilapia nilotica)" "GO:0005622" "IEA:InterPro;intracellular" "GO:0007165" "IEA:InterPro;signal transduction" "GO:0008289" "IEA:InterPro;lipid binding" "PF07647;PF00620;PF01852" "1;START;RhoGAP;SAM_2" "" "" "IPR013761;IPR002913;IPR023393;IPR011510;IPR008936;IPR000198" "RhoGAP_dom;Rho_GTPase_activation_prot;SAM/pointed;START-like_dom;START_lipid-bd_dom;SAM_2"
"XLOC_000612" 188.63018907824 0.352868653712207 0.081285033024142 4.34112702651426 1.41753739018282e-05 0.00131567628319569 "TCONS_00003583" "4416" "212009" "gnl|BL_ORD_ID|212009" "F1R3K0_DANRE" "861" "2222" "0" "210" "2930" "1" "864" "3" "0" "527" "63" "917" "Uncharacterized protein;" "Danio rerio (Zebrafish) (Brachydanio rerio)" "GO:0005622" "IEA:InterPro;intracellular" "GO:0007165" "IEA:InterPro;signal transduction" "GO:0008289" "IEA:InterPro;lipid binding" "PF00620;PF01852" "1;START;RhoGAP" "" "" "IPR013761;IPR002913;IPR023393;IPR008936;IPR000198" "RhoGAP_dom;Rho_GTPase_activation_prot;SAM/pointed;START-like_dom;START_lipid-bd_dom"
"XLOC_000612" 188.63018907824 0.352868653712207 0.081285033024142 4.34112702651426 1.41753739018282e-05 0.00131567628319569 "TCONS_00003584" "4412" "212009" "gnl|BL_ORD_ID|212009" "F1R3K0_DANRE" "741" "1911" "0" "210" "2591" "1" "751" "3" "0" "461" "63" "804" "Uncharacterized protein;" "Danio rerio (Zebrafish) (Brachydanio rerio)" "GO:0005622" "IEA:InterPro;intracellular" "GO:0007165" "IEA:InterPro;signal transduction" "GO:0008289" "IEA:InterPro;lipid binding" "PF00620;PF01852" "1;START;RhoGAP" "" "" "IPR013761;IPR002913;IPR023393;IPR008936;IPR000198" "RhoGAP_dom;Rho_GTPase_activation_prot;SAM/pointed;START-like_dom;START_lipid-bd_dom"
"XLOC_000612" 188.63018907824 0.352868653712207 0.081285033024142 4.34112702651426 1.41753739018282e-05 0.00131567628319569 "TCONS_00003585" "4412" "212009" "gnl|BL_ORD_ID|212009" "F1R3K0_DANRE" "741" "1911" "0" "210" "2591" "1" "751" "3" "0" "461" "63" "804" "Uncharacterized protein;" "Danio rerio (Zebrafish) (Brachydanio rerio)" "GO:0005622" "IEA:InterPro;intracellular" "GO:0007165" "IEA:InterPro;signal transduction" "GO:0008289" "IEA:InterPro;lipid binding" "PF00620;PF01852" "1;START;RhoGAP" "" "" "IPR013761;IPR002913;IPR023393;IPR008936;IPR000198" "RhoGAP_dom;Rho_GTPase_activation_prot;SAM/pointed;START-like_dom;START_lipid-bd_dom"
"XLOC_000632" 4035.82635769468 0.154088202866172 0.0480847982062964 3.20450971230229 0.00135292725697498 0.0317390977349065 "TCONS_00003675" "4127" "516688" "gnl|BL_ORD_ID|516688" "I3K500_ORENI" "847" "2188" "0" "1962" "3410" "170" "650" "3" "0" "432" "2" "483" "Uncharacterized protein;" "Oreochromis niloticus (Nile tilapia) (Tilapia nilotica)" "" "" "GO:0045454" "IEA:InterPro;cell redox homeostasis" "GO:0050660;GO:0016491" "IEA:InterPro;oxidoreductase activity;flavin adenine dinucleotide binding" "PF07992;PF00070" "Pyr_redox;Pyr_redox_2;1" "" "" "IPR013027;IPR016156;IPR001327;IPR004099;IPR023753" "Pyr_nucl-diS_OxRdtase_FAD/NAD;Pyr_OxRdtase_NAD-bd_dom;Pyr_nucl-diS_OxRdtase_dimer;FAD_pyr_nucl-diS_OxRdtase;FAD/NAD-linked_Rdtase_dimer"
"XLOC_000632" 4035.82635769468 0.154088202866172 0.0480847982062964 3.20450971230229 0.00135292725697498 0.0317390977349065 "TCONS_00003676" "3866" "516688" "gnl|BL_ORD_ID|516688" "I3K500_ORENI" "851" "2197" "0" "1695" "3149" "168" "650" "3" "0" "433" "2" "485" "Uncharacterized protein;" "Oreochromis niloticus (Nile tilapia) (Tilapia nilotica)" "" "" "GO:0045454" "IEA:InterPro;cell redox homeostasis" "GO:0050660;GO:0016491" "IEA:InterPro;oxidoreductase activity;flavin adenine dinucleotide binding" "PF07992;PF00070" "Pyr_redox;Pyr_redox_2;1" "" "" "IPR013027;IPR016156;IPR001327;IPR004099;IPR023753" "Pyr_nucl-diS_OxRdtase_FAD/NAD;Pyr_OxRdtase_NAD-bd_dom;Pyr_nucl-diS_OxRdtase_dimer;FAD_pyr_nucl-diS_OxRdtase;FAD/NAD-linked_Rdtase_dimer"
"XLOC_000632" 4035.82635769468 0.154088202866172 0.0480847982062964 3.20450971230229 0.00135292725697498 0.0317390977349065 "TCONS_00003677" "2540" "516688" "gnl|BL_ORD_ID|516688" "I3K500_ORENI" "909" "2348" "0" "15" "1823" "20" "650" "3" "0" "483" "32" "633" "Uncharacterized protein;" "Oreochromis niloticus (Nile tilapia) (Tilapia nilotica)" "" "" "GO:0045454" "IEA:InterPro;cell redox homeostasis" "GO:0050660;GO:0016491" "IEA:InterPro;oxidoreductase activity;flavin adenine dinucleotide binding" "PF07992;PF00070" "Pyr_redox;Pyr_redox_2;1" "" "" "IPR013027;IPR016156;IPR001327;IPR004099;IPR023753" "Pyr_nucl-diS_OxRdtase_FAD/NAD;Pyr_OxRdtase_NAD-bd_dom;Pyr_nucl-diS_OxRdtase_dimer;FAD_pyr_nucl-diS_OxRdtase;FAD/NAD-linked_Rdtase_dimer"
"XLOC_000632" 4035.82635769468 0.154088202866172 0.0480847982062964 3.20450971230229 0.00135292725697498 0.0317390977349065 "TCONS_00003678" "2576" "516688" "gnl|BL_ORD_ID|516688" "I3K500_ORENI" "847" "2188" "0" "411" "1859" "170" "650" "3" "0" "432" "2" "483" "Uncharacterized protein;" "Oreochromis niloticus (Nile tilapia) (Tilapia nilotica)" "" "" "GO:0045454" "IEA:InterPro;cell redox homeostasis" "GO:0050660;GO:0016491" "IEA:InterPro;oxidoreductase activity;flavin adenine dinucleotide binding" "PF07992;PF00070" "Pyr_redox;Pyr_redox_2;1" "" "" "IPR013027;IPR016156;IPR001327;IPR004099;IPR023753" "Pyr_nucl-diS_OxRdtase_FAD/NAD;Pyr_OxRdtase_NAD-bd_dom;Pyr_nucl-diS_OxRdtase_dimer;FAD_pyr_nucl-diS_OxRdtase;FAD/NAD-linked_Rdtase_dimer"
"XLOC_000632" 4035.82635769468 0.154088202866172 0.0480847982062964 3.20450971230229 0.00135292725697498 0.0317390977349065 "TCONS_00003679" "2797" "516688" "gnl|BL_ORD_ID|516688" "I3K500_ORENI" "847" "2188" "0" "632" "2080" "170" "650" "2" "0" "432" "2" "483" "Uncharacterized protein;" "Oreochromis niloticus (Nile tilapia) (Tilapia nilotica)" "" "" "GO:0045454" "IEA:InterPro;cell redox homeostasis" "GO:0050660;GO:0016491" "IEA:InterPro;oxidoreductase activity;flavin adenine dinucleotide binding" "PF07992;PF00070" "Pyr_redox;Pyr_redox_2;1" "" "" "IPR013027;IPR016156;IPR001327;IPR004099;IPR023753" "Pyr_nucl-diS_OxRdtase_FAD/NAD;Pyr_OxRdtase_NAD-bd_dom;Pyr_nucl-diS_OxRdtase_dimer;FAD_pyr_nucl-diS_OxRdtase;FAD/NAD-linked_Rdtase_dimer"
"XLOC_000632" 4035.82635769468 0.154088202866172 0.0480847982062964 3.20450971230229 0.00135292725697498 0.0317390977349065 "TCONS_00003680" "2718" "684243" "gnl|BL_ORD_ID|684243" "Q28IZ0_XENTR" "508" "1307" "0" "1015" "2001" "306" "636" "1" "0" "250" "6" "333" "Programmed cell death 8 (Apoptosis-inducing factor);Programmed cell death 8 (Apoptosis-inducing factor);Uncharacterized protein;" "Xenopus tropicalis (Western clawed frog) (Silurana tropicalis)" "" "" "GO:0045454" "IEA:InterPro;cell redox homeostasis" "GO:0050660;GO:0016491" "IEA:InterPro;oxidoreductase activity;flavin adenine dinucleotide binding" "PF07992;PF00070" "Pyr_redox;Pyr_redox_2;1" "xtr:549998" "-" "IPR013027;IPR016156;IPR001327;IPR004099;IPR023753" "Pyr_nucl-diS_OxRdtase_FAD/NAD;Pyr_OxRdtase_NAD-bd_dom;Pyr_nucl-diS_OxRdtase_dimer;FAD_pyr_nucl-diS_OxRdtase;FAD/NAD-linked_Rdtase_dimer"
"XLOC_000632" 4035.82635769468 0.154088202866172 0.0480847982062964 3.20450971230229 0.00135292725697498 0.0317390977349065 "TCONS_00003681" "2720" "516688" "gnl|BL_ORD_ID|516688" "I3K500_ORENI" "949" "2452" "0" "135" "2003" "1" "650" "3" "0" "502" "33" "653" "Uncharacterized protein;" "Oreochromis niloticus (Nile tilapia) (Tilapia nilotica)" "" "" "GO:0045454" "IEA:InterPro;cell redox homeostasis" "GO:0050660;GO:0016491" "IEA:InterPro;oxidoreductase activity;flavin adenine dinucleotide binding" "PF07992;PF00070" "Pyr_redox;Pyr_redox_2;1" "" "" "IPR013027;IPR016156;IPR001327;IPR004099;IPR023753" "Pyr_nucl-diS_OxRdtase_FAD/NAD;Pyr_OxRdtase_NAD-bd_dom;Pyr_nucl-diS_OxRdtase_dimer;FAD_pyr_nucl-diS_OxRdtase;FAD/NAD-linked_Rdtase_dimer"
"XLOC_000632" 4035.82635769468 0.154088202866172 0.0480847982062964 3.20450971230229 0.00135292725697498 0.0317390977349065 "TCONS_00003682" "2718" "516689" "gnl|BL_ORD_ID|516689" "I3K501_ORENI" "853" "2202" "0" "547" "2001" "248" "730" "1" "0" "433" "2" "485" "Uncharacterized protein;" "Oreochromis niloticus (Nile tilapia) (Tilapia nilotica)" "" "" "GO:0045454" "IEA:InterPro;cell redox homeostasis" "GO:0050660;GO:0016491" "IEA:InterPro;oxidoreductase activity;flavin adenine dinucleotide binding" "PF07992;PF00070" "Pyr_redox;Pyr_redox_2;1" "" "" "IPR013027;IPR016156;IPR001327;IPR004099;IPR023753" "Pyr_nucl-diS_OxRdtase_FAD/NAD;Pyr_OxRdtase_NAD-bd_dom;Pyr_nucl-diS_OxRdtase_dimer;FAD_pyr_nucl-diS_OxRdtase;FAD/NAD-linked_Rdtase_dimer"
"XLOC_000632" 4035.82635769468 0.154088202866172 0.0480847982062964 3.20450971230229 0.00135292725697498 0.0317390977349065 "TCONS_00003683" "3335" "516688" "gnl|BL_ORD_ID|516688" "I3K500_ORENI" "847" "2188" "0" "1170" "2618" "170" "650" "3" "0" "432" "2" "483" "Uncharacterized protein;" "Oreochromis niloticus (Nile tilapia) (Tilapia nilotica)" "" "" "GO:0045454" "IEA:InterPro;cell redox homeostasis" "GO:0050660;GO:0016491" "IEA:InterPro;oxidoreductase activity;flavin adenine dinucleotide binding" "PF07992;PF00070" "Pyr_redox;Pyr_redox_2;1" "" "" "IPR013027;IPR016156;IPR001327;IPR004099;IPR023753" "Pyr_nucl-diS_OxRdtase_FAD/NAD;Pyr_OxRdtase_NAD-bd_dom;Pyr_nucl-diS_OxRdtase_dimer;FAD_pyr_nucl-diS_OxRdtase;FAD/NAD-linked_Rdtase_dimer"
"XLOC_000632" 4035.82635769468 0.154088202866172 0.0480847982062964 3.20450971230229 0.00135292725697498 0.0317390977349065 "TCONS_00003684" "2557" "516688" "gnl|BL_ORD_ID|516688" "I3K500_ORENI" "787" "2031" "0" "143" "1840" "1" "650" "2" "0" "441" "88" "652" "Uncharacterized protein;" "Oreochromis niloticus (Nile tilapia) (Tilapia nilotica)" "" "" "GO:0045454" "IEA:InterPro;cell redox homeostasis" "GO:0050660;GO:0016491" "IEA:InterPro;oxidoreductase activity;flavin adenine dinucleotide binding" "PF07992;PF00070" "Pyr_redox;Pyr_redox_2;1" "" "" "IPR013027;IPR016156;IPR001327;IPR004099;IPR023753" "Pyr_nucl-diS_OxRdtase_FAD/NAD;Pyr_OxRdtase_NAD-bd_dom;Pyr_nucl-diS_OxRdtase_dimer;FAD_pyr_nucl-diS_OxRdtase;FAD/NAD-linked_Rdtase_dimer"
"XLOC_000632" 4035.82635769468 0.154088202866172 0.0480847982062964 3.20450971230229 0.00135292725697498 0.0317390977349065 "TCONS_00003685" "2727" "712459" "gnl|BL_ORD_ID|712459" "Q4S8P8_TETNG" "475" "1222" "0" "1147" "2010" "348" "634" "1" "0" "254" "1" "288" "Chromosome 7 SCAF14703" " whole genome shotgun sequence.;" "Tetraodon nigroviridis (Spotted green pufferfish) (ChelonodonTetraodon nigroviridis (Spotted green pufferfish) (Chelonodonnigroviridis)" "" "" "GO:0045454" "IEA:InterPro;cell redox homeostasis" "GO:0050660;GO:0016491" "IEA:InterPro;oxidoreductase activity;flavin adenine dinucleotide binding" "PF07992" "1;Pyr_redox_2" "" "" "IPR013027;IPR016156;IPR004099;IPR023753"
"XLOC_000632" 4035.82635769468 0.154088202866172 0.0480847982062964 3.20450971230229 0.00135292725697498 0.0317390977349065 "TCONS_00003686" "2730" "516688" "gnl|BL_ORD_ID|516688" "I3K500_ORENI" "859" "2219" "0" "352" "2013" "69" "650" "1" "0" "457" "32" "584" "Uncharacterized protein;" "Oreochromis niloticus (Nile tilapia) (Tilapia nilotica)" "" "" "GO:0045454" "IEA:InterPro;cell redox homeostasis" "GO:0050660;GO:0016491" "IEA:InterPro;oxidoreductase activity;flavin adenine dinucleotide binding" "PF07992;PF00070" "Pyr_redox;Pyr_redox_2;1" "" "" "IPR013027;IPR016156;IPR001327;IPR004099;IPR023753" "Pyr_nucl-diS_OxRdtase_FAD/NAD;Pyr_OxRdtase_NAD-bd_dom;Pyr_nucl-diS_OxRdtase_dimer;FAD_pyr_nucl-diS_OxRdtase;FAD/NAD-linked_Rdtase_dimer"
"XLOC_000632" 4035.82635769468 0.154088202866172 0.0480847982062964 3.20450971230229 0.00135292725697498 0.0317390977349065 "TCONS_00003687" "2872" "516688" "gnl|BL_ORD_ID|516688" "I3K500_ORENI" "852" "2201" "0" "701" "2155" "168" "650" "2" "0" "433" "2" "485" "Uncharacterized protein;" "Oreochromis niloticus (Nile tilapia) (Tilapia nilotica)" "" "" "GO:0045454" "IEA:InterPro;cell redox homeostasis" "GO:0050660;GO:0016491" "IEA:InterPro;oxidoreductase activity;flavin adenine dinucleotide binding" "PF07992;PF00070" "Pyr_redox;Pyr_redox_2;1" "" "" "IPR013027;IPR016156;IPR001327;IPR004099;IPR023753" "Pyr_nucl-diS_OxRdtase_FAD/NAD;Pyr_OxRdtase_NAD-bd_dom;Pyr_nucl-diS_OxRdtase_dimer;FAD_pyr_nucl-diS_OxRdtase;FAD/NAD-linked_Rdtase_dimer"
"XLOC_000632" 4035.82635769468 0.154088202866172 0.0480847982062964 3.20450971230229 0.00135292725697498 0.0317390977349065 "TCONS_00003688" "2733" "516688" "gnl|BL_ORD_ID|516688" "I3K500_ORENI" "954" "2464" "0" "148" "2016" "1" "650" "1" "0" "505" "31" "652" "Uncharacterized protein;" "Oreochromis niloticus (Nile tilapia) (Tilapia nilotica)" "" "" "GO:0045454" "IEA:InterPro;cell redox homeostasis" "GO:0050660;GO:0016491" "IEA:InterPro;oxidoreductase activity;flavin adenine dinucleotide binding" "PF07992;PF00070" "Pyr_redox;Pyr_redox_2;1" "" "" "IPR013027;IPR016156;IPR001327;IPR004099;IPR023753" "Pyr_nucl-diS_OxRdtase_FAD/NAD;Pyr_OxRdtase_NAD-bd_dom;Pyr_nucl-diS_OxRdtase_dimer;FAD_pyr_nucl-diS_OxRdtase;FAD/NAD-linked_Rdtase_dimer"
"XLOC_000632" 4035.82635769468 0.154088202866172 0.0480847982062964 3.20450971230229 0.00135292725697498 0.0317390977349065 "TCONS_00003689" "2739" "309481" "gnl|BL_ORD_ID|309481" "G3QAE5_GASAC" "514" "1323" "0" "156" "1265" "1" "355" "3" "0" "270" "15" "370" "Uncharacterized protein;" "Gasterosteus aculeatus (Three-spined stickleback)" "" "" "GO:0045454" "IEA:InterPro;cell redox homeostasis" "GO:0050660;GO:0016491" "IEA:InterPro;oxidoreductase activity;flavin adenine dinucleotide binding" "PF07992;PF00070" "Pyr_redox;Pyr_redox_2;1" "" "" "IPR013027;IPR016156;IPR001327;IPR004099;IPR023753" "Pyr_nucl-diS_OxRdtase_FAD/NAD;Pyr_OxRdtase_NAD-bd_dom;Pyr_nucl-diS_OxRdtase_dimer;FAD_pyr_nucl-diS_OxRdtase;FAD/NAD-linked_Rdtase_dimer"
"XLOC_000632" 4035.82635769468 0.154088202866172 0.0480847982062964 3.20450971230229 0.00135292725697498 0.0317390977349065 "TCONS_00003690" "2747" "309481" "gnl|BL_ORD_ID|309481" "G3QAE5_GASAC" "804" "2074" "0" "163" "1767" "1" "520" "1" "0" "424" "15" "535" "Uncharacterized protein;" "Gasterosteus aculeatus (Three-spined stickleback)" "" "" "GO:0045454" "IEA:InterPro;cell redox homeostasis" "GO:0050660;GO:0016491" "IEA:InterPro;oxidoreductase activity;flavin adenine dinucleotide binding" "PF07992;PF00070" "Pyr_redox;Pyr_redox_2;1" "" "" "IPR013027;IPR016156;IPR001327;IPR004099;IPR023753" "Pyr_nucl-diS_OxRdtase_FAD/NAD;Pyr_OxRdtase_NAD-bd_dom;Pyr_nucl-diS_OxRdtase_dimer;FAD_pyr_nucl-diS_OxRdtase;FAD/NAD-linked_Rdtase_dimer"
"XLOC_000632" 4035.82635769468 0.154088202866172 0.0480847982062964 3.20450971230229 0.00135292725697498 0.0317390977349065 "TCONS_00003691" "2711" "516688" "gnl|BL_ORD_ID|516688" "I3K500_ORENI" "641" "1652" "0" "163" "1512" "1" "478" "1" "0" "338" "32" "480" "Uncharacterized protein;" "Oreochromis niloticus (Nile tilapia) (Tilapia nilotica)" "" "" "GO:0045454" "IEA:InterPro;cell redox homeostasis" "GO:0050660;GO:0016491" "IEA:InterPro;oxidoreductase activity;flavin adenine dinucleotide binding" "PF07992;PF00070" "Pyr_redox;Pyr_redox_2;1" "" "" "IPR013027;IPR016156;IPR001327;IPR004099;IPR023753" "Pyr_nucl-diS_OxRdtase_FAD/NAD;Pyr_OxRdtase_NAD-bd_dom;Pyr_nucl-diS_OxRdtase_dimer;FAD_pyr_nucl-diS_OxRdtase;FAD/NAD-linked_Rdtase_dimer"
"XLOC_000632" 4035.82635769468 0.154088202866172 0.0480847982062964 3.20450971230229 0.00135292725697498 0.0317390977349065 "TCONS_00003692" "2964" "516688" "gnl|BL_ORD_ID|516688" "I3K500_ORENI" "852" "2200" "0" "793" "2247" "168" "650" "1" "0" "433" "2" "485" "Uncharacterized protein;" "Oreochromis niloticus (Nile tilapia) (Tilapia nilotica)" "" "" "GO:0045454" "IEA:InterPro;cell redox homeostasis" "GO:0050660;GO:0016491" "IEA:InterPro;oxidoreductase activity;flavin adenine dinucleotide binding" "PF07992;PF00070" "Pyr_redox;Pyr_redox_2;1" "" "" "IPR013027;IPR016156;IPR001327;IPR004099;IPR023753" "Pyr_nucl-diS_OxRdtase_FAD/NAD;Pyr_OxRdtase_NAD-bd_dom;Pyr_nucl-diS_OxRdtase_dimer;FAD_pyr_nucl-diS_OxRdtase;FAD/NAD-linked_Rdtase_dimer"
"XLOC_000632" 4035.82635769468 0.154088202866172 0.0480847982062964 3.20450971230229 0.00135292725697498 0.0317390977349065 "TCONS_00003693" "2707" "516688" "gnl|BL_ORD_ID|516688" "I3K500_ORENI" "901" "2327" "0" "251" "1990" "43" "650" "2" "0" "476" "32" "610" "Uncharacterized protein;" "Oreochromis niloticus (Nile tilapia) (Tilapia nilotica)" "" "" "GO:0045454" "IEA:InterPro;cell redox homeostasis" "GO:0050660;GO:0016491" "IEA:InterPro;oxidoreductase activity;flavin adenine dinucleotide binding" "PF07992;PF00070" "Pyr_redox;Pyr_redox_2;1" "" "" "IPR013027;IPR016156;IPR001327;IPR004099;IPR023753" "Pyr_nucl-diS_OxRdtase_FAD/NAD;Pyr_OxRdtase_NAD-bd_dom;Pyr_nucl-diS_OxRdtase_dimer;FAD_pyr_nucl-diS_OxRdtase;FAD/NAD-linked_Rdtase_dimer"
"XLOC_000632" 4035.82635769468 0.154088202866172 0.0480847982062964 3.20450971230229 0.00135292725697498 0.0317390977349065 "TCONS_00003694" "3030" "516688" "gnl|BL_ORD_ID|516688" "I3K500_ORENI" "853" "2203" "0" "859" "2313" "168" "650" "1" "0" "433" "2" "485" "Uncharacterized protein;" "Oreochromis niloticus (Nile tilapia) (Tilapia nilotica)" "" "" "GO:0045454" "IEA:InterPro;cell redox homeostasis" "GO:0050660;GO:0016491" "IEA:InterPro;oxidoreductase activity;flavin adenine dinucleotide binding" "PF07992;PF00070" "Pyr_redox;Pyr_redox_2;1" "" "" "IPR013027;IPR016156;IPR001327;IPR004099;IPR023753" "Pyr_nucl-diS_OxRdtase_FAD/NAD;Pyr_OxRdtase_NAD-bd_dom;Pyr_nucl-diS_OxRdtase_dimer;FAD_pyr_nucl-diS_OxRdtase;FAD/NAD-linked_Rdtase_dimer"
"XLOC_000632" 4035.82635769468 0.154088202866172 0.0480847982062964 3.20450971230229 0.00135292725697498 0.0317390977349065 "TCONS_00003695" "4290" "516688" "gnl|BL_ORD_ID|516688" "I3K500_ORENI" "851" "2197" "0" "2119" "3573" "168" "650" "1" "0" "433" "2" "485" "Uncharacterized protein;" "Oreochromis niloticus (Nile tilapia) (Tilapia nilotica)" "" "" "GO:0045454" "IEA:InterPro;cell redox homeostasis" "GO:0050660;GO:0016491" "IEA:InterPro;oxidoreductase activity;flavin adenine dinucleotide binding" "PF07992;PF00070" "Pyr_redox;Pyr_redox_2;1" "" "" "IPR013027;IPR016156;IPR001327;IPR004099;IPR023753" "Pyr_nucl-diS_OxRdtase_FAD/NAD;Pyr_OxRdtase_NAD-bd_dom;Pyr_nucl-diS_OxRdtase_dimer;FAD_pyr_nucl-diS_OxRdtase;FAD/NAD-linked_Rdtase_dimer"
"XLOC_000632" 4035.82635769468 0.154088202866172 0.0480847982062964 3.20450971230229 0.00135292725697498 0.0317390977349065 "TCONS_00003696" "3235" "516688" "gnl|BL_ORD_ID|516688" "I3K500_ORENI" "851" "2197" "0" "1064" "2518" "168" "650" "2" "0" "433" "2" "485" "Uncharacterized protein;" "Oreochromis niloticus (Nile tilapia) (Tilapia nilotica)" "" "" "GO:0045454" "IEA:InterPro;cell redox homeostasis" "GO:0050660;GO:0016491" "IEA:InterPro;oxidoreductase activity;flavin adenine dinucleotide binding" "PF07992;PF00070" "Pyr_redox;Pyr_redox_2;1" "" "" "IPR013027;IPR016156;IPR001327;IPR004099;IPR023753" "Pyr_nucl-diS_OxRdtase_FAD/NAD;Pyr_OxRdtase_NAD-bd_dom;Pyr_nucl-diS_OxRdtase_dimer;FAD_pyr_nucl-diS_OxRdtase;FAD/NAD-linked_Rdtase_dimer"
"XLOC_000632" 4035.82635769468 0.154088202866172 0.0480847982062964 3.20450971230229 0.00135292725697498 0.0317390977349065 "TCONS_00003697" "3832" "516688" "gnl|BL_ORD_ID|516688" "I3K500_ORENI" "847" "2188" "0" "1667" "3115" "170" "650" "2" "0" "432" "2" "483" "Uncharacterized protein;" "Oreochromis niloticus (Nile tilapia) (Tilapia nilotica)" "" "" "GO:0045454" "IEA:InterPro;cell redox homeostasis" "GO:0050660;GO:0016491" "IEA:InterPro;oxidoreductase activity;flavin adenine dinucleotide binding" "PF07992;PF00070" "Pyr_redox;Pyr_redox_2;1" "" "" "IPR013027;IPR016156;IPR001327;IPR004099;IPR023753" "Pyr_nucl-diS_OxRdtase_FAD/NAD;Pyr_OxRdtase_NAD-bd_dom;Pyr_nucl-diS_OxRdtase_dimer;FAD_pyr_nucl-diS_OxRdtase;FAD/NAD-linked_Rdtase_dimer"
"XLOC_000632" 4035.82635769468 0.154088202866172 0.0480847982062964 3.20450971230229 0.00135292725697498 0.0317390977349065 "TCONS_00003698" "3096" "516688" "gnl|BL_ORD_ID|516688" "I3K500_ORENI" "853" "2202" "0" "925" "2379" "168" "650" "1" "0" "433" "2" "485" "Uncharacterized protein;" "Oreochromis niloticus (Nile tilapia) (Tilapia nilotica)" "" "" "GO:0045454" "IEA:InterPro;cell redox homeostasis" "GO:0050660;GO:0016491" "IEA:InterPro;oxidoreductase activity;flavin adenine dinucleotide binding" "PF07992;PF00070" "Pyr_redox;Pyr_redox_2;1" "" "" "IPR013027;IPR016156;IPR001327;IPR004099;IPR023753" "Pyr_nucl-diS_OxRdtase_FAD/NAD;Pyr_OxRdtase_NAD-bd_dom;Pyr_nucl-diS_OxRdtase_dimer;FAD_pyr_nucl-diS_OxRdtase;FAD/NAD-linked_Rdtase_dimer"
"XLOC_000632" 4035.82635769468 0.154088202866172 0.0480847982062964 3.20450971230229 0.00135292725697498 0.0317390977349065 "TCONS_00003699" "5045" "516688" "gnl|BL_ORD_ID|516688" "I3K500_ORENI" "847" "2188" "0" "2880" "4328" "170" "650" "3" "0" "432" "2" "483" "Uncharacterized protein;" "Oreochromis niloticus (Nile tilapia) (Tilapia nilotica)" "" "" "GO:0045454" "IEA:InterPro;cell redox homeostasis" "GO:0050660;GO:0016491" "IEA:InterPro;oxidoreductase activity;flavin adenine dinucleotide binding" "PF07992;PF00070" "Pyr_redox;Pyr_redox_2;1" "" "" "IPR013027;IPR016156;IPR001327;IPR004099;IPR023753" "Pyr_nucl-diS_OxRdtase_FAD/NAD;Pyr_OxRdtase_NAD-bd_dom;Pyr_nucl-diS_OxRdtase_dimer;FAD_pyr_nucl-diS_OxRdtase;FAD/NAD-linked_Rdtase_dimer"
"XLOC_000632" 4035.82635769468 0.154088202866172 0.0480847982062964 3.20450971230229 0.00135292725697498 0.0317390977349065 "TCONS_00003700" "3380" "516688" "gnl|BL_ORD_ID|516688" "I3K500_ORENI" "851" "2197" "0" "1209" "2663" "168" "650" "3" "0" "433" "2" "485" "Uncharacterized protein;" "Oreochromis niloticus (Nile tilapia) (Tilapia nilotica)" "" "" "GO:0045454" "IEA:InterPro;cell redox homeostasis" "GO:0050660;GO:0016491" "IEA:InterPro;oxidoreductase activity;flavin adenine dinucleotide binding" "PF07992;PF00070" "Pyr_redox;Pyr_redox_2;1" "" "" "IPR013027;IPR016156;IPR001327;IPR004099;IPR023753" "Pyr_nucl-diS_OxRdtase_FAD/NAD;Pyr_OxRdtase_NAD-bd_dom;Pyr_nucl-diS_OxRdtase_dimer;FAD_pyr_nucl-diS_OxRdtase;FAD/NAD-linked_Rdtase_dimer"
"XLOC_000632" 4035.82635769468 0.154088202866172 0.0480847982062964 3.20450971230229 0.00135292725697498 0.0317390977349065 "TCONS_00003701" "3578" "516688" "gnl|BL_ORD_ID|516688" "I3K500_ORENI" "847" "2188" "0" "1413" "2861" "170" "650" "3" "0" "432" "2" "483" "Uncharacterized protein;" "Oreochromis niloticus (Nile tilapia) (Tilapia nilotica)" "" "" "GO:0045454" "IEA:InterPro;cell redox homeostasis" "GO:0050660;GO:0016491" "IEA:InterPro;oxidoreductase activity;flavin adenine dinucleotide binding" "PF07992;PF00070" "Pyr_redox;Pyr_redox_2;1" "" "" "IPR013027;IPR016156;IPR001327;IPR004099;IPR023753" "Pyr_nucl-diS_OxRdtase_FAD/NAD;Pyr_OxRdtase_NAD-bd_dom;Pyr_nucl-diS_OxRdtase_dimer;FAD_pyr_nucl-diS_OxRdtase;FAD/NAD-linked_Rdtase_dimer"
"XLOC_000632" 4035.82635769468 0.154088202866172 0.0480847982062964 3.20450971230229 0.00135292725697498 0.0317390977349065 "TCONS_00003702" "2839" "516688" "gnl|BL_ORD_ID|516688" "I3K500_ORENI" "964" "2491" "0" "182" "2122" "1" "650" "2" "0" "509" "7" "652" "Uncharacterized protein;" "Oreochromis niloticus (Nile tilapia) (Tilapia nilotica)" "" "" "GO:0045454" "IEA:InterPro;cell redox homeostasis" "GO:0050660;GO:0016491" "IEA:InterPro;oxidoreductase activity;flavin adenine dinucleotide binding" "PF07992;PF00070" "Pyr_redox;Pyr_redox_2;1" "" "" "IPR013027;IPR016156;IPR001327;IPR004099;IPR023753" "Pyr_nucl-diS_OxRdtase_FAD/NAD;Pyr_OxRdtase_NAD-bd_dom;Pyr_nucl-diS_OxRdtase_dimer;FAD_pyr_nucl-diS_OxRdtase;FAD/NAD-linked_Rdtase_dimer"
"XLOC_000632" 4035.82635769468 0.154088202866172 0.0480847982062964 3.20450971230229 0.00135292725697498 0.0317390977349065 "TCONS_00003703" "2766" "516689" "gnl|BL_ORD_ID|516689" "I3K501_ORENI" "853" "2202" "0" "595" "2049" "248" "730" "1" "0" "433" "2" "485" "Uncharacterized protein;" "Oreochromis niloticus (Nile tilapia) (Tilapia nilotica)" "" "" "GO:0045454" "IEA:InterPro;cell redox homeostasis" "GO:0050660;GO:0016491" "IEA:InterPro;oxidoreductase activity;flavin adenine dinucleotide binding" "PF07992;PF00070" "Pyr_redox;Pyr_redox_2;1" "" "" "IPR013027;IPR016156;IPR001327;IPR004099;IPR023753" "Pyr_nucl-diS_OxRdtase_FAD/NAD;Pyr_OxRdtase_NAD-bd_dom;Pyr_nucl-diS_OxRdtase_dimer;FAD_pyr_nucl-diS_OxRdtase;FAD/NAD-linked_Rdtase_dimer"
"XLOC_000632" 4035.82635769468 0.154088202866172 0.0480847982062964 3.20450971230229 0.00135292725697498 0.0317390977349065 "TCONS_00003704" "2986" "516688" "gnl|BL_ORD_ID|516688" "I3K500_ORENI" "852" "2200" "0" "815" "2269" "168" "650" "2" "0" "433" "2" "485" "Uncharacterized protein;" "Oreochromis niloticus (Nile tilapia) (Tilapia nilotica)" "" "" "GO:0045454" "IEA:InterPro;cell redox homeostasis" "GO:0050660;GO:0016491" "IEA:InterPro;oxidoreductase activity;flavin adenine dinucleotide binding" "PF07992;PF00070" "Pyr_redox;Pyr_redox_2;1" "" "" "IPR013027;IPR016156;IPR001327;IPR004099;IPR023753" "Pyr_nucl-diS_OxRdtase_FAD/NAD;Pyr_OxRdtase_NAD-bd_dom;Pyr_nucl-diS_OxRdtase_dimer;FAD_pyr_nucl-diS_OxRdtase;FAD/NAD-linked_Rdtase_dimer"
"XLOC_000632" 4035.82635769468 0.154088202866172 0.0480847982062964 3.20450971230229 0.00135292725697498 0.0317390977349065 "TCONS_00003705" "2790" "516688" "gnl|BL_ORD_ID|516688" "I3K500_ORENI" "954" "2464" "0" "208" "2073" "1" "650" "1" "0" "502" "32" "652" "Uncharacterized protein;" "Oreochromis niloticus (Nile tilapia) (Tilapia nilotica)" "" "" "GO:0045454" "IEA:InterPro;cell redox homeostasis" "GO:0050660;GO:0016491" "IEA:InterPro;oxidoreductase activity;flavin adenine dinucleotide binding" "PF07992;PF00070" "Pyr_redox;Pyr_redox_2;1" "" "" "IPR013027;IPR016156;IPR001327;IPR004099;IPR023753" "Pyr_nucl-diS_OxRdtase_FAD/NAD;Pyr_OxRdtase_NAD-bd_dom;Pyr_nucl-diS_OxRdtase_dimer;FAD_pyr_nucl-diS_OxRdtase;FAD/NAD-linked_Rdtase_dimer"
"XLOC_000632" 4035.82635769468 0.154088202866172 0.0480847982062964 3.20450971230229 0.00135292725697498 0.0317390977349065 "TCONS_00003706" "3336" "516688" "gnl|BL_ORD_ID|516688" "I3K500_ORENI" "853" "2203" "0" "1165" "2619" "168" "650" "1" "0" "433" "2" "485" "Uncharacterized protein;" "Oreochromis niloticus (Nile tilapia) (Tilapia nilotica)" "" "" "GO:0045454" "IEA:InterPro;cell redox homeostasis" "GO:0050660;GO:0016491" "IEA:InterPro;oxidoreductase activity;flavin adenine dinucleotide binding" "PF07992;PF00070" "Pyr_redox;Pyr_redox_2;1" "" "" "IPR013027;IPR016156;IPR001327;IPR004099;IPR023753" "Pyr_nucl-diS_OxRdtase_FAD/NAD;Pyr_OxRdtase_NAD-bd_dom;Pyr_nucl-diS_OxRdtase_dimer;FAD_pyr_nucl-diS_OxRdtase;FAD/NAD-linked_Rdtase_dimer"
"XLOC_000632" 4035.82635769468 0.154088202866172 0.0480847982062964 3.20450971230229 0.00135292725697498 0.0317390977349065 "TCONS_00003707" "3448" "516688" "gnl|BL_ORD_ID|516688" "I3K500_ORENI" "854" "2205" "0" "1277" "2731" "168" "650" "2" "0" "433" "2" "485" "Uncharacterized protein;" "Oreochromis niloticus (Nile tilapia) (Tilapia nilotica)" "" "" "GO:0045454" "IEA:InterPro;cell redox homeostasis" "GO:0050660;GO:0016491" "IEA:InterPro;oxidoreductase activity;flavin adenine dinucleotide binding" "PF07992;PF00070" "Pyr_redox;Pyr_redox_2;1" "" "" "IPR013027;IPR016156;IPR001327;IPR004099;IPR023753" "Pyr_nucl-diS_OxRdtase_FAD/NAD;Pyr_OxRdtase_NAD-bd_dom;Pyr_nucl-diS_OxRdtase_dimer;FAD_pyr_nucl-diS_OxRdtase;FAD/NAD-linked_Rdtase_dimer"
"XLOC_000632" 4035.82635769468 0.154088202866172 0.0480847982062964 3.20450971230229 0.00135292725697498 0.0317390977349065 "TCONS_00003708" "5221" "516688" "gnl|BL_ORD_ID|516688" "I3K500_ORENI" "847" "2188" "0" "3056" "4504" "170" "650" "2" "0" "432" "2" "483" "Uncharacterized protein;" "Oreochromis niloticus (Nile tilapia) (Tilapia nilotica)" "" "" "GO:0045454" "IEA:InterPro;cell redox homeostasis" "GO:0050660;GO:0016491" "IEA:InterPro;oxidoreductase activity;flavin adenine dinucleotide binding" "PF07992;PF00070" "Pyr_redox;Pyr_redox_2;1" "" "" "IPR013027;IPR016156;IPR001327;IPR004099;IPR023753" "Pyr_nucl-diS_OxRdtase_FAD/NAD;Pyr_OxRdtase_NAD-bd_dom;Pyr_nucl-diS_OxRdtase_dimer;FAD_pyr_nucl-diS_OxRdtase;FAD/NAD-linked_Rdtase_dimer"
"XLOC_000632" 4035.82635769468 0.154088202866172 0.0480847982062964 3.20450971230229 0.00135292725697498 0.0317390977349065 "TCONS_00003709" "4362" "516688" "gnl|BL_ORD_ID|516688" "I3K500_ORENI" "851" "2196" "0" "2191" "3645" "168" "650" "1" "0" "433" "2" "485" "Uncharacterized protein;" "Oreochromis niloticus (Nile tilapia) (Tilapia nilotica)" "" "" "GO:0045454" "IEA:InterPro;cell redox homeostasis" "GO:0050660;GO:0016491" "IEA:InterPro;oxidoreductase activity;flavin adenine dinucleotide binding" "PF07992;PF00070" "Pyr_redox;Pyr_redox_2;1" "" "" "IPR013027;IPR016156;IPR001327;IPR004099;IPR023753" "Pyr_nucl-diS_OxRdtase_FAD/NAD;Pyr_OxRdtase_NAD-bd_dom;Pyr_nucl-diS_OxRdtase_dimer;FAD_pyr_nucl-diS_OxRdtase;FAD/NAD-linked_Rdtase_dimer"
"XLOC_000632" 4035.82635769468 0.154088202866172 0.0480847982062964 3.20450971230229 0.00135292725697498 0.0317390977349065 "TCONS_00003710" "3703" "516688" "gnl|BL_ORD_ID|516688" "I3K500_ORENI" "851" "2197" "0" "1532" "2986" "168" "650" "2" "0" "433" "2" "485" "Uncharacterized protein;" "Oreochromis niloticus (Nile tilapia) (Tilapia nilotica)" "" "" "GO:0045454" "IEA:InterPro;cell redox homeostasis" "GO:0050660;GO:0016491" "IEA:InterPro;oxidoreductase activity;flavin adenine dinucleotide binding" "PF07992;PF00070" "Pyr_redox;Pyr_redox_2;1" "" "" "IPR013027;IPR016156;IPR001327;IPR004099;IPR023753" "Pyr_nucl-diS_OxRdtase_FAD/NAD;Pyr_OxRdtase_NAD-bd_dom;Pyr_nucl-diS_OxRdtase_dimer;FAD_pyr_nucl-diS_OxRdtase;FAD/NAD-linked_Rdtase_dimer"
"XLOC_000632" 4035.82635769468 0.154088202866172 0.0480847982062964 3.20450971230229 0.00135292725697498 0.0317390977349065 "TCONS_00003711" "3476" "516688" "gnl|BL_ORD_ID|516688" "I3K500_ORENI" "854" "2204" "0" "1305" "2759" "168" "650" "3" "0" "433" "2" "485" "Uncharacterized protein;" "Oreochromis niloticus (Nile tilapia) (Tilapia nilotica)" "" "" "GO:0045454" "IEA:InterPro;cell redox homeostasis" "GO:0050660;GO:0016491" "IEA:InterPro;oxidoreductase activity;flavin adenine dinucleotide binding" "PF07992;PF00070" "Pyr_redox;Pyr_redox_2;1" "" "" "IPR013027;IPR016156;IPR001327;IPR004099;IPR023753" "Pyr_nucl-diS_OxRdtase_FAD/NAD;Pyr_OxRdtase_NAD-bd_dom;Pyr_nucl-diS_OxRdtase_dimer;FAD_pyr_nucl-diS_OxRdtase;FAD/NAD-linked_Rdtase_dimer"
"XLOC_000632" 4035.82635769468 0.154088202866172 0.0480847982062964 3.20450971230229 0.00135292725697498 0.0317390977349065 "TCONS_00003712" "3187" "516688" "gnl|BL_ORD_ID|516688" "I3K500_ORENI" "854" "2205" "0" "1016" "2470" "168" "650" "2" "0" "433" "2" "485" "Uncharacterized protein;" "Oreochromis niloticus (Nile tilapia) (Tilapia nilotica)" "" "" "GO:0045454" "IEA:InterPro;cell redox homeostasis" "GO:0050660;GO:0016491" "IEA:InterPro;oxidoreductase activity;flavin adenine dinucleotide binding" "PF07992;PF00070" "Pyr_redox;Pyr_redox_2;1" "" "" "IPR013027;IPR016156;IPR001327;IPR004099;IPR023753" "Pyr_nucl-diS_OxRdtase_FAD/NAD;Pyr_OxRdtase_NAD-bd_dom;Pyr_nucl-diS_OxRdtase_dimer;FAD_pyr_nucl-diS_OxRdtase;FAD/NAD-linked_Rdtase_dimer"
"XLOC_000632" 4035.82635769468 0.154088202866172 0.0480847982062964 3.20450971230229 0.00135292725697498 0.0317390977349065 "TCONS_00003713" "3345" "516688" "gnl|BL_ORD_ID|516688" "I3K500_ORENI" "854" "2204" "0" "1174" "2628" "168" "650" "1" "0" "433" "2" "485" "Uncharacterized protein;" "Oreochromis niloticus (Nile tilapia) (Tilapia nilotica)" "" "" "GO:0045454" "IEA:InterPro;cell redox homeostasis" "GO:0050660;GO:0016491" "IEA:InterPro;oxidoreductase activity;flavin adenine dinucleotide binding" "PF07992;PF00070" "Pyr_redox;Pyr_redox_2;1" "" "" "IPR013027;IPR016156;IPR001327;IPR004099;IPR023753" "Pyr_nucl-diS_OxRdtase_FAD/NAD;Pyr_OxRdtase_NAD-bd_dom;Pyr_nucl-diS_OxRdtase_dimer;FAD_pyr_nucl-diS_OxRdtase;FAD/NAD-linked_Rdtase_dimer"
"XLOC_000632" 4035.82635769468 0.154088202866172 0.0480847982062964 3.20450971230229 0.00135292725697498 0.0317390977349065 "TCONS_00003714" "4160" "516689" "gnl|BL_ORD_ID|516689" "I3K501_ORENI" "855" "2208" "0" "1989" "3443" "248" "730" "3" "0" "433" "2" "485" "Uncharacterized protein;" "Oreochromis niloticus (Nile tilapia) (Tilapia nilotica)" "" "" "GO:0045454" "IEA:InterPro;cell redox homeostasis" "GO:0050660;GO:0016491" "IEA:InterPro;oxidoreductase activity;flavin adenine dinucleotide binding" "PF07992;PF00070" "Pyr_redox;Pyr_redox_2;1" "" "" "IPR013027;IPR016156;IPR001327;IPR004099;IPR023753" "Pyr_nucl-diS_OxRdtase_FAD/NAD;Pyr_OxRdtase_NAD-bd_dom;Pyr_nucl-diS_OxRdtase_dimer;FAD_pyr_nucl-diS_OxRdtase;FAD/NAD-linked_Rdtase_dimer"
"XLOC_000632" 4035.82635769468 0.154088202866172 0.0480847982062964 3.20450971230229 0.00135292725697498 0.0317390977349065 "TCONS_00003715" "666" "309481" "gnl|BL_ORD_ID|309481" "G3QAE5_GASAC" "140" "351" "1.61885e-36" "302" "640" "1" "117" "2" "0" "68" "4" "117" "Uncharacterized protein;" "Gasterosteus aculeatus (Three-spined stickleback)" "" "" "GO:0045454" "IEA:InterPro;cell redox homeostasis" "GO:0050660;GO:0016491" "IEA:InterPro;oxidoreductase activity;flavin adenine dinucleotide binding" "PF07992;PF00070" "Pyr_redox;Pyr_redox_2;1" "" "" "IPR013027;IPR016156;IPR001327;IPR004099;IPR023753" "Pyr_nucl-diS_OxRdtase_FAD/NAD;Pyr_OxRdtase_NAD-bd_dom;Pyr_nucl-diS_OxRdtase_dimer;FAD_pyr_nucl-diS_OxRdtase;FAD/NAD-linked_Rdtase_dimer"
"XLOC_000632" 4035.82635769468 0.154088202866172 0.0480847982062964 3.20450971230229 0.00135292725697498 0.0317390977349065 "TCONS_00003716" "711" "309481" "gnl|BL_ORD_ID|309481" "G3QAE5_GASAC" "141" "353" "1.34494e-36" "182" "547" "1" "123" "2" "0" "71" "7" "126" "Uncharacterized protein;" "Gasterosteus aculeatus (Three-spined stickleback)" "" "" "GO:0045454" "IEA:InterPro;cell redox homeostasis" "GO:0050660;GO:0016491" "IEA:InterPro;oxidoreductase activity;flavin adenine dinucleotide binding" "PF07992;PF00070" "Pyr_redox;Pyr_redox_2;1" "" "" "IPR013027;IPR016156;IPR001327;IPR004099;IPR023753" "Pyr_nucl-diS_OxRdtase_FAD/NAD;Pyr_OxRdtase_NAD-bd_dom;Pyr_nucl-diS_OxRdtase_dimer;FAD_pyr_nucl-diS_OxRdtase;FAD/NAD-linked_Rdtase_dimer"
"XLOC_000632" 4035.82635769468 0.154088202866172 0.0480847982062964 3.20450971230229 0.00135292725697498 0.0317390977349065 "TCONS_00003717" "390" "309477" "gnl|BL_ORD_ID|309477" "G3QAE1_GASAC" "99" "246" "5.28564e-23" "163" "384" "1" "74" "1" "0" "45" "0" "74" "Uncharacterized protein;" "Gasterosteus aculeatus (Three-spined stickleback)" "" "" "GO:0045454" "IEA:InterPro;cell redox homeostasis" "GO:0050660;GO:0016491" "IEA:InterPro;oxidoreductase activity;flavin adenine dinucleotide binding" "PF07992;PF00070" "Pyr_redox;Pyr_redox_2;1" "" "" "IPR013027;IPR016156;IPR001327;IPR004099;IPR023753" "Pyr_nucl-diS_OxRdtase_FAD/NAD;Pyr_OxRdtase_NAD-bd_dom;Pyr_nucl-diS_OxRdtase_dimer;FAD_pyr_nucl-diS_OxRdtase;FAD/NAD-linked_Rdtase_dimer"
"XLOC_000660" 70.5896458890642 -0.603812725906755 0.121608161160807 -4.96523193955963 6.8619012266491e-07 0.000108705923742863 "TCONS_00003877" "3231" "865783" "gnl|BL_ORD_ID|865783" "T1DLL7_CROHD" "66" "159" "3.57112e-10" "1971" "2069" "144" "176" "-2" "0" "31" "0" "33" "Ras-related protein rab-4b;" "Crotalus horridus (Timber rattlesnake)" "" "" "GO:0007264;GO:0015031" "IEA:InterPro;protein transport;small GTPase mediated signal transduction" "GO:0005525" "IEA:UniProtKB-KW;GTP binding" "PF00071" "1;Ras" "" "" "IPR001806;IPR005225;IPR003579;IPR027417" "Small_GTPase_Rab_type;Small_GTPase;Small_GTP-bd_dom;P-loop_NTPase"
"XLOC_000660" 70.5896458890642 -0.603812725906755 0.121608161160807 -4.96523193955963 6.8619012266491e-07 0.000108705923742863 "TCONS_00003878" "2624" "865783" "gnl|BL_ORD_ID|865783" "T1DLL7_CROHD" "66" "159" "2.72621e-10" "1789" "1887" "144" "176" "-3" "0" "31" "0" "33" "Ras-related protein rab-4b;" "Crotalus horridus (Timber rattlesnake)" "" "" "GO:0007264;GO:0015031" "IEA:InterPro;protein transport;small GTPase mediated signal transduction" "GO:0005525" "IEA:UniProtKB-KW;GTP binding" "PF00071" "1;Ras" "" "" "IPR001806;IPR005225;IPR003579;IPR027417" "Small_GTPase_Rab_type;Small_GTPase;Small_GTP-bd_dom;P-loop_NTPase"
"XLOC_000685" 31.4719284888136 -0.344623198614375 0.0998459372990292 -3.45154953658516 0.000557377430681508 0.0178652428799253 "TCONS_00004058" "7951" "898531" "gnl|BL_ORD_ID|898531" "U3JN23_FICAL" "1164" "3011" "0" "199" "2469" "1" "791" "1" "0" "575" "42" "795" "Uncharacterized protein;" "Ficedula albicollis (Collared flycatcher) (Muscicapa albicollis)" "GO:0005634" "IEA:InterPro;nucleus" "GO:0006355" "IEA:InterPro;regulation of transcription" " DNA-templated" "GO:0046872;GO:0003677" "IEA:InterPro;DNA binding;metal ion binding" "PF04704;PF00096" "1;zf-C2H2;2;Zfx_Zfy_act" "" "" "IPR015880;IPR006794;IPR007087;IPR013087"
"XLOC_000685" 31.4719284888136 -0.344623198614375 0.0998459372990292 -3.45154953658516 0.000557377430681508 0.0178652428799253 "TCONS_00004059" "7885" "898531" "gnl|BL_ORD_ID|898531" "U3JN23_FICAL" "1160" "2999" "0" "130" "2403" "1" "791" "1" "0" "575" "43" "796" "Uncharacterized protein;" "Ficedula albicollis (Collared flycatcher) (Muscicapa albicollis)" "GO:0005634" "IEA:InterPro;nucleus" "GO:0006355" "IEA:InterPro;regulation of transcription" " DNA-templated" "GO:0046872;GO:0003677" "IEA:InterPro;DNA binding;metal ion binding" "PF04704;PF00096" "1;zf-C2H2;2;Zfx_Zfy_act" "" "" "IPR015880;IPR006794;IPR007087;IPR013087"
"XLOC_000685" 31.4719284888136 -0.344623198614375 0.0998459372990292 -3.45154953658516 0.000557377430681508 0.0178652428799253 "TCONS_00004060" "7918" "642790" "gnl|BL_ORD_ID|642790" "M7BFX2_CHEMY" "1120" "2896" "0" "268" "2436" "163" "917" "1" "0" "552" "40" "759" "Uncharacterized protein;" "Chelonia mydas (Green sea-turtle) (Chelonia agassizi)" "GO:0005634" "IEA:InterPro;nucleus" "GO:0006355" "IEA:InterPro;regulation of transcription" " DNA-templated" "GO:0046872;GO:0003677" "IEA:InterPro;DNA binding;metal ion binding" "PF04704;PF00096" "1;zf-C2H2;2;Zfx_Zfy_act" "" "" "IPR015880;IPR006794;IPR007087;IPR013087"
"XLOC_000685" 31.4719284888136 -0.344623198614375 0.0998459372990292 -3.45154953658516 0.000557377430681508 0.0178652428799253 "TCONS_00004061" "7788" "898531" "gnl|BL_ORD_ID|898531" "U3JN23_FICAL" "1084" "2802" "0" "192" "2306" "1" "791" "3" "0" "541" "92" "794" "Uncharacterized protein;" "Ficedula albicollis (Collared flycatcher) (Muscicapa albicollis)" "GO:0005634" "IEA:InterPro;nucleus" "GO:0006355" "IEA:InterPro;regulation of transcription" " DNA-templated" "GO:0046872;GO:0003677" "IEA:InterPro;DNA binding;metal ion binding" "PF04704;PF00096" "1;zf-C2H2;2;Zfx_Zfy_act" "" "" "IPR015880;IPR006794;IPR007087;IPR013087"
"XLOC_000685" 31.4719284888136 -0.344623198614375 0.0998459372990292 -3.45154953658516 0.000557377430681508 0.0178652428799253 "TCONS_00004062" "7947" "898531" "gnl|BL_ORD_ID|898531" "U3JN23_FICAL" "1160" "2999" "0" "192" "2465" "1" "791" "3" "0" "575" "43" "796" "Uncharacterized protein;" "Ficedula albicollis (Collared flycatcher) (Muscicapa albicollis)" "GO:0005634" "IEA:InterPro;nucleus" "GO:0006355" "IEA:InterPro;regulation of transcription" " DNA-templated" "GO:0046872;GO:0003677" "IEA:InterPro;DNA binding;metal ion binding" "PF04704;PF00096" "1;zf-C2H2;2;Zfx_Zfy_act" "" "" "IPR015880;IPR006794;IPR007087;IPR013087"
"XLOC_000685" 31.4719284888136 -0.344623198614375 0.0998459372990292 -3.45154953658516 0.000557377430681508 0.0178652428799253 "TCONS_00004063" "8047" "642790" "gnl|BL_ORD_ID|642790" "M7BFX2_CHEMY" "928" "2396" "0" "970" "2562" "382" "916" "1" "0" "436" "4" "535" "Uncharacterized protein;" "Chelonia mydas (Green sea-turtle) (Chelonia agassizi)" "GO:0005634" "IEA:InterPro;nucleus" "GO:0006355" "IEA:InterPro;regulation of transcription" " DNA-templated" "GO:0046872;GO:0003677" "IEA:InterPro;DNA binding;metal ion binding" "PF04704;PF00096" "1;zf-C2H2;2;Zfx_Zfy_act" "" "" "IPR015880;IPR006794;IPR007087;IPR013087"
"XLOC_000685" 31.4719284888136 -0.344623198614375 0.0998459372990292 -3.45154953658516 0.000557377430681508 0.0178652428799253 "TCONS_00004064" "7885" "642790" "gnl|BL_ORD_ID|642790" "M7BFX2_CHEMY" "926" "2391" "0" "817" "2400" "385" "916" "1" "0" "435" "4" "532" "Uncharacterized protein;" "Chelonia mydas (Green sea-turtle) (Chelonia agassizi)" "GO:0005634" "IEA:InterPro;nucleus" "GO:0006355" "IEA:InterPro;regulation of transcription" " DNA-templated" "GO:0046872;GO:0003677" "IEA:InterPro;DNA binding;metal ion binding" "PF04704;PF00096" "1;zf-C2H2;2;Zfx_Zfy_act" "" "" "IPR015880;IPR006794;IPR007087;IPR013087"
"XLOC_000685" 31.4719284888136 -0.344623198614375 0.0998459372990292 -3.45154953658516 0.000557377430681508 0.0178652428799253 "TCONS_00004065" "7990" "824625" "gnl|BL_ORD_ID|824625" "R0LND7_ANAPL" "785" "2025" "0" "1195" "2508" "342" "779" "1" "0" "368" "0" "438" "Zinc finger protein 711;" "Anas platyrhynchos (Domestic duck) (Anas boschas)" "GO:0005634" "IEA:InterPro;nucleus" "GO:0006355" "IEA:InterPro;regulation of transcription" " DNA-templated" "GO:0046872;GO:0003677" "IEA:InterPro;DNA binding;metal ion binding" "PF04704;PF00096" "1;zf-C2H2;2;Zfx_Zfy_act" "" "" "IPR015880;IPR006794;IPR007087;IPR013087"
"XLOC_000685" 31.4719284888136 -0.344623198614375 0.0998459372990292 -3.45154953658516 0.000557377430681508 0.0178652428799253 "TCONS_00004066" "7987" "334846" "gnl|BL_ORD_ID|334846" "H0YW69_TAEGU" "787" "2032" "0" "1180" "2505" "328" "769" "1" "0" "368" "0" "442" "Uncharacterized protein;" "Taeniopygia guttata (Zebra finch) (Poephila guttata)" "GO:0005634" "nucleus;IEA:Ensembl" "GO:0045893" "positive regulation of transcription" " DNA-templated;IEA:Ensembl" "GO:0046872;GO:0043565" "IEA:InterPro;sequence-specific DNA binding;IEA:Ensembl;metal ion binding" "PF04704;PF00096" "1;zf-C2H2;Zfx_Zfy_act" "" "" "IPR015880;IPR006794;IPR007087;IPR013087"
"XLOC_000685" 31.4719284888136 -0.344623198614375 0.0998459372990292 -3.45154953658516 0.000557377430681508 0.0178652428799253 "TCONS_00004067" "7901" "898531" "gnl|BL_ORD_ID|898531" "U3JN23_FICAL" "1084" "2803" "0" "308" "2419" "1" "791" "2" "0" "542" "93" "794" "Uncharacterized protein;" "Ficedula albicollis (Collared flycatcher) (Muscicapa albicollis)" "GO:0005634" "IEA:InterPro;nucleus" "GO:0006355" "IEA:InterPro;regulation of transcription" " DNA-templated" "GO:0046872;GO:0003677" "IEA:InterPro;DNA binding;metal ion binding" "PF04704;PF00096" "1;zf-C2H2;2;Zfx_Zfy_act" "" "" "IPR015880;IPR006794;IPR007087;IPR013087"
"XLOC_000685" 31.4719284888136 -0.344623198614375 0.0998459372990292 -3.45154953658516 0.000557377430681508 0.0178652428799253 "TCONS_00004068" "8272" "898531" "gnl|BL_ORD_ID|898531" "U3JN23_FICAL" "1164" "3011" "0" "520" "2790" "1" "791" "1" "0" "575" "42" "795" "Uncharacterized protein;" "Ficedula albicollis (Collared flycatcher) (Muscicapa albicollis)" "GO:0005634" "IEA:InterPro;nucleus" "GO:0006355" "IEA:InterPro;regulation of transcription" " DNA-templated" "GO:0046872;GO:0003677" "IEA:InterPro;DNA binding;metal ion binding" "PF04704;PF00096" "1;zf-C2H2;2;Zfx_Zfy_act" "" "" "IPR015880;IPR006794;IPR007087;IPR013087"
"XLOC_000685" 31.4719284888136 -0.344623198614375 0.0998459372990292 -3.45154953658516 0.000557377430681508 0.0178652428799253 "TCONS_00004069" "8369" "898531" "gnl|BL_ORD_ID|898531" "U3JN23_FICAL" "1164" "3010" "0" "617" "2887" "1" "791" "2" "0" "575" "42" "795" "Uncharacterized protein;" "Ficedula albicollis (Collared flycatcher) (Muscicapa albicollis)" "GO:0005634" "IEA:InterPro;nucleus" "GO:0006355" "IEA:InterPro;regulation of transcription" " DNA-templated" "GO:0046872;GO:0003677" "IEA:InterPro;DNA binding;metal ion binding" "PF04704;PF00096" "1;zf-C2H2;2;Zfx_Zfy_act" "" "" "IPR015880;IPR006794;IPR007087;IPR013087"
"XLOC_000703" 410.429091166962 0.325735167616838 0.0532555961713024 6.1164495571334 9.56831551729679e-10 3.95906916611945e-07 "TCONS_00004125" "4434" "401482" "gnl|BL_ORD_ID|401482" "H2TH57_TAKRU" "367" "941" "9.76047e-114" "827" "1726" "2" "299" "2" "0" "223" "14" "306" "Uncharacterized protein;" "Takifugu rubripes (Japanese pufferfish) (Fugu rubripes)" "GO:0016020" "IEA:InterPro;membrane" "GO:0007275;GO:0009966" "regulation of signal transduction;IEA:InterPro;multicellular organismal development" "" "" "PF05210" "1;Sprouty" "" "" "IPR007875" "Sprouty"
"XLOC_000703" 410.429091166962 0.325735167616838 0.0532555961713024 6.1164495571334 9.56831551729679e-10 3.95906916611945e-07 "TCONS_00004126" "5179" "401482" "gnl|BL_ORD_ID|401482" "H2TH57_TAKRU" "367" "941" "2.78473e-113" "951" "1850" "2" "299" "3" "0" "223" "14" "306" "Uncharacterized protein;" "Takifugu rubripes (Japanese pufferfish) (Fugu rubripes)" "GO:0016020" "IEA:InterPro;membrane" "GO:0007275;GO:0009966" "regulation of signal transduction;IEA:InterPro;multicellular organismal development" "" "" "PF05210" "1;Sprouty" "" "" "IPR007875" "Sprouty"
"XLOC_000703" 410.429091166962 0.325735167616838 0.0532555961713024 6.1164495571334 9.56831551729679e-10 3.95906916611945e-07 "TCONS_00004127" "5055" "401482" "gnl|BL_ORD_ID|401482" "H2TH57_TAKRU" "367" "941" "2.23561e-113" "827" "1726" "2" "299" "2" "0" "223" "14" "306" "Uncharacterized protein;" "Takifugu rubripes (Japanese pufferfish) (Fugu rubripes)" "GO:0016020" "IEA:InterPro;membrane" "GO:0007275;GO:0009966" "regulation of signal transduction;IEA:InterPro;multicellular organismal development" "" "" "PF05210" "1;Sprouty" "" "" "IPR007875" "Sprouty"
"XLOC_000711" 351.021854457564 0.138242262612498 0.0458561545382737 3.01469375276801 0.00257238850166799 0.04752539480461 "TCONS_00004158" "2819" "285493" "gnl|BL_ORD_ID|285493" "G3NB25_GASAC" "124" "310" "5.92991e-31" "417" "638" "28" "101" "3" "0" "71" "0" "74" "Uncharacterized protein;" "Gasterosteus aculeatus (Three-spined stickleback)" "" "" "GO:0090502;GO:0009303" "IEA:InterPro;IEA:GOC;RNA phosphodiester bond hydrolysis" " endonucleolytic;rRNA transcription" "GO:0004521" "IEA:InterPro;endoribonuclease activity" "" "" "" "" "IPR026770"
"XLOC_000711" 351.021854457564 0.138242262612498 0.0458561545382737 3.01469375276801 0.00257238850166799 0.04752539480461 "TCONS_00004159" "3015" "285493" "gnl|BL_ORD_ID|285493" "G3NB25_GASAC" "150" "378" "4.27794e-40" "562" "834" "1" "101" "1" "0" "88" "10" "101" "Uncharacterized protein;" "Gasterosteus aculeatus (Three-spined stickleback)" "" "" "GO:0090502;GO:0009303" "IEA:InterPro;IEA:GOC;RNA phosphodiester bond hydrolysis" " endonucleolytic;rRNA transcription" "GO:0004521" "IEA:InterPro;endoribonuclease activity" "" "" "" "" "IPR026770"
"XLOC_000711" 351.021854457564 0.138242262612498 0.0458561545382737 3.01469375276801 0.00257238850166799 0.04752539480461 "TCONS_00004160" "3152" "285493" "gnl|BL_ORD_ID|285493" "G3NB25_GASAC" "107" "267" "1.42292e-33" "673" "834" "1" "54" "1" "0" "51" "0" "54" "Uncharacterized protein;" "Gasterosteus aculeatus (Three-spined stickleback)" "" "" "GO:0090502;GO:0009303" "IEA:InterPro;IEA:GOC;RNA phosphodiester bond hydrolysis" " endonucleolytic;rRNA transcription" "GO:0004521" "IEA:InterPro;endoribonuclease activity" "" "" "" "" "IPR026770"
"XLOC_000711" 351.021854457564 0.138242262612498 0.0458561545382737 3.01469375276801 0.00257238850166799 0.04752539480461 "TCONS_00004161" "3156" "285493" "gnl|BL_ORD_ID|285493" "G3NB25_GASAC" "176" "444" "4.91017e-49" "673" "975" "1" "101" "1" "0" "97" "0" "101" "Uncharacterized protein;" "Gasterosteus aculeatus (Three-spined stickleback)" "" "" "GO:0090502;GO:0009303" "IEA:InterPro;IEA:GOC;RNA phosphodiester bond hydrolysis" " endonucleolytic;rRNA transcription" "GO:0004521" "IEA:InterPro;endoribonuclease activity" "" "" "" "" "IPR026770"
"XLOC_000714" 72.8186367188746 -0.239037573679002 0.0734206073972013 -3.25572863196054 0.00113101794435864 0.028523796556492 "TCONS_00004169" "3651" "285479" "gnl|BL_ORD_ID|285479" "G3NB10_GASAC" "98" "242" "1.561e-21" "968" "1273" "4" "106" "2" "0" "61" "1" "103" "Uncharacterized protein;" "Gasterosteus aculeatus (Three-spined stickleback)" "" "" "" "" "" "" "PF10148" "1;SCHIP-1" "" "" "IPR015649" "SCHIP_1"
"XLOC_000714" 72.8186367188746 -0.239037573679002 0.0734206073972013 -3.25572863196054 0.00113101794435864 0.028523796556492 "TCONS_00004171" "3664" "285479" "gnl|BL_ORD_ID|285479" "G3NB10_GASAC" "95" "234" "1.46928e-20" "978" "1286" "3" "106" "3" "0" "61" "1" "104" "Uncharacterized protein;" "Gasterosteus aculeatus (Three-spined stickleback)" "" "" "" "" "" "" "PF10148" "1;SCHIP-1" "" "" "IPR015649" "SCHIP_1"
"XLOC_000777" 63.4621226585082 0.50196193978646 0.117408917771946 4.27533060786291 1.90853865397758e-05 0.00163890554507452 NA NA NA NA NA NA NA NA NA NA NA NA NA NA NA NA NA NA NA NA NA NA NA NA NA NA NA NA NA NA NA
"XLOC_000785" 58.0261793084129 -0.306189775806828 0.092931547234704 -3.29478831374159 0.000984958469062692 0.0259812250714958 "TCONS_00004736" "3075" "84371" "gnl|BL_ORD_ID|84371" "B7ZVT9_DANRE" "660" "1701" "0" "8" "1045" "577" "922" "2" "0" "330" "0" "346" "" "Danio rerio (Zebrafish) (Brachydanio rerio)" "GO:0016021" "IEA:UniProtKB-KW;integral component of membrane" "GO:0008284;GO:0018108" "IEA:InterPro;IEA:GOC;peptidyl-tyrosine phosphorylation;positive regulation of cell proliferation" "GO:0005007;GO:0005524" "IEA:InterPro;IEA:UniProtKB-KW;fibroblast growth factor-activated receptor activity;ATP binding" "PF00047;PF07714;PF07679" "Pkinase_Tyr;1;3;I-set;ig" "" "" "IPR003598;IPR017441;IPR007110;IPR001245;IPR013098;IPR011009;IPR016248;IPR013783;IPR000719;IPR008266;IPR020635;IPR013151" "Immunoglobulin;Tyr_kinase_cat_dom;Ser-Thr/Tyr_kinase_cat_dom;Tyr_kinase_AS;Prot_kinase_dom;Ig-like_dom;Kinase-like_dom;Ig_sub2;Ig-like_fold;FGF_rcpt_fam;Ig_I-set;Protein_kinase_ATP_BS"
"XLOC_000785" 58.0261793084129 -0.306189775806828 0.092931547234704 -3.29478831374159 0.000984958469062692 0.0259812250714958 "TCONS_00004737" "5784" "522322" "gnl|BL_ORD_ID|522322" "I3KL47_ORENI" "1552" "4018" "0" "1007" "3754" "29" "945" "2" "0" "814" "7" "920" "Uncharacterized protein;" "Oreochromis niloticus (Nile tilapia) (Tilapia nilotica)" "GO:0016021" "IEA:UniProtKB-KW;integral component of membrane" "GO:0018108" "IEA:GOC;peptidyl-tyrosine phosphorylation" "GO:0004713;GO:0005524" "IEA:UniProtKB-KW;protein tyrosine kinase activity;ATP binding" "PF00047;PF07714;PF07679" "Pkinase_Tyr;1;I-set;ig;2" "" "" "IPR003598;IPR017441;IPR007110;IPR001245;IPR013098;IPR011009;IPR013783;IPR000719;IPR008266;IPR020635;IPR013151" "Immunoglobulin;Tyr_kinase_cat_dom;Ser-Thr/Tyr_kinase_cat_dom;Tyr_kinase_AS;Prot_kinase_dom;Ig-like_dom;Kinase-like_dom;Ig_sub2;Ig-like_fold;Ig_I-set;Protein_kinase_ATP_BS"
"XLOC_000785" 58.0261793084129 -0.306189775806828 0.092931547234704 -3.29478831374159 0.000984958469062692 0.0259812250714958 "TCONS_00004738" "6385" "522322" "gnl|BL_ORD_ID|522322" "I3KL47_ORENI" "733" "1891" "0" "1007" "2374" "29" "486" "2" "0" "379" "6" "460" "Uncharacterized protein;" "Oreochromis niloticus (Nile tilapia) (Tilapia nilotica)" "GO:0016021" "IEA:UniProtKB-KW;integral component of membrane" "GO:0018108" "IEA:GOC;peptidyl-tyrosine phosphorylation" "GO:0004713;GO:0005524" "IEA:UniProtKB-KW;protein tyrosine kinase activity;ATP binding" "PF00047;PF07714;PF07679" "Pkinase_Tyr;1;I-set;ig;2" "" "" "IPR003598;IPR017441;IPR007110;IPR001245;IPR013098;IPR011009;IPR013783;IPR000719;IPR008266;IPR020635;IPR013151" "Immunoglobulin;Tyr_kinase_cat_dom;Ser-Thr/Tyr_kinase_cat_dom;Tyr_kinase_AS;Prot_kinase_dom;Ig-like_dom;Kinase-like_dom;Ig_sub2;Ig-like_fold;Ig_I-set;Protein_kinase_ATP_BS"
"XLOC_000785" 58.0261793084129 -0.306189775806828 0.092931547234704 -3.29478831374159 0.000984958469062692 0.0259812250714958 "TCONS_00004739" "5783" "522322" "gnl|BL_ORD_ID|522322" "I3KL47_ORENI" "1045" "2701" "0" "1007" "2956" "29" "680" "2" "0" "553" "6" "654" "Uncharacterized protein;" "Oreochromis niloticus (Nile tilapia) (Tilapia nilotica)" "GO:0016021" "IEA:UniProtKB-KW;integral component of membrane" "GO:0018108" "IEA:GOC;peptidyl-tyrosine phosphorylation" "GO:0004713;GO:0005524" "IEA:UniProtKB-KW;protein tyrosine kinase activity;ATP binding" "PF00047;PF07714;PF07679" "Pkinase_Tyr;1;I-set;ig;2" "" "" "IPR003598;IPR017441;IPR007110;IPR001245;IPR013098;IPR011009;IPR013783;IPR000719;IPR008266;IPR020635;IPR013151" "Immunoglobulin;Tyr_kinase_cat_dom;Ser-Thr/Tyr_kinase_cat_dom;Tyr_kinase_AS;Prot_kinase_dom;Ig-like_dom;Kinase-like_dom;Ig_sub2;Ig-like_fold;Ig_I-set;Protein_kinase_ATP_BS"
"XLOC_000785" 58.0261793084129 -0.306189775806828 0.092931547234704 -3.29478831374159 0.000984958469062692 0.0259812250714958 "TCONS_00004740" "5812" "522322" "gnl|BL_ORD_ID|522322" "I3KL47_ORENI" "1558" "4032" "0" "1020" "3782" "23" "945" "3" "0" "815" "6" "925" "Uncharacterized protein;" "Oreochromis niloticus (Nile tilapia) (Tilapia nilotica)" "GO:0016021" "IEA:UniProtKB-KW;integral component of membrane" "GO:0018108" "IEA:GOC;peptidyl-tyrosine phosphorylation" "GO:0004713;GO:0005524" "IEA:UniProtKB-KW;protein tyrosine kinase activity;ATP binding" "PF00047;PF07714;PF07679" "Pkinase_Tyr;1;I-set;ig;2" "" "" "IPR003598;IPR017441;IPR007110;IPR001245;IPR013098;IPR011009;IPR013783;IPR000719;IPR008266;IPR020635;IPR013151" "Immunoglobulin;Tyr_kinase_cat_dom;Ser-Thr/Tyr_kinase_cat_dom;Tyr_kinase_AS;Prot_kinase_dom;Ig-like_dom;Kinase-like_dom;Ig_sub2;Ig-like_fold;Ig_I-set;Protein_kinase_ATP_BS"
"XLOC_000785" 58.0261793084129 -0.306189775806828 0.092931547234704 -3.29478831374159 0.000984958469062692 0.0259812250714958 "TCONS_00004741" "5813" "84371" "gnl|BL_ORD_ID|84371" "B7ZVT9_DANRE" "1049" "2710" "0" "2077" "3783" "354" "922" "1" "0" "537" "0" "569" "" "Danio rerio (Zebrafish) (Brachydanio rerio)" "GO:0016021" "IEA:UniProtKB-KW;integral component of membrane" "GO:0008284;GO:0018108" "IEA:InterPro;IEA:GOC;peptidyl-tyrosine phosphorylation;positive regulation of cell proliferation" "GO:0005007;GO:0005524" "IEA:InterPro;IEA:UniProtKB-KW;fibroblast growth factor-activated receptor activity;ATP binding" "PF00047;PF07714;PF07679" "Pkinase_Tyr;1;3;I-set;ig" "" "" "IPR003598;IPR017441;IPR007110;IPR001245;IPR013098;IPR011009;IPR016248;IPR013783;IPR000719;IPR008266;IPR020635;IPR013151" "Immunoglobulin;Tyr_kinase_cat_dom;Ser-Thr/Tyr_kinase_cat_dom;Tyr_kinase_AS;Prot_kinase_dom;Ig-like_dom;Kinase-like_dom;Ig_sub2;Ig-like_fold;FGF_rcpt_fam;Ig_I-set;Protein_kinase_ATP_BS"
"XLOC_000785" 58.0261793084129 -0.306189775806828 0.092931547234704 -3.29478831374159 0.000984958469062692 0.0259812250714958 "TCONS_00004742" "5813" "522322" "gnl|BL_ORD_ID|522322" "I3KL47_ORENI" "1046" "2703" "0" "1020" "2981" "23" "678" "3" "0" "552" "6" "658" "Uncharacterized protein;" "Oreochromis niloticus (Nile tilapia) (Tilapia nilotica)" "GO:0016021" "IEA:UniProtKB-KW;integral component of membrane" "GO:0018108" "IEA:GOC;peptidyl-tyrosine phosphorylation" "GO:0004713;GO:0005524" "IEA:UniProtKB-KW;protein tyrosine kinase activity;ATP binding" "PF00047;PF07714;PF07679" "Pkinase_Tyr;1;I-set;ig;2" "" "" "IPR003598;IPR017441;IPR007110;IPR001245;IPR013098;IPR011009;IPR013783;IPR000719;IPR008266;IPR020635;IPR013151" "Immunoglobulin;Tyr_kinase_cat_dom;Ser-Thr/Tyr_kinase_cat_dom;Tyr_kinase_AS;Prot_kinase_dom;Ig-like_dom;Kinase-like_dom;Ig_sub2;Ig-like_fold;Ig_I-set;Protein_kinase_ATP_BS"
"XLOC_000785" 58.0261793084129 -0.306189775806828 0.092931547234704 -3.29478831374159 0.000984958469062692 0.0259812250714958 "TCONS_00004743" "6047" "522322" "gnl|BL_ORD_ID|522322" "I3KL47_ORENI" "1262" "3264" "0" "1020" "3293" "23" "782" "3" "0" "656" "6" "762" "Uncharacterized protein;" "Oreochromis niloticus (Nile tilapia) (Tilapia nilotica)" "GO:0016021" "IEA:UniProtKB-KW;integral component of membrane" "GO:0018108" "IEA:GOC;peptidyl-tyrosine phosphorylation" "GO:0004713;GO:0005524" "IEA:UniProtKB-KW;protein tyrosine kinase activity;ATP binding" "PF00047;PF07714;PF07679" "Pkinase_Tyr;1;I-set;ig;2" "" "" "IPR003598;IPR017441;IPR007110;IPR001245;IPR013098;IPR011009;IPR013783;IPR000719;IPR008266;IPR020635;IPR013151" "Immunoglobulin;Tyr_kinase_cat_dom;Ser-Thr/Tyr_kinase_cat_dom;Tyr_kinase_AS;Prot_kinase_dom;Ig-like_dom;Kinase-like_dom;Ig_sub2;Ig-like_fold;Ig_I-set;Protein_kinase_ATP_BS"
"XLOC_000785" 58.0261793084129 -0.306189775806828 0.092931547234704 -3.29478831374159 0.000984958469062692 0.0259812250714958 "TCONS_00004744" "5038" "522322" "gnl|BL_ORD_ID|522322" "I3KL47_ORENI" "1558" "4032" "0" "246" "3008" "23" "945" "3" "0" "815" "6" "925" "Uncharacterized protein;" "Oreochromis niloticus (Nile tilapia) (Tilapia nilotica)" "GO:0016021" "IEA:UniProtKB-KW;integral component of membrane" "GO:0018108" "IEA:GOC;peptidyl-tyrosine phosphorylation" "GO:0004713;GO:0005524" "IEA:UniProtKB-KW;protein tyrosine kinase activity;ATP binding" "PF00047;PF07714;PF07679" "Pkinase_Tyr;1;I-set;ig;2" "" "" "IPR003598;IPR017441;IPR007110;IPR001245;IPR013098;IPR011009;IPR013783;IPR000719;IPR008266;IPR020635;IPR013151" "Immunoglobulin;Tyr_kinase_cat_dom;Ser-Thr/Tyr_kinase_cat_dom;Tyr_kinase_AS;Prot_kinase_dom;Ig-like_dom;Kinase-like_dom;Ig_sub2;Ig-like_fold;Ig_I-set;Protein_kinase_ATP_BS"
"XLOC_000788" 164.471128773506 0.288239561209543 0.0896738770001211 3.21430912604742 0.00130758817985703 0.0310186473130456 "TCONS_00004750" "2110" "65922" "gnl|BL_ORD_ID|65922" "B5DFX8_SALSA" "127" "318" "1.16063e-29" "1371" "1550" "313" "372" "-3" "0" "60" "0" "60" "" "Salmo salar (Atlantic salmon)" "" "" "GO:0006096" "IEA:InterPro;glycolysis" "GO:0005524;GO:0004618" "IEA:UniProtKB-KW;phosphoglycerate kinase activity;IEA:UniProtKB-EC;ATP binding" "PF00162" "1;PGK" "" "" "IPR015824;IPR001576;IPR015901;IPR015911" "Phosphoglycerate_kinase_N;Phosphoglycerate_kinase_C;Phosphoglycerate_kinase_CS;Phosphoglycerate_kinase"
"XLOC_000969" 560.630454928164 0.88697370687968 0.0956810689817894 9.2701065771798 1.85960016239059e-20 5.12598784762967e-17 "TCONS_00005013" "2857" "769377" "gnl|BL_ORD_ID|769377" "Q6YLV7_DANRE" "293" "749" "3.78171e-87" "387" "1574" "1" "387" "3" "0" "257" "17" "400" "Krueppel-like factor 15;Krueppel-like factor 15;Uncharacterized protein;" "Danio rerio (Zebrafish) (Brachydanio rerio)" "" "" "" "" "GO:0046872;GO:0003676" "IEA:InterPro;nucleic acid binding;metal ion binding" "" "" "" "" "IPR015880;IPR007087;IPR013087" "Znf_C2H2-like;Znf_C2H2;Znf_C2H2/integrase_DNA-bd"
"XLOC_000969" 560.630454928164 0.88697370687968 0.0956810689817894 9.2701065771798 1.85960016239059e-20 5.12598784762967e-17 "TCONS_00005014" "5329" "769377" "gnl|BL_ORD_ID|769377" "Q6YLV7_DANRE" "402" "1032" "1.80467e-123" "305" "1657" "1" "442" "2" "0" "308" "17" "455" "Krueppel-like factor 15;Krueppel-like factor 15;Uncharacterized protein;" "Danio rerio (Zebrafish) (Brachydanio rerio)" "" "" "" "" "GO:0046872;GO:0003676" "IEA:InterPro;nucleic acid binding;metal ion binding" "" "" "" "" "IPR015880;IPR007087;IPR013087" "Znf_C2H2-like;Znf_C2H2;Znf_C2H2/integrase_DNA-bd"
"XLOC_000969" 560.630454928164 0.88697370687968 0.0956810689817894 9.2701065771798 1.85960016239059e-20 5.12598784762967e-17 "TCONS_00005015" "5331" "769377" "gnl|BL_ORD_ID|769377" "Q6YLV7_DANRE" "402" "1032" "1.81049e-123" "307" "1659" "1" "442" "1" "0" "308" "17" "455" "Krueppel-like factor 15;Krueppel-like factor 15;Uncharacterized protein;" "Danio rerio (Zebrafish) (Brachydanio rerio)" "" "" "" "" "GO:0046872;GO:0003676" "IEA:InterPro;nucleic acid binding;metal ion binding" "" "" "" "" "IPR015880;IPR007087;IPR013087" "Znf_C2H2-like;Znf_C2H2;Znf_C2H2/integrase_DNA-bd"
"XLOC_000969" 560.630454928164 0.88697370687968 0.0956810689817894 9.2701065771798 1.85960016239059e-20 5.12598784762967e-17 "TCONS_00005016" "5051" "325199" "gnl|BL_ORD_ID|325199" "G9BRW1_CYPCA" "163" "411" "1.18802e-98" "3338" "3652" "228" "332" "2" "0" "75" "0" "105" "TC1-like transposase;" "Cyprinus carpio (Common carp)" "" "" "GO:0015074;GO:0006313" "IEA:InterPro;DNA integration;transposition" " DNA-mediated" "GO:0003677;GO:0004803" "IEA:InterPro;transposase activity;DNA binding" "PF01498" "1;HTH_Tnp_Tc3_2" "" "" "IPR009057;IPR002492"
"XLOC_000969" 560.630454928164 0.88697370687968 0.0956810689817894 9.2701065771798 1.85960016239059e-20 5.12598784762967e-17 "TCONS_00005017" "5327" "769377" "gnl|BL_ORD_ID|769377" "Q6YLV7_DANRE" "296" "757" "9.64086e-105" "301" "1497" "1" "390" "1" "0" "259" "17" "403" "Krueppel-like factor 15;Krueppel-like factor 15;Uncharacterized protein;" "Danio rerio (Zebrafish) (Brachydanio rerio)" "" "" "" "" "GO:0046872;GO:0003676" "IEA:InterPro;nucleic acid binding;metal ion binding" "" "" "" "" "IPR015880;IPR007087;IPR013087" "Znf_C2H2-like;Znf_C2H2;Znf_C2H2/integrase_DNA-bd"
"XLOC_000969" 560.630454928164 0.88697370687968 0.0956810689817894 9.2701065771798 1.85960016239059e-20 5.12598784762967e-17 "TCONS_00005018" "5109" "325199" "gnl|BL_ORD_ID|325199" "G9BRW1_CYPCA" "163" "411" "1.20244e-98" "3396" "3710" "228" "332" "3" "0" "75" "0" "105" "TC1-like transposase;" "Cyprinus carpio (Common carp)" "" "" "GO:0015074;GO:0006313" "IEA:InterPro;DNA integration;transposition" " DNA-mediated" "GO:0003677;GO:0004803" "IEA:InterPro;transposase activity;DNA binding" "PF01498" "1;HTH_Tnp_Tc3_2" "" "" "IPR009057;IPR002492"
"XLOC_000969" 560.630454928164 0.88697370687968 0.0956810689817894 9.2701065771798 1.85960016239059e-20 5.12598784762967e-17 "TCONS_00005019" "5329" "769377" "gnl|BL_ORD_ID|769377" "Q6YLV7_DANRE" "290" "740" "9.80206e-103" "301" "1485" "1" "386" "1" "0" "256" "17" "399" "Krueppel-like factor 15;Krueppel-like factor 15;Uncharacterized protein;" "Danio rerio (Zebrafish) (Brachydanio rerio)" "" "" "" "" "GO:0046872;GO:0003676" "IEA:InterPro;nucleic acid binding;metal ion binding" "" "" "" "" "IPR015880;IPR007087;IPR013087" "Znf_C2H2-like;Znf_C2H2;Znf_C2H2/integrase_DNA-bd"
"XLOC_000969" 560.630454928164 0.88697370687968 0.0956810689817894 9.2701065771798 1.85960016239059e-20 5.12598784762967e-17 "TCONS_00005020" "1755" "769377" "gnl|BL_ORD_ID|769377" "Q6YLV7_DANRE" "402" "1032" "2.52802e-132" "301" "1653" "1" "442" "1" "0" "308" "17" "455" "Krueppel-like factor 15;Krueppel-like factor 15;Uncharacterized protein;" "Danio rerio (Zebrafish) (Brachydanio rerio)" "" "" "" "" "GO:0046872;GO:0003676" "IEA:InterPro;nucleic acid binding;metal ion binding" "" "" "" "" "IPR015880;IPR007087;IPR013087" "Znf_C2H2-like;Znf_C2H2;Znf_C2H2/integrase_DNA-bd"
"XLOC_000969" 560.630454928164 0.88697370687968 0.0956810689817894 9.2701065771798 1.85960016239059e-20 5.12598784762967e-17 "TCONS_00005022" "5009" "325199" "gnl|BL_ORD_ID|325199" "G9BRW1_CYPCA" "163" "411" "1.1774e-98" "3296" "3610" "228" "332" "2" "0" "75" "0" "105" "TC1-like transposase;" "Cyprinus carpio (Common carp)" "" "" "GO:0015074;GO:0006313" "IEA:InterPro;DNA integration;transposition" " DNA-mediated" "GO:0003677;GO:0004803" "IEA:InterPro;transposase activity;DNA binding" "PF01498" "1;HTH_Tnp_Tc3_2" "" "" "IPR009057;IPR002492"
"XLOC_001028" 476.024247233198 0.182819836332164 0.0522722765431211 3.49745311324542 0.000469723272929875 0.0162254661883609 "TCONS_00005567" "8406" "214196" "gnl|BL_ORD_ID|214196" "F1RAM8_DANRE" "554" "1426" "0" "467" "1486" "1" "337" "2" "0" "317" "3" "340" "Retinoic acid receptor gamma-A;" "Danio rerio (Zebrafish) (Brachydanio rerio)" "GO:0005634" "IEA:UniProtKB-KW;nucleus" "GO:0006357;GO:0001889;GO:0006366" "IEA:GOC;regulation of transcription from RNA polymerase II promoter;IMZFIN;liver development;transcription from RNA polymerase II promoter" "GO:0003707;GO:0003708;GO:0008270;GO:0043565" "IEA:InterPro;steroid hormone receptor activity;sequence-specific DNA binding;zinc ion binding;retinoic acid receptor activity" "PF00104;PF00105" "1;zf-C4;Hormone_recep" "" "" "IPR013088;IPR008946;IPR001628;IPR003078;IPR000536;IPR001723" "Nucl_hormone_rcpt_ligand-bd;Retinoic_acid_rcpt;Znf_hrmn_rcpt;Str_hrmn_rcpt;Znf_NHR/GATA;Nucl_hrmn_rcpt_lig-bd_core"
"XLOC_001028" 476.024247233198 0.182819836332164 0.0522722765431211 3.49745311324542 0.000469723272929875 0.0162254661883609 "TCONS_00005568" "8402" "214196" "gnl|BL_ORD_ID|214196" "F1RAM8_DANRE" "741" "1912" "0" "467" "2011" "1" "507" "2" "0" "438" "10" "516" "Retinoic acid receptor gamma-A;" "Danio rerio (Zebrafish) (Brachydanio rerio)" "GO:0005634" "IEA:UniProtKB-KW;nucleus" "GO:0006357;GO:0001889;GO:0006366" "IEA:GOC;regulation of transcription from RNA polymerase II promoter;IMZFIN;liver development;transcription from RNA polymerase II promoter" "GO:0003707;GO:0003708;GO:0008270;GO:0043565" "IEA:InterPro;steroid hormone receptor activity;sequence-specific DNA binding;zinc ion binding;retinoic acid receptor activity" "PF00104;PF00105" "1;zf-C4;Hormone_recep" "" "" "IPR013088;IPR008946;IPR001628;IPR003078;IPR000536;IPR001723" "Nucl_hormone_rcpt_ligand-bd;Retinoic_acid_rcpt;Znf_hrmn_rcpt;Str_hrmn_rcpt;Znf_NHR/GATA;Nucl_hrmn_rcpt_lig-bd_core"
"XLOC_001028" 476.024247233198 0.182819836332164 0.0522722765431211 3.49745311324542 0.000469723272929875 0.0162254661883609 "TCONS_00005569" "8469" "58288" "gnl|BL_ORD_ID|58288" "B3TDE9_SALSA" "498" "1280" "0" "709" "1548" "49" "328" "1" "0" "279" "0" "280" "Retinoic acid receptor gamma a;" "Salmo salar (Atlantic salmon)" "GO:0005634" "IEA:UniProtKB-KW;nucleus" "GO:0006357;GO:0006366" "IEA:GOC;regulation of transcription from RNA polymerase II promoter;transcription from RNA polymerase II promoter" "GO:0003707;GO:0003708;GO:0008270;GO:0043565" "IEA:InterPro;steroid hormone receptor activity;sequence-specific DNA binding;zinc ion binding;retinoic acid receptor activity" "PF00104;PF00105" "1;zf-C4;Hormone_recep" "" "" "IPR013088;IPR008946;IPR001628;IPR003078;IPR000536;IPR001723" "Nucl_hormone_rcpt_ligand-bd;Retinoic_acid_rcpt;Znf_hrmn_rcpt;Str_hrmn_rcpt;Znf_NHR/GATA;Nucl_hrmn_rcpt_lig-bd_core"
"XLOC_001028" 476.024247233198 0.182819836332164 0.0522722765431211 3.49745311324542 0.000469723272929875 0.0162254661883609 "TCONS_00005570" "8461" "58288" "gnl|BL_ORD_ID|58288" "B3TDE9_SALSA" "316" "809" "0" "1040" "1540" "162" "328" "2" "0" "166" "0" "167" "Retinoic acid receptor gamma a;" "Salmo salar (Atlantic salmon)" "GO:0005634" "IEA:UniProtKB-KW;nucleus" "GO:0006357;GO:0006366" "IEA:GOC;regulation of transcription from RNA polymerase II promoter;transcription from RNA polymerase II promoter" "GO:0003707;GO:0003708;GO:0008270;GO:0043565" "IEA:InterPro;steroid hormone receptor activity;sequence-specific DNA binding;zinc ion binding;retinoic acid receptor activity" "PF00104;PF00105" "1;zf-C4;Hormone_recep" "" "" "IPR013088;IPR008946;IPR001628;IPR003078;IPR000536;IPR001723" "Nucl_hormone_rcpt_ligand-bd;Retinoic_acid_rcpt;Znf_hrmn_rcpt;Str_hrmn_rcpt;Znf_NHR/GATA;Nucl_hrmn_rcpt_lig-bd_core"
"XLOC_001028" 476.024247233198 0.182819836332164 0.0522722765431211 3.49745311324542 0.000469723272929875 0.0162254661883609 "TCONS_00005571" "8713" "214196" "gnl|BL_ORD_ID|214196" "F1RAM8_DANRE" "730" "1884" "0" "781" "2322" "1" "507" "1" "0" "433" "11" "516" "Retinoic acid receptor gamma-A;" "Danio rerio (Zebrafish) (Brachydanio rerio)" "GO:0005634" "IEA:UniProtKB-KW;nucleus" "GO:0006357;GO:0001889;GO:0006366" "IEA:GOC;regulation of transcription from RNA polymerase II promoter;IMZFIN;liver development;transcription from RNA polymerase II promoter" "GO:0003707;GO:0003708;GO:0008270;GO:0043565" "IEA:InterPro;steroid hormone receptor activity;sequence-specific DNA binding;zinc ion binding;retinoic acid receptor activity" "PF00104;PF00105" "1;zf-C4;Hormone_recep" "" "" "IPR013088;IPR008946;IPR001628;IPR003078;IPR000536;IPR001723" "Nucl_hormone_rcpt_ligand-bd;Retinoic_acid_rcpt;Znf_hrmn_rcpt;Str_hrmn_rcpt;Znf_NHR/GATA;Nucl_hrmn_rcpt_lig-bd_core"
"XLOC_001028" 476.024247233198 0.182819836332164 0.0522722765431211 3.49745311324542 0.000469723272929875 0.0162254661883609 "TCONS_00005572" "8716" "214196" "gnl|BL_ORD_ID|214196" "F1RAM8_DANRE" "741" "1912" "0" "781" "2325" "1" "507" "1" "0" "438" "10" "516" "Retinoic acid receptor gamma-A;" "Danio rerio (Zebrafish) (Brachydanio rerio)" "GO:0005634" "IEA:UniProtKB-KW;nucleus" "GO:0006357;GO:0001889;GO:0006366" "IEA:GOC;regulation of transcription from RNA polymerase II promoter;IMZFIN;liver development;transcription from RNA polymerase II promoter" "GO:0003707;GO:0003708;GO:0008270;GO:0043565" "IEA:InterPro;steroid hormone receptor activity;sequence-specific DNA binding;zinc ion binding;retinoic acid receptor activity" "PF00104;PF00105" "1;zf-C4;Hormone_recep" "" "" "IPR013088;IPR008946;IPR001628;IPR003078;IPR000536;IPR001723" "Nucl_hormone_rcpt_ligand-bd;Retinoic_acid_rcpt;Znf_hrmn_rcpt;Str_hrmn_rcpt;Znf_NHR/GATA;Nucl_hrmn_rcpt_lig-bd_core"
"XLOC_001028" 476.024247233198 0.182819836332164 0.0522722765431211 3.49745311324542 0.000469723272929875 0.0162254661883609 "TCONS_00005573" "8183" "58288" "gnl|BL_ORD_ID|58288" "B3TDE9_SALSA" "720" "1857" "0" "425" "1792" "49" "504" "2" "0" "455" "0" "456" "Retinoic acid receptor gamma a;" "Salmo salar (Atlantic salmon)" "GO:0005634" "IEA:UniProtKB-KW;nucleus" "GO:0006357;GO:0006366" "IEA:GOC;regulation of transcription from RNA polymerase II promoter;transcription from RNA polymerase II promoter" "GO:0003707;GO:0003708;GO:0008270;GO:0043565" "IEA:InterPro;steroid hormone receptor activity;sequence-specific DNA binding;zinc ion binding;retinoic acid receptor activity" "PF00104;PF00105" "1;zf-C4;Hormone_recep" "" "" "IPR013088;IPR008946;IPR001628;IPR003078;IPR000536;IPR001723" "Nucl_hormone_rcpt_ligand-bd;Retinoic_acid_rcpt;Znf_hrmn_rcpt;Str_hrmn_rcpt;Znf_NHR/GATA;Nucl_hrmn_rcpt_lig-bd_core"
"XLOC_001028" 476.024247233198 0.182819836332164 0.0522722765431211 3.49745311324542 0.000469723272929875 0.0162254661883609 "TCONS_00005574" "8109" "58288" "gnl|BL_ORD_ID|58288" "B3TDE9_SALSA" "493" "1269" "0" "350" "1183" "49" "326" "2" "0" "277" "0" "278" "Retinoic acid receptor gamma a;" "Salmo salar (Atlantic salmon)" "GO:0005634" "IEA:UniProtKB-KW;nucleus" "GO:0006357;GO:0006366" "IEA:GOC;regulation of transcription from RNA polymerase II promoter;transcription from RNA polymerase II promoter" "GO:0003707;GO:0003708;GO:0008270;GO:0043565" "IEA:InterPro;steroid hormone receptor activity;sequence-specific DNA binding;zinc ion binding;retinoic acid receptor activity" "PF00104;PF00105" "1;zf-C4;Hormone_recep" "" "" "IPR013088;IPR008946;IPR001628;IPR003078;IPR000536;IPR001723" "Nucl_hormone_rcpt_ligand-bd;Retinoic_acid_rcpt;Znf_hrmn_rcpt;Str_hrmn_rcpt;Znf_NHR/GATA;Nucl_hrmn_rcpt_lig-bd_core"
"XLOC_001028" 476.024247233198 0.182819836332164 0.0522722765431211 3.49745311324542 0.000469723272929875 0.0162254661883609 "TCONS_00005575" "7988" "58288" "gnl|BL_ORD_ID|58288" "B3TDE9_SALSA" "711" "1835" "0" "233" "1597" "49" "504" "2" "0" "446" "1" "456" "Retinoic acid receptor gamma a;" "Salmo salar (Atlantic salmon)" "GO:0005634" "IEA:UniProtKB-KW;nucleus" "GO:0006357;GO:0006366" "IEA:GOC;regulation of transcription from RNA polymerase II promoter;transcription from RNA polymerase II promoter" "GO:0003707;GO:0003708;GO:0008270;GO:0043565" "IEA:InterPro;steroid hormone receptor activity;sequence-specific DNA binding;zinc ion binding;retinoic acid receptor activity" "PF00104;PF00105" "1;zf-C4;Hormone_recep" "" "" "IPR013088;IPR008946;IPR001628;IPR003078;IPR000536;IPR001723" "Nucl_hormone_rcpt_ligand-bd;Retinoic_acid_rcpt;Znf_hrmn_rcpt;Str_hrmn_rcpt;Znf_NHR/GATA;Nucl_hrmn_rcpt_lig-bd_core"
"XLOC_001028" 476.024247233198 0.182819836332164 0.0522722765431211 3.49745311324542 0.000469723272929875 0.0162254661883609 "TCONS_00005576" "7971" "58288" "gnl|BL_ORD_ID|58288" "B3TDE9_SALSA" "707" "1824" "0" "213" "1580" "49" "504" "3" "0" "446" "2" "457" "Retinoic acid receptor gamma a;" "Salmo salar (Atlantic salmon)" "GO:0005634" "IEA:UniProtKB-KW;nucleus" "GO:0006357;GO:0006366" "IEA:GOC;regulation of transcription from RNA polymerase II promoter;transcription from RNA polymerase II promoter" "GO:0003707;GO:0003708;GO:0008270;GO:0043565" "IEA:InterPro;steroid hormone receptor activity;sequence-specific DNA binding;zinc ion binding;retinoic acid receptor activity" "PF00104;PF00105" "1;zf-C4;Hormone_recep" "" "" "IPR013088;IPR008946;IPR001628;IPR003078;IPR000536;IPR001723" "Nucl_hormone_rcpt_ligand-bd;Retinoic_acid_rcpt;Znf_hrmn_rcpt;Str_hrmn_rcpt;Znf_NHR/GATA;Nucl_hrmn_rcpt_lig-bd_core"
"XLOC_001028" 476.024247233198 0.182819836332164 0.0522722765431211 3.49745311324542 0.000469723272929875 0.0162254661883609 "TCONS_00005577" "7850" "58288" "gnl|BL_ORD_ID|58288" "B3TDE9_SALSA" "703" "1812" "0" "86" "1459" "49" "504" "2" "0" "427" "2" "458" "Retinoic acid receptor gamma a;" "Salmo salar (Atlantic salmon)" "GO:0005634" "IEA:UniProtKB-KW;nucleus" "GO:0006357;GO:0006366" "IEA:GOC;regulation of transcription from RNA polymerase II promoter;transcription from RNA polymerase II promoter" "GO:0003707;GO:0003708;GO:0008270;GO:0043565" "IEA:InterPro;steroid hormone receptor activity;sequence-specific DNA binding;zinc ion binding;retinoic acid receptor activity" "PF00104;PF00105" "1;zf-C4;Hormone_recep" "" "" "IPR013088;IPR008946;IPR001628;IPR003078;IPR000536;IPR001723" "Nucl_hormone_rcpt_ligand-bd;Retinoic_acid_rcpt;Znf_hrmn_rcpt;Str_hrmn_rcpt;Znf_NHR/GATA;Nucl_hrmn_rcpt_lig-bd_core"
"XLOC_001028" 476.024247233198 0.182819836332164 0.0522722765431211 3.49745311324542 0.000469723272929875 0.0162254661883609 "TCONS_00005578" "8310" "58288" "gnl|BL_ORD_ID|58288" "B3TDE9_SALSA" "794" "2049" "0" "408" "1919" "1" "504" "3" "0" "504" "0" "504" "Retinoic acid receptor gamma a;" "Salmo salar (Atlantic salmon)" "GO:0005634" "IEA:UniProtKB-KW;nucleus" "GO:0006357;GO:0006366" "IEA:GOC;regulation of transcription from RNA polymerase II promoter;transcription from RNA polymerase II promoter" "GO:0003707;GO:0003708;GO:0008270;GO:0043565" "IEA:InterPro;steroid hormone receptor activity;sequence-specific DNA binding;zinc ion binding;retinoic acid receptor activity" "PF00104;PF00105" "1;zf-C4;Hormone_recep" "" "" "IPR013088;IPR008946;IPR001628;IPR003078;IPR000536;IPR001723" "Nucl_hormone_rcpt_ligand-bd;Retinoic_acid_rcpt;Znf_hrmn_rcpt;Str_hrmn_rcpt;Znf_NHR/GATA;Nucl_hrmn_rcpt_lig-bd_core"
"XLOC_001028" 476.024247233198 0.182819836332164 0.0522722765431211 3.49745311324542 0.000469723272929875 0.0162254661883609 "TCONS_00005579" "8716" "58288" "gnl|BL_ORD_ID|58288" "B3TDE9_SALSA" "794" "2049" "0" "814" "2325" "1" "504" "1" "0" "504" "0" "504" "Retinoic acid receptor gamma a;" "Salmo salar (Atlantic salmon)" "GO:0005634" "IEA:UniProtKB-KW;nucleus" "GO:0006357;GO:0006366" "IEA:GOC;regulation of transcription from RNA polymerase II promoter;transcription from RNA polymerase II promoter" "GO:0003707;GO:0003708;GO:0008270;GO:0043565" "IEA:InterPro;steroid hormone receptor activity;sequence-specific DNA binding;zinc ion binding;retinoic acid receptor activity" "PF00104;PF00105" "1;zf-C4;Hormone_recep" "" "" "IPR013088;IPR008946;IPR001628;IPR003078;IPR000536;IPR001723" "Nucl_hormone_rcpt_ligand-bd;Retinoic_acid_rcpt;Znf_hrmn_rcpt;Str_hrmn_rcpt;Znf_NHR/GATA;Nucl_hrmn_rcpt_lig-bd_core"
"XLOC_001028" 476.024247233198 0.182819836332164 0.0522722765431211 3.49745311324542 0.000469723272929875 0.0162254661883609 "TCONS_00005580" "8693" "58288" "gnl|BL_ORD_ID|58288" "B3TDE9_SALSA" "786" "2028" "0" "794" "2302" "1" "504" "2" "0" "495" "1" "504" "Retinoic acid receptor gamma a;" "Salmo salar (Atlantic salmon)" "GO:0005634" "IEA:UniProtKB-KW;nucleus" "GO:0006357;GO:0006366" "IEA:GOC;regulation of transcription from RNA polymerase II promoter;transcription from RNA polymerase II promoter" "GO:0003707;GO:0003708;GO:0008270;GO:0043565" "IEA:InterPro;steroid hormone receptor activity;sequence-specific DNA binding;zinc ion binding;retinoic acid receptor activity" "PF00104;PF00105" "1;zf-C4;Hormone_recep" "" "" "IPR013088;IPR008946;IPR001628;IPR003078;IPR000536;IPR001723" "Nucl_hormone_rcpt_ligand-bd;Retinoic_acid_rcpt;Znf_hrmn_rcpt;Str_hrmn_rcpt;Znf_NHR/GATA;Nucl_hrmn_rcpt_lig-bd_core"
"XLOC_001028" 476.024247233198 0.182819836332164 0.0522722765431211 3.49745311324542 0.000469723272929875 0.0162254661883609 "TCONS_00005581" "8532" "58288" "gnl|BL_ORD_ID|58288" "B3TDE9_SALSA" "626" "1614" "0" "942" "2141" "105" "504" "3" "0" "400" "0" "400" "Retinoic acid receptor gamma a;" "Salmo salar (Atlantic salmon)" "GO:0005634" "IEA:UniProtKB-KW;nucleus" "GO:0006357;GO:0006366" "IEA:GOC;regulation of transcription from RNA polymerase II promoter;transcription from RNA polymerase II promoter" "GO:0003707;GO:0003708;GO:0008270;GO:0043565" "IEA:InterPro;steroid hormone receptor activity;sequence-specific DNA binding;zinc ion binding;retinoic acid receptor activity" "PF00104;PF00105" "1;zf-C4;Hormone_recep" "" "" "IPR013088;IPR008946;IPR001628;IPR003078;IPR000536;IPR001723" "Nucl_hormone_rcpt_ligand-bd;Retinoic_acid_rcpt;Znf_hrmn_rcpt;Str_hrmn_rcpt;Znf_NHR/GATA;Nucl_hrmn_rcpt_lig-bd_core"
"XLOC_001028" 476.024247233198 0.182819836332164 0.0522722765431211 3.49745311324542 0.000469723272929875 0.0162254661883609 "TCONS_00005582" "8531" "58288" "gnl|BL_ORD_ID|58288" "B3TDE9_SALSA" "719" "1855" "0" "755" "2140" "43" "504" "2" "0" "455" "0" "462" "Retinoic acid receptor gamma a;" "Salmo salar (Atlantic salmon)" "GO:0005634" "IEA:UniProtKB-KW;nucleus" "GO:0006357;GO:0006366" "IEA:GOC;regulation of transcription from RNA polymerase II promoter;transcription from RNA polymerase II promoter" "GO:0003707;GO:0003708;GO:0008270;GO:0043565" "IEA:InterPro;steroid hormone receptor activity;sequence-specific DNA binding;zinc ion binding;retinoic acid receptor activity" "PF00104;PF00105" "1;zf-C4;Hormone_recep" "" "" "IPR013088;IPR008946;IPR001628;IPR003078;IPR000536;IPR001723" "Nucl_hormone_rcpt_ligand-bd;Retinoic_acid_rcpt;Znf_hrmn_rcpt;Str_hrmn_rcpt;Znf_NHR/GATA;Nucl_hrmn_rcpt_lig-bd_core"
"XLOC_001028" 476.024247233198 0.182819836332164 0.0522722765431211 3.49745311324542 0.000469723272929875 0.0162254661883609 "TCONS_00005583" "8534" "58288" "gnl|BL_ORD_ID|58288" "B3TDE9_SALSA" "679" "1752" "0" "628" "1779" "1" "384" "1" "0" "382" "0" "384" "Retinoic acid receptor gamma a;" "Salmo salar (Atlantic salmon)" "GO:0005634" "IEA:UniProtKB-KW;nucleus" "GO:0006357;GO:0006366" "IEA:GOC;regulation of transcription from RNA polymerase II promoter;transcription from RNA polymerase II promoter" "GO:0003707;GO:0003708;GO:0008270;GO:0043565" "IEA:InterPro;steroid hormone receptor activity;sequence-specific DNA binding;zinc ion binding;retinoic acid receptor activity" "PF00104;PF00105" "1;zf-C4;Hormone_recep" "" "" "IPR013088;IPR008946;IPR001628;IPR003078;IPR000536;IPR001723" "Nucl_hormone_rcpt_ligand-bd;Retinoic_acid_rcpt;Znf_hrmn_rcpt;Str_hrmn_rcpt;Znf_NHR/GATA;Nucl_hrmn_rcpt_lig-bd_core"
"XLOC_001052" 221.193234299739 -0.34853009936848 0.0631988954843867 -5.51481314186234 3.491507194731e-08 8.15621998497967e-06 "TCONS_00005693" "3454" "94528" "gnl|BL_ORD_ID|94528" "C0HAH6_SALSA" "530" "1364" "7.1349e-178" "610" "1389" "1" "260" "1" "0" "260" "0" "260" "Carboxy-terminal domain RNA polymerase II polypeptide A small phosphatase 2;" "Salmo salar (Atlantic salmon)" "" "" "GO:0016311" "IEA:GOC;dephosphorylation" "GO:0016791" "IEA:InterPro;phosphatase activity" "PF03031" "1;NIF" "" "" "IPR011948;IPR004274;IPR023214" "HAD-like_dom;Dullard_phosphatase;NIF"
"XLOC_001052" 221.193234299739 -0.34853009936848 0.0631988954843867 -5.51481314186234 3.491507194731e-08 8.15621998497967e-06 "TCONS_00005694" "3386" "94528" "gnl|BL_ORD_ID|94528" "C0HAH6_SALSA" "480" "1233" "9.99193e-159" "599" "1321" "1" "260" "2" "0" "241" "19" "260" "Carboxy-terminal domain RNA polymerase II polypeptide A small phosphatase 2;" "Salmo salar (Atlantic salmon)" "" "" "GO:0016311" "IEA:GOC;dephosphorylation" "GO:0016791" "IEA:InterPro;phosphatase activity" "PF03031" "1;NIF" "" "" "IPR011948;IPR004274;IPR023214" "HAD-like_dom;Dullard_phosphatase;NIF"
"XLOC_001052" 221.193234299739 -0.34853009936848 0.0631988954843867 -5.51481314186234 3.491507194731e-08 8.15621998497967e-06 "TCONS_00005695" "3421" "94528" "gnl|BL_ORD_ID|94528" "C0HAH6_SALSA" "321" "822" "8.94773e-144" "576" "1058" "1" "161" "3" "0" "158" "0" "161" "Carboxy-terminal domain RNA polymerase II polypeptide A small phosphatase 2;" "Salmo salar (Atlantic salmon)" "" "" "GO:0016311" "IEA:GOC;dephosphorylation" "GO:0016791" "IEA:InterPro;phosphatase activity" "PF03031" "1;NIF" "" "" "IPR011948;IPR004274;IPR023214" "HAD-like_dom;Dullard_phosphatase;NIF"
"XLOC_001052" 221.193234299739 -0.34853009936848 0.0631988954843867 -5.51481314186234 3.491507194731e-08 8.15621998497967e-06 "TCONS_00005697" "3321" "94528" "gnl|BL_ORD_ID|94528" "C0HAH6_SALSA" "317" "810" "2.75119e-143" "783" "1256" "101" "260" "3" "0" "155" "2" "160" "Carboxy-terminal domain RNA polymerase II polypeptide A small phosphatase 2;" "Salmo salar (Atlantic salmon)" "" "" "GO:0016311" "IEA:GOC;dephosphorylation" "GO:0016791" "IEA:InterPro;phosphatase activity" "PF03031" "1;NIF" "" "" "IPR011948;IPR004274;IPR023214" "HAD-like_dom;Dullard_phosphatase;NIF"
"XLOC_001052" 221.193234299739 -0.34853009936848 0.0631988954843867 -5.51481314186234 3.491507194731e-08 8.15621998497967e-06 "TCONS_00005698" "3323" "94528" "gnl|BL_ORD_ID|94528" "C0HAH6_SALSA" "525" "1352" "1.4452e-176" "476" "1258" "1" "260" "2" "0" "260" "1" "261" "Carboxy-terminal domain RNA polymerase II polypeptide A small phosphatase 2;" "Salmo salar (Atlantic salmon)" "" "" "GO:0016311" "IEA:GOC;dephosphorylation" "GO:0016791" "IEA:InterPro;phosphatase activity" "PF03031" "1;NIF" "" "" "IPR011948;IPR004274;IPR023214" "HAD-like_dom;Dullard_phosphatase;NIF"
"XLOC_001052" 221.193234299739 -0.34853009936848 0.0631988954843867 -5.51481314186234 3.491507194731e-08 8.15621998497967e-06 "TCONS_00005699" "2709" "94528" "gnl|BL_ORD_ID|94528" "C0HAH6_SALSA" "278" "710" "3.18646e-84" "240" "644" "126" "260" "3" "0" "135" "0" "135" "Carboxy-terminal domain RNA polymerase II polypeptide A small phosphatase 2;" "Salmo salar (Atlantic salmon)" "" "" "GO:0016311" "IEA:GOC;dephosphorylation" "GO:0016791" "IEA:InterPro;phosphatase activity" "PF03031" "1;NIF" "" "" "IPR011948;IPR004274;IPR023214" "HAD-like_dom;Dullard_phosphatase;NIF"
"XLOC_001052" 221.193234299739 -0.34853009936848 0.0631988954843867 -5.51481314186234 3.491507194731e-08 8.15621998497967e-06 "TCONS_00005700" "2500" "94528" "gnl|BL_ORD_ID|94528" "C0HAH6_SALSA" "276" "705" "5.46121e-84" "31" "435" "126" "260" "1" "0" "134" "0" "135" "Carboxy-terminal domain RNA polymerase II polypeptide A small phosphatase 2;" "Salmo salar (Atlantic salmon)" "" "" "GO:0016311" "IEA:GOC;dephosphorylation" "GO:0016791" "IEA:InterPro;phosphatase activity" "PF03031" "1;NIF" "" "" "IPR011948;IPR004274;IPR023214" "HAD-like_dom;Dullard_phosphatase;NIF"
"XLOC_001056" 181.090979262472 0.255076285149962 0.0755930835873612 3.37433364330451 0.000739946246814807 0.0214295200770037 NA NA NA NA NA NA NA NA NA NA NA NA NA NA NA NA NA NA NA NA NA NA NA NA NA NA NA NA NA NA NA
"XLOC_001060" 126.875347240006 0.191857014754641 0.0612661412247464 3.13153417073943 0.00173895548328141 0.0373029633436981 "TCONS_00005748" "1174" "100455" "gnl|BL_ORD_ID|100455" "C1BXL6_ESOLU" "141" "355" "3.37354e-39" "290" "523" "1" "78" "2" "0" "69" "0" "78" "cAMP-dependent protein kinase inhibitor gamma;" "Esox lucius (Northern pike)" "" "" "GO:0071901" "IEA:GOC;negative regulation of protein serine/threonine kinase activity" "GO:0016301;GO:0004862" "IEA:UniProtKB-KW;IEA:InterPro;cAMP-dependent protein kinase inhibitor activity;kinase activity" "PF02827" "1;PKI" "" "" "IPR004171" "cAMP_dep_PKI"
"XLOC_001060" 126.875347240006 0.191857014754641 0.0612661412247464 3.13153417073943 0.00173895548328141 0.0373029633436981 "TCONS_00005749" "1150" "100455" "gnl|BL_ORD_ID|100455" "C1BXL6_ESOLU" "137" "343" "1.74027e-37" "263" "499" "1" "78" "2" "0" "69" "1" "79" "cAMP-dependent protein kinase inhibitor gamma;" "Esox lucius (Northern pike)" "" "" "GO:0071901" "IEA:GOC;negative regulation of protein serine/threonine kinase activity" "GO:0016301;GO:0004862" "IEA:UniProtKB-KW;IEA:InterPro;cAMP-dependent protein kinase inhibitor activity;kinase activity" "PF02827" "1;PKI" "" "" "IPR004171" "cAMP_dep_PKI"
"XLOC_001060" 126.875347240006 0.191857014754641 0.0612661412247464 3.13153417073943 0.00173895548328141 0.0373029633436981 "TCONS_00005750" "988" "100455" "gnl|BL_ORD_ID|100455" "C1BXL6_ESOLU" "98" "243" "8.68502e-24" "158" "337" "20" "78" "2" "0" "52" "1" "60" "cAMP-dependent protein kinase inhibitor gamma;" "Esox lucius (Northern pike)" "" "" "GO:0071901" "IEA:GOC;negative regulation of protein serine/threonine kinase activity" "GO:0016301;GO:0004862" "IEA:UniProtKB-KW;IEA:InterPro;cAMP-dependent protein kinase inhibitor activity;kinase activity" "PF02827" "1;PKI" "" "" "IPR004171" "cAMP_dep_PKI"
"XLOC_001081" 199.713030571587 -0.262570298932417 0.077042148623109 -3.40813831941414 0.000654077303077525 0.0198634755194967 "TCONS_00005903" "4457" "90701" "gnl|BL_ORD_ID|90701" "B9EQK2_SALSA" "374" "958" "6.16699e-117" "103" "720" "1" "206" "1" "0" "200" "0" "206" "CDP-diacylglycerol--serine O-phosphatidyltransferase;" "Salmo salar (Atlantic salmon)" "GO:0016020" "IEA:InterPro;membrane" "GO:0008654" "IEA:InterPro;phospholipid biosynthetic process" "GO:0016780" "IEA:InterPro;phosphotransferase activity" " for other substituted phosphate groups" "PF01066" "1;CDP-OH_P_transf" "" "" "IPR000462"
"XLOC_001081" 199.713030571587 -0.262570298932417 0.077042148623109 -3.40813831941414 0.000654077303077525 0.0198634755194967 "TCONS_00005904" "6108" "90701" "gnl|BL_ORD_ID|90701" "B9EQK2_SALSA" "349" "895" "3.42895e-107" "1790" "2371" "13" "206" "2" "0" "188" "0" "194" "CDP-diacylglycerol--serine O-phosphatidyltransferase;" "Salmo salar (Atlantic salmon)" "GO:0016020" "IEA:InterPro;membrane" "GO:0008654" "IEA:InterPro;phospholipid biosynthetic process" "GO:0016780" "IEA:InterPro;phosphotransferase activity" " for other substituted phosphate groups" "PF01066" "1;CDP-OH_P_transf" "" "" "IPR000462"
"XLOC_001081" 199.713030571587 -0.262570298932417 0.077042148623109 -3.40813831941414 0.000654077303077525 0.0198634755194967 "TCONS_00005905" "4498" "90701" "gnl|BL_ORD_ID|90701" "B9EQK2_SALSA" "399" "1025" "2.99985e-126" "105" "761" "1" "219" "3" "0" "212" "0" "219" "CDP-diacylglycerol--serine O-phosphatidyltransferase;" "Salmo salar (Atlantic salmon)" "GO:0016020" "IEA:InterPro;membrane" "GO:0008654" "IEA:InterPro;phospholipid biosynthetic process" "GO:0016780" "IEA:InterPro;phosphotransferase activity" " for other substituted phosphate groups" "PF01066" "1;CDP-OH_P_transf" "" "" "IPR000462"
"XLOC_001081" 199.713030571587 -0.262570298932417 0.077042148623109 -3.40813831941414 0.000654077303077525 0.0198634755194967 "TCONS_00005906" "4594" "90701" "gnl|BL_ORD_ID|90701" "B9EQK2_SALSA" "442" "1136" "1.02415e-141" "83" "805" "1" "241" "2" "0" "233" "0" "241" "CDP-diacylglycerol--serine O-phosphatidyltransferase;" "Salmo salar (Atlantic salmon)" "GO:0016020" "IEA:InterPro;membrane" "GO:0008654" "IEA:InterPro;phospholipid biosynthetic process" "GO:0016780" "IEA:InterPro;phosphotransferase activity" " for other substituted phosphate groups" "PF01066" "1;CDP-OH_P_transf" "" "" "IPR000462"
"XLOC_001081" 199.713030571587 -0.262570298932417 0.077042148623109 -3.40813831941414 0.000654077303077525 0.0198634755194967 "TCONS_00005907" "6159" "90701" "gnl|BL_ORD_ID|90701" "B9EQK2_SALSA" "374" "959" "6.83322e-116" "1802" "2422" "13" "219" "2" "0" "200" "0" "207" "CDP-diacylglycerol--serine O-phosphatidyltransferase;" "Salmo salar (Atlantic salmon)" "GO:0016020" "IEA:InterPro;membrane" "GO:0008654" "IEA:InterPro;phospholipid biosynthetic process" "GO:0016780" "IEA:InterPro;phosphotransferase activity" " for other substituted phosphate groups" "PF01066" "1;CDP-OH_P_transf" "" "" "IPR000462"
"XLOC_001081" 199.713030571587 -0.262570298932417 0.077042148623109 -3.40813831941414 0.000654077303077525 0.0198634755194967 "TCONS_00005908" "4592" "90701" "gnl|BL_ORD_ID|90701" "B9EQK2_SALSA" "374" "958" "7.812e-117" "238" "855" "1" "206" "1" "0" "200" "0" "206" "CDP-diacylglycerol--serine O-phosphatidyltransferase;" "Salmo salar (Atlantic salmon)" "GO:0016020" "IEA:InterPro;membrane" "GO:0008654" "IEA:InterPro;phospholipid biosynthetic process" "GO:0016780" "IEA:InterPro;phosphotransferase activity" " for other substituted phosphate groups" "PF01066" "1;CDP-OH_P_transf" "" "" "IPR000462"
"XLOC_001081" 199.713030571587 -0.262570298932417 0.077042148623109 -3.40813831941414 0.000654077303077525 0.0198634755194967 "TCONS_00005909" "4496" "90701" "gnl|BL_ORD_ID|90701" "B9EQK2_SALSA" "320" "819" "8.31026e-98" "277" "759" "59" "219" "1" "0" "156" "0" "161" "CDP-diacylglycerol--serine O-phosphatidyltransferase;" "Salmo salar (Atlantic salmon)" "GO:0016020" "IEA:InterPro;membrane" "GO:0008654" "IEA:InterPro;phospholipid biosynthetic process" "GO:0016780" "IEA:InterPro;phosphotransferase activity" " for other substituted phosphate groups" "PF01066" "1;CDP-OH_P_transf" "" "" "IPR000462"
"XLOC_001081" 199.713030571587 -0.262570298932417 0.077042148623109 -3.40813831941414 0.000654077303077525 0.0198634755194967 "TCONS_00005910" "4357" "90701" "gnl|BL_ORD_ID|90701" "B9EQK2_SALSA" "442" "1135" "4.02166e-142" "231" "953" "1" "241" "3" "0" "233" "0" "241" "CDP-diacylglycerol--serine O-phosphatidyltransferase;" "Salmo salar (Atlantic salmon)" "GO:0016020" "IEA:InterPro;membrane" "GO:0008654" "IEA:InterPro;phospholipid biosynthetic process" "GO:0016780" "IEA:InterPro;phosphotransferase activity" " for other substituted phosphate groups" "PF01066" "1;CDP-OH_P_transf" "" "" "IPR000462"
"XLOC_001081" 199.713030571587 -0.262570298932417 0.077042148623109 -3.40813831941414 0.000654077303077525 0.0198634755194967 "TCONS_00005911" "4746" "90701" "gnl|BL_ORD_ID|90701" "B9EQK2_SALSA" "374" "958" "4.70059e-117" "231" "848" "1" "206" "3" "0" "200" "0" "206" "CDP-diacylglycerol--serine O-phosphatidyltransferase;" "Salmo salar (Atlantic salmon)" "GO:0016020" "IEA:InterPro;membrane" "GO:0008654" "IEA:InterPro;phospholipid biosynthetic process" "GO:0016780" "IEA:InterPro;phosphotransferase activity" " for other substituted phosphate groups" "PF01066" "1;CDP-OH_P_transf" "" "" "IPR000462"
"XLOC_001081" 199.713030571587 -0.262570298932417 0.077042148623109 -3.40813831941414 0.000654077303077525 0.0198634755194967 "TCONS_00005912" "4502" "90701" "gnl|BL_ORD_ID|90701" "B9EQK2_SALSA" "372" "954" "2.75603e-116" "121" "735" "1" "205" "1" "0" "199" "0" "205" "CDP-diacylglycerol--serine O-phosphatidyltransferase;" "Salmo salar (Atlantic salmon)" "GO:0016020" "IEA:InterPro;membrane" "GO:0008654" "IEA:InterPro;phospholipid biosynthetic process" "GO:0016780" "IEA:InterPro;phosphotransferase activity" " for other substituted phosphate groups" "PF01066" "1;CDP-OH_P_transf" "" "" "IPR000462"
"XLOC_001081" 199.713030571587 -0.262570298932417 0.077042148623109 -3.40813831941414 0.000654077303077525 0.0198634755194967 "TCONS_00005913" "4806" "90701" "gnl|BL_ORD_ID|90701" "B9EQK2_SALSA" "427" "1097" "6.68151e-136" "298" "1017" "2" "241" "1" "0" "225" "0" "240" "CDP-diacylglycerol--serine O-phosphatidyltransferase;" "Salmo salar (Atlantic salmon)" "GO:0016020" "IEA:InterPro;membrane" "GO:0008654" "IEA:InterPro;phospholipid biosynthetic process" "GO:0016780" "IEA:InterPro;phosphotransferase activity" " for other substituted phosphate groups" "PF01066" "1;CDP-OH_P_transf" "" "" "IPR000462"
"XLOC_001081" 199.713030571587 -0.262570298932417 0.077042148623109 -3.40813831941414 0.000654077303077525 0.0198634755194967 "TCONS_00005914" "4479" "90701" "gnl|BL_ORD_ID|90701" "B9EQK2_SALSA" "233" "594" "5.16168e-77" "395" "742" "91" "206" "2" "0" "113" "0" "116" "CDP-diacylglycerol--serine O-phosphatidyltransferase;" "Salmo salar (Atlantic salmon)" "GO:0016020" "IEA:InterPro;membrane" "GO:0008654" "IEA:InterPro;phospholipid biosynthetic process" "GO:0016780" "IEA:InterPro;phosphotransferase activity" " for other substituted phosphate groups" "PF01066" "1;CDP-OH_P_transf" "" "" "IPR000462"
"XLOC_001081" 199.713030571587 -0.262570298932417 0.077042148623109 -3.40813831941414 0.000654077303077525 0.0198634755194967 "TCONS_00005915" "6290" "90701" "gnl|BL_ORD_ID|90701" "B9EQK2_SALSA" "301" "769" "3.82016e-90" "2049" "2501" "91" "241" "3" "0" "146" "0" "151" "CDP-diacylglycerol--serine O-phosphatidyltransferase;" "Salmo salar (Atlantic salmon)" "GO:0016020" "IEA:InterPro;membrane" "GO:0008654" "IEA:InterPro;phospholipid biosynthetic process" "GO:0016780" "IEA:InterPro;phosphotransferase activity" " for other substituted phosphate groups" "PF01066" "1;CDP-OH_P_transf" "" "" "IPR000462"
"XLOC_001081" 199.713030571587 -0.262570298932417 0.077042148623109 -3.40813831941414 0.000654077303077525 0.0198634755194967 "TCONS_00005916" "6231" "90701" "gnl|BL_ORD_ID|90701" "B9EQK2_SALSA" "349" "895" "3.77133e-107" "1913" "2494" "13" "206" "2" "0" "188" "0" "194" "CDP-diacylglycerol--serine O-phosphatidyltransferase;" "Salmo salar (Atlantic salmon)" "GO:0016020" "IEA:InterPro;membrane" "GO:0008654" "IEA:InterPro;phospholipid biosynthetic process" "GO:0016780" "IEA:InterPro;phosphotransferase activity" " for other substituted phosphate groups" "PF01066" "1;CDP-OH_P_transf" "" "" "IPR000462"
"XLOC_001081" 199.713030571587 -0.262570298932417 0.077042148623109 -3.40813831941414 0.000654077303077525 0.0198634755194967 "TCONS_00005917" "5785" "90701" "gnl|BL_ORD_ID|90701" "B9EQK2_SALSA" "427" "1097" "3.62556e-135" "1298" "1996" "9" "241" "2" "0" "225" "0" "233" "CDP-diacylglycerol--serine O-phosphatidyltransferase;" "Salmo salar (Atlantic salmon)" "GO:0016020" "IEA:InterPro;membrane" "GO:0008654" "IEA:InterPro;phospholipid biosynthetic process" "GO:0016780" "IEA:InterPro;phosphotransferase activity" " for other substituted phosphate groups" "PF01066" "1;CDP-OH_P_transf" "" "" "IPR000462"
"XLOC_001081" 199.713030571587 -0.262570298932417 0.077042148623109 -3.40813831941414 0.000654077303077525 0.0198634755194967 "TCONS_00005918" "4134" "90701" "gnl|BL_ORD_ID|90701" "B9EQK2_SALSA" "73" "177" "3.10766e-12" "235" "345" "205" "241" "1" "0" "34" "0" "37" "CDP-diacylglycerol--serine O-phosphatidyltransferase;" "Salmo salar (Atlantic salmon)" "GO:0016020" "IEA:InterPro;membrane" "GO:0008654" "IEA:InterPro;phospholipid biosynthetic process" "GO:0016780" "IEA:InterPro;phosphotransferase activity" " for other substituted phosphate groups" "PF01066" "1;CDP-OH_P_transf" "" "" "IPR000462"
"XLOC_001096" 397.826920453196 0.446348517820385 0.130521355868199 3.41973552796303 0.000626820438441072 0.0193901027594147 "TCONS_00006044" "5403" "416798" "gnl|BL_ORD_ID|416798" "H2UR47_TAKRU" "789" "2037" "0" "346" "1635" "1" "431" "1" "0" "375" "7" "434" "Uncharacterized protein;" "Takifugu rubripes (Japanese pufferfish) (Fugu rubripes)" "" "" "GO:0007205;GO:0016310;GO:0035556" "IEA:GOC;IEA:InterPro;protein kinase C-activating G-protein coupled receptor signaling pathway;phosphorylation;intracellular signal transduction" "GO:0004143;GO:0003951;GO:0005509" "IEA:InterPro;NAD+ kinase activity;diacylglycerol kinase activity;calcium ion binding" "PF00609;PF00781;PF13202;PF00130" "1;C1_1;EF-hand_5;DAGK_acc;2;DAGK_cat" "" "" "IPR002219;IPR001206;IPR000756;IPR016064;IPR018247;IPR002048;IPR011992" "Prot_Kinase_C-like_PE/DAG-bd;EF_hand_dom;ATP-NAD_kinase_PpnK-typ;EF_Hand_1_Ca_BS;Diacylglycerol_kin_accessory;EF-hand-dom_pair;Diacylglycerol_kinase_cat_dom"
"XLOC_001096" 397.826920453196 0.446348517820385 0.130521355868199 3.41973552796303 0.000626820438441072 0.0193901027594147 "TCONS_00006045" "5275" "416798" "gnl|BL_ORD_ID|416798" "H2UR47_TAKRU" "1314" "3399" "0" "346" "2526" "1" "727" "1" "0" "630" "8" "731" "Uncharacterized protein;" "Takifugu rubripes (Japanese pufferfish) (Fugu rubripes)" "" "" "GO:0007205;GO:0016310;GO:0035556" "IEA:GOC;IEA:InterPro;protein kinase C-activating G-protein coupled receptor signaling pathway;phosphorylation;intracellular signal transduction" "GO:0004143;GO:0003951;GO:0005509" "IEA:InterPro;NAD+ kinase activity;diacylglycerol kinase activity;calcium ion binding" "PF00609;PF00781;PF13202;PF00130" "1;C1_1;EF-hand_5;DAGK_acc;2;DAGK_cat" "" "" "IPR002219;IPR001206;IPR000756;IPR016064;IPR018247;IPR002048;IPR011992" "Prot_Kinase_C-like_PE/DAG-bd;EF_hand_dom;ATP-NAD_kinase_PpnK-typ;EF_Hand_1_Ca_BS;Diacylglycerol_kin_accessory;EF-hand-dom_pair;Diacylglycerol_kinase_cat_dom"
"XLOC_001096" 397.826920453196 0.446348517820385 0.130521355868199 3.41973552796303 0.000626820438441072 0.0193901027594147 "TCONS_00006046" "5503" "416798" "gnl|BL_ORD_ID|416798" "H2UR47_TAKRU" "775" "1999" "0" "346" "1593" "1" "417" "1" "0" "368" "7" "420" "Uncharacterized protein;" "Takifugu rubripes (Japanese pufferfish) (Fugu rubripes)" "" "" "GO:0007205;GO:0016310;GO:0035556" "IEA:GOC;IEA:InterPro;protein kinase C-activating G-protein coupled receptor signaling pathway;phosphorylation;intracellular signal transduction" "GO:0004143;GO:0003951;GO:0005509" "IEA:InterPro;NAD+ kinase activity;diacylglycerol kinase activity;calcium ion binding" "PF00609;PF00781;PF13202;PF00130" "1;C1_1;EF-hand_5;DAGK_acc;2;DAGK_cat" "" "" "IPR002219;IPR001206;IPR000756;IPR016064;IPR018247;IPR002048;IPR011992" "Prot_Kinase_C-like_PE/DAG-bd;EF_hand_dom;ATP-NAD_kinase_PpnK-typ;EF_Hand_1_Ca_BS;Diacylglycerol_kin_accessory;EF-hand-dom_pair;Diacylglycerol_kinase_cat_dom"
"XLOC_001096" 397.826920453196 0.446348517820385 0.130521355868199 3.41973552796303 0.000626820438441072 0.0193901027594147 "TCONS_00006047" "3925" "416798" "gnl|BL_ORD_ID|416798" "H2UR47_TAKRU" "978" "2526" "0" "346" "1947" "1" "535" "1" "0" "466" "7" "538" "Uncharacterized protein;" "Takifugu rubripes (Japanese pufferfish) (Fugu rubripes)" "" "" "GO:0007205;GO:0016310;GO:0035556" "IEA:GOC;IEA:InterPro;protein kinase C-activating G-protein coupled receptor signaling pathway;phosphorylation;intracellular signal transduction" "GO:0004143;GO:0003951;GO:0005509" "IEA:InterPro;NAD+ kinase activity;diacylglycerol kinase activity;calcium ion binding" "PF00609;PF00781;PF13202;PF00130" "1;C1_1;EF-hand_5;DAGK_acc;2;DAGK_cat" "" "" "IPR002219;IPR001206;IPR000756;IPR016064;IPR018247;IPR002048;IPR011992" "Prot_Kinase_C-like_PE/DAG-bd;EF_hand_dom;ATP-NAD_kinase_PpnK-typ;EF_Hand_1_Ca_BS;Diacylglycerol_kin_accessory;EF-hand-dom_pair;Diacylglycerol_kinase_cat_dom"
"XLOC_001096" 397.826920453196 0.446348517820385 0.130521355868199 3.41973552796303 0.000626820438441072 0.0193901027594147 "TCONS_00006048" "3928" "416798" "gnl|BL_ORD_ID|416798" "H2UR47_TAKRU" "1302" "3367" "0" "346" "2514" "1" "723" "1" "0" "624" "8" "727" "Uncharacterized protein;" "Takifugu rubripes (Japanese pufferfish) (Fugu rubripes)" "" "" "GO:0007205;GO:0016310;GO:0035556" "IEA:GOC;IEA:InterPro;protein kinase C-activating G-protein coupled receptor signaling pathway;phosphorylation;intracellular signal transduction" "GO:0004143;GO:0003951;GO:0005509" "IEA:InterPro;NAD+ kinase activity;diacylglycerol kinase activity;calcium ion binding" "PF00609;PF00781;PF13202;PF00130" "1;C1_1;EF-hand_5;DAGK_acc;2;DAGK_cat" "" "" "IPR002219;IPR001206;IPR000756;IPR016064;IPR018247;IPR002048;IPR011992" "Prot_Kinase_C-like_PE/DAG-bd;EF_hand_dom;ATP-NAD_kinase_PpnK-typ;EF_Hand_1_Ca_BS;Diacylglycerol_kin_accessory;EF-hand-dom_pair;Diacylglycerol_kinase_cat_dom"
"XLOC_001096" 397.826920453196 0.446348517820385 0.130521355868199 3.41973552796303 0.000626820438441072 0.0193901027594147 "TCONS_00006049" "3787" "416798" "gnl|BL_ORD_ID|416798" "H2UR47_TAKRU" "1278" "3305" "0" "346" "2466" "1" "707" "1" "0" "613" "8" "711" "Uncharacterized protein;" "Takifugu rubripes (Japanese pufferfish) (Fugu rubripes)" "" "" "GO:0007205;GO:0016310;GO:0035556" "IEA:GOC;IEA:InterPro;protein kinase C-activating G-protein coupled receptor signaling pathway;phosphorylation;intracellular signal transduction" "GO:0004143;GO:0003951;GO:0005509" "IEA:InterPro;NAD+ kinase activity;diacylglycerol kinase activity;calcium ion binding" "PF00609;PF00781;PF13202;PF00130" "1;C1_1;EF-hand_5;DAGK_acc;2;DAGK_cat" "" "" "IPR002219;IPR001206;IPR000756;IPR016064;IPR018247;IPR002048;IPR011992" "Prot_Kinase_C-like_PE/DAG-bd;EF_hand_dom;ATP-NAD_kinase_PpnK-typ;EF_Hand_1_Ca_BS;Diacylglycerol_kin_accessory;EF-hand-dom_pair;Diacylglycerol_kinase_cat_dom"
"XLOC_001096" 397.826920453196 0.446348517820385 0.130521355868199 3.41973552796303 0.000626820438441072 0.0193901027594147 "TCONS_00006050" "4188" "416798" "gnl|BL_ORD_ID|416798" "H2UR47_TAKRU" "1328" "3435" "0" "346" "2538" "1" "731" "1" "0" "633" "8" "735" "Uncharacterized protein;" "Takifugu rubripes (Japanese pufferfish) (Fugu rubripes)" "" "" "GO:0007205;GO:0016310;GO:0035556" "IEA:GOC;IEA:InterPro;protein kinase C-activating G-protein coupled receptor signaling pathway;phosphorylation;intracellular signal transduction" "GO:0004143;GO:0003951;GO:0005509" "IEA:InterPro;NAD+ kinase activity;diacylglycerol kinase activity;calcium ion binding" "PF00609;PF00781;PF13202;PF00130" "1;C1_1;EF-hand_5;DAGK_acc;2;DAGK_cat" "" "" "IPR002219;IPR001206;IPR000756;IPR016064;IPR018247;IPR002048;IPR011992" "Prot_Kinase_C-like_PE/DAG-bd;EF_hand_dom;ATP-NAD_kinase_PpnK-typ;EF_Hand_1_Ca_BS;Diacylglycerol_kin_accessory;EF-hand-dom_pair;Diacylglycerol_kinase_cat_dom"
"XLOC_001096" 397.826920453196 0.446348517820385 0.130521355868199 3.41973552796303 0.000626820438441072 0.0193901027594147 "TCONS_00006051" "3901" "416798" "gnl|BL_ORD_ID|416798" "H2UR47_TAKRU" "1317" "3406" "0" "270" "2465" "1" "731" "3" "0" "633" "9" "736" "Uncharacterized protein;" "Takifugu rubripes (Japanese pufferfish) (Fugu rubripes)" "" "" "GO:0007205;GO:0016310;GO:0035556" "IEA:GOC;IEA:InterPro;protein kinase C-activating G-protein coupled receptor signaling pathway;phosphorylation;intracellular signal transduction" "GO:0004143;GO:0003951;GO:0005509" "IEA:InterPro;NAD+ kinase activity;diacylglycerol kinase activity;calcium ion binding" "PF00609;PF00781;PF13202;PF00130" "1;C1_1;EF-hand_5;DAGK_acc;2;DAGK_cat" "" "" "IPR002219;IPR001206;IPR000756;IPR016064;IPR018247;IPR002048;IPR011992" "Prot_Kinase_C-like_PE/DAG-bd;EF_hand_dom;ATP-NAD_kinase_PpnK-typ;EF_Hand_1_Ca_BS;Diacylglycerol_kin_accessory;EF-hand-dom_pair;Diacylglycerol_kinase_cat_dom"
"XLOC_001096" 397.826920453196 0.446348517820385 0.130521355868199 3.41973552796303 0.000626820438441072 0.0193901027594147 "TCONS_00006052" "4602" "297099" "gnl|BL_ORD_ID|297099" "G3P9R0_GASAC" "942" "2433" "0" "285" "1853" "239" "773" "3" "0" "454" "14" "536" "Uncharacterized protein;" "Gasterosteus aculeatus (Three-spined stickleback)" "" "" "GO:0007205;GO:0016310;GO:0035556" "IEA:GOC;IEA:InterPro;protein kinase C-activating G-protein coupled receptor signaling pathway;phosphorylation;intracellular signal transduction" "GO:0004143;GO:0003951;GO:0005509" "IEA:InterPro;NAD+ kinase activity;diacylglycerol kinase activity;calcium ion binding" "PF13499;PF00609;PF00781;PF00130" "1;EF-hand_7;C1_1;DAGK_acc;2;DAGK_cat" "" "" "IPR002219;IPR001206;IPR000756;IPR016064;IPR018247;IPR002048;IPR011992" "Prot_Kinase_C-like_PE/DAG-bd;EF_hand_dom;ATP-NAD_kinase_PpnK-typ;EF_Hand_1_Ca_BS;Diacylglycerol_kin_accessory;EF-hand-dom_pair;Diacylglycerol_kinase_cat_dom"
"XLOC_001096" 397.826920453196 0.446348517820385 0.130521355868199 3.41973552796303 0.000626820438441072 0.0193901027594147 "TCONS_00006053" "3995" "416798" "gnl|BL_ORD_ID|416798" "H2UR47_TAKRU" "1282" "3315" "0" "232" "2364" "1" "711" "1" "0" "614" "8" "715" "Uncharacterized protein;" "Takifugu rubripes (Japanese pufferfish) (Fugu rubripes)" "" "" "GO:0007205;GO:0016310;GO:0035556" "IEA:GOC;IEA:InterPro;protein kinase C-activating G-protein coupled receptor signaling pathway;phosphorylation;intracellular signal transduction" "GO:0004143;GO:0003951;GO:0005509" "IEA:InterPro;NAD+ kinase activity;diacylglycerol kinase activity;calcium ion binding" "PF00609;PF00781;PF13202;PF00130" "1;C1_1;EF-hand_5;DAGK_acc;2;DAGK_cat" "" "" "IPR002219;IPR001206;IPR000756;IPR016064;IPR018247;IPR002048;IPR011992" "Prot_Kinase_C-like_PE/DAG-bd;EF_hand_dom;ATP-NAD_kinase_PpnK-typ;EF_Hand_1_Ca_BS;Diacylglycerol_kin_accessory;EF-hand-dom_pair;Diacylglycerol_kinase_cat_dom"
"XLOC_001096" 397.826920453196 0.446348517820385 0.130521355868199 3.41973552796303 0.000626820438441072 0.0193901027594147 "TCONS_00006054" "3946" "416798" "gnl|BL_ORD_ID|416798" "H2UR47_TAKRU" "1326" "3431" "0" "104" "2296" "1" "731" "2" "0" "633" "8" "735" "Uncharacterized protein;" "Takifugu rubripes (Japanese pufferfish) (Fugu rubripes)" "" "" "GO:0007205;GO:0016310;GO:0035556" "IEA:GOC;IEA:InterPro;protein kinase C-activating G-protein coupled receptor signaling pathway;phosphorylation;intracellular signal transduction" "GO:0004143;GO:0003951;GO:0005509" "IEA:InterPro;NAD+ kinase activity;diacylglycerol kinase activity;calcium ion binding" "PF00609;PF00781;PF13202;PF00130" "1;C1_1;EF-hand_5;DAGK_acc;2;DAGK_cat" "" "" "IPR002219;IPR001206;IPR000756;IPR016064;IPR018247;IPR002048;IPR011992" "Prot_Kinase_C-like_PE/DAG-bd;EF_hand_dom;ATP-NAD_kinase_PpnK-typ;EF_Hand_1_Ca_BS;Diacylglycerol_kin_accessory;EF-hand-dom_pair;Diacylglycerol_kinase_cat_dom"
"XLOC_001096" 397.826920453196 0.446348517820385 0.130521355868199 3.41973552796303 0.000626820438441072 0.0193901027594147 "TCONS_00006055" "2537" "676091" "gnl|BL_ORD_ID|676091" "Q1ECW5_DANRE" "528" "1359" "7.25313e-174" "225" "1121" "422" "716" "3" "0" "256" "4" "299" "Uncharacterized protein;Uncharacterized protein;Zgc:136759;" "Danio rerio (Zebrafish) (Brachydanio rerio)" "" "" "GO:0007205;GO:0016310;GO:0035556" "IEA:GOC;IEA:InterPro;protein kinase C-activating G-protein coupled receptor signaling pathway;phosphorylation;intracellular signal transduction" "GO:0004143;GO:0003951;GO:0005509" "IEA:InterPro;NAD+ kinase activity;diacylglycerol kinase activity;calcium ion binding" "PF13499;PF00609;PF00781;PF00130" "1;EF-hand_7;C1_1;DAGK_acc;2;DAGK_cat" "dre:724010" "-" "IPR002219;IPR001206;IPR000756;IPR016064;IPR018247;IPR002048;IPR011992" "Prot_Kinase_C-like_PE/DAG-bd;EF_hand_dom;ATP-NAD_kinase_PpnK-typ;EF_Hand_1_Ca_BS;Diacylglycerol_kin_accessory;EF-hand-dom_pair;Diacylglycerol_kinase_cat_dom"
"XLOC_001096" 397.826920453196 0.446348517820385 0.130521355868199 3.41973552796303 0.000626820438441072 0.0193901027594147 "TCONS_00006056" "6338" "297065" "gnl|BL_ORD_ID|297065" "G3P9M6_GASAC" "317" "812" "9.10544e-130" "4780" "5349" "1" "191" "1" "0" "160" "1" "191" "Uncharacterized protein;" "Gasterosteus aculeatus (Three-spined stickleback)" "" "" "" "" "" "" "PF00595" "1;PDZ" "" "" "IPR001478" "PDZ"
"XLOC_001096" 397.826920453196 0.446348517820385 0.130521355868199 3.41973552796303 0.000626820438441072 0.0193901027594147 "TCONS_00006057" "5285" "297065" "gnl|BL_ORD_ID|297065" "G3P9M6_GASAC" "262" "667" "2.77367e-130" "4164" "4826" "170" "373" "3" "0" "152" "19" "222" "Uncharacterized protein;" "Gasterosteus aculeatus (Three-spined stickleback)" "" "" "" "" "" "" "PF00595" "1;PDZ" "" "" "IPR001478" "PDZ"
"XLOC_001096" 397.826920453196 0.446348517820385 0.130521355868199 3.41973552796303 0.000626820438441072 0.0193901027594147 "TCONS_00006058" "5379" "297065" "gnl|BL_ORD_ID|297065" "G3P9M6_GASAC" "538" "1385" "9.51857e-174" "3754" "4920" "1" "373" "1" "0" "292" "20" "391" "Uncharacterized protein;" "Gasterosteus aculeatus (Three-spined stickleback)" "" "" "" "" "" "" "PF00595" "1;PDZ" "" "" "IPR001478" "PDZ"
"XLOC_001096" 397.826920453196 0.446348517820385 0.130521355868199 3.41973552796303 0.000626820438441072 0.0193901027594147 "TCONS_00006059" "6403" "297065" "gnl|BL_ORD_ID|297065" "G3P9M6_GASAC" "432" "1110" "1.30419e-144" "4979" "5944" "69" "373" "2" "0" "239" "19" "323" "Uncharacterized protein;" "Gasterosteus aculeatus (Three-spined stickleback)" "" "" "" "" "" "" "PF00595" "1;PDZ" "" "" "IPR001478" "PDZ"
"XLOC_001096" 397.826920453196 0.446348517820385 0.130521355868199 3.41973552796303 0.000626820438441072 0.0193901027594147 "TCONS_00006060" "6405" "297065" "gnl|BL_ORD_ID|297065" "G3P9M6_GASAC" "537" "1381" "1.37448e-171" "4780" "5946" "1" "373" "1" "0" "292" "20" "391" "Uncharacterized protein;" "Gasterosteus aculeatus (Three-spined stickleback)" "" "" "" "" "" "" "PF00595" "1;PDZ" "" "" "IPR001478" "PDZ"
"XLOC_001096" 397.826920453196 0.446348517820385 0.130521355868199 3.41973552796303 0.000626820438441072 0.0193901027594147 "TCONS_00006061" "1980" "297065" "gnl|BL_ORD_ID|297065" "G3P9M6_GASAC" "306" "783" "1.28286e-142" "772" "1521" "141" "373" "1" "0" "172" "19" "251" "Uncharacterized protein;" "Gasterosteus aculeatus (Three-spined stickleback)" "" "" "" "" "" "" "PF00595" "1;PDZ" "" "" "IPR001478" "PDZ"
"XLOC_001096" 397.826920453196 0.446348517820385 0.130521355868199 3.41973552796303 0.000626820438441072 0.0193901027594147 "TCONS_00006062" "1480" "297065" "gnl|BL_ORD_ID|297065" "G3P9M6_GASAC" "433" "1113" "7.20922e-147" "35" "1021" "61" "373" "2" "0" "242" "20" "331" "Uncharacterized protein;" "Gasterosteus aculeatus (Three-spined stickleback)" "" "" "" "" "" "" "PF00595" "1;PDZ" "" "" "IPR001478" "PDZ"
"XLOC_001096" 397.826920453196 0.446348517820385 0.130521355868199 3.41973552796303 0.000626820438441072 0.0193901027594147 "TCONS_00006063" "1996" "297065" "gnl|BL_ORD_ID|297065" "G3P9M6_GASAC" "434" "1115" "9.89565e-145" "566" "1537" "67" "373" "2" "0" "239" "19" "325" "Uncharacterized protein;" "Gasterosteus aculeatus (Three-spined stickleback)" "" "" "" "" "" "" "PF00595" "1;PDZ" "" "" "IPR001478" "PDZ"
"XLOC_001096" 397.826920453196 0.446348517820385 0.130521355868199 3.41973552796303 0.000626820438441072 0.0193901027594147 "TCONS_00006064" "1376" "297065" "gnl|BL_ORD_ID|297065" "G3P9M6_GASAC" "389" "999" "3.5303e-130" "57" "917" "104" "373" "3" "0" "209" "19" "288" "Uncharacterized protein;" "Gasterosteus aculeatus (Three-spined stickleback)" "" "" "" "" "" "" "PF00595" "1;PDZ" "" "" "IPR001478" "PDZ"
"XLOC_001144" 478.787006353872 0.161751466928368 0.052483128416821 3.08197075532041 0.00205635039004376 0.041074853986635 "TCONS_00006426" "1068" "74097" "gnl|BL_ORD_ID|74097" "B5XBF6_SALSA" "356" "911" "6.46863e-121" "201" "836" "1" "212" "3" "0" "212" "0" "212" "Aurora kinase A-interacting protein;" "Salmo salar (Atlantic salmon)" "" "" "" "" "GO:0016301" "IEA:UniProtKB-KW;kinase activity" "PF08213" "1;DUF1713" "" "" "IPR013177" "DUF1713_mit"
"XLOC_001165" 1023.2743968478 0.20731544654604 0.0539315952727943 3.84404439544957 0.00012102309720209 0.00651562827026488 "TCONS_00006567" "3874" "96802" "gnl|BL_ORD_ID|96802" "C0PU85_SALSA" "169" "428" "5.82478e-46" "24" "266" "17" "97" "3" "0" "80" "0" "81" "Tensin-like C1 domain-containing phosphatase;" "Salmo salar (Atlantic salmon)" "" "" "" "" "" "" "PF08416" "1;PTB" "" "" "IPR013625;IPR011993;IPR006020" "PTB;PTB/PI_dom;PH_like_dom"
"XLOC_001165" 1023.2743968478 0.20731544654604 0.0539315952727943 3.84404439544957 0.00012102309720209 0.00651562827026488 "TCONS_00006568" "3496" "96802" "gnl|BL_ORD_ID|96802" "C0PU85_SALSA" "253" "646" "4.36523e-76" "94" "465" "17" "150" "1" "0" "124" "10" "134" "Tensin-like C1 domain-containing phosphatase;" "Salmo salar (Atlantic salmon)" "" "" "" "" "" "" "PF08416" "1;PTB" "" "" "IPR013625;IPR011993;IPR006020" "PTB;PTB/PI_dom;PH_like_dom"
"XLOC_001165" 1023.2743968478 0.20731544654604 0.0539315952727943 3.84404439544957 0.00012102309720209 0.00651562827026488 "TCONS_00006569" "3812" "96802" "gnl|BL_ORD_ID|96802" "C0PU85_SALSA" "277" "707" "3.41613e-84" "368" "781" "17" "150" "2" "0" "134" "4" "138" "Tensin-like C1 domain-containing phosphatase;" "Salmo salar (Atlantic salmon)" "" "" "" "" "" "" "PF08416" "1;PTB" "" "" "IPR013625;IPR011993;IPR006020" "PTB;PTB/PI_dom;PH_like_dom"
"XLOC_001165" 1023.2743968478 0.20731544654604 0.0539315952727943 3.84404439544957 0.00012102309720209 0.00651562827026488 "TCONS_00006570" "4516" "96802" "gnl|BL_ORD_ID|96802" "C0PU85_SALSA" "187" "473" "6.78616e-52" "368" "655" "17" "112" "2" "0" "91" "0" "96" "Tensin-like C1 domain-containing phosphatase;" "Salmo salar (Atlantic salmon)" "" "" "" "" "" "" "PF08416" "1;PTB" "" "" "IPR013625;IPR011993;IPR006020" "PTB;PTB/PI_dom;PH_like_dom"
"XLOC_001165" 1023.2743968478 0.20731544654604 0.0539315952727943 3.84404439544957 0.00012102309720209 0.00651562827026488 "TCONS_00006571" "4934" "96802" "gnl|BL_ORD_ID|96802" "C0PU85_SALSA" "170" "430" "6.30254e-46" "368" "610" "17" "97" "2" "0" "81" "0" "81" "Tensin-like C1 domain-containing phosphatase;" "Salmo salar (Atlantic salmon)" "" "" "" "" "" "" "PF08416" "1;PTB" "" "" "IPR013625;IPR011993;IPR006020" "PTB;PTB/PI_dom;PH_like_dom"
"XLOC_001165" 1023.2743968478 0.20731544654604 0.0539315952727943 3.84404439544957 0.00012102309720209 0.00651562827026488 "TCONS_00006572" "4301" "96802" "gnl|BL_ORD_ID|96802" "C0PU85_SALSA" "170" "430" "4.74593e-46" "451" "693" "17" "97" "1" "0" "81" "0" "81" "Tensin-like C1 domain-containing phosphatase;" "Salmo salar (Atlantic salmon)" "" "" "" "" "" "" "PF08416" "1;PTB" "" "" "IPR013625;IPR011993;IPR006020" "PTB;PTB/PI_dom;PH_like_dom"
"XLOC_001165" 1023.2743968478 0.20731544654604 0.0539315952727943 3.84404439544957 0.00012102309720209 0.00651562827026488 "TCONS_00006573" "3679" "96802" "gnl|BL_ORD_ID|96802" "C0PU85_SALSA" "252" "643" "1.96559e-75" "277" "648" "17" "150" "1" "0" "123" "10" "134" "Tensin-like C1 domain-containing phosphatase;" "Salmo salar (Atlantic salmon)" "" "" "" "" "" "" "PF08416" "1;PTB" "" "" "IPR013625;IPR011993;IPR006020" "PTB;PTB/PI_dom;PH_like_dom"
"XLOC_001165" 1023.2743968478 0.20731544654604 0.0539315952727943 3.84404439544957 0.00012102309720209 0.00651562827026488 "TCONS_00006574" "3691" "96802" "gnl|BL_ORD_ID|96802" "C0PU85_SALSA" "257" "654" "5.9893e-77" "277" "660" "17" "150" "1" "0" "124" "6" "134" "Tensin-like C1 domain-containing phosphatase;" "Salmo salar (Atlantic salmon)" "" "" "" "" "" "" "PF08416" "1;PTB" "" "" "IPR013625;IPR011993;IPR006020" "PTB;PTB/PI_dom;PH_like_dom"
"XLOC_001165" 1023.2743968478 0.20731544654604 0.0539315952727943 3.84404439544957 0.00012102309720209 0.00651562827026488 "TCONS_00006575" "3967" "96802" "gnl|BL_ORD_ID|96802" "C0PU85_SALSA" "253" "645" "1.872e-75" "565" "936" "17" "150" "1" "0" "124" "10" "134" "Tensin-like C1 domain-containing phosphatase;" "Salmo salar (Atlantic salmon)" "" "" "" "" "" "" "PF08416" "1;PTB" "" "" "IPR013625;IPR011993;IPR006020" "PTB;PTB/PI_dom;PH_like_dom"
"XLOC_001165" 1023.2743968478 0.20731544654604 0.0539315952727943 3.84404439544957 0.00012102309720209 0.00651562827026488 "TCONS_00006576" "4180" "96802" "gnl|BL_ORD_ID|96802" "C0PU85_SALSA" "282" "720" "1.08476e-85" "748" "1149" "17" "150" "1" "0" "133" "0" "134" "Tensin-like C1 domain-containing phosphatase;" "Salmo salar (Atlantic salmon)" "" "" "" "" "" "" "PF08416" "1;PTB" "" "" "IPR013625;IPR011993;IPR006020" "PTB;PTB/PI_dom;PH_like_dom"
"XLOC_001165" 1023.2743968478 0.20731544654604 0.0539315952727943 3.84404439544957 0.00012102309720209 0.00651562827026488 "TCONS_00006577" "7214" "96802" "gnl|BL_ORD_ID|96802" "C0PU85_SALSA" "283" "722" "5.86244e-85" "3782" "4183" "17" "150" "2" "0" "134" "0" "134" "Tensin-like C1 domain-containing phosphatase;" "Salmo salar (Atlantic salmon)" "" "" "" "" "" "" "PF08416" "1;PTB" "" "" "IPR013625;IPR011993;IPR006020" "PTB;PTB/PI_dom;PH_like_dom"
"XLOC_001165" 1023.2743968478 0.20731544654604 0.0539315952727943 3.84404439544957 0.00012102309720209 0.00651562827026488 "TCONS_00006578" "7999" "511961" "gnl|BL_ORD_ID|511961" "I3JRG3_ORENI" "807" "2082" "0" "50" "1285" "5" "415" "2" "0" "375" "1" "412" "Uncharacterized protein;" "Oreochromis niloticus (Nile tilapia) (Tilapia nilotica)" "" "" "GO:0035556" "IEA:InterPro;intracellular signal transduction" "GO:0046872" "IEA:UniProtKB-KW;metal ion binding" "PF10409;PF00017;PF08416;PF00130" "1;PTB;C1_1;PTEN_C2;SH2" "" "" "IPR002219;IPR000980;IPR013625;IPR014019;IPR011993;IPR014020;IPR006020;IPR000008" "PTB;Tensin_phosphatase_C2-dom;C2_dom;Prot_Kinase_C-like_PE/DAG-bd;Phosphatase_tensin-typ;PTB/PI_dom;PH_like_dom;SH2"
"XLOC_001165" 1023.2743968478 0.20731544654604 0.0539315952727943 3.84404439544957 0.00012102309720209 0.00651562827026488 "TCONS_00006579" "8014" "511961" "gnl|BL_ORD_ID|511961" "I3JRG3_ORENI" "946" "2444" "0" "67" "1545" "5" "497" "1" "0" "449" "6" "496" "Uncharacterized protein;" "Oreochromis niloticus (Nile tilapia) (Tilapia nilotica)" "" "" "GO:0035556" "IEA:InterPro;intracellular signal transduction" "GO:0046872" "IEA:UniProtKB-KW;metal ion binding" "PF10409;PF00017;PF08416;PF00130" "1;PTB;C1_1;PTEN_C2;SH2" "" "" "IPR002219;IPR000980;IPR013625;IPR014019;IPR011993;IPR014020;IPR006020;IPR000008" "PTB;Tensin_phosphatase_C2-dom;C2_dom;Prot_Kinase_C-like_PE/DAG-bd;Phosphatase_tensin-typ;PTB/PI_dom;PH_like_dom;SH2"
"XLOC_001165" 1023.2743968478 0.20731544654604 0.0539315952727943 3.84404439544957 0.00012102309720209 0.00651562827026488 "TCONS_00006580" "7953" "288157" "gnl|BL_ORD_ID|288157" "G3NIV6_GASAC" "755" "1948" "0" "126" "1280" "1" "388" "3" "0" "352" "3" "388" "Uncharacterized protein;" "Gasterosteus aculeatus (Three-spined stickleback)" "" "" "GO:0035556" "IEA:InterPro;intracellular signal transduction" "GO:0046872" "IEA:UniProtKB-KW;metal ion binding" "PF10409;PF00017;PF08416;PF00130" "1;PTB;C1_1;PTEN_C2;SH2" "" "" "IPR002219;IPR000980;IPR013625;IPR014019;IPR011993;IPR014020;IPR006020;IPR000008" "PTB;Tensin_phosphatase_C2-dom;C2_dom;Prot_Kinase_C-like_PE/DAG-bd;Phosphatase_tensin-typ;PTB/PI_dom;PH_like_dom;SH2"
"XLOC_001165" 1023.2743968478 0.20731544654604 0.0539315952727943 3.84404439544957 0.00012102309720209 0.00651562827026488 "TCONS_00006581" "8031" "511961" "gnl|BL_ORD_ID|511961" "I3JRG3_ORENI" "950" "2454" "0" "117" "1592" "5" "497" "3" "0" "449" "5" "495" "Uncharacterized protein;" "Oreochromis niloticus (Nile tilapia) (Tilapia nilotica)" "" "" "GO:0035556" "IEA:InterPro;intracellular signal transduction" "GO:0046872" "IEA:UniProtKB-KW;metal ion binding" "PF10409;PF00017;PF08416;PF00130" "1;PTB;C1_1;PTEN_C2;SH2" "" "" "IPR002219;IPR000980;IPR013625;IPR014019;IPR011993;IPR014020;IPR006020;IPR000008" "PTB;Tensin_phosphatase_C2-dom;C2_dom;Prot_Kinase_C-like_PE/DAG-bd;Phosphatase_tensin-typ;PTB/PI_dom;PH_like_dom;SH2"
"XLOC_001165" 1023.2743968478 0.20731544654604 0.0539315952727943 3.84404439544957 0.00012102309720209 0.00651562827026488 "TCONS_00006582" "8500" "511961" "gnl|BL_ORD_ID|511961" "I3JRG3_ORENI" "949" "2452" "0" "138" "1613" "5" "497" "3" "0" "449" "5" "495" "Uncharacterized protein;" "Oreochromis niloticus (Nile tilapia) (Tilapia nilotica)" "" "" "GO:0035556" "IEA:InterPro;intracellular signal transduction" "GO:0046872" "IEA:UniProtKB-KW;metal ion binding" "PF10409;PF00017;PF08416;PF00130" "1;PTB;C1_1;PTEN_C2;SH2" "" "" "IPR002219;IPR000980;IPR013625;IPR014019;IPR011993;IPR014020;IPR006020;IPR000008" "PTB;Tensin_phosphatase_C2-dom;C2_dom;Prot_Kinase_C-like_PE/DAG-bd;Phosphatase_tensin-typ;PTB/PI_dom;PH_like_dom;SH2"
"XLOC_001165" 1023.2743968478 0.20731544654604 0.0539315952727943 3.84404439544957 0.00012102309720209 0.00651562827026488 "TCONS_00006583" "8110" "511961" "gnl|BL_ORD_ID|511961" "I3JRG3_ORENI" "950" "2455" "0" "166" "1641" "5" "497" "1" "0" "449" "5" "495" "Uncharacterized protein;" "Oreochromis niloticus (Nile tilapia) (Tilapia nilotica)" "" "" "GO:0035556" "IEA:InterPro;intracellular signal transduction" "GO:0046872" "IEA:UniProtKB-KW;metal ion binding" "PF10409;PF00017;PF08416;PF00130" "1;PTB;C1_1;PTEN_C2;SH2" "" "" "IPR002219;IPR000980;IPR013625;IPR014019;IPR011993;IPR014020;IPR006020;IPR000008" "PTB;Tensin_phosphatase_C2-dom;C2_dom;Prot_Kinase_C-like_PE/DAG-bd;Phosphatase_tensin-typ;PTB/PI_dom;PH_like_dom;SH2"
"XLOC_001165" 1023.2743968478 0.20731544654604 0.0539315952727943 3.84404439544957 0.00012102309720209 0.00651562827026488 "TCONS_00006584" "7950" "511961" "gnl|BL_ORD_ID|511961" "I3JRG3_ORENI" "867" "2239" "0" "150" "1481" "53" "497" "3" "0" "412" "5" "447" "Uncharacterized protein;" "Oreochromis niloticus (Nile tilapia) (Tilapia nilotica)" "" "" "GO:0035556" "IEA:InterPro;intracellular signal transduction" "GO:0046872" "IEA:UniProtKB-KW;metal ion binding" "PF10409;PF00017;PF08416;PF00130" "1;PTB;C1_1;PTEN_C2;SH2" "" "" "IPR002219;IPR000980;IPR013625;IPR014019;IPR011993;IPR014020;IPR006020;IPR000008" "PTB;Tensin_phosphatase_C2-dom;C2_dom;Prot_Kinase_C-like_PE/DAG-bd;Phosphatase_tensin-typ;PTB/PI_dom;PH_like_dom;SH2"
"XLOC_001165" 1023.2743968478 0.20731544654604 0.0539315952727943 3.84404439544957 0.00012102309720209 0.00651562827026488 "TCONS_00006585" "8189" "511961" "gnl|BL_ORD_ID|511961" "I3JRG3_ORENI" "946" "2443" "0" "265" "1731" "3" "490" "1" "0" "448" "3" "490" "Uncharacterized protein;" "Oreochromis niloticus (Nile tilapia) (Tilapia nilotica)" "" "" "GO:0035556" "IEA:InterPro;intracellular signal transduction" "GO:0046872" "IEA:UniProtKB-KW;metal ion binding" "PF10409;PF00017;PF08416;PF00130" "1;PTB;C1_1;PTEN_C2;SH2" "" "" "IPR002219;IPR000980;IPR013625;IPR014019;IPR011993;IPR014020;IPR006020;IPR000008" "PTB;Tensin_phosphatase_C2-dom;C2_dom;Prot_Kinase_C-like_PE/DAG-bd;Phosphatase_tensin-typ;PTB/PI_dom;PH_like_dom;SH2"
"XLOC_001165" 1023.2743968478 0.20731544654604 0.0539315952727943 3.84404439544957 0.00012102309720209 0.00651562827026488 "TCONS_00006586" "8187" "288157" "gnl|BL_ORD_ID|288157" "G3NIV6_GASAC" "755" "1948" "0" "280" "1434" "1" "388" "1" "0" "352" "3" "388" "Uncharacterized protein;" "Gasterosteus aculeatus (Three-spined stickleback)" "" "" "GO:0035556" "IEA:InterPro;intracellular signal transduction" "GO:0046872" "IEA:UniProtKB-KW;metal ion binding" "PF10409;PF00017;PF08416;PF00130" "1;PTB;C1_1;PTEN_C2;SH2" "" "" "IPR002219;IPR000980;IPR013625;IPR014019;IPR011993;IPR014020;IPR006020;IPR000008" "PTB;Tensin_phosphatase_C2-dom;C2_dom;Prot_Kinase_C-like_PE/DAG-bd;Phosphatase_tensin-typ;PTB/PI_dom;PH_like_dom;SH2"
"XLOC_001165" 1023.2743968478 0.20731544654604 0.0539315952727943 3.84404439544957 0.00012102309720209 0.00651562827026488 "TCONS_00006587" "8194" "511961" "gnl|BL_ORD_ID|511961" "I3JRG3_ORENI" "949" "2451" "0" "265" "1746" "3" "497" "1" "0" "450" "5" "497" "Uncharacterized protein;" "Oreochromis niloticus (Nile tilapia) (Tilapia nilotica)" "" "" "GO:0035556" "IEA:InterPro;intracellular signal transduction" "GO:0046872" "IEA:UniProtKB-KW;metal ion binding" "PF10409;PF00017;PF08416;PF00130" "1;PTB;C1_1;PTEN_C2;SH2" "" "" "IPR002219;IPR000980;IPR013625;IPR014019;IPR011993;IPR014020;IPR006020;IPR000008" "PTB;Tensin_phosphatase_C2-dom;C2_dom;Prot_Kinase_C-like_PE/DAG-bd;Phosphatase_tensin-typ;PTB/PI_dom;PH_like_dom;SH2"
"XLOC_001165" 1023.2743968478 0.20731544654604 0.0539315952727943 3.84404439544957 0.00012102309720209 0.00651562827026488 "TCONS_00006588" "8198" "511961" "gnl|BL_ORD_ID|511961" "I3JRG3_ORENI" "810" "2090" "0" "265" "1506" "3" "415" "1" "0" "377" "1" "414" "Uncharacterized protein;" "Oreochromis niloticus (Nile tilapia) (Tilapia nilotica)" "" "" "GO:0035556" "IEA:InterPro;intracellular signal transduction" "GO:0046872" "IEA:UniProtKB-KW;metal ion binding" "PF10409;PF00017;PF08416;PF00130" "1;PTB;C1_1;PTEN_C2;SH2" "" "" "IPR002219;IPR000980;IPR013625;IPR014019;IPR011993;IPR014020;IPR006020;IPR000008" "PTB;Tensin_phosphatase_C2-dom;C2_dom;Prot_Kinase_C-like_PE/DAG-bd;Phosphatase_tensin-typ;PTB/PI_dom;PH_like_dom;SH2"
"XLOC_001165" 1023.2743968478 0.20731544654604 0.0539315952727943 3.84404439544957 0.00012102309720209 0.00651562827026488 "TCONS_00006589" "8100" "511961" "gnl|BL_ORD_ID|511961" "I3JRG3_ORENI" "952" "2460" "0" "265" "1746" "3" "497" "1" "0" "450" "5" "497" "Uncharacterized protein;" "Oreochromis niloticus (Nile tilapia) (Tilapia nilotica)" "" "" "GO:0035556" "IEA:InterPro;intracellular signal transduction" "GO:0046872" "IEA:UniProtKB-KW;metal ion binding" "PF10409;PF00017;PF08416;PF00130" "1;PTB;C1_1;PTEN_C2;SH2" "" "" "IPR002219;IPR000980;IPR013625;IPR014019;IPR011993;IPR014020;IPR006020;IPR000008" "PTB;Tensin_phosphatase_C2-dom;C2_dom;Prot_Kinase_C-like_PE/DAG-bd;Phosphatase_tensin-typ;PTB/PI_dom;PH_like_dom;SH2"
"XLOC_001165" 1023.2743968478 0.20731544654604 0.0539315952727943 3.84404439544957 0.00012102309720209 0.00651562827026488 "TCONS_00006590" "8542" "288157" "gnl|BL_ORD_ID|288157" "G3NIV6_GASAC" "510" "1311" "1.37745e-148" "1329" "2102" "235" "494" "3" "0" "244" "4" "261" "Uncharacterized protein;" "Gasterosteus aculeatus (Three-spined stickleback)" "" "" "GO:0035556" "IEA:InterPro;intracellular signal transduction" "GO:0046872" "IEA:UniProtKB-KW;metal ion binding" "PF10409;PF00017;PF08416;PF00130" "1;PTB;C1_1;PTEN_C2;SH2" "" "" "IPR002219;IPR000980;IPR013625;IPR014019;IPR011993;IPR014020;IPR006020;IPR000008" "PTB;Tensin_phosphatase_C2-dom;C2_dom;Prot_Kinase_C-like_PE/DAG-bd;Phosphatase_tensin-typ;PTB/PI_dom;PH_like_dom;SH2"
"XLOC_001165" 1023.2743968478 0.20731544654604 0.0539315952727943 3.84404439544957 0.00012102309720209 0.00651562827026488 "TCONS_00006591" "8169" "511961" "gnl|BL_ORD_ID|511961" "I3JRG3_ORENI" "927" "2395" "0" "265" "1713" "3" "490" "1" "0" "442" "9" "490" "Uncharacterized protein;" "Oreochromis niloticus (Nile tilapia) (Tilapia nilotica)" "" "" "GO:0035556" "IEA:InterPro;intracellular signal transduction" "GO:0046872" "IEA:UniProtKB-KW;metal ion binding" "PF10409;PF00017;PF08416;PF00130" "1;PTB;C1_1;PTEN_C2;SH2" "" "" "IPR002219;IPR000980;IPR013625;IPR014019;IPR011993;IPR014020;IPR006020;IPR000008" "PTB;Tensin_phosphatase_C2-dom;C2_dom;Prot_Kinase_C-like_PE/DAG-bd;Phosphatase_tensin-typ;PTB/PI_dom;PH_like_dom;SH2"
"XLOC_001165" 1023.2743968478 0.20731544654604 0.0539315952727943 3.84404439544957 0.00012102309720209 0.00651562827026488 "TCONS_00006592" "8198" "511961" "gnl|BL_ORD_ID|511961" "I3JRG3_ORENI" "948" "2450" "0" "265" "1746" "3" "497" "1" "0" "450" "5" "497" "Uncharacterized protein;" "Oreochromis niloticus (Nile tilapia) (Tilapia nilotica)" "" "" "GO:0035556" "IEA:InterPro;intracellular signal transduction" "GO:0046872" "IEA:UniProtKB-KW;metal ion binding" "PF10409;PF00017;PF08416;PF00130" "1;PTB;C1_1;PTEN_C2;SH2" "" "" "IPR002219;IPR000980;IPR013625;IPR014019;IPR011993;IPR014020;IPR006020;IPR000008" "PTB;Tensin_phosphatase_C2-dom;C2_dom;Prot_Kinase_C-like_PE/DAG-bd;Phosphatase_tensin-typ;PTB/PI_dom;PH_like_dom;SH2"
"XLOC_001165" 1023.2743968478 0.20731544654604 0.0539315952727943 3.84404439544957 0.00012102309720209 0.00651562827026488 "TCONS_00006593" "8377" "511961" "gnl|BL_ORD_ID|511961" "I3JRG3_ORENI" "958" "2474" "0" "443" "1930" "1" "497" "2" "0" "453" "5" "499" "Uncharacterized protein;" "Oreochromis niloticus (Nile tilapia) (Tilapia nilotica)" "" "" "GO:0035556" "IEA:InterPro;intracellular signal transduction" "GO:0046872" "IEA:UniProtKB-KW;metal ion binding" "PF10409;PF00017;PF08416;PF00130" "1;PTB;C1_1;PTEN_C2;SH2" "" "" "IPR002219;IPR000980;IPR013625;IPR014019;IPR011993;IPR014020;IPR006020;IPR000008" "PTB;Tensin_phosphatase_C2-dom;C2_dom;Prot_Kinase_C-like_PE/DAG-bd;Phosphatase_tensin-typ;PTB/PI_dom;PH_like_dom;SH2"
"XLOC_001165" 1023.2743968478 0.20731544654604 0.0539315952727943 3.84404439544957 0.00012102309720209 0.00651562827026488 "TCONS_00006594" "8245" "511961" "gnl|BL_ORD_ID|511961" "I3JRG3_ORENI" "959" "2478" "0" "443" "1930" "1" "497" "2" "0" "453" "5" "499" "Uncharacterized protein;" "Oreochromis niloticus (Nile tilapia) (Tilapia nilotica)" "" "" "GO:0035556" "IEA:InterPro;intracellular signal transduction" "GO:0046872" "IEA:UniProtKB-KW;metal ion binding" "PF10409;PF00017;PF08416;PF00130" "1;PTB;C1_1;PTEN_C2;SH2" "" "" "IPR002219;IPR000980;IPR013625;IPR014019;IPR011993;IPR014020;IPR006020;IPR000008" "PTB;Tensin_phosphatase_C2-dom;C2_dom;Prot_Kinase_C-like_PE/DAG-bd;Phosphatase_tensin-typ;PTB/PI_dom;PH_like_dom;SH2"
"XLOC_001165" 1023.2743968478 0.20731544654604 0.0539315952727943 3.84404439544957 0.00012102309720209 0.00651562827026488 "TCONS_00006595" "8408" "288157" "gnl|BL_ORD_ID|288157" "G3NIV6_GASAC" "755" "1948" "0" "464" "1618" "1" "388" "2" "0" "352" "3" "388" "Uncharacterized protein;" "Gasterosteus aculeatus (Three-spined stickleback)" "" "" "GO:0035556" "IEA:InterPro;intracellular signal transduction" "GO:0046872" "IEA:UniProtKB-KW;metal ion binding" "PF10409;PF00017;PF08416;PF00130" "1;PTB;C1_1;PTEN_C2;SH2" "" "" "IPR002219;IPR000980;IPR013625;IPR014019;IPR011993;IPR014020;IPR006020;IPR000008" "PTB;Tensin_phosphatase_C2-dom;C2_dom;Prot_Kinase_C-like_PE/DAG-bd;Phosphatase_tensin-typ;PTB/PI_dom;PH_like_dom;SH2"
"XLOC_001165" 1023.2743968478 0.20731544654604 0.0539315952727943 3.84404439544957 0.00012102309720209 0.00651562827026488 "TCONS_00006596" "8371" "511961" "gnl|BL_ORD_ID|511961" "I3JRG3_ORENI" "554" "1425" "0" "1093" "1932" "216" "497" "1" "0" "265" "4" "283" "Uncharacterized protein;" "Oreochromis niloticus (Nile tilapia) (Tilapia nilotica)" "" "" "GO:0035556" "IEA:InterPro;intracellular signal transduction" "GO:0046872" "IEA:UniProtKB-KW;metal ion binding" "PF10409;PF00017;PF08416;PF00130" "1;PTB;C1_1;PTEN_C2;SH2" "" "" "IPR002219;IPR000980;IPR013625;IPR014019;IPR011993;IPR014020;IPR006020;IPR000008" "PTB;Tensin_phosphatase_C2-dom;C2_dom;Prot_Kinase_C-like_PE/DAG-bd;Phosphatase_tensin-typ;PTB/PI_dom;PH_like_dom;SH2"
"XLOC_001165" 1023.2743968478 0.20731544654604 0.0539315952727943 3.84404439544957 0.00012102309720209 0.00651562827026488 "TCONS_00006597" "8384" "511961" "gnl|BL_ORD_ID|511961" "I3JRG3_ORENI" "949" "2451" "0" "443" "1933" "1" "497" "2" "0" "452" "6" "500" "Uncharacterized protein;" "Oreochromis niloticus (Nile tilapia) (Tilapia nilotica)" "" "" "GO:0035556" "IEA:InterPro;intracellular signal transduction" "GO:0046872" "IEA:UniProtKB-KW;metal ion binding" "PF10409;PF00017;PF08416;PF00130" "1;PTB;C1_1;PTEN_C2;SH2" "" "" "IPR002219;IPR000980;IPR013625;IPR014019;IPR011993;IPR014020;IPR006020;IPR000008" "PTB;Tensin_phosphatase_C2-dom;C2_dom;Prot_Kinase_C-like_PE/DAG-bd;Phosphatase_tensin-typ;PTB/PI_dom;PH_like_dom;SH2"
"XLOC_001165" 1023.2743968478 0.20731544654604 0.0539315952727943 3.84404439544957 0.00012102309720209 0.00651562827026488 "TCONS_00006598" "8375" "288157" "gnl|BL_ORD_ID|288157" "G3NIV6_GASAC" "755" "1948" "0" "464" "1618" "1" "388" "2" "0" "352" "3" "388" "Uncharacterized protein;" "Gasterosteus aculeatus (Three-spined stickleback)" "" "" "GO:0035556" "IEA:InterPro;intracellular signal transduction" "GO:0046872" "IEA:UniProtKB-KW;metal ion binding" "PF10409;PF00017;PF08416;PF00130" "1;PTB;C1_1;PTEN_C2;SH2" "" "" "IPR002219;IPR000980;IPR013625;IPR014019;IPR011993;IPR014020;IPR006020;IPR000008" "PTB;Tensin_phosphatase_C2-dom;C2_dom;Prot_Kinase_C-like_PE/DAG-bd;Phosphatase_tensin-typ;PTB/PI_dom;PH_like_dom;SH2"
"XLOC_001165" 1023.2743968478 0.20731544654604 0.0539315952727943 3.84404439544957 0.00012102309720209 0.00651562827026488 "TCONS_00006599" "8383" "511961" "gnl|BL_ORD_ID|511961" "I3JRG3_ORENI" "815" "2105" "0" "443" "1690" "1" "415" "2" "0" "380" "1" "416" "Uncharacterized protein;" "Oreochromis niloticus (Nile tilapia) (Tilapia nilotica)" "" "" "GO:0035556" "IEA:InterPro;intracellular signal transduction" "GO:0046872" "IEA:UniProtKB-KW;metal ion binding" "PF10409;PF00017;PF08416;PF00130" "1;PTB;C1_1;PTEN_C2;SH2" "" "" "IPR002219;IPR000980;IPR013625;IPR014019;IPR011993;IPR014020;IPR006020;IPR000008" "PTB;Tensin_phosphatase_C2-dom;C2_dom;Prot_Kinase_C-like_PE/DAG-bd;Phosphatase_tensin-typ;PTB/PI_dom;PH_like_dom;SH2"
"XLOC_001165" 1023.2743968478 0.20731544654604 0.0539315952727943 3.84404439544957 0.00012102309720209 0.00651562827026488 "TCONS_00006600" "8377" "511961" "gnl|BL_ORD_ID|511961" "I3JRG3_ORENI" "815" "2105" "0" "443" "1690" "1" "415" "2" "0" "380" "1" "416" "Uncharacterized protein;" "Oreochromis niloticus (Nile tilapia) (Tilapia nilotica)" "" "" "GO:0035556" "IEA:InterPro;intracellular signal transduction" "GO:0046872" "IEA:UniProtKB-KW;metal ion binding" "PF10409;PF00017;PF08416;PF00130" "1;PTB;C1_1;PTEN_C2;SH2" "" "" "IPR002219;IPR000980;IPR013625;IPR014019;IPR011993;IPR014020;IPR006020;IPR000008" "PTB;Tensin_phosphatase_C2-dom;C2_dom;Prot_Kinase_C-like_PE/DAG-bd;Phosphatase_tensin-typ;PTB/PI_dom;PH_like_dom;SH2"
"XLOC_001165" 1023.2743968478 0.20731544654604 0.0539315952727943 3.84404439544957 0.00012102309720209 0.00651562827026488 "TCONS_00006601" "8373" "511961" "gnl|BL_ORD_ID|511961" "I3JRG3_ORENI" "549" "1412" "0" "1093" "1917" "216" "490" "1" "0" "263" "2" "276" "Uncharacterized protein;" "Oreochromis niloticus (Nile tilapia) (Tilapia nilotica)" "" "" "GO:0035556" "IEA:InterPro;intracellular signal transduction" "GO:0046872" "IEA:UniProtKB-KW;metal ion binding" "PF10409;PF00017;PF08416;PF00130" "1;PTB;C1_1;PTEN_C2;SH2" "" "" "IPR002219;IPR000980;IPR013625;IPR014019;IPR011993;IPR014020;IPR006020;IPR000008" "PTB;Tensin_phosphatase_C2-dom;C2_dom;Prot_Kinase_C-like_PE/DAG-bd;Phosphatase_tensin-typ;PTB/PI_dom;PH_like_dom;SH2"
"XLOC_001165" 1023.2743968478 0.20731544654604 0.0539315952727943 3.84404439544957 0.00012102309720209 0.00651562827026488 "TCONS_00006602" "8379" "511961" "gnl|BL_ORD_ID|511961" "I3JRG3_ORENI" "955" "2468" "0" "443" "1930" "1" "497" "2" "0" "453" "5" "499" "Uncharacterized protein;" "Oreochromis niloticus (Nile tilapia) (Tilapia nilotica)" "" "" "GO:0035556" "IEA:InterPro;intracellular signal transduction" "GO:0046872" "IEA:UniProtKB-KW;metal ion binding" "PF10409;PF00017;PF08416;PF00130" "1;PTB;C1_1;PTEN_C2;SH2" "" "" "IPR002219;IPR000980;IPR013625;IPR014019;IPR011993;IPR014020;IPR006020;IPR000008" "PTB;Tensin_phosphatase_C2-dom;C2_dom;Prot_Kinase_C-like_PE/DAG-bd;Phosphatase_tensin-typ;PTB/PI_dom;PH_like_dom;SH2"
"XLOC_001165" 1023.2743968478 0.20731544654604 0.0539315952727943 3.84404439544957 0.00012102309720209 0.00651562827026488 "TCONS_00006603" "8380" "288157" "gnl|BL_ORD_ID|288157" "G3NIV6_GASAC" "755" "1948" "0" "464" "1618" "1" "388" "2" "0" "352" "3" "388" "Uncharacterized protein;" "Gasterosteus aculeatus (Three-spined stickleback)" "" "" "GO:0035556" "IEA:InterPro;intracellular signal transduction" "GO:0046872" "IEA:UniProtKB-KW;metal ion binding" "PF10409;PF00017;PF08416;PF00130" "1;PTB;C1_1;PTEN_C2;SH2" "" "" "IPR002219;IPR000980;IPR013625;IPR014019;IPR011993;IPR014020;IPR006020;IPR000008" "PTB;Tensin_phosphatase_C2-dom;C2_dom;Prot_Kinase_C-like_PE/DAG-bd;Phosphatase_tensin-typ;PTB/PI_dom;PH_like_dom;SH2"
"XLOC_001165" 1023.2743968478 0.20731544654604 0.0539315952727943 3.84404439544957 0.00012102309720209 0.00651562827026488 "TCONS_00006604" "8369" "511961" "gnl|BL_ORD_ID|511961" "I3JRG3_ORENI" "959" "2477" "0" "443" "1930" "1" "497" "2" "0" "453" "5" "499" "Uncharacterized protein;" "Oreochromis niloticus (Nile tilapia) (Tilapia nilotica)" "" "" "GO:0035556" "IEA:InterPro;intracellular signal transduction" "GO:0046872" "IEA:UniProtKB-KW;metal ion binding" "PF10409;PF00017;PF08416;PF00130" "1;PTB;C1_1;PTEN_C2;SH2" "" "" "IPR002219;IPR000980;IPR013625;IPR014019;IPR011993;IPR014020;IPR006020;IPR000008" "PTB;Tensin_phosphatase_C2-dom;C2_dom;Prot_Kinase_C-like_PE/DAG-bd;Phosphatase_tensin-typ;PTB/PI_dom;PH_like_dom;SH2"
"XLOC_001165" 1023.2743968478 0.20731544654604 0.0539315952727943 3.84404439544957 0.00012102309720209 0.00651562827026488 "TCONS_00006605" "8411" "511961" "gnl|BL_ORD_ID|511961" "I3JRG3_ORENI" "958" "2475" "0" "483" "1970" "1" "497" "3" "0" "453" "5" "499" "Uncharacterized protein;" "Oreochromis niloticus (Nile tilapia) (Tilapia nilotica)" "" "" "GO:0035556" "IEA:InterPro;intracellular signal transduction" "GO:0046872" "IEA:UniProtKB-KW;metal ion binding" "PF10409;PF00017;PF08416;PF00130" "1;PTB;C1_1;PTEN_C2;SH2" "" "" "IPR002219;IPR000980;IPR013625;IPR014019;IPR011993;IPR014020;IPR006020;IPR000008" "PTB;Tensin_phosphatase_C2-dom;C2_dom;Prot_Kinase_C-like_PE/DAG-bd;Phosphatase_tensin-typ;PTB/PI_dom;PH_like_dom;SH2"
"XLOC_001165" 1023.2743968478 0.20731544654604 0.0539315952727943 3.84404439544957 0.00012102309720209 0.00651562827026488 "TCONS_00006606" "8324" "511961" "gnl|BL_ORD_ID|511961" "I3JRG3_ORENI" "958" "2475" "0" "368" "1855" "1" "497" "2" "0" "453" "5" "499" "Uncharacterized protein;" "Oreochromis niloticus (Nile tilapia) (Tilapia nilotica)" "" "" "GO:0035556" "IEA:InterPro;intracellular signal transduction" "GO:0046872" "IEA:UniProtKB-KW;metal ion binding" "PF10409;PF00017;PF08416;PF00130" "1;PTB;C1_1;PTEN_C2;SH2" "" "" "IPR002219;IPR000980;IPR013625;IPR014019;IPR011993;IPR014020;IPR006020;IPR000008" "PTB;Tensin_phosphatase_C2-dom;C2_dom;Prot_Kinase_C-like_PE/DAG-bd;Phosphatase_tensin-typ;PTB/PI_dom;PH_like_dom;SH2"
"XLOC_001165" 1023.2743968478 0.20731544654604 0.0539315952727943 3.84404439544957 0.00012102309720209 0.00651562827026488 "TCONS_00006607" "8802" "511961" "gnl|BL_ORD_ID|511961" "I3JRG3_ORENI" "867" "2240" "0" "1002" "2333" "53" "497" "3" "0" "412" "5" "447" "Uncharacterized protein;" "Oreochromis niloticus (Nile tilapia) (Tilapia nilotica)" "" "" "GO:0035556" "IEA:InterPro;intracellular signal transduction" "GO:0046872" "IEA:UniProtKB-KW;metal ion binding" "PF10409;PF00017;PF08416;PF00130" "1;PTB;C1_1;PTEN_C2;SH2" "" "" "IPR002219;IPR000980;IPR013625;IPR014019;IPR011993;IPR014020;IPR006020;IPR000008" "PTB;Tensin_phosphatase_C2-dom;C2_dom;Prot_Kinase_C-like_PE/DAG-bd;Phosphatase_tensin-typ;PTB/PI_dom;PH_like_dom;SH2"
"XLOC_001165" 1023.2743968478 0.20731544654604 0.0539315952727943 3.84404439544957 0.00012102309720209 0.00651562827026488 "TCONS_00006608" "9189" "511961" "gnl|BL_ORD_ID|511961" "I3JRG3_ORENI" "953" "2462" "0" "1239" "2720" "3" "497" "3" "0" "450" "5" "497" "Uncharacterized protein;" "Oreochromis niloticus (Nile tilapia) (Tilapia nilotica)" "" "" "GO:0035556" "IEA:InterPro;intracellular signal transduction" "GO:0046872" "IEA:UniProtKB-KW;metal ion binding" "PF10409;PF00017;PF08416;PF00130" "1;PTB;C1_1;PTEN_C2;SH2" "" "" "IPR002219;IPR000980;IPR013625;IPR014019;IPR011993;IPR014020;IPR006020;IPR000008" "PTB;Tensin_phosphatase_C2-dom;C2_dom;Prot_Kinase_C-like_PE/DAG-bd;Phosphatase_tensin-typ;PTB/PI_dom;PH_like_dom;SH2"
"XLOC_001165" 1023.2743968478 0.20731544654604 0.0539315952727943 3.84404439544957 0.00012102309720209 0.00651562827026488 "TCONS_00006609" "9193" "511961" "gnl|BL_ORD_ID|511961" "I3JRG3_ORENI" "953" "2461" "0" "1273" "2754" "3" "497" "1" "0" "450" "5" "497" "Uncharacterized protein;" "Oreochromis niloticus (Nile tilapia) (Tilapia nilotica)" "" "" "GO:0035556" "IEA:InterPro;intracellular signal transduction" "GO:0046872" "IEA:UniProtKB-KW;metal ion binding" "PF10409;PF00017;PF08416;PF00130" "1;PTB;C1_1;PTEN_C2;SH2" "" "" "IPR002219;IPR000980;IPR013625;IPR014019;IPR011993;IPR014020;IPR006020;IPR000008" "PTB;Tensin_phosphatase_C2-dom;C2_dom;Prot_Kinase_C-like_PE/DAG-bd;Phosphatase_tensin-typ;PTB/PI_dom;PH_like_dom;SH2"
"XLOC_001165" 1023.2743968478 0.20731544654604 0.0539315952727943 3.84404439544957 0.00012102309720209 0.00651562827026488 "TCONS_00006610" "9408" "511961" "gnl|BL_ORD_ID|511961" "I3JRG3_ORENI" "958" "2474" "0" "1034" "2521" "1" "497" "2" "0" "453" "5" "499" "Uncharacterized protein;" "Oreochromis niloticus (Nile tilapia) (Tilapia nilotica)" "" "" "GO:0035556" "IEA:InterPro;intracellular signal transduction" "GO:0046872" "IEA:UniProtKB-KW;metal ion binding" "PF10409;PF00017;PF08416;PF00130" "1;PTB;C1_1;PTEN_C2;SH2" "" "" "IPR002219;IPR000980;IPR013625;IPR014019;IPR011993;IPR014020;IPR006020;IPR000008" "PTB;Tensin_phosphatase_C2-dom;C2_dom;Prot_Kinase_C-like_PE/DAG-bd;Phosphatase_tensin-typ;PTB/PI_dom;PH_like_dom;SH2"
"XLOC_001165" 1023.2743968478 0.20731544654604 0.0539315952727943 3.84404439544957 0.00012102309720209 0.00651562827026488 "TCONS_00006611" "9096" "511961" "gnl|BL_ORD_ID|511961" "I3JRG3_ORENI" "958" "2475" "0" "1140" "2627" "1" "497" "3" "0" "453" "5" "499" "Uncharacterized protein;" "Oreochromis niloticus (Nile tilapia) (Tilapia nilotica)" "" "" "GO:0035556" "IEA:InterPro;intracellular signal transduction" "GO:0046872" "IEA:UniProtKB-KW;metal ion binding" "PF10409;PF00017;PF08416;PF00130" "1;PTB;C1_1;PTEN_C2;SH2" "" "" "IPR002219;IPR000980;IPR013625;IPR014019;IPR011993;IPR014020;IPR006020;IPR000008" "PTB;Tensin_phosphatase_C2-dom;C2_dom;Prot_Kinase_C-like_PE/DAG-bd;Phosphatase_tensin-typ;PTB/PI_dom;PH_like_dom;SH2"
"XLOC_001165" 1023.2743968478 0.20731544654604 0.0539315952727943 3.84404439544957 0.00012102309720209 0.00651562827026488 "TCONS_00006612" "4884" "511961" "gnl|BL_ORD_ID|511961" "I3JRG3_ORENI" "953" "2462" "0" "265" "1746" "3" "497" "1" "0" "450" "5" "497" "Uncharacterized protein;" "Oreochromis niloticus (Nile tilapia) (Tilapia nilotica)" "" "" "GO:0035556" "IEA:InterPro;intracellular signal transduction" "GO:0046872" "IEA:UniProtKB-KW;metal ion binding" "PF10409;PF00017;PF08416;PF00130" "1;PTB;C1_1;PTEN_C2;SH2" "" "" "IPR002219;IPR000980;IPR013625;IPR014019;IPR011993;IPR014020;IPR006020;IPR000008" "PTB;Tensin_phosphatase_C2-dom;C2_dom;Prot_Kinase_C-like_PE/DAG-bd;Phosphatase_tensin-typ;PTB/PI_dom;PH_like_dom;SH2"
"XLOC_001165" 1023.2743968478 0.20731544654604 0.0539315952727943 3.84404439544957 0.00012102309720209 0.00651562827026488 "TCONS_00006613" "5068" "511961" "gnl|BL_ORD_ID|511961" "I3JRG3_ORENI" "958" "2475" "0" "443" "1930" "1" "497" "2" "0" "453" "5" "499" "Uncharacterized protein;" "Oreochromis niloticus (Nile tilapia) (Tilapia nilotica)" "" "" "GO:0035556" "IEA:InterPro;intracellular signal transduction" "GO:0046872" "IEA:UniProtKB-KW;metal ion binding" "PF10409;PF00017;PF08416;PF00130" "1;PTB;C1_1;PTEN_C2;SH2" "" "" "IPR002219;IPR000980;IPR013625;IPR014019;IPR011993;IPR014020;IPR006020;IPR000008" "PTB;Tensin_phosphatase_C2-dom;C2_dom;Prot_Kinase_C-like_PE/DAG-bd;Phosphatase_tensin-typ;PTB/PI_dom;PH_like_dom;SH2"
"XLOC_001165" 1023.2743968478 0.20731544654604 0.0539315952727943 3.84404439544957 0.00012102309720209 0.00651562827026488 "TCONS_00006614" "4668" "511961" "gnl|BL_ORD_ID|511961" "I3JRG3_ORENI" "949" "2451" "0" "265" "1746" "3" "497" "1" "0" "450" "5" "497" "Uncharacterized protein;" "Oreochromis niloticus (Nile tilapia) (Tilapia nilotica)" "" "" "GO:0035556" "IEA:InterPro;intracellular signal transduction" "GO:0046872" "IEA:UniProtKB-KW;metal ion binding" "PF10409;PF00017;PF08416;PF00130" "1;PTB;C1_1;PTEN_C2;SH2" "" "" "IPR002219;IPR000980;IPR013625;IPR014019;IPR011993;IPR014020;IPR006020;IPR000008" "PTB;Tensin_phosphatase_C2-dom;C2_dom;Prot_Kinase_C-like_PE/DAG-bd;Phosphatase_tensin-typ;PTB/PI_dom;PH_like_dom;SH2"
"XLOC_001165" 1023.2743968478 0.20731544654604 0.0539315952727943 3.84404439544957 0.00012102309720209 0.00651562827026488 "TCONS_00006615" "4747" "511961" "gnl|BL_ORD_ID|511961" "I3JRG3_ORENI" "951" "2457" "0" "443" "1933" "1" "497" "2" "0" "453" "6" "500" "Uncharacterized protein;" "Oreochromis niloticus (Nile tilapia) (Tilapia nilotica)" "" "" "GO:0035556" "IEA:InterPro;intracellular signal transduction" "GO:0046872" "IEA:UniProtKB-KW;metal ion binding" "PF10409;PF00017;PF08416;PF00130" "1;PTB;C1_1;PTEN_C2;SH2" "" "" "IPR002219;IPR000980;IPR013625;IPR014019;IPR011993;IPR014020;IPR006020;IPR000008" "PTB;Tensin_phosphatase_C2-dom;C2_dom;Prot_Kinase_C-like_PE/DAG-bd;Phosphatase_tensin-typ;PTB/PI_dom;PH_like_dom;SH2"
"XLOC_001229" 385.181205177247 -0.310427313824622 0.088368481802777 -3.51287367952571 0.000443288174312634 0.0158173609176088 "TCONS_00007029" "4620" "58289" "gnl|BL_ORD_ID|58289" "B3TDF0_SALSA" "701" "1807" "0" "222" "2174" "1" "570" "3" "0" "497" "87" "654" "Coiled-coil transcriptional coactivator a;" "Salmo salar (Atlantic salmon)" "" "" "" "" "" "" "PF07888" "1;CALCOCO1" "" "" "IPR012852" "CoCoA"
"XLOC_001229" 385.181205177247 -0.310427313824622 0.088368481802777 -3.51287367952571 0.000443288174312634 0.0158173609176088 "TCONS_00007030" "4968" "58289" "gnl|BL_ORD_ID|58289" "B3TDF0_SALSA" "610" "1572" "0" "310" "1872" "1" "504" "1" "0" "461" "87" "556" "Coiled-coil transcriptional coactivator a;" "Salmo salar (Atlantic salmon)" "" "" "" "" "" "" "PF07888" "1;CALCOCO1" "" "" "IPR012852" "CoCoA"
"XLOC_001229" 385.181205177247 -0.310427313824622 0.088368481802777 -3.51287367952571 0.000443288174312634 0.0158173609176088 "TCONS_00007031" "4718" "58289" "gnl|BL_ORD_ID|58289" "B3TDF0_SALSA" "708" "1825" "0" "317" "2272" "1" "570" "2" "0" "498" "86" "654" "Coiled-coil transcriptional coactivator a;" "Salmo salar (Atlantic salmon)" "" "" "" "" "" "" "PF07888" "1;CALCOCO1" "" "" "IPR012852" "CoCoA"
"XLOC_001229" 385.181205177247 -0.310427313824622 0.088368481802777 -3.51287367952571 0.000443288174312634 0.0158173609176088 "TCONS_00007032" "826" "75171" "gnl|BL_ORD_ID|75171" "B5XFC8_SALSA" "178" "451" "1.82002e-54" "222" "473" "1" "84" "3" "0" "84" "0" "84" "Calcium-binding and coiled-coil domain-containing protein 1;" "Salmo salar (Atlantic salmon)" "" "" "" "" "" "" "PF07888" "1;CALCOCO1" "" "" "IPR012852" "CoCoA"
"XLOC_001255" 111.917968089589 0.419695534630638 0.0900002015462135 4.66327327517296 3.1121903222331e-06 0.000369773819967049 "TCONS_00007261" "6655" "806801" "gnl|BL_ORD_ID|806801" "Q9PW00_PLEPL" "322" "823" "1.56702e-129" "5133" "5792" "1" "220" "3" "0" "158" "0" "220" "Transposase;" "Pleuronectes platessa (European plaice)" "" "" "GO:0015074;GO:0006313" "IEA:InterPro;DNA integration;transposition" " DNA-mediated" "GO:0003677;GO:0004803" "IEA:InterPro;transposase activity;DNA binding" "PF01498" "1;HTH_Tnp_Tc3_2" "" "" "IPR011991;IPR009057;IPR002492"
"XLOC_001255" 111.917968089589 0.419695534630638 0.0900002015462135 4.66327327517296 3.1121903222331e-06 0.000369773819967049 "TCONS_00007262" "9547" "521330" "gnl|BL_ORD_ID|521330" "I3KIA1_ORENI" "1129" "2920" "0" "344" "2953" "45" "896" "2" "0" "659" "76" "899" "Uncharacterized protein;" "Oreochromis niloticus (Nile tilapia) (Tilapia nilotica)" "GO:0005634" "IEA:UniProtKB-KW;nucleus" "" "" "GO:0003700" "IEA:InterPro;sequence-specific DNA binding transcription factor activity" "PF01833;PF00554" "1;TIG;RHD" "" "" "IPR013783;IPR008967;IPR014756;IPR011539;IPR008366;IPR002909" "NFAT;Ig_E-set;RHD;IPT;Ig-like_fold;p53-like_TF_DNA-bd"
"XLOC_001255" 111.917968089589 0.419695534630638 0.0900002015462135 4.66327327517296 3.1121903222331e-06 0.000369773819967049 "TCONS_00007263" "9541" "521330" "gnl|BL_ORD_ID|521330" "I3KIA1_ORENI" "1136" "2938" "0" "344" "2947" "45" "896" "2" "0" "660" "74" "897" "Uncharacterized protein;" "Oreochromis niloticus (Nile tilapia) (Tilapia nilotica)" "GO:0005634" "IEA:UniProtKB-KW;nucleus" "" "" "GO:0003700" "IEA:InterPro;sequence-specific DNA binding transcription factor activity" "PF01833;PF00554" "1;TIG;RHD" "" "" "IPR013783;IPR008967;IPR014756;IPR011539;IPR008366;IPR002909" "NFAT;Ig_E-set;RHD;IPT;Ig-like_fold;p53-like_TF_DNA-bd"
"XLOC_001255" 111.917968089589 0.419695534630638 0.0900002015462135 4.66327327517296 3.1121903222331e-06 0.000369773819967049 "TCONS_00007264" "9511" "521330" "gnl|BL_ORD_ID|521330" "I3KIA1_ORENI" "1137" "2941" "0" "311" "2917" "44" "896" "2" "0" "661" "74" "898" "Uncharacterized protein;" "Oreochromis niloticus (Nile tilapia) (Tilapia nilotica)" "GO:0005634" "IEA:UniProtKB-KW;nucleus" "" "" "GO:0003700" "IEA:InterPro;sequence-specific DNA binding transcription factor activity" "PF01833;PF00554" "1;TIG;RHD" "" "" "IPR013783;IPR008967;IPR014756;IPR011539;IPR008366;IPR002909" "NFAT;Ig_E-set;RHD;IPT;Ig-like_fold;p53-like_TF_DNA-bd"
"XLOC_001330" 34.3145770114204 -0.392631542747334 0.10813192654806 -3.6310417772204 0.000282279481781932 0.0116134834556999 "TCONS_00007773" "3917" "627274" "gnl|BL_ORD_ID|627274" "M4AUH9_XIPMA" "881" "2275" "0" "163" "2562" "1" "787" "1" "0" "540" "55" "821" "Uncharacterized protein;" "Xiphophorus maculatus (Southern platyfish) (Platypoecilus maculatus)" "" "" "" "" "GO:0008270" "IEA:InterPro;zinc ion binding" "PF06297;PF00412" "1;LIM;PET;3" "" "" "IPR001781;IPR010442" "Znf_LIM;PET_domain"
"XLOC_001330" 34.3145770114204 -0.392631542747334 0.10813192654806 -3.6310417772204 0.000282279481781932 0.0116134834556999 "TCONS_00007774" "4447" "298746" "gnl|BL_ORD_ID|298746" "G3PEG3_GASAC" "733" "1890" "0" "339" "1712" "1" "459" "3" "0" "384" "3" "460" "Uncharacterized protein;" "Gasterosteus aculeatus (Three-spined stickleback)" "" "" "" "" "GO:0008270" "IEA:InterPro;zinc ion binding" "PF06297;PF00412" "1;LIM;PET;3" "" "" "IPR001781;IPR010442" "Znf_LIM;PET_domain"
"XLOC_001330" 34.3145770114204 -0.392631542747334 0.10813192654806 -3.6310417772204 0.000282279481781932 0.0116134834556999 "TCONS_00007775" "4173" "627274" "gnl|BL_ORD_ID|627274" "M4AUH9_XIPMA" "617" "1589" "0" "415" "1365" "1" "318" "1" "0" "289" "1" "318" "Uncharacterized protein;" "Xiphophorus maculatus (Southern platyfish) (Platypoecilus maculatus)" "" "" "" "" "GO:0008270" "IEA:InterPro;zinc ion binding" "PF06297;PF00412" "1;LIM;PET;3" "" "" "IPR001781;IPR010442" "Znf_LIM;PET_domain"
"XLOC_001330" 34.3145770114204 -0.392631542747334 0.10813192654806 -3.6310417772204 0.000282279481781932 0.0116134834556999 "TCONS_00007776" "4418" "627274" "gnl|BL_ORD_ID|627274" "M4AUH9_XIPMA" "790" "2040" "0" "421" "2016" "1" "524" "1" "0" "423" "16" "536" "Uncharacterized protein;" "Xiphophorus maculatus (Southern platyfish) (Platypoecilus maculatus)" "" "" "" "" "GO:0008270" "IEA:InterPro;zinc ion binding" "PF06297;PF00412" "1;LIM;PET;3" "" "" "IPR001781;IPR010442" "Znf_LIM;PET_domain"
"XLOC_001330" 34.3145770114204 -0.392631542747334 0.10813192654806 -3.6310417772204 0.000282279481781932 0.0116134834556999 "TCONS_00007777" "4177" "627274" "gnl|BL_ORD_ID|627274" "M4AUH9_XIPMA" "819" "2115" "0" "421" "2358" "1" "643" "1" "0" "466" "43" "666" "Uncharacterized protein;" "Xiphophorus maculatus (Southern platyfish) (Platypoecilus maculatus)" "" "" "" "" "GO:0008270" "IEA:InterPro;zinc ion binding" "PF06297;PF00412" "1;LIM;PET;3" "" "" "IPR001781;IPR010442" "Znf_LIM;PET_domain"
"XLOC_001330" 34.3145770114204 -0.392631542747334 0.10813192654806 -3.6310417772204 0.000282279481781932 0.0116134834556999 "TCONS_00007778" "4101" "627274" "gnl|BL_ORD_ID|627274" "M4AUH9_XIPMA" "881" "2275" "0" "347" "2746" "1" "787" "2" "0" "540" "55" "821" "Uncharacterized protein;" "Xiphophorus maculatus (Southern platyfish) (Platypoecilus maculatus)" "" "" "" "" "GO:0008270" "IEA:InterPro;zinc ion binding" "PF06297;PF00412" "1;LIM;PET;3" "" "" "IPR001781;IPR010442" "Znf_LIM;PET_domain"
"XLOC_001330" 34.3145770114204 -0.392631542747334 0.10813192654806 -3.6310417772204 0.000282279481781932 0.0116134834556999 "TCONS_00007779" "1178" "298746" "gnl|BL_ORD_ID|298746" "G3PEG3_GASAC" "359" "920" "3.45676e-116" "339" "902" "1" "190" "3" "0" "172" "2" "190" "Uncharacterized protein;" "Gasterosteus aculeatus (Three-spined stickleback)" "" "" "" "" "GO:0008270" "IEA:InterPro;zinc ion binding" "PF06297;PF00412" "1;LIM;PET;3" "" "" "IPR001781;IPR010442" "Znf_LIM;PET_domain"
"XLOC_001343" 3369.55879513112 -0.143849724050762 0.0471938923894078 -3.04805805937397 0.00230325422265315 0.0442664136656281 "TCONS_00007840" "5608" "521788" "gnl|BL_ORD_ID|521788" "I3KJL3_ORENI" "116" "289" "2.29747e-25" "278" "781" "152" "361" "2" "0" "106" "64" "221" "Uncharacterized protein;" "Oreochromis niloticus (Nile tilapia) (Tilapia nilotica)" "" "" "" "" "" "" "" "" "" "" "" ""
"XLOC_001343" 3369.55879513112 -0.143849724050762 0.0471938923894078 -3.04805805937397 0.00230325422265315 0.0442664136656281 "TCONS_00007841" "5981" "521788" "gnl|BL_ORD_ID|521788" "I3KJL3_ORENI" "327" "836" "2.61708e-97" "99" "1154" "1" "361" "3" "0" "231" "31" "372" "Uncharacterized protein;" "Oreochromis niloticus (Nile tilapia) (Tilapia nilotica)" "" "" "" "" "" "" "" "" "" "" "" ""
"XLOC_001343" 3369.55879513112 -0.143849724050762 0.0471938923894078 -3.04805805937397 0.00230325422265315 0.0442664136656281 "TCONS_00007842" "6003" "521788" "gnl|BL_ORD_ID|521788" "I3KJL3_ORENI" "203" "516" "7.02485e-80" "364" "1176" "85" "361" "1" "0" "165" "30" "289" "Uncharacterized protein;" "Oreochromis niloticus (Nile tilapia) (Tilapia nilotica)" "" "" "" "" "" "" "" "" "" "" "" ""
"XLOC_001343" 3369.55879513112 -0.143849724050762 0.0471938923894078 -3.04805805937397 0.00230325422265315 0.0442664136656281 "TCONS_00007843" "9309" "521788" "gnl|BL_ORD_ID|521788" "I3KJL3_ORENI" "193" "489" "8.38123e-51" "3844" "4482" "152" "361" "1" "0" "137" "19" "221" "Uncharacterized protein;" "Oreochromis niloticus (Nile tilapia) (Tilapia nilotica)" "" "" "" "" "" "" "" "" "" "" "" ""
"XLOC_001343" 3369.55879513112 -0.143849724050762 0.0471938923894078 -3.04805805937397 0.00230325422265315 0.0442664136656281 "TCONS_00007844" "6312" "461130" "gnl|BL_ORD_ID|461130" "H3D4S5_TETNG" "249" "635" "1.21363e-70" "565" "1485" "1" "340" "1" "0" "192" "81" "364" "Uncharacterized protein;" "Tetraodon nigroviridis (Spotted green pufferfish) (ChelonodonTetraodon nigroviridis (Spotted green pufferfish) (Chelonodonnigroviridis)" "" "" "" "" "" "" "" "" "" "" "" ""
"XLOC_001343" 3369.55879513112 -0.143849724050762 0.0471938923894078 -3.04805805937397 0.00230325422265315 0.0442664136656281 "TCONS_00007845" "6108" "521788" "gnl|BL_ORD_ID|521788" "I3KJL3_ORENI" "327" "836" "2.8627e-97" "565" "1620" "1" "361" "1" "0" "231" "31" "372" "Uncharacterized protein;" "Oreochromis niloticus (Nile tilapia) (Tilapia nilotica)" "" "" "" "" "" "" "" "" "" "" "" ""
"XLOC_001343" 3369.55879513112 -0.143849724050762 0.0471938923894078 -3.04805805937397 0.00230325422265315 0.0442664136656281 "TCONS_00007846" "7667" "521788" "gnl|BL_ORD_ID|521788" "I3KJL3_ORENI" "195" "495" "1.27293e-51" "2202" "2840" "152" "361" "3" "0" "137" "19" "221" "Uncharacterized protein;" "Oreochromis niloticus (Nile tilapia) (Tilapia nilotica)" "" "" "" "" "" "" "" "" "" "" "" ""
"XLOC_001343" 3369.55879513112 -0.143849724050762 0.0471938923894078 -3.04805805937397 0.00230325422265315 0.0442664136656281 "TCONS_00007847" "8175" "521788" "gnl|BL_ORD_ID|521788" "I3KJL3_ORENI" "193" "489" "6.94094e-51" "2710" "3348" "152" "361" "1" "0" "137" "19" "221" "Uncharacterized protein;" "Oreochromis niloticus (Nile tilapia) (Tilapia nilotica)" "" "" "" "" "" "" "" "" "" "" "" ""
"XLOC_001343" 3369.55879513112 -0.143849724050762 0.0471938923894078 -3.04805805937397 0.00230325422265315 0.0442664136656281 "TCONS_00007848" "6447" "521788" "gnl|BL_ORD_ID|521788" "I3KJL3_ORENI" "327" "836" "3.52627e-97" "565" "1620" "1" "361" "1" "0" "231" "31" "372" "Uncharacterized protein;" "Oreochromis niloticus (Nile tilapia) (Tilapia nilotica)" "" "" "" "" "" "" "" "" "" "" "" ""
"XLOC_001343" 3369.55879513112 -0.143849724050762 0.0471938923894078 -3.04805805937397 0.00230325422265315 0.0442664136656281 "TCONS_00007849" "5944" "412480" "gnl|BL_ORD_ID|412480" "H2UDR0_TAKRU" "160" "403" "3.8529e-41" "565" "1134" "1" "194" "1" "0" "96" "10" "197" "Uncharacterized protein;" "Takifugu rubripes (Japanese pufferfish) (Fugu rubripes)" "" "" "" "" "" "" "" "" "" "" "" ""
"XLOC_001343" 3369.55879513112 -0.143849724050762 0.0471938923894078 -3.04805805937397 0.00230325422265315 0.0442664136656281 "TCONS_00007850" "6033" "412480" "gnl|BL_ORD_ID|412480" "H2UDR0_TAKRU" "158" "399" "1.21745e-40" "565" "864" "1" "102" "1" "0" "77" "2" "102" "Uncharacterized protein;" "Takifugu rubripes (Japanese pufferfish) (Fugu rubripes)" "" "" "" "" "" "" "" "" "" "" "" ""
"XLOC_001343" 3369.55879513112 -0.143849724050762 0.0471938923894078 -3.04805805937397 0.00230325422265315 0.0442664136656281 "TCONS_00007851" "6064" "521788" "gnl|BL_ORD_ID|521788" "I3KJL3_ORENI" "320" "818" "7.45912e-95" "164" "1237" "1" "361" "2" "0" "230" "37" "378" "Uncharacterized protein;" "Oreochromis niloticus (Nile tilapia) (Tilapia nilotica)" "" "" "" "" "" "" "" "" "" "" "" ""
"XLOC_001343" 3369.55879513112 -0.143849724050762 0.0471938923894078 -3.04805805937397 0.00230325422265315 0.0442664136656281 "TCONS_00007852" "6277" "521788" "gnl|BL_ORD_ID|521788" "I3KJL3_ORENI" "320" "818" "8.50709e-95" "377" "1450" "1" "361" "2" "0" "230" "37" "378" "Uncharacterized protein;" "Oreochromis niloticus (Nile tilapia) (Tilapia nilotica)" "" "" "" "" "" "" "" "" "" "" "" ""
"XLOC_001343" 3369.55879513112 -0.143849724050762 0.0471938923894078 -3.04805805937397 0.00230325422265315 0.0442664136656281 "TCONS_00007853" "6143" "521788" "gnl|BL_ORD_ID|521788" "I3KJL3_ORENI" "327" "836" "2.92631e-97" "261" "1316" "1" "361" "3" "0" "231" "31" "372" "Uncharacterized protein;" "Oreochromis niloticus (Nile tilapia) (Tilapia nilotica)" "" "" "" "" "" "" "" "" "" "" "" ""
"XLOC_001354" 57.2655306009443 -0.724077960963647 0.1127087490952 -6.42432789624924 1.32453420037345e-10 6.76125652468408e-08 "TCONS_00007933" "3669" "287387" "gnl|BL_ORD_ID|287387" "G3NGN3_GASAC" "760" "1961" "0" "18" "1880" "315" "938" "3" "0" "461" "9" "627" "Uncharacterized protein;" "Gasterosteus aculeatus (Three-spined stickleback)" "GO:0005856;GO:0019898;GO:0005737" "IEA:InterPro;cytoskeleton;extrinsic component of membrane;cytoplasm" "" "" "" "" "PF11819;PF00373;PF09380;PF09379" "1;FERM_N;DUF3338;FERM_M;FERM_C" "" "" "IPR019748;IPR018980;IPR000798;IPR019749;IPR018979;IPR021774;IPR011993;IPR019747;IPR014352;IPR000299" "FERM/acyl-CoA-bd_prot_3-hlx;FERM_N;Band_41_domain;FERM_domain;FERM_central;FERM_PH-like_C;DUF3338;FERM_CS;Ez/rad/moesin_like;PH_like_dom"
"XLOC_001354" 57.2655306009443 -0.724077960963647 0.1127087490952 -6.42432789624924 1.32453420037345e-10 6.76125652468408e-08 "TCONS_00007934" "3151" "287387" "gnl|BL_ORD_ID|287387" "G3NGN3_GASAC" "764" "1972" "0" "13" "1905" "305" "938" "1" "0" "462" "9" "637" "Uncharacterized protein;" "Gasterosteus aculeatus (Three-spined stickleback)" "GO:0005856;GO:0019898;GO:0005737" "IEA:InterPro;cytoskeleton;extrinsic component of membrane;cytoplasm" "" "" "" "" "PF11819;PF00373;PF09380;PF09379" "1;FERM_N;DUF3338;FERM_M;FERM_C" "" "" "IPR019748;IPR018980;IPR000798;IPR019749;IPR018979;IPR021774;IPR011993;IPR019747;IPR014352;IPR000299" "FERM/acyl-CoA-bd_prot_3-hlx;FERM_N;Band_41_domain;FERM_domain;FERM_central;FERM_PH-like_C;DUF3338;FERM_CS;Ez/rad/moesin_like;PH_like_dom"
"XLOC_001354" 57.2655306009443 -0.724077960963647 0.1127087490952 -6.42432789624924 1.32453420037345e-10 6.76125652468408e-08 "TCONS_00007935" "3384" "521856" "gnl|BL_ORD_ID|521856" "I3KJT1_ORENI" "867" "2239" "0" "42" "2102" "244" "931" "3" "0" "510" "19" "697" "Uncharacterized protein;" "Oreochromis niloticus (Nile tilapia) (Tilapia nilotica)" "GO:0005856" "IEA:InterPro;cytoskeleton" "" "" "" "" "PF11819;PF00373;PF09380;PF09379" "1;FERM_N;DUF3338;FERM_M;FERM_C" "" "" "IPR019748;IPR018980;IPR019750;IPR019749;IPR018979;IPR021774;IPR011993;IPR019747;IPR014352;IPR000299" "FERM/acyl-CoA-bd_prot_3-hlx;FERM_N;Band_41_domain;FERM_domain;FERM_central;FERM_PH-like_C;DUF3338;Band_41_fam;FERM_CS;PH_like_dom"
"XLOC_001354" 57.2655306009443 -0.724077960963647 0.1127087490952 -6.42432789624924 1.32453420037345e-10 6.76125652468408e-08 "TCONS_00007936" "3506" "521856" "gnl|BL_ORD_ID|521856" "I3KJT1_ORENI" "908" "2345" "0" "42" "2099" "244" "931" "3" "0" "530" "8" "691" "Uncharacterized protein;" "Oreochromis niloticus (Nile tilapia) (Tilapia nilotica)" "GO:0005856" "IEA:InterPro;cytoskeleton" "" "" "" "" "PF11819;PF00373;PF09380;PF09379" "1;FERM_N;DUF3338;FERM_M;FERM_C" "" "" "IPR019748;IPR018980;IPR019750;IPR019749;IPR018979;IPR021774;IPR011993;IPR019747;IPR014352;IPR000299" "FERM/acyl-CoA-bd_prot_3-hlx;FERM_N;Band_41_domain;FERM_domain;FERM_central;FERM_PH-like_C;DUF3338;Band_41_fam;FERM_CS;PH_like_dom"
"XLOC_001354" 57.2655306009443 -0.724077960963647 0.1127087490952 -6.42432789624924 1.32453420037345e-10 6.76125652468408e-08 "TCONS_00007937" "3442" "287387" "gnl|BL_ORD_ID|287387" "G3NGN3_GASAC" "733" "1891" "0" "472" "2196" "361" "938" "1" "0" "430" "7" "580" "Uncharacterized protein;" "Gasterosteus aculeatus (Three-spined stickleback)" "GO:0005856;GO:0019898;GO:0005737" "IEA:InterPro;cytoskeleton;extrinsic component of membrane;cytoplasm" "" "" "" "" "PF11819;PF00373;PF09380;PF09379" "1;FERM_N;DUF3338;FERM_M;FERM_C" "" "" "IPR019748;IPR018980;IPR000798;IPR019749;IPR018979;IPR021774;IPR011993;IPR019747;IPR014352;IPR000299" "FERM/acyl-CoA-bd_prot_3-hlx;FERM_N;Band_41_domain;FERM_domain;FERM_central;FERM_PH-like_C;DUF3338;FERM_CS;Ez/rad/moesin_like;PH_like_dom"
"XLOC_001354" 57.2655306009443 -0.724077960963647 0.1127087490952 -6.42432789624924 1.32453420037345e-10 6.76125652468408e-08 "TCONS_00007938" "3570" "287387" "gnl|BL_ORD_ID|287387" "G3NGN3_GASAC" "763" "1969" "0" "307" "2199" "305" "938" "1" "0" "462" "9" "637" "Uncharacterized protein;" "Gasterosteus aculeatus (Three-spined stickleback)" "GO:0005856;GO:0019898;GO:0005737" "IEA:InterPro;cytoskeleton;extrinsic component of membrane;cytoplasm" "" "" "" "" "PF11819;PF00373;PF09380;PF09379" "1;FERM_N;DUF3338;FERM_M;FERM_C" "" "" "IPR019748;IPR018980;IPR000798;IPR019749;IPR018979;IPR021774;IPR011993;IPR019747;IPR014352;IPR000299" "FERM/acyl-CoA-bd_prot_3-hlx;FERM_N;Band_41_domain;FERM_domain;FERM_central;FERM_PH-like_C;DUF3338;FERM_CS;Ez/rad/moesin_like;PH_like_dom"
"XLOC_001354" 57.2655306009443 -0.724077960963647 0.1127087490952 -6.42432789624924 1.32453420037345e-10 6.76125652468408e-08 "TCONS_00007939" "3636" "287387" "gnl|BL_ORD_ID|287387" "G3NGN3_GASAC" "762" "1965" "0" "343" "2205" "315" "938" "1" "0" "461" "9" "627" "Uncharacterized protein;" "Gasterosteus aculeatus (Three-spined stickleback)" "GO:0005856;GO:0019898;GO:0005737" "IEA:InterPro;cytoskeleton;extrinsic component of membrane;cytoplasm" "" "" "" "" "PF11819;PF00373;PF09380;PF09379" "1;FERM_N;DUF3338;FERM_M;FERM_C" "" "" "IPR019748;IPR018980;IPR000798;IPR019749;IPR018979;IPR021774;IPR011993;IPR019747;IPR014352;IPR000299" "FERM/acyl-CoA-bd_prot_3-hlx;FERM_N;Band_41_domain;FERM_domain;FERM_central;FERM_PH-like_C;DUF3338;FERM_CS;Ez/rad/moesin_like;PH_like_dom"
"XLOC_001354" 57.2655306009443 -0.724077960963647 0.1127087490952 -6.42432789624924 1.32453420037345e-10 6.76125652468408e-08 "TCONS_00007940" "3557" "287387" "gnl|BL_ORD_ID|287387" "G3NGN3_GASAC" "860" "2220" "0" "180" "2186" "267" "938" "3" "0" "506" "9" "675" "Uncharacterized protein;" "Gasterosteus aculeatus (Three-spined stickleback)" "GO:0005856;GO:0019898;GO:0005737" "IEA:InterPro;cytoskeleton;extrinsic component of membrane;cytoplasm" "" "" "" "" "PF11819;PF00373;PF09380;PF09379" "1;FERM_N;DUF3338;FERM_M;FERM_C" "" "" "IPR019748;IPR018980;IPR000798;IPR019749;IPR018979;IPR021774;IPR011993;IPR019747;IPR014352;IPR000299" "FERM/acyl-CoA-bd_prot_3-hlx;FERM_N;Band_41_domain;FERM_domain;FERM_central;FERM_PH-like_C;DUF3338;FERM_CS;Ez/rad/moesin_like;PH_like_dom"
"XLOC_001354" 57.2655306009443 -0.724077960963647 0.1127087490952 -6.42432789624924 1.32453420037345e-10 6.76125652468408e-08 "TCONS_00007941" "3636" "521856" "gnl|BL_ORD_ID|521856" "I3KJT1_ORENI" "729" "1880" "0" "472" "2169" "363" "931" "1" "0" "428" "5" "570" "Uncharacterized protein;" "Oreochromis niloticus (Nile tilapia) (Tilapia nilotica)" "GO:0005856" "IEA:InterPro;cytoskeleton" "" "" "" "" "PF11819;PF00373;PF09380;PF09379" "1;FERM_N;DUF3338;FERM_M;FERM_C" "" "" "IPR019748;IPR018980;IPR019750;IPR019749;IPR018979;IPR021774;IPR011993;IPR019747;IPR014352;IPR000299" "FERM/acyl-CoA-bd_prot_3-hlx;FERM_N;Band_41_domain;FERM_domain;FERM_central;FERM_PH-like_C;DUF3338;Band_41_fam;FERM_CS;PH_like_dom"
"XLOC_001354" 57.2655306009443 -0.724077960963647 0.1127087490952 -6.42432789624924 1.32453420037345e-10 6.76125652468408e-08 "TCONS_00007942" "3622" "287387" "gnl|BL_ORD_ID|287387" "G3NGN3_GASAC" "736" "1898" "0" "461" "2191" "359" "938" "2" "0" "432" "7" "582" "Uncharacterized protein;" "Gasterosteus aculeatus (Three-spined stickleback)" "GO:0005856;GO:0019898;GO:0005737" "IEA:InterPro;cytoskeleton;extrinsic component of membrane;cytoplasm" "" "" "" "" "PF11819;PF00373;PF09380;PF09379" "1;FERM_N;DUF3338;FERM_M;FERM_C" "" "" "IPR019748;IPR018980;IPR000798;IPR019749;IPR018979;IPR021774;IPR011993;IPR019747;IPR014352;IPR000299" "FERM/acyl-CoA-bd_prot_3-hlx;FERM_N;Band_41_domain;FERM_domain;FERM_central;FERM_PH-like_C;DUF3338;FERM_CS;Ez/rad/moesin_like;PH_like_dom"
"XLOC_001354" 57.2655306009443 -0.724077960963647 0.1127087490952 -6.42432789624924 1.32453420037345e-10 6.76125652468408e-08 "TCONS_00007943" "3691" "287387" "gnl|BL_ORD_ID|287387" "G3NGN3_GASAC" "857" "2214" "0" "183" "2189" "267" "938" "3" "0" "506" "9" "675" "Uncharacterized protein;" "Gasterosteus aculeatus (Three-spined stickleback)" "GO:0005856;GO:0019898;GO:0005737" "IEA:InterPro;cytoskeleton;extrinsic component of membrane;cytoplasm" "" "" "" "" "PF11819;PF00373;PF09380;PF09379" "1;FERM_N;DUF3338;FERM_M;FERM_C" "" "" "IPR019748;IPR018980;IPR000798;IPR019749;IPR018979;IPR021774;IPR011993;IPR019747;IPR014352;IPR000299" "FERM/acyl-CoA-bd_prot_3-hlx;FERM_N;Band_41_domain;FERM_domain;FERM_central;FERM_PH-like_C;DUF3338;FERM_CS;Ez/rad/moesin_like;PH_like_dom"
"XLOC_001354" 57.2655306009443 -0.724077960963647 0.1127087490952 -6.42432789624924 1.32453420037345e-10 6.76125652468408e-08 "TCONS_00007944" "3641" "287387" "gnl|BL_ORD_ID|287387" "G3NGN3_GASAC" "733" "1891" "0" "486" "2210" "361" "938" "3" "0" "430" "7" "580" "Uncharacterized protein;" "Gasterosteus aculeatus (Three-spined stickleback)" "GO:0005856;GO:0019898;GO:0005737" "IEA:InterPro;cytoskeleton;extrinsic component of membrane;cytoplasm" "" "" "" "" "PF11819;PF00373;PF09380;PF09379" "1;FERM_N;DUF3338;FERM_M;FERM_C" "" "" "IPR019748;IPR018980;IPR000798;IPR019749;IPR018979;IPR021774;IPR011993;IPR019747;IPR014352;IPR000299" "FERM/acyl-CoA-bd_prot_3-hlx;FERM_N;Band_41_domain;FERM_domain;FERM_central;FERM_PH-like_C;DUF3338;FERM_CS;Ez/rad/moesin_like;PH_like_dom"
"XLOC_001354" 57.2655306009443 -0.724077960963647 0.1127087490952 -6.42432789624924 1.32453420037345e-10 6.76125652468408e-08 "TCONS_00007945" "3559" "521856" "gnl|BL_ORD_ID|521856" "I3KJT1_ORENI" "446" "1145" "0" "1067" "2137" "526" "886" "2" "0" "261" "8" "363" "Uncharacterized protein;" "Oreochromis niloticus (Nile tilapia) (Tilapia nilotica)" "GO:0005856" "IEA:InterPro;cytoskeleton" "" "" "" "" "PF11819;PF00373;PF09380;PF09379" "1;FERM_N;DUF3338;FERM_M;FERM_C" "" "" "IPR019748;IPR018980;IPR019750;IPR019749;IPR018979;IPR021774;IPR011993;IPR019747;IPR014352;IPR000299" "FERM/acyl-CoA-bd_prot_3-hlx;FERM_N;Band_41_domain;FERM_domain;FERM_central;FERM_PH-like_C;DUF3338;Band_41_fam;FERM_CS;PH_like_dom"
"XLOC_001354" 57.2655306009443 -0.724077960963647 0.1127087490952 -6.42432789624924 1.32453420037345e-10 6.76125652468408e-08 "TCONS_00007946" "3582" "521856" "gnl|BL_ORD_ID|521856" "I3KJT1_ORENI" "695" "1791" "0" "622" "2175" "411" "931" "1" "0" "395" "9" "524" "Uncharacterized protein;" "Oreochromis niloticus (Nile tilapia) (Tilapia nilotica)" "GO:0005856" "IEA:InterPro;cytoskeleton" "" "" "" "" "PF11819;PF00373;PF09380;PF09379" "1;FERM_N;DUF3338;FERM_M;FERM_C" "" "" "IPR019748;IPR018980;IPR019750;IPR019749;IPR018979;IPR021774;IPR011993;IPR019747;IPR014352;IPR000299" "FERM/acyl-CoA-bd_prot_3-hlx;FERM_N;Band_41_domain;FERM_domain;FERM_central;FERM_PH-like_C;DUF3338;Band_41_fam;FERM_CS;PH_like_dom"
"XLOC_001354" 57.2655306009443 -0.724077960963647 0.1127087490952 -6.42432789624924 1.32453420037345e-10 6.76125652468408e-08 "TCONS_00007947" "3321" "521856" "gnl|BL_ORD_ID|521856" "I3KJT1_ORENI" "667" "1719" "0" "625" "2040" "411" "886" "1" "0" "365" "8" "478" "Uncharacterized protein;" "Oreochromis niloticus (Nile tilapia) (Tilapia nilotica)" "GO:0005856" "IEA:InterPro;cytoskeleton" "" "" "" "" "PF11819;PF00373;PF09380;PF09379" "1;FERM_N;DUF3338;FERM_M;FERM_C" "" "" "IPR019748;IPR018980;IPR019750;IPR019749;IPR018979;IPR021774;IPR011993;IPR019747;IPR014352;IPR000299" "FERM/acyl-CoA-bd_prot_3-hlx;FERM_N;Band_41_domain;FERM_domain;FERM_central;FERM_PH-like_C;DUF3338;Band_41_fam;FERM_CS;PH_like_dom"
"XLOC_001354" 57.2655306009443 -0.724077960963647 0.1127087490952 -6.42432789624924 1.32453420037345e-10 6.76125652468408e-08 "TCONS_00007948" "3440" "287387" "gnl|BL_ORD_ID|287387" "G3NGN3_GASAC" "860" "2221" "0" "188" "2194" "267" "938" "2" "0" "506" "9" "675" "Uncharacterized protein;" "Gasterosteus aculeatus (Three-spined stickleback)" "GO:0005856;GO:0019898;GO:0005737" "IEA:InterPro;cytoskeleton;extrinsic component of membrane;cytoplasm" "" "" "" "" "PF11819;PF00373;PF09380;PF09379" "1;FERM_N;DUF3338;FERM_M;FERM_C" "" "" "IPR019748;IPR018980;IPR000798;IPR019749;IPR018979;IPR021774;IPR011993;IPR019747;IPR014352;IPR000299" "FERM/acyl-CoA-bd_prot_3-hlx;FERM_N;Band_41_domain;FERM_domain;FERM_central;FERM_PH-like_C;DUF3338;FERM_CS;Ez/rad/moesin_like;PH_like_dom"
"XLOC_001354" 57.2655306009443 -0.724077960963647 0.1127087490952 -6.42432789624924 1.32453420037345e-10 6.76125652468408e-08 "TCONS_00007949" "3443" "287387" "gnl|BL_ORD_ID|287387" "G3NGN3_GASAC" "856" "2209" "0" "188" "2197" "267" "938" "2" "0" "499" "10" "676" "Uncharacterized protein;" "Gasterosteus aculeatus (Three-spined stickleback)" "GO:0005856;GO:0019898;GO:0005737" "IEA:InterPro;cytoskeleton;extrinsic component of membrane;cytoplasm" "" "" "" "" "PF11819;PF00373;PF09380;PF09379" "1;FERM_N;DUF3338;FERM_M;FERM_C" "" "" "IPR019748;IPR018980;IPR000798;IPR019749;IPR018979;IPR021774;IPR011993;IPR019747;IPR014352;IPR000299" "FERM/acyl-CoA-bd_prot_3-hlx;FERM_N;Band_41_domain;FERM_domain;FERM_central;FERM_PH-like_C;DUF3338;FERM_CS;Ez/rad/moesin_like;PH_like_dom"
"XLOC_001354" 57.2655306009443 -0.724077960963647 0.1127087490952 -6.42432789624924 1.32453420037345e-10 6.76125652468408e-08 "TCONS_00007950" "3672" "521856" "gnl|BL_ORD_ID|521856" "I3KJT1_ORENI" "913" "2357" "0" "151" "2205" "244" "931" "1" "0" "530" "7" "690" "Uncharacterized protein;" "Oreochromis niloticus (Nile tilapia) (Tilapia nilotica)" "GO:0005856" "IEA:InterPro;cytoskeleton" "" "" "" "" "PF11819;PF00373;PF09380;PF09379" "1;FERM_N;DUF3338;FERM_M;FERM_C" "" "" "IPR019748;IPR018980;IPR019750;IPR019749;IPR018979;IPR021774;IPR011993;IPR019747;IPR014352;IPR000299" "FERM/acyl-CoA-bd_prot_3-hlx;FERM_N;Band_41_domain;FERM_domain;FERM_central;FERM_PH-like_C;DUF3338;Band_41_fam;FERM_CS;PH_like_dom"
"XLOC_001354" 57.2655306009443 -0.724077960963647 0.1127087490952 -6.42432789624924 1.32453420037345e-10 6.76125652468408e-08 "TCONS_00007951" "3612" "521856" "gnl|BL_ORD_ID|521856" "I3KJT1_ORENI" "912" "2356" "0" "151" "2205" "244" "931" "1" "0" "530" "7" "690" "Uncharacterized protein;" "Oreochromis niloticus (Nile tilapia) (Tilapia nilotica)" "GO:0005856" "IEA:InterPro;cytoskeleton" "" "" "" "" "PF11819;PF00373;PF09380;PF09379" "1;FERM_N;DUF3338;FERM_M;FERM_C" "" "" "IPR019748;IPR018980;IPR019750;IPR019749;IPR018979;IPR021774;IPR011993;IPR019747;IPR014352;IPR000299" "FERM/acyl-CoA-bd_prot_3-hlx;FERM_N;Band_41_domain;FERM_domain;FERM_central;FERM_PH-like_C;DUF3338;Band_41_fam;FERM_CS;PH_like_dom"
"XLOC_001354" 57.2655306009443 -0.724077960963647 0.1127087490952 -6.42432789624924 1.32453420037345e-10 6.76125652468408e-08 "TCONS_00007952" "4474" "521856" "gnl|BL_ORD_ID|521856" "I3KJT1_ORENI" "913" "2359" "0" "151" "2205" "244" "931" "1" "0" "530" "7" "690" "Uncharacterized protein;" "Oreochromis niloticus (Nile tilapia) (Tilapia nilotica)" "GO:0005856" "IEA:InterPro;cytoskeleton" "" "" "" "" "PF11819;PF00373;PF09380;PF09379" "1;FERM_N;DUF3338;FERM_M;FERM_C" "" "" "IPR019748;IPR018980;IPR019750;IPR019749;IPR018979;IPR021774;IPR011993;IPR019747;IPR014352;IPR000299" "FERM/acyl-CoA-bd_prot_3-hlx;FERM_N;Band_41_domain;FERM_domain;FERM_central;FERM_PH-like_C;DUF3338;Band_41_fam;FERM_CS;PH_like_dom"
"XLOC_001354" 57.2655306009443 -0.724077960963647 0.1127087490952 -6.42432789624924 1.32453420037345e-10 6.76125652468408e-08 "TCONS_00007953" "4030" "521856" "gnl|BL_ORD_ID|521856" "I3KJT1_ORENI" "911" "2352" "0" "151" "2205" "244" "931" "1" "0" "530" "7" "690" "Uncharacterized protein;" "Oreochromis niloticus (Nile tilapia) (Tilapia nilotica)" "GO:0005856" "IEA:InterPro;cytoskeleton" "" "" "" "" "PF11819;PF00373;PF09380;PF09379" "1;FERM_N;DUF3338;FERM_M;FERM_C" "" "" "IPR019748;IPR018980;IPR019750;IPR019749;IPR018979;IPR021774;IPR011993;IPR019747;IPR014352;IPR000299" "FERM/acyl-CoA-bd_prot_3-hlx;FERM_N;Band_41_domain;FERM_domain;FERM_central;FERM_PH-like_C;DUF3338;Band_41_fam;FERM_CS;PH_like_dom"
"XLOC_001354" 57.2655306009443 -0.724077960963647 0.1127087490952 -6.42432789624924 1.32453420037345e-10 6.76125652468408e-08 "TCONS_00007954" "3488" "521856" "gnl|BL_ORD_ID|521856" "I3KJT1_ORENI" "884" "2283" "0" "151" "2067" "244" "886" "1" "0" "500" "6" "644" "Uncharacterized protein;" "Oreochromis niloticus (Nile tilapia) (Tilapia nilotica)" "GO:0005856" "IEA:InterPro;cytoskeleton" "" "" "" "" "PF11819;PF00373;PF09380;PF09379" "1;FERM_N;DUF3338;FERM_M;FERM_C" "" "" "IPR019748;IPR018980;IPR019750;IPR019749;IPR018979;IPR021774;IPR011993;IPR019747;IPR014352;IPR000299" "FERM/acyl-CoA-bd_prot_3-hlx;FERM_N;Band_41_domain;FERM_domain;FERM_central;FERM_PH-like_C;DUF3338;Band_41_fam;FERM_CS;PH_like_dom"
"XLOC_001354" 57.2655306009443 -0.724077960963647 0.1127087490952 -6.42432789624924 1.32453420037345e-10 6.76125652468408e-08 "TCONS_00007955" "3489" "521856" "gnl|BL_ORD_ID|521856" "I3KJT1_ORENI" "884" "2283" "0" "151" "2067" "244" "886" "1" "0" "500" "6" "644" "Uncharacterized protein;" "Oreochromis niloticus (Nile tilapia) (Tilapia nilotica)" "GO:0005856" "IEA:InterPro;cytoskeleton" "" "" "" "" "PF11819;PF00373;PF09380;PF09379" "1;FERM_N;DUF3338;FERM_M;FERM_C" "" "" "IPR019748;IPR018980;IPR019750;IPR019749;IPR018979;IPR021774;IPR011993;IPR019747;IPR014352;IPR000299" "FERM/acyl-CoA-bd_prot_3-hlx;FERM_N;Band_41_domain;FERM_domain;FERM_central;FERM_PH-like_C;DUF3338;Band_41_fam;FERM_CS;PH_like_dom"
"XLOC_001354" 57.2655306009443 -0.724077960963647 0.1127087490952 -6.42432789624924 1.32453420037345e-10 6.76125652468408e-08 "TCONS_00007956" "3489" "521856" "gnl|BL_ORD_ID|521856" "I3KJT1_ORENI" "491" "1263" "0" "151" "1329" "244" "636" "1" "0" "307" "2" "394" "Uncharacterized protein;" "Oreochromis niloticus (Nile tilapia) (Tilapia nilotica)" "GO:0005856" "IEA:InterPro;cytoskeleton" "" "" "" "" "PF11819;PF00373;PF09380;PF09379" "1;FERM_N;DUF3338;FERM_M;FERM_C" "" "" "IPR019748;IPR018980;IPR019750;IPR019749;IPR018979;IPR021774;IPR011993;IPR019747;IPR014352;IPR000299" "FERM/acyl-CoA-bd_prot_3-hlx;FERM_N;Band_41_domain;FERM_domain;FERM_central;FERM_PH-like_C;DUF3338;Band_41_fam;FERM_CS;PH_like_dom"
"XLOC_001354" 57.2655306009443 -0.724077960963647 0.1127087490952 -6.42432789624924 1.32453420037345e-10 6.76125652468408e-08 "TCONS_00007957" "3650" "521856" "gnl|BL_ORD_ID|521856" "I3KJT1_ORENI" "913" "2359" "0" "314" "2368" "244" "931" "2" "0" "530" "7" "690" "Uncharacterized protein;" "Oreochromis niloticus (Nile tilapia) (Tilapia nilotica)" "GO:0005856" "IEA:InterPro;cytoskeleton" "" "" "" "" "PF11819;PF00373;PF09380;PF09379" "1;FERM_N;DUF3338;FERM_M;FERM_C" "" "" "IPR019748;IPR018980;IPR019750;IPR019749;IPR018979;IPR021774;IPR011993;IPR019747;IPR014352;IPR000299" "FERM/acyl-CoA-bd_prot_3-hlx;FERM_N;Band_41_domain;FERM_domain;FERM_central;FERM_PH-like_C;DUF3338;Band_41_fam;FERM_CS;PH_like_dom"
"XLOC_001354" 57.2655306009443 -0.724077960963647 0.1127087490952 -6.42432789624924 1.32453420037345e-10 6.76125652468408e-08 "TCONS_00007958" "4326" "521856" "gnl|BL_ORD_ID|521856" "I3KJT1_ORENI" "1319" "3412" "0" "277" "2904" "8" "886" "1" "0" "708" "7" "881" "Uncharacterized protein;" "Oreochromis niloticus (Nile tilapia) (Tilapia nilotica)" "GO:0005856" "IEA:InterPro;cytoskeleton" "" "" "" "" "PF11819;PF00373;PF09380;PF09379" "1;FERM_N;DUF3338;FERM_M;FERM_C" "" "" "IPR019748;IPR018980;IPR019750;IPR019749;IPR018979;IPR021774;IPR011993;IPR019747;IPR014352;IPR000299" "FERM/acyl-CoA-bd_prot_3-hlx;FERM_N;Band_41_domain;FERM_domain;FERM_central;FERM_PH-like_C;DUF3338;Band_41_fam;FERM_CS;PH_like_dom"
"XLOC_001354" 57.2655306009443 -0.724077960963647 0.1127087490952 -6.42432789624924 1.32453420037345e-10 6.76125652468408e-08 "TCONS_00007959" "4326" "521856" "gnl|BL_ORD_ID|521856" "I3KJT1_ORENI" "861" "2222" "0" "1068" "3044" "270" "931" "3" "0" "505" "7" "664" "Uncharacterized protein;" "Oreochromis niloticus (Nile tilapia) (Tilapia nilotica)" "GO:0005856" "IEA:InterPro;cytoskeleton" "" "" "" "" "PF11819;PF00373;PF09380;PF09379" "1;FERM_N;DUF3338;FERM_M;FERM_C" "" "" "IPR019748;IPR018980;IPR019750;IPR019749;IPR018979;IPR021774;IPR011993;IPR019747;IPR014352;IPR000299" "FERM/acyl-CoA-bd_prot_3-hlx;FERM_N;Band_41_domain;FERM_domain;FERM_central;FERM_PH-like_C;DUF3338;Band_41_fam;FERM_CS;PH_like_dom"
"XLOC_001354" 57.2655306009443 -0.724077960963647 0.1127087490952 -6.42432789624924 1.32453420037345e-10 6.76125652468408e-08 "TCONS_00007960" "4867" "521856" "gnl|BL_ORD_ID|521856" "I3KJT1_ORENI" "1345" "3480" "0" "277" "3057" "8" "937" "1" "0" "740" "9" "933" "Uncharacterized protein;" "Oreochromis niloticus (Nile tilapia) (Tilapia nilotica)" "GO:0005856" "IEA:InterPro;cytoskeleton" "" "" "" "" "PF11819;PF00373;PF09380;PF09379" "1;FERM_N;DUF3338;FERM_M;FERM_C" "" "" "IPR019748;IPR018980;IPR019750;IPR019749;IPR018979;IPR021774;IPR011993;IPR019747;IPR014352;IPR000299" "FERM/acyl-CoA-bd_prot_3-hlx;FERM_N;Band_41_domain;FERM_domain;FERM_central;FERM_PH-like_C;DUF3338;Band_41_fam;FERM_CS;PH_like_dom"
"XLOC_001354" 57.2655306009443 -0.724077960963647 0.1127087490952 -6.42432789624924 1.32453420037345e-10 6.76125652468408e-08 "TCONS_00007961" "4292" "521856" "gnl|BL_ORD_ID|521856" "I3KJT1_ORENI" "1058" "2735" "0" "755" "3025" "177" "937" "2" "0" "599" "8" "763" "Uncharacterized protein;" "Oreochromis niloticus (Nile tilapia) (Tilapia nilotica)" "GO:0005856" "IEA:InterPro;cytoskeleton" "" "" "" "" "PF11819;PF00373;PF09380;PF09379" "1;FERM_N;DUF3338;FERM_M;FERM_C" "" "" "IPR019748;IPR018980;IPR019750;IPR019749;IPR018979;IPR021774;IPR011993;IPR019747;IPR014352;IPR000299" "FERM/acyl-CoA-bd_prot_3-hlx;FERM_N;Band_41_domain;FERM_domain;FERM_central;FERM_PH-like_C;DUF3338;Band_41_fam;FERM_CS;PH_like_dom"
"XLOC_001354" 57.2655306009443 -0.724077960963647 0.1127087490952 -6.42432789624924 1.32453420037345e-10 6.76125652468408e-08 "TCONS_00007962" "4329" "287387" "gnl|BL_ORD_ID|287387" "G3NGN3_GASAC" "736" "1900" "0" "1353" "3083" "359" "938" "3" "0" "432" "7" "582" "Uncharacterized protein;" "Gasterosteus aculeatus (Three-spined stickleback)" "GO:0005856;GO:0019898;GO:0005737" "IEA:InterPro;cytoskeleton;extrinsic component of membrane;cytoplasm" "" "" "" "" "PF11819;PF00373;PF09380;PF09379" "1;FERM_N;DUF3338;FERM_M;FERM_C" "" "" "IPR019748;IPR018980;IPR000798;IPR019749;IPR018979;IPR021774;IPR011993;IPR019747;IPR014352;IPR000299" "FERM/acyl-CoA-bd_prot_3-hlx;FERM_N;Band_41_domain;FERM_domain;FERM_central;FERM_PH-like_C;DUF3338;FERM_CS;Ez/rad/moesin_like;PH_like_dom"
"XLOC_001354" 57.2655306009443 -0.724077960963647 0.1127087490952 -6.42432789624924 1.32453420037345e-10 6.76125652468408e-08 "TCONS_00007963" "4329" "521856" "gnl|BL_ORD_ID|521856" "I3KJT1_ORENI" "1350" "3492" "0" "282" "3062" "8" "937" "3" "0" "740" "9" "933" "Uncharacterized protein;" "Oreochromis niloticus (Nile tilapia) (Tilapia nilotica)" "GO:0005856" "IEA:InterPro;cytoskeleton" "" "" "" "" "PF11819;PF00373;PF09380;PF09379" "1;FERM_N;DUF3338;FERM_M;FERM_C" "" "" "IPR019748;IPR018980;IPR019750;IPR019749;IPR018979;IPR021774;IPR011993;IPR019747;IPR014352;IPR000299" "FERM/acyl-CoA-bd_prot_3-hlx;FERM_N;Band_41_domain;FERM_domain;FERM_central;FERM_PH-like_C;DUF3338;Band_41_fam;FERM_CS;PH_like_dom"
"XLOC_001354" 57.2655306009443 -0.724077960963647 0.1127087490952 -6.42432789624924 1.32453420037345e-10 6.76125652468408e-08 "TCONS_00007964" "3134" "521856" "gnl|BL_ORD_ID|521856" "I3KJT1_ORENI" "701" "1809" "0" "472" "2031" "363" "886" "1" "0" "401" "8" "526" "Uncharacterized protein;" "Oreochromis niloticus (Nile tilapia) (Tilapia nilotica)" "GO:0005856" "IEA:InterPro;cytoskeleton" "" "" "" "" "PF11819;PF00373;PF09380;PF09379" "1;FERM_N;DUF3338;FERM_M;FERM_C" "" "" "IPR019748;IPR018980;IPR019750;IPR019749;IPR018979;IPR021774;IPR011993;IPR019747;IPR014352;IPR000299" "FERM/acyl-CoA-bd_prot_3-hlx;FERM_N;Band_41_domain;FERM_domain;FERM_central;FERM_PH-like_C;DUF3338;Band_41_fam;FERM_CS;PH_like_dom"
"XLOC_001354" 57.2655306009443 -0.724077960963647 0.1127087490952 -6.42432789624924 1.32453420037345e-10 6.76125652468408e-08 "TCONS_00007965" "3309" "521856" "gnl|BL_ORD_ID|521856" "I3KJT1_ORENI" "911" "2352" "0" "151" "2205" "244" "931" "1" "0" "530" "7" "690" "Uncharacterized protein;" "Oreochromis niloticus (Nile tilapia) (Tilapia nilotica)" "GO:0005856" "IEA:InterPro;cytoskeleton" "" "" "" "" "PF11819;PF00373;PF09380;PF09379" "1;FERM_N;DUF3338;FERM_M;FERM_C" "" "" "IPR019748;IPR018980;IPR019750;IPR019749;IPR018979;IPR021774;IPR011993;IPR019747;IPR014352;IPR000299" "FERM/acyl-CoA-bd_prot_3-hlx;FERM_N;Band_41_domain;FERM_domain;FERM_central;FERM_PH-like_C;DUF3338;Band_41_fam;FERM_CS;PH_like_dom"
"XLOC_001622" 122.044025017133 -0.293649735423336 0.0729265840533694 -4.02664870753355 5.65774628225395e-05 0.0037367518141302 "TCONS_00008828" "4742" "172545" "gnl|BL_ORD_ID|172545" "E6ZGW9_DICLA" "1410" "3649" "0" "359" "2542" "1" "731" "2" "0" "680" "7" "733" "WD repeat-containing protein 24;" "Dicentrarchus labrax (European seabass) (Morone labrax)" "" "" "" "" "" "" "PF00400" "3;WD40" "" "" "IPR017986;IPR019775;IPR001680;IPR015943" "WD40_repeat;WD40_repeat_dom;WD40_repeat_CS;WD40/YVTN_repeat-like_dom"
"XLOC_001622" 122.044025017133 -0.293649735423336 0.0729265840533694 -4.02664870753355 5.65774628225395e-05 0.0037367518141302 "TCONS_00008829" "4741" "172545" "gnl|BL_ORD_ID|172545" "E6ZGW9_DICLA" "1094" "2828" "0" "769" "2541" "127" "731" "1" "0" "531" "16" "606" "WD repeat-containing protein 24;" "Dicentrarchus labrax (European seabass) (Morone labrax)" "" "" "" "" "" "" "PF00400" "3;WD40" "" "" "IPR017986;IPR019775;IPR001680;IPR015943" "WD40_repeat;WD40_repeat_dom;WD40_repeat_CS;WD40/YVTN_repeat-like_dom"
"XLOC_001622" 122.044025017133 -0.293649735423336 0.0729265840533694 -4.02664870753355 5.65774628225395e-05 0.0037367518141302 "TCONS_00008830" "4751" "172545" "gnl|BL_ORD_ID|172545" "E6ZGW9_DICLA" "1413" "3655" "0" "359" "2608" "1" "760" "2" "0" "686" "12" "761" "WD repeat-containing protein 24;" "Dicentrarchus labrax (European seabass) (Morone labrax)" "" "" "" "" "" "" "PF00400" "3;WD40" "" "" "IPR017986;IPR019775;IPR001680;IPR015943" "WD40_repeat;WD40_repeat_dom;WD40_repeat_CS;WD40/YVTN_repeat-like_dom"
"XLOC_001622" 122.044025017133 -0.293649735423336 0.0729265840533694 -4.02664870753355 5.65774628225395e-05 0.0037367518141302 "TCONS_00008831" "4749" "172545" "gnl|BL_ORD_ID|172545" "E6ZGW9_DICLA" "1494" "3867" "0" "359" "2704" "1" "786" "2" "0" "732" "6" "787" "WD repeat-containing protein 24;" "Dicentrarchus labrax (European seabass) (Morone labrax)" "" "" "" "" "" "" "PF00400" "3;WD40" "" "" "IPR017986;IPR019775;IPR001680;IPR015943" "WD40_repeat;WD40_repeat_dom;WD40_repeat_CS;WD40/YVTN_repeat-like_dom"
"XLOC_001622" 122.044025017133 -0.293649735423336 0.0729265840533694 -4.02664870753355 5.65774628225395e-05 0.0037367518141302 "TCONS_00008832" "4709" "525639" "gnl|BL_ORD_ID|525639" "I3KVM0_ORENI" "903" "2332" "0" "350" "1693" "1" "448" "2" "0" "423" "0" "448" "Uncharacterized protein;" "Oreochromis niloticus (Nile tilapia) (Tilapia nilotica)" "" "" "" "" "" "" "PF00400" "3;WD40" "" "" "IPR017986;IPR019775;IPR001680;IPR015943" "WD40_repeat;WD40_repeat_dom;WD40_repeat_CS;WD40/YVTN_repeat-like_dom"
"XLOC_001622" 122.044025017133 -0.293649735423336 0.0729265840533694 -4.02664870753355 5.65774628225395e-05 0.0037367518141302 "TCONS_00008833" "5104" "172545" "gnl|BL_ORD_ID|172545" "E6ZGW9_DICLA" "1414" "3659" "0" "359" "2539" "1" "731" "2" "0" "680" "6" "732" "WD repeat-containing protein 24;" "Dicentrarchus labrax (European seabass) (Morone labrax)" "" "" "" "" "" "" "PF00400" "3;WD40" "" "" "IPR017986;IPR019775;IPR001680;IPR015943" "WD40_repeat;WD40_repeat_dom;WD40_repeat_CS;WD40/YVTN_repeat-like_dom"
"XLOC_001622" 122.044025017133 -0.293649735423336 0.0729265840533694 -4.02664870753355 5.65774628225395e-05 0.0037367518141302 "TCONS_00008834" "5106" "525639" "gnl|BL_ORD_ID|525639" "I3KVM0_ORENI" "899" "2323" "0" "350" "1681" "1" "444" "2" "0" "422" "0" "444" "Uncharacterized protein;" "Oreochromis niloticus (Nile tilapia) (Tilapia nilotica)" "" "" "" "" "" "" "PF00400" "3;WD40" "" "" "IPR017986;IPR019775;IPR001680;IPR015943" "WD40_repeat;WD40_repeat_dom;WD40_repeat_CS;WD40/YVTN_repeat-like_dom"
"XLOC_001622" 122.044025017133 -0.293649735423336 0.0729265840533694 -4.02664870753355 5.65774628225395e-05 0.0037367518141302 "TCONS_00008835" "4971" "172545" "gnl|BL_ORD_ID|172545" "E6ZGW9_DICLA" "1414" "3659" "0" "226" "2406" "1" "731" "1" "0" "680" "6" "732" "WD repeat-containing protein 24;" "Dicentrarchus labrax (European seabass) (Morone labrax)" "" "" "" "" "" "" "PF00400" "3;WD40" "" "" "IPR017986;IPR019775;IPR001680;IPR015943" "WD40_repeat;WD40_repeat_dom;WD40_repeat_CS;WD40/YVTN_repeat-like_dom"
"XLOC_001622" 122.044025017133 -0.293649735423336 0.0729265840533694 -4.02664870753355 5.65774628225395e-05 0.0037367518141302 "TCONS_00008836" "4579" "172545" "gnl|BL_ORD_ID|172545" "E6ZGW9_DICLA" "1494" "3867" "0" "189" "2534" "1" "786" "3" "0" "732" "6" "787" "WD repeat-containing protein 24;" "Dicentrarchus labrax (European seabass) (Morone labrax)" "" "" "" "" "" "" "PF00400" "3;WD40" "" "" "IPR017986;IPR019775;IPR001680;IPR015943" "WD40_repeat;WD40_repeat_dom;WD40_repeat_CS;WD40/YVTN_repeat-like_dom"
"XLOC_001630" 195.085385903166 0.266278159875742 0.0622655025051418 4.27649579883746 1.8985813810766e-05 0.00163544986779301 "TCONS_00008894" "4737" "172526" "gnl|BL_ORD_ID|172526" "E6ZGU9_DICLA" "1110" "2870" "0" "442" "3033" "17" "846" "1" "0" "715" "38" "866" "E3 ubiquitin-protein ligase BRE1A;" "Dicentrarchus labrax (European seabass) (Morone labrax)" "" "" "GO:0008152" "IEA:GOC;metabolic process" "GO:0008270;GO:0016874" "IEA:InterPro;IEA:UniProtKB-KW;zinc ion binding;ligase activity" "PF00097" "1;zf-C3HC4" "" "" "IPR017907;IPR001841;IPR013083;IPR018957" "Znf_RING_CS;Znf_RING/FYVE/PHD;Znf_RING;Znf_C3HC4_RING-type"
"XLOC_001630" 195.085385903166 0.266278159875742 0.0622655025051418 4.27649579883746 1.8985813810766e-05 0.00163544986779301 "TCONS_00008895" "4446" "227047" "gnl|BL_ORD_ID|227047" "F6P841_DANRE" "710" "1830" "0" "1531" "2979" "429" "912" "1" "0" "442" "1" "484" "Uncharacterized protein;" "Danio rerio (Zebrafish) (Brachydanio rerio)" "" "" "" "" "GO:0008270" "IEA:InterPro;zinc ion binding" "PF00097" "1;zf-C3HC4" "" "" "IPR017907;IPR001841;IPR013083;IPR018957" "Znf_RING_CS;Znf_RING/FYVE/PHD;Znf_RING;Znf_C3HC4_RING-type"
"XLOC_001630" 195.085385903166 0.266278159875742 0.0622655025051418 4.27649579883746 1.8985813810766e-05 0.00163544986779301 "TCONS_00008896" "4443" "172526" "gnl|BL_ORD_ID|172526" "E6ZGU9_DICLA" "695" "1791" "0" "384" "1967" "17" "508" "3" "0" "412" "36" "528" "E3 ubiquitin-protein ligase BRE1A;" "Dicentrarchus labrax (European seabass) (Morone labrax)" "" "" "GO:0008152" "IEA:GOC;metabolic process" "GO:0008270;GO:0016874" "IEA:InterPro;IEA:UniProtKB-KW;zinc ion binding;ligase activity" "PF00097" "1;zf-C3HC4" "" "" "IPR017907;IPR001841;IPR013083;IPR018957" "Znf_RING_CS;Znf_RING/FYVE/PHD;Znf_RING;Znf_C3HC4_RING-type"
"XLOC_001630" 195.085385903166 0.266278159875742 0.0622655025051418 4.27649579883746 1.8985813810766e-05 0.00163544986779301 "TCONS_00008897" "4444" "172526" "gnl|BL_ORD_ID|172526" "E6ZGU9_DICLA" "1310" "3388" "0" "384" "3254" "17" "938" "3" "0" "805" "39" "959" "E3 ubiquitin-protein ligase BRE1A;" "Dicentrarchus labrax (European seabass) (Morone labrax)" "" "" "GO:0008152" "IEA:GOC;metabolic process" "GO:0008270;GO:0016874" "IEA:InterPro;IEA:UniProtKB-KW;zinc ion binding;ligase activity" "PF00097" "1;zf-C3HC4" "" "" "IPR017907;IPR001841;IPR013083;IPR018957" "Znf_RING_CS;Znf_RING/FYVE/PHD;Znf_RING;Znf_C3HC4_RING-type"
"XLOC_001630" 195.085385903166 0.266278159875742 0.0622655025051418 4.27649579883746 1.8985813810766e-05 0.00163544986779301 "TCONS_00008898" "4441" "172526" "gnl|BL_ORD_ID|172526" "E6ZGU9_DICLA" "1314" "3400" "0" "384" "3251" "17" "938" "3" "0" "805" "38" "958" "E3 ubiquitin-protein ligase BRE1A;" "Dicentrarchus labrax (European seabass) (Morone labrax)" "" "" "GO:0008152" "IEA:GOC;metabolic process" "GO:0008270;GO:0016874" "IEA:InterPro;IEA:UniProtKB-KW;zinc ion binding;ligase activity" "PF00097" "1;zf-C3HC4" "" "" "IPR017907;IPR001841;IPR013083;IPR018957" "Znf_RING_CS;Znf_RING/FYVE/PHD;Znf_RING;Znf_C3HC4_RING-type"
"XLOC_001630" 195.085385903166 0.266278159875742 0.0622655025051418 4.27649579883746 1.8985813810766e-05 0.00163544986779301 "TCONS_00008899" "4438" "172526" "gnl|BL_ORD_ID|172526" "E6ZGU9_DICLA" "1308" "3384" "0" "384" "3248" "17" "938" "3" "0" "804" "39" "958" "E3 ubiquitin-protein ligase BRE1A;" "Dicentrarchus labrax (European seabass) (Morone labrax)" "" "" "GO:0008152" "IEA:GOC;metabolic process" "GO:0008270;GO:0016874" "IEA:InterPro;IEA:UniProtKB-KW;zinc ion binding;ligase activity" "PF00097" "1;zf-C3HC4" "" "" "IPR017907;IPR001841;IPR013083;IPR018957" "Znf_RING_CS;Znf_RING/FYVE/PHD;Znf_RING;Znf_C3HC4_RING-type"
"XLOC_001630" 195.085385903166 0.266278159875742 0.0622655025051418 4.27649579883746 1.8985813810766e-05 0.00163544986779301 "TCONS_00008900" "4442" "172526" "gnl|BL_ORD_ID|172526" "E6ZGU9_DICLA" "1111" "2871" "0" "384" "2975" "17" "846" "3" "0" "715" "38" "866" "E3 ubiquitin-protein ligase BRE1A;" "Dicentrarchus labrax (European seabass) (Morone labrax)" "" "" "GO:0008152" "IEA:GOC;metabolic process" "GO:0008270;GO:0016874" "IEA:InterPro;IEA:UniProtKB-KW;zinc ion binding;ligase activity" "PF00097" "1;zf-C3HC4" "" "" "IPR017907;IPR001841;IPR013083;IPR018957" "Znf_RING_CS;Znf_RING/FYVE/PHD;Znf_RING;Znf_C3HC4_RING-type"
"XLOC_001630" 195.085385903166 0.266278159875742 0.0622655025051418 4.27649579883746 1.8985813810766e-05 0.00163544986779301 "TCONS_00008901" "4442" "172526" "gnl|BL_ORD_ID|172526" "E6ZGU9_DICLA" "849" "2193" "0" "384" "2495" "17" "686" "3" "0" "570" "38" "706" "E3 ubiquitin-protein ligase BRE1A;" "Dicentrarchus labrax (European seabass) (Morone labrax)" "" "" "GO:0008152" "IEA:GOC;metabolic process" "GO:0008270;GO:0016874" "IEA:InterPro;IEA:UniProtKB-KW;zinc ion binding;ligase activity" "PF00097" "1;zf-C3HC4" "" "" "IPR017907;IPR001841;IPR013083;IPR018957" "Znf_RING_CS;Znf_RING/FYVE/PHD;Znf_RING;Znf_C3HC4_RING-type"
"XLOC_001630" 195.085385903166 0.266278159875742 0.0622655025051418 4.27649579883746 1.8985813810766e-05 0.00163544986779301 "TCONS_00008902" "4442" "172526" "gnl|BL_ORD_ID|172526" "E6ZGU9_DICLA" "1033" "2669" "0" "384" "2834" "17" "799" "3" "0" "674" "38" "819" "E3 ubiquitin-protein ligase BRE1A;" "Dicentrarchus labrax (European seabass) (Morone labrax)" "" "" "GO:0008152" "IEA:GOC;metabolic process" "GO:0008270;GO:0016874" "IEA:InterPro;IEA:UniProtKB-KW;zinc ion binding;ligase activity" "PF00097" "1;zf-C3HC4" "" "" "IPR017907;IPR001841;IPR013083;IPR018957" "Znf_RING_CS;Znf_RING/FYVE/PHD;Znf_RING;Znf_C3HC4_RING-type"
"XLOC_001630" 195.085385903166 0.266278159875742 0.0622655025051418 4.27649579883746 1.8985813810766e-05 0.00163544986779301 "TCONS_00008903" "10148" "172526" "gnl|BL_ORD_ID|172526" "E6ZGU9_DICLA" "1314" "3400" "0" "384" "3251" "17" "938" "3" "0" "805" "38" "958" "E3 ubiquitin-protein ligase BRE1A;" "Dicentrarchus labrax (European seabass) (Morone labrax)" "" "" "GO:0008152" "IEA:GOC;metabolic process" "GO:0008270;GO:0016874" "IEA:InterPro;IEA:UniProtKB-KW;zinc ion binding;ligase activity" "PF00097" "1;zf-C3HC4" "" "" "IPR017907;IPR001841;IPR013083;IPR018957" "Znf_RING_CS;Znf_RING/FYVE/PHD;Znf_RING;Znf_C3HC4_RING-type"
"XLOC_001630" 195.085385903166 0.266278159875742 0.0622655025051418 4.27649579883746 1.8985813810766e-05 0.00163544986779301 "TCONS_00008904" "6120" "172526" "gnl|BL_ORD_ID|172526" "E6ZGU9_DICLA" "1314" "3400" "0" "384" "3251" "17" "938" "3" "0" "805" "38" "958" "E3 ubiquitin-protein ligase BRE1A;" "Dicentrarchus labrax (European seabass) (Morone labrax)" "" "" "GO:0008152" "IEA:GOC;metabolic process" "GO:0008270;GO:0016874" "IEA:InterPro;IEA:UniProtKB-KW;zinc ion binding;ligase activity" "PF00097" "1;zf-C3HC4" "" "" "IPR017907;IPR001841;IPR013083;IPR018957" "Znf_RING_CS;Znf_RING/FYVE/PHD;Znf_RING;Znf_C3HC4_RING-type"
"XLOC_001630" 195.085385903166 0.266278159875742 0.0622655025051418 4.27649579883746 1.8985813810766e-05 0.00163544986779301 "TCONS_00008905" "10143" "172526" "gnl|BL_ORD_ID|172526" "E6ZGU9_DICLA" "696" "1795" "0" "384" "1967" "17" "508" "3" "0" "412" "36" "528" "E3 ubiquitin-protein ligase BRE1A;" "Dicentrarchus labrax (European seabass) (Morone labrax)" "" "" "GO:0008152" "IEA:GOC;metabolic process" "GO:0008270;GO:0016874" "IEA:InterPro;IEA:UniProtKB-KW;zinc ion binding;ligase activity" "PF00097" "1;zf-C3HC4" "" "" "IPR017907;IPR001841;IPR013083;IPR018957" "Znf_RING_CS;Znf_RING/FYVE/PHD;Znf_RING;Znf_C3HC4_RING-type"
"XLOC_001630" 195.085385903166 0.266278159875742 0.0622655025051418 4.27649579883746 1.8985813810766e-05 0.00163544986779301 "TCONS_00008906" "6118" "172526" "gnl|BL_ORD_ID|172526" "E6ZGU9_DICLA" "1314" "3400" "0" "384" "3251" "17" "938" "3" "0" "805" "38" "958" "E3 ubiquitin-protein ligase BRE1A;" "Dicentrarchus labrax (European seabass) (Morone labrax)" "" "" "GO:0008152" "IEA:GOC;metabolic process" "GO:0008270;GO:0016874" "IEA:InterPro;IEA:UniProtKB-KW;zinc ion binding;ligase activity" "PF00097" "1;zf-C3HC4" "" "" "IPR017907;IPR001841;IPR013083;IPR018957" "Znf_RING_CS;Znf_RING/FYVE/PHD;Znf_RING;Znf_C3HC4_RING-type"
"XLOC_001630" 195.085385903166 0.266278159875742 0.0622655025051418 4.27649579883746 1.8985813810766e-05 0.00163544986779301 "TCONS_00008907" "4165" "227047" "gnl|BL_ORD_ID|227047" "F6P841_DANRE" "1144" "2957" "0" "777" "2975" "271" "1004" "3" "0" "669" "1" "734" "Uncharacterized protein;" "Danio rerio (Zebrafish) (Brachydanio rerio)" "" "" "" "" "GO:0008270" "IEA:InterPro;zinc ion binding" "PF00097" "1;zf-C3HC4" "" "" "IPR017907;IPR001841;IPR013083;IPR018957" "Znf_RING_CS;Znf_RING/FYVE/PHD;Znf_RING;Znf_C3HC4_RING-type"
"XLOC_001630" 195.085385903166 0.266278159875742 0.0622655025051418 4.27649579883746 1.8985813810766e-05 0.00163544986779301 "TCONS_00008908" "4392" "227047" "gnl|BL_ORD_ID|227047" "F6P841_DANRE" "710" "1830" "0" "1240" "2688" "429" "912" "1" "0" "442" "1" "484" "Uncharacterized protein;" "Danio rerio (Zebrafish) (Brachydanio rerio)" "" "" "" "" "GO:0008270" "IEA:InterPro;zinc ion binding" "PF00097" "1;zf-C3HC4" "" "" "IPR017907;IPR001841;IPR013083;IPR018957" "Znf_RING_CS;Znf_RING/FYVE/PHD;Znf_RING;Znf_C3HC4_RING-type"
"XLOC_001630" 195.085385903166 0.266278159875742 0.0622655025051418 4.27649579883746 1.8985813810766e-05 0.00163544986779301 "TCONS_00008909" "9848" "227047" "gnl|BL_ORD_ID|227047" "F6P841_DANRE" "1234" "3191" "0" "525" "2957" "192" "1004" "3" "0" "721" "2" "813" "Uncharacterized protein;" "Danio rerio (Zebrafish) (Brachydanio rerio)" "" "" "" "" "GO:0008270" "IEA:InterPro;zinc ion binding" "PF00097" "1;zf-C3HC4" "" "" "IPR017907;IPR001841;IPR013083;IPR018957" "Znf_RING_CS;Znf_RING/FYVE/PHD;Znf_RING;Znf_C3HC4_RING-type"
"XLOC_001630" 195.085385903166 0.266278159875742 0.0622655025051418 4.27649579883746 1.8985813810766e-05 0.00163544986779301 "TCONS_00008910" "4384" "227047" "gnl|BL_ORD_ID|227047" "F6P841_DANRE" "976" "2521" "0" "1350" "3194" "390" "1004" "3" "0" "570" "2" "616" "Uncharacterized protein;" "Danio rerio (Zebrafish) (Brachydanio rerio)" "" "" "" "" "GO:0008270" "IEA:InterPro;zinc ion binding" "PF00097" "1;zf-C3HC4" "" "" "IPR017907;IPR001841;IPR013083;IPR018957" "Znf_RING_CS;Znf_RING/FYVE/PHD;Znf_RING;Znf_C3HC4_RING-type"
"XLOC_001630" 195.085385903166 0.266278159875742 0.0622655025051418 4.27649579883746 1.8985813810766e-05 0.00163544986779301 "TCONS_00008911" "4156" "172526" "gnl|BL_ORD_ID|172526" "E6ZGU9_DICLA" "1314" "3400" "0" "99" "2966" "17" "938" "3" "0" "805" "38" "958" "E3 ubiquitin-protein ligase BRE1A;" "Dicentrarchus labrax (European seabass) (Morone labrax)" "" "" "GO:0008152" "IEA:GOC;metabolic process" "GO:0008270;GO:0016874" "IEA:InterPro;IEA:UniProtKB-KW;zinc ion binding;ligase activity" "PF00097" "1;zf-C3HC4" "" "" "IPR017907;IPR001841;IPR013083;IPR018957" "Znf_RING_CS;Znf_RING/FYVE/PHD;Znf_RING;Znf_C3HC4_RING-type"
"XLOC_001630" 195.085385903166 0.266278159875742 0.0622655025051418 4.27649579883746 1.8985813810766e-05 0.00163544986779301 "TCONS_00008912" "11249" "172526" "gnl|BL_ORD_ID|172526" "E6ZGU9_DICLA" "1290" "3337" "0" "99" "2945" "17" "938" "3" "0" "798" "45" "958" "E3 ubiquitin-protein ligase BRE1A;" "Dicentrarchus labrax (European seabass) (Morone labrax)" "" "" "GO:0008152" "IEA:GOC;metabolic process" "GO:0008270;GO:0016874" "IEA:InterPro;IEA:UniProtKB-KW;zinc ion binding;ligase activity" "PF00097" "1;zf-C3HC4" "" "" "IPR017907;IPR001841;IPR013083;IPR018957" "Znf_RING_CS;Znf_RING/FYVE/PHD;Znf_RING;Znf_C3HC4_RING-type"
"XLOC_001630" 195.085385903166 0.266278159875742 0.0622655025051418 4.27649579883746 1.8985813810766e-05 0.00163544986779301 "TCONS_00008913" "4145" "172526" "gnl|BL_ORD_ID|172526" "E6ZGU9_DICLA" "1310" "3390" "0" "85" "2955" "17" "938" "1" "0" "805" "39" "959" "E3 ubiquitin-protein ligase BRE1A;" "Dicentrarchus labrax (European seabass) (Morone labrax)" "" "" "GO:0008152" "IEA:GOC;metabolic process" "GO:0008270;GO:0016874" "IEA:InterPro;IEA:UniProtKB-KW;zinc ion binding;ligase activity" "PF00097" "1;zf-C3HC4" "" "" "IPR017907;IPR001841;IPR013083;IPR018957" "Znf_RING_CS;Znf_RING/FYVE/PHD;Znf_RING;Znf_C3HC4_RING-type"
"XLOC_001630" 195.085385903166 0.266278159875742 0.0622655025051418 4.27649579883746 1.8985813810766e-05 0.00163544986779301 "TCONS_00008914" "4331" "172526" "gnl|BL_ORD_ID|172526" "E6ZGU9_DICLA" "1315" "3402" "0" "274" "3141" "17" "938" "1" "0" "805" "38" "958" "E3 ubiquitin-protein ligase BRE1A;" "Dicentrarchus labrax (European seabass) (Morone labrax)" "" "" "GO:0008152" "IEA:GOC;metabolic process" "GO:0008270;GO:0016874" "IEA:InterPro;IEA:UniProtKB-KW;zinc ion binding;ligase activity" "PF00097" "1;zf-C3HC4" "" "" "IPR017907;IPR001841;IPR013083;IPR018957" "Znf_RING_CS;Znf_RING/FYVE/PHD;Znf_RING;Znf_C3HC4_RING-type"
"XLOC_001630" 195.085385903166 0.266278159875742 0.0622655025051418 4.27649579883746 1.8985813810766e-05 0.00163544986779301 "TCONS_00008915" "7065" "627934" "gnl|BL_ORD_ID|627934" "M4AWD9_XIPMA" "127" "317" "2.64206e-31" "4259" "4537" "2" "94" "2" "0" "67" "0" "93" "Uncharacterized protein;" "Xiphophorus maculatus (Southern platyfish) (Platypoecilus maculatus)" "" "" "" "" "" "" "PF12191" "1;stn_TNFRSF12A" "" "" "IPR022316" "TNFR_12"
"XLOC_001726" 293.183247105034 -0.159617483194409 0.0523756159365067 -3.04755333833035 0.00230712577222916 0.0442868536988139 "TCONS_00009741" "7291" "302890" "gnl|BL_ORD_ID|302890" "G3PRE7_GASAC" "1060" "2740" "0" "1961" "4249" "1" "730" "2" "0" "580" "49" "771" "Uncharacterized protein;" "Gasterosteus aculeatus (Three-spined stickleback)" "GO:0005622" "IEA:InterPro;intracellular" "GO:0007165;GO:0043547" "IEA:InterPro;IEA:GOC;signal transduction;positive regulation of GTPase activity" "GO:0005096" "IEA:UniProtKB-KW;GTPase activator activity" "PF00620" "1;RhoGAP" "" "" "IPR011993;IPR008936;IPR000198;IPR001849" "RhoGAP_dom;Rho_GTPase_activation_prot;Pleckstrin_homology;PH_like_dom"
"XLOC_001726" 293.183247105034 -0.159617483194409 0.0523756159365067 -3.04755333833035 0.00230712577222916 0.0442868536988139 "TCONS_00009742" "7703" "510646" "gnl|BL_ORD_ID|510646" "I3JMP8_ORENI" "854" "2205" "0" "461" "3178" "17" "907" "2" "0" "531" "109" "953" "Uncharacterized protein;" "Oreochromis niloticus (Nile tilapia) (Tilapia nilotica)" "GO:0005622" "IEA:InterPro;intracellular" "GO:0007165;GO:0043547" "IEA:InterPro;IEA:GOC;signal transduction;positive regulation of GTPase activity" "GO:0005096" "IEA:UniProtKB-KW;GTPase activator activity" "PF00620;PF00595" "1;PDZ;RhoGAP" "" "" "IPR011993;IPR001478;IPR008936;IPR000198;IPR001849" "PDZ;RhoGAP_dom;Rho_GTPase_activation_prot;Pleckstrin_homology;PH_like_dom"
"XLOC_001726" 293.183247105034 -0.159617483194409 0.0523756159365067 -3.04755333833035 0.00230712577222916 0.0442868536988139 "TCONS_00009743" "6824" "302890" "gnl|BL_ORD_ID|302890" "G3PRE7_GASAC" "1060" "2741" "0" "1563" "3863" "1" "733" "3" "0" "583" "50" "775" "Uncharacterized protein;" "Gasterosteus aculeatus (Three-spined stickleback)" "GO:0005622" "IEA:InterPro;intracellular" "GO:0007165;GO:0043547" "IEA:InterPro;IEA:GOC;signal transduction;positive regulation of GTPase activity" "GO:0005096" "IEA:UniProtKB-KW;GTPase activator activity" "PF00620" "1;RhoGAP" "" "" "IPR011993;IPR008936;IPR000198;IPR001849" "RhoGAP_dom;Rho_GTPase_activation_prot;Pleckstrin_homology;PH_like_dom"
"XLOC_001726" 293.183247105034 -0.159617483194409 0.0523756159365067 -3.04755333833035 0.00230712577222916 0.0442868536988139 "TCONS_00009744" "6845" "510644" "gnl|BL_ORD_ID|510644" "I3JMP6_ORENI" "1343" "3475" "0" "231" "3914" "1" "1158" "3" "0" "769" "200" "1293" "Uncharacterized protein;" "Oreochromis niloticus (Nile tilapia) (Tilapia nilotica)" "GO:0005622" "IEA:InterPro;intracellular" "GO:0007165;GO:0043547" "IEA:InterPro;IEA:GOC;signal transduction;positive regulation of GTPase activity" "GO:0005096" "IEA:UniProtKB-KW;GTPase activator activity" "PF00620;PF00595" "1;PDZ;RhoGAP" "" "" "IPR011993;IPR001478;IPR008936;IPR000198;IPR001849" "PDZ;RhoGAP_dom;Rho_GTPase_activation_prot;Pleckstrin_homology;PH_like_dom"
"XLOC_001726" 293.183247105034 -0.159617483194409 0.0523756159365067 -3.04755333833035 0.00230712577222916 0.0442868536988139 "TCONS_00009745" "7452" "510646" "gnl|BL_ORD_ID|510646" "I3JMP8_ORENI" "884" "2283" "0" "231" "2996" "1" "907" "3" "0" "544" "109" "969" "Uncharacterized protein;" "Oreochromis niloticus (Nile tilapia) (Tilapia nilotica)" "GO:0005622" "IEA:InterPro;intracellular" "GO:0007165;GO:0043547" "IEA:InterPro;IEA:GOC;signal transduction;positive regulation of GTPase activity" "GO:0005096" "IEA:UniProtKB-KW;GTPase activator activity" "PF00620;PF00595" "1;PDZ;RhoGAP" "" "" "IPR011993;IPR001478;IPR008936;IPR000198;IPR001849" "PDZ;RhoGAP_dom;Rho_GTPase_activation_prot;Pleckstrin_homology;PH_like_dom"
"XLOC_001726" 293.183247105034 -0.159617483194409 0.0523756159365067 -3.04755333833035 0.00230712577222916 0.0442868536988139 "TCONS_00009746" "6889" "302890" "gnl|BL_ORD_ID|302890" "G3PRE7_GASAC" "952" "2460" "0" "1779" "3941" "1" "730" "3" "0" "539" "91" "771" "Uncharacterized protein;" "Gasterosteus aculeatus (Three-spined stickleback)" "GO:0005622" "IEA:InterPro;intracellular" "GO:0007165;GO:0043547" "IEA:InterPro;IEA:GOC;signal transduction;positive regulation of GTPase activity" "GO:0005096" "IEA:UniProtKB-KW;GTPase activator activity" "PF00620" "1;RhoGAP" "" "" "IPR011993;IPR008936;IPR000198;IPR001849" "RhoGAP_dom;Rho_GTPase_activation_prot;Pleckstrin_homology;PH_like_dom"
"XLOC_001726" 293.183247105034 -0.159617483194409 0.0523756159365067 -3.04755333833035 0.00230712577222916 0.0442868536988139 "TCONS_00009747" "7296" "302890" "gnl|BL_ORD_ID|302890" "G3PRE7_GASAC" "1060" "2741" "0" "1773" "4073" "1" "733" "3" "0" "583" "50" "775" "Uncharacterized protein;" "Gasterosteus aculeatus (Three-spined stickleback)" "GO:0005622" "IEA:InterPro;intracellular" "GO:0007165;GO:0043547" "IEA:InterPro;IEA:GOC;signal transduction;positive regulation of GTPase activity" "GO:0005096" "IEA:UniProtKB-KW;GTPase activator activity" "PF00620" "1;RhoGAP" "" "" "IPR011993;IPR008936;IPR000198;IPR001849" "RhoGAP_dom;Rho_GTPase_activation_prot;Pleckstrin_homology;PH_like_dom"
"XLOC_001726" 293.183247105034 -0.159617483194409 0.0523756159365067 -3.04755333833035 0.00230712577222916 0.0442868536988139 "TCONS_00009748" "7003" "510644" "gnl|BL_ORD_ID|510644" "I3JMP6_ORENI" "1311" "3392" "0" "437" "4072" "17" "1158" "2" "0" "758" "198" "1276" "Uncharacterized protein;" "Oreochromis niloticus (Nile tilapia) (Tilapia nilotica)" "GO:0005622" "IEA:InterPro;intracellular" "GO:0007165;GO:0043547" "IEA:InterPro;IEA:GOC;signal transduction;positive regulation of GTPase activity" "GO:0005096" "IEA:UniProtKB-KW;GTPase activator activity" "PF00620;PF00595" "1;PDZ;RhoGAP" "" "" "IPR011993;IPR001478;IPR008936;IPR000198;IPR001849" "PDZ;RhoGAP_dom;Rho_GTPase_activation_prot;Pleckstrin_homology;PH_like_dom"
"XLOC_001726" 293.183247105034 -0.159617483194409 0.0523756159365067 -3.04755333833035 0.00230712577222916 0.0442868536988139 "TCONS_00009749" "7123" "302890" "gnl|BL_ORD_ID|302890" "G3PRE7_GASAC" "803" "2073" "0" "1961" "3829" "1" "591" "2" "0" "461" "48" "631" "Uncharacterized protein;" "Gasterosteus aculeatus (Three-spined stickleback)" "GO:0005622" "IEA:InterPro;intracellular" "GO:0007165;GO:0043547" "IEA:InterPro;IEA:GOC;signal transduction;positive regulation of GTPase activity" "GO:0005096" "IEA:UniProtKB-KW;GTPase activator activity" "PF00620" "1;RhoGAP" "" "" "IPR011993;IPR008936;IPR000198;IPR001849" "RhoGAP_dom;Rho_GTPase_activation_prot;Pleckstrin_homology;PH_like_dom"
"XLOC_001726" 293.183247105034 -0.159617483194409 0.0523756159365067 -3.04755333833035 0.00230712577222916 0.0442868536988139 "TCONS_00009750" "7484" "302890" "gnl|BL_ORD_ID|302890" "G3PRE7_GASAC" "1060" "2741" "0" "1961" "4261" "1" "733" "2" "0" "583" "50" "775" "Uncharacterized protein;" "Gasterosteus aculeatus (Three-spined stickleback)" "GO:0005622" "IEA:InterPro;intracellular" "GO:0007165;GO:0043547" "IEA:InterPro;IEA:GOC;signal transduction;positive regulation of GTPase activity" "GO:0005096" "IEA:UniProtKB-KW;GTPase activator activity" "PF00620" "1;RhoGAP" "" "" "IPR011993;IPR008936;IPR000198;IPR001849" "RhoGAP_dom;Rho_GTPase_activation_prot;Pleckstrin_homology;PH_like_dom"
"XLOC_001726" 293.183247105034 -0.159617483194409 0.0523756159365067 -3.04755333833035 0.00230712577222916 0.0442868536988139 "TCONS_00009751" "7198" "302890" "gnl|BL_ORD_ID|302890" "G3PRE7_GASAC" "985" "2546" "0" "1961" "4117" "1" "687" "2" "0" "545" "48" "727" "Uncharacterized protein;" "Gasterosteus aculeatus (Three-spined stickleback)" "GO:0005622" "IEA:InterPro;intracellular" "GO:0007165;GO:0043547" "IEA:InterPro;IEA:GOC;signal transduction;positive regulation of GTPase activity" "GO:0005096" "IEA:UniProtKB-KW;GTPase activator activity" "PF00620" "1;RhoGAP" "" "" "IPR011993;IPR008936;IPR000198;IPR001849" "RhoGAP_dom;Rho_GTPase_activation_prot;Pleckstrin_homology;PH_like_dom"
"XLOC_001735" 55.4198912817651 0.39054214120625 0.116274699141779 3.35878866244191 0.000782849119390429 0.0223619025658002 "TCONS_00009832" "5814" "600865" "gnl|BL_ORD_ID|600865" "L0VST6_SALSA" "322" "824" "1.51244e-98" "3242" "3715" "21" "178" "2" "0" "155" "0" "158" "Type I interferon;" "Salmo salar (Atlantic salmon)" "GO:0005615" "IEA:UniProtKB-KW;extracellular space" "GO:0051607" "IEA:UniProtKB-KW;defense response to virus" "" "" "PF00143" "1;Interferon" "" "" "IPR009079;IPR012351;IPR000471" "Interferon_alpha/beta/delta;4_helix_cytokine-like_core;4_helix_cytokine_core"
"XLOC_001735" 55.4198912817651 0.39054214120625 0.116274699141779 3.35878866244191 0.000782849119390429 0.0223619025658002 "TCONS_00009833" "5818" "600865" "gnl|BL_ORD_ID|600865" "L0VST6_SALSA" "222" "565" "4.91797e-82" "3390" "3719" "69" "178" "3" "0" "108" "0" "110" "Type I interferon;" "Salmo salar (Atlantic salmon)" "GO:0005615" "IEA:UniProtKB-KW;extracellular space" "GO:0051607" "IEA:UniProtKB-KW;defense response to virus" "" "" "PF00143" "1;Interferon" "" "" "IPR009079;IPR012351;IPR000471" "Interferon_alpha/beta/delta;4_helix_cytokine-like_core;4_helix_cytokine_core"
"XLOC_001735" 55.4198912817651 0.39054214120625 0.116274699141779 3.35878866244191 0.000782849119390429 0.0223619025658002 "TCONS_00009834" "2582" "600865" "gnl|BL_ORD_ID|600865" "L0VST6_SALSA" "322" "824" "3.17995e-102" "22" "483" "25" "178" "1" "0" "154" "0" "154" "Type I interferon;" "Salmo salar (Atlantic salmon)" "GO:0005615" "IEA:UniProtKB-KW;extracellular space" "GO:0051607" "IEA:UniProtKB-KW;defense response to virus" "" "" "PF00143" "1;Interferon" "" "" "IPR009079;IPR012351;IPR000471" "Interferon_alpha/beta/delta;4_helix_cytokine-like_core;4_helix_cytokine_core"
"XLOC_001873" 703.695272815805 -0.161383766049243 0.0516842841709702 -3.12249204255959 0.00179326953162876 0.0380509714347644 "TCONS_00010795" "1750" "73127" "gnl|BL_ORD_ID|73127" "B5X832_SALSA" "451" "1158" "3.44067e-154" "37" "798" "1" "254" "1" "0" "254" "0" "254" "Transmembrane protein 106B;" "Salmo salar (Atlantic salmon)" "GO:0016021" "IEA:UniProtKB-KW;integral component of membrane" "" "" "" "" "PF07092" "1;DUF1356" "" "" "IPR009790" "DUF1356_TMEM106"
"XLOC_001873" 703.695272815805 -0.161383766049243 0.0516842841709702 -3.12249204255959 0.00179326953162876 0.0380509714347644 "TCONS_00010796" "1625" "73127" "gnl|BL_ORD_ID|73127" "B5X832_SALSA" "276" "705" "2.00766e-104" "34" "495" "1" "180" "1" "0" "154" "26" "180" "Transmembrane protein 106B;" "Salmo salar (Atlantic salmon)" "GO:0016021" "IEA:UniProtKB-KW;integral component of membrane" "" "" "" "" "PF07092" "1;DUF1356" "" "" "IPR009790" "DUF1356_TMEM106"
"XLOC_001873" 703.695272815805 -0.161383766049243 0.0516842841709702 -3.12249204255959 0.00179326953162876 0.0380509714347644 "TCONS_00010797" "1768" "73127" "gnl|BL_ORD_ID|73127" "B5X832_SALSA" "295" "755" "3.42293e-110" "99" "638" "1" "180" "3" "0" "180" "0" "180" "Transmembrane protein 106B;" "Salmo salar (Atlantic salmon)" "GO:0016021" "IEA:UniProtKB-KW;integral component of membrane" "" "" "" "" "PF07092" "1;DUF1356" "" "" "IPR009790" "DUF1356_TMEM106"
"XLOC_001873" 703.695272815805 -0.161383766049243 0.0516842841709702 -3.12249204255959 0.00179326953162876 0.0380509714347644 "TCONS_00010798" "1841" "73127" "gnl|BL_ORD_ID|73127" "B5X832_SALSA" "451" "1159" "7.76025e-154" "128" "889" "1" "254" "2" "0" "254" "0" "254" "Transmembrane protein 106B;" "Salmo salar (Atlantic salmon)" "GO:0016021" "IEA:UniProtKB-KW;integral component of membrane" "" "" "" "" "PF07092" "1;DUF1356" "" "" "IPR009790" "DUF1356_TMEM106"
"XLOC_001873" 703.695272815805 -0.161383766049243 0.0516842841709702 -3.12249204255959 0.00179326953162876 0.0380509714347644 "TCONS_00010799" "1713" "72659" "gnl|BL_ORD_ID|72659" "B5X6H5_SALSA" "316" "809" "7.34322e-103" "68" "637" "1" "190" "2" "0" "190" "0" "190" "Transmembrane protein 106B;" "Salmo salar (Atlantic salmon)" "GO:0016021" "IEA:UniProtKB-KW;integral component of membrane" "" "" "" "" "PF07092" "1;DUF1356" "" "" "IPR009790" "DUF1356_TMEM106"
"XLOC_001873" 703.695272815805 -0.161383766049243 0.0516842841709702 -3.12249204255959 0.00179326953162876 0.0380509714347644 "TCONS_00010800" "1811" "73127" "gnl|BL_ORD_ID|73127" "B5X832_SALSA" "450" "1156" "1.66198e-153" "98" "859" "1" "254" "2" "0" "254" "0" "254" "Transmembrane protein 106B;" "Salmo salar (Atlantic salmon)" "GO:0016021" "IEA:UniProtKB-KW;integral component of membrane" "" "" "" "" "PF07092" "1;DUF1356" "" "" "IPR009790" "DUF1356_TMEM106"
"XLOC_001873" 703.695272815805 -0.161383766049243 0.0516842841709702 -3.12249204255959 0.00179326953162876 0.0380509714347644 "TCONS_00010801" "1810" "73127" "gnl|BL_ORD_ID|73127" "B5X832_SALSA" "295" "753" "3.29175e-99" "195" "734" "1" "180" "3" "0" "180" "0" "180" "Transmembrane protein 106B;" "Salmo salar (Atlantic salmon)" "GO:0016021" "IEA:UniProtKB-KW;integral component of membrane" "" "" "" "" "PF07092" "1;DUF1356" "" "" "IPR009790" "DUF1356_TMEM106"
"XLOC_001873" 703.695272815805 -0.161383766049243 0.0516842841709702 -3.12249204255959 0.00179326953162876 0.0380509714347644 "TCONS_00010802" "1829" "73127" "gnl|BL_ORD_ID|73127" "B5X832_SALSA" "431" "1107" "4.41419e-146" "194" "877" "1" "254" "2" "0" "228" "26" "254" "Transmembrane protein 106B;" "Salmo salar (Atlantic salmon)" "GO:0016021" "IEA:UniProtKB-KW;integral component of membrane" "" "" "" "" "PF07092" "1;DUF1356" "" "" "IPR009790" "DUF1356_TMEM106"
"XLOC_001873" 703.695272815805 -0.161383766049243 0.0516842841709702 -3.12249204255959 0.00179326953162876 0.0380509714347644 "TCONS_00010803" "1809" "73127" "gnl|BL_ORD_ID|73127" "B5X832_SALSA" "295" "753" "3.29175e-99" "194" "733" "1" "180" "2" "0" "180" "0" "180" "Transmembrane protein 106B;" "Salmo salar (Atlantic salmon)" "GO:0016021" "IEA:UniProtKB-KW;integral component of membrane" "" "" "" "" "PF07092" "1;DUF1356" "" "" "IPR009790" "DUF1356_TMEM106"
"XLOC_001873" 703.695272815805 -0.161383766049243 0.0516842841709702 -3.12249204255959 0.00179326953162876 0.0380509714347644 "TCONS_00010804" "1837" "73127" "gnl|BL_ORD_ID|73127" "B5X832_SALSA" "431" "1107" "4.8545e-146" "202" "885" "1" "254" "1" "0" "228" "26" "254" "Transmembrane protein 106B;" "Salmo salar (Atlantic salmon)" "GO:0016021" "IEA:UniProtKB-KW;integral component of membrane" "" "" "" "" "PF07092" "1;DUF1356" "" "" "IPR009790" "DUF1356_TMEM106"
"XLOC_001873" 703.695272815805 -0.161383766049243 0.0516842841709702 -3.12249204255959 0.00179326953162876 0.0380509714347644 "TCONS_00010805" "1797" "73127" "gnl|BL_ORD_ID|73127" "B5X832_SALSA" "276" "704" "2.72484e-104" "206" "667" "1" "180" "2" "0" "154" "26" "180" "Transmembrane protein 106B;" "Salmo salar (Atlantic salmon)" "GO:0016021" "IEA:UniProtKB-KW;integral component of membrane" "" "" "" "" "PF07092" "1;DUF1356" "" "" "IPR009790" "DUF1356_TMEM106"
"XLOC_001873" 703.695272815805 -0.161383766049243 0.0516842841709702 -3.12249204255959 0.00179326953162876 0.0380509714347644 "TCONS_00010806" "1929" "73127" "gnl|BL_ORD_ID|73127" "B5X832_SALSA" "450" "1156" "5.78915e-153" "216" "977" "1" "254" "3" "0" "254" "0" "254" "Transmembrane protein 106B;" "Salmo salar (Atlantic salmon)" "GO:0016021" "IEA:UniProtKB-KW;integral component of membrane" "" "" "" "" "PF07092" "1;DUF1356" "" "" "IPR009790" "DUF1356_TMEM106"
"XLOC_001873" 703.695272815805 -0.161383766049243 0.0516842841709702 -3.12249204255959 0.00179326953162876 0.0380509714347644 "TCONS_00010807" "1887" "73127" "gnl|BL_ORD_ID|73127" "B5X832_SALSA" "295" "753" "5.68341e-110" "218" "757" "1" "180" "2" "0" "180" "0" "180" "Transmembrane protein 106B;" "Salmo salar (Atlantic salmon)" "GO:0016021" "IEA:UniProtKB-KW;integral component of membrane" "" "" "" "" "PF07092" "1;DUF1356" "" "" "IPR009790" "DUF1356_TMEM106"
"XLOC_001873" 703.695272815805 -0.161383766049243 0.0516842841709702 -3.12249204255959 0.00179326953162876 0.0380509714347644 "TCONS_00010808" "1931" "73127" "gnl|BL_ORD_ID|73127" "B5X832_SALSA" "450" "1156" "5.97492e-153" "218" "979" "1" "254" "2" "0" "254" "0" "254" "Transmembrane protein 106B;" "Salmo salar (Atlantic salmon)" "GO:0016021" "IEA:UniProtKB-KW;integral component of membrane" "" "" "" "" "PF07092" "1;DUF1356" "" "" "IPR009790" "DUF1356_TMEM106"
"XLOC_001873" 703.695272815805 -0.161383766049243 0.0516842841709702 -3.12249204255959 0.00179326953162876 0.0380509714347644 "TCONS_00010809" "1890" "73127" "gnl|BL_ORD_ID|73127" "B5X832_SALSA" "295" "753" "5.69473e-110" "221" "760" "1" "180" "2" "0" "180" "0" "180" "Transmembrane protein 106B;" "Salmo salar (Atlantic salmon)" "GO:0016021" "IEA:UniProtKB-KW;integral component of membrane" "" "" "" "" "PF07092" "1;DUF1356" "" "" "IPR009790" "DUF1356_TMEM106"
"XLOC_001873" 703.695272815805 -0.161383766049243 0.0516842841709702 -3.12249204255959 0.00179326953162876 0.0380509714347644 "TCONS_00010810" "1881" "73127" "gnl|BL_ORD_ID|73127" "B5X832_SALSA" "450" "1156" "3.48268e-153" "168" "929" "1" "254" "3" "0" "254" "0" "254" "Transmembrane protein 106B;" "Salmo salar (Atlantic salmon)" "GO:0016021" "IEA:UniProtKB-KW;integral component of membrane" "" "" "" "" "PF07092" "1;DUF1356" "" "" "IPR009790" "DUF1356_TMEM106"
"XLOC_001873" 703.695272815805 -0.161383766049243 0.0516842841709702 -3.12249204255959 0.00179326953162876 0.0380509714347644 "TCONS_00010811" "1927" "73127" "gnl|BL_ORD_ID|73127" "B5X832_SALSA" "295" "753" "5.79715e-110" "258" "797" "1" "180" "3" "0" "180" "0" "180" "Transmembrane protein 106B;" "Salmo salar (Atlantic salmon)" "GO:0016021" "IEA:UniProtKB-KW;integral component of membrane" "" "" "" "" "PF07092" "1;DUF1356" "" "" "IPR009790" "DUF1356_TMEM106"
"XLOC_001873" 703.695272815805 -0.161383766049243 0.0516842841709702 -3.12249204255959 0.00179326953162876 0.0380509714347644 "TCONS_00010812" "5689" "172920" "gnl|BL_ORD_ID|172920" "E6ZHZ9_DICLA" "608" "1567" "0" "286" "1902" "131" "660" "1" "0" "368" "53" "561" "Next to BRCA1 gene 1 protein;" "Dicentrarchus labrax (European seabass) (Morone labrax)" "" "" "" "" "" "" "PF00564" "1;PB1" "" "" "IPR000270;IPR009060" "UBA-like;OPR_PB1"
"XLOC_001873" 703.695272815805 -0.161383766049243 0.0516842841709702 -3.12249204255959 0.00179326953162876 0.0380509714347644 "TCONS_00010813" "4202" "172920" "gnl|BL_ORD_ID|172920" "E6ZHZ9_DICLA" "421" "1082" "0" "585" "1754" "272" "660" "3" "0" "258" "45" "412" "Next to BRCA1 gene 1 protein;" "Dicentrarchus labrax (European seabass) (Morone labrax)" "" "" "" "" "" "" "PF00564" "1;PB1" "" "" "IPR000270;IPR009060" "UBA-like;OPR_PB1"
"XLOC_001873" 703.695272815805 -0.161383766049243 0.0516842841709702 -3.12249204255959 0.00179326953162876 0.0380509714347644 "TCONS_00010814" "4501" "523475" "gnl|BL_ORD_ID|523475" "I3KPF3_ORENI" "265" "677" "2.32106e-109" "1" "597" "65" "253" "1" "0" "150" "12" "200" "Uncharacterized protein;" "Oreochromis niloticus (Nile tilapia) (Tilapia nilotica)" "" "" "" "" "" "" "PF00564" "1;PB1" "" "" "IPR000270;IPR009060" "UBA-like;OPR_PB1"
"XLOC_001873" 703.695272815805 -0.161383766049243 0.0516842841709702 -3.12249204255959 0.00179326953162876 0.0380509714347644 "TCONS_00010815" "4278" "172920" "gnl|BL_ORD_ID|172920" "E6ZHZ9_DICLA" "708" "1825" "0" "22" "1830" "69" "660" "1" "0" "421" "55" "625" "Next to BRCA1 gene 1 protein;" "Dicentrarchus labrax (European seabass) (Morone labrax)" "" "" "" "" "" "" "PF00564" "1;PB1" "" "" "IPR000270;IPR009060" "UBA-like;OPR_PB1"
"XLOC_001873" 703.695272815805 -0.161383766049243 0.0516842841709702 -3.12249204255959 0.00179326953162876 0.0380509714347644 "TCONS_00010816" "4777" "390943" "gnl|BL_ORD_ID|390943" "H2SLW1_TAKRU" "336" "861" "4.5662e-95" "432" "1310" "131" "399" "3" "0" "207" "30" "296" "Uncharacterized protein;" "Takifugu rubripes (Japanese pufferfish) (Fugu rubripes)" "" "" "" "" "" "" "PF00564" "1;PB1" "" "" "IPR000270;IPR009060" "UBA-like;OPR_PB1"
"XLOC_001873" 703.695272815805 -0.161383766049243 0.0516842841709702 -3.12249204255959 0.00179326953162876 0.0380509714347644 "TCONS_00010817" "4784" "390943" "gnl|BL_ORD_ID|390943" "H2SLW1_TAKRU" "336" "861" "4.65547e-95" "432" "1310" "131" "399" "3" "0" "207" "30" "296" "Uncharacterized protein;" "Takifugu rubripes (Japanese pufferfish) (Fugu rubripes)" "" "" "" "" "" "" "PF00564" "1;PB1" "" "" "IPR000270;IPR009060" "UBA-like;OPR_PB1"
"XLOC_001873" 703.695272815805 -0.161383766049243 0.0516842841709702 -3.12249204255959 0.00179326953162876 0.0380509714347644 "TCONS_00010818" "4498" "172920" "gnl|BL_ORD_ID|172920" "E6ZHZ9_DICLA" "608" "1567" "0" "434" "2050" "131" "660" "2" "0" "368" "53" "561" "Next to BRCA1 gene 1 protein;" "Dicentrarchus labrax (European seabass) (Morone labrax)" "" "" "" "" "" "" "PF00564" "1;PB1" "" "" "IPR000270;IPR009060" "UBA-like;OPR_PB1"
"XLOC_001873" 703.695272815805 -0.161383766049243 0.0516842841709702 -3.12249204255959 0.00179326953162876 0.0380509714347644 "TCONS_00010819" "4259" "172920" "gnl|BL_ORD_ID|172920" "E6ZHZ9_DICLA" "705" "1817" "0" "3" "1811" "62" "660" "3" "0" "422" "62" "632" "Next to BRCA1 gene 1 protein;" "Dicentrarchus labrax (European seabass) (Morone labrax)" "" "" "" "" "" "" "PF00564" "1;PB1" "" "" "IPR000270;IPR009060" "UBA-like;OPR_PB1"
"XLOC_001873" 703.695272815805 -0.161383766049243 0.0516842841709702 -3.12249204255959 0.00179326953162876 0.0380509714347644 "TCONS_00010820" "5092" "430876" "gnl|BL_ORD_ID|430876" "H3A7W9_LATCH" "332" "849" "5.735e-93" "1904" "3805" "423" "1005" "2" "0" "282" "113" "665" "Uncharacterized protein;" "Latimeria chalumnae (West Indian ocean coelacanth)" "" "" "" "" "GO:0008270" "IEA:InterPro;zinc ion binding" "PF00564" "1;PB1" "" "" "IPR000270;IPR015940;IPR000433;IPR009060" "Znf_ZZ;UBA/transl_elong_EF1B_N_euk;UBA-like;OPR_PB1"
"XLOC_001873" 703.695272815805 -0.161383766049243 0.0516842841709702 -3.12249204255959 0.00179326953162876 0.0380509714347644 "TCONS_00010821" "4584" "430876" "gnl|BL_ORD_ID|430876" "H3A7W9_LATCH" "397" "1018" "9.77542e-116" "1264" "3297" "379" "1005" "1" "0" "307" "113" "709" "Uncharacterized protein;" "Latimeria chalumnae (West Indian ocean coelacanth)" "" "" "" "" "GO:0008270" "IEA:InterPro;zinc ion binding" "PF00564" "1;PB1" "" "" "IPR000270;IPR015940;IPR000433;IPR009060" "Znf_ZZ;UBA/transl_elong_EF1B_N_euk;UBA-like;OPR_PB1"
"XLOC_001873" 703.695272815805 -0.161383766049243 0.0516842841709702 -3.12249204255959 0.00179326953162876 0.0380509714347644 "TCONS_00010822" "4286" "172920" "gnl|BL_ORD_ID|172920" "E6ZHZ9_DICLA" "717" "1849" "0" "3" "1838" "62" "660" "3" "0" "427" "57" "634" "Next to BRCA1 gene 1 protein;" "Dicentrarchus labrax (European seabass) (Morone labrax)" "" "" "" "" "" "" "PF00564" "1;PB1" "" "" "IPR000270;IPR009060" "UBA-like;OPR_PB1"
"XLOC_001873" 703.695272815805 -0.161383766049243 0.0516842841709702 -3.12249204255959 0.00179326953162876 0.0380509714347644 "TCONS_00010823" "4568" "390943" "gnl|BL_ORD_ID|390943" "H2SLW1_TAKRU" "450" "1157" "3.34195e-135" "3" "1094" "62" "399" "3" "0" "266" "32" "367" "Uncharacterized protein;" "Takifugu rubripes (Japanese pufferfish) (Fugu rubripes)" "" "" "" "" "" "" "PF00564" "1;PB1" "" "" "IPR000270;IPR009060" "UBA-like;OPR_PB1"
"XLOC_001873" 703.695272815805 -0.161383766049243 0.0516842841709702 -3.12249204255959 0.00179326953162876 0.0380509714347644 "TCONS_00010824" "4264" "172920" "gnl|BL_ORD_ID|172920" "E6ZHZ9_DICLA" "654" "1687" "0" "3" "1649" "62" "595" "3" "0" "391" "51" "567" "Next to BRCA1 gene 1 protein;" "Dicentrarchus labrax (European seabass) (Morone labrax)" "" "" "" "" "" "" "PF00564" "1;PB1" "" "" "IPR000270;IPR009060" "UBA-like;OPR_PB1"
"XLOC_001873" 703.695272815805 -0.161383766049243 0.0516842841709702 -3.12249204255959 0.00179326953162876 0.0380509714347644 "TCONS_00010825" "4872" "390943" "gnl|BL_ORD_ID|390943" "H2SLW1_TAKRU" "362" "927" "9.94246e-104" "3" "812" "62" "326" "3" "0" "213" "11" "273" "Uncharacterized protein;" "Takifugu rubripes (Japanese pufferfish) (Fugu rubripes)" "" "" "" "" "" "" "PF00564" "1;PB1" "" "" "IPR000270;IPR009060" "UBA-like;OPR_PB1"
"XLOC_001873" 703.695272815805 -0.161383766049243 0.0516842841709702 -3.12249204255959 0.00179326953162876 0.0380509714347644 "TCONS_00010826" "4031" "390943" "gnl|BL_ORD_ID|390943" "H2SLW1_TAKRU" "454" "1166" "1.41578e-137" "3" "1091" "62" "398" "3" "0" "266" "32" "366" "Uncharacterized protein;" "Takifugu rubripes (Japanese pufferfish) (Fugu rubripes)" "" "" "" "" "" "" "PF00564" "1;PB1" "" "" "IPR000270;IPR009060" "UBA-like;OPR_PB1"
"XLOC_001873" 703.695272815805 -0.161383766049243 0.0516842841709702 -3.12249204255959 0.00179326953162876 0.0380509714347644 "TCONS_00010827" "4581" "430876" "gnl|BL_ORD_ID|430876" "H3A7W9_LATCH" "399" "1023" "2.39866e-116" "1264" "3294" "379" "1005" "1" "0" "308" "124" "714" "Uncharacterized protein;" "Latimeria chalumnae (West Indian ocean coelacanth)" "" "" "" "" "GO:0008270" "IEA:InterPro;zinc ion binding" "PF00564" "1;PB1" "" "" "IPR000270;IPR015940;IPR000433;IPR009060" "Znf_ZZ;UBA/transl_elong_EF1B_N_euk;UBA-like;OPR_PB1"
"XLOC_001873" 703.695272815805 -0.161383766049243 0.0516842841709702 -3.12249204255959 0.00179326953162876 0.0380509714347644 "TCONS_00010828" "4277" "172920" "gnl|BL_ORD_ID|172920" "E6ZHZ9_DICLA" "723" "1864" "0" "3" "1829" "62" "660" "3" "0" "425" "54" "631" "Next to BRCA1 gene 1 protein;" "Dicentrarchus labrax (European seabass) (Morone labrax)" "" "" "" "" "" "" "PF00564" "1;PB1" "" "" "IPR000270;IPR009060" "UBA-like;OPR_PB1"
"XLOC_001873" 703.695272815805 -0.161383766049243 0.0516842841709702 -3.12249204255959 0.00179326953162876 0.0380509714347644 "TCONS_00010829" "4282" "627074" "gnl|BL_ORD_ID|627074" "M4ATX9_XIPMA" "355" "910" "0" "884" "1837" "323" "670" "2" "0" "212" "30" "348" "Uncharacterized protein;" "Xiphophorus maculatus (Southern platyfish) (Platypoecilus maculatus)" "" "" "" "" "" "" "PF00564" "1;PB1" "" "" "IPR000270;IPR009060" "UBA-like;OPR_PB1"
"XLOC_001873" 703.695272815805 -0.161383766049243 0.0516842841709702 -3.12249204255959 0.00179326953162876 0.0380509714347644 "TCONS_00010830" "5055" "172920" "gnl|BL_ORD_ID|172920" "E6ZHZ9_DICLA" "562" "1447" "0" "594" "1871" "1" "394" "3" "0" "315" "32" "426" "Next to BRCA1 gene 1 protein;" "Dicentrarchus labrax (European seabass) (Morone labrax)" "" "" "" "" "" "" "PF00564" "1;PB1" "" "" "IPR000270;IPR009060" "UBA-like;OPR_PB1"
"XLOC_001873" 703.695272815805 -0.161383766049243 0.0516842841709702 -3.12249204255959 0.00179326953162876 0.0380509714347644 "TCONS_00010831" "4998" "172920" "gnl|BL_ORD_ID|172920" "E6ZHZ9_DICLA" "421" "1082" "0" "1381" "2550" "272" "660" "1" "0" "258" "45" "412" "Next to BRCA1 gene 1 protein;" "Dicentrarchus labrax (European seabass) (Morone labrax)" "" "" "" "" "" "" "PF00564" "1;PB1" "" "" "IPR000270;IPR009060" "UBA-like;OPR_PB1"
"XLOC_001873" 703.695272815805 -0.161383766049243 0.0516842841709702 -3.12249204255959 0.00179326953162876 0.0380509714347644 "TCONS_00010832" "5054" "172920" "gnl|BL_ORD_ID|172920" "E6ZHZ9_DICLA" "837" "2160" "0" "594" "2606" "1" "660" "3" "0" "480" "55" "693" "Next to BRCA1 gene 1 protein;" "Dicentrarchus labrax (European seabass) (Morone labrax)" "" "" "" "" "" "" "PF00564" "1;PB1" "" "" "IPR000270;IPR009060" "UBA-like;OPR_PB1"
"XLOC_001873" 703.695272815805 -0.161383766049243 0.0516842841709702 -3.12249204255959 0.00179326953162876 0.0380509714347644 "TCONS_00010833" "5578" "430876" "gnl|BL_ORD_ID|430876" "H3A7W9_LATCH" "397" "1018" "4.55489e-115" "2258" "4291" "379" "1005" "2" "0" "307" "113" "709" "Uncharacterized protein;" "Latimeria chalumnae (West Indian ocean coelacanth)" "" "" "" "" "GO:0008270" "IEA:InterPro;zinc ion binding" "PF00564" "1;PB1" "" "" "IPR000270;IPR015940;IPR000433;IPR009060" "Znf_ZZ;UBA/transl_elong_EF1B_N_euk;UBA-like;OPR_PB1"
"XLOC_002052" 98.6579144788578 0.317351510485939 0.0995955016554778 3.18640405651779 0.00144053257871042 0.0331292039112681 "TCONS_00011077" "505" "90119" "gnl|BL_ORD_ID|90119" "B9EN90_SALSA" "59" "142" "1.88195e-09" "418" "501" "255" "282" "-2" "0" "27" "0" "28" "Cytochrome c1" " heme protein" " mitochondrial;" "Salmo salar (Atlantic salmon)" "" "" "" "" "GO:0009055;GO:0020037;GO:0005506" "IEA:InterPro;electron carrier activity;iron ion binding;heme binding" "PF02167" "1;Cytochrom_C1" "" ""
"XLOC_002052" 98.6579144788578 0.317351510485939 0.0995955016554778 3.18640405651779 0.00144053257871042 0.0331292039112681 "TCONS_00011078" "521" "90119" "gnl|BL_ORD_ID|90119" "B9EN90_SALSA" "69" "167" "7.29731e-13" "418" "516" "250" "282" "-3" "0" "32" "0" "33" "Cytochrome c1" " heme protein" " mitochondrial;" "Salmo salar (Atlantic salmon)" "" "" "" "" "GO:0009055;GO:0020037;GO:0005506" "IEA:InterPro;electron carrier activity;iron ion binding;heme binding" "PF02167" "1;Cytochrom_C1" "" ""
"XLOC_002082" 39.2102848642075 0.587656131112156 0.121551388127423 4.83463118081477 1.33392717104311e-06 0.000187600522805118 "TCONS_00011220" "3231" "171965" "gnl|BL_ORD_ID|171965" "E6ZF85_DICLA" "101" "250" "3.83622e-21" "390" "602" "1" "71" "3" "0" "66" "0" "71" "DNA damage-inducible transcript 3;" "Dicentrarchus labrax (European seabass) (Morone labrax)" "" "" "" "" "GO:0043565;GO:0003700" "IEA:InterPro;sequence-specific DNA binding;sequence-specific DNA binding transcription factor activity" "" "" "" "" "IPR004827;IPR016670" "DNA_damage_induc_transcript_3;bZIP"
"XLOC_002082" 39.2102848642075 0.587656131112156 0.121551388127423 4.83463118081477 1.33392717104311e-06 0.000187600522805118 "TCONS_00011221" "2313" "506923" "gnl|BL_ORD_ID|506923" "I3JC12_ORENI" "64" "154" "8.99173e-10" "285" "443" "1" "53" "3" "0" "48" "0" "53" "Uncharacterized protein;" "Oreochromis niloticus (Nile tilapia) (Tilapia nilotica)" "" "" "" "" "" "" "" "" "" "" "IPR016670" "DNA_damage_induc_transcript_3"
"XLOC_002082" 39.2102848642075 0.587656131112156 0.121551388127423 4.83463118081477 1.33392717104311e-06 0.000187600522805118 "TCONS_00011222" "3187" "171965" "gnl|BL_ORD_ID|171965" "E6ZF85_DICLA" "102" "252" "2.3167e-21" "229" "441" "1" "71" "1" "0" "66" "0" "71" "DNA damage-inducible transcript 3;" "Dicentrarchus labrax (European seabass) (Morone labrax)" "" "" "" "" "GO:0043565;GO:0003700" "IEA:InterPro;sequence-specific DNA binding;sequence-specific DNA binding transcription factor activity" "" "" "" "" "IPR004827;IPR016670" "DNA_damage_induc_transcript_3;bZIP"
"XLOC_002082" 39.2102848642075 0.587656131112156 0.121551388127423 4.83463118081477 1.33392717104311e-06 0.000187600522805118 "TCONS_00011223" "3109" "171965" "gnl|BL_ORD_ID|171965" "E6ZF85_DICLA" "101" "250" "4.34231e-21" "262" "474" "1" "71" "1" "0" "66" "0" "71" "DNA damage-inducible transcript 3;" "Dicentrarchus labrax (European seabass) (Morone labrax)" "" "" "" "" "GO:0043565;GO:0003700" "IEA:InterPro;sequence-specific DNA binding;sequence-specific DNA binding transcription factor activity" "" "" "" "" "IPR004827;IPR016670" "DNA_damage_induc_transcript_3;bZIP"
"XLOC_002082" 39.2102848642075 0.587656131112156 0.121551388127423 4.83463118081477 1.33392717104311e-06 0.000187600522805118 "TCONS_00011224" "2328" "506923" "gnl|BL_ORD_ID|506923" "I3JC12_ORENI" "67" "163" "7.29105e-11" "265" "426" "1" "54" "1" "0" "49" "0" "54" "Uncharacterized protein;" "Oreochromis niloticus (Nile tilapia) (Tilapia nilotica)" "" "" "" "" "" "" "" "" "" "" "IPR016670" "DNA_damage_induc_transcript_3"
"XLOC_002082" 39.2102848642075 0.587656131112156 0.121551388127423 4.83463118081477 1.33392717104311e-06 0.000187600522805118 "TCONS_00011225" "3480" "627105" "gnl|BL_ORD_ID|627105" "M4AU10_XIPMA" "95" "235" "3.10789e-19" "963" "1415" "149" "309" "3" "0" "90" "18" "165" "Uncharacterized protein;" "Xiphophorus maculatus (Southern platyfish) (Platypoecilus maculatus)" "" "" "" "" "" "" "" "" "" "" "IPR016670" "DNA_damage_induc_transcript_3"
"XLOC_002082" 39.2102848642075 0.587656131112156 0.121551388127423 4.83463118081477 1.33392717104311e-06 0.000187600522805118 "TCONS_00011226" "3068" "171965" "gnl|BL_ORD_ID|171965" "E6ZF85_DICLA" "102" "252" "2.16962e-21" "110" "322" "1" "71" "2" "0" "66" "0" "71" "DNA damage-inducible transcript 3;" "Dicentrarchus labrax (European seabass) (Morone labrax)" "" "" "" "" "GO:0043565;GO:0003700" "IEA:InterPro;sequence-specific DNA binding;sequence-specific DNA binding transcription factor activity" "" "" "" "" "IPR004827;IPR016670" "DNA_damage_induc_transcript_3;bZIP"
"XLOC_002144" 156.53592277171 0.282278746901891 0.0798315222095986 3.53593090910586 0.000406340950544549 0.0150050560121662 "TCONS_00011547" "5749" "746073" "gnl|BL_ORD_ID|746073" "Q5ZJ16_CHICK" "279" "713" "5.6858e-82" "37" "750" "1" "236" "1" "0" "167" "14" "244" "Uncharacterized protein;" "Gallus gallus (Chicken)" "" "" "" "" "" "" "" "" "gga:428166" "-" "" ""
"XLOC_002163" 658.110192019131 0.185809839139777 0.0609245510808239 3.04983517881449 0.00228966983676673 0.0441361881471852 "TCONS_00011648" "1580" "667967" "gnl|BL_ORD_ID|667967" "Q08CE4_DANRE" "436" "1119" "1.13442e-148" "129" "875" "1" "286" "3" "0" "213" "37" "286" "Zgc:153206;" "Danio rerio (Zebrafish) (Brachydanio rerio)" "" "" "" "" "" "" "PF03981" "1;Ubiq_cyt_C_chap" "dre:767788" "-" "IPR007129;IPR021150" "Ubiqinol_cyt_c_chaperone_CPB3;Ubiq_cyt_c_chap/UPF0174"
"XLOC_002163" 658.110192019131 0.185809839139777 0.0609245510808239 3.04983517881449 0.00228966983676673 0.0441361881471852 "TCONS_00011649" "1664" "667967" "gnl|BL_ORD_ID|667967" "Q08CE4_DANRE" "497" "1279" "2.14841e-172" "129" "959" "1" "286" "3" "0" "236" "9" "286" "Zgc:153206;" "Danio rerio (Zebrafish) (Brachydanio rerio)" "" "" "" "" "" "" "PF03981" "1;Ubiq_cyt_C_chap" "dre:767788" "-" "IPR007129;IPR021150" "Ubiqinol_cyt_c_chaperone_CPB3;Ubiq_cyt_c_chap/UPF0174"
"XLOC_002163" 658.110192019131 0.185809839139777 0.0609245510808239 3.04983517881449 0.00228966983676673 0.0441361881471852 "TCONS_00011650" "1750" "667967" "gnl|BL_ORD_ID|667967" "Q08CE4_DANRE" "495" "1274" "3.4886e-171" "209" "1045" "1" "286" "2" "0" "238" "9" "287" "Zgc:153206;" "Danio rerio (Zebrafish) (Brachydanio rerio)" "" "" "" "" "" "" "PF03981" "1;Ubiq_cyt_C_chap" "dre:767788" "-" "IPR007129;IPR021150" "Ubiqinol_cyt_c_chaperone_CPB3;Ubiq_cyt_c_chap/UPF0174"
"XLOC_002163" 658.110192019131 0.185809839139777 0.0609245510808239 3.04983517881449 0.00228966983676673 0.0441361881471852 "TCONS_00011651" "1771" "667967" "gnl|BL_ORD_ID|667967" "Q08CE4_DANRE" "515" "1326" "6.58949e-179" "209" "1066" "1" "286" "2" "0" "244" "2" "287" "Zgc:153206;" "Danio rerio (Zebrafish) (Brachydanio rerio)" "" "" "" "" "" "" "PF03981" "1;Ubiq_cyt_C_chap" "dre:767788" "-" "IPR007129;IPR021150" "Ubiqinol_cyt_c_chaperone_CPB3;Ubiq_cyt_c_chap/UPF0174"
"XLOC_002163" 658.110192019131 0.185809839139777 0.0609245510808239 3.04983517881449 0.00228966983676673 0.0441361881471852 "TCONS_00011652" "1765" "667967" "gnl|BL_ORD_ID|667967" "Q08CE4_DANRE" "506" "1302" "2.85378e-175" "209" "1060" "1" "286" "2" "0" "242" "4" "287" "Zgc:153206;" "Danio rerio (Zebrafish) (Brachydanio rerio)" "" "" "" "" "" "" "PF03981" "1;Ubiq_cyt_C_chap" "dre:767788" "-" "IPR007129;IPR021150" "Ubiqinol_cyt_c_chaperone_CPB3;Ubiq_cyt_c_chap/UPF0174"
"XLOC_002163" 658.110192019131 0.185809839139777 0.0609245510808239 3.04983517881449 0.00228966983676673 0.0441361881471852 "TCONS_00011653" "766" "667967" "gnl|BL_ORD_ID|667967" "Q08CE4_DANRE" "314" "802" "6.20321e-105" "210" "752" "1" "181" "3" "0" "149" "2" "182" "Zgc:153206;" "Danio rerio (Zebrafish) (Brachydanio rerio)" "" "" "" "" "" "" "PF03981" "1;Ubiq_cyt_C_chap" "dre:767788" "-" "IPR007129;IPR021150" "Ubiqinol_cyt_c_chaperone_CPB3;Ubiq_cyt_c_chap/UPF0174"
"XLOC_002163" 658.110192019131 0.185809839139777 0.0609245510808239 3.04983517881449 0.00228966983676673 0.0441361881471852 "TCONS_00011654" "463" "667967" "gnl|BL_ORD_ID|667967" "Q08CE4_DANRE" "144" "362" "1.60796e-40" "137" "433" "1" "99" "2" "0" "71" "2" "100" "Zgc:153206;" "Danio rerio (Zebrafish) (Brachydanio rerio)" "" "" "" "" "" "" "PF03981" "1;Ubiq_cyt_C_chap" "dre:767788" "-" "IPR007129;IPR021150" "Ubiqinol_cyt_c_chaperone_CPB3;Ubiq_cyt_c_chap/UPF0174"
"XLOC_002175" 190.562979798315 -0.319299354286462 0.103411888953477 -3.08764647389924 0.0020174832004454 0.0405039507795174 "TCONS_00011731" "14077" "664876" "gnl|BL_ORD_ID|664876" "O93520_ORYLA" "203" "515" "3.15949e-91" "10247" "11734" "30" "538" "2" "0" "170" "39" "522" "Reverse transcriptase;" "Oryzias latipes (Medaka fish) (Japanese ricefish)" "" "" "" "" "GO:0003964;GO:0003723" "IEA:UniProtKB-KW;IEA:InterPro;RNA binding;RNA-directed DNA polymerase activity" "PF00078;PF03372" "1;RVT_1;Exo_endo_phos" "" "" "IPR000477;IPR005135" "Endo/exonuclease/phosphatase;RVT"
"XLOC_002175" 190.562979798315 -0.319299354286462 0.103411888953477 -3.08764647389924 0.0020174832004454 0.0405039507795174 "TCONS_00011732" "13905" "664876" "gnl|BL_ORD_ID|664876" "O93520_ORYLA" "203" "515" "3.12057e-91" "10075" "11562" "30" "538" "1" "0" "170" "39" "522" "Reverse transcriptase;" "Oryzias latipes (Medaka fish) (Japanese ricefish)" "" "" "" "" "GO:0003964;GO:0003723" "IEA:UniProtKB-KW;IEA:InterPro;RNA binding;RNA-directed DNA polymerase activity" "PF00078;PF03372" "1;RVT_1;Exo_endo_phos" "" "" "IPR000477;IPR005135" "Endo/exonuclease/phosphatase;RVT"
"XLOC_002175" 190.562979798315 -0.319299354286462 0.103411888953477 -3.08764647389924 0.0020174832004454 0.0405039507795174 "TCONS_00011733" "14423" "664876" "gnl|BL_ORD_ID|664876" "O93520_ORYLA" "203" "515" "3.23798e-91" "10593" "12080" "30" "538" "3" "0" "170" "39" "522" "Reverse transcriptase;" "Oryzias latipes (Medaka fish) (Japanese ricefish)" "" "" "" "" "GO:0003964;GO:0003723" "IEA:UniProtKB-KW;IEA:InterPro;RNA binding;RNA-directed DNA polymerase activity" "PF00078;PF03372" "1;RVT_1;Exo_endo_phos" "" "" "IPR000477;IPR005135" "Endo/exonuclease/phosphatase;RVT"
"XLOC_002175" 190.562979798315 -0.319299354286462 0.103411888953477 -3.08764647389924 0.0020174832004454 0.0405039507795174 "TCONS_00011734" "14429" "664876" "gnl|BL_ORD_ID|664876" "O93520_ORYLA" "203" "515" "3.23935e-91" "10599" "12086" "30" "538" "3" "0" "170" "39" "522" "Reverse transcriptase;" "Oryzias latipes (Medaka fish) (Japanese ricefish)" "" "" "" "" "GO:0003964;GO:0003723" "IEA:UniProtKB-KW;IEA:InterPro;RNA binding;RNA-directed DNA polymerase activity" "PF00078;PF03372" "1;RVT_1;Exo_endo_phos" "" "" "IPR000477;IPR005135" "Endo/exonuclease/phosphatase;RVT"
"XLOC_002175" 190.562979798315 -0.319299354286462 0.103411888953477 -3.08764647389924 0.0020174832004454 0.0405039507795174 "TCONS_00011735" "16472" "664876" "gnl|BL_ORD_ID|664876" "O93520_ORYLA" "203" "515" "3.68776e-91" "12642" "14129" "30" "538" "3" "0" "170" "39" "522" "Reverse transcriptase;" "Oryzias latipes (Medaka fish) (Japanese ricefish)" "" "" "" "" "GO:0003964;GO:0003723" "IEA:UniProtKB-KW;IEA:InterPro;RNA binding;RNA-directed DNA polymerase activity" "PF00078;PF03372" "1;RVT_1;Exo_endo_phos" "" "" "IPR000477;IPR005135" "Endo/exonuclease/phosphatase;RVT"
"XLOC_002175" 190.562979798315 -0.319299354286462 0.103411888953477 -3.08764647389924 0.0020174832004454 0.0405039507795174 "TCONS_00011736" "13998" "664876" "gnl|BL_ORD_ID|664876" "O93520_ORYLA" "203" "515" "3.14174e-91" "10168" "11655" "30" "538" "1" "0" "170" "39" "522" "Reverse transcriptase;" "Oryzias latipes (Medaka fish) (Japanese ricefish)" "" "" "" "" "GO:0003964;GO:0003723" "IEA:UniProtKB-KW;IEA:InterPro;RNA binding;RNA-directed DNA polymerase activity" "PF00078;PF03372" "1;RVT_1;Exo_endo_phos" "" "" "IPR000477;IPR005135" "Endo/exonuclease/phosphatase;RVT"
"XLOC_002239" 65.8868673759947 0.321739307717213 0.0988125599578491 3.25605679940342 0.00112971149378108 0.0285169389432925 "TCONS_00012117" "3681" "298960" "gnl|BL_ORD_ID|298960" "G3PF30_GASAC" "1548" "4008" "0" "43" "2907" "23" "971" "1" "0" "784" "6" "955" "Uncharacterized protein;" "Gasterosteus aculeatus (Three-spined stickleback)" "GO:0005887" "IEA:InterPro;integral component of plasma membrane" "GO:0018108" "IEA:GOC;peptidyl-tyrosine phosphorylation" "GO:0005524;GO:0005003" "IEA:InterPro;IEA:UniProtKB-KW;ephrin receptor activity;ATP binding" "PF01404;PF14575;PF07714;PF00536;PF00041" "Pkinase_Tyr;1;SAM_1;Ephrin_lbd;fn3;2;EphA2_TM" "" "" "IPR017441;IPR021129;IPR003961;IPR011009;IPR013783;IPR000719;IPR016257;IPR008979;IPR013761;IPR001660;IPR001245;IPR009030;IPR001426;IPR001090;IPR027936;IPR008266;IPR020635" "Ser-Thr/Tyr_kinase_cat_dom;SAM_type1;SAM/pointed;Kinase-like_dom;Ig-like_fold;Growth_fac_rcpt_N_dom;SAM;Tyr_kinase_ephrin_rcpt;Galactose-bd-like;Tyr_kinase_cat_dom;Ephrin_rcpt_lig-bd_dom;Fibronectin_type3;Prot_kinase_dom;Tyr_kinase_AS;Tyr_kinase_rcpt_V_CS;Protein_kinase_ATP_BS;Eph_TM"
"XLOC_002239" 65.8868673759947 0.321739307717213 0.0988125599578491 3.25605679940342 0.00112971149378108 0.0285169389432925 "TCONS_00012118" "3923" "298960" "gnl|BL_ORD_ID|298960" "G3PF30_GASAC" "1559" "4036" "0" "137" "3016" "18" "971" "2" "0" "790" "6" "960" "Uncharacterized protein;" "Gasterosteus aculeatus (Three-spined stickleback)" "GO:0005887" "IEA:InterPro;integral component of plasma membrane" "GO:0018108" "IEA:GOC;peptidyl-tyrosine phosphorylation" "GO:0005524;GO:0005003" "IEA:InterPro;IEA:UniProtKB-KW;ephrin receptor activity;ATP binding" "PF01404;PF14575;PF07714;PF00536;PF00041" "Pkinase_Tyr;1;SAM_1;Ephrin_lbd;fn3;2;EphA2_TM" "" "" "IPR017441;IPR021129;IPR003961;IPR011009;IPR013783;IPR000719;IPR016257;IPR008979;IPR013761;IPR001660;IPR001245;IPR009030;IPR001426;IPR001090;IPR027936;IPR008266;IPR020635" "Ser-Thr/Tyr_kinase_cat_dom;SAM_type1;SAM/pointed;Kinase-like_dom;Ig-like_fold;Growth_fac_rcpt_N_dom;SAM;Tyr_kinase_ephrin_rcpt;Galactose-bd-like;Tyr_kinase_cat_dom;Ephrin_rcpt_lig-bd_dom;Fibronectin_type3;Prot_kinase_dom;Tyr_kinase_AS;Tyr_kinase_rcpt_V_CS;Protein_kinase_ATP_BS;Eph_TM"
"XLOC_002239" 65.8868673759947 0.321739307717213 0.0988125599578491 3.25605679940342 0.00112971149378108 0.0285169389432925 "TCONS_00012119" "3894" "298960" "gnl|BL_ORD_ID|298960" "G3PF30_GASAC" "1533" "3969" "0" "132" "2987" "18" "971" "3" "0" "782" "14" "960" "Uncharacterized protein;" "Gasterosteus aculeatus (Three-spined stickleback)" "GO:0005887" "IEA:InterPro;integral component of plasma membrane" "GO:0018108" "IEA:GOC;peptidyl-tyrosine phosphorylation" "GO:0005524;GO:0005003" "IEA:InterPro;IEA:UniProtKB-KW;ephrin receptor activity;ATP binding" "PF01404;PF14575;PF07714;PF00536;PF00041" "Pkinase_Tyr;1;SAM_1;Ephrin_lbd;fn3;2;EphA2_TM" "" "" "IPR017441;IPR021129;IPR003961;IPR011009;IPR013783;IPR000719;IPR016257;IPR008979;IPR013761;IPR001660;IPR001245;IPR009030;IPR001426;IPR001090;IPR027936;IPR008266;IPR020635" "Ser-Thr/Tyr_kinase_cat_dom;SAM_type1;SAM/pointed;Kinase-like_dom;Ig-like_fold;Growth_fac_rcpt_N_dom;SAM;Tyr_kinase_ephrin_rcpt;Galactose-bd-like;Tyr_kinase_cat_dom;Ephrin_rcpt_lig-bd_dom;Fibronectin_type3;Prot_kinase_dom;Tyr_kinase_AS;Tyr_kinase_rcpt_V_CS;Protein_kinase_ATP_BS;Eph_TM"
"XLOC_002239" 65.8868673759947 0.321739307717213 0.0988125599578491 3.25605679940342 0.00112971149378108 0.0285169389432925 "TCONS_00012120" "3807" "298960" "gnl|BL_ORD_ID|298960" "G3PF30_GASAC" "1466" "3795" "0" "132" "2900" "18" "971" "3" "0" "757" "45" "961" "Uncharacterized protein;" "Gasterosteus aculeatus (Three-spined stickleback)" "GO:0005887" "IEA:InterPro;integral component of plasma membrane" "GO:0018108" "IEA:GOC;peptidyl-tyrosine phosphorylation" "GO:0005524;GO:0005003" "IEA:InterPro;IEA:UniProtKB-KW;ephrin receptor activity;ATP binding" "PF01404;PF14575;PF07714;PF00536;PF00041" "Pkinase_Tyr;1;SAM_1;Ephrin_lbd;fn3;2;EphA2_TM" "" "" "IPR017441;IPR021129;IPR003961;IPR011009;IPR013783;IPR000719;IPR016257;IPR008979;IPR013761;IPR001660;IPR001245;IPR009030;IPR001426;IPR001090;IPR027936;IPR008266;IPR020635" "Ser-Thr/Tyr_kinase_cat_dom;SAM_type1;SAM/pointed;Kinase-like_dom;Ig-like_fold;Growth_fac_rcpt_N_dom;SAM;Tyr_kinase_ephrin_rcpt;Galactose-bd-like;Tyr_kinase_cat_dom;Ephrin_rcpt_lig-bd_dom;Fibronectin_type3;Prot_kinase_dom;Tyr_kinase_AS;Tyr_kinase_rcpt_V_CS;Protein_kinase_ATP_BS;Eph_TM"
"XLOC_002239" 65.8868673759947 0.321739307717213 0.0988125599578491 3.25605679940342 0.00112971149378108 0.0285169389432925 "TCONS_00012121" "3918" "298960" "gnl|BL_ORD_ID|298960" "G3PF30_GASAC" "1559" "4036" "0" "132" "3011" "18" "971" "3" "0" "790" "6" "960" "Uncharacterized protein;" "Gasterosteus aculeatus (Three-spined stickleback)" "GO:0005887" "IEA:InterPro;integral component of plasma membrane" "GO:0018108" "IEA:GOC;peptidyl-tyrosine phosphorylation" "GO:0005524;GO:0005003" "IEA:InterPro;IEA:UniProtKB-KW;ephrin receptor activity;ATP binding" "PF01404;PF14575;PF07714;PF00536;PF00041" "Pkinase_Tyr;1;SAM_1;Ephrin_lbd;fn3;2;EphA2_TM" "" "" "IPR017441;IPR021129;IPR003961;IPR011009;IPR013783;IPR000719;IPR016257;IPR008979;IPR013761;IPR001660;IPR001245;IPR009030;IPR001426;IPR001090;IPR027936;IPR008266;IPR020635" "Ser-Thr/Tyr_kinase_cat_dom;SAM_type1;SAM/pointed;Kinase-like_dom;Ig-like_fold;Growth_fac_rcpt_N_dom;SAM;Tyr_kinase_ephrin_rcpt;Galactose-bd-like;Tyr_kinase_cat_dom;Ephrin_rcpt_lig-bd_dom;Fibronectin_type3;Prot_kinase_dom;Tyr_kinase_AS;Tyr_kinase_rcpt_V_CS;Protein_kinase_ATP_BS;Eph_TM"
"XLOC_002239" 65.8868673759947 0.321739307717213 0.0988125599578491 3.25605679940342 0.00112971149378108 0.0285169389432925 "TCONS_00012122" "3918" "298960" "gnl|BL_ORD_ID|298960" "G3PF30_GASAC" "1547" "4003" "0" "132" "3011" "18" "971" "3" "0" "788" "8" "961" "Uncharacterized protein;" "Gasterosteus aculeatus (Three-spined stickleback)" "GO:0005887" "IEA:InterPro;integral component of plasma membrane" "GO:0018108" "IEA:GOC;peptidyl-tyrosine phosphorylation" "GO:0005524;GO:0005003" "IEA:InterPro;IEA:UniProtKB-KW;ephrin receptor activity;ATP binding" "PF01404;PF14575;PF07714;PF00536;PF00041" "Pkinase_Tyr;1;SAM_1;Ephrin_lbd;fn3;2;EphA2_TM" "" "" "IPR017441;IPR021129;IPR003961;IPR011009;IPR013783;IPR000719;IPR016257;IPR008979;IPR013761;IPR001660;IPR001245;IPR009030;IPR001426;IPR001090;IPR027936;IPR008266;IPR020635" "Ser-Thr/Tyr_kinase_cat_dom;SAM_type1;SAM/pointed;Kinase-like_dom;Ig-like_fold;Growth_fac_rcpt_N_dom;SAM;Tyr_kinase_ephrin_rcpt;Galactose-bd-like;Tyr_kinase_cat_dom;Ephrin_rcpt_lig-bd_dom;Fibronectin_type3;Prot_kinase_dom;Tyr_kinase_AS;Tyr_kinase_rcpt_V_CS;Protein_kinase_ATP_BS;Eph_TM"
"XLOC_002239" 65.8868673759947 0.321739307717213 0.0988125599578491 3.25605679940342 0.00112971149378108 0.0285169389432925 "TCONS_00012123" "3900" "298960" "gnl|BL_ORD_ID|298960" "G3PF30_GASAC" "1533" "3968" "0" "132" "2993" "18" "971" "3" "0" "782" "14" "961" "Uncharacterized protein;" "Gasterosteus aculeatus (Three-spined stickleback)" "GO:0005887" "IEA:InterPro;integral component of plasma membrane" "GO:0018108" "IEA:GOC;peptidyl-tyrosine phosphorylation" "GO:0005524;GO:0005003" "IEA:InterPro;IEA:UniProtKB-KW;ephrin receptor activity;ATP binding" "PF01404;PF14575;PF07714;PF00536;PF00041" "Pkinase_Tyr;1;SAM_1;Ephrin_lbd;fn3;2;EphA2_TM" "" "" "IPR017441;IPR021129;IPR003961;IPR011009;IPR013783;IPR000719;IPR016257;IPR008979;IPR013761;IPR001660;IPR001245;IPR009030;IPR001426;IPR001090;IPR027936;IPR008266;IPR020635" "Ser-Thr/Tyr_kinase_cat_dom;SAM_type1;SAM/pointed;Kinase-like_dom;Ig-like_fold;Growth_fac_rcpt_N_dom;SAM;Tyr_kinase_ephrin_rcpt;Galactose-bd-like;Tyr_kinase_cat_dom;Ephrin_rcpt_lig-bd_dom;Fibronectin_type3;Prot_kinase_dom;Tyr_kinase_AS;Tyr_kinase_rcpt_V_CS;Protein_kinase_ATP_BS;Eph_TM"
"XLOC_002239" 65.8868673759947 0.321739307717213 0.0988125599578491 3.25605679940342 0.00112971149378108 0.0285169389432925 "TCONS_00012124" "3897" "298960" "gnl|BL_ORD_ID|298960" "G3PF30_GASAC" "1540" "3986" "0" "132" "2990" "18" "971" "3" "0" "783" "13" "960" "Uncharacterized protein;" "Gasterosteus aculeatus (Three-spined stickleback)" "GO:0005887" "IEA:InterPro;integral component of plasma membrane" "GO:0018108" "IEA:GOC;peptidyl-tyrosine phosphorylation" "GO:0005524;GO:0005003" "IEA:InterPro;IEA:UniProtKB-KW;ephrin receptor activity;ATP binding" "PF01404;PF14575;PF07714;PF00536;PF00041" "Pkinase_Tyr;1;SAM_1;Ephrin_lbd;fn3;2;EphA2_TM" "" "" "IPR017441;IPR021129;IPR003961;IPR011009;IPR013783;IPR000719;IPR016257;IPR008979;IPR013761;IPR001660;IPR001245;IPR009030;IPR001426;IPR001090;IPR027936;IPR008266;IPR020635" "Ser-Thr/Tyr_kinase_cat_dom;SAM_type1;SAM/pointed;Kinase-like_dom;Ig-like_fold;Growth_fac_rcpt_N_dom;SAM;Tyr_kinase_ephrin_rcpt;Galactose-bd-like;Tyr_kinase_cat_dom;Ephrin_rcpt_lig-bd_dom;Fibronectin_type3;Prot_kinase_dom;Tyr_kinase_AS;Tyr_kinase_rcpt_V_CS;Protein_kinase_ATP_BS;Eph_TM"
"XLOC_002239" 65.8868673759947 0.321739307717213 0.0988125599578491 3.25605679940342 0.00112971149378108 0.0285169389432925 "TCONS_00012125" "3921" "298960" "gnl|BL_ORD_ID|298960" "G3PF30_GASAC" "1552" "4018" "0" "132" "3014" "18" "971" "3" "0" "789" "7" "961" "Uncharacterized protein;" "Gasterosteus aculeatus (Three-spined stickleback)" "GO:0005887" "IEA:InterPro;integral component of plasma membrane" "GO:0018108" "IEA:GOC;peptidyl-tyrosine phosphorylation" "GO:0005524;GO:0005003" "IEA:InterPro;IEA:UniProtKB-KW;ephrin receptor activity;ATP binding" "PF01404;PF14575;PF07714;PF00536;PF00041" "Pkinase_Tyr;1;SAM_1;Ephrin_lbd;fn3;2;EphA2_TM" "" "" "IPR017441;IPR021129;IPR003961;IPR011009;IPR013783;IPR000719;IPR016257;IPR008979;IPR013761;IPR001660;IPR001245;IPR009030;IPR001426;IPR001090;IPR027936;IPR008266;IPR020635" "Ser-Thr/Tyr_kinase_cat_dom;SAM_type1;SAM/pointed;Kinase-like_dom;Ig-like_fold;Growth_fac_rcpt_N_dom;SAM;Tyr_kinase_ephrin_rcpt;Galactose-bd-like;Tyr_kinase_cat_dom;Ephrin_rcpt_lig-bd_dom;Fibronectin_type3;Prot_kinase_dom;Tyr_kinase_AS;Tyr_kinase_rcpt_V_CS;Protein_kinase_ATP_BS;Eph_TM"
"XLOC_002386" 201.272309539608 0.243578678540753 0.0649158524541986 3.75222182767467 0.000175274267133571 0.00858159000628221 "TCONS_00012338" "1494" "112989" "gnl|BL_ORD_ID|112989" "C6KE15_SALSA" "476" "1223" "1.92695e-158" "295" "1287" "11" "337" "1" "0" "261" "20" "339" "Glucocorticoid receptor;" "Salmo salar (Atlantic salmon)" "GO:0005634" "IEA:UniProtKB-KW;nucleus" "GO:0006351" "IEA:UniProtKB-KW;transcription" " DNA-templated" "GO:0008270;GO:0043565;GO:0005496;GO:0003700;GO:0004883" "IEA:InterPro;steroid binding;sequence-specific DNA binding;glucocorticoid receptor activity;zinc ion binding;sequence-specific DNA binding transcription factor activity" "PF00104;PF00105;PF02155" "1;GCR;zf-C4;Hormone_recep" "" "" "IPR013088;IPR008946;IPR001409;IPR001628;IPR000536;IPR001723"
"XLOC_002386" 201.272309539608 0.243578678540753 0.0649158524541986 3.75222182767467 0.000175274267133571 0.00858159000628221 "TCONS_00012339" "8292" "738408" "gnl|BL_ORD_ID|738408" "Q5I1Z4_SALTR" "1247" "3225" "0" "284" "2512" "23" "751" "2" "0" "658" "18" "745" "Glucocorticoid receptor;" "Salmo trutta (Brown trout)" "GO:0005634" "IEA:UniProtKB-KW;nucleus" "GO:0006351" "IEA:UniProtKB-KW;transcription" " DNA-templated" "GO:0008270;GO:0043565;GO:0005496;GO:0003700;GO:0004883" "IEA:InterPro;steroid binding;sequence-specific DNA binding;glucocorticoid receptor activity;zinc ion binding;sequence-specific DNA binding transcription factor activity" "PF00104;PF00105;PF02155" "1;GCR;zf-C4;Hormone_recep" "" "" "IPR013088;IPR008946;IPR001409;IPR001628;IPR000536;IPR001723"
"XLOC_002386" 201.272309539608 0.243578678540753 0.0649158524541986 3.75222182767467 0.000175274267133571 0.00858159000628221 "TCONS_00012340" "8296" "738408" "gnl|BL_ORD_ID|738408" "Q5I1Z4_SALTR" "1248" "3227" "0" "288" "2516" "23" "751" "3" "0" "658" "18" "745" "Glucocorticoid receptor;" "Salmo trutta (Brown trout)" "GO:0005634" "IEA:UniProtKB-KW;nucleus" "GO:0006351" "IEA:UniProtKB-KW;transcription" " DNA-templated" "GO:0008270;GO:0043565;GO:0005496;GO:0003700;GO:0004883" "IEA:InterPro;steroid binding;sequence-specific DNA binding;glucocorticoid receptor activity;zinc ion binding;sequence-specific DNA binding transcription factor activity" "PF00104;PF00105;PF02155" "1;GCR;zf-C4;Hormone_recep" "" "" "IPR013088;IPR008946;IPR001409;IPR001628;IPR000536;IPR001723"
"XLOC_002386" 201.272309539608 0.243578678540753 0.0649158524541986 3.75222182767467 0.000175274267133571 0.00858159000628221 "TCONS_00012341" "8524" "738408" "gnl|BL_ORD_ID|738408" "Q5I1Z4_SALTR" "1246" "3224" "0" "516" "2744" "23" "751" "3" "0" "658" "18" "745" "Glucocorticoid receptor;" "Salmo trutta (Brown trout)" "GO:0005634" "IEA:UniProtKB-KW;nucleus" "GO:0006351" "IEA:UniProtKB-KW;transcription" " DNA-templated" "GO:0008270;GO:0043565;GO:0005496;GO:0003700;GO:0004883" "IEA:InterPro;steroid binding;sequence-specific DNA binding;glucocorticoid receptor activity;zinc ion binding;sequence-specific DNA binding transcription factor activity" "PF00104;PF00105;PF02155" "1;GCR;zf-C4;Hormone_recep" "" "" "IPR013088;IPR008946;IPR001409;IPR001628;IPR000536;IPR001723"
"XLOC_002386" 201.272309539608 0.243578678540753 0.0649158524541986 3.75222182767467 0.000175274267133571 0.00858159000628221 "TCONS_00012342" "8413" "738408" "gnl|BL_ORD_ID|738408" "Q5I1Z4_SALTR" "1217" "3148" "0" "432" "2633" "23" "751" "3" "0" "649" "27" "745" "Glucocorticoid receptor;" "Salmo trutta (Brown trout)" "GO:0005634" "IEA:UniProtKB-KW;nucleus" "GO:0006351" "IEA:UniProtKB-KW;transcription" " DNA-templated" "GO:0008270;GO:0043565;GO:0005496;GO:0003700;GO:0004883" "IEA:InterPro;steroid binding;sequence-specific DNA binding;glucocorticoid receptor activity;zinc ion binding;sequence-specific DNA binding transcription factor activity" "PF00104;PF00105;PF02155" "1;GCR;zf-C4;Hormone_recep" "" "" "IPR013088;IPR008946;IPR001409;IPR001628;IPR000536;IPR001723"
"XLOC_002386" 201.272309539608 0.243578678540753 0.0649158524541986 3.75222182767467 0.000175274267133571 0.00858159000628221 "TCONS_00012343" "8442" "738408" "gnl|BL_ORD_ID|738408" "Q5I1Z4_SALTR" "1031" "2664" "0" "432" "2339" "23" "645" "3" "0" "552" "17" "638" "Glucocorticoid receptor;" "Salmo trutta (Brown trout)" "GO:0005634" "IEA:UniProtKB-KW;nucleus" "GO:0006351" "IEA:UniProtKB-KW;transcription" " DNA-templated" "GO:0008270;GO:0043565;GO:0005496;GO:0003700;GO:0004883" "IEA:InterPro;steroid binding;sequence-specific DNA binding;glucocorticoid receptor activity;zinc ion binding;sequence-specific DNA binding transcription factor activity" "PF00104;PF00105;PF02155" "1;GCR;zf-C4;Hormone_recep" "" "" "IPR013088;IPR008946;IPR001409;IPR001628;IPR000536;IPR001723"
"XLOC_002386" 201.272309539608 0.243578678540753 0.0649158524541986 3.75222182767467 0.000175274267133571 0.00858159000628221 "TCONS_00012344" "8448" "738408" "gnl|BL_ORD_ID|738408" "Q5I1Z4_SALTR" "1035" "2675" "0" "432" "2348" "23" "648" "3" "0" "553" "17" "641" "Glucocorticoid receptor;" "Salmo trutta (Brown trout)" "GO:0005634" "IEA:UniProtKB-KW;nucleus" "GO:0006351" "IEA:UniProtKB-KW;transcription" " DNA-templated" "GO:0008270;GO:0043565;GO:0005496;GO:0003700;GO:0004883" "IEA:InterPro;steroid binding;sequence-specific DNA binding;glucocorticoid receptor activity;zinc ion binding;sequence-specific DNA binding transcription factor activity" "PF00104;PF00105;PF02155" "1;GCR;zf-C4;Hormone_recep" "" "" "IPR013088;IPR008946;IPR001409;IPR001628;IPR000536;IPR001723"
"XLOC_002386" 201.272309539608 0.243578678540753 0.0649158524541986 3.75222182767467 0.000175274267133571 0.00858159000628221 "TCONS_00012345" "6278" "806801" "gnl|BL_ORD_ID|806801" "Q9PW00_PLEPL" "324" "830" "3.0311e-103" "2563" "3324" "1" "254" "-3" "0" "168" "4" "256" "Transposase;" "Pleuronectes platessa (European plaice)" "" "" "GO:0015074;GO:0006313" "IEA:InterPro;DNA integration;transposition" " DNA-mediated" "GO:0003677;GO:0004803" "IEA:InterPro;transposase activity;DNA binding" "PF01498" "1;HTH_Tnp_Tc3_2" "" "" "IPR011991;IPR009057;IPR002492"
"XLOC_002386" 201.272309539608 0.243578678540753 0.0649158524541986 3.75222182767467 0.000175274267133571 0.00858159000628221 "TCONS_00012346" "6379" "806801" "gnl|BL_ORD_ID|806801" "Q9PW00_PLEPL" "324" "830" "3.08209e-103" "2664" "3425" "1" "254" "-3" "0" "168" "4" "256" "Transposase;" "Pleuronectes platessa (European plaice)" "" "" "GO:0015074;GO:0006313" "IEA:InterPro;DNA integration;transposition" " DNA-mediated" "GO:0003677;GO:0004803" "IEA:InterPro;transposase activity;DNA binding" "PF01498" "1;HTH_Tnp_Tc3_2" "" "" "IPR011991;IPR009057;IPR002492"
"XLOC_002386" 201.272309539608 0.243578678540753 0.0649158524541986 3.75222182767467 0.000175274267133571 0.00858159000628221 "TCONS_00012347" "6250" "806801" "gnl|BL_ORD_ID|806801" "Q9PW00_PLEPL" "324" "830" "3.01565e-103" "2535" "3296" "1" "254" "-3" "0" "168" "4" "256" "Transposase;" "Pleuronectes platessa (European plaice)" "" "" "GO:0015074;GO:0006313" "IEA:InterPro;DNA integration;transposition" " DNA-mediated" "GO:0003677;GO:0004803" "IEA:InterPro;transposase activity;DNA binding" "PF01498" "1;HTH_Tnp_Tc3_2" "" "" "IPR011991;IPR009057;IPR002492"
"XLOC_002386" 201.272309539608 0.243578678540753 0.0649158524541986 3.75222182767467 0.000175274267133571 0.00858159000628221 "TCONS_00012348" "6190" "806801" "gnl|BL_ORD_ID|806801" "Q9PW00_PLEPL" "324" "830" "2.98475e-103" "2475" "3236" "1" "254" "-3" "0" "168" "4" "256" "Transposase;" "Pleuronectes platessa (European plaice)" "" "" "GO:0015074;GO:0006313" "IEA:InterPro;DNA integration;transposition" " DNA-mediated" "GO:0003677;GO:0004803" "IEA:InterPro;transposase activity;DNA binding" "PF01498" "1;HTH_Tnp_Tc3_2" "" "" "IPR011991;IPR009057;IPR002492"
"XLOC_002386" 201.272309539608 0.243578678540753 0.0649158524541986 3.75222182767467 0.000175274267133571 0.00858159000628221 "TCONS_00012349" "6153" "806801" "gnl|BL_ORD_ID|806801" "Q9PW00_PLEPL" "324" "830" "2.9662e-103" "2438" "3199" "1" "254" "-3" "0" "168" "4" "256" "Transposase;" "Pleuronectes platessa (European plaice)" "" "" "GO:0015074;GO:0006313" "IEA:InterPro;DNA integration;transposition" " DNA-mediated" "GO:0003677;GO:0004803" "IEA:InterPro;transposase activity;DNA binding" "PF01498" "1;HTH_Tnp_Tc3_2" "" "" "IPR011991;IPR009057;IPR002492"
"XLOC_002405" 225.553211746635 0.22661042769986 0.0619076801851767 3.66045742663962 0.000251765385120943 0.0107595547920291 "TCONS_00012480" "3525" "89528" "gnl|BL_ORD_ID|89528" "B9EL49_SALSA" "284" "725" "6.67111e-87" "26" "445" "13" "152" "2" "0" "136" "0" "140" "Ubiquitin-conjugating enzyme E2 B;" "Salmo salar (Atlantic salmon)" "" "" "GO:0008152" "IEA:GOC;metabolic process" "GO:0016881" "IEA:InterPro;acid-amino acid ligase activity" "PF00179" "1;UQ_con" "" "" "IPR016135;IPR000608;IPR023313" "UBQ-conjugating_enzyme/RWD;UBQ-conjugat_E2;UBQ-conjugating_AS"
"XLOC_002405" 225.553211746635 0.22661042769986 0.0619076801851767 3.66045742663962 0.000251765385120943 0.0107595547920291 "TCONS_00012481" "3669" "173047" "gnl|BL_ORD_ID|173047" "E6ZIC6_DICLA" "120" "300" "7.12616e-64" "1725" "2015" "55" "152" "3" "0" "63" "1" "98" "Putative transposase;" "Dicentrarchus labrax (European seabass) (Morone labrax)" "GO:0016459" "IEA:InterPro;myosin complex" "GO:0015074;GO:0006313" "IEA:InterPro;DNA integration;transposition" " DNA-mediated" "GO:0003677;GO:0005524;GO:0004803;GO:0003774" "IEA:InterPro;motor activity;transposase activity;DNA binding;ATP binding" "PF00063;PF01498" "1;HTH_Tnp_Tc3_2;Myosin_head" "" "" "IPR009057;IPR002492;IPR027417;IPR001609"
"XLOC_002405" 225.553211746635 0.22661042769986 0.0619076801851767 3.66045742663962 0.000251765385120943 0.0107595547920291 "TCONS_00012482" "3866" "89528" "gnl|BL_ORD_ID|89528" "B9EL49_SALSA" "315" "806" "1.072e-97" "331" "786" "1" "152" "1" "0" "151" "0" "152" "Ubiquitin-conjugating enzyme E2 B;" "Salmo salar (Atlantic salmon)" "" "" "GO:0008152" "IEA:GOC;metabolic process" "GO:0016881" "IEA:InterPro;acid-amino acid ligase activity" "PF00179" "1;UQ_con" "" "" "IPR016135;IPR000608;IPR023313" "UBQ-conjugating_enzyme/RWD;UBQ-conjugat_E2;UBQ-conjugating_AS"
"XLOC_002405" 225.553211746635 0.22661042769986 0.0619076801851767 3.66045742663962 0.000251765385120943 0.0107595547920291 "TCONS_00012483" "3578" "89528" "gnl|BL_ORD_ID|89528" "B9EL49_SALSA" "245" "625" "5.02414e-73" "124" "498" "1" "152" "1" "0" "125" "27" "152" "Ubiquitin-conjugating enzyme E2 B;" "Salmo salar (Atlantic salmon)" "" "" "GO:0008152" "IEA:GOC;metabolic process" "GO:0016881" "IEA:InterPro;acid-amino acid ligase activity" "PF00179" "1;UQ_con" "" "" "IPR016135;IPR000608;IPR023313" "UBQ-conjugating_enzyme/RWD;UBQ-conjugat_E2;UBQ-conjugating_AS"
"XLOC_002405" 225.553211746635 0.22661042769986 0.0619076801851767 3.66045742663962 0.000251765385120943 0.0107595547920291 "TCONS_00012484" "3936" "89528" "gnl|BL_ORD_ID|89528" "B9EL49_SALSA" "231" "588" "1.15111e-67" "116" "454" "1" "113" "2" "0" "110" "0" "113" "Ubiquitin-conjugating enzyme E2 B;" "Salmo salar (Atlantic salmon)" "" "" "GO:0008152" "IEA:GOC;metabolic process" "GO:0016881" "IEA:InterPro;acid-amino acid ligase activity" "PF00179" "1;UQ_con" "" "" "IPR016135;IPR000608;IPR023313" "UBQ-conjugating_enzyme/RWD;UBQ-conjugat_E2;UBQ-conjugating_AS"
"XLOC_002406" 163.936087837317 -0.609632567417886 0.0785838398269463 -7.75773452608566 8.64598953263493e-15 1.25435106035306e-11 "TCONS_00012485" "9660" "522268" "gnl|BL_ORD_ID|522268" "I3KKZ3_ORENI" "1059" "2736" "0" "88" "2793" "1" "929" "1" "0" "631" "103" "967" "Uncharacterized protein;" "Oreochromis niloticus (Nile tilapia) (Tilapia nilotica)" "" "" "" "" "GO:0008270" "IEA:InterPro;zinc ion binding" "PF10513" "1;EPL1" "" "" "IPR019786;IPR013083;IPR001965;IPR011011;IPR019787;IPR019542" "Znf_FYVE_PHD;Znf_PHD;Zinc_finger_PHD-type_CS;Enhancer_polycomb-like_N;Znf_RING/FYVE/PHD;Znf_PHD-finger"
"XLOC_002406" 163.936087837317 -0.609632567417886 0.0785838398269463 -7.75773452608566 8.64598953263493e-15 1.25435106035306e-11 "TCONS_00012486" "9792" "522268" "gnl|BL_ORD_ID|522268" "I3KKZ3_ORENI" "1144" "2959" "0" "88" "2925" "1" "929" "1" "0" "664" "59" "967" "Uncharacterized protein;" "Oreochromis niloticus (Nile tilapia) (Tilapia nilotica)" "" "" "" "" "GO:0008270" "IEA:InterPro;zinc ion binding" "PF10513" "1;EPL1" "" "" "IPR019786;IPR013083;IPR001965;IPR011011;IPR019787;IPR019542" "Znf_FYVE_PHD;Znf_PHD;Zinc_finger_PHD-type_CS;Enhancer_polycomb-like_N;Znf_RING/FYVE/PHD;Znf_PHD-finger"
"XLOC_002406" 163.936087837317 -0.609632567417886 0.0785838398269463 -7.75773452608566 8.64598953263493e-15 1.25435106035306e-11 "TCONS_00012487" "9745" "522268" "gnl|BL_ORD_ID|522268" "I3KKZ3_ORENI" "1140" "2947" "0" "38" "2878" "1" "929" "2" "0" "664" "60" "968" "Uncharacterized protein;" "Oreochromis niloticus (Nile tilapia) (Tilapia nilotica)" "" "" "" "" "GO:0008270" "IEA:InterPro;zinc ion binding" "PF10513" "1;EPL1" "" "" "IPR019786;IPR013083;IPR001965;IPR011011;IPR019787;IPR019542" "Znf_FYVE_PHD;Znf_PHD;Zinc_finger_PHD-type_CS;Enhancer_polycomb-like_N;Znf_RING/FYVE/PHD;Znf_PHD-finger"
"XLOC_002406" 163.936087837317 -0.609632567417886 0.0785838398269463 -7.75773452608566 8.64598953263493e-15 1.25435106035306e-11 "TCONS_00012488" "9790" "522268" "gnl|BL_ORD_ID|522268" "I3KKZ3_ORENI" "1139" "2946" "0" "83" "2923" "1" "929" "2" "0" "664" "60" "968" "Uncharacterized protein;" "Oreochromis niloticus (Nile tilapia) (Tilapia nilotica)" "" "" "" "" "GO:0008270" "IEA:InterPro;zinc ion binding" "PF10513" "1;EPL1" "" "" "IPR019786;IPR013083;IPR001965;IPR011011;IPR019787;IPR019542" "Znf_FYVE_PHD;Znf_PHD;Zinc_finger_PHD-type_CS;Enhancer_polycomb-like_N;Znf_RING/FYVE/PHD;Znf_PHD-finger"
"XLOC_002406" 163.936087837317 -0.609632567417886 0.0785838398269463 -7.75773452608566 8.64598953263493e-15 1.25435106035306e-11 "TCONS_00012489" "9790" "522268" "gnl|BL_ORD_ID|522268" "I3KKZ3_ORENI" "1140" "2947" "0" "83" "2923" "1" "929" "2" "0" "664" "60" "968" "Uncharacterized protein;" "Oreochromis niloticus (Nile tilapia) (Tilapia nilotica)" "" "" "" "" "GO:0008270" "IEA:InterPro;zinc ion binding" "PF10513" "1;EPL1" "" "" "IPR019786;IPR013083;IPR001965;IPR011011;IPR019787;IPR019542" "Znf_FYVE_PHD;Znf_PHD;Zinc_finger_PHD-type_CS;Enhancer_polycomb-like_N;Znf_RING/FYVE/PHD;Znf_PHD-finger"
"XLOC_002406" 163.936087837317 -0.609632567417886 0.0785838398269463 -7.75773452608566 8.64598953263493e-15 1.25435106035306e-11 "TCONS_00012490" "9833" "522268" "gnl|BL_ORD_ID|522268" "I3KKZ3_ORENI" "1144" "2959" "0" "129" "2966" "1" "929" "3" "0" "664" "59" "967" "Uncharacterized protein;" "Oreochromis niloticus (Nile tilapia) (Tilapia nilotica)" "" "" "" "" "GO:0008270" "IEA:InterPro;zinc ion binding" "PF10513" "1;EPL1" "" "" "IPR019786;IPR013083;IPR001965;IPR011011;IPR019787;IPR019542" "Znf_FYVE_PHD;Znf_PHD;Zinc_finger_PHD-type_CS;Enhancer_polycomb-like_N;Znf_RING/FYVE/PHD;Znf_PHD-finger"
"XLOC_002406" 163.936087837317 -0.609632567417886 0.0785838398269463 -7.75773452608566 8.64598953263493e-15 1.25435106035306e-11 "TCONS_00012491" "9806" "522268" "gnl|BL_ORD_ID|522268" "I3KKZ3_ORENI" "1144" "2957" "0" "102" "2939" "1" "929" "3" "0" "664" "59" "967" "Uncharacterized protein;" "Oreochromis niloticus (Nile tilapia) (Tilapia nilotica)" "" "" "" "" "GO:0008270" "IEA:InterPro;zinc ion binding" "PF10513" "1;EPL1" "" "" "IPR019786;IPR013083;IPR001965;IPR011011;IPR019787;IPR019542" "Znf_FYVE_PHD;Znf_PHD;Zinc_finger_PHD-type_CS;Enhancer_polycomb-like_N;Znf_RING/FYVE/PHD;Znf_PHD-finger"
"XLOC_002406" 163.936087837317 -0.609632567417886 0.0785838398269463 -7.75773452608566 8.64598953263493e-15 1.25435106035306e-11 "TCONS_00012492" "9807" "522268" "gnl|BL_ORD_ID|522268" "I3KKZ3_ORENI" "819" "2114" "0" "808" "2940" "225" "929" "1" "0" "477" "42" "729" "Uncharacterized protein;" "Oreochromis niloticus (Nile tilapia) (Tilapia nilotica)" "" "" "" "" "GO:0008270" "IEA:InterPro;zinc ion binding" "PF10513" "1;EPL1" "" "" "IPR019786;IPR013083;IPR001965;IPR011011;IPR019787;IPR019542" "Znf_FYVE_PHD;Znf_PHD;Zinc_finger_PHD-type_CS;Enhancer_polycomb-like_N;Znf_RING/FYVE/PHD;Znf_PHD-finger"
"XLOC_002406" 163.936087837317 -0.609632567417886 0.0785838398269463 -7.75773452608566 8.64598953263493e-15 1.25435106035306e-11 "TCONS_00012493" "9809" "522268" "gnl|BL_ORD_ID|522268" "I3KKZ3_ORENI" "1140" "2947" "0" "102" "2942" "1" "929" "3" "0" "664" "60" "968" "Uncharacterized protein;" "Oreochromis niloticus (Nile tilapia) (Tilapia nilotica)" "" "" "" "" "GO:0008270" "IEA:InterPro;zinc ion binding" "PF10513" "1;EPL1" "" "" "IPR019786;IPR013083;IPR001965;IPR011011;IPR019787;IPR019542" "Znf_FYVE_PHD;Znf_PHD;Zinc_finger_PHD-type_CS;Enhancer_polycomb-like_N;Znf_RING/FYVE/PHD;Znf_PHD-finger"
"XLOC_002406" 163.936087837317 -0.609632567417886 0.0785838398269463 -7.75773452608566 8.64598953263493e-15 1.25435106035306e-11 "TCONS_00012494" "10110" "522268" "gnl|BL_ORD_ID|522268" "I3KKZ3_ORENI" "1145" "2960" "0" "406" "3243" "1" "929" "1" "0" "664" "59" "967" "Uncharacterized protein;" "Oreochromis niloticus (Nile tilapia) (Tilapia nilotica)" "" "" "" "" "GO:0008270" "IEA:InterPro;zinc ion binding" "PF10513" "1;EPL1" "" "" "IPR019786;IPR013083;IPR001965;IPR011011;IPR019787;IPR019542" "Znf_FYVE_PHD;Znf_PHD;Zinc_finger_PHD-type_CS;Enhancer_polycomb-like_N;Znf_RING/FYVE/PHD;Znf_PHD-finger"
"XLOC_002406" 163.936087837317 -0.609632567417886 0.0785838398269463 -7.75773452608566 8.64598953263493e-15 1.25435106035306e-11 "TCONS_00012495" "9433" "522268" "gnl|BL_ORD_ID|522268" "I3KKZ3_ORENI" "991" "2561" "0" "152" "2566" "131" "929" "2" "0" "559" "42" "823" "Uncharacterized protein;" "Oreochromis niloticus (Nile tilapia) (Tilapia nilotica)" "" "" "" "" "GO:0008270" "IEA:InterPro;zinc ion binding" "PF10513" "1;EPL1" "" "" "IPR019786;IPR013083;IPR001965;IPR011011;IPR019787;IPR019542" "Znf_FYVE_PHD;Znf_PHD;Zinc_finger_PHD-type_CS;Enhancer_polycomb-like_N;Znf_RING/FYVE/PHD;Znf_PHD-finger"
"XLOC_002406" 163.936087837317 -0.609632567417886 0.0785838398269463 -7.75773452608566 8.64598953263493e-15 1.25435106035306e-11 "TCONS_00012496" "9301" "522268" "gnl|BL_ORD_ID|522268" "I3KKZ3_ORENI" "906" "2339" "0" "152" "2434" "131" "929" "2" "0" "526" "86" "823" "Uncharacterized protein;" "Oreochromis niloticus (Nile tilapia) (Tilapia nilotica)" "" "" "" "" "GO:0008270" "IEA:InterPro;zinc ion binding" "PF10513" "1;EPL1" "" "" "IPR019786;IPR013083;IPR001965;IPR011011;IPR019787;IPR019542" "Znf_FYVE_PHD;Znf_PHD;Zinc_finger_PHD-type_CS;Enhancer_polycomb-like_N;Znf_RING/FYVE/PHD;Znf_PHD-finger"
"XLOC_002406" 163.936087837317 -0.609632567417886 0.0785838398269463 -7.75773452608566 8.64598953263493e-15 1.25435106035306e-11 "TCONS_00012497" "9436" "522268" "gnl|BL_ORD_ID|522268" "I3KKZ3_ORENI" "986" "2549" "0" "152" "2569" "131" "929" "2" "0" "559" "43" "824" "Uncharacterized protein;" "Oreochromis niloticus (Nile tilapia) (Tilapia nilotica)" "" "" "" "" "GO:0008270" "IEA:InterPro;zinc ion binding" "PF10513" "1;EPL1" "" "" "IPR019786;IPR013083;IPR001965;IPR011011;IPR019787;IPR019542" "Znf_FYVE_PHD;Znf_PHD;Zinc_finger_PHD-type_CS;Enhancer_polycomb-like_N;Znf_RING/FYVE/PHD;Znf_PHD-finger"
"XLOC_002406" 163.936087837317 -0.609632567417886 0.0785838398269463 -7.75773452608566 8.64598953263493e-15 1.25435106035306e-11 "TCONS_00012498" "8196" "522268" "gnl|BL_ORD_ID|522268" "I3KKZ3_ORENI" "412" "1057" "1.00313e-119" "10" "1329" "463" "929" "1" "0" "275" "71" "489" "Uncharacterized protein;" "Oreochromis niloticus (Nile tilapia) (Tilapia nilotica)" "" "" "" "" "GO:0008270" "IEA:InterPro;zinc ion binding" "PF10513" "1;EPL1" "" "" "IPR019786;IPR013083;IPR001965;IPR011011;IPR019787;IPR019542" "Znf_FYVE_PHD;Znf_PHD;Zinc_finger_PHD-type_CS;Enhancer_polycomb-like_N;Znf_RING/FYVE/PHD;Znf_PHD-finger"
"XLOC_002406" 163.936087837317 -0.609632567417886 0.0785838398269463 -7.75773452608566 8.64598953263493e-15 1.25435106035306e-11 "TCONS_00012499" "8123" "522268" "gnl|BL_ORD_ID|522268" "I3KKZ3_ORENI" "359" "921" "5.60991e-102" "21" "1256" "535" "929" "3" "0" "244" "27" "417" "Uncharacterized protein;" "Oreochromis niloticus (Nile tilapia) (Tilapia nilotica)" "" "" "" "" "GO:0008270" "IEA:InterPro;zinc ion binding" "PF10513" "1;EPL1" "" "" "IPR019786;IPR013083;IPR001965;IPR011011;IPR019787;IPR019542" "Znf_FYVE_PHD;Znf_PHD;Zinc_finger_PHD-type_CS;Enhancer_polycomb-like_N;Znf_RING/FYVE/PHD;Znf_PHD-finger"
"XLOC_002431" 179.706825504337 -0.184523583772938 0.05106876774192 -3.61323744299925 0.000302397548337847 0.0121510035275988 "TCONS_00012722" "2710" "53643" "gnl|BL_ORD_ID|53643" "B2XBP0_SALSA" "289" "737" "5.66649e-86" "2" "421" "275" "414" "2" "0" "140" "0" "140" "Leucine rich repeat containing 35-like protein;" "Salmo salar (Atlantic salmon)" "" "" "" "" "" "" "PF00560" "1;LRR_1" "" "" "IPR000626;IPR001611" "Leu-rich_rpt;Ubiquitin_dom"
"XLOC_002431" 179.706825504337 -0.184523583772938 0.05106876774192 -3.61323744299925 0.000302397548337847 0.0121510035275988 "TCONS_00012723" "2742" "53643" "gnl|BL_ORD_ID|53643" "B2XBP0_SALSA" "240" "612" "1.79075e-68" "100" "453" "297" "414" "1" "0" "118" "0" "118" "Leucine rich repeat containing 35-like protein;" "Salmo salar (Atlantic salmon)" "" "" "" "" "" "" "PF00560" "1;LRR_1" "" "" "IPR000626;IPR001611" "Leu-rich_rpt;Ubiquitin_dom"
"XLOC_002431" 179.706825504337 -0.184523583772938 0.05106876774192 -3.61323744299925 0.000302397548337847 0.0121510035275988 "TCONS_00012724" "2668" "53643" "gnl|BL_ORD_ID|53643" "B2XBP0_SALSA" "240" "611" "1.83959e-68" "26" "379" "297" "414" "2" "0" "118" "0" "118" "Leucine rich repeat containing 35-like protein;" "Salmo salar (Atlantic salmon)" "" "" "" "" "" "" "PF00560" "1;LRR_1" "" "" "IPR000626;IPR001611" "Leu-rich_rpt;Ubiquitin_dom"
"XLOC_002435" 543.289607021559 1.04455424461658 0.112296311850183 9.30176804034434 1.38129348972814e-20 4.23059500492846e-17 "TCONS_00012728" "2603" "210465" "gnl|BL_ORD_ID|210465" "F1QYM8_DANRE" "608" "1567" "0" "420" "1511" "1" "390" "3" "0" "315" "26" "390" "" "Danio rerio (Zebrafish) (Brachydanio rerio)" "" "" "GO:0006511" "IEA:InterPro;ubiquitin-dependent protein catabolic process" "GO:0008234;GO:0004221" "IEA:InterPro;IEA:UniProtKB-KW;cysteine-type peptidase activity;ubiquitin thiolesterase activity" "PF00443" "1;UCH" "" "" "IPR018200;IPR028889;IPR001394" "Peptidase_C19_UCH;Pept_C19ubi-hydrolase_C_CS;UCH/PAN2"
"XLOC_002435" 543.289607021559 1.04455424461658 0.112296311850183 9.30176804034434 1.38129348972814e-20 4.23059500492846e-17 "TCONS_00012729" "2684" "210465" "gnl|BL_ORD_ID|210465" "F1QYM8_DANRE" "659" "1699" "0" "420" "1592" "1" "390" "3" "0" "339" "1" "391" "" "Danio rerio (Zebrafish) (Brachydanio rerio)" "" "" "GO:0006511" "IEA:InterPro;ubiquitin-dependent protein catabolic process" "GO:0008234;GO:0004221" "IEA:InterPro;IEA:UniProtKB-KW;cysteine-type peptidase activity;ubiquitin thiolesterase activity" "PF00443" "1;UCH" "" "" "IPR018200;IPR028889;IPR001394" "Peptidase_C19_UCH;Pept_C19ubi-hydrolase_C_CS;UCH/PAN2"
"XLOC_002435" 543.289607021559 1.04455424461658 0.112296311850183 9.30176804034434 1.38129348972814e-20 4.23059500492846e-17 "TCONS_00012730" "2361" "210465" "gnl|BL_ORD_ID|210465" "F1QYM8_DANRE" "660" "1702" "0" "97" "1269" "1" "390" "1" "0" "339" "1" "391" "" "Danio rerio (Zebrafish) (Brachydanio rerio)" "" "" "GO:0006511" "IEA:InterPro;ubiquitin-dependent protein catabolic process" "GO:0008234;GO:0004221" "IEA:InterPro;IEA:UniProtKB-KW;cysteine-type peptidase activity;ubiquitin thiolesterase activity" "PF00443" "1;UCH" "" "" "IPR018200;IPR028889;IPR001394" "Peptidase_C19_UCH;Pept_C19ubi-hydrolase_C_CS;UCH/PAN2"
"XLOC_002435" 543.289607021559 1.04455424461658 0.112296311850183 9.30176804034434 1.38129348972814e-20 4.23059500492846e-17 "TCONS_00012731" "2181" "210465" "gnl|BL_ORD_ID|210465" "F1QYM8_DANRE" "569" "1465" "0" "55" "1089" "47" "390" "1" "0" "298" "1" "345" "" "Danio rerio (Zebrafish) (Brachydanio rerio)" "" "" "GO:0006511" "IEA:InterPro;ubiquitin-dependent protein catabolic process" "GO:0008234;GO:0004221" "IEA:InterPro;IEA:UniProtKB-KW;cysteine-type peptidase activity;ubiquitin thiolesterase activity" "PF00443" "1;UCH" "" "" "IPR018200;IPR028889;IPR001394" "Peptidase_C19_UCH;Pept_C19ubi-hydrolase_C_CS;UCH/PAN2"
"XLOC_002435" 543.289607021559 1.04455424461658 0.112296311850183 9.30176804034434 1.38129348972814e-20 4.23059500492846e-17 "TCONS_00012732" "1948" "615888" "gnl|BL_ORD_ID|615888" "M3ZWY6_XIPMA" "464" "1193" "1.78753e-156" "2" "856" "106" "389" "2" "0" "247" "1" "285" "" "Xiphophorus maculatus (Southern platyfish) (Platypoecilus maculatus)" "" "" "GO:0006511" "IEA:InterPro;ubiquitin-dependent protein catabolic process" "GO:0008234;GO:0004221" "IEA:InterPro;IEA:UniProtKB-KW;cysteine-type peptidase activity;ubiquitin thiolesterase activity" "PF00443" "1;UCH" "" "" "IPR018200;IPR028889;IPR001394" "Peptidase_C19_UCH;Pept_C19ubi-hydrolase_C_CS;UCH/PAN2"
"XLOC_002460" 138.673103157678 -0.382853068840921 0.0685673395389563 -5.5836068806987 2.35580887010533e-08 5.95760289031683e-06 "TCONS_00012953" "2239" "71458" "gnl|BL_ORD_ID|71458" "B5X2H1_SALSA" "724" "1867" "0" "319" "1371" "1" "350" "1" "0" "350" "1" "351" "Cyclin-I;" "Salmo salar (Atlantic salmon)" "" "" "" "" "" "" "PF00134" "1;Cyclin_N" "" "" "IPR013763;IPR006671" "Cyclin-like;Cyclin_N"
"XLOC_002460" 138.673103157678 -0.382853068840921 0.0685673395389563 -5.5836068806987 2.35580887010533e-08 5.95760289031683e-06 "TCONS_00012954" "2253" "71458" "gnl|BL_ORD_ID|71458" "B5X2H1_SALSA" "651" "1678" "0" "447" "1385" "38" "350" "3" "0" "312" "0" "313" "Cyclin-I;" "Salmo salar (Atlantic salmon)" "" "" "" "" "" "" "PF00134" "1;Cyclin_N" "" "" "IPR013763;IPR006671" "Cyclin-like;Cyclin_N"
"XLOC_002460" 138.673103157678 -0.382853068840921 0.0685673395389563 -5.5836068806987 2.35580887010533e-08 5.95760289031683e-06 "TCONS_00012955" "2254" "71458" "gnl|BL_ORD_ID|71458" "B5X2H1_SALSA" "412" "1058" "0" "796" "1386" "154" "350" "1" "0" "196" "0" "197" "Cyclin-I;" "Salmo salar (Atlantic salmon)" "" "" "" "" "" "" "PF00134" "1;Cyclin_N" "" "" "IPR013763;IPR006671" "Cyclin-like;Cyclin_N"
"XLOC_002460" 138.673103157678 -0.382853068840921 0.0685673395389563 -5.5836068806987 2.35580887010533e-08 5.95760289031683e-06 "TCONS_00012956" "3808" "71458" "gnl|BL_ORD_ID|71458" "B5X2H1_SALSA" "411" "1054" "6.01721e-130" "2356" "2940" "156" "350" "1" "0" "195" "0" "195" "Cyclin-I;" "Salmo salar (Atlantic salmon)" "" "" "" "" "" "" "PF00134" "1;Cyclin_N" "" "" "IPR013763;IPR006671" "Cyclin-like;Cyclin_N"
"XLOC_002460" 138.673103157678 -0.382853068840921 0.0685673395389563 -5.5836068806987 2.35580887010533e-08 5.95760289031683e-06 "TCONS_00012957" "2426" "71458" "gnl|BL_ORD_ID|71458" "B5X2H1_SALSA" "484" "1244" "1.65416e-162" "334" "1035" "1" "234" "1" "0" "234" "0" "234" "Cyclin-I;" "Salmo salar (Atlantic salmon)" "" "" "" "" "" "" "PF00134" "1;Cyclin_N" "" "" "IPR013763;IPR006671" "Cyclin-like;Cyclin_N"
"XLOC_002460" 138.673103157678 -0.382853068840921 0.0685673395389563 -5.5836068806987 2.35580887010533e-08 5.95760289031683e-06 "TCONS_00012958" "2436" "71458" "gnl|BL_ORD_ID|71458" "B5X2H1_SALSA" "728" "1878" "0" "519" "1568" "1" "350" "3" "0" "350" "0" "350" "Cyclin-I;" "Salmo salar (Atlantic salmon)" "" "" "" "" "" "" "PF00134" "1;Cyclin_N" "" "" "IPR013763;IPR006671" "Cyclin-like;Cyclin_N"
"XLOC_002471" 236.247898251702 -0.445428466659425 0.0949936111064628 -4.68903604643703 2.7449503718861e-06 0.000334798924783365 "TCONS_00013043" "1964" "32774" "gnl|BL_ORD_ID|32774" "A8QKA6_SALSA" "539" "1387" "0" "14" "811" "1" "266" "2" "0" "266" "0" "266" "" "Salmo salar (Atlantic salmon)" "GO:0005634" "IEA:UniProtKB-SubCell;nucleus" "GO:0006351" "IEA:UniProtKB-KW;transcription" " DNA-templated" "GO:0000975;GO:0003700" "IEA:InterPro;regulatory region DNA binding;sequence-specific DNA binding transcription factor activity" "PF00605" "1;IRF" "" "" "IPR011991;IPR017431;IPR001346;IPR019817"
"XLOC_002471" 236.247898251702 -0.445428466659425 0.0949936111064628 -4.68903604643703 2.7449503718861e-06 0.000334798924783365 "TCONS_00013044" "1497" "32774" "gnl|BL_ORD_ID|32774" "A8QKA6_SALSA" "656" "1691" "0" "15" "950" "1" "312" "3" "0" "312" "0" "312" "" "Salmo salar (Atlantic salmon)" "GO:0005634" "IEA:UniProtKB-SubCell;nucleus" "GO:0006351" "IEA:UniProtKB-KW;transcription" " DNA-templated" "GO:0000975;GO:0003700" "IEA:InterPro;regulatory region DNA binding;sequence-specific DNA binding transcription factor activity" "PF00605" "1;IRF" "" "" "IPR011991;IPR017431;IPR001346;IPR019817"
"XLOC_002471" 236.247898251702 -0.445428466659425 0.0949936111064628 -4.68903604643703 2.7449503718861e-06 0.000334798924783365 "TCONS_00013045" "1504" "32774" "gnl|BL_ORD_ID|32774" "A8QKA6_SALSA" "656" "1691" "0" "22" "957" "1" "312" "1" "0" "312" "0" "312" "" "Salmo salar (Atlantic salmon)" "GO:0005634" "IEA:UniProtKB-SubCell;nucleus" "GO:0006351" "IEA:UniProtKB-KW;transcription" " DNA-templated" "GO:0000975;GO:0003700" "IEA:InterPro;regulatory region DNA binding;sequence-specific DNA binding transcription factor activity" "PF00605" "1;IRF" "" "" "IPR011991;IPR017431;IPR001346;IPR019817"
"XLOC_002471" 236.247898251702 -0.445428466659425 0.0949936111064628 -4.68903604643703 2.7449503718861e-06 0.000334798924783365 "TCONS_00013046" "1506" "32774" "gnl|BL_ORD_ID|32774" "A8QKA6_SALSA" "472" "1213" "1.20724e-180" "22" "699" "1" "226" "1" "0" "224" "0" "226" "" "Salmo salar (Atlantic salmon)" "GO:0005634" "IEA:UniProtKB-SubCell;nucleus" "GO:0006351" "IEA:UniProtKB-KW;transcription" " DNA-templated" "GO:0000975;GO:0003700" "IEA:InterPro;regulatory region DNA binding;sequence-specific DNA binding transcription factor activity" "PF00605" "1;IRF" "" "" "IPR011991;IPR017431;IPR001346;IPR019817"
"XLOC_002471" 236.247898251702 -0.445428466659425 0.0949936111064628 -4.68903604643703 2.7449503718861e-06 0.000334798924783365 "TCONS_00013047" "1849" "32774" "gnl|BL_ORD_ID|32774" "A8QKA6_SALSA" "596" "1536" "0" "439" "1302" "24" "312" "1" "0" "285" "1" "289" "" "Salmo salar (Atlantic salmon)" "GO:0005634" "IEA:UniProtKB-SubCell;nucleus" "GO:0006351" "IEA:UniProtKB-KW;transcription" " DNA-templated" "GO:0000975;GO:0003700" "IEA:InterPro;regulatory region DNA binding;sequence-specific DNA binding transcription factor activity" "PF00605" "1;IRF" "" "" "IPR011991;IPR017431;IPR001346;IPR019817"
"XLOC_002471" 236.247898251702 -0.445428466659425 0.0949936111064628 -4.68903604643703 2.7449503718861e-06 0.000334798924783365 "TCONS_00013048" "2403" "73276" "gnl|BL_ORD_ID|73276" "B5X8L4_SALSA" "277" "707" "3.3279e-84" "852" "1250" "105" "237" "3" "0" "133" "0" "133" "Interferon regulatory factor 1;" "Salmo salar (Atlantic salmon)" "" "" "" "" "GO:0000975;GO:0003700" "IEA:InterPro;regulatory region DNA binding;sequence-specific DNA binding transcription factor activity" "PF00605" "1;IRF" "" "" "IPR011991;IPR001346;IPR019817" "Interferon_reg_fact_DNA-bd_dom;Interferon_reg_fac_CS;WHTH_DNA-bd_dom"
"XLOC_002471" 236.247898251702 -0.445428466659425 0.0949936111064628 -4.68903604643703 2.7449503718861e-06 0.000334798924783365 "TCONS_00013049" "1935" "73276" "gnl|BL_ORD_ID|73276" "B5X8L4_SALSA" "372" "953" "5.03768e-122" "852" "1388" "105" "283" "3" "0" "179" "0" "179" "Interferon regulatory factor 1;" "Salmo salar (Atlantic salmon)" "" "" "" "" "GO:0000975;GO:0003700" "IEA:InterPro;regulatory region DNA binding;sequence-specific DNA binding transcription factor activity" "PF00605" "1;IRF" "" "" "IPR011991;IPR001346;IPR019817" "Interferon_reg_fact_DNA-bd_dom;Interferon_reg_fac_CS;WHTH_DNA-bd_dom"
"XLOC_002471" 236.247898251702 -0.445428466659425 0.0949936111064628 -4.68903604643703 2.7449503718861e-06 0.000334798924783365 "TCONS_00013050" "1636" "32774" "gnl|BL_ORD_ID|32774" "A8QKA6_SALSA" "372" "954" "2.90995e-171" "553" "1089" "134" "312" "1" "0" "179" "0" "179" "" "Salmo salar (Atlantic salmon)" "GO:0005634" "IEA:UniProtKB-SubCell;nucleus" "GO:0006351" "IEA:UniProtKB-KW;transcription" " DNA-templated" "GO:0000975;GO:0003700" "IEA:InterPro;regulatory region DNA binding;sequence-specific DNA binding transcription factor activity" "PF00605" "1;IRF" "" "" "IPR011991;IPR017431;IPR001346;IPR019817"
"XLOC_002471" 236.247898251702 -0.445428466659425 0.0949936111064628 -4.68903604643703 2.7449503718861e-06 0.000334798924783365 "TCONS_00013051" "1550" "73276" "gnl|BL_ORD_ID|73276" "B5X8L4_SALSA" "592" "1524" "0" "155" "1003" "1" "283" "2" "0" "282" "0" "283" "Interferon regulatory factor 1;" "Salmo salar (Atlantic salmon)" "" "" "" "" "GO:0000975;GO:0003700" "IEA:InterPro;regulatory region DNA binding;sequence-specific DNA binding transcription factor activity" "PF00605" "1;IRF" "" "" "IPR011991;IPR001346;IPR019817" "Interferon_reg_fact_DNA-bd_dom;Interferon_reg_fac_CS;WHTH_DNA-bd_dom"
"XLOC_002471" 236.247898251702 -0.445428466659425 0.0949936111064628 -4.68903604643703 2.7449503718861e-06 0.000334798924783365 "TCONS_00013052" "1665" "32774" "gnl|BL_ORD_ID|32774" "A8QKA6_SALSA" "629" "1622" "0" "180" "1118" "1" "312" "3" "0" "312" "1" "313" "" "Salmo salar (Atlantic salmon)" "GO:0005634" "IEA:UniProtKB-SubCell;nucleus" "GO:0006351" "IEA:UniProtKB-KW;transcription" " DNA-templated" "GO:0000975;GO:0003700" "IEA:InterPro;regulatory region DNA binding;sequence-specific DNA binding transcription factor activity" "PF00605" "1;IRF" "" "" "IPR011991;IPR017431;IPR001346;IPR019817"
"XLOC_002471" 236.247898251702 -0.445428466659425 0.0949936111064628 -4.68903604643703 2.7449503718861e-06 0.000334798924783365 "TCONS_00013053" "1664" "32774" "gnl|BL_ORD_ID|32774" "A8QKA6_SALSA" "562" "1448" "0" "180" "980" "1" "267" "3" "0" "267" "0" "267" "" "Salmo salar (Atlantic salmon)" "GO:0005634" "IEA:UniProtKB-SubCell;nucleus" "GO:0006351" "IEA:UniProtKB-KW;transcription" " DNA-templated" "GO:0000975;GO:0003700" "IEA:InterPro;regulatory region DNA binding;sequence-specific DNA binding transcription factor activity" "PF00605" "1;IRF" "" "" "IPR011991;IPR017431;IPR001346;IPR019817"
"XLOC_002471" 236.247898251702 -0.445428466659425 0.0949936111064628 -4.68903604643703 2.7449503718861e-06 0.000334798924783365 "TCONS_00013054" "2130" "32774" "gnl|BL_ORD_ID|32774" "A8QKA6_SALSA" "539" "1387" "0" "180" "977" "1" "266" "3" "0" "266" "0" "266" "" "Salmo salar (Atlantic salmon)" "GO:0005634" "IEA:UniProtKB-SubCell;nucleus" "GO:0006351" "IEA:UniProtKB-KW;transcription" " DNA-templated" "GO:0000975;GO:0003700" "IEA:InterPro;regulatory region DNA binding;sequence-specific DNA binding transcription factor activity" "PF00605" "1;IRF" "" "" "IPR011991;IPR017431;IPR001346;IPR019817"
"XLOC_002471" 236.247898251702 -0.445428466659425 0.0949936111064628 -4.68903604643703 2.7449503718861e-06 0.000334798924783365 "TCONS_00013055" "1665" "32774" "gnl|BL_ORD_ID|32774" "A8QKA6_SALSA" "629" "1622" "0" "180" "1118" "1" "312" "3" "0" "312" "1" "313" "" "Salmo salar (Atlantic salmon)" "GO:0005634" "IEA:UniProtKB-SubCell;nucleus" "GO:0006351" "IEA:UniProtKB-KW;transcription" " DNA-templated" "GO:0000975;GO:0003700" "IEA:InterPro;regulatory region DNA binding;sequence-specific DNA binding transcription factor activity" "PF00605" "1;IRF" "" "" "IPR011991;IPR017431;IPR001346;IPR019817"
"XLOC_002471" 236.247898251702 -0.445428466659425 0.0949936111064628 -4.68903604643703 2.7449503718861e-06 0.000334798924783365 "TCONS_00013056" "1670" "32774" "gnl|BL_ORD_ID|32774" "A8QKA6_SALSA" "371" "952" "4.71826e-179" "587" "1123" "134" "312" "2" "0" "179" "0" "179" "" "Salmo salar (Atlantic salmon)" "GO:0005634" "IEA:UniProtKB-SubCell;nucleus" "GO:0006351" "IEA:UniProtKB-KW;transcription" " DNA-templated" "GO:0000975;GO:0003700" "IEA:InterPro;regulatory region DNA binding;sequence-specific DNA binding transcription factor activity" "PF00605" "1;IRF" "" "" "IPR011991;IPR017431;IPR001346;IPR019817"
"XLOC_002471" 236.247898251702 -0.445428466659425 0.0949936111064628 -4.68903604643703 2.7449503718861e-06 0.000334798924783365 "TCONS_00013057" "1797" "32774" "gnl|BL_ORD_ID|32774" "A8QKA6_SALSA" "656" "1691" "0" "315" "1250" "1" "312" "3" "0" "312" "0" "312" "" "Salmo salar (Atlantic salmon)" "GO:0005634" "IEA:UniProtKB-SubCell;nucleus" "GO:0006351" "IEA:UniProtKB-KW;transcription" " DNA-templated" "GO:0000975;GO:0003700" "IEA:InterPro;regulatory region DNA binding;sequence-specific DNA binding transcription factor activity" "PF00605" "1;IRF" "" "" "IPR011991;IPR017431;IPR001346;IPR019817"
"XLOC_002480" 71.4548730478334 -0.450921639061631 0.0926185612710022 -4.86858824919805 1.12398326686764e-06 0.000164801057187268 "TCONS_00013114" "7455" "522268" "gnl|BL_ORD_ID|522268" "I3KKZ3_ORENI" "212" "538" "4.23488e-54" "6485" "7453" "624" "929" "-3" "0" "173" "27" "328" "Uncharacterized protein;" "Oreochromis niloticus (Nile tilapia) (Tilapia nilotica)" "" "" "" "" "GO:0008270" "IEA:InterPro;zinc ion binding" "PF10513" "1;EPL1" "" "" "IPR019786;IPR013083;IPR001965;IPR011011;IPR019787;IPR019542" "Znf_FYVE_PHD;Znf_PHD;Zinc_finger_PHD-type_CS;Enhancer_polycomb-like_N;Znf_RING/FYVE/PHD;Znf_PHD-finger"
"XLOC_002506" 41.4496524636393 -0.583783479416045 0.138430499999638 -4.21715936457335 2.47399136613054e-05 0.00204178359303558 "TCONS_00013221" "1374" "72206" "gnl|BL_ORD_ID|72206" "B5X4S7_SALSA" "694" "1789" "0" "157" "1248" "1" "364" "1" "0" "364" "0" "364" "SH3 and PX domain-containing protein 2A;" "Salmo salar (Atlantic salmon)" "GO:0005737" "IEA:InterPro;cytoplasm" "GO:0007154;GO:0055114" "IEA:GOC;oxidation-reduction process;IEA:InterPro;cell communication" "GO:0016175;GO:0035091" "IEA:InterPro;phosphatidylinositol binding;superoxide-generating NADPH oxidase activity" "PF00018;PF07653;PF08944;PF00787" "SH3_1;1;p47_phox_C;SH3_2;PX" "" "" "IPR001452;IPR011511;IPR001655;IPR015039;IPR001683" "P47PHOX;Phox;NADPH_oxidase_p47Phox_C;SH3_2;SH3_domain"
"XLOC_002506" 41.4496524636393 -0.583783479416045 0.138430499999638 -4.21715936457335 2.47399136613054e-05 0.00204178359303558 "TCONS_00013222" "1371" "72206" "gnl|BL_ORD_ID|72206" "B5X4S7_SALSA" "777" "2006" "0" "148" "1365" "1" "406" "1" "0" "406" "0" "406" "SH3 and PX domain-containing protein 2A;" "Salmo salar (Atlantic salmon)" "GO:0005737" "IEA:InterPro;cytoplasm" "GO:0007154;GO:0055114" "IEA:GOC;oxidation-reduction process;IEA:InterPro;cell communication" "GO:0016175;GO:0035091" "IEA:InterPro;phosphatidylinositol binding;superoxide-generating NADPH oxidase activity" "PF00018;PF07653;PF08944;PF00787" "SH3_1;1;p47_phox_C;SH3_2;PX" "" "" "IPR001452;IPR011511;IPR001655;IPR015039;IPR001683" "P47PHOX;Phox;NADPH_oxidase_p47Phox_C;SH3_2;SH3_domain"
"XLOC_002506" 41.4496524636393 -0.583783479416045 0.138430499999638 -4.21715936457335 2.47399136613054e-05 0.00204178359303558 "TCONS_00013223" "2004" "72206" "gnl|BL_ORD_ID|72206" "B5X4S7_SALSA" "630" "1624" "0" "175" "1191" "75" "413" "1" "0" "336" "0" "339" "SH3 and PX domain-containing protein 2A;" "Salmo salar (Atlantic salmon)" "GO:0005737" "IEA:InterPro;cytoplasm" "GO:0007154;GO:0055114" "IEA:GOC;oxidation-reduction process;IEA:InterPro;cell communication" "GO:0016175;GO:0035091" "IEA:InterPro;phosphatidylinositol binding;superoxide-generating NADPH oxidase activity" "PF00018;PF07653;PF08944;PF00787" "SH3_1;1;p47_phox_C;SH3_2;PX" "" "" "IPR001452;IPR011511;IPR001655;IPR015039;IPR001683" "P47PHOX;Phox;NADPH_oxidase_p47Phox_C;SH3_2;SH3_domain"
"XLOC_002506" 41.4496524636393 -0.583783479416045 0.138430499999638 -4.21715936457335 2.47399136613054e-05 0.00204178359303558 "TCONS_00013224" "2077" "72206" "gnl|BL_ORD_ID|72206" "B5X4S7_SALSA" "483" "1242" "6.43156e-163" "61" "849" "11" "273" "1" "0" "247" "0" "263" "SH3 and PX domain-containing protein 2A;" "Salmo salar (Atlantic salmon)" "GO:0005737" "IEA:InterPro;cytoplasm" "GO:0007154;GO:0055114" "IEA:GOC;oxidation-reduction process;IEA:InterPro;cell communication" "GO:0016175;GO:0035091" "IEA:InterPro;phosphatidylinositol binding;superoxide-generating NADPH oxidase activity" "PF00018;PF07653;PF08944;PF00787" "SH3_1;1;p47_phox_C;SH3_2;PX" "" "" "IPR001452;IPR011511;IPR001655;IPR015039;IPR001683" "P47PHOX;Phox;NADPH_oxidase_p47Phox_C;SH3_2;SH3_domain"
"XLOC_002506" 41.4496524636393 -0.583783479416045 0.138430499999638 -4.21715936457335 2.47399136613054e-05 0.00204178359303558 "TCONS_00013225" "2080" "72206" "gnl|BL_ORD_ID|72206" "B5X4S7_SALSA" "533" "1372" "0" "34" "852" "1" "273" "1" "0" "269" "0" "273" "SH3 and PX domain-containing protein 2A;" "Salmo salar (Atlantic salmon)" "GO:0005737" "IEA:InterPro;cytoplasm" "GO:0007154;GO:0055114" "IEA:GOC;oxidation-reduction process;IEA:InterPro;cell communication" "GO:0016175;GO:0035091" "IEA:InterPro;phosphatidylinositol binding;superoxide-generating NADPH oxidase activity" "PF00018;PF07653;PF08944;PF00787" "SH3_1;1;p47_phox_C;SH3_2;PX" "" "" "IPR001452;IPR011511;IPR001655;IPR015039;IPR001683" "P47PHOX;Phox;NADPH_oxidase_p47Phox_C;SH3_2;SH3_domain"
"XLOC_002506" 41.4496524636393 -0.583783479416045 0.138430499999638 -4.21715936457335 2.47399136613054e-05 0.00204178359303558 "TCONS_00013226" "2061" "72206" "gnl|BL_ORD_ID|72206" "B5X4S7_SALSA" "455" "1169" "0" "493" "1248" "162" "413" "1" "0" "252" "0" "252" "SH3 and PX domain-containing protein 2A;" "Salmo salar (Atlantic salmon)" "GO:0005737" "IEA:InterPro;cytoplasm" "GO:0007154;GO:0055114" "IEA:GOC;oxidation-reduction process;IEA:InterPro;cell communication" "GO:0016175;GO:0035091" "IEA:InterPro;phosphatidylinositol binding;superoxide-generating NADPH oxidase activity" "PF00018;PF07653;PF08944;PF00787" "SH3_1;1;p47_phox_C;SH3_2;PX" "" "" "IPR001452;IPR011511;IPR001655;IPR015039;IPR001683" "P47PHOX;Phox;NADPH_oxidase_p47Phox_C;SH3_2;SH3_domain"
"XLOC_002506" 41.4496524636393 -0.583783479416045 0.138430499999638 -4.21715936457335 2.47399136613054e-05 0.00204178359303558 "TCONS_00013227" "2145" "72206" "gnl|BL_ORD_ID|72206" "B5X4S7_SALSA" "742" "1915" "0" "124" "1332" "11" "413" "1" "0" "391" "0" "403" "SH3 and PX domain-containing protein 2A;" "Salmo salar (Atlantic salmon)" "GO:0005737" "IEA:InterPro;cytoplasm" "GO:0007154;GO:0055114" "IEA:GOC;oxidation-reduction process;IEA:InterPro;cell communication" "GO:0016175;GO:0035091" "IEA:InterPro;phosphatidylinositol binding;superoxide-generating NADPH oxidase activity" "PF00018;PF07653;PF08944;PF00787" "SH3_1;1;p47_phox_C;SH3_2;PX" "" "" "IPR001452;IPR011511;IPR001655;IPR015039;IPR001683" "P47PHOX;Phox;NADPH_oxidase_p47Phox_C;SH3_2;SH3_domain"
"XLOC_002506" 41.4496524636393 -0.583783479416045 0.138430499999638 -4.21715936457335 2.47399136613054e-05 0.00204178359303558 "TCONS_00013228" "2151" "72206" "gnl|BL_ORD_ID|72206" "B5X4S7_SALSA" "792" "2044" "0" "100" "1338" "1" "413" "1" "0" "413" "0" "413" "SH3 and PX domain-containing protein 2A;" "Salmo salar (Atlantic salmon)" "GO:0005737" "IEA:InterPro;cytoplasm" "GO:0007154;GO:0055114" "IEA:GOC;oxidation-reduction process;IEA:InterPro;cell communication" "GO:0016175;GO:0035091" "IEA:InterPro;phosphatidylinositol binding;superoxide-generating NADPH oxidase activity" "PF00018;PF07653;PF08944;PF00787" "SH3_1;1;p47_phox_C;SH3_2;PX" "" "" "IPR001452;IPR011511;IPR001655;IPR015039;IPR001683" "P47PHOX;Phox;NADPH_oxidase_p47Phox_C;SH3_2;SH3_domain"
"XLOC_002506" 41.4496524636393 -0.583783479416045 0.138430499999638 -4.21715936457335 2.47399136613054e-05 0.00204178359303558 "TCONS_00013229" "2286" "72206" "gnl|BL_ORD_ID|72206" "B5X4S7_SALSA" "512" "1318" "0" "631" "1473" "133" "413" "1" "0" "281" "0" "281" "SH3 and PX domain-containing protein 2A;" "Salmo salar (Atlantic salmon)" "GO:0005737" "IEA:InterPro;cytoplasm" "GO:0007154;GO:0055114" "IEA:GOC;oxidation-reduction process;IEA:InterPro;cell communication" "GO:0016175;GO:0035091" "IEA:InterPro;phosphatidylinositol binding;superoxide-generating NADPH oxidase activity" "PF00018;PF07653;PF08944;PF00787" "SH3_1;1;p47_phox_C;SH3_2;PX" "" "" "IPR001452;IPR011511;IPR001655;IPR015039;IPR001683" "P47PHOX;Phox;NADPH_oxidase_p47Phox_C;SH3_2;SH3_domain"
"XLOC_002506" 41.4496524636393 -0.583783479416045 0.138430499999638 -4.21715936457335 2.47399136613054e-05 0.00204178359303558 "TCONS_00013230" "964" "72206" "gnl|BL_ORD_ID|72206" "B5X4S7_SALSA" "529" "1362" "0" "154" "957" "1" "268" "1" "0" "268" "0" "268" "SH3 and PX domain-containing protein 2A;" "Salmo salar (Atlantic salmon)" "GO:0005737" "IEA:InterPro;cytoplasm" "GO:0007154;GO:0055114" "IEA:GOC;oxidation-reduction process;IEA:InterPro;cell communication" "GO:0016175;GO:0035091" "IEA:InterPro;phosphatidylinositol binding;superoxide-generating NADPH oxidase activity" "PF00018;PF07653;PF08944;PF00787" "SH3_1;1;p47_phox_C;SH3_2;PX" "" "" "IPR001452;IPR011511;IPR001655;IPR015039;IPR001683" "P47PHOX;Phox;NADPH_oxidase_p47Phox_C;SH3_2;SH3_domain"
"XLOC_002668" 41.292854172636 -0.359211753645029 0.115705433239585 -3.10453661152824 0.00190577340049425 0.0392914314021122 "TCONS_00013822" "4691" "189514" "gnl|BL_ORD_ID|189514" "E9QFV5_DANRE" "546" "1405" "3.29072e-174" "783" "2600" "1" "640" "3" "0" "331" "102" "674" "Uncharacterized protein;" "Danio rerio (Zebrafish) (Brachydanio rerio)" "" "" "" "" "GO:0046872;GO:0003676" "IEA:InterPro;nucleic acid binding;metal ion binding" "" "" "dre:563659" "-" "IPR015880;IPR007087;IPR013087" "Znf_C2H2-like;Znf_C2H2;Znf_C2H2/integrase_DNA-bd"
"XLOC_002727" 84.2109973847481 0.489000714948449 0.0752570789772627 6.49773711116518 8.15371217712935e-11 4.32225146466482e-08 "TCONS_00014185" "4662" "386514" "gnl|BL_ORD_ID|386514" "H2S957_TAKRU" "318" "814" "5.5926e-97" "408" "1085" "1" "231" "3" "0" "197" "13" "235" "Uncharacterized protein;" "Takifugu rubripes (Japanese pufferfish) (Fugu rubripes)" "" "" "" "" "GO:0046872;GO:0003676" "IEA:InterPro;nucleic acid binding;metal ion binding" "" "" "" "" "IPR015880;IPR007087;IPR013087" "Znf_C2H2-like;Znf_C2H2;Znf_C2H2/integrase_DNA-bd"
"XLOC_002727" 84.2109973847481 0.489000714948449 0.0752570789772627 6.49773711116518 8.15371217712935e-11 4.32225146466482e-08 "TCONS_00014186" "4149" "386515" "gnl|BL_ORD_ID|386515" "H2S958_TAKRU" "138" "347" "2.64455e-34" "522" "722" "140" "206" "3" "0" "64" "0" "67" "Uncharacterized protein;" "Takifugu rubripes (Japanese pufferfish) (Fugu rubripes)" "" "" "" "" "GO:0046872;GO:0003676" "IEA:InterPro;nucleic acid binding;metal ion binding" "" "" "" "" "IPR015880;IPR007087;IPR013087" "Znf_C2H2-like;Znf_C2H2;Znf_C2H2/integrase_DNA-bd"
"XLOC_002727" 84.2109973847481 0.489000714948449 0.0752570789772627 6.49773711116518 8.15371217712935e-11 4.32225146466482e-08 "TCONS_00014187" "3891" "386515" "gnl|BL_ORD_ID|386515" "H2S958_TAKRU" "136" "341" "1.36368e-33" "117" "314" "141" "206" "3" "0" "63" "0" "66" "Uncharacterized protein;" "Takifugu rubripes (Japanese pufferfish) (Fugu rubripes)" "" "" "" "" "GO:0046872;GO:0003676" "IEA:InterPro;nucleic acid binding;metal ion binding" "" "" "" "" "IPR015880;IPR007087;IPR013087" "Znf_C2H2-like;Znf_C2H2;Znf_C2H2/integrase_DNA-bd"
"XLOC_002730" 297.389774159327 0.200809796666032 0.0610173698859839 3.29102675256672 0.000998224196113873 0.0261580266342467 "TCONS_00014202" "3536" "100686" "gnl|BL_ORD_ID|100686" "C1BYB2_ESOLU" "401" "1028" "7.83241e-129" "1494" "2150" "1" "219" "3" "0" "191" "0" "219" "UMP-CMP kinase;" "Esox lucius (Northern pike)" "" "" "" "" "GO:0005524;GO:0016776;GO:0019201" "IEA:InterPro;nucleotide kinase activity;phosphotransferase activity" " phosphate group as acceptor;ATP binding" "" "" "" "" "IPR027417;IPR006266;IPR000850"
"XLOC_002730" 297.389774159327 0.200809796666032 0.0610173698859839 3.29102675256672 0.000998224196113873 0.0261580266342467 "TCONS_00014203" "2117" "100686" "gnl|BL_ORD_ID|100686" "C1BYB2_ESOLU" "401" "1028" "1.49939e-133" "75" "731" "1" "219" "3" "0" "191" "0" "219" "UMP-CMP kinase;" "Esox lucius (Northern pike)" "" "" "" "" "GO:0005524;GO:0016776;GO:0019201" "IEA:InterPro;nucleotide kinase activity;phosphotransferase activity" " phosphate group as acceptor;ATP binding" "" "" "" "" "IPR027417;IPR006266;IPR000850"
"XLOC_002730" 297.389774159327 0.200809796666032 0.0610173698859839 3.29102675256672 0.000998224196113873 0.0261580266342467 "TCONS_00014204" "2153" "100686" "gnl|BL_ORD_ID|100686" "C1BYB2_ESOLU" "319" "816" "6.97877e-102" "210" "767" "34" "219" "3" "0" "153" "0" "186" "UMP-CMP kinase;" "Esox lucius (Northern pike)" "" "" "" "" "GO:0005524;GO:0016776;GO:0019201" "IEA:InterPro;nucleotide kinase activity;phosphotransferase activity" " phosphate group as acceptor;ATP binding" "" "" "" "" "IPR027417;IPR006266;IPR000850"
"XLOC_002730" 297.389774159327 0.200809796666032 0.0610173698859839 3.29102675256672 0.000998224196113873 0.0261580266342467 "TCONS_00014205" "2510" "100686" "gnl|BL_ORD_ID|100686" "C1BYB2_ESOLU" "221" "562" "2.67072e-64" "747" "1124" "94" "219" "3" "0" "104" "0" "126" "UMP-CMP kinase;" "Esox lucius (Northern pike)" "" "" "" "" "GO:0005524;GO:0016776;GO:0019201" "IEA:InterPro;nucleotide kinase activity;phosphotransferase activity" " phosphate group as acceptor;ATP binding" "" "" "" "" "IPR027417;IPR006266;IPR000850"
"XLOC_002730" 297.389774159327 0.200809796666032 0.0610173698859839 3.29102675256672 0.000998224196113873 0.0261580266342467 "TCONS_00014206" "2146" "100686" "gnl|BL_ORD_ID|100686" "C1BYB2_ESOLU" "220" "560" "5.92557e-104" "395" "760" "98" "219" "2" "0" "103" "0" "122" "UMP-CMP kinase;" "Esox lucius (Northern pike)" "" "" "" "" "GO:0005524;GO:0016776;GO:0019201" "IEA:InterPro;nucleotide kinase activity;phosphotransferase activity" " phosphate group as acceptor;ATP binding" "" "" "" "" "IPR027417;IPR006266;IPR000850"
"XLOC_002730" 297.389774159327 0.200809796666032 0.0610173698859839 3.29102675256672 0.000998224196113873 0.0261580266342467 "TCONS_00014207" "2145" "100686" "gnl|BL_ORD_ID|100686" "C1BYB2_ESOLU" "319" "816" "6.65349e-102" "202" "759" "34" "219" "1" "0" "153" "0" "186" "UMP-CMP kinase;" "Esox lucius (Northern pike)" "" "" "" "" "GO:0005524;GO:0016776;GO:0019201" "IEA:InterPro;nucleotide kinase activity;phosphotransferase activity" " phosphate group as acceptor;ATP binding" "" "" "" "" "IPR027417;IPR006266;IPR000850"
"XLOC_002730" 297.389774159327 0.200809796666032 0.0610173698859839 3.29102675256672 0.000998224196113873 0.0261580266342467 "TCONS_00014208" "2145" "100686" "gnl|BL_ORD_ID|100686" "C1BYB2_ESOLU" "222" "564" "1.50357e-104" "391" "759" "97" "219" "1" "0" "103" "0" "123" "UMP-CMP kinase;" "Esox lucius (Northern pike)" "" "" "" "" "GO:0005524;GO:0016776;GO:0019201" "IEA:InterPro;nucleotide kinase activity;phosphotransferase activity" " phosphate group as acceptor;ATP binding" "" "" "" "" "IPR027417;IPR006266;IPR000850"
"XLOC_002730" 297.389774159327 0.200809796666032 0.0610173698859839 3.29102675256672 0.000998224196113873 0.0261580266342467 "TCONS_00014209" "2148" "100686" "gnl|BL_ORD_ID|100686" "C1BYB2_ESOLU" "222" "564" "1.20337e-104" "394" "762" "97" "219" "1" "0" "103" "0" "123" "UMP-CMP kinase;" "Esox lucius (Northern pike)" "" "" "" "" "GO:0005524;GO:0016776;GO:0019201" "IEA:InterPro;nucleotide kinase activity;phosphotransferase activity" " phosphate group as acceptor;ATP binding" "" "" "" "" "IPR027417;IPR006266;IPR000850"
"XLOC_002730" 297.389774159327 0.200809796666032 0.0610173698859839 3.29102675256672 0.000998224196113873 0.0261580266342467 "TCONS_00014210" "2145" "100686" "gnl|BL_ORD_ID|100686" "C1BYB2_ESOLU" "222" "564" "1.50357e-104" "391" "759" "97" "219" "1" "0" "103" "0" "123" "UMP-CMP kinase;" "Esox lucius (Northern pike)" "" "" "" "" "GO:0005524;GO:0016776;GO:0019201" "IEA:InterPro;nucleotide kinase activity;phosphotransferase activity" " phosphate group as acceptor;ATP binding" "" "" "" "" "IPR027417;IPR006266;IPR000850"
"XLOC_002730" 297.389774159327 0.200809796666032 0.0610173698859839 3.29102675256672 0.000998224196113873 0.0261580266342467 "TCONS_00014211" "2161" "100686" "gnl|BL_ORD_ID|100686" "C1BYB2_ESOLU" "221" "561" "3.97682e-104" "407" "775" "97" "219" "2" "0" "103" "0" "123" "UMP-CMP kinase;" "Esox lucius (Northern pike)" "" "" "" "" "GO:0005524;GO:0016776;GO:0019201" "IEA:InterPro;nucleotide kinase activity;phosphotransferase activity" " phosphate group as acceptor;ATP binding" "" "" "" "" "IPR027417;IPR006266;IPR000850"
"XLOC_002730" 297.389774159327 0.200809796666032 0.0610173698859839 3.29102675256672 0.000998224196113873 0.0261580266342467 "TCONS_00014212" "4049" "100686" "gnl|BL_ORD_ID|100686" "C1BYB2_ESOLU" "221" "561" "9.2415e-78" "2295" "2663" "97" "219" "3" "0" "103" "0" "123" "UMP-CMP kinase;" "Esox lucius (Northern pike)" "" "" "" "" "GO:0005524;GO:0016776;GO:0019201" "IEA:InterPro;nucleotide kinase activity;phosphotransferase activity" " phosphate group as acceptor;ATP binding" "" "" "" "" "IPR027417;IPR006266;IPR000850"
"XLOC_002730" 297.389774159327 0.200809796666032 0.0610173698859839 3.29102675256672 0.000998224196113873 0.0261580266342467 "TCONS_00014213" "4034" "358705" "gnl|BL_ORD_ID|358705" "H2LI96_ORYLA" "203" "515" "2.36155e-71" "2316" "2648" "109" "219" "3" "0" "97" "0" "111" "Uncharacterized protein;" "Oryzias latipes (Medaka fish) (Japanese ricefish)" "" "" "" "" "GO:0005524;GO:0016776;GO:0019201" "IEA:InterPro;nucleotide kinase activity;phosphotransferase activity" " phosphate group as acceptor;ATP binding" "" "" "ola:101156041" "-" "IPR027417;IPR006266;IPR000850"
"XLOC_002730" 297.389774159327 0.200809796666032 0.0610173698859839 3.29102675256672 0.000998224196113873 0.0261580266342467 "TCONS_00014214" "4032" "100686" "gnl|BL_ORD_ID|100686" "C1BYB2_ESOLU" "313" "800" "7.61278e-96" "2122" "2646" "45" "219" "1" "0" "148" "0" "175" "UMP-CMP kinase;" "Esox lucius (Northern pike)" "" "" "" "" "GO:0005524;GO:0016776;GO:0019201" "IEA:InterPro;nucleotide kinase activity;phosphotransferase activity" " phosphate group as acceptor;ATP binding" "" "" "" "" "IPR027417;IPR006266;IPR000850"
"XLOC_002730" 297.389774159327 0.200809796666032 0.0610173698859839 3.29102675256672 0.000998224196113873 0.0261580266342467 "TCONS_00014215" "2136" "100686" "gnl|BL_ORD_ID|100686" "C1BYB2_ESOLU" "313" "801" "1.31965e-99" "199" "750" "36" "219" "1" "0" "151" "0" "184" "UMP-CMP kinase;" "Esox lucius (Northern pike)" "" "" "" "" "GO:0005524;GO:0016776;GO:0019201" "IEA:InterPro;nucleotide kinase activity;phosphotransferase activity" " phosphate group as acceptor;ATP binding" "" "" "" "" "IPR027417;IPR006266;IPR000850"
"XLOC_002730" 297.389774159327 0.200809796666032 0.0610173698859839 3.29102675256672 0.000998224196113873 0.0261580266342467 "TCONS_00014216" "1612" "513896" "gnl|BL_ORD_ID|513896" "I3JX03_ORENI" "83" "203" "3.58129e-16" "86" "226" "173" "219" "2" "0" "41" "0" "47" "Uncharacterized protein;" "Oreochromis niloticus (Nile tilapia) (Tilapia nilotica)" "" "" "" "" "GO:0005524;GO:0016776;GO:0019201" "IEA:InterPro;nucleotide kinase activity;phosphotransferase activity" " phosphate group as acceptor;ATP binding" "" "" "" "" "IPR027417;IPR006266;IPR000850"
"XLOC_002817" 55.9426296327427 -0.67354765618462 0.110137049828843 -6.1155411120176 9.62298690839846e-10 3.95906916611945e-07 "TCONS_00014767" "6195" "43849" "gnl|BL_ORD_ID|43849" "B0S6Z7_DANRE" "373" "957" "1.01824e-112" "487" "1599" "71" "434" "1" "0" "183" "15" "375" "Uncharacterized protein;" "Danio rerio (Zebrafish) (Brachydanio rerio)" "" "" "" "" "" "" "PF13765;PF00622" "1;SPRY;PRY" "dre:794946" "-" "IPR006574;IPR001870;IPR008985;IPR003879;IPR003877" "B30.2/SPRY;Butyrophylin;SPRY_rcpt;ConA-like_lec_gl_sf;PRY"
"XLOC_002824" 78.9473629198955 0.566898120297917 0.125974458149258 4.50010366090433 6.79203324412616e-06 0.000706499608959764 "TCONS_00014835" "2947" "71823" "gnl|BL_ORD_ID|71823" "B5X3L4_SALSA" "1085" "2804" "0" "41" "1999" "1" "651" "2" "0" "569" "12" "658" "B-cell lymphoma 6 protein homolog;" "Salmo salar (Atlantic salmon)" "GO:0005634" "IEA:UniProtKB-KW;nucleus" "" "" "GO:0046872;GO:0003676" "IEA:InterPro;IEA:UniProtKB-KW;nucleic acid binding;metal ion binding" "PF00651" "1;BTB" "" "" "IPR015880;IPR013069;IPR011333;IPR007087;IPR000210;IPR013087" "Znf_C2H2-like;Znf_C2H2;BTB/POZ_fold;Znf_C2H2/integrase_DNA-bd;BTB/POZ-like;BTB_POZ"
"XLOC_002824" 78.9473629198955 0.566898120297917 0.125974458149258 4.50010366090433 6.79203324412616e-06 0.000706499608959764 "TCONS_00014836" "2912" "71823" "gnl|BL_ORD_ID|71823" "B5X3L4_SALSA" "950" "2454" "0" "195" "1964" "65" "651" "3" "0" "507" "13" "595" "B-cell lymphoma 6 protein homolog;" "Salmo salar (Atlantic salmon)" "GO:0005634" "IEA:UniProtKB-KW;nucleus" "" "" "GO:0046872;GO:0003676" "IEA:InterPro;IEA:UniProtKB-KW;nucleic acid binding;metal ion binding" "PF00651" "1;BTB" "" "" "IPR015880;IPR013069;IPR011333;IPR007087;IPR000210;IPR013087" "Znf_C2H2-like;Znf_C2H2;BTB/POZ_fold;Znf_C2H2/integrase_DNA-bd;BTB/POZ-like;BTB_POZ"
"XLOC_002824" 78.9473629198955 0.566898120297917 0.125974458149258 4.50010366090433 6.79203324412616e-06 0.000706499608959764 "TCONS_00014837" "2961" "71823" "gnl|BL_ORD_ID|71823" "B5X3L4_SALSA" "803" "2072" "0" "54" "1610" "1" "517" "3" "0" "435" "12" "524" "B-cell lymphoma 6 protein homolog;" "Salmo salar (Atlantic salmon)" "GO:0005634" "IEA:UniProtKB-KW;nucleus" "" "" "GO:0046872;GO:0003676" "IEA:InterPro;IEA:UniProtKB-KW;nucleic acid binding;metal ion binding" "PF00651" "1;BTB" "" "" "IPR015880;IPR013069;IPR011333;IPR007087;IPR000210;IPR013087" "Znf_C2H2-like;Znf_C2H2;BTB/POZ_fold;Znf_C2H2/integrase_DNA-bd;BTB/POZ-like;BTB_POZ"
"XLOC_002824" 78.9473629198955 0.566898120297917 0.125974458149258 4.50010366090433 6.79203324412616e-06 0.000706499608959764 "TCONS_00014838" "2923" "71823" "gnl|BL_ORD_ID|71823" "B5X3L4_SALSA" "954" "2465" "0" "209" "1975" "65" "651" "2" "0" "507" "12" "594" "B-cell lymphoma 6 protein homolog;" "Salmo salar (Atlantic salmon)" "GO:0005634" "IEA:UniProtKB-KW;nucleus" "" "" "GO:0046872;GO:0003676" "IEA:InterPro;IEA:UniProtKB-KW;nucleic acid binding;metal ion binding" "PF00651" "1;BTB" "" "" "IPR015880;IPR013069;IPR011333;IPR007087;IPR000210;IPR013087" "Znf_C2H2-like;Znf_C2H2;BTB/POZ_fold;Znf_C2H2/integrase_DNA-bd;BTB/POZ-like;BTB_POZ"
"XLOC_002824" 78.9473629198955 0.566898120297917 0.125974458149258 4.50010366090433 6.79203324412616e-06 0.000706499608959764 "TCONS_00014839" "2994" "71823" "gnl|BL_ORD_ID|71823" "B5X3L4_SALSA" "886" "2289" "0" "54" "1739" "1" "559" "3" "0" "475" "13" "567" "B-cell lymphoma 6 protein homolog;" "Salmo salar (Atlantic salmon)" "GO:0005634" "IEA:UniProtKB-KW;nucleus" "" "" "GO:0046872;GO:0003676" "IEA:InterPro;IEA:UniProtKB-KW;nucleic acid binding;metal ion binding" "PF00651" "1;BTB" "" "" "IPR015880;IPR013069;IPR011333;IPR007087;IPR000210;IPR013087" "Znf_C2H2-like;Znf_C2H2;BTB/POZ_fold;Znf_C2H2/integrase_DNA-bd;BTB/POZ-like;BTB_POZ"
"XLOC_002824" 78.9473629198955 0.566898120297917 0.125974458149258 4.50010366090433 6.79203324412616e-06 0.000706499608959764 "TCONS_00014840" "3169" "71823" "gnl|BL_ORD_ID|71823" "B5X3L4_SALSA" "803" "2072" "0" "54" "1607" "1" "516" "3" "0" "435" "12" "523" "B-cell lymphoma 6 protein homolog;" "Salmo salar (Atlantic salmon)" "GO:0005634" "IEA:UniProtKB-KW;nucleus" "" "" "GO:0046872;GO:0003676" "IEA:InterPro;IEA:UniProtKB-KW;nucleic acid binding;metal ion binding" "PF00651" "1;BTB" "" "" "IPR015880;IPR013069;IPR011333;IPR007087;IPR000210;IPR013087" "Znf_C2H2-like;Znf_C2H2;BTB/POZ_fold;Znf_C2H2/integrase_DNA-bd;BTB/POZ-like;BTB_POZ"
"XLOC_002824" 78.9473629198955 0.566898120297917 0.125974458149258 4.50010366090433 6.79203324412616e-06 0.000706499608959764 "TCONS_00014841" "2961" "71823" "gnl|BL_ORD_ID|71823" "B5X3L4_SALSA" "825" "2131" "0" "439" "2013" "129" "651" "1" "0" "445" "12" "530" "B-cell lymphoma 6 protein homolog;" "Salmo salar (Atlantic salmon)" "GO:0005634" "IEA:UniProtKB-KW;nucleus" "" "" "GO:0046872;GO:0003676" "IEA:InterPro;IEA:UniProtKB-KW;nucleic acid binding;metal ion binding" "PF00651" "1;BTB" "" "" "IPR015880;IPR013069;IPR011333;IPR007087;IPR000210;IPR013087" "Znf_C2H2-like;Znf_C2H2;BTB/POZ_fold;Znf_C2H2/integrase_DNA-bd;BTB/POZ-like;BTB_POZ"
"XLOC_002824" 78.9473629198955 0.566898120297917 0.125974458149258 4.50010366090433 6.79203324412616e-06 0.000706499608959764 "TCONS_00014842" "3083" "71823" "gnl|BL_ORD_ID|71823" "B5X3L4_SALSA" "701" "1809" "0" "307" "1731" "44" "517" "1" "0" "388" "13" "481" "B-cell lymphoma 6 protein homolog;" "Salmo salar (Atlantic salmon)" "GO:0005634" "IEA:UniProtKB-KW;nucleus" "" "" "GO:0046872;GO:0003676" "IEA:InterPro;IEA:UniProtKB-KW;nucleic acid binding;metal ion binding" "PF00651" "1;BTB" "" "" "IPR015880;IPR013069;IPR011333;IPR007087;IPR000210;IPR013087" "Znf_C2H2-like;Znf_C2H2;BTB/POZ_fold;Znf_C2H2/integrase_DNA-bd;BTB/POZ-like;BTB_POZ"
"XLOC_002824" 78.9473629198955 0.566898120297917 0.125974458149258 4.50010366090433 6.79203324412616e-06 0.000706499608959764 "TCONS_00014843" "2964" "71823" "gnl|BL_ORD_ID|71823" "B5X3L4_SALSA" "828" "2137" "0" "439" "2016" "128" "651" "1" "0" "446" "12" "531" "B-cell lymphoma 6 protein homolog;" "Salmo salar (Atlantic salmon)" "GO:0005634" "IEA:UniProtKB-KW;nucleus" "" "" "GO:0046872;GO:0003676" "IEA:InterPro;IEA:UniProtKB-KW;nucleic acid binding;metal ion binding" "PF00651" "1;BTB" "" "" "IPR015880;IPR013069;IPR011333;IPR007087;IPR000210;IPR013087" "Znf_C2H2-like;Znf_C2H2;BTB/POZ_fold;Znf_C2H2/integrase_DNA-bd;BTB/POZ-like;BTB_POZ"
"XLOC_002824" 78.9473629198955 0.566898120297917 0.125974458149258 4.50010366090433 6.79203324412616e-06 0.000706499608959764 "TCONS_00014844" "2963" "71823" "gnl|BL_ORD_ID|71823" "B5X3L4_SALSA" "1081" "2795" "0" "54" "2015" "1" "651" "3" "0" "568" "13" "659" "B-cell lymphoma 6 protein homolog;" "Salmo salar (Atlantic salmon)" "GO:0005634" "IEA:UniProtKB-KW;nucleus" "" "" "GO:0046872;GO:0003676" "IEA:InterPro;IEA:UniProtKB-KW;nucleic acid binding;metal ion binding" "PF00651" "1;BTB" "" "" "IPR015880;IPR013069;IPR011333;IPR007087;IPR000210;IPR013087" "Znf_C2H2-like;Znf_C2H2;BTB/POZ_fold;Znf_C2H2/integrase_DNA-bd;BTB/POZ-like;BTB_POZ"
"XLOC_002824" 78.9473629198955 0.566898120297917 0.125974458149258 4.50010366090433 6.79203324412616e-06 0.000706499608959764 "TCONS_00014845" "2963" "71823" "gnl|BL_ORD_ID|71823" "B5X3L4_SALSA" "890" "2298" "0" "56" "1735" "1" "558" "2" "0" "475" "12" "565" "B-cell lymphoma 6 protein homolog;" "Salmo salar (Atlantic salmon)" "GO:0005634" "IEA:UniProtKB-KW;nucleus" "" "" "GO:0046872;GO:0003676" "IEA:InterPro;IEA:UniProtKB-KW;nucleic acid binding;metal ion binding" "PF00651" "1;BTB" "" "" "IPR015880;IPR013069;IPR011333;IPR007087;IPR000210;IPR013087" "Znf_C2H2-like;Znf_C2H2;BTB/POZ_fold;Znf_C2H2/integrase_DNA-bd;BTB/POZ-like;BTB_POZ"
"XLOC_002824" 78.9473629198955 0.566898120297917 0.125974458149258 4.50010366090433 6.79203324412616e-06 0.000706499608959764 "TCONS_00014846" "3438" "71823" "gnl|BL_ORD_ID|71823" "B5X3L4_SALSA" "803" "2072" "0" "56" "1609" "1" "516" "2" "0" "435" "12" "523" "B-cell lymphoma 6 protein homolog;" "Salmo salar (Atlantic salmon)" "GO:0005634" "IEA:UniProtKB-KW;nucleus" "" "" "GO:0046872;GO:0003676" "IEA:InterPro;IEA:UniProtKB-KW;nucleic acid binding;metal ion binding" "PF00651" "1;BTB" "" "" "IPR015880;IPR013069;IPR011333;IPR007087;IPR000210;IPR013087" "Znf_C2H2-like;Znf_C2H2;BTB/POZ_fold;Znf_C2H2/integrase_DNA-bd;BTB/POZ-like;BTB_POZ"
"XLOC_002824" 78.9473629198955 0.566898120297917 0.125974458149258 4.50010366090433 6.79203324412616e-06 0.000706499608959764 "TCONS_00014847" "3320" "71823" "gnl|BL_ORD_ID|71823" "B5X3L4_SALSA" "987" "2550" "0" "147" "1964" "1" "604" "3" "0" "521" "12" "611" "B-cell lymphoma 6 protein homolog;" "Salmo salar (Atlantic salmon)" "GO:0005634" "IEA:UniProtKB-KW;nucleus" "" "" "GO:0046872;GO:0003676" "IEA:InterPro;IEA:UniProtKB-KW;nucleic acid binding;metal ion binding" "PF00651" "1;BTB" "" "" "IPR015880;IPR013069;IPR011333;IPR007087;IPR000210;IPR013087" "Znf_C2H2-like;Znf_C2H2;BTB/POZ_fold;Znf_C2H2/integrase_DNA-bd;BTB/POZ-like;BTB_POZ"
"XLOC_002824" 78.9473629198955 0.566898120297917 0.125974458149258 4.50010366090433 6.79203324412616e-06 0.000706499608959764 "TCONS_00014848" "3053" "71823" "gnl|BL_ORD_ID|71823" "B5X3L4_SALSA" "1085" "2804" "0" "147" "2105" "1" "651" "3" "0" "569" "12" "658" "B-cell lymphoma 6 protein homolog;" "Salmo salar (Atlantic salmon)" "GO:0005634" "IEA:UniProtKB-KW;nucleus" "" "" "GO:0046872;GO:0003676" "IEA:InterPro;IEA:UniProtKB-KW;nucleic acid binding;metal ion binding" "PF00651" "1;BTB" "" "" "IPR015880;IPR013069;IPR011333;IPR007087;IPR000210;IPR013087" "Znf_C2H2-like;Znf_C2H2;BTB/POZ_fold;Znf_C2H2/integrase_DNA-bd;BTB/POZ-like;BTB_POZ"
"XLOC_002824" 78.9473629198955 0.566898120297917 0.125974458149258 4.50010366090433 6.79203324412616e-06 0.000706499608959764 "TCONS_00014849" "2986" "71823" "gnl|BL_ORD_ID|71823" "B5X3L4_SALSA" "1085" "2804" "0" "80" "2038" "1" "651" "2" "0" "569" "12" "658" "B-cell lymphoma 6 protein homolog;" "Salmo salar (Atlantic salmon)" "GO:0005634" "IEA:UniProtKB-KW;nucleus" "" "" "GO:0046872;GO:0003676" "IEA:InterPro;IEA:UniProtKB-KW;nucleic acid binding;metal ion binding" "PF00651" "1;BTB" "" "" "IPR015880;IPR013069;IPR011333;IPR007087;IPR000210;IPR013087" "Znf_C2H2-like;Znf_C2H2;BTB/POZ_fold;Znf_C2H2/integrase_DNA-bd;BTB/POZ-like;BTB_POZ"
"XLOC_002827" 60.3643132094905 0.277632138854327 0.0913750850338822 3.03837899304148 0.00237854608941547 0.0452481869942978 "TCONS_00014864" "3770" "512927" "gnl|BL_ORD_ID|512927" "I3JU84_ORENI" "428" "1099" "9.75081e-175" "1342" "2544" "286" "692" "1" "0" "297" "18" "413" "Uncharacterized protein;" "Oreochromis niloticus (Nile tilapia) (Tilapia nilotica)" "" "" "" "" "" "" "PF12240" "1;Angiomotin_C" "" "" "IPR024646;IPR009114" "Angiomotin_C;Angiomotin"
"XLOC_002827" 60.3643132094905 0.277632138854327 0.0913750850338822 3.03837899304148 0.00237854608941547 0.0452481869942978 "TCONS_00014865" "3770" "300883" "gnl|BL_ORD_ID|300883" "G3PKL7_GASAC" "587" "1511" "0" "431" "2176" "1" "591" "2" "0" "427" "31" "602" "Uncharacterized protein;" "Gasterosteus aculeatus (Three-spined stickleback)" "" "" "" "" "" "" "PF12240" "1;Angiomotin_C" "" "" "IPR024646;IPR009114" "Angiomotin_C;Angiomotin"
"XLOC_002827" 60.3643132094905 0.277632138854327 0.0913750850338822 3.03837899304148 0.00237854608941547 0.0452481869942978 "TCONS_00014866" "4033" "300883" "gnl|BL_ORD_ID|300883" "G3PKL7_GASAC" "632" "1628" "0" "431" "2227" "1" "608" "2" "0" "447" "31" "619" "Uncharacterized protein;" "Gasterosteus aculeatus (Three-spined stickleback)" "" "" "" "" "" "" "PF12240" "1;Angiomotin_C" "" "" "IPR024646;IPR009114" "Angiomotin_C;Angiomotin"
"XLOC_002827" 60.3643132094905 0.277632138854327 0.0913750850338822 3.03837899304148 0.00237854608941547 0.0452481869942978 "TCONS_00014867" "3626" "300883" "gnl|BL_ORD_ID|300883" "G3PKL7_GASAC" "380" "975" "1.67594e-115" "431" "1576" "1" "391" "2" "0" "261" "31" "402" "Uncharacterized protein;" "Gasterosteus aculeatus (Three-spined stickleback)" "" "" "" "" "" "" "PF12240" "1;Angiomotin_C" "" "" "IPR024646;IPR009114" "Angiomotin_C;Angiomotin"
"XLOC_002827" 60.3643132094905 0.277632138854327 0.0913750850338822 3.03837899304148 0.00237854608941547 0.0452481869942978 "TCONS_00014868" "3711" "300883" "gnl|BL_ORD_ID|300883" "G3PKL7_GASAC" "634" "1634" "0" "431" "2227" "1" "608" "2" "0" "447" "31" "619" "Uncharacterized protein;" "Gasterosteus aculeatus (Three-spined stickleback)" "" "" "" "" "" "" "PF12240" "1;Angiomotin_C" "" "" "IPR024646;IPR009114" "Angiomotin_C;Angiomotin"
"XLOC_002827" 60.3643132094905 0.277632138854327 0.0913750850338822 3.03837899304148 0.00237854608941547 0.0452481869942978 "TCONS_00014869" "4271" "300883" "gnl|BL_ORD_ID|300883" "G3PKL7_GASAC" "381" "977" "1.07508e-114" "431" "1579" "1" "392" "2" "0" "261" "31" "403" "Uncharacterized protein;" "Gasterosteus aculeatus (Three-spined stickleback)" "" "" "" "" "" "" "PF12240" "1;Angiomotin_C" "" "" "IPR024646;IPR009114" "Angiomotin_C;Angiomotin"
"XLOC_002827" 60.3643132094905 0.277632138854327 0.0913750850338822 3.03837899304148 0.00237854608941547 0.0452481869942978 "TCONS_00014870" "3771" "512927" "gnl|BL_ORD_ID|512927" "I3JU84_ORENI" "639" "1648" "0" "431" "2545" "1" "692" "2" "0" "479" "47" "722" "Uncharacterized protein;" "Oreochromis niloticus (Nile tilapia) (Tilapia nilotica)" "" "" "" "" "" "" "PF12240" "1;Angiomotin_C" "" "" "IPR024646;IPR009114" "Angiomotin_C;Angiomotin"
"XLOC_002827" 60.3643132094905 0.277632138854327 0.0913750850338822 3.03837899304148 0.00237854608941547 0.0452481869942978 "TCONS_00014871" "3632" "512927" "gnl|BL_ORD_ID|512927" "I3JU84_ORENI" "289" "738" "7.255e-156" "431" "1483" "1" "333" "2" "0" "221" "28" "356" "Uncharacterized protein;" "Oreochromis niloticus (Nile tilapia) (Tilapia nilotica)" "" "" "" "" "" "" "PF12240" "1;Angiomotin_C" "" "" "IPR024646;IPR009114" "Angiomotin_C;Angiomotin"
"XLOC_002827" 60.3643132094905 0.277632138854327 0.0913750850338822 3.03837899304148 0.00237854608941547 0.0452481869942978 "TCONS_00014872" "3771" "512927" "gnl|BL_ORD_ID|512927" "I3JU84_ORENI" "639" "1648" "0" "431" "2545" "1" "692" "2" "0" "479" "47" "722" "Uncharacterized protein;" "Oreochromis niloticus (Nile tilapia) (Tilapia nilotica)" "" "" "" "" "" "" "PF12240" "1;Angiomotin_C" "" "" "IPR024646;IPR009114" "Angiomotin_C;Angiomotin"
"XLOC_002827" 60.3643132094905 0.277632138854327 0.0913750850338822 3.03837899304148 0.00237854608941547 0.0452481869942978 "TCONS_00014873" "3624" "512927" "gnl|BL_ORD_ID|512927" "I3JU84_ORENI" "574" "1477" "0" "431" "2398" "1" "692" "2" "0" "436" "94" "721" "Uncharacterized protein;" "Oreochromis niloticus (Nile tilapia) (Tilapia nilotica)" "" "" "" "" "" "" "PF12240" "1;Angiomotin_C" "" "" "IPR024646;IPR009114" "Angiomotin_C;Angiomotin"
"XLOC_002827" 60.3643132094905 0.277632138854327 0.0913750850338822 3.03837899304148 0.00237854608941547 0.0452481869942978 "TCONS_00014874" "3770" "388307" "gnl|BL_ORD_ID|388307" "H2SEB2_TAKRU" "337" "864" "1.36314e-176" "1489" "2544" "328" "671" "1" "0" "249" "54" "375" "Uncharacterized protein;" "Takifugu rubripes (Japanese pufferfish) (Fugu rubripes)" "" "" "" "" "" "" "PF12240" "1;Angiomotin_C" "" "" "IPR024646;IPR009114" "Angiomotin_C;Angiomotin"
"XLOC_002827" 60.3643132094905 0.277632138854327 0.0913750850338822 3.03837899304148 0.00237854608941547 0.0452481869942978 "TCONS_00014875" "3770" "300883" "gnl|BL_ORD_ID|300883" "G3PKL7_GASAC" "632" "1629" "0" "431" "2227" "1" "608" "2" "0" "447" "31" "619" "Uncharacterized protein;" "Gasterosteus aculeatus (Three-spined stickleback)" "" "" "" "" "" "" "PF12240" "1;Angiomotin_C" "" "" "IPR024646;IPR009114" "Angiomotin_C;Angiomotin"
"XLOC_002827" 60.3643132094905 0.277632138854327 0.0913750850338822 3.03837899304148 0.00237854608941547 0.0452481869942978 "TCONS_00014876" "3769" "300883" "gnl|BL_ORD_ID|300883" "G3PKL7_GASAC" "584" "1504" "0" "431" "2149" "1" "582" "2" "0" "425" "31" "593" "Uncharacterized protein;" "Gasterosteus aculeatus (Three-spined stickleback)" "" "" "" "" "" "" "PF12240" "1;Angiomotin_C" "" "" "IPR024646;IPR009114" "Angiomotin_C;Angiomotin"
"XLOC_002827" 60.3643132094905 0.277632138854327 0.0913750850338822 3.03837899304148 0.00237854608941547 0.0452481869942978 "TCONS_00014877" "3442" "512927" "gnl|BL_ORD_ID|512927" "I3JU84_ORENI" "639" "1646" "0" "99" "2216" "1" "692" "3" "0" "479" "48" "723" "Uncharacterized protein;" "Oreochromis niloticus (Nile tilapia) (Tilapia nilotica)" "" "" "" "" "" "" "PF12240" "1;Angiomotin_C" "" "" "IPR024646;IPR009114" "Angiomotin_C;Angiomotin"
"XLOC_002827" 60.3643132094905 0.277632138854327 0.0913750850338822 3.03837899304148 0.00237854608941547 0.0452481869942978 "TCONS_00014878" "3436" "512927" "gnl|BL_ORD_ID|512927" "I3JU84_ORENI" "644" "1659" "0" "99" "2210" "1" "692" "3" "0" "479" "46" "721" "Uncharacterized protein;" "Oreochromis niloticus (Nile tilapia) (Tilapia nilotica)" "" "" "" "" "" "" "PF12240" "1;Angiomotin_C" "" "" "IPR024646;IPR009114" "Angiomotin_C;Angiomotin"
"XLOC_003022" 607.981144525519 0.11239307055682 0.0350373550346705 3.20780693764139 0.0013375125225032 0.0315655245571923 "TCONS_00015473" "5910" "94118" "gnl|BL_ORD_ID|94118" "C0H947_SALSA" "1523" "3941" "0" "211" "2721" "16" "861" "1" "0" "828" "9" "846" "ATP-dependent RNA helicase DDX54;" "Salmo salar (Atlantic salmon)" "GO:0005634" "IEA:InterPro;nucleus" "GO:0006200" "IEA:GOC;ATP catabolic process" "GO:0003723;GO:0005524;GO:0008026" "IEA:InterPro;IEA:UniProtKB-KW;RNA binding;ATP-dependent helicase activity;ATP binding" "PF00270;PF00271;PF08147" "1;DBP10CT;Helicase_C;DEAD" "" "" "IPR014014;IPR011545;IPR000629;IPR012541;IPR027417;IPR014001;IPR001650" "RNA-helicase_DEAD-box_CS;DBP10CT;RNA_helicase_DEAD_Q_motif;Helicase_C;DNA/RNA_helicase_DEAD/DEAH_N;P-loop_NTPase;Helicase_ATP-bd"
"XLOC_003022" 607.981144525519 0.11239307055682 0.0350373550346705 3.20780693764139 0.0013375125225032 0.0315655245571923 "TCONS_00015474" "5939" "94118" "gnl|BL_ORD_ID|94118" "C0H947_SALSA" "1425" "3688" "0" "211" "2400" "16" "745" "1" "0" "729" "0" "730" "ATP-dependent RNA helicase DDX54;" "Salmo salar (Atlantic salmon)" "GO:0005634" "IEA:InterPro;nucleus" "GO:0006200" "IEA:GOC;ATP catabolic process" "GO:0003723;GO:0005524;GO:0008026" "IEA:InterPro;IEA:UniProtKB-KW;RNA binding;ATP-dependent helicase activity;ATP binding" "PF00270;PF00271;PF08147" "1;DBP10CT;Helicase_C;DEAD" "" "" "IPR014014;IPR011545;IPR000629;IPR012541;IPR027417;IPR014001;IPR001650" "RNA-helicase_DEAD-box_CS;DBP10CT;RNA_helicase_DEAD_Q_motif;Helicase_C;DNA/RNA_helicase_DEAD/DEAH_N;P-loop_NTPase;Helicase_ATP-bd"
"XLOC_003022" 607.981144525519 0.11239307055682 0.0350373550346705 3.20780693764139 0.0013375125225032 0.0315655245571923 "TCONS_00015475" "5937" "94118" "gnl|BL_ORD_ID|94118" "C0H947_SALSA" "1527" "3952" "0" "211" "2748" "16" "861" "1" "0" "846" "0" "846" "ATP-dependent RNA helicase DDX54;" "Salmo salar (Atlantic salmon)" "GO:0005634" "IEA:InterPro;nucleus" "GO:0006200" "IEA:GOC;ATP catabolic process" "GO:0003723;GO:0005524;GO:0008026" "IEA:InterPro;IEA:UniProtKB-KW;RNA binding;ATP-dependent helicase activity;ATP binding" "PF00270;PF00271;PF08147" "1;DBP10CT;Helicase_C;DEAD" "" "" "IPR014014;IPR011545;IPR000629;IPR012541;IPR027417;IPR014001;IPR001650" "RNA-helicase_DEAD-box_CS;DBP10CT;RNA_helicase_DEAD_Q_motif;Helicase_C;DNA/RNA_helicase_DEAD/DEAH_N;P-loop_NTPase;Helicase_ATP-bd"
"XLOC_003084" 592.188705890983 -0.208039373026994 0.0592620172697528 -3.51050103610254 0.000447263064956895 0.0158418643706019 "TCONS_00015872" "1172" "73567" "gnl|BL_ORD_ID|73567" "B5X9K5_SALSA" "248" "631" "3.72913e-79" "150" "515" "27" "148" "3" "0" "122" "0" "122" "Endothelial differentiation-related factor 1 homolog;" "Salmo salar (Atlantic salmon)" "" "" "" "" "GO:0043565" "IEA:InterPro;sequence-specific DNA binding" "PF01381;PF08523" "1;MBF1;HTH_3" "" "" "IPR010982;IPR013729;IPR001387" "Lambda_DNA-bd_dom;Cro/C1-type_HTH;MBF1_N"
"XLOC_003084" 592.188705890983 -0.208039373026994 0.0592620172697528 -3.51050103610254 0.000447263064956895 0.0158418643706019 "TCONS_00015873" "1331" "73567" "gnl|BL_ORD_ID|73567" "B5X9K5_SALSA" "299" "764" "2.55213e-98" "231" "674" "1" "148" "3" "0" "148" "0" "148" "Endothelial differentiation-related factor 1 homolog;" "Salmo salar (Atlantic salmon)" "" "" "" "" "GO:0043565" "IEA:InterPro;sequence-specific DNA binding" "PF01381;PF08523" "1;MBF1;HTH_3" "" "" "IPR010982;IPR013729;IPR001387" "Lambda_DNA-bd_dom;Cro/C1-type_HTH;MBF1_N"
"XLOC_003084" 592.188705890983 -0.208039373026994 0.0592620172697528 -3.51050103610254 0.000447263064956895 0.0158418643706019 "TCONS_00015874" "1237" "73567" "gnl|BL_ORD_ID|73567" "B5X9K5_SALSA" "195" "493" "2.48535e-58" "231" "521" "1" "97" "3" "0" "97" "0" "97" "Endothelial differentiation-related factor 1 homolog;" "Salmo salar (Atlantic salmon)" "" "" "" "" "GO:0043565" "IEA:InterPro;sequence-specific DNA binding" "PF01381;PF08523" "1;MBF1;HTH_3" "" "" "IPR010982;IPR013729;IPR001387" "Lambda_DNA-bd_dom;Cro/C1-type_HTH;MBF1_N"
"XLOC_003084" 592.188705890983 -0.208039373026994 0.0592620172697528 -3.51050103610254 0.000447263064956895 0.0158418643706019 "TCONS_00015875" "1451" "73567" "gnl|BL_ORD_ID|73567" "B5X9K5_SALSA" "279" "713" "2.99056e-90" "231" "794" "1" "148" "3" "0" "148" "40" "188" "Endothelial differentiation-related factor 1 homolog;" "Salmo salar (Atlantic salmon)" "" "" "" "" "GO:0043565" "IEA:InterPro;sequence-specific DNA binding" "PF01381;PF08523" "1;MBF1;HTH_3" "" "" "IPR010982;IPR013729;IPR001387" "Lambda_DNA-bd_dom;Cro/C1-type_HTH;MBF1_N"
"XLOC_003084" 592.188705890983 -0.208039373026994 0.0592620172697528 -3.51050103610254 0.000447263064956895 0.0158418643706019 "TCONS_00015876" "1780" "73567" "gnl|BL_ORD_ID|73567" "B5X9K5_SALSA" "247" "630" "1.36517e-76" "758" "1123" "27" "148" "2" "0" "122" "0" "122" "Endothelial differentiation-related factor 1 homolog;" "Salmo salar (Atlantic salmon)" "" "" "" "" "GO:0043565" "IEA:InterPro;sequence-specific DNA binding" "PF01381;PF08523" "1;MBF1;HTH_3" "" "" "IPR010982;IPR013729;IPR001387" "Lambda_DNA-bd_dom;Cro/C1-type_HTH;MBF1_N"
"XLOC_003102" 473.33785786153 -0.243949379692244 0.064337937424673 -3.7916879131828 0.00014962686963746 0.00767198809021532 "TCONS_00015996" "4169" "519383" "gnl|BL_ORD_ID|519383" "I3KCP9_ORENI" "127" "319" "1.92014e-56" "1641" "1877" "815" "893" "3" "0" "74" "0" "79" "Uncharacterized protein;" "Oreochromis niloticus (Nile tilapia) (Tilapia nilotica)" "" "" "GO:0038032;GO:0061053;GO:0045812" "IEA:InterPro;somite development;negative regulation of Wnt signaling pathway" " calcium modulating pathway;termination of G-protein coupled receptor signaling pathway;IEA:Ensembl" "" "" "PF00615;PF00595" "1;PDZ;RGS" "" "" "IPR000342;IPR016137;IPR024066;IPR011993;IPR001478"
"XLOC_003102" 473.33785786153 -0.243949379692244 0.064337937424673 -3.7916879131828 0.00014962686963746 0.00767198809021532 "TCONS_00015997" "3855" "466975" "gnl|BL_ORD_ID|466975" "H3DN25_TETNG" "238" "607" "1.01481e-69" "1328" "1732" "46" "180" "2" "0" "126" "0" "135" "Uncharacterized protein;" "Tetraodon nigroviridis (Spotted green pufferfish) (ChelonodonTetraodon nigroviridis (Spotted green pufferfish) (Chelonodonnigroviridis)" "" "" "GO:0038032;GO:0061053;GO:0045812" "IEA:InterPro;somite development;negative regulation of Wnt signaling pathway" " calcium modulating pathway;termination of G-protein coupled receptor signaling pathway;IEA:Ensembl" "" "" "PF00615" "1;RGS" "" "" "IPR000342;IPR016137;IPR024066"
"XLOC_003102" 473.33785786153 -0.243949379692244 0.064337937424673 -3.7916879131828 0.00014962686963746 0.00767198809021532 "TCONS_00015998" "4164" "519383" "gnl|BL_ORD_ID|519383" "I3KCP9_ORENI" "125" "312" "1.67903e-56" "1641" "1871" "815" "891" "3" "0" "73" "0" "77" "Uncharacterized protein;" "Oreochromis niloticus (Nile tilapia) (Tilapia nilotica)" "" "" "GO:0038032;GO:0061053;GO:0045812" "IEA:InterPro;somite development;negative regulation of Wnt signaling pathway" " calcium modulating pathway;termination of G-protein coupled receptor signaling pathway;IEA:Ensembl" "" "" "PF00615;PF00595" "1;PDZ;RGS" "" "" "IPR000342;IPR016137;IPR024066;IPR011993;IPR001478"
"XLOC_003102" 473.33785786153 -0.243949379692244 0.064337937424673 -3.7916879131828 0.00014962686963746 0.00767198809021532 "TCONS_00015999" "2625" "466975" "gnl|BL_ORD_ID|466975" "H3DN25_TETNG" "284" "725" "1.20302e-87" "2" "502" "16" "180" "2" "0" "154" "2" "167" "Uncharacterized protein;" "Tetraodon nigroviridis (Spotted green pufferfish) (ChelonodonTetraodon nigroviridis (Spotted green pufferfish) (Chelonodonnigroviridis)" "" "" "GO:0038032;GO:0061053;GO:0045812" "IEA:InterPro;somite development;negative regulation of Wnt signaling pathway" " calcium modulating pathway;termination of G-protein coupled receptor signaling pathway;IEA:Ensembl" "" "" "PF00615" "1;RGS" "" "" "IPR000342;IPR016137;IPR024066"
"XLOC_003102" 473.33785786153 -0.243949379692244 0.064337937424673 -3.7916879131828 0.00014962686963746 0.00767198809021532 "TCONS_00016000" "4745" "519383" "gnl|BL_ORD_ID|519383" "I3KCP9_ORENI" "198" "501" "1.36426e-72" "2290" "2622" "837" "947" "1" "0" "106" "0" "111" "Uncharacterized protein;" "Oreochromis niloticus (Nile tilapia) (Tilapia nilotica)" "" "" "GO:0038032;GO:0061053;GO:0045812" "IEA:InterPro;somite development;negative regulation of Wnt signaling pathway" " calcium modulating pathway;termination of G-protein coupled receptor signaling pathway;IEA:Ensembl" "" "" "PF00615;PF00595" "1;PDZ;RGS" "" "" "IPR000342;IPR016137;IPR024066;IPR011993;IPR001478"
"XLOC_003102" 473.33785786153 -0.243949379692244 0.064337937424673 -3.7916879131828 0.00014962686963746 0.00767198809021532 "TCONS_00016001" "4743" "466975" "gnl|BL_ORD_ID|466975" "H3DN25_TETNG" "292" "747" "2.22303e-88" "2120" "2620" "15" "180" "2" "0" "155" "1" "167" "Uncharacterized protein;" "Tetraodon nigroviridis (Spotted green pufferfish) (ChelonodonTetraodon nigroviridis (Spotted green pufferfish) (Chelonodonnigroviridis)" "" "" "GO:0038032;GO:0061053;GO:0045812" "IEA:InterPro;somite development;negative regulation of Wnt signaling pathway" " calcium modulating pathway;termination of G-protein coupled receptor signaling pathway;IEA:Ensembl" "" "" "PF00615" "1;RGS" "" "" "IPR000342;IPR016137;IPR024066"
"XLOC_003102" 473.33785786153 -0.243949379692244 0.064337937424673 -3.7916879131828 0.00014962686963746 0.00767198809021532 "TCONS_00016002" "2680" "519383" "gnl|BL_ORD_ID|519383" "I3KCP9_ORENI" "198" "501" "3.0137e-72" "225" "557" "837" "947" "3" "0" "106" "0" "111" "Uncharacterized protein;" "Oreochromis niloticus (Nile tilapia) (Tilapia nilotica)" "" "" "GO:0038032;GO:0061053;GO:0045812" "IEA:InterPro;somite development;negative regulation of Wnt signaling pathway" " calcium modulating pathway;termination of G-protein coupled receptor signaling pathway;IEA:Ensembl" "" "" "PF00615;PF00595" "1;PDZ;RGS" "" "" "IPR000342;IPR016137;IPR024066;IPR011993;IPR001478"
"XLOC_003102" 473.33785786153 -0.243949379692244 0.064337937424673 -3.7916879131828 0.00014962686963746 0.00767198809021532 "TCONS_00016003" "2728" "466975" "gnl|BL_ORD_ID|466975" "H3DN25_TETNG" "284" "725" "2.44161e-87" "90" "605" "13" "180" "3" "0" "156" "4" "172" "Uncharacterized protein;" "Tetraodon nigroviridis (Spotted green pufferfish) (ChelonodonTetraodon nigroviridis (Spotted green pufferfish) (Chelonodonnigroviridis)" "" "" "GO:0038032;GO:0061053;GO:0045812" "IEA:InterPro;somite development;negative regulation of Wnt signaling pathway" " calcium modulating pathway;termination of G-protein coupled receptor signaling pathway;IEA:Ensembl" "" "" "PF00615" "1;RGS" "" "" "IPR000342;IPR016137;IPR024066"
"XLOC_003102" 473.33785786153 -0.243949379692244 0.064337937424673 -3.7916879131828 0.00014962686963746 0.00767198809021532 "TCONS_00016004" "2726" "466975" "gnl|BL_ORD_ID|466975" "H3DN25_TETNG" "287" "734" "1.03692e-88" "109" "603" "17" "180" "1" "0" "153" "1" "165" "Uncharacterized protein;" "Tetraodon nigroviridis (Spotted green pufferfish) (ChelonodonTetraodon nigroviridis (Spotted green pufferfish) (Chelonodonnigroviridis)" "" "" "GO:0038032;GO:0061053;GO:0045812" "IEA:InterPro;somite development;negative regulation of Wnt signaling pathway" " calcium modulating pathway;termination of G-protein coupled receptor signaling pathway;IEA:Ensembl" "" "" "PF00615" "1;RGS" "" "" "IPR000342;IPR016137;IPR024066"
"XLOC_003102" 473.33785786153 -0.243949379692244 0.064337937424673 -3.7916879131828 0.00014962686963746 0.00767198809021532 "TCONS_00016005" "4385" "361449" "gnl|BL_ORD_ID|361449" "H2LR74_ORYLA" "238" "605" "4.00703e-69" "1864" "2265" "52" "185" "1" "0" "126" "0" "134" "Uncharacterized protein;" "Oryzias latipes (Medaka fish) (Japanese ricefish)" "" "" "GO:0038032" "IEA:InterPro;termination of G-protein coupled receptor signaling pathway" "" "" "PF00615" "1;RGS" "" "" "IPR000342;IPR016137;IPR024066" "Regulat_G_prot_signal_dom1;Regulat_G_prot_signal_superfam;RGS_dom"
"XLOC_003102" 473.33785786153 -0.243949379692244 0.064337937424673 -3.7916879131828 0.00014962686963746 0.00767198809021532 "TCONS_00016006" "2738" "466975" "gnl|BL_ORD_ID|466975" "H3DN25_TETNG" "294" "751" "5.12722e-91" "109" "615" "13" "180" "1" "0" "156" "1" "169" "Uncharacterized protein;" "Tetraodon nigroviridis (Spotted green pufferfish) (ChelonodonTetraodon nigroviridis (Spotted green pufferfish) (Chelonodonnigroviridis)" "" "" "GO:0038032;GO:0061053;GO:0045812" "IEA:InterPro;somite development;negative regulation of Wnt signaling pathway" " calcium modulating pathway;termination of G-protein coupled receptor signaling pathway;IEA:Ensembl" "" "" "PF00615" "1;RGS" "" "" "IPR000342;IPR016137;IPR024066"
"XLOC_003102" 473.33785786153 -0.243949379692244 0.064337937424673 -3.7916879131828 0.00014962686963746 0.00767198809021532 "TCONS_00016007" "2608" "466975" "gnl|BL_ORD_ID|466975" "H3DN25_TETNG" "194" "492" "4.50117e-55" "141" "485" "66" "180" "3" "0" "108" "0" "115" "Uncharacterized protein;" "Tetraodon nigroviridis (Spotted green pufferfish) (ChelonodonTetraodon nigroviridis (Spotted green pufferfish) (Chelonodonnigroviridis)" "" "" "GO:0038032;GO:0061053;GO:0045812" "IEA:InterPro;somite development;negative regulation of Wnt signaling pathway" " calcium modulating pathway;termination of G-protein coupled receptor signaling pathway;IEA:Ensembl" "" "" "PF00615" "1;RGS" "" "" "IPR000342;IPR016137;IPR024066"
"XLOC_003102" 473.33785786153 -0.243949379692244 0.064337937424673 -3.7916879131828 0.00014962686963746 0.00767198809021532 "TCONS_00016008" "2785" "361454" "gnl|BL_ORD_ID|361454" "H2LR79_ORYLA" "299" "763" "7.61941e-93" "105" "635" "3" "176" "3" "0" "161" "3" "177" "Uncharacterized protein;" "Oryzias latipes (Medaka fish) (Japanese ricefish)" "" "" "GO:0038032" "IEA:InterPro;termination of G-protein coupled receptor signaling pathway" "" "" "PF00615" "1;RGS" "" "" "IPR000342;IPR016137;IPR024066" "Regulat_G_prot_signal_dom1;Regulat_G_prot_signal_superfam;RGS_dom"
"XLOC_003102" 473.33785786153 -0.243949379692244 0.064337937424673 -3.7916879131828 0.00014962686963746 0.00767198809021532 "TCONS_00016009" "2786" "703063" "gnl|BL_ORD_ID|703063" "Q4RGR3_TETNG" "280" "716" "9.93471e-85" "105" "704" "17" "243" "3" "0" "152" "29" "228" "Chromosome 4 SCAF15093" " whole genome shotgun sequence;" "Tetraodon nigroviridis (Spotted green pufferfish) (ChelonodonTetraodon nigroviridis (Spotted green pufferfish) (Chelonodonnigroviridis)" "" "" "GO:0038032" "IEA:InterPro;termination of G-protein coupled receptor signaling pathway" "" "" "PF00615" "1;RGS" "" "" "IPR000342;IPR016137;IPR024066"
"XLOC_003102" 473.33785786153 -0.243949379692244 0.064337937424673 -3.7916879131828 0.00014962686963746 0.00767198809021532 "TCONS_00016010" "2718" "466975" "gnl|BL_ORD_ID|466975" "H3DN25_TETNG" "194" "492" "6.55882e-55" "263" "598" "70" "181" "2" "0" "106" "0" "112" "Uncharacterized protein;" "Tetraodon nigroviridis (Spotted green pufferfish) (ChelonodonTetraodon nigroviridis (Spotted green pufferfish) (Chelonodonnigroviridis)" "" "" "GO:0038032;GO:0061053;GO:0045812" "IEA:InterPro;somite development;negative regulation of Wnt signaling pathway" " calcium modulating pathway;termination of G-protein coupled receptor signaling pathway;IEA:Ensembl" "" "" "PF00615" "1;RGS" "" "" "IPR000342;IPR016137;IPR024066"
"XLOC_003102" 473.33785786153 -0.243949379692244 0.064337937424673 -3.7916879131828 0.00014962686963746 0.00767198809021532 "TCONS_00016011" "4439" "361449" "gnl|BL_ORD_ID|361449" "H2LR74_ORYLA" "233" "592" "2.24799e-67" "1912" "2319" "52" "185" "1" "0" "126" "2" "136" "Uncharacterized protein;" "Oryzias latipes (Medaka fish) (Japanese ricefish)" "" "" "GO:0038032" "IEA:InterPro;termination of G-protein coupled receptor signaling pathway" "" "" "PF00615" "1;RGS" "" "" "IPR000342;IPR016137;IPR024066" "Regulat_G_prot_signal_dom1;Regulat_G_prot_signal_superfam;RGS_dom"
"XLOC_003102" 473.33785786153 -0.243949379692244 0.064337937424673 -3.7916879131828 0.00014962686963746 0.00767198809021532 "TCONS_00016012" "2785" "361454" "gnl|BL_ORD_ID|361454" "H2LR79_ORYLA" "303" "774" "1.55662e-94" "111" "635" "3" "176" "3" "0" "161" "1" "175" "Uncharacterized protein;" "Oryzias latipes (Medaka fish) (Japanese ricefish)" "" "" "GO:0038032" "IEA:InterPro;termination of G-protein coupled receptor signaling pathway" "" "" "PF00615" "1;RGS" "" "" "IPR000342;IPR016137;IPR024066" "Regulat_G_prot_signal_dom1;Regulat_G_prot_signal_superfam;RGS_dom"
"XLOC_003102" 473.33785786153 -0.243949379692244 0.064337937424673 -3.7916879131828 0.00014962686963746 0.00767198809021532 "TCONS_00016013" "4437" "519383" "gnl|BL_ORD_ID|519383" "I3KCP9_ORENI" "127" "319" "2.16185e-56" "1912" "2148" "815" "893" "1" "0" "74" "0" "79" "Uncharacterized protein;" "Oreochromis niloticus (Nile tilapia) (Tilapia nilotica)" "" "" "GO:0038032;GO:0061053;GO:0045812" "IEA:InterPro;somite development;negative regulation of Wnt signaling pathway" " calcium modulating pathway;termination of G-protein coupled receptor signaling pathway;IEA:Ensembl" "" "" "PF00615;PF00595" "1;PDZ;RGS" "" "" "IPR000342;IPR016137;IPR024066;IPR011993;IPR001478"
"XLOC_003102" 473.33785786153 -0.243949379692244 0.064337937424673 -3.7916879131828 0.00014962686963746 0.00767198809021532 "TCONS_00016014" "2789" "703063" "gnl|BL_ORD_ID|703063" "Q4RGR3_TETNG" "278" "711" "5.16656e-84" "111" "707" "17" "243" "3" "0" "152" "30" "228" "Chromosome 4 SCAF15093" " whole genome shotgun sequence;" "Tetraodon nigroviridis (Spotted green pufferfish) (ChelonodonTetraodon nigroviridis (Spotted green pufferfish) (Chelonodonnigroviridis)" "" "" "GO:0038032" "IEA:InterPro;termination of G-protein coupled receptor signaling pathway" "" "" "PF00615" "1;RGS" "" "" "IPR000342;IPR016137;IPR024066"
"XLOC_003102" 473.33785786153 -0.243949379692244 0.064337937424673 -3.7916879131828 0.00014962686963746 0.00767198809021532 "TCONS_00016015" "4433" "361449" "gnl|BL_ORD_ID|361449" "H2LR74_ORYLA" "238" "605" "4.18031e-69" "1912" "2313" "52" "185" "1" "0" "126" "0" "134" "Uncharacterized protein;" "Oryzias latipes (Medaka fish) (Japanese ricefish)" "" "" "GO:0038032" "IEA:InterPro;termination of G-protein coupled receptor signaling pathway" "" "" "PF00615" "1;RGS" "" "" "IPR000342;IPR016137;IPR024066" "Regulat_G_prot_signal_dom1;Regulat_G_prot_signal_superfam;RGS_dom"
"XLOC_003102" 473.33785786153 -0.243949379692244 0.064337937424673 -3.7916879131828 0.00014962686963746 0.00767198809021532 "TCONS_00016016" "3320" "703063" "gnl|BL_ORD_ID|703063" "Q4RGR3_TETNG" "217" "551" "2.57581e-61" "111" "500" "17" "145" "3" "0" "119" "1" "130" "Chromosome 4 SCAF15093" " whole genome shotgun sequence;" "Tetraodon nigroviridis (Spotted green pufferfish) (ChelonodonTetraodon nigroviridis (Spotted green pufferfish) (Chelonodonnigroviridis)" "" "" "GO:0038032" "IEA:InterPro;termination of G-protein coupled receptor signaling pathway" "" "" "PF00615" "1;RGS" "" "" "IPR000342;IPR016137;IPR024066"
"XLOC_003102" 473.33785786153 -0.243949379692244 0.064337937424673 -3.7916879131828 0.00014962686963746 0.00767198809021532 "TCONS_00016017" "4968" "643218" "gnl|BL_ORD_ID|643218" "M7BH53_CHEMY" "129" "323" "9.03351e-32" "1903" "2166" "5" "92" "1" "0" "75" "0" "88" "Regulator of G-protein signaling 3;" "Chelonia mydas (Green sea-turtle) (Chelonia agassizi)" "" "" "GO:0038032" "IEA:InterPro;termination of G-protein coupled receptor signaling pathway" "" "" "PF00615" "1;RGS" "" "" "IPR000342;IPR016137;IPR024066" "Regulat_G_prot_signal_dom1;Regulat_G_prot_signal_superfam;RGS_dom"
[truncated: 9,678,433 more chars]
