# Supplementary material for: Training the salmon’s genes: influence of aerobic exercise, swimming performance and selection on gene expression in Atlantic salmon
Source: BMC Genomics. 2017 Dec 15;18:971. doi: 10.1186/s12864-017-4361-7 (PMC5731093; doi:10.1186/s12864-017-4361-7)
Supplement: Supplementary file 6 — Differential gene expression detected for swimming performance among the heart from Bolaks trained parr. (ZIP 613 kb) [file 12864_2017_4361_MOESM6_ESM.zip › Additional file 5 WP3_SUBSET_BOLAKS_TRAINED_resSig_Swimming_Ability.txt]

"gene_ID" "baseMean" "log2FoldChange" "lfcSE" "stat" "pvalue" "padj" "transcript_ID" "length" "genBank_accession" "hit_ID" "definition" "bitScore" "score" "eval" "query_from" "query_to" "hit_from" "hit_to" "query_frame" "hit_frame" "identity" "gap" "alignment_Len" "gene_name" "species" "GO_ID_C" "GO_Def_C" "GO_ID_P" "GO_Def_P" "GO_ID_F" "GO_Def_F" "Pfam_ID" "Pfam_Def" "KEGG_ID" "KEGG_Def" "InterPro_ID" "InterPro_Def"
"XLOC_000037" 693.72262684468 -0.196205631754284 0.0578154284582536 -3.39365524024365 0.000689664567462546 0.0262132506467721 "TCONS_00000139" "4178" "156020" "gnl|BL_ORD_ID|156020" "E1BVD9_CHICK" "218" "555" "4.26682e-60" "1192" "1953" "105" "382" "1" "0" "132" "24" "278" "Uncharacterized protein;" "Gallus gallus (Chicken)" "" "" "" "" "" "" "PF15552" "1;DUF4657" "" "" "IPR027958" "DUF4657"
"XLOC_000037" 693.72262684468 -0.196205631754284 0.0578154284582536 -3.39365524024365 0.000689664567462546 0.0262132506467721 "TCONS_00000140" "4059" "156020" "gnl|BL_ORD_ID|156020" "E1BVD9_CHICK" "218" "555" "3.84099e-60" "1192" "1953" "105" "382" "1" "0" "132" "24" "278" "Uncharacterized protein;" "Gallus gallus (Chicken)" "" "" "" "" "" "" "PF15552" "1;DUF4657" "" "" "IPR027958" "DUF4657"
"XLOC_000037" 693.72262684468 -0.196205631754284 0.0578154284582536 -3.39365524024365 0.000689664567462546 0.0262132506467721 "TCONS_00000141" "2838" "213691" "gnl|BL_ORD_ID|213691" "F1R909_DANRE" "163" "410" "1.84122e-44" "281" "610" "5" "111" "2" "0" "83" "3" "110" "Uncharacterized protein;" "Danio rerio (Zebrafish) (Brachydanio rerio)" "" "" "" "" "" "" "" "" "" "" "" ""
"XLOC_000037" 693.72262684468 -0.196205631754284 0.0578154284582536 -3.39365524024365 0.000689664567462546 0.0262132506467721 "TCONS_00000142" "3836" "156020" "gnl|BL_ORD_ID|156020" "E1BVD9_CHICK" "218" "555" "3.05408e-60" "846" "1607" "105" "382" "3" "0" "132" "24" "278" "Uncharacterized protein;" "Gallus gallus (Chicken)" "" "" "" "" "" "" "PF15552" "1;DUF4657" "" "" "IPR027958" "DUF4657"
"XLOC_000037" 693.72262684468 -0.196205631754284 0.0578154284582536 -3.39365524024365 0.000689664567462546 0.0262132506467721 "TCONS_00000143" "3838" "156020" "gnl|BL_ORD_ID|156020" "E1BVD9_CHICK" "218" "555" "3.05408e-60" "846" "1607" "105" "382" "3" "0" "132" "24" "278" "Uncharacterized protein;" "Gallus gallus (Chicken)" "" "" "" "" "" "" "PF15552" "1;DUF4657" "" "" "IPR027958" "DUF4657"
"XLOC_000037" 693.72262684468 -0.196205631754284 0.0578154284582536 -3.39365524024365 0.000689664567462546 0.0262132506467721 "TCONS_00000144" "3832" "156020" "gnl|BL_ORD_ID|156020" "E1BVD9_CHICK" "218" "555" "3.03355e-60" "846" "1607" "105" "382" "3" "0" "132" "24" "278" "Uncharacterized protein;" "Gallus gallus (Chicken)" "" "" "" "" "" "" "PF15552" "1;DUF4657" "" "" "IPR027958" "DUF4657"
"XLOC_000037" 693.72262684468 -0.196205631754284 0.0578154284582536 -3.39365524024365 0.000689664567462546 0.0262132506467721 "TCONS_00000145" "2787" "213691" "gnl|BL_ORD_ID|213691" "F1R909_DANRE" "163" "412" "9.30311e-45" "226" "555" "5" "111" "1" "0" "83" "3" "110" "Uncharacterized protein;" "Danio rerio (Zebrafish) (Brachydanio rerio)" "" "" "" "" "" "" "" "" "" "" "" ""
"XLOC_000042" 87.0652201461218 0.309501250856292 0.0974328834318335 3.17655846727381 0.00149033745124421 0.0466137030367689 "TCONS_00000174" "2848" "511996" "gnl|BL_ORD_ID|511996" "I3JRJ8_ORENI" "462" "1187" "2.32499e-149" "267" "1577" "127" "559" "3" "0" "263" "30" "450" "Uncharacterized protein;" "Oreochromis niloticus (Nile tilapia) (Tilapia nilotica)" "GO:0000015" "IEA:InterPro;phosphopyruvate hydratase complex" "GO:0006096" "IEA:InterPro;glycolysis" "GO:0000287;GO:0004634" "phosphopyruvate hydratase activity;IEA:InterPro;magnesium ion binding" "PF03952;PF00113" "Enolase_N;Enolase_C;1" "" "" "IPR000941;IPR020810;IPR020811" "Enolase_N;Enolase_C;Enolase"
"XLOC_000042" 87.0652201461218 0.309501250856292 0.0974328834318335 3.17655846727381 0.00149033745124421 0.0466137030367689 "TCONS_00000175" "2438" "511996" "gnl|BL_ORD_ID|511996" "I3JRJ8_ORENI" "270" "690" "2.33404e-78" "496" "1167" "344" "559" "1" "0" "148" "8" "224" "Uncharacterized protein;" "Oreochromis niloticus (Nile tilapia) (Tilapia nilotica)" "GO:0000015" "IEA:InterPro;phosphopyruvate hydratase complex" "GO:0006096" "IEA:InterPro;glycolysis" "GO:0000287;GO:0004634" "phosphopyruvate hydratase activity;IEA:InterPro;magnesium ion binding" "PF03952;PF00113" "Enolase_N;Enolase_C;1" "" "" "IPR000941;IPR020810;IPR020811" "Enolase_N;Enolase_C;Enolase"
"XLOC_000042" 87.0652201461218 0.309501250856292 0.0974328834318335 3.17655846727381 0.00149033745124421 0.0466137030367689 "TCONS_00000176" "2702" "511996" "gnl|BL_ORD_ID|511996" "I3JRJ8_ORENI" "461" "1185" "1.31845e-149" "121" "1431" "127" "559" "1" "0" "263" "30" "450" "Uncharacterized protein;" "Oreochromis niloticus (Nile tilapia) (Tilapia nilotica)" "GO:0000015" "IEA:InterPro;phosphopyruvate hydratase complex" "GO:0006096" "IEA:InterPro;glycolysis" "GO:0000287;GO:0004634" "phosphopyruvate hydratase activity;IEA:InterPro;magnesium ion binding" "PF03952;PF00113" "Enolase_N;Enolase_C;1" "" "" "IPR000941;IPR020810;IPR020811" "Enolase_N;Enolase_C;Enolase"
"XLOC_000042" 87.0652201461218 0.309501250856292 0.0974328834318335 3.17655846727381 0.00149033745124421 0.0466137030367689 "TCONS_00000177" "2971" "511996" "gnl|BL_ORD_ID|511996" "I3JRJ8_ORENI" "461" "1186" "8.5826e-149" "390" "1700" "127" "559" "3" "0" "263" "30" "450" "Uncharacterized protein;" "Oreochromis niloticus (Nile tilapia) (Tilapia nilotica)" "GO:0000015" "IEA:InterPro;phosphopyruvate hydratase complex" "GO:0006096" "IEA:InterPro;glycolysis" "GO:0000287;GO:0004634" "phosphopyruvate hydratase activity;IEA:InterPro;magnesium ion binding" "PF03952;PF00113" "Enolase_N;Enolase_C;1" "" "" "IPR000941;IPR020810;IPR020811" "Enolase_N;Enolase_C;Enolase"
"XLOC_000042" 87.0652201461218 0.309501250856292 0.0974328834318335 3.17655846727381 0.00149033745124421 0.0466137030367689 "TCONS_00000178" "3306" "511996" "gnl|BL_ORD_ID|511996" "I3JRJ8_ORENI" "560" "1443" "0" "338" "2035" "1" "559" "2" "0" "312" "39" "582" "Uncharacterized protein;" "Oreochromis niloticus (Nile tilapia) (Tilapia nilotica)" "GO:0000015" "IEA:InterPro;phosphopyruvate hydratase complex" "GO:0006096" "IEA:InterPro;glycolysis" "GO:0000287;GO:0004634" "phosphopyruvate hydratase activity;IEA:InterPro;magnesium ion binding" "PF03952;PF00113" "Enolase_N;Enolase_C;1" "" "" "IPR000941;IPR020810;IPR020811" "Enolase_N;Enolase_C;Enolase"
"XLOC_000042" 87.0652201461218 0.309501250856292 0.0974328834318335 3.17655846727381 0.00149033745124421 0.0466137030367689 "TCONS_00000179" "3769" "511996" "gnl|BL_ORD_ID|511996" "I3JRJ8_ORENI" "320" "820" "5.67891e-139" "962" "1990" "55" "398" "2" "0" "178" "25" "356" "Uncharacterized protein;" "Oreochromis niloticus (Nile tilapia) (Tilapia nilotica)" "GO:0000015" "IEA:InterPro;phosphopyruvate hydratase complex" "GO:0006096" "IEA:InterPro;glycolysis" "GO:0000287;GO:0004634" "phosphopyruvate hydratase activity;IEA:InterPro;magnesium ion binding" "PF03952;PF00113" "Enolase_N;Enolase_C;1" "" "" "IPR000941;IPR020810;IPR020811" "Enolase_N;Enolase_C;Enolase"
"XLOC_000042" 87.0652201461218 0.309501250856292 0.0974328834318335 3.17655846727381 0.00149033745124421 0.0466137030367689 "TCONS_00000180" "3599" "511996" "gnl|BL_ORD_ID|511996" "I3JRJ8_ORENI" "424" "1089" "1.28857e-132" "1246" "2328" "195" "559" "1" "0" "237" "22" "374" "Uncharacterized protein;" "Oreochromis niloticus (Nile tilapia) (Tilapia nilotica)" "GO:0000015" "IEA:InterPro;phosphopyruvate hydratase complex" "GO:0006096" "IEA:InterPro;glycolysis" "GO:0000287;GO:0004634" "phosphopyruvate hydratase activity;IEA:InterPro;magnesium ion binding" "PF03952;PF00113" "Enolase_N;Enolase_C;1" "" "" "IPR000941;IPR020810;IPR020811" "Enolase_N;Enolase_C;Enolase"
"XLOC_000042" 87.0652201461218 0.309501250856292 0.0974328834318335 3.17655846727381 0.00149033745124421 0.0466137030367689 "TCONS_00000181" "3498" "210282" "gnl|BL_ORD_ID|210282" "F1QY30_DANRE" "299" "764" "1.11946e-86" "102" "1058" "1" "319" "3" "0" "184" "8" "323" "Enolase-like protein ENO4;" "Danio rerio (Zebrafish) (Brachydanio rerio)" "GO:0000015" "IEA:InterPro;phosphopyruvate hydratase complex" "GO:0006096" "IEA:InterPro;glycolysis" "GO:0000287;GO:0004634" "phosphopyruvate hydratase activity;IEA:InterPro;magnesium ion binding" "PF03952;PF00113" "Enolase_N;Enolase_C;1" "" "" "IPR000941;IPR020810;IPR020811" "Enolase_N;Enolase_C;Enolase"
"XLOC_000042" 87.0652201461218 0.309501250856292 0.0974328834318335 3.17655846727381 0.00149033745124421 0.0466137030367689 "TCONS_00000182" "3593" "511996" "gnl|BL_ORD_ID|511996" "I3JRJ8_ORENI" "513" "1319" "3.11747e-166" "787" "2322" "55" "559" "1" "0" "289" "33" "525" "Uncharacterized protein;" "Oreochromis niloticus (Nile tilapia) (Tilapia nilotica)" "GO:0000015" "IEA:InterPro;phosphopyruvate hydratase complex" "GO:0006096" "IEA:InterPro;glycolysis" "GO:0000287;GO:0004634" "phosphopyruvate hydratase activity;IEA:InterPro;magnesium ion binding" "PF03952;PF00113" "Enolase_N;Enolase_C;1" "" "" "IPR000941;IPR020810;IPR020811" "Enolase_N;Enolase_C;Enolase"
"XLOC_000042" 87.0652201461218 0.309501250856292 0.0974328834318335 3.17655846727381 0.00149033745124421 0.0466137030367689 "TCONS_00000183" "1868" "511996" "gnl|BL_ORD_ID|511996" "I3JRJ8_ORENI" "140" "351" "4.03166e-44" "199" "597" "434" "559" "1" "0" "82" "7" "133" "Uncharacterized protein;" "Oreochromis niloticus (Nile tilapia) (Tilapia nilotica)" "GO:0000015" "IEA:InterPro;phosphopyruvate hydratase complex" "GO:0006096" "IEA:InterPro;glycolysis" "GO:0000287;GO:0004634" "phosphopyruvate hydratase activity;IEA:InterPro;magnesium ion binding" "PF03952;PF00113" "Enolase_N;Enolase_C;1" "" "" "IPR000941;IPR020810;IPR020811" "Enolase_N;Enolase_C;Enolase"
"XLOC_000100" 18926.3573251935 -0.14653180765363 0.044481053884925 -3.29425215582158 0.000986839285055216 0.0344733227970138 "TCONS_00000770" "3953" "501435" "gnl|BL_ORD_ID|501435" "I3IWB2_ORENI" "1581" "4093" "0" "195" "2690" "1" "840" "3" "0" "770" "12" "842" "Uncharacterized protein;" "Oreochromis niloticus (Nile tilapia) (Tilapia nilotica)" "" "" "" "" "GO:0005509" "IEA:InterPro;calcium ion binding" "PF00435;PF08726;PF00307" "Spectrin;4;1;EFhand_Ca_insen;2;CH" "" "" "IPR014837;IPR001589;IPR002017;IPR018159;IPR002048;IPR011992;IPR001715" "Actinin_actin-bd_CS;EF_hand_dom;EF-hand_Ca_insen;Spectrin_repeat;EF-hand-dom_pair;CH-domain;Spectrin/alpha-actinin"
"XLOC_000100" 18926.3573251935 -0.14653180765363 0.044481053884925 -3.29425215582158 0.000986839285055216 0.0344733227970138 "TCONS_00000771" "935" "501435" "gnl|BL_ORD_ID|501435" "I3IWB2_ORENI" "466" "1198" "8.98704e-156" "191" "892" "1" "232" "2" "0" "217" "2" "234" "Uncharacterized protein;" "Oreochromis niloticus (Nile tilapia) (Tilapia nilotica)" "" "" "" "" "GO:0005509" "IEA:InterPro;calcium ion binding" "PF00435;PF08726;PF00307" "Spectrin;4;1;EFhand_Ca_insen;2;CH" "" "" "IPR014837;IPR001589;IPR002017;IPR018159;IPR002048;IPR011992;IPR001715" "Actinin_actin-bd_CS;EF_hand_dom;EF-hand_Ca_insen;Spectrin_repeat;EF-hand-dom_pair;CH-domain;Spectrin/alpha-actinin"
"XLOC_000100" 18926.3573251935 -0.14653180765363 0.044481053884925 -3.29425215582158 0.000986839285055216 0.0344733227970138 "TCONS_00000772" "4113" "501435" "gnl|BL_ORD_ID|501435" "I3IWB2_ORENI" "1032" "2666" "0" "292" "2097" "111" "767" "1" "0" "518" "55" "657" "Uncharacterized protein;" "Oreochromis niloticus (Nile tilapia) (Tilapia nilotica)" "" "" "" "" "GO:0005509" "IEA:InterPro;calcium ion binding" "PF00435;PF08726;PF00307" "Spectrin;4;1;EFhand_Ca_insen;2;CH" "" "" "IPR014837;IPR001589;IPR002017;IPR018159;IPR002048;IPR011992;IPR001715" "Actinin_actin-bd_CS;EF_hand_dom;EF-hand_Ca_insen;Spectrin_repeat;EF-hand-dom_pair;CH-domain;Spectrin/alpha-actinin"
"XLOC_000100" 18926.3573251935 -0.14653180765363 0.044481053884925 -3.29425215582158 0.000986839285055216 0.0344733227970138 "TCONS_00000773" "4333" "501435" "gnl|BL_ORD_ID|501435" "I3IWB2_ORENI" "1466" "3793" "0" "191" "2497" "1" "767" "2" "0" "711" "2" "769" "Uncharacterized protein;" "Oreochromis niloticus (Nile tilapia) (Tilapia nilotica)" "" "" "" "" "GO:0005509" "IEA:InterPro;calcium ion binding" "PF00435;PF08726;PF00307" "Spectrin;4;1;EFhand_Ca_insen;2;CH" "" "" "IPR014837;IPR001589;IPR002017;IPR018159;IPR002048;IPR011992;IPR001715" "Actinin_actin-bd_CS;EF_hand_dom;EF-hand_Ca_insen;Spectrin_repeat;EF-hand-dom_pair;CH-domain;Spectrin/alpha-actinin"
"XLOC_000100" 18926.3573251935 -0.14653180765363 0.044481053884925 -3.29425215582158 0.000986839285055216 0.0344733227970138 "TCONS_00000774" "3921" "501435" "gnl|BL_ORD_ID|501435" "I3IWB2_ORENI" "1605" "4155" "0" "191" "2758" "1" "894" "2" "0" "786" "42" "896" "Uncharacterized protein;" "Oreochromis niloticus (Nile tilapia) (Tilapia nilotica)" "" "" "" "" "GO:0005509" "IEA:InterPro;calcium ion binding" "PF00435;PF08726;PF00307" "Spectrin;4;1;EFhand_Ca_insen;2;CH" "" "" "IPR014837;IPR001589;IPR002017;IPR018159;IPR002048;IPR011992;IPR001715" "Actinin_actin-bd_CS;EF_hand_dom;EF-hand_Ca_insen;Spectrin_repeat;EF-hand-dom_pair;CH-domain;Spectrin/alpha-actinin"
"XLOC_000100" 18926.3573251935 -0.14653180765363 0.044481053884925 -3.29425215582158 0.000986839285055216 0.0344733227970138 "TCONS_00000775" "3935" "501435" "gnl|BL_ORD_ID|501435" "I3IWB2_ORENI" "890" "2298" "0" "191" "1603" "1" "468" "2" "0" "439" "3" "471" "Uncharacterized protein;" "Oreochromis niloticus (Nile tilapia) (Tilapia nilotica)" "" "" "" "" "GO:0005509" "IEA:InterPro;calcium ion binding" "PF00435;PF08726;PF00307" "Spectrin;4;1;EFhand_Ca_insen;2;CH" "" "" "IPR014837;IPR001589;IPR002017;IPR018159;IPR002048;IPR011992;IPR001715" "Actinin_actin-bd_CS;EF_hand_dom;EF-hand_Ca_insen;Spectrin_repeat;EF-hand-dom_pair;CH-domain;Spectrin/alpha-actinin"
"XLOC_000100" 18926.3573251935 -0.14653180765363 0.044481053884925 -3.29425215582158 0.000986839285055216 0.0344733227970138 "TCONS_00000776" "4041" "501435" "gnl|BL_ORD_ID|501435" "I3IWB2_ORENI" "1710" "4426" "0" "191" "2878" "1" "894" "2" "0" "826" "2" "896" "Uncharacterized protein;" "Oreochromis niloticus (Nile tilapia) (Tilapia nilotica)" "" "" "" "" "GO:0005509" "IEA:InterPro;calcium ion binding" "PF00435;PF08726;PF00307" "Spectrin;4;1;EFhand_Ca_insen;2;CH" "" "" "IPR014837;IPR001589;IPR002017;IPR018159;IPR002048;IPR011992;IPR001715" "Actinin_actin-bd_CS;EF_hand_dom;EF-hand_Ca_insen;Spectrin_repeat;EF-hand-dom_pair;CH-domain;Spectrin/alpha-actinin"
"XLOC_000100" 18926.3573251935 -0.14653180765363 0.044481053884925 -3.29425215582158 0.000986839285055216 0.0344733227970138 "TCONS_00000777" "4434" "501435" "gnl|BL_ORD_ID|501435" "I3IWB2_ORENI" "1055" "2728" "0" "733" "2418" "206" "767" "1" "0" "519" "0" "562" "Uncharacterized protein;" "Oreochromis niloticus (Nile tilapia) (Tilapia nilotica)" "" "" "" "" "GO:0005509" "IEA:InterPro;calcium ion binding" "PF00435;PF08726;PF00307" "Spectrin;4;1;EFhand_Ca_insen;2;CH" "" "" "IPR014837;IPR001589;IPR002017;IPR018159;IPR002048;IPR011992;IPR001715" "Actinin_actin-bd_CS;EF_hand_dom;EF-hand_Ca_insen;Spectrin_repeat;EF-hand-dom_pair;CH-domain;Spectrin/alpha-actinin"
"XLOC_000100" 18926.3573251935 -0.14653180765363 0.044481053884925 -3.29425215582158 0.000986839285055216 0.0344733227970138 "TCONS_00000778" "4168" "501435" "gnl|BL_ORD_ID|501435" "I3IWB2_ORENI" "1265" "3272" "0" "191" "2332" "1" "767" "2" "0" "627" "57" "769" "Uncharacterized protein;" "Oreochromis niloticus (Nile tilapia) (Tilapia nilotica)" "" "" "" "" "GO:0005509" "IEA:InterPro;calcium ion binding" "PF00435;PF08726;PF00307" "Spectrin;4;1;EFhand_Ca_insen;2;CH" "" "" "IPR014837;IPR001589;IPR002017;IPR018159;IPR002048;IPR011992;IPR001715" "Actinin_actin-bd_CS;EF_hand_dom;EF-hand_Ca_insen;Spectrin_repeat;EF-hand-dom_pair;CH-domain;Spectrin/alpha-actinin"
"XLOC_000100" 18926.3573251935 -0.14653180765363 0.044481053884925 -3.29425215582158 0.000986839285055216 0.0344733227970138 "TCONS_00000779" "3641" "501435" "gnl|BL_ORD_ID|501435" "I3IWB2_ORENI" "1260" "3259" "0" "292" "2478" "111" "894" "1" "0" "629" "55" "784" "Uncharacterized protein;" "Oreochromis niloticus (Nile tilapia) (Tilapia nilotica)" "" "" "" "" "GO:0005509" "IEA:InterPro;calcium ion binding" "PF00435;PF08726;PF00307" "Spectrin;4;1;EFhand_Ca_insen;2;CH" "" "" "IPR014837;IPR001589;IPR002017;IPR018159;IPR002048;IPR011992;IPR001715" "Actinin_actin-bd_CS;EF_hand_dom;EF-hand_Ca_insen;Spectrin_repeat;EF-hand-dom_pair;CH-domain;Spectrin/alpha-actinin"
"XLOC_000100" 18926.3573251935 -0.14653180765363 0.044481053884925 -3.29425215582158 0.000986839285055216 0.0344733227970138 "TCONS_00000780" "3727" "501435" "gnl|BL_ORD_ID|501435" "I3IWB2_ORENI" "1300" "3364" "0" "498" "2564" "206" "894" "3" "0" "634" "0" "689" "Uncharacterized protein;" "Oreochromis niloticus (Nile tilapia) (Tilapia nilotica)" "" "" "" "" "GO:0005509" "IEA:InterPro;calcium ion binding" "PF00435;PF08726;PF00307" "Spectrin;4;1;EFhand_Ca_insen;2;CH" "" "" "IPR014837;IPR001589;IPR002017;IPR018159;IPR002048;IPR011992;IPR001715" "Actinin_actin-bd_CS;EF_hand_dom;EF-hand_Ca_insen;Spectrin_repeat;EF-hand-dom_pair;CH-domain;Spectrin/alpha-actinin"
"XLOC_000100" 18926.3573251935 -0.14653180765363 0.044481053884925 -3.29425215582158 0.000986839285055216 0.0344733227970138 "TCONS_00000781" "4004" "501435" "gnl|BL_ORD_ID|501435" "I3IWB2_ORENI" "500" "1286" "0" "1188" "1988" "501" "767" "3" "0" "239" "0" "267" "Uncharacterized protein;" "Oreochromis niloticus (Nile tilapia) (Tilapia nilotica)" "" "" "" "" "GO:0005509" "IEA:InterPro;calcium ion binding" "PF00435;PF08726;PF00307" "Spectrin;4;1;EFhand_Ca_insen;2;CH" "" "" "IPR014837;IPR001589;IPR002017;IPR018159;IPR002048;IPR011992;IPR001715" "Actinin_actin-bd_CS;EF_hand_dom;EF-hand_Ca_insen;Spectrin_repeat;EF-hand-dom_pair;CH-domain;Spectrin/alpha-actinin"
"XLOC_000100" 18926.3573251935 -0.14653180765363 0.044481053884925 -3.29425215582158 0.000986839285055216 0.0344733227970138 "TCONS_00000782" "4555" "501435" "gnl|BL_ORD_ID|501435" "I3IWB2_ORENI" "1031" "2665" "0" "746" "2539" "104" "767" "2" "0" "520" "66" "664" "Uncharacterized protein;" "Oreochromis niloticus (Nile tilapia) (Tilapia nilotica)" "" "" "" "" "GO:0005509" "IEA:InterPro;calcium ion binding" "PF00435;PF08726;PF00307" "Spectrin;4;1;EFhand_Ca_insen;2;CH" "" "" "IPR014837;IPR001589;IPR002017;IPR018159;IPR002048;IPR011992;IPR001715" "Actinin_actin-bd_CS;EF_hand_dom;EF-hand_Ca_insen;Spectrin_repeat;EF-hand-dom_pair;CH-domain;Spectrin/alpha-actinin"
"XLOC_000100" 18926.3573251935 -0.14653180765363 0.044481053884925 -3.29425215582158 0.000986839285055216 0.0344733227970138 "TCONS_00000783" "3949" "501435" "gnl|BL_ORD_ID|501435" "I3IWB2_ORENI" "1269" "3283" "0" "191" "2350" "1" "773" "2" "0" "628" "57" "775" "Uncharacterized protein;" "Oreochromis niloticus (Nile tilapia) (Tilapia nilotica)" "" "" "" "" "GO:0005509" "IEA:InterPro;calcium ion binding" "PF00435;PF08726;PF00307" "Spectrin;4;1;EFhand_Ca_insen;2;CH" "" "" "IPR014837;IPR001589;IPR002017;IPR018159;IPR002048;IPR011992;IPR001715" "Actinin_actin-bd_CS;EF_hand_dom;EF-hand_Ca_insen;Spectrin_repeat;EF-hand-dom_pair;CH-domain;Spectrin/alpha-actinin"
"XLOC_000100" 18926.3573251935 -0.14653180765363 0.044481053884925 -3.29425215582158 0.000986839285055216 0.0344733227970138 "TCONS_00000784" "3962" "501435" "gnl|BL_ORD_ID|501435" "I3IWB2_ORENI" "1300" "3364" "0" "733" "2799" "206" "894" "1" "0" "634" "0" "689" "Uncharacterized protein;" "Oreochromis niloticus (Nile tilapia) (Tilapia nilotica)" "" "" "" "" "GO:0005509" "IEA:InterPro;calcium ion binding" "PF00435;PF08726;PF00307" "Spectrin;4;1;EFhand_Ca_insen;2;CH" "" "" "IPR014837;IPR001589;IPR002017;IPR018159;IPR002048;IPR011992;IPR001715" "Actinin_actin-bd_CS;EF_hand_dom;EF-hand_Ca_insen;Spectrin_repeat;EF-hand-dom_pair;CH-domain;Spectrin/alpha-actinin"
"XLOC_000100" 18926.3573251935 -0.14653180765363 0.044481053884925 -3.29425215582158 0.000986839285055216 0.0344733227970138 "TCONS_00000785" "4474" "501435" "gnl|BL_ORD_ID|501435" "I3IWB2_ORENI" "1235" "3193" "0" "746" "2704" "104" "767" "2" "0" "604" "11" "664" "Uncharacterized protein;" "Oreochromis niloticus (Nile tilapia) (Tilapia nilotica)" "" "" "" "" "GO:0005509" "IEA:InterPro;calcium ion binding" "PF00435;PF08726;PF00307" "Spectrin;4;1;EFhand_Ca_insen;2;CH" "" "" "IPR014837;IPR001589;IPR002017;IPR018159;IPR002048;IPR011992;IPR001715" "Actinin_actin-bd_CS;EF_hand_dom;EF-hand_Ca_insen;Spectrin_repeat;EF-hand-dom_pair;CH-domain;Spectrin/alpha-actinin"
"XLOC_000100" 18926.3573251935 -0.14653180765363 0.044481053884925 -3.29425215582158 0.000986839285055216 0.0344733227970138 "TCONS_00000786" "4641" "501435" "gnl|BL_ORD_ID|501435" "I3IWB2_ORENI" "1055" "2728" "0" "940" "2625" "206" "767" "1" "0" "519" "0" "562" "Uncharacterized protein;" "Oreochromis niloticus (Nile tilapia) (Tilapia nilotica)" "" "" "" "" "GO:0005509" "IEA:InterPro;calcium ion binding" "PF00435;PF08726;PF00307" "Spectrin;4;1;EFhand_Ca_insen;2;CH" "" "" "IPR014837;IPR001589;IPR002017;IPR018159;IPR002048;IPR011992;IPR001715" "Actinin_actin-bd_CS;EF_hand_dom;EF-hand_Ca_insen;Spectrin_repeat;EF-hand-dom_pair;CH-domain;Spectrin/alpha-actinin"
"XLOC_000100" 18926.3573251935 -0.14653180765363 0.044481053884925 -3.29425215582158 0.000986839285055216 0.0344733227970138 "TCONS_00000787" "3875" "501435" "gnl|BL_ORD_ID|501435" "I3IWB2_ORENI" "1493" "3865" "0" "190" "2712" "1" "894" "1" "0" "738" "57" "896" "Uncharacterized protein;" "Oreochromis niloticus (Nile tilapia) (Tilapia nilotica)" "" "" "" "" "GO:0005509" "IEA:InterPro;calcium ion binding" "PF00435;PF08726;PF00307" "Spectrin;4;1;EFhand_Ca_insen;2;CH" "" "" "IPR014837;IPR001589;IPR002017;IPR018159;IPR002048;IPR011992;IPR001715" "Actinin_actin-bd_CS;EF_hand_dom;EF-hand_Ca_insen;Spectrin_repeat;EF-hand-dom_pair;CH-domain;Spectrin/alpha-actinin"
"XLOC_000100" 18926.3573251935 -0.14653180765363 0.044481053884925 -3.29425215582158 0.000986839285055216 0.0344733227970138 "TCONS_00000788" "4101" "501435" "gnl|BL_ORD_ID|501435" "I3IWB2_ORENI" "1265" "3272" "0" "190" "2331" "1" "767" "1" "0" "627" "57" "769" "Uncharacterized protein;" "Oreochromis niloticus (Nile tilapia) (Tilapia nilotica)" "" "" "" "" "GO:0005509" "IEA:InterPro;calcium ion binding" "PF00435;PF08726;PF00307" "Spectrin;4;1;EFhand_Ca_insen;2;CH" "" "" "IPR014837;IPR001589;IPR002017;IPR018159;IPR002048;IPR011992;IPR001715" "Actinin_actin-bd_CS;EF_hand_dom;EF-hand_Ca_insen;Spectrin_repeat;EF-hand-dom_pair;CH-domain;Spectrin/alpha-actinin"
"XLOC_000100" 18926.3573251935 -0.14653180765363 0.044481053884925 -3.29425215582158 0.000986839285055216 0.0344733227970138 "TCONS_00000789" "4488" "501435" "gnl|BL_ORD_ID|501435" "I3IWB2_ORENI" "1031" "2665" "0" "745" "2538" "104" "767" "1" "0" "520" "66" "664" "Uncharacterized protein;" "Oreochromis niloticus (Nile tilapia) (Tilapia nilotica)" "" "" "" "" "GO:0005509" "IEA:InterPro;calcium ion binding" "PF00435;PF08726;PF00307" "Spectrin;4;1;EFhand_Ca_insen;2;CH" "" "" "IPR014837;IPR001589;IPR002017;IPR018159;IPR002048;IPR011992;IPR001715" "Actinin_actin-bd_CS;EF_hand_dom;EF-hand_Ca_insen;Spectrin_repeat;EF-hand-dom_pair;CH-domain;Spectrin/alpha-actinin"
"XLOC_000100" 18926.3573251935 -0.14653180765363 0.044481053884925 -3.29425215582158 0.000986839285055216 0.0344733227970138 "TCONS_00000790" "3852" "501435" "gnl|BL_ORD_ID|501435" "I3IWB2_ORENI" "745" "1921" "0" "1508" "2689" "501" "894" "2" "0" "354" "0" "394" "Uncharacterized protein;" "Oreochromis niloticus (Nile tilapia) (Tilapia nilotica)" "" "" "" "" "GO:0005509" "IEA:InterPro;calcium ion binding" "PF00435;PF08726;PF00307" "Spectrin;4;1;EFhand_Ca_insen;2;CH" "" "" "IPR014837;IPR001589;IPR002017;IPR018159;IPR002048;IPR011992;IPR001715" "Actinin_actin-bd_CS;EF_hand_dom;EF-hand_Ca_insen;Spectrin_repeat;EF-hand-dom_pair;CH-domain;Spectrin/alpha-actinin"
"XLOC_000100" 18926.3573251935 -0.14653180765363 0.044481053884925 -3.29425215582158 0.000986839285055216 0.0344733227970138 "TCONS_00000791" "4426" "501435" "gnl|BL_ORD_ID|501435" "I3IWB2_ORENI" "967" "2498" "0" "839" "2410" "238" "767" "2" "0" "468" "6" "530" "Uncharacterized protein;" "Oreochromis niloticus (Nile tilapia) (Tilapia nilotica)" "" "" "" "" "GO:0005509" "IEA:InterPro;calcium ion binding" "PF00435;PF08726;PF00307" "Spectrin;4;1;EFhand_Ca_insen;2;CH" "" "" "IPR014837;IPR001589;IPR002017;IPR018159;IPR002048;IPR011992;IPR001715" "Actinin_actin-bd_CS;EF_hand_dom;EF-hand_Ca_insen;Spectrin_repeat;EF-hand-dom_pair;CH-domain;Spectrin/alpha-actinin"
"XLOC_000100" 18926.3573251935 -0.14653180765363 0.044481053884925 -3.29425215582158 0.000986839285055216 0.0344733227970138 "TCONS_00000792" "4410" "501435" "gnl|BL_ORD_ID|501435" "I3IWB2_ORENI" "651" "1679" "0" "1372" "2394" "427" "767" "1" "0" "313" "0" "341" "Uncharacterized protein;" "Oreochromis niloticus (Nile tilapia) (Tilapia nilotica)" "" "" "" "" "GO:0005509" "IEA:InterPro;calcium ion binding" "PF00435;PF08726;PF00307" "Spectrin;4;1;EFhand_Ca_insen;2;CH" "" "" "IPR014837;IPR001589;IPR002017;IPR018159;IPR002048;IPR011992;IPR001715" "Actinin_actin-bd_CS;EF_hand_dom;EF-hand_Ca_insen;Spectrin_repeat;EF-hand-dom_pair;CH-domain;Spectrin/alpha-actinin"
"XLOC_000100" 18926.3573251935 -0.14653180765363 0.044481053884925 -3.29425215582158 0.000986839285055216 0.0344733227970138 "TCONS_00000793" "4445" "501435" "gnl|BL_ORD_ID|501435" "I3IWB2_ORENI" "500" "1286" "0" "1629" "2429" "501" "767" "3" "0" "239" "0" "267" "Uncharacterized protein;" "Oreochromis niloticus (Nile tilapia) (Tilapia nilotica)" "" "" "" "" "GO:0005509" "IEA:InterPro;calcium ion binding" "PF00435;PF08726;PF00307" "Spectrin;4;1;EFhand_Ca_insen;2;CH" "" "" "IPR014837;IPR001589;IPR002017;IPR018159;IPR002048;IPR011992;IPR001715" "Actinin_actin-bd_CS;EF_hand_dom;EF-hand_Ca_insen;Spectrin_repeat;EF-hand-dom_pair;CH-domain;Spectrin/alpha-actinin"
"XLOC_000100" 18926.3573251935 -0.14653180765363 0.044481053884925 -3.29425215582158 0.000986839285055216 0.0344733227970138 "TCONS_00000794" "4238" "501435" "gnl|BL_ORD_ID|501435" "I3IWB2_ORENI" "699" "1803" "0" "190" "1437" "1" "469" "1" "0" "357" "57" "471" "Uncharacterized protein;" "Oreochromis niloticus (Nile tilapia) (Tilapia nilotica)" "" "" "" "" "GO:0005509" "IEA:InterPro;calcium ion binding" "PF00435;PF08726;PF00307" "Spectrin;4;1;EFhand_Ca_insen;2;CH" "" "" "IPR014837;IPR001589;IPR002017;IPR018159;IPR002048;IPR011992;IPR001715" "Actinin_actin-bd_CS;EF_hand_dom;EF-hand_Ca_insen;Spectrin_repeat;EF-hand-dom_pair;CH-domain;Spectrin/alpha-actinin"
"XLOC_000100" 18926.3573251935 -0.14653180765363 0.044481053884925 -3.29425215582158 0.000986839285055216 0.0344733227970138 "TCONS_00000795" "4281" "501435" "gnl|BL_ORD_ID|501435" "I3IWB2_ORENI" "1265" "3272" "0" "190" "2331" "1" "767" "1" "0" "627" "57" "769" "Uncharacterized protein;" "Oreochromis niloticus (Nile tilapia) (Tilapia nilotica)" "" "" "" "" "GO:0005509" "IEA:InterPro;calcium ion binding" "PF00435;PF08726;PF00307" "Spectrin;4;1;EFhand_Ca_insen;2;CH" "" "" "IPR014837;IPR001589;IPR002017;IPR018159;IPR002048;IPR011992;IPR001715" "Actinin_actin-bd_CS;EF_hand_dom;EF-hand_Ca_insen;Spectrin_repeat;EF-hand-dom_pair;CH-domain;Spectrin/alpha-actinin"
"XLOC_000100" 18926.3573251935 -0.14653180765363 0.044481053884925 -3.29425215582158 0.000986839285055216 0.0344733227970138 "TCONS_00000796" "4041" "501435" "gnl|BL_ORD_ID|501435" "I3IWB2_ORENI" "1466" "3794" "0" "190" "2502" "1" "769" "1" "0" "711" "2" "771" "Uncharacterized protein;" "Oreochromis niloticus (Nile tilapia) (Tilapia nilotica)" "" "" "" "" "GO:0005509" "IEA:InterPro;calcium ion binding" "PF00435;PF08726;PF00307" "Spectrin;4;1;EFhand_Ca_insen;2;CH" "" "" "IPR014837;IPR001589;IPR002017;IPR018159;IPR002048;IPR011992;IPR001715" "Actinin_actin-bd_CS;EF_hand_dom;EF-hand_Ca_insen;Spectrin_repeat;EF-hand-dom_pair;CH-domain;Spectrin/alpha-actinin"
"XLOC_000100" 18926.3573251935 -0.14653180765363 0.044481053884925 -3.29425215582158 0.000986839285055216 0.0344733227970138 "TCONS_00000797" "4370" "501435" "gnl|BL_ORD_ID|501435" "I3IWB2_ORENI" "1363" "3526" "0" "168" "2354" "1" "767" "3" "0" "671" "42" "769" "Uncharacterized protein;" "Oreochromis niloticus (Nile tilapia) (Tilapia nilotica)" "" "" "" "" "GO:0005509" "IEA:InterPro;calcium ion binding" "PF00435;PF08726;PF00307" "Spectrin;4;1;EFhand_Ca_insen;2;CH" "" "" "IPR014837;IPR001589;IPR002017;IPR018159;IPR002048;IPR011992;IPR001715" "Actinin_actin-bd_CS;EF_hand_dom;EF-hand_Ca_insen;Spectrin_repeat;EF-hand-dom_pair;CH-domain;Spectrin/alpha-actinin"
"XLOC_000100" 18926.3573251935 -0.14653180765363 0.044481053884925 -3.29425215582158 0.000986839285055216 0.0344733227970138 "TCONS_00000798" "1297" "501435" "gnl|BL_ORD_ID|501435" "I3IWB2_ORENI" "536" "1379" "0" "256" "1275" "111" "505" "1" "0" "280" "55" "395" "Uncharacterized protein;" "Oreochromis niloticus (Nile tilapia) (Tilapia nilotica)" "" "" "" "" "GO:0005509" "IEA:InterPro;calcium ion binding" "PF00435;PF08726;PF00307" "Spectrin;4;1;EFhand_Ca_insen;2;CH" "" "" "IPR014837;IPR001589;IPR002017;IPR018159;IPR002048;IPR011992;IPR001715" "Actinin_actin-bd_CS;EF_hand_dom;EF-hand_Ca_insen;Spectrin_repeat;EF-hand-dom_pair;CH-domain;Spectrin/alpha-actinin"
"XLOC_000100" 18926.3573251935 -0.14653180765363 0.044481053884925 -3.29425215582158 0.000986839285055216 0.0344733227970138 "TCONS_00000799" "3768" "296280" "gnl|BL_ORD_ID|296280" "G3P7D6_GASAC" "737" "1901" "0" "256" "1440" "111" "505" "1" "0" "361" "0" "395" "Uncharacterized protein;" "Gasterosteus aculeatus (Three-spined stickleback)" "" "" "" "" "GO:0005509" "IEA:InterPro;calcium ion binding" "PF00435;PF08726;PF00307" "Spectrin;4;1;EFhand_Ca_insen;2;CH" "" "" "IPR014837;IPR001589;IPR002017;IPR018159;IPR002048;IPR011992;IPR001715" "Actinin_actin-bd_CS;EF_hand_dom;EF-hand_Ca_insen;Spectrin_repeat;EF-hand-dom_pair;CH-domain;Spectrin/alpha-actinin"
"XLOC_000100" 18926.3573251935 -0.14653180765363 0.044481053884925 -3.29425215582158 0.000986839285055216 0.0344733227970138 "TCONS_00000800" "4242" "501435" "gnl|BL_ORD_ID|501435" "I3IWB2_ORENI" "1235" "3193" "0" "256" "2226" "111" "767" "1" "0" "602" "0" "657" "Uncharacterized protein;" "Oreochromis niloticus (Nile tilapia) (Tilapia nilotica)" "" "" "" "" "GO:0005509" "IEA:InterPro;calcium ion binding" "PF00435;PF08726;PF00307" "Spectrin;4;1;EFhand_Ca_insen;2;CH" "" "" "IPR014837;IPR001589;IPR002017;IPR018159;IPR002048;IPR011992;IPR001715" "Actinin_actin-bd_CS;EF_hand_dom;EF-hand_Ca_insen;Spectrin_repeat;EF-hand-dom_pair;CH-domain;Spectrin/alpha-actinin"
"XLOC_000100" 18926.3573251935 -0.14653180765363 0.044481053884925 -3.29425215582158 0.000986839285055216 0.0344733227970138 "TCONS_00000801" "4054" "501435" "gnl|BL_ORD_ID|501435" "I3IWB2_ORENI" "500" "1286" "0" "1238" "2038" "501" "767" "2" "0" "239" "0" "267" "Uncharacterized protein;" "Oreochromis niloticus (Nile tilapia) (Tilapia nilotica)" "" "" "" "" "GO:0005509" "IEA:InterPro;calcium ion binding" "PF00435;PF08726;PF00307" "Spectrin;4;1;EFhand_Ca_insen;2;CH" "" "" "IPR014837;IPR001589;IPR002017;IPR018159;IPR002048;IPR011992;IPR001715" "Actinin_actin-bd_CS;EF_hand_dom;EF-hand_Ca_insen;Spectrin_repeat;EF-hand-dom_pair;CH-domain;Spectrin/alpha-actinin"
"XLOC_000114" 142.185492149214 -0.204015424618164 0.0558652479619676 -3.65192014822981 0.000260286826735685 0.0126941558679127 "TCONS_00000898" "4527" "71297" "gnl|BL_ORD_ID|71297" "B5X1Z6_SALSA" "513" "1319" "6.81671e-168" "259" "1083" "1" "268" "1" "0" "268" "7" "275" "Tetraspanin-14;" "Salmo salar (Atlantic salmon)" "GO:0016021" "IEA:UniProtKB-KW;integral component of membrane" "" "" "" "" "PF00335" "1;Tetraspannin" "" "" "IPR018499;IPR018503;IPR000301;IPR008952" "Tetraspanin/Peripherin;Tetraspanin;Tetraspanin_EC2;Tetraspanin_CS"
"XLOC_000114" 142.185492149214 -0.204015424618164 0.0558652479619676 -3.65192014822981 0.000260286826735685 0.0126941558679127 "TCONS_00000899" "4468" "71297" "gnl|BL_ORD_ID|71297" "B5X1Z6_SALSA" "509" "1309" "1.50076e-166" "221" "1024" "1" "268" "2" "0" "268" "0" "268" "Tetraspanin-14;" "Salmo salar (Atlantic salmon)" "GO:0016021" "IEA:UniProtKB-KW;integral component of membrane" "" "" "" "" "PF00335" "1;Tetraspannin" "" "" "IPR018499;IPR018503;IPR000301;IPR008952" "Tetraspanin/Peripherin;Tetraspanin;Tetraspanin_EC2;Tetraspanin_CS"
"XLOC_000114" 142.185492149214 -0.204015424618164 0.0558652479619676 -3.65192014822981 0.000260286826735685 0.0126941558679127 "TCONS_00000900" "4352" "71297" "gnl|BL_ORD_ID|71297" "B5X1Z6_SALSA" "397" "1019" "4.02987e-125" "101" "781" "1" "226" "2" "0" "213" "1" "227" "Tetraspanin-14;" "Salmo salar (Atlantic salmon)" "GO:0016021" "IEA:UniProtKB-KW;integral component of membrane" "" "" "" "" "PF00335" "1;Tetraspannin" "" "" "IPR018499;IPR018503;IPR000301;IPR008952" "Tetraspanin/Peripherin;Tetraspanin;Tetraspanin_EC2;Tetraspanin_CS"
"XLOC_000114" 142.185492149214 -0.204015424618164 0.0558652479619676 -3.65192014822981 0.000260286826735685 0.0126941558679127 "TCONS_00000901" "4294" "71297" "gnl|BL_ORD_ID|71297" "B5X1Z6_SALSA" "506" "1302" "6.55534e-166" "98" "850" "1" "268" "2" "0" "251" "17" "268" "Tetraspanin-14;" "Salmo salar (Atlantic salmon)" "GO:0016021" "IEA:UniProtKB-KW;integral component of membrane" "" "" "" "" "PF00335" "1;Tetraspannin" "" "" "IPR018499;IPR018503;IPR000301;IPR008952" "Tetraspanin/Peripherin;Tetraspanin;Tetraspanin_EC2;Tetraspanin_CS"
"XLOC_000114" 142.185492149214 -0.204015424618164 0.0558652479619676 -3.65192014822981 0.000260286826735685 0.0126941558679127 "TCONS_00000902" "4250" "71297" "gnl|BL_ORD_ID|71297" "B5X1Z6_SALSA" "476" "1224" "9.65768e-155" "90" "806" "1" "268" "3" "0" "239" "29" "268" "Tetraspanin-14;" "Salmo salar (Atlantic salmon)" "GO:0016021" "IEA:UniProtKB-KW;integral component of membrane" "" "" "" "" "PF00335" "1;Tetraspannin" "" "" "IPR018499;IPR018503;IPR000301;IPR008952" "Tetraspanin/Peripherin;Tetraspanin;Tetraspanin_EC2;Tetraspanin_CS"
"XLOC_000114" 142.185492149214 -0.204015424618164 0.0558652479619676 -3.65192014822981 0.000260286826735685 0.0126941558679127 "TCONS_00000903" "4232" "71297" "gnl|BL_ORD_ID|71297" "B5X1Z6_SALSA" "463" "1190" "8.45182e-150" "108" "788" "42" "268" "3" "0" "227" "0" "227" "Tetraspanin-14;" "Salmo salar (Atlantic salmon)" "GO:0016021" "IEA:UniProtKB-KW;integral component of membrane" "" "" "" "" "PF00335" "1;Tetraspannin" "" "" "IPR018499;IPR018503;IPR000301;IPR008952" "Tetraspanin/Peripherin;Tetraspanin;Tetraspanin_EC2;Tetraspanin_CS"
"XLOC_000114" 142.185492149214 -0.204015424618164 0.0558652479619676 -3.65192014822981 0.000260286826735685 0.0126941558679127 "TCONS_00000904" "4367" "71297" "gnl|BL_ORD_ID|71297" "B5X1Z6_SALSA" "258" "659" "1.31629e-135" "73" "522" "1" "150" "1" "0" "150" "0" "150" "Tetraspanin-14;" "Salmo salar (Atlantic salmon)" "GO:0016021" "IEA:UniProtKB-KW;integral component of membrane" "" "" "" "" "PF00335" "1;Tetraspannin" "" "" "IPR018499;IPR018503;IPR000301;IPR008952" "Tetraspanin/Peripherin;Tetraspanin;Tetraspanin_EC2;Tetraspanin_CS"
"XLOC_000114" 142.185492149214 -0.204015424618164 0.0558652479619676 -3.65192014822981 0.000260286826735685 0.0126941558679127 "TCONS_00000905" "4292" "71297" "gnl|BL_ORD_ID|71297" "B5X1Z6_SALSA" "257" "656" "3.36153e-135" "49" "447" "1" "150" "1" "0" "133" "17" "150" "Tetraspanin-14;" "Salmo salar (Atlantic salmon)" "GO:0016021" "IEA:UniProtKB-KW;integral component of membrane" "" "" "" "" "PF00335" "1;Tetraspannin" "" "" "IPR018499;IPR018503;IPR000301;IPR008952" "Tetraspanin/Peripherin;Tetraspanin;Tetraspanin_EC2;Tetraspanin_CS"
"XLOC_000114" 142.185492149214 -0.204015424618164 0.0558652479619676 -3.65192014822981 0.000260286826735685 0.0126941558679127 "TCONS_00000906" "4249" "71297" "gnl|BL_ORD_ID|71297" "B5X1Z6_SALSA" "451" "1158" "3.82464e-145" "146" "805" "49" "268" "2" "0" "220" "0" "220" "Tetraspanin-14;" "Salmo salar (Atlantic salmon)" "GO:0016021" "IEA:UniProtKB-KW;integral component of membrane" "" "" "" "" "PF00335" "1;Tetraspannin" "" "" "IPR018499;IPR018503;IPR000301;IPR008952" "Tetraspanin/Peripherin;Tetraspanin;Tetraspanin_EC2;Tetraspanin_CS"
"XLOC_000114" 142.185492149214 -0.204015424618164 0.0558652479619676 -3.65192014822981 0.000260286826735685 0.0126941558679127 "TCONS_00000907" "4281" "71297" "gnl|BL_ORD_ID|71297" "B5X1Z6_SALSA" "507" "1303" "3.23906e-166" "34" "837" "1" "268" "1" "0" "268" "0" "268" "Tetraspanin-14;" "Salmo salar (Atlantic salmon)" "GO:0016021" "IEA:UniProtKB-KW;integral component of membrane" "" "" "" "" "PF00335" "1;Tetraspannin" "" "" "IPR018499;IPR018503;IPR000301;IPR008952" "Tetraspanin/Peripherin;Tetraspanin;Tetraspanin_EC2;Tetraspanin_CS"
"XLOC_000114" 142.185492149214 -0.204015424618164 0.0558652479619676 -3.65192014822981 0.000260286826735685 0.0126941558679127 "TCONS_00000908" "4272" "71297" "gnl|BL_ORD_ID|71297" "B5X1Z6_SALSA" "507" "1303" "3.06188e-166" "25" "828" "1" "268" "1" "0" "268" "0" "268" "Tetraspanin-14;" "Salmo salar (Atlantic salmon)" "GO:0016021" "IEA:UniProtKB-KW;integral component of membrane" "" "" "" "" "PF00335" "1;Tetraspannin" "" "" "IPR018499;IPR018503;IPR000301;IPR008952" "Tetraspanin/Peripherin;Tetraspanin;Tetraspanin_EC2;Tetraspanin_CS"
"XLOC_000114" 142.185492149214 -0.204015424618164 0.0558652479619676 -3.65192014822981 0.000260286826735685 0.0126941558679127 "TCONS_00000909" "4309" "71297" "gnl|BL_ORD_ID|71297" "B5X1Z6_SALSA" "507" "1303" "3.83075e-166" "62" "865" "1" "268" "2" "0" "268" "0" "268" "Tetraspanin-14;" "Salmo salar (Atlantic salmon)" "GO:0016021" "IEA:UniProtKB-KW;integral component of membrane" "" "" "" "" "PF00335" "1;Tetraspannin" "" "" "IPR018499;IPR018503;IPR000301;IPR008952" "Tetraspanin/Peripherin;Tetraspanin;Tetraspanin_EC2;Tetraspanin_CS"
"XLOC_000114" 142.185492149214 -0.204015424618164 0.0558652479619676 -3.65192014822981 0.000260286826735685 0.0126941558679127 "TCONS_00000910" "4231" "71297" "gnl|BL_ORD_ID|71297" "B5X1Z6_SALSA" "463" "1191" "6.18217e-150" "107" "787" "42" "268" "2" "0" "227" "0" "227" "Tetraspanin-14;" "Salmo salar (Atlantic salmon)" "GO:0016021" "IEA:UniProtKB-KW;integral component of membrane" "" "" "" "" "PF00335" "1;Tetraspannin" "" "" "IPR018499;IPR018503;IPR000301;IPR008952" "Tetraspanin/Peripherin;Tetraspanin;Tetraspanin_EC2;Tetraspanin_CS"
"XLOC_000114" 142.185492149214 -0.204015424618164 0.0558652479619676 -3.65192014822981 0.000260286826735685 0.0126941558679127 "TCONS_00000911" "4217" "71297" "gnl|BL_ORD_ID|71297" "B5X1Z6_SALSA" "464" "1192" "3.52157e-150" "93" "773" "42" "268" "3" "0" "227" "0" "227" "Tetraspanin-14;" "Salmo salar (Atlantic salmon)" "GO:0016021" "IEA:UniProtKB-KW;integral component of membrane" "" "" "" "" "PF00335" "1;Tetraspannin" "" "" "IPR018499;IPR018503;IPR000301;IPR008952" "Tetraspanin/Peripherin;Tetraspanin;Tetraspanin_EC2;Tetraspanin_CS"
"XLOC_000244" 104.392547260799 -0.916848591626246 0.124509803245951 -7.36366589396297 1.789271914955e-13 1.13758655131176e-10 "TCONS_00001764" "3363" "94283" "gnl|BL_ORD_ID|94283" "C0H9N5_SALSA" "597" "1537" "0" "881" "1906" "149" "490" "2" "0" "342" "0" "342" "Monocarboxylate transporter 9;" "Salmo salar (Atlantic salmon)" "GO:0016021" "IEA:InterPro;integral component of membrane" "GO:0055085" "IEA:InterPro;transmembrane transport" "" "" "PF07690" "2;MFS_1" "" "" "IPR020846;IPR011701;IPR016196" "MFS_dom;MFS_dom_general_subst_transpt;MFS"
"XLOC_000244" 104.392547260799 -0.916848591626246 0.124509803245951 -7.36366589396297 1.789271914955e-13 1.13758655131176e-10 "TCONS_00001765" "3298" "94283" "gnl|BL_ORD_ID|94283" "C0H9N5_SALSA" "894" "2308" "0" "372" "1841" "1" "490" "3" "0" "490" "0" "490" "Monocarboxylate transporter 9;" "Salmo salar (Atlantic salmon)" "GO:0016021" "IEA:InterPro;integral component of membrane" "GO:0055085" "IEA:InterPro;transmembrane transport" "" "" "PF07690" "2;MFS_1" "" "" "IPR020846;IPR011701;IPR016196" "MFS_dom;MFS_dom_general_subst_transpt;MFS"
"XLOC_000244" 104.392547260799 -0.916848591626246 0.124509803245951 -7.36366589396297 1.789271914955e-13 1.13758655131176e-10 "TCONS_00001766" "2915" "94283" "gnl|BL_ORD_ID|94283" "C0H9N5_SALSA" "595" "1533" "0" "438" "1463" "149" "490" "3" "0" "342" "0" "342" "Monocarboxylate transporter 9;" "Salmo salar (Atlantic salmon)" "GO:0016021" "IEA:InterPro;integral component of membrane" "GO:0055085" "IEA:InterPro;transmembrane transport" "" "" "PF07690" "2;MFS_1" "" "" "IPR020846;IPR011701;IPR016196" "MFS_dom;MFS_dom_general_subst_transpt;MFS"
"XLOC_000244" 104.392547260799 -0.916848591626246 0.124509803245951 -7.36366589396297 1.789271914955e-13 1.13758655131176e-10 "TCONS_00001767" "2870" "94283" "gnl|BL_ORD_ID|94283" "C0H9N5_SALSA" "753" "1942" "0" "156" "1418" "70" "490" "3" "0" "421" "0" "421" "Monocarboxylate transporter 9;" "Salmo salar (Atlantic salmon)" "GO:0016021" "IEA:InterPro;integral component of membrane" "GO:0055085" "IEA:InterPro;transmembrane transport" "" "" "PF07690" "2;MFS_1" "" "" "IPR020846;IPR011701;IPR016196" "MFS_dom;MFS_dom_general_subst_transpt;MFS"
"XLOC_000244" 104.392547260799 -0.916848591626246 0.124509803245951 -7.36366589396297 1.789271914955e-13 1.13758655131176e-10 "TCONS_00001768" "2990" "94283" "gnl|BL_ORD_ID|94283" "C0H9N5_SALSA" "894" "2308" "0" "69" "1538" "1" "490" "3" "0" "490" "0" "490" "Monocarboxylate transporter 9;" "Salmo salar (Atlantic salmon)" "GO:0016021" "IEA:InterPro;integral component of membrane" "GO:0055085" "IEA:InterPro;transmembrane transport" "" "" "PF07690" "2;MFS_1" "" "" "IPR020846;IPR011701;IPR016196" "MFS_dom;MFS_dom_general_subst_transpt;MFS"
"XLOC_000244" 104.392547260799 -0.916848591626246 0.124509803245951 -7.36366589396297 1.789271914955e-13 1.13758655131176e-10 "TCONS_00001769" "3128" "94283" "gnl|BL_ORD_ID|94283" "C0H9N5_SALSA" "597" "1537" "0" "651" "1676" "149" "490" "3" "0" "342" "0" "342" "Monocarboxylate transporter 9;" "Salmo salar (Atlantic salmon)" "GO:0016021" "IEA:InterPro;integral component of membrane" "GO:0055085" "IEA:InterPro;transmembrane transport" "" "" "PF07690" "2;MFS_1" "" "" "IPR020846;IPR011701;IPR016196" "MFS_dom;MFS_dom_general_subst_transpt;MFS"
"XLOC_000244" 104.392547260799 -0.916848591626246 0.124509803245951 -7.36366589396297 1.789271914955e-13 1.13758655131176e-10 "TCONS_00001770" "3045" "94283" "gnl|BL_ORD_ID|94283" "C0H9N5_SALSA" "894" "2308" "0" "124" "1593" "1" "490" "1" "0" "490" "0" "490" "Monocarboxylate transporter 9;" "Salmo salar (Atlantic salmon)" "GO:0016021" "IEA:InterPro;integral component of membrane" "GO:0055085" "IEA:InterPro;transmembrane transport" "" "" "PF07690" "2;MFS_1" "" "" "IPR020846;IPR011701;IPR016196" "MFS_dom;MFS_dom_general_subst_transpt;MFS"
"XLOC_000244" 104.392547260799 -0.916848591626246 0.124509803245951 -7.36366589396297 1.789271914955e-13 1.13758655131176e-10 "TCONS_00001771" "3412" "94283" "gnl|BL_ORD_ID|94283" "C0H9N5_SALSA" "646" "1666" "0" "857" "1960" "123" "490" "2" "0" "368" "0" "368" "Monocarboxylate transporter 9;" "Salmo salar (Atlantic salmon)" "GO:0016021" "IEA:InterPro;integral component of membrane" "GO:0055085" "IEA:InterPro;transmembrane transport" "" "" "PF07690" "2;MFS_1" "" "" "IPR020846;IPR011701;IPR016196" "MFS_dom;MFS_dom_general_subst_transpt;MFS"
"XLOC_000244" 104.392547260799 -0.916848591626246 0.124509803245951 -7.36366589396297 1.789271914955e-13 1.13758655131176e-10 "TCONS_00001772" "3505" "94283" "gnl|BL_ORD_ID|94283" "C0H9N5_SALSA" "597" "1537" "0" "1028" "2053" "149" "490" "2" "0" "342" "0" "342" "Monocarboxylate transporter 9;" "Salmo salar (Atlantic salmon)" "GO:0016021" "IEA:InterPro;integral component of membrane" "GO:0055085" "IEA:InterPro;transmembrane transport" "" "" "PF07690" "2;MFS_1" "" "" "IPR020846;IPR011701;IPR016196" "MFS_dom;MFS_dom_general_subst_transpt;MFS"
"XLOC_000244" 104.392547260799 -0.916848591626246 0.124509803245951 -7.36366589396297 1.789271914955e-13 1.13758655131176e-10 "TCONS_00001773" "3740" "94283" "gnl|BL_ORD_ID|94283" "C0H9N5_SALSA" "595" "1533" "0" "1263" "2288" "149" "490" "3" "0" "342" "0" "342" "Monocarboxylate transporter 9;" "Salmo salar (Atlantic salmon)" "GO:0016021" "IEA:InterPro;integral component of membrane" "GO:0055085" "IEA:InterPro;transmembrane transport" "" "" "PF07690" "2;MFS_1" "" "" "IPR020846;IPR011701;IPR016196" "MFS_dom;MFS_dom_general_subst_transpt;MFS"
"XLOC_000244" 104.392547260799 -0.916848591626246 0.124509803245951 -7.36366589396297 1.789271914955e-13 1.13758655131176e-10 "TCONS_00001774" "3547" "94283" "gnl|BL_ORD_ID|94283" "C0H9N5_SALSA" "894" "2308" "0" "626" "2095" "1" "490" "2" "0" "490" "0" "490" "Monocarboxylate transporter 9;" "Salmo salar (Atlantic salmon)" "GO:0016021" "IEA:InterPro;integral component of membrane" "GO:0055085" "IEA:InterPro;transmembrane transport" "" "" "PF07690" "2;MFS_1" "" "" "IPR020846;IPR011701;IPR016196" "MFS_dom;MFS_dom_general_subst_transpt;MFS"
"XLOC_000244" 104.392547260799 -0.916848591626246 0.124509803245951 -7.36366589396297 1.789271914955e-13 1.13758655131176e-10 "TCONS_00001775" "3251" "94283" "gnl|BL_ORD_ID|94283" "C0H9N5_SALSA" "894" "2308" "0" "330" "1799" "1" "490" "3" "0" "490" "0" "490" "Monocarboxylate transporter 9;" "Salmo salar (Atlantic salmon)" "GO:0016021" "IEA:InterPro;integral component of membrane" "GO:0055085" "IEA:InterPro;transmembrane transport" "" "" "PF07690" "2;MFS_1" "" "" "IPR020846;IPR011701;IPR016196" "MFS_dom;MFS_dom_general_subst_transpt;MFS"
"XLOC_000244" 104.392547260799 -0.916848591626246 0.124509803245951 -7.36366589396297 1.789271914955e-13 1.13758655131176e-10 "TCONS_00001776" "3874" "94283" "gnl|BL_ORD_ID|94283" "C0H9N5_SALSA" "510" "1312" "2.96812e-165" "1116" "1976" "149" "435" "3" "0" "287" "0" "287" "Monocarboxylate transporter 9;" "Salmo salar (Atlantic salmon)" "GO:0016021" "IEA:InterPro;integral component of membrane" "GO:0055085" "IEA:InterPro;transmembrane transport" "" "" "PF07690" "2;MFS_1" "" "" "IPR020846;IPR011701;IPR016196" "MFS_dom;MFS_dom_general_subst_transpt;MFS"
"XLOC_000244" 104.392547260799 -0.916848591626246 0.124509803245951 -7.36366589396297 1.789271914955e-13 1.13758655131176e-10 "TCONS_00001777" "3544" "94283" "gnl|BL_ORD_ID|94283" "C0H9N5_SALSA" "808" "2085" "0" "342" "1646" "1" "435" "3" "0" "435" "0" "435" "Monocarboxylate transporter 9;" "Salmo salar (Atlantic salmon)" "GO:0016021" "IEA:InterPro;integral component of membrane" "GO:0055085" "IEA:InterPro;transmembrane transport" "" "" "PF07690" "2;MFS_1" "" "" "IPR020846;IPR011701;IPR016196" "MFS_dom;MFS_dom_general_subst_transpt;MFS"
"XLOC_000244" 104.392547260799 -0.916848591626246 0.124509803245951 -7.36366589396297 1.789271914955e-13 1.13758655131176e-10 "TCONS_00001778" "3593" "94283" "gnl|BL_ORD_ID|94283" "C0H9N5_SALSA" "595" "1533" "0" "1116" "2141" "149" "490" "3" "0" "342" "0" "342" "Monocarboxylate transporter 9;" "Salmo salar (Atlantic salmon)" "GO:0016021" "IEA:InterPro;integral component of membrane" "GO:0055085" "IEA:InterPro;transmembrane transport" "" "" "PF07690" "2;MFS_1" "" "" "IPR020846;IPR011701;IPR016196" "MFS_dom;MFS_dom_general_subst_transpt;MFS"
"XLOC_000244" 104.392547260799 -0.916848591626246 0.124509803245951 -7.36366589396297 1.789271914955e-13 1.13758655131176e-10 "TCONS_00001779" "3362" "94283" "gnl|BL_ORD_ID|94283" "C0H9N5_SALSA" "595" "1533" "0" "885" "1910" "149" "490" "3" "0" "342" "0" "342" "Monocarboxylate transporter 9;" "Salmo salar (Atlantic salmon)" "GO:0016021" "IEA:InterPro;integral component of membrane" "GO:0055085" "IEA:InterPro;transmembrane transport" "" "" "PF07690" "2;MFS_1" "" "" "IPR020846;IPR011701;IPR016196" "MFS_dom;MFS_dom_general_subst_transpt;MFS"
"XLOC_000244" 104.392547260799 -0.916848591626246 0.124509803245951 -7.36366589396297 1.789271914955e-13 1.13758655131176e-10 "TCONS_00001780" "3132" "94283" "gnl|BL_ORD_ID|94283" "C0H9N5_SALSA" "597" "1537" "0" "655" "1680" "149" "490" "1" "0" "342" "0" "342" "Monocarboxylate transporter 9;" "Salmo salar (Atlantic salmon)" "GO:0016021" "IEA:InterPro;integral component of membrane" "GO:0055085" "IEA:InterPro;transmembrane transport" "" "" "PF07690" "2;MFS_1" "" "" "IPR020846;IPR011701;IPR016196" "MFS_dom;MFS_dom_general_subst_transpt;MFS"
"XLOC_000244" 104.392547260799 -0.916848591626246 0.124509803245951 -7.36366589396297 1.789271914955e-13 1.13758655131176e-10 "TCONS_00001781" "3078" "94283" "gnl|BL_ORD_ID|94283" "C0H9N5_SALSA" "894" "2308" "0" "157" "1626" "1" "490" "1" "0" "490" "0" "490" "Monocarboxylate transporter 9;" "Salmo salar (Atlantic salmon)" "GO:0016021" "IEA:InterPro;integral component of membrane" "GO:0055085" "IEA:InterPro;transmembrane transport" "" "" "PF07690" "2;MFS_1" "" "" "IPR020846;IPR011701;IPR016196" "MFS_dom;MFS_dom_general_subst_transpt;MFS"
"XLOC_000457" 1356.66663378501 0.16384854113537 0.0473869220070166 3.45767427373968 0.000544859711799779 0.0223622704251346 "TCONS_00002370" "1093" "772931" "gnl|BL_ORD_ID|772931" "Q7SXT6_DANRE" "504" "1296" "5.06756e-176" "216" "944" "1" "243" "3" "0" "239" "0" "243" "Musashi homolog 2b (Drosophila);Musashi homolog 2b (Drosophila);Uncharacterized protein;" "Danio rerio (Zebrafish) (Brachydanio rerio)" "" "" "" "" "GO:0000166;GO:0003676" "IEA:InterPro;nucleotide binding;nucleic acid binding" "PF00076" "RRM_1;2" "dre:394084" "-" "IPR000504;IPR012677" "Nucleotide-bd_a/b_plait;RRM_dom"
"XLOC_000457" 1356.66663378501 0.16384854113537 0.0473869220070166 3.45767427373968 0.000544859711799779 0.0223622704251346 "TCONS_00002371" "6488" "83704" "gnl|BL_ORD_ID|83704" "B7ZQK5_XENLA" "446" "1146" "0" "216" "866" "1" "217" "3" "0" "210" "0" "217" "Ribonucleoprotein;" "Xenopus laevis (African clawed frog)" "GO:0030529;GO:0019013" "viral nucleocapsid;IEA:UniProtKB-KW;ribonucleoprotein complex" "" "" "GO:0000166;GO:0003676" "IEA:InterPro;nucleotide binding;nucleic acid binding" "PF00076" "RRM_1;2" "" "" "IPR000504;IPR012677" "Nucleotide-bd_a/b_plait;RRM_dom"
"XLOC_000457" 1356.66663378501 0.16384854113537 0.0473869220070166 3.45767427373968 0.000544859711799779 0.0223622704251346 "TCONS_00002372" "6295" "71825" "gnl|BL_ORD_ID|71825" "B5X3L6_SALSA" "614" "1582" "0" "216" "1226" "1" "356" "3" "0" "335" "19" "356" "RNA-binding protein Musashi homolog 2;" "Salmo salar (Atlantic salmon)" "" "" "" "" "GO:0000166;GO:0003676" "IEA:InterPro;nucleotide binding;nucleic acid binding" "PF00076" "RRM_1;2" "" "" "IPR000504;IPR012677" "Nucleotide-bd_a/b_plait;RRM_dom"
"XLOC_000457" 1356.66663378501 0.16384854113537 0.0473869220070166 3.45767427373968 0.000544859711799779 0.0223622704251346 "TCONS_00002373" "6309" "71825" "gnl|BL_ORD_ID|71825" "B5X3L6_SALSA" "627" "1616" "0" "216" "1199" "1" "366" "3" "0" "324" "38" "366" "RNA-binding protein Musashi homolog 2;" "Salmo salar (Atlantic salmon)" "" "" "" "" "GO:0000166;GO:0003676" "IEA:InterPro;nucleotide binding;nucleic acid binding" "PF00076" "RRM_1;2" "" "" "IPR000504;IPR012677" "Nucleotide-bd_a/b_plait;RRM_dom"
"XLOC_000457" 1356.66663378501 0.16384854113537 0.0473869220070166 3.45767427373968 0.000544859711799779 0.0223622704251346 "TCONS_00002374" "6306" "71825" "gnl|BL_ORD_ID|71825" "B5X3L6_SALSA" "627" "1616" "0" "216" "1199" "1" "366" "3" "0" "324" "38" "366" "RNA-binding protein Musashi homolog 2;" "Salmo salar (Atlantic salmon)" "" "" "" "" "GO:0000166;GO:0003676" "IEA:InterPro;nucleotide binding;nucleic acid binding" "PF00076" "RRM_1;2" "" "" "IPR000504;IPR012677" "Nucleotide-bd_a/b_plait;RRM_dom"
"XLOC_000457" 1356.66663378501 0.16384854113537 0.0473869220070166 3.45767427373968 0.000544859711799779 0.0223622704251346 "TCONS_00002375" "6534" "772931" "gnl|BL_ORD_ID|772931" "Q7SXT6_DANRE" "703" "1813" "0" "216" "1424" "1" "408" "3" "0" "376" "5" "408" "Musashi homolog 2b (Drosophila);Musashi homolog 2b (Drosophila);Uncharacterized protein;" "Danio rerio (Zebrafish) (Brachydanio rerio)" "" "" "" "" "GO:0000166;GO:0003676" "IEA:InterPro;nucleotide binding;nucleic acid binding" "PF00076" "RRM_1;2" "dre:394084" "-" "IPR000504;IPR012677" "Nucleotide-bd_a/b_plait;RRM_dom"
"XLOC_000457" 1356.66663378501 0.16384854113537 0.0473869220070166 3.45767427373968 0.000544859711799779 0.0223622704251346 "TCONS_00002376" "5949" "772931" "gnl|BL_ORD_ID|772931" "Q7SXT6_DANRE" "714" "1842" "0" "216" "1436" "1" "408" "3" "0" "379" "1" "408" "Musashi homolog 2b (Drosophila);Musashi homolog 2b (Drosophila);Uncharacterized protein;" "Danio rerio (Zebrafish) (Brachydanio rerio)" "" "" "" "" "GO:0000166;GO:0003676" "IEA:InterPro;nucleotide binding;nucleic acid binding" "PF00076" "RRM_1;2" "dre:394084" "-" "IPR000504;IPR012677" "Nucleotide-bd_a/b_plait;RRM_dom"
"XLOC_000457" 1356.66663378501 0.16384854113537 0.0473869220070166 3.45767427373968 0.000544859711799779 0.0223622704251346 "TCONS_00002377" "6368" "71825" "gnl|BL_ORD_ID|71825" "B5X3L6_SALSA" "468" "1202" "0" "216" "893" "1" "226" "3" "0" "222" "0" "226" "RNA-binding protein Musashi homolog 2;" "Salmo salar (Atlantic salmon)" "" "" "" "" "GO:0000166;GO:0003676" "IEA:InterPro;nucleotide binding;nucleic acid binding" "PF00076" "RRM_1;2" "" "" "IPR000504;IPR012677" "Nucleotide-bd_a/b_plait;RRM_dom"
"XLOC_000457" 1356.66663378501 0.16384854113537 0.0473869220070166 3.45767427373968 0.000544859711799779 0.0223622704251346 "TCONS_00002378" "6491" "772931" "gnl|BL_ORD_ID|772931" "Q7SXT6_DANRE" "610" "1572" "0" "216" "1184" "1" "343" "3" "0" "305" "20" "343" "Musashi homolog 2b (Drosophila);Musashi homolog 2b (Drosophila);Uncharacterized protein;" "Danio rerio (Zebrafish) (Brachydanio rerio)" "" "" "" "" "GO:0000166;GO:0003676" "IEA:InterPro;nucleotide binding;nucleic acid binding" "PF00076" "RRM_1;2" "dre:394084" "-" "IPR000504;IPR012677" "Nucleotide-bd_a/b_plait;RRM_dom"
"XLOC_000457" 1356.66663378501 0.16384854113537 0.0473869220070166 3.45767427373968 0.000544859711799779 0.0223622704251346 "TCONS_00002379" "6363" "71825" "gnl|BL_ORD_ID|71825" "B5X3L6_SALSA" "639" "1648" "0" "216" "1256" "1" "366" "3" "0" "347" "19" "366" "RNA-binding protein Musashi homolog 2;" "Salmo salar (Atlantic salmon)" "" "" "" "" "GO:0000166;GO:0003676" "IEA:InterPro;nucleotide binding;nucleic acid binding" "PF00076" "RRM_1;2" "" "" "IPR000504;IPR012677" "Nucleotide-bd_a/b_plait;RRM_dom"
"XLOC_000457" 1356.66663378501 0.16384854113537 0.0473869220070166 3.45767427373968 0.000544859711799779 0.0223622704251346 "TCONS_00002380" "6545" "579708" "gnl|BL_ORD_ID|579708" "K7FN55_PELSI" "450" "1156" "0" "216" "866" "1" "217" "3" "0" "212" "0" "217" "Uncharacterized protein;" "Pelodiscus sinensis (Chinese softshell turtle) (Trionyx sinensis)" "" "" "" "" "GO:0000166;GO:0003676" "IEA:InterPro;nucleotide binding;nucleic acid binding" "PF00076" "RRM_1;2" "" "" "IPR000504;IPR012677" "Nucleotide-bd_a/b_plait;RRM_dom"
"XLOC_000457" 1356.66663378501 0.16384854113537 0.0473869220070166 3.45767427373968 0.000544859711799779 0.0223622704251346 "TCONS_00002381" "6475" "772931" "gnl|BL_ORD_ID|772931" "Q7SXT6_DANRE" "687" "1772" "0" "216" "1406" "1" "398" "3" "0" "367" "1" "398" "Musashi homolog 2b (Drosophila);Musashi homolog 2b (Drosophila);Uncharacterized protein;" "Danio rerio (Zebrafish) (Brachydanio rerio)" "" "" "" "" "GO:0000166;GO:0003676" "IEA:InterPro;nucleotide binding;nucleic acid binding" "PF00076" "RRM_1;2" "dre:394084" "-" "IPR000504;IPR012677" "Nucleotide-bd_a/b_plait;RRM_dom"
"XLOC_000457" 1356.66663378501 0.16384854113537 0.0473869220070166 3.45767427373968 0.000544859711799779 0.0223622704251346 "TCONS_00002382" "6600" "772931" "gnl|BL_ORD_ID|772931" "Q7SXT6_DANRE" "701" "1809" "0" "216" "1493" "1" "408" "3" "0" "379" "20" "427" "Musashi homolog 2b (Drosophila);Musashi homolog 2b (Drosophila);Uncharacterized protein;" "Danio rerio (Zebrafish) (Brachydanio rerio)" "" "" "" "" "GO:0000166;GO:0003676" "IEA:InterPro;nucleotide binding;nucleic acid binding" "PF00076" "RRM_1;2" "dre:394084" "-" "IPR000504;IPR012677" "Nucleotide-bd_a/b_plait;RRM_dom"
"XLOC_000457" 1356.66663378501 0.16384854113537 0.0473869220070166 3.45767427373968 0.000544859711799779 0.0223622704251346 "TCONS_00002383" "6489" "772931" "gnl|BL_ORD_ID|772931" "Q7SXT6_DANRE" "718" "1852" "0" "216" "1379" "1" "408" "3" "0" "360" "20" "408" "Musashi homolog 2b (Drosophila);Musashi homolog 2b (Drosophila);Uncharacterized protein;" "Danio rerio (Zebrafish) (Brachydanio rerio)" "" "" "" "" "GO:0000166;GO:0003676" "IEA:InterPro;nucleotide binding;nucleic acid binding" "PF00076" "RRM_1;2" "dre:394084" "-" "IPR000504;IPR012677" "Nucleotide-bd_a/b_plait;RRM_dom"
"XLOC_000457" 1356.66663378501 0.16384854113537 0.0473869220070166 3.45767427373968 0.000544859711799779 0.0223622704251346 "TCONS_00002384" "6418" "772931" "gnl|BL_ORD_ID|772931" "Q7SXT6_DANRE" "692" "1784" "0" "216" "1349" "1" "398" "3" "0" "348" "20" "398" "Musashi homolog 2b (Drosophila);Musashi homolog 2b (Drosophila);Uncharacterized protein;" "Danio rerio (Zebrafish) (Brachydanio rerio)" "" "" "" "" "GO:0000166;GO:0003676" "IEA:InterPro;nucleotide binding;nucleic acid binding" "PF00076" "RRM_1;2" "dre:394084" "-" "IPR000504;IPR012677" "Nucleotide-bd_a/b_plait;RRM_dom"
"XLOC_000457" 1356.66663378501 0.16384854113537 0.0473869220070166 3.45767427373968 0.000544859711799779 0.0223622704251346 "TCONS_00002385" "6474" "772931" "gnl|BL_ORD_ID|772931" "Q7SXT6_DANRE" "708" "1825" "0" "216" "1367" "1" "408" "3" "0" "357" "24" "408" "Musashi homolog 2b (Drosophila);Musashi homolog 2b (Drosophila);Uncharacterized protein;" "Danio rerio (Zebrafish) (Brachydanio rerio)" "" "" "" "" "GO:0000166;GO:0003676" "IEA:InterPro;nucleotide binding;nucleic acid binding" "PF00076" "RRM_1;2" "dre:394084" "-" "IPR000504;IPR012677" "Nucleotide-bd_a/b_plait;RRM_dom"
"XLOC_000457" 1356.66663378501 0.16384854113537 0.0473869220070166 3.45767427373968 0.000544859711799779 0.0223622704251346 "TCONS_00002386" "6366" "71825" "gnl|BL_ORD_ID|71825" "B5X3L6_SALSA" "639" "1648" "0" "216" "1256" "1" "366" "3" "0" "347" "19" "366" "RNA-binding protein Musashi homolog 2;" "Salmo salar (Atlantic salmon)" "" "" "" "" "GO:0000166;GO:0003676" "IEA:InterPro;nucleotide binding;nucleic acid binding" "PF00076" "RRM_1;2" "" "" "IPR000504;IPR012677" "Nucleotide-bd_a/b_plait;RRM_dom"
"XLOC_000457" 1356.66663378501 0.16384854113537 0.0473869220070166 3.45767427373968 0.000544859711799779 0.0223622704251346 "TCONS_00002387" "6543" "772931" "gnl|BL_ORD_ID|772931" "Q7SXT6_DANRE" "714" "1842" "0" "216" "1436" "1" "408" "3" "0" "379" "1" "408" "Musashi homolog 2b (Drosophila);Musashi homolog 2b (Drosophila);Uncharacterized protein;" "Danio rerio (Zebrafish) (Brachydanio rerio)" "" "" "" "" "GO:0000166;GO:0003676" "IEA:InterPro;nucleotide binding;nucleic acid binding" "PF00076" "RRM_1;2" "dre:394084" "-" "IPR000504;IPR012677" "Nucleotide-bd_a/b_plait;RRM_dom"
"XLOC_000457" 1356.66663378501 0.16384854113537 0.0473869220070166 3.45767427373968 0.000544859711799779 0.0223622704251346 "TCONS_00002388" "6543" "772931" "gnl|BL_ORD_ID|772931" "Q7SXT6_DANRE" "706" "1821" "0" "216" "1436" "1" "408" "3" "0" "360" "39" "427" "Musashi homolog 2b (Drosophila);Musashi homolog 2b (Drosophila);Uncharacterized protein;" "Danio rerio (Zebrafish) (Brachydanio rerio)" "" "" "" "" "GO:0000166;GO:0003676" "IEA:InterPro;nucleotide binding;nucleic acid binding" "PF00076" "RRM_1;2" "dre:394084" "-" "IPR000504;IPR012677" "Nucleotide-bd_a/b_plait;RRM_dom"
"XLOC_000457" 1356.66663378501 0.16384854113537 0.0473869220070166 3.45767427373968 0.000544859711799779 0.0223622704251346 "TCONS_00002389" "6420" "71825" "gnl|BL_ORD_ID|71825" "B5X3L6_SALSA" "691" "1781" "0" "216" "1313" "1" "366" "3" "0" "366" "0" "366" "RNA-binding protein Musashi homolog 2;" "Salmo salar (Atlantic salmon)" "" "" "" "" "GO:0000166;GO:0003676" "IEA:InterPro;nucleotide binding;nucleic acid binding" "PF00076" "RRM_1;2" "" "" "IPR000504;IPR012677" "Nucleotide-bd_a/b_plait;RRM_dom"
"XLOC_000457" 1356.66663378501 0.16384854113537 0.0473869220070166 3.45767427373968 0.000544859711799779 0.0223622704251346 "TCONS_00002390" "6486" "772931" "gnl|BL_ORD_ID|772931" "Q7SXT6_DANRE" "718" "1852" "0" "216" "1379" "1" "408" "3" "0" "360" "20" "408" "Musashi homolog 2b (Drosophila);Musashi homolog 2b (Drosophila);Uncharacterized protein;" "Danio rerio (Zebrafish) (Brachydanio rerio)" "" "" "" "" "GO:0000166;GO:0003676" "IEA:InterPro;nucleotide binding;nucleic acid binding" "PF00076" "RRM_1;2" "dre:394084" "-" "IPR000504;IPR012677" "Nucleotide-bd_a/b_plait;RRM_dom"
"XLOC_000457" 1356.66663378501 0.16384854113537 0.0473869220070166 3.45767427373968 0.000544859711799779 0.0223622704251346 "TCONS_00002391" "6354" "71825" "gnl|BL_ORD_ID|71825" "B5X3L6_SALSA" "626" "1612" "0" "216" "1244" "1" "366" "3" "0" "343" "23" "366" "RNA-binding protein Musashi homolog 2;" "Salmo salar (Atlantic salmon)" "" "" "" "" "GO:0000166;GO:0003676" "IEA:InterPro;nucleotide binding;nucleic acid binding" "PF00076" "RRM_1;2" "" "" "IPR000504;IPR012677" "Nucleotide-bd_a/b_plait;RRM_dom"
"XLOC_000457" 1356.66663378501 0.16384854113537 0.0473869220070166 3.45767427373968 0.000544859711799779 0.0223622704251346 "TCONS_00002392" "5889" "772931" "gnl|BL_ORD_ID|772931" "Q7SXT6_DANRE" "718" "1852" "0" "216" "1379" "1" "408" "3" "0" "360" "20" "408" "Musashi homolog 2b (Drosophila);Musashi homolog 2b (Drosophila);Uncharacterized protein;" "Danio rerio (Zebrafish) (Brachydanio rerio)" "" "" "" "" "GO:0000166;GO:0003676" "IEA:InterPro;nucleotide binding;nucleic acid binding" "PF00076" "RRM_1;2" "dre:394084" "-" "IPR000504;IPR012677" "Nucleotide-bd_a/b_plait;RRM_dom"
"XLOC_000457" 1356.66663378501 0.16384854113537 0.0473869220070166 3.45767427373968 0.000544859711799779 0.0223622704251346 "TCONS_00002393" "6291" "364888" "gnl|BL_ORD_ID|364888" "H2M148_ORYLA" "516" "1327" "5.9097e-165" "216" "1181" "1" "328" "3" "0" "265" "6" "328" "Uncharacterized protein;" "Oryzias latipes (Medaka fish) (Japanese ricefish)" "" "" "" "" "GO:0000166;GO:0003676" "IEA:InterPro;nucleotide binding;nucleic acid binding" "PF00076" "RRM_1;2" "" "" "IPR000504;IPR012677" "Nucleotide-bd_a/b_plait;RRM_dom"
"XLOC_000457" 1356.66663378501 0.16384854113537 0.0473869220070166 3.45767427373968 0.000544859711799779 0.0223622704251346 "TCONS_00002394" "6531" "772931" "gnl|BL_ORD_ID|772931" "Q7SXT6_DANRE" "703" "1813" "0" "216" "1424" "1" "408" "3" "0" "376" "5" "408" "Musashi homolog 2b (Drosophila);Musashi homolog 2b (Drosophila);Uncharacterized protein;" "Danio rerio (Zebrafish) (Brachydanio rerio)" "" "" "" "" "GO:0000166;GO:0003676" "IEA:InterPro;nucleotide binding;nucleic acid binding" "PF00076" "RRM_1;2" "dre:394084" "-" "IPR000504;IPR012677" "Nucleotide-bd_a/b_plait;RRM_dom"
"XLOC_000457" 1356.66663378501 0.16384854113537 0.0473869220070166 3.45767427373968 0.000544859711799779 0.0223622704251346 "TCONS_00002395" "6415" "772931" "gnl|BL_ORD_ID|772931" "Q7SXT6_DANRE" "691" "1781" "0" "216" "1340" "1" "395" "3" "0" "347" "20" "395" "Musashi homolog 2b (Drosophila);Musashi homolog 2b (Drosophila);Uncharacterized protein;" "Danio rerio (Zebrafish) (Brachydanio rerio)" "" "" "" "" "GO:0000166;GO:0003676" "IEA:InterPro;nucleotide binding;nucleic acid binding" "PF00076" "RRM_1;2" "dre:394084" "-" "IPR000504;IPR012677" "Nucleotide-bd_a/b_plait;RRM_dom"
"XLOC_000457" 1356.66663378501 0.16384854113537 0.0473869220070166 3.45767427373968 0.000544859711799779 0.0223622704251346 "TCONS_00002396" "6546" "772931" "gnl|BL_ORD_ID|772931" "Q7SXT6_DANRE" "714" "1842" "0" "216" "1436" "1" "408" "3" "0" "379" "1" "408" "Musashi homolog 2b (Drosophila);Musashi homolog 2b (Drosophila);Uncharacterized protein;" "Danio rerio (Zebrafish) (Brachydanio rerio)" "" "" "" "" "GO:0000166;GO:0003676" "IEA:InterPro;nucleotide binding;nucleic acid binding" "PF00076" "RRM_1;2" "dre:394084" "-" "IPR000504;IPR012677" "Nucleotide-bd_a/b_plait;RRM_dom"
"XLOC_000457" 1356.66663378501 0.16384854113537 0.0473869220070166 3.45767427373968 0.000544859711799779 0.0223622704251346 "TCONS_00002397" "6351" "71825" "gnl|BL_ORD_ID|71825" "B5X3L6_SALSA" "626" "1612" "0" "216" "1244" "1" "366" "3" "0" "343" "23" "366" "RNA-binding protein Musashi homolog 2;" "Salmo salar (Atlantic salmon)" "" "" "" "" "GO:0000166;GO:0003676" "IEA:InterPro;nucleotide binding;nucleic acid binding" "PF00076" "RRM_1;2" "" "" "IPR000504;IPR012677" "Nucleotide-bd_a/b_plait;RRM_dom"
"XLOC_000457" 1356.66663378501 0.16384854113537 0.0473869220070166 3.45767427373968 0.000544859711799779 0.0223622704251346 "TCONS_00002398" "950" "71825" "gnl|BL_ORD_ID|71825" "B5X3L6_SALSA" "380" "974" "9.14045e-129" "153" "800" "1" "220" "3" "0" "187" "12" "224" "RNA-binding protein Musashi homolog 2;" "Salmo salar (Atlantic salmon)" "" "" "" "" "GO:0000166;GO:0003676" "IEA:InterPro;nucleotide binding;nucleic acid binding" "PF00076" "RRM_1;2" "" "" "IPR000504;IPR012677" "Nucleotide-bd_a/b_plait;RRM_dom"
"XLOC_000457" 1356.66663378501 0.16384854113537 0.0473869220070166 3.45767427373968 0.000544859711799779 0.0223622704251346 "TCONS_00002399" "474" "26665" "gnl|BL_ORD_ID|26665" "A7MCL0_DANRE" "218" "553" "1.78884e-70" "121" "432" "1" "104" "1" "0" "103" "0" "104" "Msi2b protein;" "Danio rerio (Zebrafish) (Brachydanio rerio)" "" "" "" "" "GO:0000166;GO:0003676" "IEA:InterPro;nucleotide binding;nucleic acid binding" "PF00076" "RRM_1;2" "" "" "IPR000504;IPR012677" "Nucleotide-bd_a/b_plait;RRM_dom"
"XLOC_000457" 1356.66663378501 0.16384854113537 0.0473869220070166 3.45767427373968 0.000544859711799779 0.0223622704251346 "TCONS_00002400" "626" "190046" "gnl|BL_ORD_ID|190046" "E9QHJ7_DANRE" "187" "473" "1.60994e-58" "119" "388" "1" "90" "2" "0" "89" "0" "90" "Uncharacterized protein;" "Danio rerio (Zebrafish) (Brachydanio rerio)" "" "" "" "" "GO:0000166;GO:0003676" "IEA:InterPro;nucleotide binding;nucleic acid binding" "PF00076" "1;RRM_1" "" "" "IPR000504;IPR012677" "Nucleotide-bd_a/b_plait;RRM_dom"
"XLOC_000457" 1356.66663378501 0.16384854113537 0.0473869220070166 3.45767427373968 0.000544859711799779 0.0223622704251346 "TCONS_00002401" "6295" "772931" "gnl|BL_ORD_ID|772931" "Q7SXT6_DANRE" "639" "1646" "0" "118" "1188" "1" "408" "1" "0" "329" "51" "408" "Musashi homolog 2b (Drosophila);Musashi homolog 2b (Drosophila);Uncharacterized protein;" "Danio rerio (Zebrafish) (Brachydanio rerio)" "" "" "" "" "GO:0000166;GO:0003676" "IEA:InterPro;nucleotide binding;nucleic acid binding" "PF00076" "RRM_1;2" "dre:394084" "-" "IPR000504;IPR012677" "Nucleotide-bd_a/b_plait;RRM_dom"
"XLOC_000457" 1356.66663378501 0.16384854113537 0.0473869220070166 3.45767427373968 0.000544859711799779 0.0223622704251346 "TCONS_00002402" "6157" "71825" "gnl|BL_ORD_ID|71825" "B5X3L6_SALSA" "547" "1407" "1.11162e-175" "115" "1050" "1" "366" "1" "0" "312" "54" "366" "RNA-binding protein Musashi homolog 2;" "Salmo salar (Atlantic salmon)" "" "" "" "" "GO:0000166;GO:0003676" "IEA:InterPro;nucleotide binding;nucleic acid binding" "PF00076" "RRM_1;2" "" "" "IPR000504;IPR012677" "Nucleotide-bd_a/b_plait;RRM_dom"
"XLOC_000457" 1356.66663378501 0.16384854113537 0.0473869220070166 3.45767427373968 0.000544859711799779 0.0223622704251346 "TCONS_00002403" "6158" "71825" "gnl|BL_ORD_ID|71825" "B5X3L6_SALSA" "582" "1498" "0" "74" "1048" "1" "366" "2" "0" "325" "41" "366" "RNA-binding protein Musashi homolog 2;" "Salmo salar (Atlantic salmon)" "" "" "" "" "GO:0000166;GO:0003676" "IEA:InterPro;nucleotide binding;nucleic acid binding" "PF00076" "RRM_1;2" "" "" "IPR000504;IPR012677" "Nucleotide-bd_a/b_plait;RRM_dom"
"XLOC_000457" 1356.66663378501 0.16384854113537 0.0473869220070166 3.45767427373968 0.000544859711799779 0.0223622704251346 "TCONS_00002404" "6047" "772931" "gnl|BL_ORD_ID|772931" "Q7SXT6_DANRE" "495" "1272" "2.61929e-156" "26" "937" "104" "408" "2" "0" "258" "39" "324" "Musashi homolog 2b (Drosophila);Musashi homolog 2b (Drosophila);Uncharacterized protein;" "Danio rerio (Zebrafish) (Brachydanio rerio)" "" "" "" "" "GO:0000166;GO:0003676" "IEA:InterPro;nucleotide binding;nucleic acid binding" "PF00076" "RRM_1;2" "dre:394084" "-" "IPR000504;IPR012677" "Nucleotide-bd_a/b_plait;RRM_dom"
"XLOC_000457" 1356.66663378501 0.16384854113537 0.0473869220070166 3.45767427373968 0.000544859711799779 0.0223622704251346 "TCONS_00002405" "6160" "772931" "gnl|BL_ORD_ID|772931" "Q7SXT6_DANRE" "502" "1291" "6.28546e-159" "142" "1053" "104" "408" "1" "0" "276" "1" "305" "Musashi homolog 2b (Drosophila);Musashi homolog 2b (Drosophila);Uncharacterized protein;" "Danio rerio (Zebrafish) (Brachydanio rerio)" "" "" "" "" "GO:0000166;GO:0003676" "IEA:InterPro;nucleotide binding;nucleic acid binding" "PF00076" "RRM_1;2" "dre:394084" "-" "IPR000504;IPR012677" "Nucleotide-bd_a/b_plait;RRM_dom"
"XLOC_000457" 1356.66663378501 0.16384854113537 0.0473869220070166 3.45767427373968 0.000544859711799779 0.0223622704251346 "TCONS_00002406" "5876" "71825" "gnl|BL_ORD_ID|71825" "B5X3L6_SALSA" "424" "1090" "3.57085e-132" "38" "769" "104" "366" "2" "0" "243" "19" "263" "RNA-binding protein Musashi homolog 2;" "Salmo salar (Atlantic salmon)" "" "" "" "" "GO:0000166;GO:0003676" "IEA:InterPro;nucleotide binding;nucleic acid binding" "PF00076" "RRM_1;2" "" "" "IPR000504;IPR012677" "Nucleotide-bd_a/b_plait;RRM_dom"
"XLOC_000499" 90.3353433752323 0.466628309340744 0.107197710627494 4.35296898235308 1.34306158507699e-05 0.00115675314056582 "TCONS_00002728" "1597" "73028" "gnl|BL_ORD_ID|73028" "B5X7R1_SALSA" "641" "1651" "0" "365" "1297" "1" "311" "2" "0" "311" "0" "311" "Mitochondrial uncoupling protein 2;" "Salmo salar (Atlantic salmon)" "GO:0016021;GO:0031966" "IEA:InterPro;IEA:UniProtKB-KW;mitochondrial membrane;integral component of membrane" "GO:0006839" "IEA:InterPro;mitochondrial transport" "" "" "PF00153" "3;Mito_carr" "" "" "IPR023395;IPR002030;IPR018108" "Mt_carrier_dom;Mitochondrial_sb/sol_carrier;Mit_uncoupling"
"XLOC_000499" 90.3353433752323 0.466628309340744 0.107197710627494 4.35296898235308 1.34306158507699e-05 0.00115675314056582 "TCONS_00002729" "1646" "99493" "gnl|BL_ORD_ID|99493" "C1BL70_OSMMO" "341" "874" "5.46268e-163" "412" "951" "1" "181" "1" "0" "169" "1" "181" "Mitochondrial uncoupling protein 2;" "Osmerus mordax (Rainbow smelt) (Atherina mordax)" "GO:0016021;GO:0031966" "IEA:InterPro;IEA:UniProtKB-KW;mitochondrial membrane;integral component of membrane" "GO:0006839" "IEA:InterPro;mitochondrial transport" "" "" "PF00153" "3;Mito_carr" "" "" "IPR023395;IPR002030;IPR018108" "Mt_carrier_dom;Mitochondrial_sb/sol_carrier;Mit_uncoupling"
"XLOC_000499" 90.3353433752323 0.466628309340744 0.107197710627494 4.35296898235308 1.34306158507699e-05 0.00115675314056582 "TCONS_00002730" "1794" "73028" "gnl|BL_ORD_ID|73028" "B5X7R1_SALSA" "617" "1591" "0" "412" "1494" "1" "311" "1" "0" "311" "50" "361" "Mitochondrial uncoupling protein 2;" "Salmo salar (Atlantic salmon)" "GO:0016021;GO:0031966" "IEA:InterPro;IEA:UniProtKB-KW;mitochondrial membrane;integral component of membrane" "GO:0006839" "IEA:InterPro;mitochondrial transport" "" "" "PF00153" "3;Mito_carr" "" "" "IPR023395;IPR002030;IPR018108" "Mt_carrier_dom;Mitochondrial_sb/sol_carrier;Mit_uncoupling"
"XLOC_000499" 90.3353433752323 0.466628309340744 0.107197710627494 4.35296898235308 1.34306158507699e-05 0.00115675314056582 "TCONS_00002731" "709" "687017" "gnl|BL_ORD_ID|687017" "Q2PXW7_ONCMY" "85" "208" "1.44322e-19" "501" "638" "1" "46" "3" "0" "43" "0" "46" "Uncoupling protein 2A splice variant;" "Oncorhynchus mykiss (Rainbow trout) (Salmo gairdneri)" "GO:0016021" "IEA:UniProtKB-KW;integral component of membrane" "" "" "" "" "PF00153" "1;Mito_carr" "" "" "IPR023395;IPR018108" "Mt_carrier_dom;Mitochondrial_sb/sol_carrier"
"XLOC_000548" 35.6800404900593 -0.63564576104568 0.154341978319982 -4.11842434550022 3.81471763402847e-05 0.00278482351203982 NA NA NA NA NA NA NA NA NA NA NA NA NA NA NA NA NA NA NA NA NA NA NA NA NA NA NA NA NA NA NA
"XLOC_000561" 105.064559723116 0.32182810273962 0.0894273559448356 3.5987657170379 0.00031973106109696 0.0148280580164967 "TCONS_00003175" "1188" "89977" "gnl|BL_ORD_ID|89977" "B9EMQ7_SALSA" "306" "782" "1.23097e-101" "305" "760" "1" "152" "2" "0" "151" "0" "152" "Tryptophan-rich protein;" "Salmo salar (Atlantic salmon)" "" "" "" "" "" "" "" "" "" "" "" ""
"XLOC_000561" 105.064559723116 0.32182810273962 0.0894273559448356 3.5987657170379 0.00031973106109696 0.0148280580164967 "TCONS_00003176" "1242" "74030" "gnl|BL_ORD_ID|74030" "B5XB76_SALSA" "344" "882" "3.07545e-116" "305" "814" "1" "170" "2" "0" "170" "0" "170" "Tryptophan-rich protein;" "Salmo salar (Atlantic salmon)" "" "" "" "" "" "" "" "" "" "" "" ""
"XLOC_000561" 105.064559723116 0.32182810273962 0.0894273559448356 3.5987657170379 0.00031973106109696 0.0148280580164967 "TCONS_00003177" "887" "74030" "gnl|BL_ORD_ID|74030" "B5XB76_SALSA" "173" "436" "1.22788e-75" "205" "459" "86" "170" "1" "0" "85" "0" "85" "Tryptophan-rich protein;" "Salmo salar (Atlantic salmon)" "" "" "" "" "" "" "" "" "" "" "" ""
"XLOC_000561" 105.064559723116 0.32182810273962 0.0894273559448356 3.5987657170379 0.00031973106109696 0.0148280580164967 "TCONS_00003178" "717" "75193" "gnl|BL_ORD_ID|75193" "B5XFF4_SALSA" "172" "435" "1.52731e-51" "38" "289" "87" "170" "2" "0" "84" "0" "84" "Tryptophan-rich protein;" "Salmo salar (Atlantic salmon)" "" "" "" "" "" "" "" "" "" "" "" ""
"XLOC_000561" 105.064559723116 0.32182810273962 0.0894273559448356 3.5987657170379 0.00031973106109696 0.0148280580164967 "TCONS_00003179" "993" "74030" "gnl|BL_ORD_ID|74030" "B5XB76_SALSA" "287" "732" "9.09347e-95" "137" "565" "28" "170" "2" "0" "140" "0" "143" "Tryptophan-rich protein;" "Salmo salar (Atlantic salmon)" "" "" "" "" "" "" "" "" "" "" "" ""
"XLOC_000561" 105.064559723116 0.32182810273962 0.0894273559448356 3.5987657170379 0.00031973106109696 0.0148280580164967 "TCONS_00003180" "826" "90163" "gnl|BL_ORD_ID|90163" "B9ENE4_SALSA" "248" "633" "5.54675e-81" "24" "398" "28" "152" "3" "0" "122" "0" "125" "Tryptophan-rich protein;" "Salmo salar (Atlantic salmon)" "" "" "" "" "" "" "" "" "" "" "" ""
"XLOC_000561" 105.064559723116 0.32182810273962 0.0894273559448356 3.5987657170379 0.00031973106109696 0.0148280580164967 "TCONS_00003181" "888" "74030" "gnl|BL_ORD_ID|74030" "B5XB76_SALSA" "286" "731" "3.03981e-95" "41" "460" "31" "170" "2" "0" "140" "0" "140" "Tryptophan-rich protein;" "Salmo salar (Atlantic salmon)" "" "" "" "" "" "" "" "" "" "" "" ""
"XLOC_000563" 63.9244094568055 0.450510171252761 0.126807862887297 3.55269902823897 0.000381300451134041 0.0166666427190689 "TCONS_00003191" "1847" "100257" "gnl|BL_ORD_ID|100257" "C1BX13_ESOLU" "68" "165" "3.50182e-12" "485" "667" "1" "48" "2" "0" "39" "13" "61" "Brain-specific polypeptide PEP-19;" "Esox lucius (Northern pike)" "" "" "" "" "" "" "" "" "" "" "IPR000048" "IQ_motif_EF-hand-BS"
"XLOC_000563" 63.9244094568055 0.450510171252761 0.126807862887297 3.55269902823897 0.000381300451134041 0.0166666427190689 "TCONS_00003192" "1808" "100257" "gnl|BL_ORD_ID|100257" "C1BX13_ESOLU" "79" "192" "7.54775e-16" "485" "628" "1" "48" "2" "0" "40" "0" "48" "Brain-specific polypeptide PEP-19;" "Esox lucius (Northern pike)" "" "" "" "" "" "" "" "" "" "" "IPR000048" "IQ_motif_EF-hand-BS"
"XLOC_000577" 140.823750095851 -0.626406355472952 0.108246480073482 -5.78685196089261 7.17177294956991e-09 1.51685616803172e-06 "TCONS_00003320" "2847" "309298" "gnl|BL_ORD_ID|309298" "G3Q9W2_GASAC" "621" "1600" "0" "230" "1231" "24" "357" "2" "0" "309" "2" "335" "" "Gasterosteus aculeatus (Three-spined stickleback)" "GO:0005578" "IEA:UniProtKB-SubCell;proteinaceous extracellular matrix" "GO:0007275;GO:0016055" "Wnt signaling pathway;IEA:UniProtKB-KW;multicellular organismal development" "" "" "PF00110" "wnt;1" "" "" "IPR026536;IPR005817;IPR018161" "Wnt-11;Wnt;Wnt_CS"
"XLOC_000577" 140.823750095851 -0.626406355472952 0.108246480073482 -5.78685196089261 7.17177294956991e-09 1.51685616803172e-06 "TCONS_00003321" "2980" "309298" "gnl|BL_ORD_ID|309298" "G3Q9W2_GASAC" "621" "1600" "0" "363" "1364" "24" "357" "3" "0" "309" "2" "335" "" "Gasterosteus aculeatus (Three-spined stickleback)" "GO:0005578" "IEA:UniProtKB-SubCell;proteinaceous extracellular matrix" "GO:0007275;GO:0016055" "Wnt signaling pathway;IEA:UniProtKB-KW;multicellular organismal development" "" "" "PF00110" "wnt;1" "" "" "IPR026536;IPR005817;IPR018161" "Wnt-11;Wnt;Wnt_CS"
"XLOC_000577" 140.823750095851 -0.626406355472952 0.108246480073482 -5.78685196089261 7.17177294956991e-09 1.51685616803172e-06 "TCONS_00003322" "2702" "309298" "gnl|BL_ORD_ID|309298" "G3Q9W2_GASAC" "314" "802" "3.67573e-96" "607" "1086" "198" "357" "1" "0" "146" "0" "160" "" "Gasterosteus aculeatus (Three-spined stickleback)" "GO:0005578" "IEA:UniProtKB-SubCell;proteinaceous extracellular matrix" "GO:0007275;GO:0016055" "Wnt signaling pathway;IEA:UniProtKB-KW;multicellular organismal development" "" "" "PF00110" "wnt;1" "" "" "IPR026536;IPR005817;IPR018161" "Wnt-11;Wnt;Wnt_CS"
"XLOC_000577" 140.823750095851 -0.626406355472952 0.108246480073482 -5.78685196089261 7.17177294956991e-09 1.51685616803172e-06 "TCONS_00003323" "2880" "309298" "gnl|BL_ORD_ID|309298" "G3Q9W2_GASAC" "621" "1600" "0" "263" "1264" "24" "357" "2" "0" "309" "2" "335" "" "Gasterosteus aculeatus (Three-spined stickleback)" "GO:0005578" "IEA:UniProtKB-SubCell;proteinaceous extracellular matrix" "GO:0007275;GO:0016055" "Wnt signaling pathway;IEA:UniProtKB-KW;multicellular organismal development" "" "" "PF00110" "wnt;1" "" "" "IPR026536;IPR005817;IPR018161" "Wnt-11;Wnt;Wnt_CS"
"XLOC_000577" 140.823750095851 -0.626406355472952 0.108246480073482 -5.78685196089261 7.17177294956991e-09 1.51685616803172e-06 "TCONS_00003324" "2103" "368443" "gnl|BL_ORD_ID|368443" "H2MBD9_ORYLA" "310" "794" "7.15999e-97" "20" "487" "201" "356" "2" "0" "143" "0" "156" "" "Oryzias latipes (Medaka fish) (Japanese ricefish)" "GO:0005578" "IEA:UniProtKB-SubCell;proteinaceous extracellular matrix" "GO:0007275;GO:0016055" "Wnt signaling pathway;IEA:UniProtKB-KW;multicellular organismal development" "" "" "PF00110" "wnt;1" "" "" "IPR026536;IPR005817;IPR018161" "Wnt-11;Wnt;Wnt_CS"
"XLOC_000577" 140.823750095851 -0.626406355472952 0.108246480073482 -5.78685196089261 7.17177294956991e-09 1.51685616803172e-06 "TCONS_00003325" "2226" "368443" "gnl|BL_ORD_ID|368443" "H2MBD9_ORYLA" "311" "796" "1.11404e-96" "149" "610" "203" "356" "2" "0" "143" "0" "154" "" "Oryzias latipes (Medaka fish) (Japanese ricefish)" "GO:0005578" "IEA:UniProtKB-SubCell;proteinaceous extracellular matrix" "GO:0007275;GO:0016055" "Wnt signaling pathway;IEA:UniProtKB-KW;multicellular organismal development" "" "" "PF00110" "wnt;1" "" "" "IPR026536;IPR005817;IPR018161" "Wnt-11;Wnt;Wnt_CS"
"XLOC_000580" 23.7626024696643 0.563417307022073 0.163148400462218 3.45340380552827 0.00055355969143839 0.022534197078251 "TCONS_00003332" "5363" "309304" "gnl|BL_ORD_ID|309304" "G3Q9W8_GASAC" "1205" "3115" "0" "146" "3202" "7" "975" "2" "0" "657" "86" "1037" "Uncharacterized protein;" "Gasterosteus aculeatus (Three-spined stickleback)" "GO:0005634" "IEA:UniProtKB-KW;nucleus" "" "" "GO:0046872;GO:0003676" "IEA:InterPro;IEA:UniProtKB-KW;nucleic acid binding;metal ion binding" "PF00096;PF00651" "1;BTB;zf-C2H2;2" "" "" "IPR015880;IPR013069;IPR011333;IPR007087;IPR000210;IPR013087" "Znf_C2H2-like;Znf_C2H2;BTB/POZ_fold;Znf_C2H2/integrase_DNA-bd;BTB/POZ-like;BTB_POZ"
"XLOC_000580" 23.7626024696643 0.563417307022073 0.163148400462218 3.45340380552827 0.00055355969143839 0.022534197078251 "TCONS_00003333" "3561" "309305" "gnl|BL_ORD_ID|309305" "G3Q9W9_GASAC" "505" "1299" "4.67337e-158" "144" "1400" "599" "969" "3" "0" "268" "54" "422" "Uncharacterized protein;" "Gasterosteus aculeatus (Three-spined stickleback)" "GO:0005634" "IEA:UniProtKB-KW;nucleus" "" "" "GO:0046872;GO:0003676" "IEA:InterPro;IEA:UniProtKB-KW;nucleic acid binding;metal ion binding" "PF00096;PF00651" "1;BTB;zf-C2H2;2" "" "" "IPR015880;IPR013069;IPR011333;IPR007087;IPR000210;IPR013087" "Znf_C2H2-like;Znf_C2H2;BTB/POZ_fold;Znf_C2H2/integrase_DNA-bd;BTB/POZ-like;BTB_POZ"
"XLOC_000612" 190.333128620439 0.376900010156747 0.0955946053964573 3.94269120724583 8.05723674756957e-05 0.00496905563649052 "TCONS_00003577" "4426" "212009" "gnl|BL_ORD_ID|212009" "F1R3K0_DANRE" "1075" "2778" "0" "225" "3437" "1" "1028" "3" "0" "623" "63" "1081" "Uncharacterized protein;" "Danio rerio (Zebrafish) (Brachydanio rerio)" "GO:0005622" "IEA:InterPro;intracellular" "GO:0007165" "IEA:InterPro;signal transduction" "GO:0008289" "IEA:InterPro;lipid binding" "PF00620;PF01852" "1;START;RhoGAP" "" "" "IPR013761;IPR002913;IPR023393;IPR008936;IPR000198" "RhoGAP_dom;Rho_GTPase_activation_prot;SAM/pointed;START-like_dom;START_lipid-bd_dom"
"XLOC_000612" 190.333128620439 0.376900010156747 0.0955946053964573 3.94269120724583 8.05723674756957e-05 0.00496905563649052 "TCONS_00003578" "4451" "212009" "gnl|BL_ORD_ID|212009" "F1R3K0_DANRE" "1065" "2754" "0" "217" "3462" "1" "1028" "1" "0" "622" "74" "1092" "Uncharacterized protein;" "Danio rerio (Zebrafish) (Brachydanio rerio)" "GO:0005622" "IEA:InterPro;intracellular" "GO:0007165" "IEA:InterPro;signal transduction" "GO:0008289" "IEA:InterPro;lipid binding" "PF00620;PF01852" "1;START;RhoGAP" "" "" "IPR013761;IPR002913;IPR023393;IPR008936;IPR000198" "RhoGAP_dom;Rho_GTPase_activation_prot;SAM/pointed;START-like_dom;START_lipid-bd_dom"
"XLOC_000612" 190.333128620439 0.376900010156747 0.0955946053964573 3.94269120724583 8.05723674756957e-05 0.00496905563649052 "TCONS_00003579" "4456" "212009" "gnl|BL_ORD_ID|212009" "F1R3K0_DANRE" "853" "2202" "0" "217" "2970" "1" "864" "1" "0" "528" "74" "928" "Uncharacterized protein;" "Danio rerio (Zebrafish) (Brachydanio rerio)" "GO:0005622" "IEA:InterPro;intracellular" "GO:0007165" "IEA:InterPro;signal transduction" "GO:0008289" "IEA:InterPro;lipid binding" "PF00620;PF01852" "1;START;RhoGAP" "" "" "IPR013761;IPR002913;IPR023393;IPR008936;IPR000198" "RhoGAP_dom;Rho_GTPase_activation_prot;SAM/pointed;START-like_dom;START_lipid-bd_dom"
"XLOC_000612" 190.333128620439 0.376900010156747 0.0955946053964573 3.94269120724583 8.05723674756957e-05 0.00496905563649052 "TCONS_00003580" "4414" "521181" "gnl|BL_ORD_ID|521181" "I3KHV1_ORENI" "668" "1721" "0" "1992" "3428" "623" "1109" "3" "0" "332" "10" "488" "Uncharacterized protein;" "Oreochromis niloticus (Nile tilapia) (Tilapia nilotica)" "GO:0005622" "IEA:InterPro;intracellular" "GO:0007165" "IEA:InterPro;signal transduction" "GO:0008289" "IEA:InterPro;lipid binding" "PF07647;PF00620;PF01852" "1;START;RhoGAP;SAM_2" "" "" "IPR013761;IPR002913;IPR023393;IPR011510;IPR008936;IPR000198" "RhoGAP_dom;Rho_GTPase_activation_prot;SAM/pointed;START-like_dom;START_lipid-bd_dom;SAM_2"
"XLOC_000612" 190.333128620439 0.376900010156747 0.0955946053964573 3.94269120724583 8.05723674756957e-05 0.00496905563649052 "TCONS_00003581" "4413" "212009" "gnl|BL_ORD_ID|212009" "F1R3K0_DANRE" "1032" "2668" "0" "210" "3332" "1" "998" "3" "0" "605" "63" "1051" "Uncharacterized protein;" "Danio rerio (Zebrafish) (Brachydanio rerio)" "GO:0005622" "IEA:InterPro;intracellular" "GO:0007165" "IEA:InterPro;signal transduction" "GO:0008289" "IEA:InterPro;lipid binding" "PF00620;PF01852" "1;START;RhoGAP" "" "" "IPR013761;IPR002913;IPR023393;IPR008936;IPR000198" "RhoGAP_dom;Rho_GTPase_activation_prot;SAM/pointed;START-like_dom;START_lipid-bd_dom"
"XLOC_000612" 190.333128620439 0.376900010156747 0.0955946053964573 3.94269120724583 8.05723674756957e-05 0.00496905563649052 "TCONS_00003582" "4412" "521181" "gnl|BL_ORD_ID|521181" "I3KHV1_ORENI" "668" "1721" "0" "1990" "3426" "623" "1109" "1" "0" "332" "10" "488" "Uncharacterized protein;" "Oreochromis niloticus (Nile tilapia) (Tilapia nilotica)" "GO:0005622" "IEA:InterPro;intracellular" "GO:0007165" "IEA:InterPro;signal transduction" "GO:0008289" "IEA:InterPro;lipid binding" "PF07647;PF00620;PF01852" "1;START;RhoGAP;SAM_2" "" "" "IPR013761;IPR002913;IPR023393;IPR011510;IPR008936;IPR000198" "RhoGAP_dom;Rho_GTPase_activation_prot;SAM/pointed;START-like_dom;START_lipid-bd_dom;SAM_2"
"XLOC_000612" 190.333128620439 0.376900010156747 0.0955946053964573 3.94269120724583 8.05723674756957e-05 0.00496905563649052 "TCONS_00003583" "4416" "212009" "gnl|BL_ORD_ID|212009" "F1R3K0_DANRE" "861" "2222" "0" "210" "2930" "1" "864" "3" "0" "527" "63" "917" "Uncharacterized protein;" "Danio rerio (Zebrafish) (Brachydanio rerio)" "GO:0005622" "IEA:InterPro;intracellular" "GO:0007165" "IEA:InterPro;signal transduction" "GO:0008289" "IEA:InterPro;lipid binding" "PF00620;PF01852" "1;START;RhoGAP" "" "" "IPR013761;IPR002913;IPR023393;IPR008936;IPR000198" "RhoGAP_dom;Rho_GTPase_activation_prot;SAM/pointed;START-like_dom;START_lipid-bd_dom"
"XLOC_000612" 190.333128620439 0.376900010156747 0.0955946053964573 3.94269120724583 8.05723674756957e-05 0.00496905563649052 "TCONS_00003584" "4412" "212009" "gnl|BL_ORD_ID|212009" "F1R3K0_DANRE" "741" "1911" "0" "210" "2591" "1" "751" "3" "0" "461" "63" "804" "Uncharacterized protein;" "Danio rerio (Zebrafish) (Brachydanio rerio)" "GO:0005622" "IEA:InterPro;intracellular" "GO:0007165" "IEA:InterPro;signal transduction" "GO:0008289" "IEA:InterPro;lipid binding" "PF00620;PF01852" "1;START;RhoGAP" "" "" "IPR013761;IPR002913;IPR023393;IPR008936;IPR000198" "RhoGAP_dom;Rho_GTPase_activation_prot;SAM/pointed;START-like_dom;START_lipid-bd_dom"
"XLOC_000612" 190.333128620439 0.376900010156747 0.0955946053964573 3.94269120724583 8.05723674756957e-05 0.00496905563649052 "TCONS_00003585" "4412" "212009" "gnl|BL_ORD_ID|212009" "F1R3K0_DANRE" "741" "1911" "0" "210" "2591" "1" "751" "3" "0" "461" "63" "804" "Uncharacterized protein;" "Danio rerio (Zebrafish) (Brachydanio rerio)" "GO:0005622" "IEA:InterPro;intracellular" "GO:0007165" "IEA:InterPro;signal transduction" "GO:0008289" "IEA:InterPro;lipid binding" "PF00620;PF01852" "1;START;RhoGAP" "" "" "IPR013761;IPR002913;IPR023393;IPR008936;IPR000198" "RhoGAP_dom;Rho_GTPase_activation_prot;SAM/pointed;START-like_dom;START_lipid-bd_dom"
"XLOC_000703" 366.603738055599 0.362209161760024 0.0810477259804076 4.46908481858681 7.85549782457753e-06 0.000720973879080911 "TCONS_00004125" "4434" "401482" "gnl|BL_ORD_ID|401482" "H2TH57_TAKRU" "367" "941" "9.76047e-114" "827" "1726" "2" "299" "2" "0" "223" "14" "306" "Uncharacterized protein;" "Takifugu rubripes (Japanese pufferfish) (Fugu rubripes)" "GO:0016020" "IEA:InterPro;membrane" "GO:0007275;GO:0009966" "regulation of signal transduction;IEA:InterPro;multicellular organismal development" "" "" "PF05210" "1;Sprouty" "" "" "IPR007875" "Sprouty"
"XLOC_000703" 366.603738055599 0.362209161760024 0.0810477259804076 4.46908481858681 7.85549782457753e-06 0.000720973879080911 "TCONS_00004126" "5179" "401482" "gnl|BL_ORD_ID|401482" "H2TH57_TAKRU" "367" "941" "2.78473e-113" "951" "1850" "2" "299" "3" "0" "223" "14" "306" "Uncharacterized protein;" "Takifugu rubripes (Japanese pufferfish) (Fugu rubripes)" "GO:0016020" "IEA:InterPro;membrane" "GO:0007275;GO:0009966" "regulation of signal transduction;IEA:InterPro;multicellular organismal development" "" "" "PF05210" "1;Sprouty" "" "" "IPR007875" "Sprouty"
"XLOC_000703" 366.603738055599 0.362209161760024 0.0810477259804076 4.46908481858681 7.85549782457753e-06 0.000720973879080911 "TCONS_00004127" "5055" "401482" "gnl|BL_ORD_ID|401482" "H2TH57_TAKRU" "367" "941" "2.23561e-113" "827" "1726" "2" "299" "2" "0" "223" "14" "306" "Uncharacterized protein;" "Takifugu rubripes (Japanese pufferfish) (Fugu rubripes)" "GO:0016020" "IEA:InterPro;membrane" "GO:0007275;GO:0009966" "regulation of signal transduction;IEA:InterPro;multicellular organismal development" "" "" "PF05210" "1;Sprouty" "" "" "IPR007875" "Sprouty"
"XLOC_000710" 21.0881525259473 -0.452381058334457 0.134709949327661 -3.35818594389126 0.000784558174515627 0.0288783476278552 "TCONS_00004155" "3059" "325199" "gnl|BL_ORD_ID|325199" "G9BRW1_CYPCA" "146" "368" "2.29643e-85" "1263" "1610" "95" "212" "-1" "0" "79" "14" "124" "TC1-like transposase;" "Cyprinus carpio (Common carp)" "" "" "GO:0015074;GO:0006313" "IEA:InterPro;DNA integration;transposition" " DNA-mediated" "GO:0003677;GO:0004803" "IEA:InterPro;transposase activity;DNA binding" "PF01498" "1;HTH_Tnp_Tc3_2" "" "" "IPR009057;IPR002492"
"XLOC_000710" 21.0881525259473 -0.452381058334457 0.134709949327661 -3.35818594389126 0.000784558174515627 0.0288783476278552 "TCONS_00004156" "3427" "325199" "gnl|BL_ORD_ID|325199" "G9BRW1_CYPCA" "146" "368" "2.59628e-85" "1631" "1978" "95" "212" "-1" "0" "79" "14" "124" "TC1-like transposase;" "Cyprinus carpio (Common carp)" "" "" "GO:0015074;GO:0006313" "IEA:InterPro;DNA integration;transposition" " DNA-mediated" "GO:0003677;GO:0004803" "IEA:InterPro;transposase activity;DNA binding" "PF01498" "1;HTH_Tnp_Tc3_2" "" "" "IPR009057;IPR002492"
"XLOC_000710" 21.0881525259473 -0.452381058334457 0.134709949327661 -3.35818594389126 0.000784558174515627 0.0288783476278552 "TCONS_00004157" "1569" "187968" "gnl|BL_ORD_ID|187968" "E9QB44_DANRE" "215" "546" "7.97931e-64" "294" "893" "1" "202" "3" "0" "113" "2" "202" "Uncharacterized protein;" "Danio rerio (Zebrafish) (Brachydanio rerio)" "" "" "" "" "" "" "PF08614" "1;ATG16" "dre:100534946;dre:565165" "-" "IPR013923" "Autophagy-rel_prot_16"
"XLOC_000785" 66.931818821507 -0.292457915974399 0.0919765633697197 -3.1797004069265 0.0014742738705156 0.0463184265087057 "TCONS_00004736" "3075" "84371" "gnl|BL_ORD_ID|84371" "B7ZVT9_DANRE" "660" "1701" "0" "8" "1045" "577" "922" "2" "0" "330" "0" "346" "" "Danio rerio (Zebrafish) (Brachydanio rerio)" "GO:0016021" "IEA:UniProtKB-KW;integral component of membrane" "GO:0008284;GO:0018108" "IEA:InterPro;IEA:GOC;peptidyl-tyrosine phosphorylation;positive regulation of cell proliferation" "GO:0005007;GO:0005524" "IEA:InterPro;IEA:UniProtKB-KW;fibroblast growth factor-activated receptor activity;ATP binding" "PF00047;PF07714;PF07679" "Pkinase_Tyr;1;3;I-set;ig" "" "" "IPR003598;IPR017441;IPR007110;IPR001245;IPR013098;IPR011009;IPR016248;IPR013783;IPR000719;IPR008266;IPR020635;IPR013151" "Immunoglobulin;Tyr_kinase_cat_dom;Ser-Thr/Tyr_kinase_cat_dom;Tyr_kinase_AS;Prot_kinase_dom;Ig-like_dom;Kinase-like_dom;Ig_sub2;Ig-like_fold;FGF_rcpt_fam;Ig_I-set;Protein_kinase_ATP_BS"
"XLOC_000785" 66.931818821507 -0.292457915974399 0.0919765633697197 -3.1797004069265 0.0014742738705156 0.0463184265087057 "TCONS_00004737" "5784" "522322" "gnl|BL_ORD_ID|522322" "I3KL47_ORENI" "1552" "4018" "0" "1007" "3754" "29" "945" "2" "0" "814" "7" "920" "Uncharacterized protein;" "Oreochromis niloticus (Nile tilapia) (Tilapia nilotica)" "GO:0016021" "IEA:UniProtKB-KW;integral component of membrane" "GO:0018108" "IEA:GOC;peptidyl-tyrosine phosphorylation" "GO:0004713;GO:0005524" "IEA:UniProtKB-KW;protein tyrosine kinase activity;ATP binding" "PF00047;PF07714;PF07679" "Pkinase_Tyr;1;I-set;ig;2" "" "" "IPR003598;IPR017441;IPR007110;IPR001245;IPR013098;IPR011009;IPR013783;IPR000719;IPR008266;IPR020635;IPR013151" "Immunoglobulin;Tyr_kinase_cat_dom;Ser-Thr/Tyr_kinase_cat_dom;Tyr_kinase_AS;Prot_kinase_dom;Ig-like_dom;Kinase-like_dom;Ig_sub2;Ig-like_fold;Ig_I-set;Protein_kinase_ATP_BS"
"XLOC_000785" 66.931818821507 -0.292457915974399 0.0919765633697197 -3.1797004069265 0.0014742738705156 0.0463184265087057 "TCONS_00004738" "6385" "522322" "gnl|BL_ORD_ID|522322" "I3KL47_ORENI" "733" "1891" "0" "1007" "2374" "29" "486" "2" "0" "379" "6" "460" "Uncharacterized protein;" "Oreochromis niloticus (Nile tilapia) (Tilapia nilotica)" "GO:0016021" "IEA:UniProtKB-KW;integral component of membrane" "GO:0018108" "IEA:GOC;peptidyl-tyrosine phosphorylation" "GO:0004713;GO:0005524" "IEA:UniProtKB-KW;protein tyrosine kinase activity;ATP binding" "PF00047;PF07714;PF07679" "Pkinase_Tyr;1;I-set;ig;2" "" "" "IPR003598;IPR017441;IPR007110;IPR001245;IPR013098;IPR011009;IPR013783;IPR000719;IPR008266;IPR020635;IPR013151" "Immunoglobulin;Tyr_kinase_cat_dom;Ser-Thr/Tyr_kinase_cat_dom;Tyr_kinase_AS;Prot_kinase_dom;Ig-like_dom;Kinase-like_dom;Ig_sub2;Ig-like_fold;Ig_I-set;Protein_kinase_ATP_BS"
"XLOC_000785" 66.931818821507 -0.292457915974399 0.0919765633697197 -3.1797004069265 0.0014742738705156 0.0463184265087057 "TCONS_00004739" "5783" "522322" "gnl|BL_ORD_ID|522322" "I3KL47_ORENI" "1045" "2701" "0" "1007" "2956" "29" "680" "2" "0" "553" "6" "654" "Uncharacterized protein;" "Oreochromis niloticus (Nile tilapia) (Tilapia nilotica)" "GO:0016021" "IEA:UniProtKB-KW;integral component of membrane" "GO:0018108" "IEA:GOC;peptidyl-tyrosine phosphorylation" "GO:0004713;GO:0005524" "IEA:UniProtKB-KW;protein tyrosine kinase activity;ATP binding" "PF00047;PF07714;PF07679" "Pkinase_Tyr;1;I-set;ig;2" "" "" "IPR003598;IPR017441;IPR007110;IPR001245;IPR013098;IPR011009;IPR013783;IPR000719;IPR008266;IPR020635;IPR013151" "Immunoglobulin;Tyr_kinase_cat_dom;Ser-Thr/Tyr_kinase_cat_dom;Tyr_kinase_AS;Prot_kinase_dom;Ig-like_dom;Kinase-like_dom;Ig_sub2;Ig-like_fold;Ig_I-set;Protein_kinase_ATP_BS"
"XLOC_000785" 66.931818821507 -0.292457915974399 0.0919765633697197 -3.1797004069265 0.0014742738705156 0.0463184265087057 "TCONS_00004740" "5812" "522322" "gnl|BL_ORD_ID|522322" "I3KL47_ORENI" "1558" "4032" "0" "1020" "3782" "23" "945" "3" "0" "815" "6" "925" "Uncharacterized protein;" "Oreochromis niloticus (Nile tilapia) (Tilapia nilotica)" "GO:0016021" "IEA:UniProtKB-KW;integral component of membrane" "GO:0018108" "IEA:GOC;peptidyl-tyrosine phosphorylation" "GO:0004713;GO:0005524" "IEA:UniProtKB-KW;protein tyrosine kinase activity;ATP binding" "PF00047;PF07714;PF07679" "Pkinase_Tyr;1;I-set;ig;2" "" "" "IPR003598;IPR017441;IPR007110;IPR001245;IPR013098;IPR011009;IPR013783;IPR000719;IPR008266;IPR020635;IPR013151" "Immunoglobulin;Tyr_kinase_cat_dom;Ser-Thr/Tyr_kinase_cat_dom;Tyr_kinase_AS;Prot_kinase_dom;Ig-like_dom;Kinase-like_dom;Ig_sub2;Ig-like_fold;Ig_I-set;Protein_kinase_ATP_BS"
"XLOC_000785" 66.931818821507 -0.292457915974399 0.0919765633697197 -3.1797004069265 0.0014742738705156 0.0463184265087057 "TCONS_00004741" "5813" "84371" "gnl|BL_ORD_ID|84371" "B7ZVT9_DANRE" "1049" "2710" "0" "2077" "3783" "354" "922" "1" "0" "537" "0" "569" "" "Danio rerio (Zebrafish) (Brachydanio rerio)" "GO:0016021" "IEA:UniProtKB-KW;integral component of membrane" "GO:0008284;GO:0018108" "IEA:InterPro;IEA:GOC;peptidyl-tyrosine phosphorylation;positive regulation of cell proliferation" "GO:0005007;GO:0005524" "IEA:InterPro;IEA:UniProtKB-KW;fibroblast growth factor-activated receptor activity;ATP binding" "PF00047;PF07714;PF07679" "Pkinase_Tyr;1;3;I-set;ig" "" "" "IPR003598;IPR017441;IPR007110;IPR001245;IPR013098;IPR011009;IPR016248;IPR013783;IPR000719;IPR008266;IPR020635;IPR013151" "Immunoglobulin;Tyr_kinase_cat_dom;Ser-Thr/Tyr_kinase_cat_dom;Tyr_kinase_AS;Prot_kinase_dom;Ig-like_dom;Kinase-like_dom;Ig_sub2;Ig-like_fold;FGF_rcpt_fam;Ig_I-set;Protein_kinase_ATP_BS"
"XLOC_000785" 66.931818821507 -0.292457915974399 0.0919765633697197 -3.1797004069265 0.0014742738705156 0.0463184265087057 "TCONS_00004742" "5813" "522322" "gnl|BL_ORD_ID|522322" "I3KL47_ORENI" "1046" "2703" "0" "1020" "2981" "23" "678" "3" "0" "552" "6" "658" "Uncharacterized protein;" "Oreochromis niloticus (Nile tilapia) (Tilapia nilotica)" "GO:0016021" "IEA:UniProtKB-KW;integral component of membrane" "GO:0018108" "IEA:GOC;peptidyl-tyrosine phosphorylation" "GO:0004713;GO:0005524" "IEA:UniProtKB-KW;protein tyrosine kinase activity;ATP binding" "PF00047;PF07714;PF07679" "Pkinase_Tyr;1;I-set;ig;2" "" "" "IPR003598;IPR017441;IPR007110;IPR001245;IPR013098;IPR011009;IPR013783;IPR000719;IPR008266;IPR020635;IPR013151" "Immunoglobulin;Tyr_kinase_cat_dom;Ser-Thr/Tyr_kinase_cat_dom;Tyr_kinase_AS;Prot_kinase_dom;Ig-like_dom;Kinase-like_dom;Ig_sub2;Ig-like_fold;Ig_I-set;Protein_kinase_ATP_BS"
"XLOC_000785" 66.931818821507 -0.292457915974399 0.0919765633697197 -3.1797004069265 0.0014742738705156 0.0463184265087057 "TCONS_00004743" "6047" "522322" "gnl|BL_ORD_ID|522322" "I3KL47_ORENI" "1262" "3264" "0" "1020" "3293" "23" "782" "3" "0" "656" "6" "762" "Uncharacterized protein;" "Oreochromis niloticus (Nile tilapia) (Tilapia nilotica)" "GO:0016021" "IEA:UniProtKB-KW;integral component of membrane" "GO:0018108" "IEA:GOC;peptidyl-tyrosine phosphorylation" "GO:0004713;GO:0005524" "IEA:UniProtKB-KW;protein tyrosine kinase activity;ATP binding" "PF00047;PF07714;PF07679" "Pkinase_Tyr;1;I-set;ig;2" "" "" "IPR003598;IPR017441;IPR007110;IPR001245;IPR013098;IPR011009;IPR013783;IPR000719;IPR008266;IPR020635;IPR013151" "Immunoglobulin;Tyr_kinase_cat_dom;Ser-Thr/Tyr_kinase_cat_dom;Tyr_kinase_AS;Prot_kinase_dom;Ig-like_dom;Kinase-like_dom;Ig_sub2;Ig-like_fold;Ig_I-set;Protein_kinase_ATP_BS"
"XLOC_000785" 66.931818821507 -0.292457915974399 0.0919765633697197 -3.1797004069265 0.0014742738705156 0.0463184265087057 "TCONS_00004744" "5038" "522322" "gnl|BL_ORD_ID|522322" "I3KL47_ORENI" "1558" "4032" "0" "246" "3008" "23" "945" "3" "0" "815" "6" "925" "Uncharacterized protein;" "Oreochromis niloticus (Nile tilapia) (Tilapia nilotica)" "GO:0016021" "IEA:UniProtKB-KW;integral component of membrane" "GO:0018108" "IEA:GOC;peptidyl-tyrosine phosphorylation" "GO:0004713;GO:0005524" "IEA:UniProtKB-KW;protein tyrosine kinase activity;ATP binding" "PF00047;PF07714;PF07679" "Pkinase_Tyr;1;I-set;ig;2" "" "" "IPR003598;IPR017441;IPR007110;IPR001245;IPR013098;IPR011009;IPR013783;IPR000719;IPR008266;IPR020635;IPR013151" "Immunoglobulin;Tyr_kinase_cat_dom;Ser-Thr/Tyr_kinase_cat_dom;Tyr_kinase_AS;Prot_kinase_dom;Ig-like_dom;Kinase-like_dom;Ig_sub2;Ig-like_fold;Ig_I-set;Protein_kinase_ATP_BS"
"XLOC_000969" 554.214256426716 1.08184699692787 0.147538098608403 7.33266191669801 2.25625616515422e-13 1.38415378215987e-10 "TCONS_00005013" "2857" "769377" "gnl|BL_ORD_ID|769377" "Q6YLV7_DANRE" "293" "749" "3.78171e-87" "387" "1574" "1" "387" "3" "0" "257" "17" "400" "Krueppel-like factor 15;Krueppel-like factor 15;Uncharacterized protein;" "Danio rerio (Zebrafish) (Brachydanio rerio)" "" "" "" "" "GO:0046872;GO:0003676" "IEA:InterPro;nucleic acid binding;metal ion binding" "" "" "" "" "IPR015880;IPR007087;IPR013087" "Znf_C2H2-like;Znf_C2H2;Znf_C2H2/integrase_DNA-bd"
"XLOC_000969" 554.214256426716 1.08184699692787 0.147538098608403 7.33266191669801 2.25625616515422e-13 1.38415378215987e-10 "TCONS_00005014" "5329" "769377" "gnl|BL_ORD_ID|769377" "Q6YLV7_DANRE" "402" "1032" "1.80467e-123" "305" "1657" "1" "442" "2" "0" "308" "17" "455" "Krueppel-like factor 15;Krueppel-like factor 15;Uncharacterized protein;" "Danio rerio (Zebrafish) (Brachydanio rerio)" "" "" "" "" "GO:0046872;GO:0003676" "IEA:InterPro;nucleic acid binding;metal ion binding" "" "" "" "" "IPR015880;IPR007087;IPR013087" "Znf_C2H2-like;Znf_C2H2;Znf_C2H2/integrase_DNA-bd"
"XLOC_000969" 554.214256426716 1.08184699692787 0.147538098608403 7.33266191669801 2.25625616515422e-13 1.38415378215987e-10 "TCONS_00005015" "5331" "769377" "gnl|BL_ORD_ID|769377" "Q6YLV7_DANRE" "402" "1032" "1.81049e-123" "307" "1659" "1" "442" "1" "0" "308" "17" "455" "Krueppel-like factor 15;Krueppel-like factor 15;Uncharacterized protein;" "Danio rerio (Zebrafish) (Brachydanio rerio)" "" "" "" "" "GO:0046872;GO:0003676" "IEA:InterPro;nucleic acid binding;metal ion binding" "" "" "" "" "IPR015880;IPR007087;IPR013087" "Znf_C2H2-like;Znf_C2H2;Znf_C2H2/integrase_DNA-bd"
"XLOC_000969" 554.214256426716 1.08184699692787 0.147538098608403 7.33266191669801 2.25625616515422e-13 1.38415378215987e-10 "TCONS_00005016" "5051" "325199" "gnl|BL_ORD_ID|325199" "G9BRW1_CYPCA" "163" "411" "1.18802e-98" "3338" "3652" "228" "332" "2" "0" "75" "0" "105" "TC1-like transposase;" "Cyprinus carpio (Common carp)" "" "" "GO:0015074;GO:0006313" "IEA:InterPro;DNA integration;transposition" " DNA-mediated" "GO:0003677;GO:0004803" "IEA:InterPro;transposase activity;DNA binding" "PF01498" "1;HTH_Tnp_Tc3_2" "" "" "IPR009057;IPR002492"
"XLOC_000969" 554.214256426716 1.08184699692787 0.147538098608403 7.33266191669801 2.25625616515422e-13 1.38415378215987e-10 "TCONS_00005017" "5327" "769377" "gnl|BL_ORD_ID|769377" "Q6YLV7_DANRE" "296" "757" "9.64086e-105" "301" "1497" "1" "390" "1" "0" "259" "17" "403" "Krueppel-like factor 15;Krueppel-like factor 15;Uncharacterized protein;" "Danio rerio (Zebrafish) (Brachydanio rerio)" "" "" "" "" "GO:0046872;GO:0003676" "IEA:InterPro;nucleic acid binding;metal ion binding" "" "" "" "" "IPR015880;IPR007087;IPR013087" "Znf_C2H2-like;Znf_C2H2;Znf_C2H2/integrase_DNA-bd"
"XLOC_000969" 554.214256426716 1.08184699692787 0.147538098608403 7.33266191669801 2.25625616515422e-13 1.38415378215987e-10 "TCONS_00005018" "5109" "325199" "gnl|BL_ORD_ID|325199" "G9BRW1_CYPCA" "163" "411" "1.20244e-98" "3396" "3710" "228" "332" "3" "0" "75" "0" "105" "TC1-like transposase;" "Cyprinus carpio (Common carp)" "" "" "GO:0015074;GO:0006313" "IEA:InterPro;DNA integration;transposition" " DNA-mediated" "GO:0003677;GO:0004803" "IEA:InterPro;transposase activity;DNA binding" "PF01498" "1;HTH_Tnp_Tc3_2" "" "" "IPR009057;IPR002492"
"XLOC_000969" 554.214256426716 1.08184699692787 0.147538098608403 7.33266191669801 2.25625616515422e-13 1.38415378215987e-10 "TCONS_00005019" "5329" "769377" "gnl|BL_ORD_ID|769377" "Q6YLV7_DANRE" "290" "740" "9.80206e-103" "301" "1485" "1" "386" "1" "0" "256" "17" "399" "Krueppel-like factor 15;Krueppel-like factor 15;Uncharacterized protein;" "Danio rerio (Zebrafish) (Brachydanio rerio)" "" "" "" "" "GO:0046872;GO:0003676" "IEA:InterPro;nucleic acid binding;metal ion binding" "" "" "" "" "IPR015880;IPR007087;IPR013087" "Znf_C2H2-like;Znf_C2H2;Znf_C2H2/integrase_DNA-bd"
"XLOC_000969" 554.214256426716 1.08184699692787 0.147538098608403 7.33266191669801 2.25625616515422e-13 1.38415378215987e-10 "TCONS_00005020" "1755" "769377" "gnl|BL_ORD_ID|769377" "Q6YLV7_DANRE" "402" "1032" "2.52802e-132" "301" "1653" "1" "442" "1" "0" "308" "17" "455" "Krueppel-like factor 15;Krueppel-like factor 15;Uncharacterized protein;" "Danio rerio (Zebrafish) (Brachydanio rerio)" "" "" "" "" "GO:0046872;GO:0003676" "IEA:InterPro;nucleic acid binding;metal ion binding" "" "" "" "" "IPR015880;IPR007087;IPR013087" "Znf_C2H2-like;Znf_C2H2;Znf_C2H2/integrase_DNA-bd"
"XLOC_000969" 554.214256426716 1.08184699692787 0.147538098608403 7.33266191669801 2.25625616515422e-13 1.38415378215987e-10 "TCONS_00005022" "5009" "325199" "gnl|BL_ORD_ID|325199" "G9BRW1_CYPCA" "163" "411" "1.1774e-98" "3296" "3610" "228" "332" "2" "0" "75" "0" "105" "TC1-like transposase;" "Cyprinus carpio (Common carp)" "" "" "GO:0015074;GO:0006313" "IEA:InterPro;DNA integration;transposition" " DNA-mediated" "GO:0003677;GO:0004803" "IEA:InterPro;transposase activity;DNA binding" "PF01498" "1;HTH_Tnp_Tc3_2" "" "" "IPR009057;IPR002492"
"XLOC_000970" 281.488174445361 -0.371029648606274 0.0876210447544725 -4.23448099307598 2.29080158366102e-05 0.00181643423531652 "TCONS_00005024" "6722" "175913" "gnl|BL_ORD_ID|175913" "E7EXX5_DANRE" "537" "1381" "1.10904e-169" "525" "1550" "31" "374" "3" "0" "295" "2" "344" "Uncharacterized protein;" "Danio rerio (Zebrafish) (Brachydanio rerio)" "" "" "GO:0034220" "IEA:GOC;ion transmembrane transport" "GO:0008324" "IEA:InterPro;cation transmembrane transporter activity" "PF01769" "MgtE;2" "dre:564564" "-" "IPR006667" "SLC41_membr_dom"
"XLOC_000970" 281.488174445361 -0.371029648606274 0.0876210447544725 -4.23448099307598 2.29080158366102e-05 0.00181643423531652 "TCONS_00005025" "6245" "175913" "gnl|BL_ORD_ID|175913" "E7EXX5_DANRE" "601" "1549" "0" "464" "1672" "31" "480" "2" "0" "341" "47" "450" "Uncharacterized protein;" "Danio rerio (Zebrafish) (Brachydanio rerio)" "" "" "GO:0034220" "IEA:GOC;ion transmembrane transport" "GO:0008324" "IEA:InterPro;cation transmembrane transporter activity" "PF01769" "MgtE;2" "dre:564564" "-" "IPR006667" "SLC41_membr_dom"
"XLOC_000970" 281.488174445361 -0.371029648606274 0.0876210447544725 -4.23448099307598 2.29080158366102e-05 0.00181643423531652 "TCONS_00005026" "5995" "175913" "gnl|BL_ORD_ID|175913" "E7EXX5_DANRE" "601" "1547" "0" "214" "1422" "31" "480" "1" "0" "341" "47" "450" "Uncharacterized protein;" "Danio rerio (Zebrafish) (Brachydanio rerio)" "" "" "GO:0034220" "IEA:GOC;ion transmembrane transport" "GO:0008324" "IEA:InterPro;cation transmembrane transporter activity" "PF01769" "MgtE;2" "dre:564564" "-" "IPR006667" "SLC41_membr_dom"
"XLOC_000970" 281.488174445361 -0.371029648606274 0.0876210447544725 -4.23448099307598 2.29080158366102e-05 0.00181643423531652 "TCONS_00005027" "6409" "175913" "gnl|BL_ORD_ID|175913" "E7EXX5_DANRE" "536" "1380" "6.42098e-170" "212" "1237" "31" "374" "2" "0" "295" "2" "344" "Uncharacterized protein;" "Danio rerio (Zebrafish) (Brachydanio rerio)" "" "" "GO:0034220" "IEA:GOC;ion transmembrane transport" "GO:0008324" "IEA:InterPro;cation transmembrane transporter activity" "PF01769" "MgtE;2" "dre:564564" "-" "IPR006667" "SLC41_membr_dom"
"XLOC_000970" 281.488174445361 -0.371029648606274 0.0876210447544725 -4.23448099307598 2.29080158366102e-05 0.00181643423531652 "TCONS_00005028" "6658" "175913" "gnl|BL_ORD_ID|175913" "E7EXX5_DANRE" "537" "1382" "6.72207e-170" "461" "1486" "31" "374" "2" "0" "295" "2" "344" "Uncharacterized protein;" "Danio rerio (Zebrafish) (Brachydanio rerio)" "" "" "GO:0034220" "IEA:GOC;ion transmembrane transport" "GO:0008324" "IEA:InterPro;cation transmembrane transporter activity" "PF01769" "MgtE;2" "dre:564564" "-" "IPR006667" "SLC41_membr_dom"
"XLOC_000970" 281.488174445361 -0.371029648606274 0.0876210447544725 -4.23448099307598 2.29080158366102e-05 0.00181643423531652 "TCONS_00005029" "6654" "287764" "gnl|BL_ORD_ID|287764" "G3NHR2_GASAC" "315" "805" "5.01145e-140" "958" "1485" "169" "344" "1" "0" "151" "0" "176" "Uncharacterized protein;" "Gasterosteus aculeatus (Three-spined stickleback)" "" "" "GO:0034220" "IEA:GOC;ion transmembrane transport" "GO:0008324" "IEA:InterPro;cation transmembrane transporter activity" "PF01769" "MgtE;2" "" "" "IPR006667" "SLC41_membr_dom"
"XLOC_000970" 281.488174445361 -0.371029648606274 0.0876210447544725 -4.23448099307598 2.29080158366102e-05 0.00181643423531652 "TCONS_00005030" "6083" "175913" "gnl|BL_ORD_ID|175913" "E7EXX5_DANRE" "602" "1551" "0" "302" "1510" "31" "480" "2" "0" "341" "47" "450" "Uncharacterized protein;" "Danio rerio (Zebrafish) (Brachydanio rerio)" "" "" "GO:0034220" "IEA:GOC;ion transmembrane transport" "GO:0008324" "IEA:InterPro;cation transmembrane transporter activity" "PF01769" "MgtE;2" "dre:564564" "-" "IPR006667" "SLC41_membr_dom"
"XLOC_000970" 281.488174445361 -0.371029648606274 0.0876210447544725 -4.23448099307598 2.29080158366102e-05 0.00181643423531652 "TCONS_00005031" "6350" "175913" "gnl|BL_ORD_ID|175913" "E7EXX5_DANRE" "602" "1551" "0" "569" "1777" "31" "480" "2" "0" "341" "47" "450" "Uncharacterized protein;" "Danio rerio (Zebrafish) (Brachydanio rerio)" "" "" "GO:0034220" "IEA:GOC;ion transmembrane transport" "GO:0008324" "IEA:InterPro;cation transmembrane transporter activity" "PF01769" "MgtE;2" "dre:564564" "-" "IPR006667" "SLC41_membr_dom"
"XLOC_000970" 281.488174445361 -0.371029648606274 0.0876210447544725 -4.23448099307598 2.29080158366102e-05 0.00181643423531652 "TCONS_00005032" "6738" "175913" "gnl|BL_ORD_ID|175913" "E7EXX5_DANRE" "537" "1382" "7.69021e-170" "541" "1566" "31" "374" "1" "0" "295" "2" "344" "Uncharacterized protein;" "Danio rerio (Zebrafish) (Brachydanio rerio)" "" "" "GO:0034220" "IEA:GOC;ion transmembrane transport" "GO:0008324" "IEA:InterPro;cation transmembrane transporter activity" "PF01769" "MgtE;2" "dre:564564" "-" "IPR006667" "SLC41_membr_dom"
"XLOC_000970" 281.488174445361 -0.371029648606274 0.0876210447544725 -4.23448099307598 2.29080158366102e-05 0.00181643423531652 "TCONS_00005033" "7067" "512027" "gnl|BL_ORD_ID|512027" "I3JRM9_ORENI" "515" "1325" "7.42573e-162" "1059" "1895" "104" "382" "3" "0" "249" "0" "279" "Uncharacterized protein;" "Oreochromis niloticus (Nile tilapia) (Tilapia nilotica)" "" "" "GO:0034220" "IEA:GOC;ion transmembrane transport" "GO:0008324" "IEA:InterPro;cation transmembrane transporter activity" "PF01769" "MgtE;2" "" "" "IPR006667" "SLC41_membr_dom"
"XLOC_000970" 281.488174445361 -0.371029648606274 0.0876210447544725 -4.23448099307598 2.29080158366102e-05 0.00181643423531652 "TCONS_00005034" "6594" "610501" "gnl|BL_ORD_ID|610501" "M3ZGJ3_XIPMA" "582" "1500" "0" "1002" "2021" "65" "449" "3" "0" "300" "45" "385" "Uncharacterized protein;" "Xiphophorus maculatus (Southern platyfish) (Platypoecilus maculatus)" "" "" "GO:0034220" "IEA:GOC;ion transmembrane transport" "GO:0008324" "IEA:InterPro;cation transmembrane transporter activity" "PF01769" "MgtE;2" "" "" "IPR006667" "SLC41_membr_dom"
"XLOC_000970" 281.488174445361 -0.371029648606274 0.0876210447544725 -4.23448099307598 2.29080158366102e-05 0.00181643423531652 "TCONS_00005035" "6177" "287764" "gnl|BL_ORD_ID|287764" "G3NHR2_GASAC" "602" "1552" "0" "1" "1008" "9" "344" "1" "0" "293" "0" "336" "Uncharacterized protein;" "Gasterosteus aculeatus (Three-spined stickleback)" "" "" "GO:0034220" "IEA:GOC;ion transmembrane transport" "GO:0008324" "IEA:InterPro;cation transmembrane transporter activity" "PF01769" "MgtE;2" "" "" "IPR006667" "SLC41_membr_dom"
"XLOC_000970" 281.488174445361 -0.371029648606274 0.0876210447544725 -4.23448099307598 2.29080158366102e-05 0.00181643423531652 "TCONS_00005036" "5599" "175913" "gnl|BL_ORD_ID|175913" "E7EXX5_DANRE" "236" "600" "1.43158e-64" "29" "427" "242" "374" "2" "0" "112" "0" "133" "Uncharacterized protein;" "Danio rerio (Zebrafish) (Brachydanio rerio)" "" "" "GO:0034220" "IEA:GOC;ion transmembrane transport" "GO:0008324" "IEA:InterPro;cation transmembrane transporter activity" "PF01769" "MgtE;2" "dre:564564" "-" "IPR006667" "SLC41_membr_dom"
"XLOC_000970" 281.488174445361 -0.371029648606274 0.0876210447544725 -4.23448099307598 2.29080158366102e-05 0.00181643423531652 "TCONS_00005037" "5751" "629567" "gnl|BL_ORD_ID|629567" "M4B123_XIPMA" "233" "594" "2.42899e-64" "2790" "3416" "173" "384" "-2" "0" "118" "5" "213" "Uncharacterized protein;" "Xiphophorus maculatus (Southern platyfish) (Platypoecilus maculatus)" "" "" "GO:0032259" "IEA:GOC;methylation" "GO:0003964;GO:0003723;GO:0016706;GO:0008168" "oxidoreductase activity" " acting on paired donors" " with incorporation or reduction of molecular oxygen" " 2-oxoglutarate as one donor" " and incorporation of one atom each of oxygen into both donors;IEA:InterPro;methyltransferase activity;RNA binding;RNA-directed DNA polymerase activity" "PF09004;PF00078" "1;DUF1891;RVT_1"
"XLOC_000970" 281.488174445361 -0.371029648606274 0.0876210447544725 -4.23448099307598 2.29080158366102e-05 0.00181643423531652 "TCONS_00005038" "5320" "175913" "gnl|BL_ORD_ID|175913" "E7EXX5_DANRE" "299" "765" "1.41312e-86" "202" "747" "254" "480" "1" "0" "156" "45" "227" "Uncharacterized protein;" "Danio rerio (Zebrafish) (Brachydanio rerio)" "" "" "GO:0034220" "IEA:GOC;ion transmembrane transport" "GO:0008324" "IEA:InterPro;cation transmembrane transporter activity" "PF01769" "MgtE;2" "dre:564564" "-" "IPR006667" "SLC41_membr_dom"
"XLOC_000991" 58.3345446099292 0.437504234144709 0.0932005498546338 4.69422374467845 2.6762099555743e-06 0.000286182598552055 "TCONS_00005211" "2711" "619808" "gnl|BL_ORD_ID|619808" "M4A860_XIPMA" "262" "669" "2.84541e-79" "353" "922" "16" "203" "2" "0" "125" "2" "190" "Uncharacterized protein;" "Xiphophorus maculatus (Southern platyfish) (Platypoecilus maculatus)" "" "" "" "" "GO:0008270" "IEA:InterPro;zinc ion binding" "PF13639" "1;zf-RING_2" "" "" "IPR017907;IPR001841;IPR013083" "Znf_RING_CS;Znf_RING/FYVE/PHD;Znf_RING"
"XLOC_000992" 17.4238874549761 -0.442725707787182 0.138546145920404 -3.1955108158803 0.00139583551098008 0.0445510745784571 "TCONS_00005212" "4670" "731948" "gnl|BL_ORD_ID|731948" "Q52WX7_DANRE" "454" "1167" "3.32159e-146" "251" "946" "1" "232" "2" "0" "218" "0" "232" "Ras-like protein Rnd1a;Ras-like protein Rnd1a;Rho family GTPase 1 like;Ras-like protein Rnd1a;Ras-like protein Rnd1a;Rho family GTPase 1 like;Rnd1l protein;Ras-like protein Rnd1a;Ras-like protein Rnd1a;Rho family GTPase 1 like;Ras-like protein Rnd1a;Ras-like protein Rnd1a;Rho family GTPase 1 like;Rnd1l protein;Uncharacterized protein;" "Danio rerio (Zebrafish) (Brachydanio rerio)" "GO:0016020;GO:0005622" "IEA:UniProtKB-KW;IEA:InterPro;intracellular;membrane" "GO:0007264" "IEA:InterPro;small GTPase mediated signal transduction" "GO:0005525" "IEA:UniProtKB-KW;GTP binding" "PF00071" "1;Ras" "dre:553414" "-" "IPR001806;IPR005225;IPR027417;IPR003578" "Small_GTPase;Small_GTP-bd_dom;P-loop_NTPase;Small_GTPase_Rho"
"XLOC_000992" 17.4238874549761 -0.442725707787182 0.138546145920404 -3.1955108158803 0.00139583551098008 0.0445510745784571 "TCONS_00005213" "4562" "294119" "gnl|BL_ORD_ID|294119" "G3P142_GASAC" "372" "953" "2.97724e-116" "140" "838" "1" "232" "2" "0" "192" "17" "241" "Uncharacterized protein;" "Gasterosteus aculeatus (Three-spined stickleback)" "GO:0016020;GO:0005622" "IEA:UniProtKB-KW;IEA:InterPro;intracellular;membrane" "GO:0007264" "IEA:InterPro;small GTPase mediated signal transduction" "GO:0005525" "IEA:UniProtKB-KW;GTP binding" "PF00071" "1;Ras" "" "" "IPR001806;IPR005225;IPR027417;IPR003578" "Small_GTPase;Small_GTP-bd_dom;P-loop_NTPase;Small_GTPase_Rho"
"XLOC_001028" 489.2618633068 0.356885235151745 0.0589284636911084 6.05624536594859 1.39335419059564e-09 3.66336912306378e-07 "TCONS_00005567" "8406" "214196" "gnl|BL_ORD_ID|214196" "F1RAM8_DANRE" "554" "1426" "0" "467" "1486" "1" "337" "2" "0" "317" "3" "340" "Retinoic acid receptor gamma-A;" "Danio rerio (Zebrafish) (Brachydanio rerio)" "GO:0005634" "IEA:UniProtKB-KW;nucleus" "GO:0006357;GO:0001889;GO:0006366" "IEA:GOC;regulation of transcription from RNA polymerase II promoter;IMZFIN;liver development;transcription from RNA polymerase II promoter" "GO:0003707;GO:0003708;GO:0008270;GO:0043565" "IEA:InterPro;steroid hormone receptor activity;sequence-specific DNA binding;zinc ion binding;retinoic acid receptor activity" "PF00104;PF00105" "1;zf-C4;Hormone_recep" "" "" "IPR013088;IPR008946;IPR001628;IPR003078;IPR000536;IPR001723" "Nucl_hormone_rcpt_ligand-bd;Retinoic_acid_rcpt;Znf_hrmn_rcpt;Str_hrmn_rcpt;Znf_NHR/GATA;Nucl_hrmn_rcpt_lig-bd_core"
"XLOC_001028" 489.2618633068 0.356885235151745 0.0589284636911084 6.05624536594859 1.39335419059564e-09 3.66336912306378e-07 "TCONS_00005568" "8402" "214196" "gnl|BL_ORD_ID|214196" "F1RAM8_DANRE" "741" "1912" "0" "467" "2011" "1" "507" "2" "0" "438" "10" "516" "Retinoic acid receptor gamma-A;" "Danio rerio (Zebrafish) (Brachydanio rerio)" "GO:0005634" "IEA:UniProtKB-KW;nucleus" "GO:0006357;GO:0001889;GO:0006366" "IEA:GOC;regulation of transcription from RNA polymerase II promoter;IMZFIN;liver development;transcription from RNA polymerase II promoter" "GO:0003707;GO:0003708;GO:0008270;GO:0043565" "IEA:InterPro;steroid hormone receptor activity;sequence-specific DNA binding;zinc ion binding;retinoic acid receptor activity" "PF00104;PF00105" "1;zf-C4;Hormone_recep" "" "" "IPR013088;IPR008946;IPR001628;IPR003078;IPR000536;IPR001723" "Nucl_hormone_rcpt_ligand-bd;Retinoic_acid_rcpt;Znf_hrmn_rcpt;Str_hrmn_rcpt;Znf_NHR/GATA;Nucl_hrmn_rcpt_lig-bd_core"
"XLOC_001028" 489.2618633068 0.356885235151745 0.0589284636911084 6.05624536594859 1.39335419059564e-09 3.66336912306378e-07 "TCONS_00005569" "8469" "58288" "gnl|BL_ORD_ID|58288" "B3TDE9_SALSA" "498" "1280" "0" "709" "1548" "49" "328" "1" "0" "279" "0" "280" "Retinoic acid receptor gamma a;" "Salmo salar (Atlantic salmon)" "GO:0005634" "IEA:UniProtKB-KW;nucleus" "GO:0006357;GO:0006366" "IEA:GOC;regulation of transcription from RNA polymerase II promoter;transcription from RNA polymerase II promoter" "GO:0003707;GO:0003708;GO:0008270;GO:0043565" "IEA:InterPro;steroid hormone receptor activity;sequence-specific DNA binding;zinc ion binding;retinoic acid receptor activity" "PF00104;PF00105" "1;zf-C4;Hormone_recep" "" "" "IPR013088;IPR008946;IPR001628;IPR003078;IPR000536;IPR001723" "Nucl_hormone_rcpt_ligand-bd;Retinoic_acid_rcpt;Znf_hrmn_rcpt;Str_hrmn_rcpt;Znf_NHR/GATA;Nucl_hrmn_rcpt_lig-bd_core"
"XLOC_001028" 489.2618633068 0.356885235151745 0.0589284636911084 6.05624536594859 1.39335419059564e-09 3.66336912306378e-07 "TCONS_00005570" "8461" "58288" "gnl|BL_ORD_ID|58288" "B3TDE9_SALSA" "316" "809" "0" "1040" "1540" "162" "328" "2" "0" "166" "0" "167" "Retinoic acid receptor gamma a;" "Salmo salar (Atlantic salmon)" "GO:0005634" "IEA:UniProtKB-KW;nucleus" "GO:0006357;GO:0006366" "IEA:GOC;regulation of transcription from RNA polymerase II promoter;transcription from RNA polymerase II promoter" "GO:0003707;GO:0003708;GO:0008270;GO:0043565" "IEA:InterPro;steroid hormone receptor activity;sequence-specific DNA binding;zinc ion binding;retinoic acid receptor activity" "PF00104;PF00105" "1;zf-C4;Hormone_recep" "" "" "IPR013088;IPR008946;IPR001628;IPR003078;IPR000536;IPR001723" "Nucl_hormone_rcpt_ligand-bd;Retinoic_acid_rcpt;Znf_hrmn_rcpt;Str_hrmn_rcpt;Znf_NHR/GATA;Nucl_hrmn_rcpt_lig-bd_core"
"XLOC_001028" 489.2618633068 0.356885235151745 0.0589284636911084 6.05624536594859 1.39335419059564e-09 3.66336912306378e-07 "TCONS_00005571" "8713" "214196" "gnl|BL_ORD_ID|214196" "F1RAM8_DANRE" "730" "1884" "0" "781" "2322" "1" "507" "1" "0" "433" "11" "516" "Retinoic acid receptor gamma-A;" "Danio rerio (Zebrafish) (Brachydanio rerio)" "GO:0005634" "IEA:UniProtKB-KW;nucleus" "GO:0006357;GO:0001889;GO:0006366" "IEA:GOC;regulation of transcription from RNA polymerase II promoter;IMZFIN;liver development;transcription from RNA polymerase II promoter" "GO:0003707;GO:0003708;GO:0008270;GO:0043565" "IEA:InterPro;steroid hormone receptor activity;sequence-specific DNA binding;zinc ion binding;retinoic acid receptor activity" "PF00104;PF00105" "1;zf-C4;Hormone_recep" "" "" "IPR013088;IPR008946;IPR001628;IPR003078;IPR000536;IPR001723" "Nucl_hormone_rcpt_ligand-bd;Retinoic_acid_rcpt;Znf_hrmn_rcpt;Str_hrmn_rcpt;Znf_NHR/GATA;Nucl_hrmn_rcpt_lig-bd_core"
"XLOC_001028" 489.2618633068 0.356885235151745 0.0589284636911084 6.05624536594859 1.39335419059564e-09 3.66336912306378e-07 "TCONS_00005572" "8716" "214196" "gnl|BL_ORD_ID|214196" "F1RAM8_DANRE" "741" "1912" "0" "781" "2325" "1" "507" "1" "0" "438" "10" "516" "Retinoic acid receptor gamma-A;" "Danio rerio (Zebrafish) (Brachydanio rerio)" "GO:0005634" "IEA:UniProtKB-KW;nucleus" "GO:0006357;GO:0001889;GO:0006366" "IEA:GOC;regulation of transcription from RNA polymerase II promoter;IMZFIN;liver development;transcription from RNA polymerase II promoter" "GO:0003707;GO:0003708;GO:0008270;GO:0043565" "IEA:InterPro;steroid hormone receptor activity;sequence-specific DNA binding;zinc ion binding;retinoic acid receptor activity" "PF00104;PF00105" "1;zf-C4;Hormone_recep" "" "" "IPR013088;IPR008946;IPR001628;IPR003078;IPR000536;IPR001723" "Nucl_hormone_rcpt_ligand-bd;Retinoic_acid_rcpt;Znf_hrmn_rcpt;Str_hrmn_rcpt;Znf_NHR/GATA;Nucl_hrmn_rcpt_lig-bd_core"
"XLOC_001028" 489.2618633068 0.356885235151745 0.0589284636911084 6.05624536594859 1.39335419059564e-09 3.66336912306378e-07 "TCONS_00005573" "8183" "58288" "gnl|BL_ORD_ID|58288" "B3TDE9_SALSA" "720" "1857" "0" "425" "1792" "49" "504" "2" "0" "455" "0" "456" "Retinoic acid receptor gamma a;" "Salmo salar (Atlantic salmon)" "GO:0005634" "IEA:UniProtKB-KW;nucleus" "GO:0006357;GO:0006366" "IEA:GOC;regulation of transcription from RNA polymerase II promoter;transcription from RNA polymerase II promoter" "GO:0003707;GO:0003708;GO:0008270;GO:0043565" "IEA:InterPro;steroid hormone receptor activity;sequence-specific DNA binding;zinc ion binding;retinoic acid receptor activity" "PF00104;PF00105" "1;zf-C4;Hormone_recep" "" "" "IPR013088;IPR008946;IPR001628;IPR003078;IPR000536;IPR001723" "Nucl_hormone_rcpt_ligand-bd;Retinoic_acid_rcpt;Znf_hrmn_rcpt;Str_hrmn_rcpt;Znf_NHR/GATA;Nucl_hrmn_rcpt_lig-bd_core"
"XLOC_001028" 489.2618633068 0.356885235151745 0.0589284636911084 6.05624536594859 1.39335419059564e-09 3.66336912306378e-07 "TCONS_00005574" "8109" "58288" "gnl|BL_ORD_ID|58288" "B3TDE9_SALSA" "493" "1269" "0" "350" "1183" "49" "326" "2" "0" "277" "0" "278" "Retinoic acid receptor gamma a;" "Salmo salar (Atlantic salmon)" "GO:0005634" "IEA:UniProtKB-KW;nucleus" "GO:0006357;GO:0006366" "IEA:GOC;regulation of transcription from RNA polymerase II promoter;transcription from RNA polymerase II promoter" "GO:0003707;GO:0003708;GO:0008270;GO:0043565" "IEA:InterPro;steroid hormone receptor activity;sequence-specific DNA binding;zinc ion binding;retinoic acid receptor activity" "PF00104;PF00105" "1;zf-C4;Hormone_recep" "" "" "IPR013088;IPR008946;IPR001628;IPR003078;IPR000536;IPR001723" "Nucl_hormone_rcpt_ligand-bd;Retinoic_acid_rcpt;Znf_hrmn_rcpt;Str_hrmn_rcpt;Znf_NHR/GATA;Nucl_hrmn_rcpt_lig-bd_core"
"XLOC_001028" 489.2618633068 0.356885235151745 0.0589284636911084 6.05624536594859 1.39335419059564e-09 3.66336912306378e-07 "TCONS_00005575" "7988" "58288" "gnl|BL_ORD_ID|58288" "B3TDE9_SALSA" "711" "1835" "0" "233" "1597" "49" "504" "2" "0" "446" "1" "456" "Retinoic acid receptor gamma a;" "Salmo salar (Atlantic salmon)" "GO:0005634" "IEA:UniProtKB-KW;nucleus" "GO:0006357;GO:0006366" "IEA:GOC;regulation of transcription from RNA polymerase II promoter;transcription from RNA polymerase II promoter" "GO:0003707;GO:0003708;GO:0008270;GO:0043565" "IEA:InterPro;steroid hormone receptor activity;sequence-specific DNA binding;zinc ion binding;retinoic acid receptor activity" "PF00104;PF00105" "1;zf-C4;Hormone_recep" "" "" "IPR013088;IPR008946;IPR001628;IPR003078;IPR000536;IPR001723" "Nucl_hormone_rcpt_ligand-bd;Retinoic_acid_rcpt;Znf_hrmn_rcpt;Str_hrmn_rcpt;Znf_NHR/GATA;Nucl_hrmn_rcpt_lig-bd_core"
"XLOC_001028" 489.2618633068 0.356885235151745 0.0589284636911084 6.05624536594859 1.39335419059564e-09 3.66336912306378e-07 "TCONS_00005576" "7971" "58288" "gnl|BL_ORD_ID|58288" "B3TDE9_SALSA" "707" "1824" "0" "213" "1580" "49" "504" "3" "0" "446" "2" "457" "Retinoic acid receptor gamma a;" "Salmo salar (Atlantic salmon)" "GO:0005634" "IEA:UniProtKB-KW;nucleus" "GO:0006357;GO:0006366" "IEA:GOC;regulation of transcription from RNA polymerase II promoter;transcription from RNA polymerase II promoter" "GO:0003707;GO:0003708;GO:0008270;GO:0043565" "IEA:InterPro;steroid hormone receptor activity;sequence-specific DNA binding;zinc ion binding;retinoic acid receptor activity" "PF00104;PF00105" "1;zf-C4;Hormone_recep" "" "" "IPR013088;IPR008946;IPR001628;IPR003078;IPR000536;IPR001723" "Nucl_hormone_rcpt_ligand-bd;Retinoic_acid_rcpt;Znf_hrmn_rcpt;Str_hrmn_rcpt;Znf_NHR/GATA;Nucl_hrmn_rcpt_lig-bd_core"
"XLOC_001028" 489.2618633068 0.356885235151745 0.0589284636911084 6.05624536594859 1.39335419059564e-09 3.66336912306378e-07 "TCONS_00005577" "7850" "58288" "gnl|BL_ORD_ID|58288" "B3TDE9_SALSA" "703" "1812" "0" "86" "1459" "49" "504" "2" "0" "427" "2" "458" "Retinoic acid receptor gamma a;" "Salmo salar (Atlantic salmon)" "GO:0005634" "IEA:UniProtKB-KW;nucleus" "GO:0006357;GO:0006366" "IEA:GOC;regulation of transcription from RNA polymerase II promoter;transcription from RNA polymerase II promoter" "GO:0003707;GO:0003708;GO:0008270;GO:0043565" "IEA:InterPro;steroid hormone receptor activity;sequence-specific DNA binding;zinc ion binding;retinoic acid receptor activity" "PF00104;PF00105" "1;zf-C4;Hormone_recep" "" "" "IPR013088;IPR008946;IPR001628;IPR003078;IPR000536;IPR001723" "Nucl_hormone_rcpt_ligand-bd;Retinoic_acid_rcpt;Znf_hrmn_rcpt;Str_hrmn_rcpt;Znf_NHR/GATA;Nucl_hrmn_rcpt_lig-bd_core"
"XLOC_001028" 489.2618633068 0.356885235151745 0.0589284636911084 6.05624536594859 1.39335419059564e-09 3.66336912306378e-07 "TCONS_00005578" "8310" "58288" "gnl|BL_ORD_ID|58288" "B3TDE9_SALSA" "794" "2049" "0" "408" "1919" "1" "504" "3" "0" "504" "0" "504" "Retinoic acid receptor gamma a;" "Salmo salar (Atlantic salmon)" "GO:0005634" "IEA:UniProtKB-KW;nucleus" "GO:0006357;GO:0006366" "IEA:GOC;regulation of transcription from RNA polymerase II promoter;transcription from RNA polymerase II promoter" "GO:0003707;GO:0003708;GO:0008270;GO:0043565" "IEA:InterPro;steroid hormone receptor activity;sequence-specific DNA binding;zinc ion binding;retinoic acid receptor activity" "PF00104;PF00105" "1;zf-C4;Hormone_recep" "" "" "IPR013088;IPR008946;IPR001628;IPR003078;IPR000536;IPR001723" "Nucl_hormone_rcpt_ligand-bd;Retinoic_acid_rcpt;Znf_hrmn_rcpt;Str_hrmn_rcpt;Znf_NHR/GATA;Nucl_hrmn_rcpt_lig-bd_core"
"XLOC_001028" 489.2618633068 0.356885235151745 0.0589284636911084 6.05624536594859 1.39335419059564e-09 3.66336912306378e-07 "TCONS_00005579" "8716" "58288" "gnl|BL_ORD_ID|58288" "B3TDE9_SALSA" "794" "2049" "0" "814" "2325" "1" "504" "1" "0" "504" "0" "504" "Retinoic acid receptor gamma a;" "Salmo salar (Atlantic salmon)" "GO:0005634" "IEA:UniProtKB-KW;nucleus" "GO:0006357;GO:0006366" "IEA:GOC;regulation of transcription from RNA polymerase II promoter;transcription from RNA polymerase II promoter" "GO:0003707;GO:0003708;GO:0008270;GO:0043565" "IEA:InterPro;steroid hormone receptor activity;sequence-specific DNA binding;zinc ion binding;retinoic acid receptor activity" "PF00104;PF00105" "1;zf-C4;Hormone_recep" "" "" "IPR013088;IPR008946;IPR001628;IPR003078;IPR000536;IPR001723" "Nucl_hormone_rcpt_ligand-bd;Retinoic_acid_rcpt;Znf_hrmn_rcpt;Str_hrmn_rcpt;Znf_NHR/GATA;Nucl_hrmn_rcpt_lig-bd_core"
"XLOC_001028" 489.2618633068 0.356885235151745 0.0589284636911084 6.05624536594859 1.39335419059564e-09 3.66336912306378e-07 "TCONS_00005580" "8693" "58288" "gnl|BL_ORD_ID|58288" "B3TDE9_SALSA" "786" "2028" "0" "794" "2302" "1" "504" "2" "0" "495" "1" "504" "Retinoic acid receptor gamma a;" "Salmo salar (Atlantic salmon)" "GO:0005634" "IEA:UniProtKB-KW;nucleus" "GO:0006357;GO:0006366" "IEA:GOC;regulation of transcription from RNA polymerase II promoter;transcription from RNA polymerase II promoter" "GO:0003707;GO:0003708;GO:0008270;GO:0043565" "IEA:InterPro;steroid hormone receptor activity;sequence-specific DNA binding;zinc ion binding;retinoic acid receptor activity" "PF00104;PF00105" "1;zf-C4;Hormone_recep" "" "" "IPR013088;IPR008946;IPR001628;IPR003078;IPR000536;IPR001723" "Nucl_hormone_rcpt_ligand-bd;Retinoic_acid_rcpt;Znf_hrmn_rcpt;Str_hrmn_rcpt;Znf_NHR/GATA;Nucl_hrmn_rcpt_lig-bd_core"
"XLOC_001028" 489.2618633068 0.356885235151745 0.0589284636911084 6.05624536594859 1.39335419059564e-09 3.66336912306378e-07 "TCONS_00005581" "8532" "58288" "gnl|BL_ORD_ID|58288" "B3TDE9_SALSA" "626" "1614" "0" "942" "2141" "105" "504" "3" "0" "400" "0" "400" "Retinoic acid receptor gamma a;" "Salmo salar (Atlantic salmon)" "GO:0005634" "IEA:UniProtKB-KW;nucleus" "GO:0006357;GO:0006366" "IEA:GOC;regulation of transcription from RNA polymerase II promoter;transcription from RNA polymerase II promoter" "GO:0003707;GO:0003708;GO:0008270;GO:0043565" "IEA:InterPro;steroid hormone receptor activity;sequence-specific DNA binding;zinc ion binding;retinoic acid receptor activity" "PF00104;PF00105" "1;zf-C4;Hormone_recep" "" "" "IPR013088;IPR008946;IPR001628;IPR003078;IPR000536;IPR001723" "Nucl_hormone_rcpt_ligand-bd;Retinoic_acid_rcpt;Znf_hrmn_rcpt;Str_hrmn_rcpt;Znf_NHR/GATA;Nucl_hrmn_rcpt_lig-bd_core"
"XLOC_001028" 489.2618633068 0.356885235151745 0.0589284636911084 6.05624536594859 1.39335419059564e-09 3.66336912306378e-07 "TCONS_00005582" "8531" "58288" "gnl|BL_ORD_ID|58288" "B3TDE9_SALSA" "719" "1855" "0" "755" "2140" "43" "504" "2" "0" "455" "0" "462" "Retinoic acid receptor gamma a;" "Salmo salar (Atlantic salmon)" "GO:0005634" "IEA:UniProtKB-KW;nucleus" "GO:0006357;GO:0006366" "IEA:GOC;regulation of transcription from RNA polymerase II promoter;transcription from RNA polymerase II promoter" "GO:0003707;GO:0003708;GO:0008270;GO:0043565" "IEA:InterPro;steroid hormone receptor activity;sequence-specific DNA binding;zinc ion binding;retinoic acid receptor activity" "PF00104;PF00105" "1;zf-C4;Hormone_recep" "" "" "IPR013088;IPR008946;IPR001628;IPR003078;IPR000536;IPR001723" "Nucl_hormone_rcpt_ligand-bd;Retinoic_acid_rcpt;Znf_hrmn_rcpt;Str_hrmn_rcpt;Znf_NHR/GATA;Nucl_hrmn_rcpt_lig-bd_core"
"XLOC_001028" 489.2618633068 0.356885235151745 0.0589284636911084 6.05624536594859 1.39335419059564e-09 3.66336912306378e-07 "TCONS_00005583" "8534" "58288" "gnl|BL_ORD_ID|58288" "B3TDE9_SALSA" "679" "1752" "0" "628" "1779" "1" "384" "1" "0" "382" "0" "384" "Retinoic acid receptor gamma a;" "Salmo salar (Atlantic salmon)" "GO:0005634" "IEA:UniProtKB-KW;nucleus" "GO:0006357;GO:0006366" "IEA:GOC;regulation of transcription from RNA polymerase II promoter;transcription from RNA polymerase II promoter" "GO:0003707;GO:0003708;GO:0008270;GO:0043565" "IEA:InterPro;steroid hormone receptor activity;sequence-specific DNA binding;zinc ion binding;retinoic acid receptor activity" "PF00104;PF00105" "1;zf-C4;Hormone_recep" "" "" "IPR013088;IPR008946;IPR001628;IPR003078;IPR000536;IPR001723" "Nucl_hormone_rcpt_ligand-bd;Retinoic_acid_rcpt;Znf_hrmn_rcpt;Str_hrmn_rcpt;Znf_NHR/GATA;Nucl_hrmn_rcpt_lig-bd_core"
"XLOC_001043" 56.38809025133 0.370017174595019 0.114991824915333 3.21776939245428 0.00129191642699326 0.0419848825456322 "TCONS_00005635" "7837" "296896" "gnl|BL_ORD_ID|296896" "G3P956_GASAC" "445" "1142" "1.72572e-134" "312" "1922" "3" "499" "3" "0" "276" "60" "547" "Uncharacterized protein;" "Gasterosteus aculeatus (Three-spined stickleback)" "" "" "" "" "GO:0008270" "IEA:InterPro;zinc ion binding" "PF00412" "1;LIM" "" "" "IPR001781" "Znf_LIM"
"XLOC_001043" 56.38809025133 0.370017174595019 0.114991824915333 3.21776939245428 0.00129191642699326 0.0419848825456322 "TCONS_00005636" "7834" "296896" "gnl|BL_ORD_ID|296896" "G3P956_GASAC" "445" "1143" "1.68943e-134" "312" "1919" "3" "499" "3" "0" "277" "59" "546" "Uncharacterized protein;" "Gasterosteus aculeatus (Three-spined stickleback)" "" "" "" "" "GO:0008270" "IEA:InterPro;zinc ion binding" "PF00412" "1;LIM" "" "" "IPR001781" "Znf_LIM"
"XLOC_001043" 56.38809025133 0.370017174595019 0.114991824915333 3.21776939245428 0.00129191642699326 0.0419848825456322 "TCONS_00005637" "7845" "296896" "gnl|BL_ORD_ID|296896" "G3P956_GASAC" "265" "677" "1.38377e-117" "292" "1344" "3" "324" "1" "0" "173" "43" "358" "Uncharacterized protein;" "Gasterosteus aculeatus (Three-spined stickleback)" "" "" "" "" "GO:0008270" "IEA:InterPro;zinc ion binding" "PF00412" "1;LIM" "" "" "IPR001781" "Znf_LIM"
"XLOC_001043" 56.38809025133 0.370017174595019 0.114991824915333 3.21776939245428 0.00129191642699326 0.0419848825456322 "TCONS_00005638" "7673" "296896" "gnl|BL_ORD_ID|296896" "G3P956_GASAC" "265" "677" "1.25956e-117" "123" "1172" "3" "324" "3" "0" "174" "42" "357" "Uncharacterized protein;" "Gasterosteus aculeatus (Three-spined stickleback)" "" "" "" "" "GO:0008270" "IEA:InterPro;zinc ion binding" "PF00412" "1;LIM" "" "" "IPR001781" "Znf_LIM"
"XLOC_001043" 56.38809025133 0.370017174595019 0.114991824915333 3.21776939245428 0.00129191642699326 0.0419848825456322 "TCONS_00005639" "7623" "296896" "gnl|BL_ORD_ID|296896" "G3P956_GASAC" "445" "1142" "1.49162e-134" "98" "1708" "3" "499" "2" "0" "276" "60" "547" "Uncharacterized protein;" "Gasterosteus aculeatus (Three-spined stickleback)" "" "" "" "" "GO:0008270" "IEA:InterPro;zinc ion binding" "PF00412" "1;LIM" "" "" "IPR001781" "Znf_LIM"
"XLOC_001043" 56.38809025133 0.370017174595019 0.114991824915333 3.21776939245428 0.00129191642699326 0.0419848825456322 "TCONS_00005640" "7079" "452103" "gnl|BL_ORD_ID|452103" "H3CB61_TETNG" "299" "764" "2.50931e-86" "100" "1164" "7" "356" "1" "0" "198" "49" "377" "Uncharacterized protein;" "Tetraodon nigroviridis (Spotted green pufferfish) (ChelonodonTetraodon nigroviridis (Spotted green pufferfish) (Chelonodonnigroviridis)" "" "" "" "" "GO:0008270" "IEA:InterPro;zinc ion binding" "PF00412" "1;LIM" "" "" "IPR001781" "Znf_LIM"
"XLOC_001043" 56.38809025133 0.370017174595019 0.114991824915333 3.21776939245428 0.00129191642699326 0.0419848825456322 "TCONS_00005641" "7101" "452103" "gnl|BL_ORD_ID|452103" "H3CB61_TETNG" "319" "815" "3.79783e-93" "92" "1186" "7" "356" "2" "0" "200" "41" "378" "Uncharacterized protein;" "Tetraodon nigroviridis (Spotted green pufferfish) (ChelonodonTetraodon nigroviridis (Spotted green pufferfish) (Chelonodonnigroviridis)" "" "" "" "" "GO:0008270" "IEA:InterPro;zinc ion binding" "PF00412" "1;LIM" "" "" "IPR001781" "Znf_LIM"
"XLOC_001043" 56.38809025133 0.370017174595019 0.114991824915333 3.21776939245428 0.00129191642699326 0.0419848825456322 "TCONS_00005642" "7098" "452103" "gnl|BL_ORD_ID|452103" "H3CB61_TETNG" "319" "816" "2.78963e-93" "92" "1183" "7" "356" "2" "0" "204" "40" "377" "Uncharacterized protein;" "Tetraodon nigroviridis (Spotted green pufferfish) (ChelonodonTetraodon nigroviridis (Spotted green pufferfish) (Chelonodonnigroviridis)" "" "" "" "" "GO:0008270" "IEA:InterPro;zinc ion binding" "PF00412" "1;LIM" "" "" "IPR001781" "Znf_LIM"
"XLOC_001043" 56.38809025133 0.370017174595019 0.114991824915333 3.21776939245428 0.00129191642699326 0.0419848825456322 "TCONS_00005643" "7064" "452103" "gnl|BL_ORD_ID|452103" "H3CB61_TETNG" "179" "452" "1.11905e-79" "586" "1149" "187" "356" "1" "0" "102" "20" "189" "Uncharacterized protein;" "Tetraodon nigroviridis (Spotted green pufferfish) (ChelonodonTetraodon nigroviridis (Spotted green pufferfish) (Chelonodonnigroviridis)" "" "" "" "" "GO:0008270" "IEA:InterPro;zinc ion binding" "PF00412" "1;LIM" "" "" "IPR001781" "Znf_LIM"
"XLOC_001043" 56.38809025133 0.370017174595019 0.114991824915333 3.21776939245428 0.00129191642699326 0.0419848825456322 "TCONS_00005644" "7057" "452103" "gnl|BL_ORD_ID|452103" "H3CB61_TETNG" "179" "452" "1.45763e-79" "579" "1142" "187" "356" "3" "0" "102" "20" "189" "Uncharacterized protein;" "Tetraodon nigroviridis (Spotted green pufferfish) (ChelonodonTetraodon nigroviridis (Spotted green pufferfish) (Chelonodonnigroviridis)" "" "" "" "" "GO:0008270" "IEA:InterPro;zinc ion binding" "PF00412" "1;LIM" "" "" "IPR001781" "Znf_LIM"
"XLOC_001063" 37.2008964236456 0.572408332991958 0.131294458941736 4.35972955451209 1.30223283876509e-05 0.00112476583620348 "TCONS_00005761" "6602" "297883" "gnl|BL_ORD_ID|297883" "G3PBZ8_GASAC" "806" "2080" "0" "130" "1497" "1" "456" "1" "0" "377" "0" "456" "Uncharacterized protein;" "Gasterosteus aculeatus (Three-spined stickleback)" "" "" "GO:0046835;GO:0006003;GO:0006000;GO:0016311" "IEA:InterPro;IEA:GOC;carbohydrate phosphorylation;fructose 2" "6-bisphosphate metabolic process;dephosphorylation;fructose metabolic process" "GO:0004331;GO:0005524;GO:0003873" "IEA:InterPro;6-phosphofructo-2-kinase activity;fructose-2" "6-bisphosphate 2-phosphatase activity;ATP binding" "PF01591;PF00300" "His_Phos_1;1;6PF2K" "" ""
"XLOC_001063" 37.2008964236456 0.572408332991958 0.131294458941736 4.35972955451209 1.30223283876509e-05 0.00112476583620348 "TCONS_00005762" "6651" "521296" "gnl|BL_ORD_ID|521296" "I3KI67_ORENI" "604" "1557" "0" "509" "1546" "111" "456" "2" "0" "282" "0" "346" "Uncharacterized protein;" "Oreochromis niloticus (Nile tilapia) (Tilapia nilotica)" "" "" "GO:0046835;GO:0006003;GO:0006000;GO:0016311" "IEA:InterPro;IEA:GOC;carbohydrate phosphorylation;fructose 2" "6-bisphosphate metabolic process;dephosphorylation;fructose metabolic process" "GO:0004331;GO:0005524;GO:0003873" "IEA:InterPro;6-phosphofructo-2-kinase activity;fructose-2" "6-bisphosphate 2-phosphatase activity;ATP binding" "PF01591;PF00300" "His_Phos_1;1;6PF2K" "" ""
"XLOC_001063" 37.2008964236456 0.572408332991958 0.131294458941736 4.35972955451209 1.30223283876509e-05 0.00112476583620348 "TCONS_00005763" "6533" "297883" "gnl|BL_ORD_ID|297883" "G3PBZ8_GASAC" "750" "1936" "0" "124" "1428" "1" "456" "1" "0" "357" "21" "456" "Uncharacterized protein;" "Gasterosteus aculeatus (Three-spined stickleback)" "" "" "GO:0046835;GO:0006003;GO:0006000;GO:0016311" "IEA:InterPro;IEA:GOC;carbohydrate phosphorylation;fructose 2" "6-bisphosphate metabolic process;dephosphorylation;fructose metabolic process" "GO:0004331;GO:0005524;GO:0003873" "IEA:InterPro;6-phosphofructo-2-kinase activity;fructose-2" "6-bisphosphate 2-phosphatase activity;ATP binding" "PF01591;PF00300" "His_Phos_1;1;6PF2K" "" ""
"XLOC_001063" 37.2008964236456 0.572408332991958 0.131294458941736 4.35972955451209 1.30223283876509e-05 0.00112476583620348 "TCONS_00005765" "6743" "68999" "gnl|BL_ORD_ID|68999" "B5RIA1_SALSA" "541" "1392" "2.41521e-174" "77" "919" "1" "281" "2" "0" "257" "0" "281" "6-phosphofructo-2-kinase/fructose-2" " 6-biphosphatase 4-like;" "Salmo salar (Atlantic salmon)" "" "" "GO:0046835;GO:0006003;GO:0006000;GO:0016311" "IEA:InterPro;IEA:GOC;carbohydrate phosphorylation;fructose 2" "6-bisphosphate metabolic process;dephosphorylation;fructose metabolic process" "GO:0004331;GO:0005524;GO:0003873" "IEA:InterPro;6-phosphofructo-2-kinase activity;fructose-2" "6-bisphosphate 2-phosphatase activity;ATP binding" "PF01591;PF00300" "His_Phos_1;1;6PF2K" ""
"XLOC_001063" 37.2008964236456 0.572408332991958 0.131294458941736 4.35972955451209 1.30223283876509e-05 0.00112476583620348 "TCONS_00005766" "6558" "297883" "gnl|BL_ORD_ID|297883" "G3PBZ8_GASAC" "804" "2076" "0" "83" "1453" "1" "456" "2" "0" "378" "1" "457" "Uncharacterized protein;" "Gasterosteus aculeatus (Three-spined stickleback)" "" "" "GO:0046835;GO:0006003;GO:0006000;GO:0016311" "IEA:InterPro;IEA:GOC;carbohydrate phosphorylation;fructose 2" "6-bisphosphate metabolic process;dephosphorylation;fructose metabolic process" "GO:0004331;GO:0005524;GO:0003873" "IEA:InterPro;6-phosphofructo-2-kinase activity;fructose-2" "6-bisphosphate 2-phosphatase activity;ATP binding" "PF01591;PF00300" "His_Phos_1;1;6PF2K" "" ""
"XLOC_001063" 37.2008964236456 0.572408332991958 0.131294458941736 4.35972955451209 1.30223283876509e-05 0.00112476583620348 "TCONS_00005767" "6680" "68999" "gnl|BL_ORD_ID|68999" "B5RIA1_SALSA" "541" "1392" "2.16153e-174" "77" "919" "1" "281" "2" "0" "257" "0" "281" "6-phosphofructo-2-kinase/fructose-2" " 6-biphosphatase 4-like;" "Salmo salar (Atlantic salmon)" "" "" "GO:0046835;GO:0006003;GO:0006000;GO:0016311" "IEA:InterPro;IEA:GOC;carbohydrate phosphorylation;fructose 2" "6-bisphosphate metabolic process;dephosphorylation;fructose metabolic process" "GO:0004331;GO:0005524;GO:0003873" "IEA:InterPro;6-phosphofructo-2-kinase activity;fructose-2" "6-bisphosphate 2-phosphatase activity;ATP binding" "PF01591;PF00300" "His_Phos_1;1;6PF2K" ""
"XLOC_001063" 37.2008964236456 0.572408332991958 0.131294458941736 4.35972955451209 1.30223283876509e-05 0.00112476583620348 "TCONS_00005768" "6556" "297883" "gnl|BL_ORD_ID|297883" "G3PBZ8_GASAC" "542" "1395" "0" "83" "1027" "1" "315" "2" "0" "253" "0" "315" "Uncharacterized protein;" "Gasterosteus aculeatus (Three-spined stickleback)" "" "" "GO:0046835;GO:0006003;GO:0006000;GO:0016311" "IEA:InterPro;IEA:GOC;carbohydrate phosphorylation;fructose 2" "6-bisphosphate metabolic process;dephosphorylation;fructose metabolic process" "GO:0004331;GO:0005524;GO:0003873" "IEA:InterPro;6-phosphofructo-2-kinase activity;fructose-2" "6-bisphosphate 2-phosphatase activity;ATP binding" "PF01591;PF00300" "His_Phos_1;1;6PF2K" "" ""
"XLOC_001063" 37.2008964236456 0.572408332991958 0.131294458941736 4.35972955451209 1.30223283876509e-05 0.00112476583620348 "TCONS_00005769" "6201" "521296" "gnl|BL_ORD_ID|521296" "I3KI67_ORENI" "584" "1504" "0" "65" "1096" "92" "456" "2" "0" "279" "21" "365" "Uncharacterized protein;" "Oreochromis niloticus (Nile tilapia) (Tilapia nilotica)" "" "" "GO:0046835;GO:0006003;GO:0006000;GO:0016311" "IEA:InterPro;IEA:GOC;carbohydrate phosphorylation;fructose 2" "6-bisphosphate metabolic process;dephosphorylation;fructose metabolic process" "GO:0004331;GO:0005524;GO:0003873" "IEA:InterPro;6-phosphofructo-2-kinase activity;fructose-2" "6-bisphosphate 2-phosphatase activity;ATP binding" "PF01591;PF00300" "His_Phos_1;1;6PF2K" "" ""
"XLOC_001063" 37.2008964236456 0.572408332991958 0.131294458941736 4.35972955451209 1.30223283876509e-05 0.00112476583620348 "TCONS_00005770" "6774" "372749" "gnl|BL_ORD_ID|372749" "H2MNU0_ORYLA" "602" "1552" "0" "620" "1669" "126" "475" "2" "0" "281" "0" "350" "Uncharacterized protein;" "Oryzias latipes (Medaka fish) (Japanese ricefish)" "" "" "GO:0046835;GO:0006003;GO:0006000;GO:0016311" "IEA:InterPro;IEA:GOC;carbohydrate phosphorylation;fructose 2" "6-bisphosphate metabolic process;dephosphorylation;fructose metabolic process" "GO:0004331;GO:0005524;GO:0003873" "IEA:InterPro;6-phosphofructo-2-kinase activity;fructose-2" "6-bisphosphate 2-phosphatase activity;ATP binding" "PF01591;PF00300" "His_Phos_1;1;6PF2K" "ola:101165483" "-"
"XLOC_001063" 37.2008964236456 0.572408332991958 0.131294458941736 4.35972955451209 1.30223283876509e-05 0.00112476583620348 "TCONS_00005771" "6656" "372749" "gnl|BL_ORD_ID|372749" "H2MNU0_ORYLA" "773" "1996" "0" "193" "1551" "5" "475" "1" "0" "368" "24" "474" "Uncharacterized protein;" "Oryzias latipes (Medaka fish) (Japanese ricefish)" "" "" "GO:0046835;GO:0006003;GO:0006000;GO:0016311" "IEA:InterPro;IEA:GOC;carbohydrate phosphorylation;fructose 2" "6-bisphosphate metabolic process;dephosphorylation;fructose metabolic process" "GO:0004331;GO:0005524;GO:0003873" "IEA:InterPro;6-phosphofructo-2-kinase activity;fructose-2" "6-bisphosphate 2-phosphatase activity;ATP binding" "PF01591;PF00300" "His_Phos_1;1;6PF2K" "ola:101165483" "-"
"XLOC_001063" 37.2008964236456 0.572408332991958 0.131294458941736 4.35972955451209 1.30223283876509e-05 0.00112476583620348 "TCONS_00005772" "6719" "372749" "gnl|BL_ORD_ID|372749" "H2MNU0_ORYLA" "829" "2141" "0" "193" "1614" "5" "475" "1" "0" "388" "3" "474" "Uncharacterized protein;" "Oryzias latipes (Medaka fish) (Japanese ricefish)" "" "" "GO:0046835;GO:0006003;GO:0006000;GO:0016311" "IEA:InterPro;IEA:GOC;carbohydrate phosphorylation;fructose 2" "6-bisphosphate metabolic process;dephosphorylation;fructose metabolic process" "GO:0004331;GO:0005524;GO:0003873" "IEA:InterPro;6-phosphofructo-2-kinase activity;fructose-2" "6-bisphosphate 2-phosphatase activity;ATP binding" "PF01591;PF00300" "His_Phos_1;1;6PF2K" "ola:101165483" "-"
"XLOC_001063" 37.2008964236456 0.572408332991958 0.131294458941736 4.35972955451209 1.30223283876509e-05 0.00112476583620348 "TCONS_00005773" "6680" "372749" "gnl|BL_ORD_ID|372749" "H2MNU0_ORYLA" "799" "2061" "0" "193" "1575" "5" "475" "1" "0" "377" "16" "474" "Uncharacterized protein;" "Oryzias latipes (Medaka fish) (Japanese ricefish)" "" "" "GO:0046835;GO:0006003;GO:0006000;GO:0016311" "IEA:InterPro;IEA:GOC;carbohydrate phosphorylation;fructose 2" "6-bisphosphate metabolic process;dephosphorylation;fructose metabolic process" "GO:0004331;GO:0005524;GO:0003873" "IEA:InterPro;6-phosphofructo-2-kinase activity;fructose-2" "6-bisphosphate 2-phosphatase activity;ATP binding" "PF01591;PF00300" "His_Phos_1;1;6PF2K" "ola:101165483" "-"
"XLOC_001063" 37.2008964236456 0.572408332991958 0.131294458941736 4.35972955451209 1.30223283876509e-05 0.00112476583620348 "TCONS_00005774" "6033" "297883" "gnl|BL_ORD_ID|297883" "G3PBZ8_GASAC" "629" "1621" "0" "47" "1123" "91" "449" "2" "0" "295" "0" "359" "Uncharacterized protein;" "Gasterosteus aculeatus (Three-spined stickleback)" "" "" "GO:0046835;GO:0006003;GO:0006000;GO:0016311" "IEA:InterPro;IEA:GOC;carbohydrate phosphorylation;fructose 2" "6-bisphosphate metabolic process;dephosphorylation;fructose metabolic process" "GO:0004331;GO:0005524;GO:0003873" "IEA:InterPro;6-phosphofructo-2-kinase activity;fructose-2" "6-bisphosphate 2-phosphatase activity;ATP binding" "PF01591;PF00300" "His_Phos_1;1;6PF2K" "" ""
"XLOC_001063" 37.2008964236456 0.572408332991958 0.131294458941736 4.35972955451209 1.30223283876509e-05 0.00112476583620348 "TCONS_00005775" "5591" "741112" "gnl|BL_ORD_ID|741112" "Q5PPL7_XENLA" "259" "660" "1.01817e-75" "70" "489" "88" "227" "1" "0" "120" "0" "140" "LOC495408 protein;" "Xenopus laevis (African clawed frog)" "" "" "GO:0006003;GO:0019083;GO:0001172" "IEA:GOC;IEA:InterPro;viral transcription;transcription" " RNA-templated;fructose 2" "6-bisphosphate metabolic process" "GO:0005524;GO:0003968" "RNA-directed RNA polymerase activity;IEA:InterPro;ATP binding" "PF00300" "1;His_Phos_1" "" ""
"XLOC_001063" 37.2008964236456 0.572408332991958 0.131294458941736 4.35972955451209 1.30223283876509e-05 0.00112476583620348 "TCONS_00005776" "6484" "741112" "gnl|BL_ORD_ID|741112" "Q5PPL7_XENLA" "205" "520" "6.93799e-57" "1026" "1382" "88" "227" "3" "0" "100" "21" "140" "LOC495408 protein;" "Xenopus laevis (African clawed frog)" "" "" "GO:0006003;GO:0019083;GO:0001172" "IEA:GOC;IEA:InterPro;viral transcription;transcription" " RNA-templated;fructose 2" "6-bisphosphate metabolic process" "GO:0005524;GO:0003968" "RNA-directed RNA polymerase activity;IEA:InterPro;ATP binding" "PF00300" "1;His_Phos_1" "" ""
"XLOC_001063" 37.2008964236456 0.572408332991958 0.131294458941736 4.35972955451209 1.30223283876509e-05 0.00112476583620348 "TCONS_00005777" "6537" "741112" "gnl|BL_ORD_ID|741112" "Q5PPL7_XENLA" "258" "658" "2.24066e-75" "1016" "1435" "88" "227" "2" "0" "120" "0" "140" "LOC495408 protein;" "Xenopus laevis (African clawed frog)" "" "" "GO:0006003;GO:0019083;GO:0001172" "IEA:GOC;IEA:InterPro;viral transcription;transcription" " RNA-templated;fructose 2" "6-bisphosphate metabolic process" "GO:0005524;GO:0003968" "RNA-directed RNA polymerase activity;IEA:InterPro;ATP binding" "PF00300" "1;His_Phos_1" "" ""
"XLOC_001081" 208.551168088364 0.410445535661492 0.118739521113918 3.45668848763264 0.000546856613725508 0.0223654761038054 "TCONS_00005903" "4457" "90701" "gnl|BL_ORD_ID|90701" "B9EQK2_SALSA" "374" "958" "6.16699e-117" "103" "720" "1" "206" "1" "0" "200" "0" "206" "CDP-diacylglycerol--serine O-phosphatidyltransferase;" "Salmo salar (Atlantic salmon)" "GO:0016020" "IEA:InterPro;membrane" "GO:0008654" "IEA:InterPro;phospholipid biosynthetic process" "GO:0016780" "IEA:InterPro;phosphotransferase activity" " for other substituted phosphate groups" "PF01066" "1;CDP-OH_P_transf" "" "" "IPR000462"
"XLOC_001081" 208.551168088364 0.410445535661492 0.118739521113918 3.45668848763264 0.000546856613725508 0.0223654761038054 "TCONS_00005904" "6108" "90701" "gnl|BL_ORD_ID|90701" "B9EQK2_SALSA" "349" "895" "3.42895e-107" "1790" "2371" "13" "206" "2" "0" "188" "0" "194" "CDP-diacylglycerol--serine O-phosphatidyltransferase;" "Salmo salar (Atlantic salmon)" "GO:0016020" "IEA:InterPro;membrane" "GO:0008654" "IEA:InterPro;phospholipid biosynthetic process" "GO:0016780" "IEA:InterPro;phosphotransferase activity" " for other substituted phosphate groups" "PF01066" "1;CDP-OH_P_transf" "" "" "IPR000462"
"XLOC_001081" 208.551168088364 0.410445535661492 0.118739521113918 3.45668848763264 0.000546856613725508 0.0223654761038054 "TCONS_00005905" "4498" "90701" "gnl|BL_ORD_ID|90701" "B9EQK2_SALSA" "399" "1025" "2.99985e-126" "105" "761" "1" "219" "3" "0" "212" "0" "219" "CDP-diacylglycerol--serine O-phosphatidyltransferase;" "Salmo salar (Atlantic salmon)" "GO:0016020" "IEA:InterPro;membrane" "GO:0008654" "IEA:InterPro;phospholipid biosynthetic process" "GO:0016780" "IEA:InterPro;phosphotransferase activity" " for other substituted phosphate groups" "PF01066" "1;CDP-OH_P_transf" "" "" "IPR000462"
"XLOC_001081" 208.551168088364 0.410445535661492 0.118739521113918 3.45668848763264 0.000546856613725508 0.0223654761038054 "TCONS_00005906" "4594" "90701" "gnl|BL_ORD_ID|90701" "B9EQK2_SALSA" "442" "1136" "1.02415e-141" "83" "805" "1" "241" "2" "0" "233" "0" "241" "CDP-diacylglycerol--serine O-phosphatidyltransferase;" "Salmo salar (Atlantic salmon)" "GO:0016020" "IEA:InterPro;membrane" "GO:0008654" "IEA:InterPro;phospholipid biosynthetic process" "GO:0016780" "IEA:InterPro;phosphotransferase activity" " for other substituted phosphate groups" "PF01066" "1;CDP-OH_P_transf" "" "" "IPR000462"
"XLOC_001081" 208.551168088364 0.410445535661492 0.118739521113918 3.45668848763264 0.000546856613725508 0.0223654761038054 "TCONS_00005907" "6159" "90701" "gnl|BL_ORD_ID|90701" "B9EQK2_SALSA" "374" "959" "6.83322e-116" "1802" "2422" "13" "219" "2" "0" "200" "0" "207" "CDP-diacylglycerol--serine O-phosphatidyltransferase;" "Salmo salar (Atlantic salmon)" "GO:0016020" "IEA:InterPro;membrane" "GO:0008654" "IEA:InterPro;phospholipid biosynthetic process" "GO:0016780" "IEA:InterPro;phosphotransferase activity" " for other substituted phosphate groups" "PF01066" "1;CDP-OH_P_transf" "" "" "IPR000462"
"XLOC_001081" 208.551168088364 0.410445535661492 0.118739521113918 3.45668848763264 0.000546856613725508 0.0223654761038054 "TCONS_00005908" "4592" "90701" "gnl|BL_ORD_ID|90701" "B9EQK2_SALSA" "374" "958" "7.812e-117" "238" "855" "1" "206" "1" "0" "200" "0" "206" "CDP-diacylglycerol--serine O-phosphatidyltransferase;" "Salmo salar (Atlantic salmon)" "GO:0016020" "IEA:InterPro;membrane" "GO:0008654" "IEA:InterPro;phospholipid biosynthetic process" "GO:0016780" "IEA:InterPro;phosphotransferase activity" " for other substituted phosphate groups" "PF01066" "1;CDP-OH_P_transf" "" "" "IPR000462"
"XLOC_001081" 208.551168088364 0.410445535661492 0.118739521113918 3.45668848763264 0.000546856613725508 0.0223654761038054 "TCONS_00005909" "4496" "90701" "gnl|BL_ORD_ID|90701" "B9EQK2_SALSA" "320" "819" "8.31026e-98" "277" "759" "59" "219" "1" "0" "156" "0" "161" "CDP-diacylglycerol--serine O-phosphatidyltransferase;" "Salmo salar (Atlantic salmon)" "GO:0016020" "IEA:InterPro;membrane" "GO:0008654" "IEA:InterPro;phospholipid biosynthetic process" "GO:0016780" "IEA:InterPro;phosphotransferase activity" " for other substituted phosphate groups" "PF01066" "1;CDP-OH_P_transf" "" "" "IPR000462"
"XLOC_001081" 208.551168088364 0.410445535661492 0.118739521113918 3.45668848763264 0.000546856613725508 0.0223654761038054 "TCONS_00005910" "4357" "90701" "gnl|BL_ORD_ID|90701" "B9EQK2_SALSA" "442" "1135" "4.02166e-142" "231" "953" "1" "241" "3" "0" "233" "0" "241" "CDP-diacylglycerol--serine O-phosphatidyltransferase;" "Salmo salar (Atlantic salmon)" "GO:0016020" "IEA:InterPro;membrane" "GO:0008654" "IEA:InterPro;phospholipid biosynthetic process" "GO:0016780" "IEA:InterPro;phosphotransferase activity" " for other substituted phosphate groups" "PF01066" "1;CDP-OH_P_transf" "" "" "IPR000462"
"XLOC_001081" 208.551168088364 0.410445535661492 0.118739521113918 3.45668848763264 0.000546856613725508 0.0223654761038054 "TCONS_00005911" "4746" "90701" "gnl|BL_ORD_ID|90701" "B9EQK2_SALSA" "374" "958" "4.70059e-117" "231" "848" "1" "206" "3" "0" "200" "0" "206" "CDP-diacylglycerol--serine O-phosphatidyltransferase;" "Salmo salar (Atlantic salmon)" "GO:0016020" "IEA:InterPro;membrane" "GO:0008654" "IEA:InterPro;phospholipid biosynthetic process" "GO:0016780" "IEA:InterPro;phosphotransferase activity" " for other substituted phosphate groups" "PF01066" "1;CDP-OH_P_transf" "" "" "IPR000462"
"XLOC_001081" 208.551168088364 0.410445535661492 0.118739521113918 3.45668848763264 0.000546856613725508 0.0223654761038054 "TCONS_00005912" "4502" "90701" "gnl|BL_ORD_ID|90701" "B9EQK2_SALSA" "372" "954" "2.75603e-116" "121" "735" "1" "205" "1" "0" "199" "0" "205" "CDP-diacylglycerol--serine O-phosphatidyltransferase;" "Salmo salar (Atlantic salmon)" "GO:0016020" "IEA:InterPro;membrane" "GO:0008654" "IEA:InterPro;phospholipid biosynthetic process" "GO:0016780" "IEA:InterPro;phosphotransferase activity" " for other substituted phosphate groups" "PF01066" "1;CDP-OH_P_transf" "" "" "IPR000462"
"XLOC_001081" 208.551168088364 0.410445535661492 0.118739521113918 3.45668848763264 0.000546856613725508 0.0223654761038054 "TCONS_00005913" "4806" "90701" "gnl|BL_ORD_ID|90701" "B9EQK2_SALSA" "427" "1097" "6.68151e-136" "298" "1017" "2" "241" "1" "0" "225" "0" "240" "CDP-diacylglycerol--serine O-phosphatidyltransferase;" "Salmo salar (Atlantic salmon)" "GO:0016020" "IEA:InterPro;membrane" "GO:0008654" "IEA:InterPro;phospholipid biosynthetic process" "GO:0016780" "IEA:InterPro;phosphotransferase activity" " for other substituted phosphate groups" "PF01066" "1;CDP-OH_P_transf" "" "" "IPR000462"
"XLOC_001081" 208.551168088364 0.410445535661492 0.118739521113918 3.45668848763264 0.000546856613725508 0.0223654761038054 "TCONS_00005914" "4479" "90701" "gnl|BL_ORD_ID|90701" "B9EQK2_SALSA" "233" "594" "5.16168e-77" "395" "742" "91" "206" "2" "0" "113" "0" "116" "CDP-diacylglycerol--serine O-phosphatidyltransferase;" "Salmo salar (Atlantic salmon)" "GO:0016020" "IEA:InterPro;membrane" "GO:0008654" "IEA:InterPro;phospholipid biosynthetic process" "GO:0016780" "IEA:InterPro;phosphotransferase activity" " for other substituted phosphate groups" "PF01066" "1;CDP-OH_P_transf" "" "" "IPR000462"
"XLOC_001081" 208.551168088364 0.410445535661492 0.118739521113918 3.45668848763264 0.000546856613725508 0.0223654761038054 "TCONS_00005915" "6290" "90701" "gnl|BL_ORD_ID|90701" "B9EQK2_SALSA" "301" "769" "3.82016e-90" "2049" "2501" "91" "241" "3" "0" "146" "0" "151" "CDP-diacylglycerol--serine O-phosphatidyltransferase;" "Salmo salar (Atlantic salmon)" "GO:0016020" "IEA:InterPro;membrane" "GO:0008654" "IEA:InterPro;phospholipid biosynthetic process" "GO:0016780" "IEA:InterPro;phosphotransferase activity" " for other substituted phosphate groups" "PF01066" "1;CDP-OH_P_transf" "" "" "IPR000462"
"XLOC_001081" 208.551168088364 0.410445535661492 0.118739521113918 3.45668848763264 0.000546856613725508 0.0223654761038054 "TCONS_00005916" "6231" "90701" "gnl|BL_ORD_ID|90701" "B9EQK2_SALSA" "349" "895" "3.77133e-107" "1913" "2494" "13" "206" "2" "0" "188" "0" "194" "CDP-diacylglycerol--serine O-phosphatidyltransferase;" "Salmo salar (Atlantic salmon)" "GO:0016020" "IEA:InterPro;membrane" "GO:0008654" "IEA:InterPro;phospholipid biosynthetic process" "GO:0016780" "IEA:InterPro;phosphotransferase activity" " for other substituted phosphate groups" "PF01066" "1;CDP-OH_P_transf" "" "" "IPR000462"
"XLOC_001081" 208.551168088364 0.410445535661492 0.118739521113918 3.45668848763264 0.000546856613725508 0.0223654761038054 "TCONS_00005917" "5785" "90701" "gnl|BL_ORD_ID|90701" "B9EQK2_SALSA" "427" "1097" "3.62556e-135" "1298" "1996" "9" "241" "2" "0" "225" "0" "233" "CDP-diacylglycerol--serine O-phosphatidyltransferase;" "Salmo salar (Atlantic salmon)" "GO:0016020" "IEA:InterPro;membrane" "GO:0008654" "IEA:InterPro;phospholipid biosynthetic process" "GO:0016780" "IEA:InterPro;phosphotransferase activity" " for other substituted phosphate groups" "PF01066" "1;CDP-OH_P_transf" "" "" "IPR000462"
"XLOC_001081" 208.551168088364 0.410445535661492 0.118739521113918 3.45668848763264 0.000546856613725508 0.0223654761038054 "TCONS_00005918" "4134" "90701" "gnl|BL_ORD_ID|90701" "B9EQK2_SALSA" "73" "177" "3.10766e-12" "235" "345" "205" "241" "1" "0" "34" "0" "37" "CDP-diacylglycerol--serine O-phosphatidyltransferase;" "Salmo salar (Atlantic salmon)" "GO:0016020" "IEA:InterPro;membrane" "GO:0008654" "IEA:InterPro;phospholipid biosynthetic process" "GO:0016780" "IEA:InterPro;phosphotransferase activity" " for other substituted phosphate groups" "PF01066" "1;CDP-OH_P_transf" "" "" "IPR000462"
"XLOC_001134" 188.669012024069 -0.191808524424908 0.0609637184216439 -3.14627338014884 0.00165365357280347 0.0498921122810973 "TCONS_00006379" "3101" "96934" "gnl|BL_ORD_ID|96934" "C0PUL7_SALSA" "307" "784" "2.23942e-94" "267" "875" "11" "227" "3" "0" "176" "14" "217" "SET;" "Salmo salar (Atlantic salmon)" "GO:0005634" "IEA:InterPro;nucleus" "GO:0006334" "IEA:InterPro;nucleosome assembly" "" "" "PF00956" "1;NAP" "" "" "IPR002164" "NAP_family"
"XLOC_001134" 188.669012024069 -0.191808524424908 0.0609637184216439 -3.14627338014884 0.00165365357280347 0.0498921122810973 "TCONS_00006380" "4305" "521742" "gnl|BL_ORD_ID|521742" "I3KJG4_ORENI" "456" "1172" "6.48169e-143" "494" "1819" "1" "466" "2" "0" "270" "38" "473" "Uncharacterized protein;" "Oreochromis niloticus (Nile tilapia) (Tilapia nilotica)" "GO:0005634" "IEA:InterPro;nucleus" "GO:0006334" "IEA:InterPro;nucleosome assembly" "" "" "PF00956" "1;NAP" "" "" "IPR002164" "NAP_family"
"XLOC_001134" 188.669012024069 -0.191808524424908 0.0609637184216439 -3.14627338014884 0.00165365357280347 0.0498921122810973 "TCONS_00006381" "4306" "521742" "gnl|BL_ORD_ID|521742" "I3KJG4_ORENI" "473" "1216" "3.19481e-149" "494" "1867" "1" "483" "2" "0" "280" "39" "490" "Uncharacterized protein;" "Oreochromis niloticus (Nile tilapia) (Tilapia nilotica)" "GO:0005634" "IEA:InterPro;nucleus" "GO:0006334" "IEA:InterPro;nucleosome assembly" "" "" "PF00956" "1;NAP" "" "" "IPR002164" "NAP_family"
"XLOC_001134" 188.669012024069 -0.191808524424908 0.0609637184216439 -3.14627338014884 0.00165365357280347 0.0498921122810973 "TCONS_00006382" "4303" "521742" "gnl|BL_ORD_ID|521742" "I3KJG4_ORENI" "473" "1217" "3.01427e-149" "494" "1867" "1" "483" "2" "0" "280" "39" "490" "Uncharacterized protein;" "Oreochromis niloticus (Nile tilapia) (Tilapia nilotica)" "GO:0005634" "IEA:InterPro;nucleus" "GO:0006334" "IEA:InterPro;nucleosome assembly" "" "" "PF00956" "1;NAP" "" "" "IPR002164" "NAP_family"
"XLOC_001134" 188.669012024069 -0.191808524424908 0.0609637184216439 -3.14627338014884 0.00165365357280347 0.0498921122810973 "TCONS_00006383" "4130" "521742" "gnl|BL_ORD_ID|521742" "I3KJG4_ORENI" "449" "1153" "1.47937e-140" "494" "1798" "1" "459" "2" "0" "267" "38" "466" "Uncharacterized protein;" "Oreochromis niloticus (Nile tilapia) (Tilapia nilotica)" "GO:0005634" "IEA:InterPro;nucleus" "GO:0006334" "IEA:InterPro;nucleosome assembly" "" "" "PF00956" "1;NAP" "" "" "IPR002164" "NAP_family"
"XLOC_001134" 188.669012024069 -0.191808524424908 0.0609637184216439 -3.14627338014884 0.00165365357280347 0.0498921122810973 "TCONS_00006384" "3104" "96934" "gnl|BL_ORD_ID|96934" "C0PUL7_SALSA" "303" "774" "7.7974e-93" "267" "878" "11" "227" "3" "0" "176" "15" "218" "SET;" "Salmo salar (Atlantic salmon)" "GO:0005634" "IEA:InterPro;nucleus" "GO:0006334" "IEA:InterPro;nucleosome assembly" "" "" "PF00956" "1;NAP" "" "" "IPR002164" "NAP_family"
"XLOC_001134" 188.669012024069 -0.191808524424908 0.0609637184216439 -3.14627338014884 0.00165365357280347 0.0498921122810973 "TCONS_00006385" "4001" "521742" "gnl|BL_ORD_ID|521742" "I3KJG4_ORENI" "449" "1153" "8.31318e-141" "285" "1568" "30" "483" "3" "0" "264" "38" "460" "Uncharacterized protein;" "Oreochromis niloticus (Nile tilapia) (Tilapia nilotica)" "GO:0005634" "IEA:InterPro;nucleus" "GO:0006334" "IEA:InterPro;nucleosome assembly" "" "" "PF00956" "1;NAP" "" "" "IPR002164" "NAP_family"
"XLOC_001134" 188.669012024069 -0.191808524424908 0.0609637184216439 -3.14627338014884 0.00165365357280347 0.0498921122810973 "TCONS_00006386" "3838" "521742" "gnl|BL_ORD_ID|521742" "I3KJG4_ORENI" "209" "530" "3.23788e-55" "494" "1441" "1" "340" "2" "0" "168" "38" "347" "Uncharacterized protein;" "Oreochromis niloticus (Nile tilapia) (Tilapia nilotica)" "GO:0005634" "IEA:InterPro;nucleus" "GO:0006334" "IEA:InterPro;nucleosome assembly" "" "" "PF00956" "1;NAP" "" "" "IPR002164" "NAP_family"
"XLOC_001134" 188.669012024069 -0.191808524424908 0.0609637184216439 -3.14627338014884 0.00165365357280347 0.0498921122810973 "TCONS_00006387" "3187" "96934" "gnl|BL_ORD_ID|96934" "C0PUL7_SALSA" "326" "835" "1.73315e-101" "323" "961" "1" "227" "2" "0" "186" "14" "227" "SET;" "Salmo salar (Atlantic salmon)" "GO:0005634" "IEA:InterPro;nucleus" "GO:0006334" "IEA:InterPro;nucleosome assembly" "" "" "PF00956" "1;NAP" "" "" "IPR002164" "NAP_family"
"XLOC_001134" 188.669012024069 -0.191808524424908 0.0609637184216439 -3.14627338014884 0.00165365357280347 0.0498921122810973 "TCONS_00006388" "4302" "521742" "gnl|BL_ORD_ID|521742" "I3KJG4_ORENI" "471" "1211" "1.60706e-148" "494" "1867" "1" "483" "2" "0" "280" "39" "490" "Uncharacterized protein;" "Oreochromis niloticus (Nile tilapia) (Tilapia nilotica)" "GO:0005634" "IEA:InterPro;nucleus" "GO:0006334" "IEA:InterPro;nucleosome assembly" "" "" "PF00956" "1;NAP" "" "" "IPR002164" "NAP_family"
"XLOC_001134" 188.669012024069 -0.191808524424908 0.0609637184216439 -3.14627338014884 0.00165365357280347 0.0498921122810973 "TCONS_00006389" "3194" "521743" "gnl|BL_ORD_ID|521743" "I3KJG5_ORENI" "273" "698" "4.85113e-79" "280" "708" "277" "419" "1" "0" "119" "0" "143" "Uncharacterized protein;" "Oreochromis niloticus (Nile tilapia) (Tilapia nilotica)" "GO:0005634" "IEA:InterPro;nucleus" "GO:0006334" "IEA:InterPro;nucleosome assembly" "" "" "PF00956" "1;NAP" "" "" "IPR002164" "NAP_family"
"XLOC_001134" 188.669012024069 -0.191808524424908 0.0609637184216439 -3.14627338014884 0.00165365357280347 0.0498921122810973 "TCONS_00006390" "4296" "521742" "gnl|BL_ORD_ID|521742" "I3KJG4_ORENI" "471" "1211" "1.72438e-148" "494" "1867" "1" "483" "2" "0" "277" "39" "490" "Uncharacterized protein;" "Oreochromis niloticus (Nile tilapia) (Tilapia nilotica)" "GO:0005634" "IEA:InterPro;nucleus" "GO:0006334" "IEA:InterPro;nucleosome assembly" "" "" "PF00956" "1;NAP" "" "" "IPR002164" "NAP_family"
"XLOC_001134" 188.669012024069 -0.191808524424908 0.0609637184216439 -3.14627338014884 0.00165365357280347 0.0498921122810973 "TCONS_00006391" "4300" "521742" "gnl|BL_ORD_ID|521742" "I3KJG4_ORENI" "473" "1217" "2.93374e-149" "494" "1867" "1" "483" "2" "0" "280" "39" "490" "Uncharacterized protein;" "Oreochromis niloticus (Nile tilapia) (Tilapia nilotica)" "GO:0005634" "IEA:InterPro;nucleus" "GO:0006334" "IEA:InterPro;nucleosome assembly" "" "" "PF00956" "1;NAP" "" "" "IPR002164" "NAP_family"
"XLOC_001134" 188.669012024069 -0.191808524424908 0.0609637184216439 -3.14627338014884 0.00165365357280347 0.0498921122810973 "TCONS_00006392" "4304" "521742" "gnl|BL_ORD_ID|521742" "I3KJG4_ORENI" "472" "1214" "6.36023e-149" "494" "1867" "1" "483" "2" "0" "280" "39" "490" "Uncharacterized protein;" "Oreochromis niloticus (Nile tilapia) (Tilapia nilotica)" "GO:0005634" "IEA:InterPro;nucleus" "GO:0006334" "IEA:InterPro;nucleosome assembly" "" "" "PF00956" "1;NAP" "" "" "IPR002164" "NAP_family"
"XLOC_001134" 188.669012024069 -0.191808524424908 0.0609637184216439 -3.14627338014884 0.00165365357280347 0.0498921122810973 "TCONS_00006393" "3135" "96934" "gnl|BL_ORD_ID|96934" "C0PUL7_SALSA" "291" "743" "1.61166e-88" "269" "814" "1" "186" "2" "0" "159" "4" "186" "SET;" "Salmo salar (Atlantic salmon)" "GO:0005634" "IEA:InterPro;nucleus" "GO:0006334" "IEA:InterPro;nucleosome assembly" "" "" "PF00956" "1;NAP" "" "" "IPR002164" "NAP_family"
"XLOC_001165" 1124.61825983716 0.479086833568011 0.0618799082545254 7.74220335940744 9.77085422256061e-15 8.54168076136249e-12 "TCONS_00006567" "3874" "96802" "gnl|BL_ORD_ID|96802" "C0PU85_SALSA" "169" "428" "5.82478e-46" "24" "266" "17" "97" "3" "0" "80" "0" "81" "Tensin-like C1 domain-containing phosphatase;" "Salmo salar (Atlantic salmon)" "" "" "" "" "" "" "PF08416" "1;PTB" "" "" "IPR013625;IPR011993;IPR006020" "PTB;PTB/PI_dom;PH_like_dom"
"XLOC_001165" 1124.61825983716 0.479086833568011 0.0618799082545254 7.74220335940744 9.77085422256061e-15 8.54168076136249e-12 "TCONS_00006568" "3496" "96802" "gnl|BL_ORD_ID|96802" "C0PU85_SALSA" "253" "646" "4.36523e-76" "94" "465" "17" "150" "1" "0" "124" "10" "134" "Tensin-like C1 domain-containing phosphatase;" "Salmo salar (Atlantic salmon)" "" "" "" "" "" "" "PF08416" "1;PTB" "" "" "IPR013625;IPR011993;IPR006020" "PTB;PTB/PI_dom;PH_like_dom"
"XLOC_001165" 1124.61825983716 0.479086833568011 0.0618799082545254 7.74220335940744 9.77085422256061e-15 8.54168076136249e-12 "TCONS_00006569" "3812" "96802" "gnl|BL_ORD_ID|96802" "C0PU85_SALSA" "277" "707" "3.41613e-84" "368" "781" "17" "150" "2" "0" "134" "4" "138" "Tensin-like C1 domain-containing phosphatase;" "Salmo salar (Atlantic salmon)" "" "" "" "" "" "" "PF08416" "1;PTB" "" "" "IPR013625;IPR011993;IPR006020" "PTB;PTB/PI_dom;PH_like_dom"
"XLOC_001165" 1124.61825983716 0.479086833568011 0.0618799082545254 7.74220335940744 9.77085422256061e-15 8.54168076136249e-12 "TCONS_00006570" "4516" "96802" "gnl|BL_ORD_ID|96802" "C0PU85_SALSA" "187" "473" "6.78616e-52" "368" "655" "17" "112" "2" "0" "91" "0" "96" "Tensin-like C1 domain-containing phosphatase;" "Salmo salar (Atlantic salmon)" "" "" "" "" "" "" "PF08416" "1;PTB" "" "" "IPR013625;IPR011993;IPR006020" "PTB;PTB/PI_dom;PH_like_dom"
"XLOC_001165" 1124.61825983716 0.479086833568011 0.0618799082545254 7.74220335940744 9.77085422256061e-15 8.54168076136249e-12 "TCONS_00006571" "4934" "96802" "gnl|BL_ORD_ID|96802" "C0PU85_SALSA" "170" "430" "6.30254e-46" "368" "610" "17" "97" "2" "0" "81" "0" "81" "Tensin-like C1 domain-containing phosphatase;" "Salmo salar (Atlantic salmon)" "" "" "" "" "" "" "PF08416" "1;PTB" "" "" "IPR013625;IPR011993;IPR006020" "PTB;PTB/PI_dom;PH_like_dom"
"XLOC_001165" 1124.61825983716 0.479086833568011 0.0618799082545254 7.74220335940744 9.77085422256061e-15 8.54168076136249e-12 "TCONS_00006572" "4301" "96802" "gnl|BL_ORD_ID|96802" "C0PU85_SALSA" "170" "430" "4.74593e-46" "451" "693" "17" "97" "1" "0" "81" "0" "81" "Tensin-like C1 domain-containing phosphatase;" "Salmo salar (Atlantic salmon)" "" "" "" "" "" "" "PF08416" "1;PTB" "" "" "IPR013625;IPR011993;IPR006020" "PTB;PTB/PI_dom;PH_like_dom"
"XLOC_001165" 1124.61825983716 0.479086833568011 0.0618799082545254 7.74220335940744 9.77085422256061e-15 8.54168076136249e-12 "TCONS_00006573" "3679" "96802" "gnl|BL_ORD_ID|96802" "C0PU85_SALSA" "252" "643" "1.96559e-75" "277" "648" "17" "150" "1" "0" "123" "10" "134" "Tensin-like C1 domain-containing phosphatase;" "Salmo salar (Atlantic salmon)" "" "" "" "" "" "" "PF08416" "1;PTB" "" "" "IPR013625;IPR011993;IPR006020" "PTB;PTB/PI_dom;PH_like_dom"
"XLOC_001165" 1124.61825983716 0.479086833568011 0.0618799082545254 7.74220335940744 9.77085422256061e-15 8.54168076136249e-12 "TCONS_00006574" "3691" "96802" "gnl|BL_ORD_ID|96802" "C0PU85_SALSA" "257" "654" "5.9893e-77" "277" "660" "17" "150" "1" "0" "124" "6" "134" "Tensin-like C1 domain-containing phosphatase;" "Salmo salar (Atlantic salmon)" "" "" "" "" "" "" "PF08416" "1;PTB" "" "" "IPR013625;IPR011993;IPR006020" "PTB;PTB/PI_dom;PH_like_dom"
"XLOC_001165" 1124.61825983716 0.479086833568011 0.0618799082545254 7.74220335940744 9.77085422256061e-15 8.54168076136249e-12 "TCONS_00006575" "3967" "96802" "gnl|BL_ORD_ID|96802" "C0PU85_SALSA" "253" "645" "1.872e-75" "565" "936" "17" "150" "1" "0" "124" "10" "134" "Tensin-like C1 domain-containing phosphatase;" "Salmo salar (Atlantic salmon)" "" "" "" "" "" "" "PF08416" "1;PTB" "" "" "IPR013625;IPR011993;IPR006020" "PTB;PTB/PI_dom;PH_like_dom"
"XLOC_001165" 1124.61825983716 0.479086833568011 0.0618799082545254 7.74220335940744 9.77085422256061e-15 8.54168076136249e-12 "TCONS_00006576" "4180" "96802" "gnl|BL_ORD_ID|96802" "C0PU85_SALSA" "282" "720" "1.08476e-85" "748" "1149" "17" "150" "1" "0" "133" "0" "134" "Tensin-like C1 domain-containing phosphatase;" "Salmo salar (Atlantic salmon)" "" "" "" "" "" "" "PF08416" "1;PTB" "" "" "IPR013625;IPR011993;IPR006020" "PTB;PTB/PI_dom;PH_like_dom"
"XLOC_001165" 1124.61825983716 0.479086833568011 0.0618799082545254 7.74220335940744 9.77085422256061e-15 8.54168076136249e-12 "TCONS_00006577" "7214" "96802" "gnl|BL_ORD_ID|96802" "C0PU85_SALSA" "283" "722" "5.86244e-85" "3782" "4183" "17" "150" "2" "0" "134" "0" "134" "Tensin-like C1 domain-containing phosphatase;" "Salmo salar (Atlantic salmon)" "" "" "" "" "" "" "PF08416" "1;PTB" "" "" "IPR013625;IPR011993;IPR006020" "PTB;PTB/PI_dom;PH_like_dom"
"XLOC_001165" 1124.61825983716 0.479086833568011 0.0618799082545254 7.74220335940744 9.77085422256061e-15 8.54168076136249e-12 "TCONS_00006578" "7999" "511961" "gnl|BL_ORD_ID|511961" "I3JRG3_ORENI" "807" "2082" "0" "50" "1285" "5" "415" "2" "0" "375" "1" "412" "Uncharacterized protein;" "Oreochromis niloticus (Nile tilapia) (Tilapia nilotica)" "" "" "GO:0035556" "IEA:InterPro;intracellular signal transduction" "GO:0046872" "IEA:UniProtKB-KW;metal ion binding" "PF10409;PF00017;PF08416;PF00130" "1;PTB;C1_1;PTEN_C2;SH2" "" "" "IPR002219;IPR000980;IPR013625;IPR014019;IPR011993;IPR014020;IPR006020;IPR000008" "PTB;Tensin_phosphatase_C2-dom;C2_dom;Prot_Kinase_C-like_PE/DAG-bd;Phosphatase_tensin-typ;PTB/PI_dom;PH_like_dom;SH2"
"XLOC_001165" 1124.61825983716 0.479086833568011 0.0618799082545254 7.74220335940744 9.77085422256061e-15 8.54168076136249e-12 "TCONS_00006579" "8014" "511961" "gnl|BL_ORD_ID|511961" "I3JRG3_ORENI" "946" "2444" "0" "67" "1545" "5" "497" "1" "0" "449" "6" "496" "Uncharacterized protein;" "Oreochromis niloticus (Nile tilapia) (Tilapia nilotica)" "" "" "GO:0035556" "IEA:InterPro;intracellular signal transduction" "GO:0046872" "IEA:UniProtKB-KW;metal ion binding" "PF10409;PF00017;PF08416;PF00130" "1;PTB;C1_1;PTEN_C2;SH2" "" "" "IPR002219;IPR000980;IPR013625;IPR014019;IPR011993;IPR014020;IPR006020;IPR000008" "PTB;Tensin_phosphatase_C2-dom;C2_dom;Prot_Kinase_C-like_PE/DAG-bd;Phosphatase_tensin-typ;PTB/PI_dom;PH_like_dom;SH2"
"XLOC_001165" 1124.61825983716 0.479086833568011 0.0618799082545254 7.74220335940744 9.77085422256061e-15 8.54168076136249e-12 "TCONS_00006580" "7953" "288157" "gnl|BL_ORD_ID|288157" "G3NIV6_GASAC" "755" "1948" "0" "126" "1280" "1" "388" "3" "0" "352" "3" "388" "Uncharacterized protein;" "Gasterosteus aculeatus (Three-spined stickleback)" "" "" "GO:0035556" "IEA:InterPro;intracellular signal transduction" "GO:0046872" "IEA:UniProtKB-KW;metal ion binding" "PF10409;PF00017;PF08416;PF00130" "1;PTB;C1_1;PTEN_C2;SH2" "" "" "IPR002219;IPR000980;IPR013625;IPR014019;IPR011993;IPR014020;IPR006020;IPR000008" "PTB;Tensin_phosphatase_C2-dom;C2_dom;Prot_Kinase_C-like_PE/DAG-bd;Phosphatase_tensin-typ;PTB/PI_dom;PH_like_dom;SH2"
"XLOC_001165" 1124.61825983716 0.479086833568011 0.0618799082545254 7.74220335940744 9.77085422256061e-15 8.54168076136249e-12 "TCONS_00006581" "8031" "511961" "gnl|BL_ORD_ID|511961" "I3JRG3_ORENI" "950" "2454" "0" "117" "1592" "5" "497" "3" "0" "449" "5" "495" "Uncharacterized protein;" "Oreochromis niloticus (Nile tilapia) (Tilapia nilotica)" "" "" "GO:0035556" "IEA:InterPro;intracellular signal transduction" "GO:0046872" "IEA:UniProtKB-KW;metal ion binding" "PF10409;PF00017;PF08416;PF00130" "1;PTB;C1_1;PTEN_C2;SH2" "" "" "IPR002219;IPR000980;IPR013625;IPR014019;IPR011993;IPR014020;IPR006020;IPR000008" "PTB;Tensin_phosphatase_C2-dom;C2_dom;Prot_Kinase_C-like_PE/DAG-bd;Phosphatase_tensin-typ;PTB/PI_dom;PH_like_dom;SH2"
"XLOC_001165" 1124.61825983716 0.479086833568011 0.0618799082545254 7.74220335940744 9.77085422256061e-15 8.54168076136249e-12 "TCONS_00006582" "8500" "511961" "gnl|BL_ORD_ID|511961" "I3JRG3_ORENI" "949" "2452" "0" "138" "1613" "5" "497" "3" "0" "449" "5" "495" "Uncharacterized protein;" "Oreochromis niloticus (Nile tilapia) (Tilapia nilotica)" "" "" "GO:0035556" "IEA:InterPro;intracellular signal transduction" "GO:0046872" "IEA:UniProtKB-KW;metal ion binding" "PF10409;PF00017;PF08416;PF00130" "1;PTB;C1_1;PTEN_C2;SH2" "" "" "IPR002219;IPR000980;IPR013625;IPR014019;IPR011993;IPR014020;IPR006020;IPR000008" "PTB;Tensin_phosphatase_C2-dom;C2_dom;Prot_Kinase_C-like_PE/DAG-bd;Phosphatase_tensin-typ;PTB/PI_dom;PH_like_dom;SH2"
"XLOC_001165" 1124.61825983716 0.479086833568011 0.0618799082545254 7.74220335940744 9.77085422256061e-15 8.54168076136249e-12 "TCONS_00006583" "8110" "511961" "gnl|BL_ORD_ID|511961" "I3JRG3_ORENI" "950" "2455" "0" "166" "1641" "5" "497" "1" "0" "449" "5" "495" "Uncharacterized protein;" "Oreochromis niloticus (Nile tilapia) (Tilapia nilotica)" "" "" "GO:0035556" "IEA:InterPro;intracellular signal transduction" "GO:0046872" "IEA:UniProtKB-KW;metal ion binding" "PF10409;PF00017;PF08416;PF00130" "1;PTB;C1_1;PTEN_C2;SH2" "" "" "IPR002219;IPR000980;IPR013625;IPR014019;IPR011993;IPR014020;IPR006020;IPR000008" "PTB;Tensin_phosphatase_C2-dom;C2_dom;Prot_Kinase_C-like_PE/DAG-bd;Phosphatase_tensin-typ;PTB/PI_dom;PH_like_dom;SH2"
"XLOC_001165" 1124.61825983716 0.479086833568011 0.0618799082545254 7.74220335940744 9.77085422256061e-15 8.54168076136249e-12 "TCONS_00006584" "7950" "511961" "gnl|BL_ORD_ID|511961" "I3JRG3_ORENI" "867" "2239" "0" "150" "1481" "53" "497" "3" "0" "412" "5" "447" "Uncharacterized protein;" "Oreochromis niloticus (Nile tilapia) (Tilapia nilotica)" "" "" "GO:0035556" "IEA:InterPro;intracellular signal transduction" "GO:0046872" "IEA:UniProtKB-KW;metal ion binding" "PF10409;PF00017;PF08416;PF00130" "1;PTB;C1_1;PTEN_C2;SH2" "" "" "IPR002219;IPR000980;IPR013625;IPR014019;IPR011993;IPR014020;IPR006020;IPR000008" "PTB;Tensin_phosphatase_C2-dom;C2_dom;Prot_Kinase_C-like_PE/DAG-bd;Phosphatase_tensin-typ;PTB/PI_dom;PH_like_dom;SH2"
"XLOC_001165" 1124.61825983716 0.479086833568011 0.0618799082545254 7.74220335940744 9.77085422256061e-15 8.54168076136249e-12 "TCONS_00006585" "8189" "511961" "gnl|BL_ORD_ID|511961" "I3JRG3_ORENI" "946" "2443" "0" "265" "1731" "3" "490" "1" "0" "448" "3" "490" "Uncharacterized protein;" "Oreochromis niloticus (Nile tilapia) (Tilapia nilotica)" "" "" "GO:0035556" "IEA:InterPro;intracellular signal transduction" "GO:0046872" "IEA:UniProtKB-KW;metal ion binding" "PF10409;PF00017;PF08416;PF00130" "1;PTB;C1_1;PTEN_C2;SH2" "" "" "IPR002219;IPR000980;IPR013625;IPR014019;IPR011993;IPR014020;IPR006020;IPR000008" "PTB;Tensin_phosphatase_C2-dom;C2_dom;Prot_Kinase_C-like_PE/DAG-bd;Phosphatase_tensin-typ;PTB/PI_dom;PH_like_dom;SH2"
"XLOC_001165" 1124.61825983716 0.479086833568011 0.0618799082545254 7.74220335940744 9.77085422256061e-15 8.54168076136249e-12 "TCONS_00006586" "8187" "288157" "gnl|BL_ORD_ID|288157" "G3NIV6_GASAC" "755" "1948" "0" "280" "1434" "1" "388" "1" "0" "352" "3" "388" "Uncharacterized protein;" "Gasterosteus aculeatus (Three-spined stickleback)" "" "" "GO:0035556" "IEA:InterPro;intracellular signal transduction" "GO:0046872" "IEA:UniProtKB-KW;metal ion binding" "PF10409;PF00017;PF08416;PF00130" "1;PTB;C1_1;PTEN_C2;SH2" "" "" "IPR002219;IPR000980;IPR013625;IPR014019;IPR011993;IPR014020;IPR006020;IPR000008" "PTB;Tensin_phosphatase_C2-dom;C2_dom;Prot_Kinase_C-like_PE/DAG-bd;Phosphatase_tensin-typ;PTB/PI_dom;PH_like_dom;SH2"
"XLOC_001165" 1124.61825983716 0.479086833568011 0.0618799082545254 7.74220335940744 9.77085422256061e-15 8.54168076136249e-12 "TCONS_00006587" "8194" "511961" "gnl|BL_ORD_ID|511961" "I3JRG3_ORENI" "949" "2451" "0" "265" "1746" "3" "497" "1" "0" "450" "5" "497" "Uncharacterized protein;" "Oreochromis niloticus (Nile tilapia) (Tilapia nilotica)" "" "" "GO:0035556" "IEA:InterPro;intracellular signal transduction" "GO:0046872" "IEA:UniProtKB-KW;metal ion binding" "PF10409;PF00017;PF08416;PF00130" "1;PTB;C1_1;PTEN_C2;SH2" "" "" "IPR002219;IPR000980;IPR013625;IPR014019;IPR011993;IPR014020;IPR006020;IPR000008" "PTB;Tensin_phosphatase_C2-dom;C2_dom;Prot_Kinase_C-like_PE/DAG-bd;Phosphatase_tensin-typ;PTB/PI_dom;PH_like_dom;SH2"
"XLOC_001165" 1124.61825983716 0.479086833568011 0.0618799082545254 7.74220335940744 9.77085422256061e-15 8.54168076136249e-12 "TCONS_00006588" "8198" "511961" "gnl|BL_ORD_ID|511961" "I3JRG3_ORENI" "810" "2090" "0" "265" "1506" "3" "415" "1" "0" "377" "1" "414" "Uncharacterized protein;" "Oreochromis niloticus (Nile tilapia) (Tilapia nilotica)" "" "" "GO:0035556" "IEA:InterPro;intracellular signal transduction" "GO:0046872" "IEA:UniProtKB-KW;metal ion binding" "PF10409;PF00017;PF08416;PF00130" "1;PTB;C1_1;PTEN_C2;SH2" "" "" "IPR002219;IPR000980;IPR013625;IPR014019;IPR011993;IPR014020;IPR006020;IPR000008" "PTB;Tensin_phosphatase_C2-dom;C2_dom;Prot_Kinase_C-like_PE/DAG-bd;Phosphatase_tensin-typ;PTB/PI_dom;PH_like_dom;SH2"
"XLOC_001165" 1124.61825983716 0.479086833568011 0.0618799082545254 7.74220335940744 9.77085422256061e-15 8.54168076136249e-12 "TCONS_00006589" "8100" "511961" "gnl|BL_ORD_ID|511961" "I3JRG3_ORENI" "952" "2460" "0" "265" "1746" "3" "497" "1" "0" "450" "5" "497" "Uncharacterized protein;" "Oreochromis niloticus (Nile tilapia) (Tilapia nilotica)" "" "" "GO:0035556" "IEA:InterPro;intracellular signal transduction" "GO:0046872" "IEA:UniProtKB-KW;metal ion binding" "PF10409;PF00017;PF08416;PF00130" "1;PTB;C1_1;PTEN_C2;SH2" "" "" "IPR002219;IPR000980;IPR013625;IPR014019;IPR011993;IPR014020;IPR006020;IPR000008" "PTB;Tensin_phosphatase_C2-dom;C2_dom;Prot_Kinase_C-like_PE/DAG-bd;Phosphatase_tensin-typ;PTB/PI_dom;PH_like_dom;SH2"
"XLOC_001165" 1124.61825983716 0.479086833568011 0.0618799082545254 7.74220335940744 9.77085422256061e-15 8.54168076136249e-12 "TCONS_00006590" "8542" "288157" "gnl|BL_ORD_ID|288157" "G3NIV6_GASAC" "510" "1311" "1.37745e-148" "1329" "2102" "235" "494" "3" "0" "244" "4" "261" "Uncharacterized protein;" "Gasterosteus aculeatus (Three-spined stickleback)" "" "" "GO:0035556" "IEA:InterPro;intracellular signal transduction" "GO:0046872" "IEA:UniProtKB-KW;metal ion binding" "PF10409;PF00017;PF08416;PF00130" "1;PTB;C1_1;PTEN_C2;SH2" "" "" "IPR002219;IPR000980;IPR013625;IPR014019;IPR011993;IPR014020;IPR006020;IPR000008" "PTB;Tensin_phosphatase_C2-dom;C2_dom;Prot_Kinase_C-like_PE/DAG-bd;Phosphatase_tensin-typ;PTB/PI_dom;PH_like_dom;SH2"
"XLOC_001165" 1124.61825983716 0.479086833568011 0.0618799082545254 7.74220335940744 9.77085422256061e-15 8.54168076136249e-12 "TCONS_00006591" "8169" "511961" "gnl|BL_ORD_ID|511961" "I3JRG3_ORENI" "927" "2395" "0" "265" "1713" "3" "490" "1" "0" "442" "9" "490" "Uncharacterized protein;" "Oreochromis niloticus (Nile tilapia) (Tilapia nilotica)" "" "" "GO:0035556" "IEA:InterPro;intracellular signal transduction" "GO:0046872" "IEA:UniProtKB-KW;metal ion binding" "PF10409;PF00017;PF08416;PF00130" "1;PTB;C1_1;PTEN_C2;SH2" "" "" "IPR002219;IPR000980;IPR013625;IPR014019;IPR011993;IPR014020;IPR006020;IPR000008" "PTB;Tensin_phosphatase_C2-dom;C2_dom;Prot_Kinase_C-like_PE/DAG-bd;Phosphatase_tensin-typ;PTB/PI_dom;PH_like_dom;SH2"
"XLOC_001165" 1124.61825983716 0.479086833568011 0.0618799082545254 7.74220335940744 9.77085422256061e-15 8.54168076136249e-12 "TCONS_00006592" "8198" "511961" "gnl|BL_ORD_ID|511961" "I3JRG3_ORENI" "948" "2450" "0" "265" "1746" "3" "497" "1" "0" "450" "5" "497" "Uncharacterized protein;" "Oreochromis niloticus (Nile tilapia) (Tilapia nilotica)" "" "" "GO:0035556" "IEA:InterPro;intracellular signal transduction" "GO:0046872" "IEA:UniProtKB-KW;metal ion binding" "PF10409;PF00017;PF08416;PF00130" "1;PTB;C1_1;PTEN_C2;SH2" "" "" "IPR002219;IPR000980;IPR013625;IPR014019;IPR011993;IPR014020;IPR006020;IPR000008" "PTB;Tensin_phosphatase_C2-dom;C2_dom;Prot_Kinase_C-like_PE/DAG-bd;Phosphatase_tensin-typ;PTB/PI_dom;PH_like_dom;SH2"
"XLOC_001165" 1124.61825983716 0.479086833568011 0.0618799082545254 7.74220335940744 9.77085422256061e-15 8.54168076136249e-12 "TCONS_00006593" "8377" "511961" "gnl|BL_ORD_ID|511961" "I3JRG3_ORENI" "958" "2474" "0" "443" "1930" "1" "497" "2" "0" "453" "5" "499" "Uncharacterized protein;" "Oreochromis niloticus (Nile tilapia) (Tilapia nilotica)" "" "" "GO:0035556" "IEA:InterPro;intracellular signal transduction" "GO:0046872" "IEA:UniProtKB-KW;metal ion binding" "PF10409;PF00017;PF08416;PF00130" "1;PTB;C1_1;PTEN_C2;SH2" "" "" "IPR002219;IPR000980;IPR013625;IPR014019;IPR011993;IPR014020;IPR006020;IPR000008" "PTB;Tensin_phosphatase_C2-dom;C2_dom;Prot_Kinase_C-like_PE/DAG-bd;Phosphatase_tensin-typ;PTB/PI_dom;PH_like_dom;SH2"
"XLOC_001165" 1124.61825983716 0.479086833568011 0.0618799082545254 7.74220335940744 9.77085422256061e-15 8.54168076136249e-12 "TCONS_00006594" "8245" "511961" "gnl|BL_ORD_ID|511961" "I3JRG3_ORENI" "959" "2478" "0" "443" "1930" "1" "497" "2" "0" "453" "5" "499" "Uncharacterized protein;" "Oreochromis niloticus (Nile tilapia) (Tilapia nilotica)" "" "" "GO:0035556" "IEA:InterPro;intracellular signal transduction" "GO:0046872" "IEA:UniProtKB-KW;metal ion binding" "PF10409;PF00017;PF08416;PF00130" "1;PTB;C1_1;PTEN_C2;SH2" "" "" "IPR002219;IPR000980;IPR013625;IPR014019;IPR011993;IPR014020;IPR006020;IPR000008" "PTB;Tensin_phosphatase_C2-dom;C2_dom;Prot_Kinase_C-like_PE/DAG-bd;Phosphatase_tensin-typ;PTB/PI_dom;PH_like_dom;SH2"
"XLOC_001165" 1124.61825983716 0.479086833568011 0.0618799082545254 7.74220335940744 9.77085422256061e-15 8.54168076136249e-12 "TCONS_00006595" "8408" "288157" "gnl|BL_ORD_ID|288157" "G3NIV6_GASAC" "755" "1948" "0" "464" "1618" "1" "388" "2" "0" "352" "3" "388" "Uncharacterized protein;" "Gasterosteus aculeatus (Three-spined stickleback)" "" "" "GO:0035556" "IEA:InterPro;intracellular signal transduction" "GO:0046872" "IEA:UniProtKB-KW;metal ion binding" "PF10409;PF00017;PF08416;PF00130" "1;PTB;C1_1;PTEN_C2;SH2" "" "" "IPR002219;IPR000980;IPR013625;IPR014019;IPR011993;IPR014020;IPR006020;IPR000008" "PTB;Tensin_phosphatase_C2-dom;C2_dom;Prot_Kinase_C-like_PE/DAG-bd;Phosphatase_tensin-typ;PTB/PI_dom;PH_like_dom;SH2"
"XLOC_001165" 1124.61825983716 0.479086833568011 0.0618799082545254 7.74220335940744 9.77085422256061e-15 8.54168076136249e-12 "TCONS_00006596" "8371" "511961" "gnl|BL_ORD_ID|511961" "I3JRG3_ORENI" "554" "1425" "0" "1093" "1932" "216" "497" "1" "0" "265" "4" "283" "Uncharacterized protein;" "Oreochromis niloticus (Nile tilapia) (Tilapia nilotica)" "" "" "GO:0035556" "IEA:InterPro;intracellular signal transduction" "GO:0046872" "IEA:UniProtKB-KW;metal ion binding" "PF10409;PF00017;PF08416;PF00130" "1;PTB;C1_1;PTEN_C2;SH2" "" "" "IPR002219;IPR000980;IPR013625;IPR014019;IPR011993;IPR014020;IPR006020;IPR000008" "PTB;Tensin_phosphatase_C2-dom;C2_dom;Prot_Kinase_C-like_PE/DAG-bd;Phosphatase_tensin-typ;PTB/PI_dom;PH_like_dom;SH2"
"XLOC_001165" 1124.61825983716 0.479086833568011 0.0618799082545254 7.74220335940744 9.77085422256061e-15 8.54168076136249e-12 "TCONS_00006597" "8384" "511961" "gnl|BL_ORD_ID|511961" "I3JRG3_ORENI" "949" "2451" "0" "443" "1933" "1" "497" "2" "0" "452" "6" "500" "Uncharacterized protein;" "Oreochromis niloticus (Nile tilapia) (Tilapia nilotica)" "" "" "GO:0035556" "IEA:InterPro;intracellular signal transduction" "GO:0046872" "IEA:UniProtKB-KW;metal ion binding" "PF10409;PF00017;PF08416;PF00130" "1;PTB;C1_1;PTEN_C2;SH2" "" "" "IPR002219;IPR000980;IPR013625;IPR014019;IPR011993;IPR014020;IPR006020;IPR000008" "PTB;Tensin_phosphatase_C2-dom;C2_dom;Prot_Kinase_C-like_PE/DAG-bd;Phosphatase_tensin-typ;PTB/PI_dom;PH_like_dom;SH2"
"XLOC_001165" 1124.61825983716 0.479086833568011 0.0618799082545254 7.74220335940744 9.77085422256061e-15 8.54168076136249e-12 "TCONS_00006598" "8375" "288157" "gnl|BL_ORD_ID|288157" "G3NIV6_GASAC" "755" "1948" "0" "464" "1618" "1" "388" "2" "0" "352" "3" "388" "Uncharacterized protein;" "Gasterosteus aculeatus (Three-spined stickleback)" "" "" "GO:0035556" "IEA:InterPro;intracellular signal transduction" "GO:0046872" "IEA:UniProtKB-KW;metal ion binding" "PF10409;PF00017;PF08416;PF00130" "1;PTB;C1_1;PTEN_C2;SH2" "" "" "IPR002219;IPR000980;IPR013625;IPR014019;IPR011993;IPR014020;IPR006020;IPR000008" "PTB;Tensin_phosphatase_C2-dom;C2_dom;Prot_Kinase_C-like_PE/DAG-bd;Phosphatase_tensin-typ;PTB/PI_dom;PH_like_dom;SH2"
"XLOC_001165" 1124.61825983716 0.479086833568011 0.0618799082545254 7.74220335940744 9.77085422256061e-15 8.54168076136249e-12 "TCONS_00006599" "8383" "511961" "gnl|BL_ORD_ID|511961" "I3JRG3_ORENI" "815" "2105" "0" "443" "1690" "1" "415" "2" "0" "380" "1" "416" "Uncharacterized protein;" "Oreochromis niloticus (Nile tilapia) (Tilapia nilotica)" "" "" "GO:0035556" "IEA:InterPro;intracellular signal transduction" "GO:0046872" "IEA:UniProtKB-KW;metal ion binding" "PF10409;PF00017;PF08416;PF00130" "1;PTB;C1_1;PTEN_C2;SH2" "" "" "IPR002219;IPR000980;IPR013625;IPR014019;IPR011993;IPR014020;IPR006020;IPR000008" "PTB;Tensin_phosphatase_C2-dom;C2_dom;Prot_Kinase_C-like_PE/DAG-bd;Phosphatase_tensin-typ;PTB/PI_dom;PH_like_dom;SH2"
"XLOC_001165" 1124.61825983716 0.479086833568011 0.0618799082545254 7.74220335940744 9.77085422256061e-15 8.54168076136249e-12 "TCONS_00006600" "8377" "511961" "gnl|BL_ORD_ID|511961" "I3JRG3_ORENI" "815" "2105" "0" "443" "1690" "1" "415" "2" "0" "380" "1" "416" "Uncharacterized protein;" "Oreochromis niloticus (Nile tilapia) (Tilapia nilotica)" "" "" "GO:0035556" "IEA:InterPro;intracellular signal transduction" "GO:0046872" "IEA:UniProtKB-KW;metal ion binding" "PF10409;PF00017;PF08416;PF00130" "1;PTB;C1_1;PTEN_C2;SH2" "" "" "IPR002219;IPR000980;IPR013625;IPR014019;IPR011993;IPR014020;IPR006020;IPR000008" "PTB;Tensin_phosphatase_C2-dom;C2_dom;Prot_Kinase_C-like_PE/DAG-bd;Phosphatase_tensin-typ;PTB/PI_dom;PH_like_dom;SH2"
"XLOC_001165" 1124.61825983716 0.479086833568011 0.0618799082545254 7.74220335940744 9.77085422256061e-15 8.54168076136249e-12 "TCONS_00006601" "8373" "511961" "gnl|BL_ORD_ID|511961" "I3JRG3_ORENI" "549" "1412" "0" "1093" "1917" "216" "490" "1" "0" "263" "2" "276" "Uncharacterized protein;" "Oreochromis niloticus (Nile tilapia) (Tilapia nilotica)" "" "" "GO:0035556" "IEA:InterPro;intracellular signal transduction" "GO:0046872" "IEA:UniProtKB-KW;metal ion binding" "PF10409;PF00017;PF08416;PF00130" "1;PTB;C1_1;PTEN_C2;SH2" "" "" "IPR002219;IPR000980;IPR013625;IPR014019;IPR011993;IPR014020;IPR006020;IPR000008" "PTB;Tensin_phosphatase_C2-dom;C2_dom;Prot_Kinase_C-like_PE/DAG-bd;Phosphatase_tensin-typ;PTB/PI_dom;PH_like_dom;SH2"
"XLOC_001165" 1124.61825983716 0.479086833568011 0.0618799082545254 7.74220335940744 9.77085422256061e-15 8.54168076136249e-12 "TCONS_00006602" "8379" "511961" "gnl|BL_ORD_ID|511961" "I3JRG3_ORENI" "955" "2468" "0" "443" "1930" "1" "497" "2" "0" "453" "5" "499" "Uncharacterized protein;" "Oreochromis niloticus (Nile tilapia) (Tilapia nilotica)" "" "" "GO:0035556" "IEA:InterPro;intracellular signal transduction" "GO:0046872" "IEA:UniProtKB-KW;metal ion binding" "PF10409;PF00017;PF08416;PF00130" "1;PTB;C1_1;PTEN_C2;SH2" "" "" "IPR002219;IPR000980;IPR013625;IPR014019;IPR011993;IPR014020;IPR006020;IPR000008" "PTB;Tensin_phosphatase_C2-dom;C2_dom;Prot_Kinase_C-like_PE/DAG-bd;Phosphatase_tensin-typ;PTB/PI_dom;PH_like_dom;SH2"
"XLOC_001165" 1124.61825983716 0.479086833568011 0.0618799082545254 7.74220335940744 9.77085422256061e-15 8.54168076136249e-12 "TCONS_00006603" "8380" "288157" "gnl|BL_ORD_ID|288157" "G3NIV6_GASAC" "755" "1948" "0" "464" "1618" "1" "388" "2" "0" "352" "3" "388" "Uncharacterized protein;" "Gasterosteus aculeatus (Three-spined stickleback)" "" "" "GO:0035556" "IEA:InterPro;intracellular signal transduction" "GO:0046872" "IEA:UniProtKB-KW;metal ion binding" "PF10409;PF00017;PF08416;PF00130" "1;PTB;C1_1;PTEN_C2;SH2" "" "" "IPR002219;IPR000980;IPR013625;IPR014019;IPR011993;IPR014020;IPR006020;IPR000008" "PTB;Tensin_phosphatase_C2-dom;C2_dom;Prot_Kinase_C-like_PE/DAG-bd;Phosphatase_tensin-typ;PTB/PI_dom;PH_like_dom;SH2"
"XLOC_001165" 1124.61825983716 0.479086833568011 0.0618799082545254 7.74220335940744 9.77085422256061e-15 8.54168076136249e-12 "TCONS_00006604" "8369" "511961" "gnl|BL_ORD_ID|511961" "I3JRG3_ORENI" "959" "2477" "0" "443" "1930" "1" "497" "2" "0" "453" "5" "499" "Uncharacterized protein;" "Oreochromis niloticus (Nile tilapia) (Tilapia nilotica)" "" "" "GO:0035556" "IEA:InterPro;intracellular signal transduction" "GO:0046872" "IEA:UniProtKB-KW;metal ion binding" "PF10409;PF00017;PF08416;PF00130" "1;PTB;C1_1;PTEN_C2;SH2" "" "" "IPR002219;IPR000980;IPR013625;IPR014019;IPR011993;IPR014020;IPR006020;IPR000008" "PTB;Tensin_phosphatase_C2-dom;C2_dom;Prot_Kinase_C-like_PE/DAG-bd;Phosphatase_tensin-typ;PTB/PI_dom;PH_like_dom;SH2"
"XLOC_001165" 1124.61825983716 0.479086833568011 0.0618799082545254 7.74220335940744 9.77085422256061e-15 8.54168076136249e-12 "TCONS_00006605" "8411" "511961" "gnl|BL_ORD_ID|511961" "I3JRG3_ORENI" "958" "2475" "0" "483" "1970" "1" "497" "3" "0" "453" "5" "499" "Uncharacterized protein;" "Oreochromis niloticus (Nile tilapia) (Tilapia nilotica)" "" "" "GO:0035556" "IEA:InterPro;intracellular signal transduction" "GO:0046872" "IEA:UniProtKB-KW;metal ion binding" "PF10409;PF00017;PF08416;PF00130" "1;PTB;C1_1;PTEN_C2;SH2" "" "" "IPR002219;IPR000980;IPR013625;IPR014019;IPR011993;IPR014020;IPR006020;IPR000008" "PTB;Tensin_phosphatase_C2-dom;C2_dom;Prot_Kinase_C-like_PE/DAG-bd;Phosphatase_tensin-typ;PTB/PI_dom;PH_like_dom;SH2"
"XLOC_001165" 1124.61825983716 0.479086833568011 0.0618799082545254 7.74220335940744 9.77085422256061e-15 8.54168076136249e-12 "TCONS_00006606" "8324" "511961" "gnl|BL_ORD_ID|511961" "I3JRG3_ORENI" "958" "2475" "0" "368" "1855" "1" "497" "2" "0" "453" "5" "499" "Uncharacterized protein;" "Oreochromis niloticus (Nile tilapia) (Tilapia nilotica)" "" "" "GO:0035556" "IEA:InterPro;intracellular signal transduction" "GO:0046872" "IEA:UniProtKB-KW;metal ion binding" "PF10409;PF00017;PF08416;PF00130" "1;PTB;C1_1;PTEN_C2;SH2" "" "" "IPR002219;IPR000980;IPR013625;IPR014019;IPR011993;IPR014020;IPR006020;IPR000008" "PTB;Tensin_phosphatase_C2-dom;C2_dom;Prot_Kinase_C-like_PE/DAG-bd;Phosphatase_tensin-typ;PTB/PI_dom;PH_like_dom;SH2"
"XLOC_001165" 1124.61825983716 0.479086833568011 0.0618799082545254 7.74220335940744 9.77085422256061e-15 8.54168076136249e-12 "TCONS_00006607" "8802" "511961" "gnl|BL_ORD_ID|511961" "I3JRG3_ORENI" "867" "2240" "0" "1002" "2333" "53" "497" "3" "0" "412" "5" "447" "Uncharacterized protein;" "Oreochromis niloticus (Nile tilapia) (Tilapia nilotica)" "" "" "GO:0035556" "IEA:InterPro;intracellular signal transduction" "GO:0046872" "IEA:UniProtKB-KW;metal ion binding" "PF10409;PF00017;PF08416;PF00130" "1;PTB;C1_1;PTEN_C2;SH2" "" "" "IPR002219;IPR000980;IPR013625;IPR014019;IPR011993;IPR014020;IPR006020;IPR000008" "PTB;Tensin_phosphatase_C2-dom;C2_dom;Prot_Kinase_C-like_PE/DAG-bd;Phosphatase_tensin-typ;PTB/PI_dom;PH_like_dom;SH2"
"XLOC_001165" 1124.61825983716 0.479086833568011 0.0618799082545254 7.74220335940744 9.77085422256061e-15 8.54168076136249e-12 "TCONS_00006608" "9189" "511961" "gnl|BL_ORD_ID|511961" "I3JRG3_ORENI" "953" "2462" "0" "1239" "2720" "3" "497" "3" "0" "450" "5" "497" "Uncharacterized protein;" "Oreochromis niloticus (Nile tilapia) (Tilapia nilotica)" "" "" "GO:0035556" "IEA:InterPro;intracellular signal transduction" "GO:0046872" "IEA:UniProtKB-KW;metal ion binding" "PF10409;PF00017;PF08416;PF00130" "1;PTB;C1_1;PTEN_C2;SH2" "" "" "IPR002219;IPR000980;IPR013625;IPR014019;IPR011993;IPR014020;IPR006020;IPR000008" "PTB;Tensin_phosphatase_C2-dom;C2_dom;Prot_Kinase_C-like_PE/DAG-bd;Phosphatase_tensin-typ;PTB/PI_dom;PH_like_dom;SH2"
"XLOC_001165" 1124.61825983716 0.479086833568011 0.0618799082545254 7.74220335940744 9.77085422256061e-15 8.54168076136249e-12 "TCONS_00006609" "9193" "511961" "gnl|BL_ORD_ID|511961" "I3JRG3_ORENI" "953" "2461" "0" "1273" "2754" "3" "497" "1" "0" "450" "5" "497" "Uncharacterized protein;" "Oreochromis niloticus (Nile tilapia) (Tilapia nilotica)" "" "" "GO:0035556" "IEA:InterPro;intracellular signal transduction" "GO:0046872" "IEA:UniProtKB-KW;metal ion binding" "PF10409;PF00017;PF08416;PF00130" "1;PTB;C1_1;PTEN_C2;SH2" "" "" "IPR002219;IPR000980;IPR013625;IPR014019;IPR011993;IPR014020;IPR006020;IPR000008" "PTB;Tensin_phosphatase_C2-dom;C2_dom;Prot_Kinase_C-like_PE/DAG-bd;Phosphatase_tensin-typ;PTB/PI_dom;PH_like_dom;SH2"
"XLOC_001165" 1124.61825983716 0.479086833568011 0.0618799082545254 7.74220335940744 9.77085422256061e-15 8.54168076136249e-12 "TCONS_00006610" "9408" "511961" "gnl|BL_ORD_ID|511961" "I3JRG3_ORENI" "958" "2474" "0" "1034" "2521" "1" "497" "2" "0" "453" "5" "499" "Uncharacterized protein;" "Oreochromis niloticus (Nile tilapia) (Tilapia nilotica)" "" "" "GO:0035556" "IEA:InterPro;intracellular signal transduction" "GO:0046872" "IEA:UniProtKB-KW;metal ion binding" "PF10409;PF00017;PF08416;PF00130" "1;PTB;C1_1;PTEN_C2;SH2" "" "" "IPR002219;IPR000980;IPR013625;IPR014019;IPR011993;IPR014020;IPR006020;IPR000008" "PTB;Tensin_phosphatase_C2-dom;C2_dom;Prot_Kinase_C-like_PE/DAG-bd;Phosphatase_tensin-typ;PTB/PI_dom;PH_like_dom;SH2"
"XLOC_001165" 1124.61825983716 0.479086833568011 0.0618799082545254 7.74220335940744 9.77085422256061e-15 8.54168076136249e-12 "TCONS_00006611" "9096" "511961" "gnl|BL_ORD_ID|511961" "I3JRG3_ORENI" "958" "2475" "0" "1140" "2627" "1" "497" "3" "0" "453" "5" "499" "Uncharacterized protein;" "Oreochromis niloticus (Nile tilapia) (Tilapia nilotica)" "" "" "GO:0035556" "IEA:InterPro;intracellular signal transduction" "GO:0046872" "IEA:UniProtKB-KW;metal ion binding" "PF10409;PF00017;PF08416;PF00130" "1;PTB;C1_1;PTEN_C2;SH2" "" "" "IPR002219;IPR000980;IPR013625;IPR014019;IPR011993;IPR014020;IPR006020;IPR000008" "PTB;Tensin_phosphatase_C2-dom;C2_dom;Prot_Kinase_C-like_PE/DAG-bd;Phosphatase_tensin-typ;PTB/PI_dom;PH_like_dom;SH2"
"XLOC_001165" 1124.61825983716 0.479086833568011 0.0618799082545254 7.74220335940744 9.77085422256061e-15 8.54168076136249e-12 "TCONS_00006612" "4884" "511961" "gnl|BL_ORD_ID|511961" "I3JRG3_ORENI" "953" "2462" "0" "265" "1746" "3" "497" "1" "0" "450" "5" "497" "Uncharacterized protein;" "Oreochromis niloticus (Nile tilapia) (Tilapia nilotica)" "" "" "GO:0035556" "IEA:InterPro;intracellular signal transduction" "GO:0046872" "IEA:UniProtKB-KW;metal ion binding" "PF10409;PF00017;PF08416;PF00130" "1;PTB;C1_1;PTEN_C2;SH2" "" "" "IPR002219;IPR000980;IPR013625;IPR014019;IPR011993;IPR014020;IPR006020;IPR000008" "PTB;Tensin_phosphatase_C2-dom;C2_dom;Prot_Kinase_C-like_PE/DAG-bd;Phosphatase_tensin-typ;PTB/PI_dom;PH_like_dom;SH2"
"XLOC_001165" 1124.61825983716 0.479086833568011 0.0618799082545254 7.74220335940744 9.77085422256061e-15 8.54168076136249e-12 "TCONS_00006613" "5068" "511961" "gnl|BL_ORD_ID|511961" "I3JRG3_ORENI" "958" "2475" "0" "443" "1930" "1" "497" "2" "0" "453" "5" "499" "Uncharacterized protein;" "Oreochromis niloticus (Nile tilapia) (Tilapia nilotica)" "" "" "GO:0035556" "IEA:InterPro;intracellular signal transduction" "GO:0046872" "IEA:UniProtKB-KW;metal ion binding" "PF10409;PF00017;PF08416;PF00130" "1;PTB;C1_1;PTEN_C2;SH2" "" "" "IPR002219;IPR000980;IPR013625;IPR014019;IPR011993;IPR014020;IPR006020;IPR000008" "PTB;Tensin_phosphatase_C2-dom;C2_dom;Prot_Kinase_C-like_PE/DAG-bd;Phosphatase_tensin-typ;PTB/PI_dom;PH_like_dom;SH2"
"XLOC_001165" 1124.61825983716 0.479086833568011 0.0618799082545254 7.74220335940744 9.77085422256061e-15 8.54168076136249e-12 "TCONS_00006614" "4668" "511961" "gnl|BL_ORD_ID|511961" "I3JRG3_ORENI" "949" "2451" "0" "265" "1746" "3" "497" "1" "0" "450" "5" "497" "Uncharacterized protein;" "Oreochromis niloticus (Nile tilapia) (Tilapia nilotica)" "" "" "GO:0035556" "IEA:InterPro;intracellular signal transduction" "GO:0046872" "IEA:UniProtKB-KW;metal ion binding" "PF10409;PF00017;PF08416;PF00130" "1;PTB;C1_1;PTEN_C2;SH2" "" "" "IPR002219;IPR000980;IPR013625;IPR014019;IPR011993;IPR014020;IPR006020;IPR000008" "PTB;Tensin_phosphatase_C2-dom;C2_dom;Prot_Kinase_C-like_PE/DAG-bd;Phosphatase_tensin-typ;PTB/PI_dom;PH_like_dom;SH2"
"XLOC_001165" 1124.61825983716 0.479086833568011 0.0618799082545254 7.74220335940744 9.77085422256061e-15 8.54168076136249e-12 "TCONS_00006615" "4747" "511961" "gnl|BL_ORD_ID|511961" "I3JRG3_ORENI" "951" "2457" "0" "443" "1933" "1" "497" "2" "0" "453" "6" "500" "Uncharacterized protein;" "Oreochromis niloticus (Nile tilapia) (Tilapia nilotica)" "" "" "GO:0035556" "IEA:InterPro;intracellular signal transduction" "GO:0046872" "IEA:UniProtKB-KW;metal ion binding" "PF10409;PF00017;PF08416;PF00130" "1;PTB;C1_1;PTEN_C2;SH2" "" "" "IPR002219;IPR000980;IPR013625;IPR014019;IPR011993;IPR014020;IPR006020;IPR000008" "PTB;Tensin_phosphatase_C2-dom;C2_dom;Prot_Kinase_C-like_PE/DAG-bd;Phosphatase_tensin-typ;PTB/PI_dom;PH_like_dom;SH2"
"XLOC_001206" 17.9133676111177 -0.814104918524649 0.153679625458686 -5.29741607643041 1.17452857391565e-07 1.89266890196693e-05 "TCONS_00006855" "1552" "515744" "gnl|BL_ORD_ID|515744" "I3K2A3_ORENI" "337" "863" "2.71247e-110" "178" "768" "494" "691" "1" "0" "175" "1" "198" "Uncharacterized protein;" "Oreochromis niloticus (Nile tilapia) (Tilapia nilotica)" "GO:0016021" "IEA:UniProtKB-KW;integral component of membrane" "GO:1902358" "IEA:GOC;sulfate transmembrane transport" "GO:0008271" "IEA:InterPro;secondary active sulfate transmembrane transporter activity" "PF00916;PF01740" "1;STAS;Sulfate_transp" "" "" "IPR011547;IPR002645;IPR001902" "Sulph_transpt;SulP_transpt;STAS_dom"
"XLOC_001206" 17.9133676111177 -0.814104918524649 0.153679625458686 -5.29741607643041 1.17452857391565e-07 1.89266890196693e-05 "TCONS_00006856" "1684" "515744" "gnl|BL_ORD_ID|515744" "I3K2A3_ORENI" "485" "1246" "2.24866e-161" "7" "900" "393" "691" "1" "0" "270" "1" "299" "Uncharacterized protein;" "Oreochromis niloticus (Nile tilapia) (Tilapia nilotica)" "GO:0016021" "IEA:UniProtKB-KW;integral component of membrane" "GO:1902358" "IEA:GOC;sulfate transmembrane transport" "GO:0008271" "IEA:InterPro;secondary active sulfate transmembrane transporter activity" "PF00916;PF01740" "1;STAS;Sulfate_transp" "" "" "IPR011547;IPR002645;IPR001902" "Sulph_transpt;SulP_transpt;STAS_dom"
"XLOC_001206" 17.9133676111177 -0.814104918524649 0.153679625458686 -5.29741607643041 1.17452857391565e-07 1.89266890196693e-05 "TCONS_00006857" "3176" "515744" "gnl|BL_ORD_ID|515744" "I3K2A3_ORENI" "1191" "3079" "0" "320" "2392" "1" "691" "2" "0" "610" "2" "692" "Uncharacterized protein;" "Oreochromis niloticus (Nile tilapia) (Tilapia nilotica)" "GO:0016021" "IEA:UniProtKB-KW;integral component of membrane" "GO:1902358" "IEA:GOC;sulfate transmembrane transport" "GO:0008271" "IEA:InterPro;secondary active sulfate transmembrane transporter activity" "PF00916;PF01740" "1;STAS;Sulfate_transp" "" "" "IPR011547;IPR002645;IPR001902" "Sulph_transpt;SulP_transpt;STAS_dom"
"XLOC_001206" 17.9133676111177 -0.814104918524649 0.153679625458686 -5.29741607643041 1.17452857391565e-07 1.89266890196693e-05 "TCONS_00006858" "3179" "515744" "gnl|BL_ORD_ID|515744" "I3K2A3_ORENI" "1186" "3068" "0" "320" "2395" "1" "691" "2" "0" "610" "3" "693" "Uncharacterized protein;" "Oreochromis niloticus (Nile tilapia) (Tilapia nilotica)" "GO:0016021" "IEA:UniProtKB-KW;integral component of membrane" "GO:1902358" "IEA:GOC;sulfate transmembrane transport" "GO:0008271" "IEA:InterPro;secondary active sulfate transmembrane transporter activity" "PF00916;PF01740" "1;STAS;Sulfate_transp" "" "" "IPR011547;IPR002645;IPR001902" "Sulph_transpt;SulP_transpt;STAS_dom"
"XLOC_001241" 113.334522692645 0.325551128713378 0.08502893456695 3.82870996057284 0.000128816708572217 0.00719777748147975 "TCONS_00007114" "875" "97654" "gnl|BL_ORD_ID|97654" "C1BFF1_ONCMY" "189" "478" "4.15373e-56" "73" "354" "168" "261" "1" "0" "93" "0" "94" "Poly synthetase 3;" "Oncorhynchus mykiss (Rainbow trout) (Salmo gairdneri)" "" "" "" "" "" "" "PF05406" "1;WGR" "" "" "IPR008893" "WGR_domain"
"XLOC_001241" 113.334522692645 0.325551128713378 0.08502893456695 3.82870996057284 0.000128816708572217 0.00719777748147975 "TCONS_00007115" "1335" "205984" "gnl|BL_ORD_ID|205984" "F1QJR1_DANRE" "294" "751" "2.04342e-95" "182" "808" "2" "214" "2" "0" "156" "16" "219" "Uncharacterized protein;" "Danio rerio (Zebrafish) (Brachydanio rerio)" "GO:0000123" "IEA:InterPro;histone acetyltransferase complex" "" "" "" "" "PF13891" "1;zf-C3Hc3H" "" "" "IPR025927;IPR026316" "Potential_DNA-bd;NSL2"
"XLOC_001241" 113.334522692645 0.325551128713378 0.08502893456695 3.82870996057284 0.000128816708572217 0.00719777748147975 "TCONS_00007116" "2269" "36326" "gnl|BL_ORD_ID|36326" "A9JTE3_DANRE" "540" "1389" "0" "612" "1742" "126" "504" "3" "0" "298" "20" "388" "Uncharacterized protein;Uncharacterized protein;Zgc:103534 protein;" "Danio rerio (Zebrafish) (Brachydanio rerio)" "GO:0000123" "IEA:InterPro;histone acetyltransferase complex" "" "" "" "" "PF13891" "zf-C3Hc3H;2" "dre:449817" "-" "IPR025927;IPR026316" "Potential_DNA-bd;NSL2"
"XLOC_001241" 113.334522692645 0.325551128713378 0.08502893456695 3.82870996057284 0.000128816708572217 0.00719777748147975 "TCONS_00007117" "2266" "36326" "gnl|BL_ORD_ID|36326" "A9JTE3_DANRE" "545" "1404" "0" "612" "1739" "126" "504" "3" "0" "299" "19" "387" "Uncharacterized protein;Uncharacterized protein;Zgc:103534 protein;" "Danio rerio (Zebrafish) (Brachydanio rerio)" "GO:0000123" "IEA:InterPro;histone acetyltransferase complex" "" "" "" "" "PF13891" "zf-C3Hc3H;2" "dre:449817" "-" "IPR025927;IPR026316" "Potential_DNA-bd;NSL2"
"XLOC_001241" 113.334522692645 0.325551128713378 0.08502893456695 3.82870996057284 0.000128816708572217 0.00719777748147975 "TCONS_00007118" "2054" "36326" "gnl|BL_ORD_ID|36326" "A9JTE3_DANRE" "545" "1404" "0" "400" "1527" "126" "504" "1" "0" "299" "19" "387" "Uncharacterized protein;Uncharacterized protein;Zgc:103534 protein;" "Danio rerio (Zebrafish) (Brachydanio rerio)" "GO:0000123" "IEA:InterPro;histone acetyltransferase complex" "" "" "" "" "PF13891" "zf-C3Hc3H;2" "dre:449817" "-" "IPR025927;IPR026316" "Potential_DNA-bd;NSL2"
"XLOC_001241" 113.334522692645 0.325551128713378 0.08502893456695 3.82870996057284 0.000128816708572217 0.00719777748147975 "TCONS_00007119" "2107" "36326" "gnl|BL_ORD_ID|36326" "A9JTE3_DANRE" "779" "2011" "0" "81" "1580" "1" "504" "3" "0" "412" "22" "513" "Uncharacterized protein;Uncharacterized protein;Zgc:103534 protein;" "Danio rerio (Zebrafish) (Brachydanio rerio)" "GO:0000123" "IEA:InterPro;histone acetyltransferase complex" "" "" "" "" "PF13891" "zf-C3Hc3H;2" "dre:449817" "-" "IPR025927;IPR026316" "Potential_DNA-bd;NSL2"
"XLOC_001241" 113.334522692645 0.325551128713378 0.08502893456695 3.82870996057284 0.000128816708572217 0.00719777748147975 "TCONS_00007120" "2168" "36326" "gnl|BL_ORD_ID|36326" "A9JTE3_DANRE" "619" "1595" "0" "394" "1641" "85" "504" "1" "0" "337" "22" "429" "Uncharacterized protein;Uncharacterized protein;Zgc:103534 protein;" "Danio rerio (Zebrafish) (Brachydanio rerio)" "GO:0000123" "IEA:InterPro;histone acetyltransferase complex" "" "" "" "" "PF13891" "zf-C3Hc3H;2" "dre:449817" "-" "IPR025927;IPR026316" "Potential_DNA-bd;NSL2"
"XLOC_001241" 113.334522692645 0.325551128713378 0.08502893456695 3.82870996057284 0.000128816708572217 0.00719777748147975 "TCONS_00007121" "1946" "521299" "gnl|BL_ORD_ID|521299" "I3KI70_ORENI" "432" "1110" "0" "457" "1317" "180" "465" "1" "0" "234" "9" "291" "Uncharacterized protein;" "Oreochromis niloticus (Nile tilapia) (Tilapia nilotica)" "GO:0000123" "IEA:InterPro;histone acetyltransferase complex" "" "" "" "" "PF13891" "zf-C3Hc3H;2" "" "" "IPR025927;IPR026316" "Potential_DNA-bd;NSL2"
"XLOC_001241" 113.334522692645 0.325551128713378 0.08502893456695 3.82870996057284 0.000128816708572217 0.00719777748147975 "TCONS_00007122" "2063" "36326" "gnl|BL_ORD_ID|36326" "A9JTE3_DANRE" "542" "1395" "0" "460" "1536" "144" "504" "1" "0" "294" "18" "369" "Uncharacterized protein;Uncharacterized protein;Zgc:103534 protein;" "Danio rerio (Zebrafish) (Brachydanio rerio)" "GO:0000123" "IEA:InterPro;histone acetyltransferase complex" "" "" "" "" "PF13891" "zf-C3Hc3H;2" "dre:449817" "-" "IPR025927;IPR026316" "Potential_DNA-bd;NSL2"
"XLOC_001241" 113.334522692645 0.325551128713378 0.08502893456695 3.82870996057284 0.000128816708572217 0.00719777748147975 "TCONS_00007123" "3205" "521299" "gnl|BL_ORD_ID|521299" "I3KI70_ORENI" "259" "661" "1.42675e-127" "35" "460" "1" "142" "2" "0" "122" "0" "142" "Uncharacterized protein;" "Oreochromis niloticus (Nile tilapia) (Tilapia nilotica)" "GO:0000123" "IEA:InterPro;histone acetyltransferase complex" "" "" "" "" "PF13891" "zf-C3Hc3H;2" "" "" "IPR025927;IPR026316" "Potential_DNA-bd;NSL2"
"XLOC_001241" 113.334522692645 0.325551128713378 0.08502893456695 3.82870996057284 0.000128816708572217 0.00719777748147975 "TCONS_00007124" "3320" "521299" "gnl|BL_ORD_ID|521299" "I3KI70_ORENI" "555" "1428" "0" "35" "1006" "1" "323" "2" "0" "281" "1" "324" "Uncharacterized protein;" "Oreochromis niloticus (Nile tilapia) (Tilapia nilotica)" "GO:0000123" "IEA:InterPro;histone acetyltransferase complex" "" "" "" "" "PF13891" "zf-C3Hc3H;2" "" "" "IPR025927;IPR026316" "Potential_DNA-bd;NSL2"
"XLOC_001241" 113.334522692645 0.325551128713378 0.08502893456695 3.82870996057284 0.000128816708572217 0.00719777748147975 "TCONS_00007125" "3607" "744803" "gnl|BL_ORD_ID|744803" "Q5XJ88_DANRE" "311" "796" "5.09326e-93" "694" "1293" "126" "324" "1" "0" "170" "3" "201" "Uncharacterized protein;Uncharacterized protein;Zgc:103534;" "Danio rerio (Zebrafish) (Brachydanio rerio)" "GO:0000123" "IEA:InterPro;histone acetyltransferase complex" "" "" "" "" "PF13891" "zf-C3Hc3H;2" "dre:449817" "-" "IPR025927;IPR026316" "Potential_DNA-bd;NSL2"
"XLOC_001241" 113.334522692645 0.325551128713378 0.08502893456695 3.82870996057284 0.000128816708572217 0.00719777748147975 "TCONS_00007126" "2062" "36326" "gnl|BL_ORD_ID|36326" "A9JTE3_DANRE" "779" "2011" "0" "36" "1535" "1" "504" "3" "0" "412" "22" "513" "Uncharacterized protein;Uncharacterized protein;Zgc:103534 protein;" "Danio rerio (Zebrafish) (Brachydanio rerio)" "GO:0000123" "IEA:InterPro;histone acetyltransferase complex" "" "" "" "" "PF13891" "zf-C3Hc3H;2" "dre:449817" "-" "IPR025927;IPR026316" "Potential_DNA-bd;NSL2"
"XLOC_001241" 113.334522692645 0.325551128713378 0.08502893456695 3.82870996057284 0.000128816708572217 0.00719777748147975 "TCONS_00007127" "3313" "298151" "gnl|BL_ORD_ID|298151" "G3PCR6_GASAC" "505" "1300" "2.33163e-166" "26" "886" "1" "287" "2" "0" "258" "0" "287" "Uncharacterized protein;" "Gasterosteus aculeatus (Three-spined stickleback)" "GO:0000123" "IEA:InterPro;histone acetyltransferase complex" "" "" "" "" "PF13891" "zf-C3Hc3H;2" "" "" "IPR025927;IPR026316" "Potential_DNA-bd;NSL2"
"XLOC_001241" 113.334522692645 0.325551128713378 0.08502893456695 3.82870996057284 0.000128816708572217 0.00719777748147975 "TCONS_00007128" "3313" "521299" "gnl|BL_ORD_ID|521299" "I3KI70_ORENI" "300" "768" "1.73508e-150" "451" "999" "142" "323" "1" "0" "160" "1" "183" "Uncharacterized protein;" "Oreochromis niloticus (Nile tilapia) (Tilapia nilotica)" "GO:0000123" "IEA:InterPro;histone acetyltransferase complex" "" "" "" "" "PF13891" "zf-C3Hc3H;2" "" "" "IPR025927;IPR026316" "Potential_DNA-bd;NSL2"
"XLOC_001241" 113.334522692645 0.325551128713378 0.08502893456695 3.82870996057284 0.000128816708572217 0.00719777748147975 "TCONS_00007129" "3314" "521299" "gnl|BL_ORD_ID|521299" "I3KI70_ORENI" "549" "1412" "0" "26" "1000" "1" "323" "2" "0" "280" "2" "325" "Uncharacterized protein;" "Oreochromis niloticus (Nile tilapia) (Tilapia nilotica)" "GO:0000123" "IEA:InterPro;histone acetyltransferase complex" "" "" "" "" "PF13891" "zf-C3Hc3H;2" "" "" "IPR025927;IPR026316" "Potential_DNA-bd;NSL2"
"XLOC_001241" 113.334522692645 0.325551128713378 0.08502893456695 3.82870996057284 0.000128816708572217 0.00719777748147975 "TCONS_00007130" "2078" "36326" "gnl|BL_ORD_ID|36326" "A9JTE3_DANRE" "418" "1073" "0" "50" "763" "1" "240" "2" "0" "203" "2" "240" "Uncharacterized protein;Uncharacterized protein;Zgc:103534 protein;" "Danio rerio (Zebrafish) (Brachydanio rerio)" "GO:0000123" "IEA:InterPro;histone acetyltransferase complex" "" "" "" "" "PF13891" "zf-C3Hc3H;2" "dre:449817" "-" "IPR025927;IPR026316" "Potential_DNA-bd;NSL2"
"XLOC_001241" 113.334522692645 0.325551128713378 0.08502893456695 3.82870996057284 0.000128816708572217 0.00719777748147975 "TCONS_00007131" "3349" "521299" "gnl|BL_ORD_ID|521299" "I3KI70_ORENI" "554" "1425" "0" "64" "1035" "1" "323" "1" "0" "281" "1" "324" "Uncharacterized protein;" "Oreochromis niloticus (Nile tilapia) (Tilapia nilotica)" "GO:0000123" "IEA:InterPro;histone acetyltransferase complex" "" "" "" "" "PF13891" "zf-C3Hc3H;2" "" "" "IPR025927;IPR026316" "Potential_DNA-bd;NSL2"
"XLOC_001241" 113.334522692645 0.325551128713378 0.08502893456695 3.82870996057284 0.000128816708572217 0.00719777748147975 "TCONS_00007132" "2103" "36326" "gnl|BL_ORD_ID|36326" "A9JTE3_DANRE" "778" "2009" "0" "77" "1576" "1" "504" "2" "0" "412" "22" "513" "Uncharacterized protein;Uncharacterized protein;Zgc:103534 protein;" "Danio rerio (Zebrafish) (Brachydanio rerio)" "GO:0000123" "IEA:InterPro;histone acetyltransferase complex" "" "" "" "" "PF13891" "zf-C3Hc3H;2" "dre:449817" "-" "IPR025927;IPR026316" "Potential_DNA-bd;NSL2"
"XLOC_001276" 127.707055968513 0.378123677936181 0.0950789993256756 3.97694212831361 6.98071451358232e-05 0.00447579223607686 "TCONS_00007442" "4004" "94512" "gnl|BL_ORD_ID|94512" "C0HAF5_SALSA" "383" "983" "7.20349e-112" "5" "967" "653" "990" "2" "0" "320" "17" "338" "Tyrosine-protein phosphatase non-receptor type 12;" "Salmo salar (Atlantic salmon)" "" "" "GO:0035335" "IEA:GOC;peptidyl-tyrosine dephosphorylation" "GO:0004725" "IEA:InterPro;protein tyrosine phosphatase activity" "PF00102" "1;Y_phosphatase" "" "" "IPR016130;IPR000387;IPR000242" "Tyr_Pase_rcpt/non-rcpt;Tyr_Pase_AS;Tyr/Dual-sp_Pase"
"XLOC_001276" 127.707055968513 0.378123677936181 0.0950789993256756 3.97694212831361 6.98071451358232e-05 0.00447579223607686 "TCONS_00007443" "4006" "94512" "gnl|BL_ORD_ID|94512" "C0HAF5_SALSA" "388" "995" "1.84396e-113" "1" "969" "651" "990" "1" "0" "322" "17" "340" "Tyrosine-protein phosphatase non-receptor type 12;" "Salmo salar (Atlantic salmon)" "" "" "GO:0035335" "IEA:GOC;peptidyl-tyrosine dephosphorylation" "GO:0004725" "IEA:InterPro;protein tyrosine phosphatase activity" "PF00102" "1;Y_phosphatase" "" "" "IPR016130;IPR000387;IPR000242" "Tyr_Pase_rcpt/non-rcpt;Tyr_Pase_AS;Tyr/Dual-sp_Pase"
"XLOC_001276" 127.707055968513 0.378123677936181 0.0950789993256756 3.97694212831361 6.98071451358232e-05 0.00447579223607686 "TCONS_00007444" "6315" "94512" "gnl|BL_ORD_ID|94512" "C0HAF5_SALSA" "991" "2560" "0" "47" "2155" "239" "941" "2" "0" "694" "0" "703" "Tyrosine-protein phosphatase non-receptor type 12;" "Salmo salar (Atlantic salmon)" "" "" "GO:0035335" "IEA:GOC;peptidyl-tyrosine dephosphorylation" "GO:0004725" "IEA:InterPro;protein tyrosine phosphatase activity" "PF00102" "1;Y_phosphatase" "" "" "IPR016130;IPR000387;IPR000242" "Tyr_Pase_rcpt/non-rcpt;Tyr_Pase_AS;Tyr/Dual-sp_Pase"
"XLOC_001276" 127.707055968513 0.378123677936181 0.0950789993256756 3.97694212831361 6.98071451358232e-05 0.00447579223607686 "TCONS_00007445" "6967" "94512" "gnl|BL_ORD_ID|94512" "C0HAF5_SALSA" "950" "2454" "0" "60" "1943" "239" "866" "3" "0" "627" "0" "628" "Tyrosine-protein phosphatase non-receptor type 12;" "Salmo salar (Atlantic salmon)" "" "" "GO:0035335" "IEA:GOC;peptidyl-tyrosine dephosphorylation" "GO:0004725" "IEA:InterPro;protein tyrosine phosphatase activity" "PF00102" "1;Y_phosphatase" "" "" "IPR016130;IPR000387;IPR000242" "Tyr_Pase_rcpt/non-rcpt;Tyr_Pase_AS;Tyr/Dual-sp_Pase"
"XLOC_001276" 127.707055968513 0.378123677936181 0.0950789993256756 3.97694212831361 6.98071451358232e-05 0.00447579223607686 "TCONS_00007446" "5366" "94512" "gnl|BL_ORD_ID|94512" "C0HAF5_SALSA" "1056" "2729" "0" "74" "2329" "239" "990" "2" "0" "751" "0" "752" "Tyrosine-protein phosphatase non-receptor type 12;" "Salmo salar (Atlantic salmon)" "" "" "GO:0035335" "IEA:GOC;peptidyl-tyrosine dephosphorylation" "GO:0004725" "IEA:InterPro;protein tyrosine phosphatase activity" "PF00102" "1;Y_phosphatase" "" "" "IPR016130;IPR000387;IPR000242" "Tyr_Pase_rcpt/non-rcpt;Tyr_Pase_AS;Tyr/Dual-sp_Pase"
"XLOC_001276" 127.707055968513 0.378123677936181 0.0950789993256756 3.97694212831361 6.98071451358232e-05 0.00447579223607686 "TCONS_00007447" "6696" "94512" "gnl|BL_ORD_ID|94512" "C0HAF5_SALSA" "943" "2437" "0" "76" "1950" "239" "863" "1" "0" "624" "0" "625" "Tyrosine-protein phosphatase non-receptor type 12;" "Salmo salar (Atlantic salmon)" "" "" "GO:0035335" "IEA:GOC;peptidyl-tyrosine dephosphorylation" "GO:0004725" "IEA:InterPro;protein tyrosine phosphatase activity" "PF00102" "1;Y_phosphatase" "" "" "IPR016130;IPR000387;IPR000242" "Tyr_Pase_rcpt/non-rcpt;Tyr_Pase_AS;Tyr/Dual-sp_Pase"
"XLOC_001276" 127.707055968513 0.378123677936181 0.0950789993256756 3.97694212831361 6.98071451358232e-05 0.00447579223607686 "TCONS_00007448" "6293" "94512" "gnl|BL_ORD_ID|94512" "C0HAF5_SALSA" "973" "2513" "0" "76" "2133" "239" "941" "1" "0" "676" "17" "703" "Tyrosine-protein phosphatase non-receptor type 12;" "Salmo salar (Atlantic salmon)" "" "" "GO:0035335" "IEA:GOC;peptidyl-tyrosine dephosphorylation" "GO:0004725" "IEA:InterPro;protein tyrosine phosphatase activity" "PF00102" "1;Y_phosphatase" "" "" "IPR016130;IPR000387;IPR000242" "Tyr_Pase_rcpt/non-rcpt;Tyr_Pase_AS;Tyr/Dual-sp_Pase"
"XLOC_001276" 127.707055968513 0.378123677936181 0.0950789993256756 3.97694212831361 6.98071451358232e-05 0.00447579223607686 "TCONS_00007449" "5909" "94512" "gnl|BL_ORD_ID|94512" "C0HAF5_SALSA" "1485" "3844" "0" "29" "2872" "43" "990" "2" "0" "947" "0" "948" "Tyrosine-protein phosphatase non-receptor type 12;" "Salmo salar (Atlantic salmon)" "" "" "GO:0035335" "IEA:GOC;peptidyl-tyrosine dephosphorylation" "GO:0004725" "IEA:InterPro;protein tyrosine phosphatase activity" "PF00102" "1;Y_phosphatase" "" "" "IPR016130;IPR000387;IPR000242" "Tyr_Pase_rcpt/non-rcpt;Tyr_Pase_AS;Tyr/Dual-sp_Pase"
"XLOC_001276" 127.707055968513 0.378123677936181 0.0950789993256756 3.97694212831361 6.98071451358232e-05 0.00447579223607686 "TCONS_00007450" "7504" "94512" "gnl|BL_ORD_ID|94512" "C0HAF5_SALSA" "1412" "3654" "0" "185" "2758" "1" "863" "2" "0" "857" "5" "863" "Tyrosine-protein phosphatase non-receptor type 12;" "Salmo salar (Atlantic salmon)" "" "" "GO:0035335" "IEA:GOC;peptidyl-tyrosine dephosphorylation" "GO:0004725" "IEA:InterPro;protein tyrosine phosphatase activity" "PF00102" "1;Y_phosphatase" "" "" "IPR016130;IPR000387;IPR000242" "Tyr_Pase_rcpt/non-rcpt;Tyr_Pase_AS;Tyr/Dual-sp_Pase"
"XLOC_001276" 127.707055968513 0.378123677936181 0.0950789993256756 3.97694212831361 6.98071451358232e-05 0.00447579223607686 "TCONS_00007451" "6080" "94512" "gnl|BL_ORD_ID|94512" "C0HAF5_SALSA" "1455" "3766" "0" "197" "3043" "1" "990" "2" "0" "947" "41" "990" "Tyrosine-protein phosphatase non-receptor type 12;" "Salmo salar (Atlantic salmon)" "" "" "GO:0035335" "IEA:GOC;peptidyl-tyrosine dephosphorylation" "GO:0004725" "IEA:InterPro;protein tyrosine phosphatase activity" "PF00102" "1;Y_phosphatase" "" "" "IPR016130;IPR000387;IPR000242" "Tyr_Pase_rcpt/non-rcpt;Tyr_Pase_AS;Tyr/Dual-sp_Pase"
"XLOC_001276" 127.707055968513 0.378123677936181 0.0950789993256756 3.97694212831361 6.98071451358232e-05 0.00447579223607686 "TCONS_00007452" "6207" "94512" "gnl|BL_ORD_ID|94512" "C0HAF5_SALSA" "883" "2281" "0" "895" "2610" "237" "804" "1" "0" "565" "4" "572" "Tyrosine-protein phosphatase non-receptor type 12;" "Salmo salar (Atlantic salmon)" "" "" "GO:0035335" "IEA:GOC;peptidyl-tyrosine dephosphorylation" "GO:0004725" "IEA:InterPro;protein tyrosine phosphatase activity" "PF00102" "1;Y_phosphatase" "" "" "IPR016130;IPR000387;IPR000242" "Tyr_Pase_rcpt/non-rcpt;Tyr_Pase_AS;Tyr/Dual-sp_Pase"
"XLOC_001276" 127.707055968513 0.378123677936181 0.0950789993256756 3.97694212831361 6.98071451358232e-05 0.00447579223607686 "TCONS_00007453" "7821" "94512" "gnl|BL_ORD_ID|94512" "C0HAF5_SALSA" "1429" "3698" "0" "197" "2797" "1" "866" "2" "0" "865" "1" "867" "Tyrosine-protein phosphatase non-receptor type 12;" "Salmo salar (Atlantic salmon)" "" "" "GO:0035335" "IEA:GOC;peptidyl-tyrosine dephosphorylation" "GO:0004725" "IEA:InterPro;protein tyrosine phosphatase activity" "PF00102" "1;Y_phosphatase" "" "" "IPR016130;IPR000387;IPR000242" "Tyr_Pase_rcpt/non-rcpt;Tyr_Pase_AS;Tyr/Dual-sp_Pase"
"XLOC_001276" 127.707055968513 0.378123677936181 0.0950789993256756 3.97694212831361 6.98071451358232e-05 0.00447579223607686 "TCONS_00007454" "7015" "94512" "gnl|BL_ORD_ID|94512" "C0HAF5_SALSA" "1275" "3298" "0" "199" "2370" "1" "733" "1" "0" "723" "9" "733" "Tyrosine-protein phosphatase non-receptor type 12;" "Salmo salar (Atlantic salmon)" "" "" "GO:0035335" "IEA:GOC;peptidyl-tyrosine dephosphorylation" "GO:0004725" "IEA:InterPro;protein tyrosine phosphatase activity" "PF00102" "1;Y_phosphatase" "" "" "IPR016130;IPR000387;IPR000242" "Tyr_Pase_rcpt/non-rcpt;Tyr_Pase_AS;Tyr/Dual-sp_Pase"
"XLOC_001276" 127.707055968513 0.378123677936181 0.0950789993256756 3.97694212831361 6.98071451358232e-05 0.00447579223607686 "TCONS_00007455" "6553" "94512" "gnl|BL_ORD_ID|94512" "C0HAF5_SALSA" "1475" "3818" "0" "221" "3043" "1" "941" "2" "0" "932" "0" "941" "Tyrosine-protein phosphatase non-receptor type 12;" "Salmo salar (Atlantic salmon)" "" "" "GO:0035335" "IEA:GOC;peptidyl-tyrosine dephosphorylation" "GO:0004725" "IEA:InterPro;protein tyrosine phosphatase activity" "PF00102" "1;Y_phosphatase" "" "" "IPR016130;IPR000387;IPR000242" "Tyr_Pase_rcpt/non-rcpt;Tyr_Pase_AS;Tyr/Dual-sp_Pase"
"XLOC_001276" 127.707055968513 0.378123677936181 0.0950789993256756 3.97694212831361 6.98071451358232e-05 0.00447579223607686 "TCONS_00007456" "6579" "94512" "gnl|BL_ORD_ID|94512" "C0HAF5_SALSA" "1429" "3697" "0" "221" "2809" "1" "863" "2" "0" "862" "0" "863" "Tyrosine-protein phosphatase non-receptor type 12;" "Salmo salar (Atlantic salmon)" "" "" "GO:0035335" "IEA:GOC;peptidyl-tyrosine dephosphorylation" "GO:0004725" "IEA:InterPro;protein tyrosine phosphatase activity" "PF00102" "1;Y_phosphatase" "" "" "IPR016130;IPR000387;IPR000242" "Tyr_Pase_rcpt/non-rcpt;Tyr_Pase_AS;Tyr/Dual-sp_Pase"
"XLOC_001276" 127.707055968513 0.378123677936181 0.0950789993256756 3.97694212831361 6.98071451358232e-05 0.00447579223607686 "TCONS_00007457" "7555" "94512" "gnl|BL_ORD_ID|94512" "C0HAF5_SALSA" "1429" "3697" "0" "221" "2809" "1" "863" "2" "0" "862" "0" "863" "Tyrosine-protein phosphatase non-receptor type 12;" "Salmo salar (Atlantic salmon)" "" "" "GO:0035335" "IEA:GOC;peptidyl-tyrosine dephosphorylation" "GO:0004725" "IEA:InterPro;protein tyrosine phosphatase activity" "PF00102" "1;Y_phosphatase" "" "" "IPR016130;IPR000387;IPR000242" "Tyr_Pase_rcpt/non-rcpt;Tyr_Pase_AS;Tyr/Dual-sp_Pase"
"XLOC_001276" 127.707055968513 0.378123677936181 0.0950789993256756 3.97694212831361 6.98071451358232e-05 0.00447579223607686 "TCONS_00007458" "7842" "94512" "gnl|BL_ORD_ID|94512" "C0HAF5_SALSA" "1434" "3710" "0" "221" "2818" "1" "866" "2" "0" "865" "0" "866" "Tyrosine-protein phosphatase non-receptor type 12;" "Salmo salar (Atlantic salmon)" "" "" "GO:0035335" "IEA:GOC;peptidyl-tyrosine dephosphorylation" "GO:0004725" "IEA:InterPro;protein tyrosine phosphatase activity" "PF00102" "1;Y_phosphatase" "" "" "IPR016130;IPR000387;IPR000242" "Tyr_Pase_rcpt/non-rcpt;Tyr_Pase_AS;Tyr/Dual-sp_Pase"
"XLOC_001276" 127.707055968513 0.378123677936181 0.0950789993256756 3.97694212831361 6.98071451358232e-05 0.00447579223607686 "TCONS_00007459" "7207" "94512" "gnl|BL_ORD_ID|94512" "C0HAF5_SALSA" "817" "2108" "0" "1299" "3047" "359" "941" "3" "0" "571" "0" "583" "Tyrosine-protein phosphatase non-receptor type 12;" "Salmo salar (Atlantic salmon)" "" "" "GO:0035335" "IEA:GOC;peptidyl-tyrosine dephosphorylation" "GO:0004725" "IEA:InterPro;protein tyrosine phosphatase activity" "PF00102" "1;Y_phosphatase" "" "" "IPR016130;IPR000387;IPR000242" "Tyr_Pase_rcpt/non-rcpt;Tyr_Pase_AS;Tyr/Dual-sp_Pase"
"XLOC_001276" 127.707055968513 0.378123677936181 0.0950789993256756 3.97694212831361 6.98071451358232e-05 0.00447579223607686 "TCONS_00007460" "7203" "94512" "gnl|BL_ORD_ID|94512" "C0HAF5_SALSA" "1475" "3818" "0" "221" "3043" "1" "941" "2" "0" "932" "0" "941" "Tyrosine-protein phosphatase non-receptor type 12;" "Salmo salar (Atlantic salmon)" "" "" "GO:0035335" "IEA:GOC;peptidyl-tyrosine dephosphorylation" "GO:0004725" "IEA:InterPro;protein tyrosine phosphatase activity" "PF00102" "1;Y_phosphatase" "" "" "IPR016130;IPR000387;IPR000242" "Tyr_Pase_rcpt/non-rcpt;Tyr_Pase_AS;Tyr/Dual-sp_Pase"
"XLOC_001276" 127.707055968513 0.378123677936181 0.0950789993256756 3.97694212831361 6.98071451358232e-05 0.00447579223607686 "TCONS_00007461" "6176" "94512" "gnl|BL_ORD_ID|94512" "C0HAF5_SALSA" "1524" "3944" "0" "221" "3139" "1" "990" "2" "0" "971" "17" "990" "Tyrosine-protein phosphatase non-receptor type 12;" "Salmo salar (Atlantic salmon)" "" "" "GO:0035335" "IEA:GOC;peptidyl-tyrosine dephosphorylation" "GO:0004725" "IEA:InterPro;protein tyrosine phosphatase activity" "PF00102" "1;Y_phosphatase" "" "" "IPR016130;IPR000387;IPR000242" "Tyr_Pase_rcpt/non-rcpt;Tyr_Pase_AS;Tyr/Dual-sp_Pase"
"XLOC_001276" 127.707055968513 0.378123677936181 0.0950789993256756 3.97694212831361 6.98071451358232e-05 0.00447579223607686 "TCONS_00007462" "7152" "94512" "gnl|BL_ORD_ID|94512" "C0HAF5_SALSA" "1458" "3773" "0" "221" "2992" "1" "941" "2" "0" "914" "17" "941" "Tyrosine-protein phosphatase non-receptor type 12;" "Salmo salar (Atlantic salmon)" "" "" "GO:0035335" "IEA:GOC;peptidyl-tyrosine dephosphorylation" "GO:0004725" "IEA:InterPro;protein tyrosine phosphatase activity" "PF00102" "1;Y_phosphatase" "" "" "IPR016130;IPR000387;IPR000242" "Tyr_Pase_rcpt/non-rcpt;Tyr_Pase_AS;Tyr/Dual-sp_Pase"
"XLOC_001276" 127.707055968513 0.378123677936181 0.0950789993256756 3.97694212831361 6.98071451358232e-05 0.00447579223607686 "TCONS_00007463" "6178" "94512" "gnl|BL_ORD_ID|94512" "C0HAF5_SALSA" "869" "2243" "0" "1306" "3141" "362" "990" "1" "0" "610" "17" "629" "Tyrosine-protein phosphatase non-receptor type 12;" "Salmo salar (Atlantic salmon)" "" "" "GO:0035335" "IEA:GOC;peptidyl-tyrosine dephosphorylation" "GO:0004725" "IEA:InterPro;protein tyrosine phosphatase activity" "PF00102" "1;Y_phosphatase" "" "" "IPR016130;IPR000387;IPR000242" "Tyr_Pase_rcpt/non-rcpt;Tyr_Pase_AS;Tyr/Dual-sp_Pase"
"XLOC_001276" 127.707055968513 0.378123677936181 0.0950789993256756 3.97694212831361 6.98071451358232e-05 0.00447579223607686 "TCONS_00007464" "6200" "94512" "gnl|BL_ORD_ID|94512" "C0HAF5_SALSA" "1541" "3989" "0" "194" "3163" "1" "990" "2" "0" "989" "0" "990" "Tyrosine-protein phosphatase non-receptor type 12;" "Salmo salar (Atlantic salmon)" "" "" "GO:0035335" "IEA:GOC;peptidyl-tyrosine dephosphorylation" "GO:0004725" "IEA:InterPro;protein tyrosine phosphatase activity" "PF00102" "1;Y_phosphatase" "" "" "IPR016130;IPR000387;IPR000242" "Tyr_Pase_rcpt/non-rcpt;Tyr_Pase_AS;Tyr/Dual-sp_Pase"
"XLOC_001277" 26.0457437336065 0.731015675030353 0.122779542199038 5.95388826133022 2.61845612367932e-09 6.27138176252181e-07 NA NA NA NA NA NA NA NA NA NA NA NA NA NA NA NA NA NA NA NA NA NA NA NA NA NA NA NA NA NA NA
"XLOC_001285" 96.9013991734059 0.398433495925649 0.106839198861986 3.72928195053524 0.00019202619264143 0.00984570660452425 "TCONS_00007500" "4768" "297297" "gnl|BL_ORD_ID|297297" "G3PAA9_GASAC" "131" "328" "1.01721e-33" "53" "364" "911" "1014" "2" "0" "87" "0" "104" "Uncharacterized protein;" "Gasterosteus aculeatus (Three-spined stickleback)" "GO:0008305" "IEA:InterPro;integrin complex" "GO:0007155;GO:0007229" "IEA:UniProtKB-KW;cell adhesion;integrin-mediated signaling pathway" "" "" "PF08441;PF01839" "1;Integrin_alpha2;FG-GAP" "" "" "IPR000413;IPR013517;IPR013519;IPR013649;IPR018184" "Int_alpha_beta-p;Integrin_alpha_C_CS;FG-GAP;Integrin_alpha;Integrin_alpha-2"
"XLOC_001285" 96.9013991734059 0.398433495925649 0.106839198861986 3.72928195053524 0.00019202619264143 0.00984570660452425 "TCONS_00007501" "8369" "297292" "gnl|BL_ORD_ID|297292" "G3PAA4_GASAC" "1627" "4211" "0" "534" "3548" "1" "1008" "3" "0" "778" "7" "1010" "Uncharacterized protein;" "Gasterosteus aculeatus (Three-spined stickleback)" "GO:0008305" "IEA:InterPro;integrin complex" "GO:0007155;GO:0007229" "IEA:UniProtKB-KW;cell adhesion;integrin-mediated signaling pathway" "" "" "PF08441;PF01839" "1;Integrin_alpha2;FG-GAP" "" "" "IPR000413;IPR013517;IPR013519;IPR013649;IPR018184" "Int_alpha_beta-p;Integrin_alpha_C_CS;FG-GAP;Integrin_alpha;Integrin_alpha-2"
"XLOC_001285" 96.9013991734059 0.398433495925649 0.106839198861986 3.72928195053524 0.00019202619264143 0.00984570660452425 "TCONS_00007502" "7991" "297292" "gnl|BL_ORD_ID|297292" "G3PAA4_GASAC" "1609" "4165" "0" "534" "3587" "1" "1057" "3" "0" "805" "43" "1059" "Uncharacterized protein;" "Gasterosteus aculeatus (Three-spined stickleback)" "GO:0008305" "IEA:InterPro;integrin complex" "GO:0007155;GO:0007229" "IEA:UniProtKB-KW;cell adhesion;integrin-mediated signaling pathway" "" "" "PF08441;PF01839" "1;Integrin_alpha2;FG-GAP" "" "" "IPR000413;IPR013517;IPR013519;IPR013649;IPR018184" "Int_alpha_beta-p;Integrin_alpha_C_CS;FG-GAP;Integrin_alpha;Integrin_alpha-2"
"XLOC_001285" 96.9013991734059 0.398433495925649 0.106839198861986 3.72928195053524 0.00019202619264143 0.00984570660452425 "TCONS_00007503" "8099" "297292" "gnl|BL_ORD_ID|297292" "G3PAA4_GASAC" "1666" "4312" "0" "534" "3695" "1" "1057" "3" "0" "824" "7" "1059" "Uncharacterized protein;" "Gasterosteus aculeatus (Three-spined stickleback)" "GO:0008305" "IEA:InterPro;integrin complex" "GO:0007155;GO:0007229" "IEA:UniProtKB-KW;cell adhesion;integrin-mediated signaling pathway" "" "" "PF08441;PF01839" "1;Integrin_alpha2;FG-GAP" "" "" "IPR000413;IPR013517;IPR013519;IPR013649;IPR018184" "Int_alpha_beta-p;Integrin_alpha_C_CS;FG-GAP;Integrin_alpha;Integrin_alpha-2"
"XLOC_001285" 96.9013991734059 0.398433495925649 0.106839198861986 3.72928195053524 0.00019202619264143 0.00984570660452425 "TCONS_00007504" "7755" "297292" "gnl|BL_ORD_ID|297292" "G3PAA4_GASAC" "1659" "4294" "0" "534" "3674" "1" "1057" "3" "0" "817" "14" "1059" "Uncharacterized protein;" "Gasterosteus aculeatus (Three-spined stickleback)" "GO:0008305" "IEA:InterPro;integrin complex" "GO:0007155;GO:0007229" "IEA:UniProtKB-KW;cell adhesion;integrin-mediated signaling pathway" "" "" "PF08441;PF01839" "1;Integrin_alpha2;FG-GAP" "" "" "IPR000413;IPR013517;IPR013519;IPR013649;IPR018184" "Int_alpha_beta-p;Integrin_alpha_C_CS;FG-GAP;Integrin_alpha;Integrin_alpha-2"
"XLOC_001288" 81.9480517477557 0.354561333549048 0.0718266025135907 4.93635117270038 7.9597727019806e-07 0.000100846859363354 "TCONS_00007539" "3142" "521501" "gnl|BL_ORD_ID|521501" "I3KIS3_ORENI" "457" "1174" "8.4849e-146" "42" "935" "312" "606" "3" "0" "245" "3" "298" "Uncharacterized protein;" "Oreochromis niloticus (Nile tilapia) (Tilapia nilotica)" "GO:0005634" "IEA:UniProtKB-SubCell;nucleus" "" "" "GO:0043565;GO:0003700" "IEA:InterPro;sequence-specific DNA binding;sequence-specific DNA binding transcription factor activity" "PF00157;PF00046" "1;Pou;Homeobox" "" "" "IPR010982;IPR001356;IPR009057;IPR000327;IPR013847" "POU;Lambda_DNA-bd_dom;Homeodomain-like;POU_specific;Homeobox_dom"
"XLOC_001288" 81.9480517477557 0.354561333549048 0.0718266025135907 4.93635117270038 7.9597727019806e-07 0.000100846859363354 "TCONS_00007540" "4385" "614366" "gnl|BL_ORD_ID|614366" "M3ZSL3_XIPMA" "701" "1809" "0" "283" "2175" "1" "610" "1" "0" "428" "67" "654" "Uncharacterized protein;" "Xiphophorus maculatus (Southern platyfish) (Platypoecilus maculatus)" "GO:0005634" "IEA:UniProtKB-SubCell;nucleus" "" "" "GO:0043565;GO:0003700" "IEA:InterPro;sequence-specific DNA binding;sequence-specific DNA binding transcription factor activity" "PF00157;PF00046" "1;Pou;Homeobox" "" "" "IPR010982;IPR001356;IPR009057;IPR000327;IPR013847" "POU;Lambda_DNA-bd_dom;Homeodomain-like;POU_specific;Homeobox_dom"
"XLOC_001288" 81.9480517477557 0.354561333549048 0.0718266025135907 4.93635117270038 7.9597727019806e-07 0.000100846859363354 "TCONS_00007541" "4350" "614366" "gnl|BL_ORD_ID|614366" "M3ZSL3_XIPMA" "707" "1823" "0" "290" "2140" "1" "610" "2" "0" "428" "53" "640" "Uncharacterized protein;" "Xiphophorus maculatus (Southern platyfish) (Platypoecilus maculatus)" "GO:0005634" "IEA:UniProtKB-SubCell;nucleus" "" "" "GO:0043565;GO:0003700" "IEA:InterPro;sequence-specific DNA binding;sequence-specific DNA binding transcription factor activity" "PF00157;PF00046" "1;Pou;Homeobox" "" "" "IPR010982;IPR001356;IPR009057;IPR000327;IPR013847" "POU;Lambda_DNA-bd_dom;Homeodomain-like;POU_specific;Homeobox_dom"
"XLOC_001288" 81.9480517477557 0.354561333549048 0.0718266025135907 4.93635117270038 7.9597727019806e-07 0.000100846859363354 "TCONS_00007542" "4377" "614366" "gnl|BL_ORD_ID|614366" "M3ZSL3_XIPMA" "352" "902" "0" "292" "1659" "1" "441" "1" "0" "274" "61" "479" "Uncharacterized protein;" "Xiphophorus maculatus (Southern platyfish) (Platypoecilus maculatus)" "GO:0005634" "IEA:UniProtKB-SubCell;nucleus" "" "" "GO:0043565;GO:0003700" "IEA:InterPro;sequence-specific DNA binding;sequence-specific DNA binding transcription factor activity" "PF00157;PF00046" "1;Pou;Homeobox" "" "" "IPR010982;IPR001356;IPR009057;IPR000327;IPR013847" "POU;Lambda_DNA-bd_dom;Homeodomain-like;POU_specific;Homeobox_dom"
"XLOC_001288" 81.9480517477557 0.354561333549048 0.0718266025135907 4.93635117270038 7.9597727019806e-07 0.000100846859363354 "TCONS_00007543" "4836" "614366" "gnl|BL_ORD_ID|614366" "M3ZSL3_XIPMA" "455" "1168" "1.81421e-140" "403" "1989" "1" "497" "1" "0" "319" "78" "552" "Uncharacterized protein;" "Xiphophorus maculatus (Southern platyfish) (Platypoecilus maculatus)" "GO:0005634" "IEA:UniProtKB-SubCell;nucleus" "" "" "GO:0043565;GO:0003700" "IEA:InterPro;sequence-specific DNA binding;sequence-specific DNA binding transcription factor activity" "PF00157;PF00046" "1;Pou;Homeobox" "" "" "IPR010982;IPR001356;IPR009057;IPR000327;IPR013847" "POU;Lambda_DNA-bd_dom;Homeodomain-like;POU_specific;Homeobox_dom"
"XLOC_001288" 81.9480517477557 0.354561333549048 0.0718266025135907 4.93635117270038 7.9597727019806e-07 0.000100846859363354 "TCONS_00007544" "4509" "614366" "gnl|BL_ORD_ID|614366" "M3ZSL3_XIPMA" "701" "1809" "0" "407" "2299" "1" "610" "2" "0" "428" "67" "654" "Uncharacterized protein;" "Xiphophorus maculatus (Southern platyfish) (Platypoecilus maculatus)" "GO:0005634" "IEA:UniProtKB-SubCell;nucleus" "" "" "GO:0043565;GO:0003700" "IEA:InterPro;sequence-specific DNA binding;sequence-specific DNA binding transcription factor activity" "PF00157;PF00046" "1;Pou;Homeobox" "" "" "IPR010982;IPR001356;IPR009057;IPR000327;IPR013847" "POU;Lambda_DNA-bd_dom;Homeodomain-like;POU_specific;Homeobox_dom"
"XLOC_001288" 81.9480517477557 0.354561333549048 0.0718266025135907 4.93635117270038 7.9597727019806e-07 0.000100846859363354 "TCONS_00007545" "4482" "297218" "gnl|BL_ORD_ID|297218" "G3PA30_GASAC" "470" "1208" "5.92197e-162" "1262" "2275" "236" "572" "2" "0" "279" "7" "341" "Uncharacterized protein;" "Gasterosteus aculeatus (Three-spined stickleback)" "GO:0005634" "IEA:UniProtKB-SubCell;nucleus" "" "" "GO:0043565;GO:0003700" "IEA:InterPro;sequence-specific DNA binding;sequence-specific DNA binding transcription factor activity" "PF00157;PF00046" "1;Pou;Homeobox" "" "" "IPR010982;IPR001356;IPR009057;IPR000327;IPR013847" "POU;Lambda_DNA-bd_dom;Homeodomain-like;POU_specific;Homeobox_dom"
"XLOC_001288" 81.9480517477557 0.354561333549048 0.0718266025135907 4.93635117270038 7.9597727019806e-07 0.000100846859363354 "TCONS_00007546" "4482" "614366" "gnl|BL_ORD_ID|614366" "M3ZSL3_XIPMA" "437" "1123" "0" "1376" "2272" "331" "610" "2" "0" "221" "19" "299" "Uncharacterized protein;" "Xiphophorus maculatus (Southern platyfish) (Platypoecilus maculatus)" "GO:0005634" "IEA:UniProtKB-SubCell;nucleus" "" "" "GO:0043565;GO:0003700" "IEA:InterPro;sequence-specific DNA binding;sequence-specific DNA binding transcription factor activity" "PF00157;PF00046" "1;Pou;Homeobox" "" "" "IPR010982;IPR001356;IPR009057;IPR000327;IPR013847" "POU;Lambda_DNA-bd_dom;Homeodomain-like;POU_specific;Homeobox_dom"
"XLOC_001288" 81.9480517477557 0.354561333549048 0.0718266025135907 4.93635117270038 7.9597727019806e-07 0.000100846859363354 "TCONS_00007547" "4559" "521501" "gnl|BL_ORD_ID|521501" "I3KIS3_ORENI" "698" "1801" "0" "565" "2352" "1" "606" "1" "0" "438" "36" "619" "Uncharacterized protein;" "Oreochromis niloticus (Nile tilapia) (Tilapia nilotica)" "GO:0005634" "IEA:UniProtKB-SubCell;nucleus" "" "" "GO:0043565;GO:0003700" "IEA:InterPro;sequence-specific DNA binding;sequence-specific DNA binding transcription factor activity" "PF00157;PF00046" "1;Pou;Homeobox" "" "" "IPR010982;IPR001356;IPR009057;IPR000327;IPR013847" "POU;Lambda_DNA-bd_dom;Homeodomain-like;POU_specific;Homeobox_dom"
"XLOC_001288" 81.9480517477557 0.354561333549048 0.0718266025135907 4.93635117270038 7.9597727019806e-07 0.000100846859363354 "TCONS_00007548" "4484" "614366" "gnl|BL_ORD_ID|614366" "M3ZSL3_XIPMA" "707" "1823" "0" "424" "2274" "1" "610" "1" "0" "428" "53" "640" "Uncharacterized protein;" "Xiphophorus maculatus (Southern platyfish) (Platypoecilus maculatus)" "GO:0005634" "IEA:UniProtKB-SubCell;nucleus" "" "" "GO:0043565;GO:0003700" "IEA:InterPro;sequence-specific DNA binding;sequence-specific DNA binding transcription factor activity" "PF00157;PF00046" "1;Pou;Homeobox" "" "" "IPR010982;IPR001356;IPR009057;IPR000327;IPR013847" "POU;Lambda_DNA-bd_dom;Homeodomain-like;POU_specific;Homeobox_dom"
"XLOC_001288" 81.9480517477557 0.354561333549048 0.0718266025135907 4.93635117270038 7.9597727019806e-07 0.000100846859363354 "TCONS_00007549" "4520" "614366" "gnl|BL_ORD_ID|614366" "M3ZSL3_XIPMA" "701" "1809" "0" "424" "2310" "1" "610" "1" "0" "428" "65" "652" "Uncharacterized protein;" "Xiphophorus maculatus (Southern platyfish) (Platypoecilus maculatus)" "GO:0005634" "IEA:UniProtKB-SubCell;nucleus" "" "" "GO:0043565;GO:0003700" "IEA:InterPro;sequence-specific DNA binding;sequence-specific DNA binding transcription factor activity" "PF00157;PF00046" "1;Pou;Homeobox" "" "" "IPR010982;IPR001356;IPR009057;IPR000327;IPR013847" "POU;Lambda_DNA-bd_dom;Homeodomain-like;POU_specific;Homeobox_dom"
"XLOC_001288" 81.9480517477557 0.354561333549048 0.0718266025135907 4.93635117270038 7.9597727019806e-07 0.000100846859363354 "TCONS_00007550" "4482" "614366" "gnl|BL_ORD_ID|614366" "M3ZSL3_XIPMA" "712" "1836" "0" "425" "2272" "1" "610" "2" "0" "428" "52" "639" "Uncharacterized protein;" "Xiphophorus maculatus (Southern platyfish) (Platypoecilus maculatus)" "GO:0005634" "IEA:UniProtKB-SubCell;nucleus" "" "" "GO:0043565;GO:0003700" "IEA:InterPro;sequence-specific DNA binding;sequence-specific DNA binding transcription factor activity" "PF00157;PF00046" "1;Pou;Homeobox" "" "" "IPR010982;IPR001356;IPR009057;IPR000327;IPR013847" "POU;Lambda_DNA-bd_dom;Homeodomain-like;POU_specific;Homeobox_dom"
"XLOC_001288" 81.9480517477557 0.354561333549048 0.0718266025135907 4.93635117270038 7.9597727019806e-07 0.000100846859363354 "TCONS_00007551" "4471" "521501" "gnl|BL_ORD_ID|521501" "I3KIS3_ORENI" "698" "1801" "0" "477" "2264" "1" "606" "3" "0" "438" "36" "619" "Uncharacterized protein;" "Oreochromis niloticus (Nile tilapia) (Tilapia nilotica)" "GO:0005634" "IEA:UniProtKB-SubCell;nucleus" "" "" "GO:0043565;GO:0003700" "IEA:InterPro;sequence-specific DNA binding;sequence-specific DNA binding transcription factor activity" "PF00157;PF00046" "1;Pou;Homeobox" "" "" "IPR010982;IPR001356;IPR009057;IPR000327;IPR013847" "POU;Lambda_DNA-bd_dom;Homeodomain-like;POU_specific;Homeobox_dom"
"XLOC_001288" 81.9480517477557 0.354561333549048 0.0718266025135907 4.93635117270038 7.9597727019806e-07 0.000100846859363354 "TCONS_00007552" "4474" "521501" "gnl|BL_ORD_ID|521501" "I3KIS3_ORENI" "277" "708" "1.58535e-137" "1220" "1924" "258" "492" "2" "0" "182" "6" "238" "Uncharacterized protein;" "Oreochromis niloticus (Nile tilapia) (Tilapia nilotica)" "GO:0005634" "IEA:UniProtKB-SubCell;nucleus" "" "" "GO:0043565;GO:0003700" "IEA:InterPro;sequence-specific DNA binding;sequence-specific DNA binding transcription factor activity" "PF00157;PF00046" "1;Pou;Homeobox" "" "" "IPR010982;IPR001356;IPR009057;IPR000327;IPR013847" "POU;Lambda_DNA-bd_dom;Homeodomain-like;POU_specific;Homeobox_dom"
"XLOC_001288" 81.9480517477557 0.354561333549048 0.0718266025135907 4.93635117270038 7.9597727019806e-07 0.000100846859363354 "TCONS_00007553" "4472" "521501" "gnl|BL_ORD_ID|521501" "I3KIS3_ORENI" "453" "1164" "0" "477" "1922" "1" "492" "3" "0" "328" "36" "505" "Uncharacterized protein;" "Oreochromis niloticus (Nile tilapia) (Tilapia nilotica)" "GO:0005634" "IEA:UniProtKB-SubCell;nucleus" "" "" "GO:0043565;GO:0003700" "IEA:InterPro;sequence-specific DNA binding;sequence-specific DNA binding transcription factor activity" "PF00157;PF00046" "1;Pou;Homeobox" "" "" "IPR010982;IPR001356;IPR009057;IPR000327;IPR013847" "POU;Lambda_DNA-bd_dom;Homeodomain-like;POU_specific;Homeobox_dom"
"XLOC_001288" 81.9480517477557 0.354561333549048 0.0718266025135907 4.93635117270038 7.9597727019806e-07 0.000100846859363354 "TCONS_00007554" "4434" "614366" "gnl|BL_ORD_ID|614366" "M3ZSL3_XIPMA" "701" "1809" "0" "338" "2224" "1" "610" "2" "0" "428" "65" "652" "Uncharacterized protein;" "Xiphophorus maculatus (Southern platyfish) (Platypoecilus maculatus)" "GO:0005634" "IEA:UniProtKB-SubCell;nucleus" "" "" "GO:0043565;GO:0003700" "IEA:InterPro;sequence-specific DNA binding;sequence-specific DNA binding transcription factor activity" "PF00157;PF00046" "1;Pou;Homeobox" "" "" "IPR010982;IPR001356;IPR009057;IPR000327;IPR013847" "POU;Lambda_DNA-bd_dom;Homeodomain-like;POU_specific;Homeobox_dom"
"XLOC_001288" 81.9480517477557 0.354561333549048 0.0718266025135907 4.93635117270038 7.9597727019806e-07 0.000100846859363354 "TCONS_00007555" "4400" "521501" "gnl|BL_ORD_ID|521501" "I3KIS3_ORENI" "413" "1060" "0" "1543" "2193" "390" "606" "1" "0" "198" "0" "217" "Uncharacterized protein;" "Oreochromis niloticus (Nile tilapia) (Tilapia nilotica)" "GO:0005634" "IEA:UniProtKB-SubCell;nucleus" "" "" "GO:0043565;GO:0003700" "IEA:InterPro;sequence-specific DNA binding;sequence-specific DNA binding transcription factor activity" "PF00157;PF00046" "1;Pou;Homeobox" "" "" "IPR010982;IPR001356;IPR009057;IPR000327;IPR013847" "POU;Lambda_DNA-bd_dom;Homeodomain-like;POU_specific;Homeobox_dom"
"XLOC_001288" 81.9480517477557 0.354561333549048 0.0718266025135907 4.93635117270038 7.9597727019806e-07 0.000100846859363354 "TCONS_00007556" "4435" "614366" "gnl|BL_ORD_ID|614366" "M3ZSL3_XIPMA" "458" "1178" "0" "338" "1885" "1" "497" "2" "0" "319" "65" "539" "Uncharacterized protein;" "Xiphophorus maculatus (Southern platyfish) (Platypoecilus maculatus)" "GO:0005634" "IEA:UniProtKB-SubCell;nucleus" "" "" "GO:0043565;GO:0003700" "IEA:InterPro;sequence-specific DNA binding;sequence-specific DNA binding transcription factor activity" "PF00157;PF00046" "1;Pou;Homeobox" "" "" "IPR010982;IPR001356;IPR009057;IPR000327;IPR013847" "POU;Lambda_DNA-bd_dom;Homeodomain-like;POU_specific;Homeobox_dom"
"XLOC_001288" 81.9480517477557 0.354561333549048 0.0718266025135907 4.93635117270038 7.9597727019806e-07 0.000100846859363354 "TCONS_00007557" "4395" "614366" "gnl|BL_ORD_ID|614366" "M3ZSL3_XIPMA" "712" "1836" "0" "338" "2185" "1" "610" "2" "0" "428" "52" "639" "Uncharacterized protein;" "Xiphophorus maculatus (Southern platyfish) (Platypoecilus maculatus)" "GO:0005634" "IEA:UniProtKB-SubCell;nucleus" "" "" "GO:0043565;GO:0003700" "IEA:InterPro;sequence-specific DNA binding;sequence-specific DNA binding transcription factor activity" "PF00157;PF00046" "1;Pou;Homeobox" "" "" "IPR010982;IPR001356;IPR009057;IPR000327;IPR013847" "POU;Lambda_DNA-bd_dom;Homeodomain-like;POU_specific;Homeobox_dom"
"XLOC_001320" 72.2933514211729 0.312310566550758 0.0833280842696037 3.74796287816114 0.000178276631223369 0.00924922439260943 "TCONS_00007718" "772" "298606" "gnl|BL_ORD_ID|298606" "G3PE23_GASAC" "146" "368" "6.46412e-42" "277" "579" "1" "101" "1" "0" "81" "2" "102" "Uncharacterized protein;" "Gasterosteus aculeatus (Three-spined stickleback)" "" "" "GO:0030154;GO:0007275" "multicellular organismal development;IEA:InterPro;cell differentiation" "" "" "" "" "" "" "IPR026754" "PPDPF"
"XLOC_001320" 72.2933514211729 0.312310566550758 0.0833280842696037 3.74796287816114 0.000178276631223369 0.00924922439260943 "TCONS_00007719" "1915" "298606" "gnl|BL_ORD_ID|298606" "G3PE23_GASAC" "160" "403" "2.30423e-44" "337" "699" "1" "117" "1" "0" "91" "6" "122" "Uncharacterized protein;" "Gasterosteus aculeatus (Three-spined stickleback)" "" "" "GO:0030154;GO:0007275" "multicellular organismal development;IEA:InterPro;cell differentiation" "" "" "" "" "" "" "IPR026754" "PPDPF"
"XLOC_001320" 72.2933514211729 0.312310566550758 0.0833280842696037 3.74796287816114 0.000178276631223369 0.00924922439260943 "TCONS_00007720" "753" "298606" "gnl|BL_ORD_ID|298606" "G3PE23_GASAC" "115" "286" "6.63676e-30" "337" "582" "1" "82" "1" "0" "68" "2" "83" "Uncharacterized protein;" "Gasterosteus aculeatus (Three-spined stickleback)" "" "" "GO:0030154;GO:0007275" "multicellular organismal development;IEA:InterPro;cell differentiation" "" "" "" "" "" "" "IPR026754" "PPDPF"
"XLOC_001320" 72.2933514211729 0.312310566550758 0.0833280842696037 3.74796287816114 0.000178276631223369 0.00924922439260943 "TCONS_00007721" "1856" "553705" "gnl|BL_ORD_ID|553705" "J7M5M9_9PERO" "75" "183" "7.58937e-23" "455" "640" "59" "117" "2" "0" "39" "5" "63" "Pancreatic progenitor cell differentiation and proliferation factor;" "Oplegnathus fasciatus (barred knifejaw)" "" "" "GO:0030154;GO:0007275" "multicellular organismal development;IEA:InterPro;cell differentiation" "" "" "" "" "" "" "IPR026754" "PPDPF"
"XLOC_001320" 72.2933514211729 0.312310566550758 0.0833280842696037 3.74796287816114 0.000178276631223369 0.00924922439260943 "TCONS_00007722" "582" "298606" "gnl|BL_ORD_ID|298606" "G3PE23_GASAC" "107" "267" "1.06994e-27" "337" "582" "1" "82" "1" "0" "65" "2" "83" "Uncharacterized protein;" "Gasterosteus aculeatus (Three-spined stickleback)" "" "" "GO:0030154;GO:0007275" "multicellular organismal development;IEA:InterPro;cell differentiation" "" "" "" "" "" "" "IPR026754" "PPDPF"
"XLOC_001354" 44.2234402169337 -0.490379080620696 0.146833044903813 -3.33970517972935 0.000838673721593038 0.0304478503676862 "TCONS_00007933" "3669" "287387" "gnl|BL_ORD_ID|287387" "G3NGN3_GASAC" "760" "1961" "0" "18" "1880" "315" "938" "3" "0" "461" "9" "627" "Uncharacterized protein;" "Gasterosteus aculeatus (Three-spined stickleback)" "GO:0005856;GO:0019898;GO:0005737" "IEA:InterPro;cytoskeleton;extrinsic component of membrane;cytoplasm" "" "" "" "" "PF11819;PF00373;PF09380;PF09379" "1;FERM_N;DUF3338;FERM_M;FERM_C" "" "" "IPR019748;IPR018980;IPR000798;IPR019749;IPR018979;IPR021774;IPR011993;IPR019747;IPR014352;IPR000299" "FERM/acyl-CoA-bd_prot_3-hlx;FERM_N;Band_41_domain;FERM_domain;FERM_central;FERM_PH-like_C;DUF3338;FERM_CS;Ez/rad/moesin_like;PH_like_dom"
"XLOC_001354" 44.2234402169337 -0.490379080620696 0.146833044903813 -3.33970517972935 0.000838673721593038 0.0304478503676862 "TCONS_00007934" "3151" "287387" "gnl|BL_ORD_ID|287387" "G3NGN3_GASAC" "764" "1972" "0" "13" "1905" "305" "938" "1" "0" "462" "9" "637" "Uncharacterized protein;" "Gasterosteus aculeatus (Three-spined stickleback)" "GO:0005856;GO:0019898;GO:0005737" "IEA:InterPro;cytoskeleton;extrinsic component of membrane;cytoplasm" "" "" "" "" "PF11819;PF00373;PF09380;PF09379" "1;FERM_N;DUF3338;FERM_M;FERM_C" "" "" "IPR019748;IPR018980;IPR000798;IPR019749;IPR018979;IPR021774;IPR011993;IPR019747;IPR014352;IPR000299" "FERM/acyl-CoA-bd_prot_3-hlx;FERM_N;Band_41_domain;FERM_domain;FERM_central;FERM_PH-like_C;DUF3338;FERM_CS;Ez/rad/moesin_like;PH_like_dom"
"XLOC_001354" 44.2234402169337 -0.490379080620696 0.146833044903813 -3.33970517972935 0.000838673721593038 0.0304478503676862 "TCONS_00007935" "3384" "521856" "gnl|BL_ORD_ID|521856" "I3KJT1_ORENI" "867" "2239" "0" "42" "2102" "244" "931" "3" "0" "510" "19" "697" "Uncharacterized protein;" "Oreochromis niloticus (Nile tilapia) (Tilapia nilotica)" "GO:0005856" "IEA:InterPro;cytoskeleton" "" "" "" "" "PF11819;PF00373;PF09380;PF09379" "1;FERM_N;DUF3338;FERM_M;FERM_C" "" "" "IPR019748;IPR018980;IPR019750;IPR019749;IPR018979;IPR021774;IPR011993;IPR019747;IPR014352;IPR000299" "FERM/acyl-CoA-bd_prot_3-hlx;FERM_N;Band_41_domain;FERM_domain;FERM_central;FERM_PH-like_C;DUF3338;Band_41_fam;FERM_CS;PH_like_dom"
"XLOC_001354" 44.2234402169337 -0.490379080620696 0.146833044903813 -3.33970517972935 0.000838673721593038 0.0304478503676862 "TCONS_00007936" "3506" "521856" "gnl|BL_ORD_ID|521856" "I3KJT1_ORENI" "908" "2345" "0" "42" "2099" "244" "931" "3" "0" "530" "8" "691" "Uncharacterized protein;" "Oreochromis niloticus (Nile tilapia) (Tilapia nilotica)" "GO:0005856" "IEA:InterPro;cytoskeleton" "" "" "" "" "PF11819;PF00373;PF09380;PF09379" "1;FERM_N;DUF3338;FERM_M;FERM_C" "" "" "IPR019748;IPR018980;IPR019750;IPR019749;IPR018979;IPR021774;IPR011993;IPR019747;IPR014352;IPR000299" "FERM/acyl-CoA-bd_prot_3-hlx;FERM_N;Band_41_domain;FERM_domain;FERM_central;FERM_PH-like_C;DUF3338;Band_41_fam;FERM_CS;PH_like_dom"
"XLOC_001354" 44.2234402169337 -0.490379080620696 0.146833044903813 -3.33970517972935 0.000838673721593038 0.0304478503676862 "TCONS_00007937" "3442" "287387" "gnl|BL_ORD_ID|287387" "G3NGN3_GASAC" "733" "1891" "0" "472" "2196" "361" "938" "1" "0" "430" "7" "580" "Uncharacterized protein;" "Gasterosteus aculeatus (Three-spined stickleback)" "GO:0005856;GO:0019898;GO:0005737" "IEA:InterPro;cytoskeleton;extrinsic component of membrane;cytoplasm" "" "" "" "" "PF11819;PF00373;PF09380;PF09379" "1;FERM_N;DUF3338;FERM_M;FERM_C" "" "" "IPR019748;IPR018980;IPR000798;IPR019749;IPR018979;IPR021774;IPR011993;IPR019747;IPR014352;IPR000299" "FERM/acyl-CoA-bd_prot_3-hlx;FERM_N;Band_41_domain;FERM_domain;FERM_central;FERM_PH-like_C;DUF3338;FERM_CS;Ez/rad/moesin_like;PH_like_dom"
"XLOC_001354" 44.2234402169337 -0.490379080620696 0.146833044903813 -3.33970517972935 0.000838673721593038 0.0304478503676862 "TCONS_00007938" "3570" "287387" "gnl|BL_ORD_ID|287387" "G3NGN3_GASAC" "763" "1969" "0" "307" "2199" "305" "938" "1" "0" "462" "9" "637" "Uncharacterized protein;" "Gasterosteus aculeatus (Three-spined stickleback)" "GO:0005856;GO:0019898;GO:0005737" "IEA:InterPro;cytoskeleton;extrinsic component of membrane;cytoplasm" "" "" "" "" "PF11819;PF00373;PF09380;PF09379" "1;FERM_N;DUF3338;FERM_M;FERM_C" "" "" "IPR019748;IPR018980;IPR000798;IPR019749;IPR018979;IPR021774;IPR011993;IPR019747;IPR014352;IPR000299" "FERM/acyl-CoA-bd_prot_3-hlx;FERM_N;Band_41_domain;FERM_domain;FERM_central;FERM_PH-like_C;DUF3338;FERM_CS;Ez/rad/moesin_like;PH_like_dom"
"XLOC_001354" 44.2234402169337 -0.490379080620696 0.146833044903813 -3.33970517972935 0.000838673721593038 0.0304478503676862 "TCONS_00007939" "3636" "287387" "gnl|BL_ORD_ID|287387" "G3NGN3_GASAC" "762" "1965" "0" "343" "2205" "315" "938" "1" "0" "461" "9" "627" "Uncharacterized protein;" "Gasterosteus aculeatus (Three-spined stickleback)" "GO:0005856;GO:0019898;GO:0005737" "IEA:InterPro;cytoskeleton;extrinsic component of membrane;cytoplasm" "" "" "" "" "PF11819;PF00373;PF09380;PF09379" "1;FERM_N;DUF3338;FERM_M;FERM_C" "" "" "IPR019748;IPR018980;IPR000798;IPR019749;IPR018979;IPR021774;IPR011993;IPR019747;IPR014352;IPR000299" "FERM/acyl-CoA-bd_prot_3-hlx;FERM_N;Band_41_domain;FERM_domain;FERM_central;FERM_PH-like_C;DUF3338;FERM_CS;Ez/rad/moesin_like;PH_like_dom"
"XLOC_001354" 44.2234402169337 -0.490379080620696 0.146833044903813 -3.33970517972935 0.000838673721593038 0.0304478503676862 "TCONS_00007940" "3557" "287387" "gnl|BL_ORD_ID|287387" "G3NGN3_GASAC" "860" "2220" "0" "180" "2186" "267" "938" "3" "0" "506" "9" "675" "Uncharacterized protein;" "Gasterosteus aculeatus (Three-spined stickleback)" "GO:0005856;GO:0019898;GO:0005737" "IEA:InterPro;cytoskeleton;extrinsic component of membrane;cytoplasm" "" "" "" "" "PF11819;PF00373;PF09380;PF09379" "1;FERM_N;DUF3338;FERM_M;FERM_C" "" "" "IPR019748;IPR018980;IPR000798;IPR019749;IPR018979;IPR021774;IPR011993;IPR019747;IPR014352;IPR000299" "FERM/acyl-CoA-bd_prot_3-hlx;FERM_N;Band_41_domain;FERM_domain;FERM_central;FERM_PH-like_C;DUF3338;FERM_CS;Ez/rad/moesin_like;PH_like_dom"
"XLOC_001354" 44.2234402169337 -0.490379080620696 0.146833044903813 -3.33970517972935 0.000838673721593038 0.0304478503676862 "TCONS_00007941" "3636" "521856" "gnl|BL_ORD_ID|521856" "I3KJT1_ORENI" "729" "1880" "0" "472" "2169" "363" "931" "1" "0" "428" "5" "570" "Uncharacterized protein;" "Oreochromis niloticus (Nile tilapia) (Tilapia nilotica)" "GO:0005856" "IEA:InterPro;cytoskeleton" "" "" "" "" "PF11819;PF00373;PF09380;PF09379" "1;FERM_N;DUF3338;FERM_M;FERM_C" "" "" "IPR019748;IPR018980;IPR019750;IPR019749;IPR018979;IPR021774;IPR011993;IPR019747;IPR014352;IPR000299" "FERM/acyl-CoA-bd_prot_3-hlx;FERM_N;Band_41_domain;FERM_domain;FERM_central;FERM_PH-like_C;DUF3338;Band_41_fam;FERM_CS;PH_like_dom"
"XLOC_001354" 44.2234402169337 -0.490379080620696 0.146833044903813 -3.33970517972935 0.000838673721593038 0.0304478503676862 "TCONS_00007942" "3622" "287387" "gnl|BL_ORD_ID|287387" "G3NGN3_GASAC" "736" "1898" "0" "461" "2191" "359" "938" "2" "0" "432" "7" "582" "Uncharacterized protein;" "Gasterosteus aculeatus (Three-spined stickleback)" "GO:0005856;GO:0019898;GO:0005737" "IEA:InterPro;cytoskeleton;extrinsic component of membrane;cytoplasm" "" "" "" "" "PF11819;PF00373;PF09380;PF09379" "1;FERM_N;DUF3338;FERM_M;FERM_C" "" "" "IPR019748;IPR018980;IPR000798;IPR019749;IPR018979;IPR021774;IPR011993;IPR019747;IPR014352;IPR000299" "FERM/acyl-CoA-bd_prot_3-hlx;FERM_N;Band_41_domain;FERM_domain;FERM_central;FERM_PH-like_C;DUF3338;FERM_CS;Ez/rad/moesin_like;PH_like_dom"
"XLOC_001354" 44.2234402169337 -0.490379080620696 0.146833044903813 -3.33970517972935 0.000838673721593038 0.0304478503676862 "TCONS_00007943" "3691" "287387" "gnl|BL_ORD_ID|287387" "G3NGN3_GASAC" "857" "2214" "0" "183" "2189" "267" "938" "3" "0" "506" "9" "675" "Uncharacterized protein;" "Gasterosteus aculeatus (Three-spined stickleback)" "GO:0005856;GO:0019898;GO:0005737" "IEA:InterPro;cytoskeleton;extrinsic component of membrane;cytoplasm" "" "" "" "" "PF11819;PF00373;PF09380;PF09379" "1;FERM_N;DUF3338;FERM_M;FERM_C" "" "" "IPR019748;IPR018980;IPR000798;IPR019749;IPR018979;IPR021774;IPR011993;IPR019747;IPR014352;IPR000299" "FERM/acyl-CoA-bd_prot_3-hlx;FERM_N;Band_41_domain;FERM_domain;FERM_central;FERM_PH-like_C;DUF3338;FERM_CS;Ez/rad/moesin_like;PH_like_dom"
"XLOC_001354" 44.2234402169337 -0.490379080620696 0.146833044903813 -3.33970517972935 0.000838673721593038 0.0304478503676862 "TCONS_00007944" "3641" "287387" "gnl|BL_ORD_ID|287387" "G3NGN3_GASAC" "733" "1891" "0" "486" "2210" "361" "938" "3" "0" "430" "7" "580" "Uncharacterized protein;" "Gasterosteus aculeatus (Three-spined stickleback)" "GO:0005856;GO:0019898;GO:0005737" "IEA:InterPro;cytoskeleton;extrinsic component of membrane;cytoplasm" "" "" "" "" "PF11819;PF00373;PF09380;PF09379" "1;FERM_N;DUF3338;FERM_M;FERM_C" "" "" "IPR019748;IPR018980;IPR000798;IPR019749;IPR018979;IPR021774;IPR011993;IPR019747;IPR014352;IPR000299" "FERM/acyl-CoA-bd_prot_3-hlx;FERM_N;Band_41_domain;FERM_domain;FERM_central;FERM_PH-like_C;DUF3338;FERM_CS;Ez/rad/moesin_like;PH_like_dom"
"XLOC_001354" 44.2234402169337 -0.490379080620696 0.146833044903813 -3.33970517972935 0.000838673721593038 0.0304478503676862 "TCONS_00007945" "3559" "521856" "gnl|BL_ORD_ID|521856" "I3KJT1_ORENI" "446" "1145" "0" "1067" "2137" "526" "886" "2" "0" "261" "8" "363" "Uncharacterized protein;" "Oreochromis niloticus (Nile tilapia) (Tilapia nilotica)" "GO:0005856" "IEA:InterPro;cytoskeleton" "" "" "" "" "PF11819;PF00373;PF09380;PF09379" "1;FERM_N;DUF3338;FERM_M;FERM_C" "" "" "IPR019748;IPR018980;IPR019750;IPR019749;IPR018979;IPR021774;IPR011993;IPR019747;IPR014352;IPR000299" "FERM/acyl-CoA-bd_prot_3-hlx;FERM_N;Band_41_domain;FERM_domain;FERM_central;FERM_PH-like_C;DUF3338;Band_41_fam;FERM_CS;PH_like_dom"
"XLOC_001354" 44.2234402169337 -0.490379080620696 0.146833044903813 -3.33970517972935 0.000838673721593038 0.0304478503676862 "TCONS_00007946" "3582" "521856" "gnl|BL_ORD_ID|521856" "I3KJT1_ORENI" "695" "1791" "0" "622" "2175" "411" "931" "1" "0" "395" "9" "524" "Uncharacterized protein;" "Oreochromis niloticus (Nile tilapia) (Tilapia nilotica)" "GO:0005856" "IEA:InterPro;cytoskeleton" "" "" "" "" "PF11819;PF00373;PF09380;PF09379" "1;FERM_N;DUF3338;FERM_M;FERM_C" "" "" "IPR019748;IPR018980;IPR019750;IPR019749;IPR018979;IPR021774;IPR011993;IPR019747;IPR014352;IPR000299" "FERM/acyl-CoA-bd_prot_3-hlx;FERM_N;Band_41_domain;FERM_domain;FERM_central;FERM_PH-like_C;DUF3338;Band_41_fam;FERM_CS;PH_like_dom"
"XLOC_001354" 44.2234402169337 -0.490379080620696 0.146833044903813 -3.33970517972935 0.000838673721593038 0.0304478503676862 "TCONS_00007947" "3321" "521856" "gnl|BL_ORD_ID|521856" "I3KJT1_ORENI" "667" "1719" "0" "625" "2040" "411" "886" "1" "0" "365" "8" "478" "Uncharacterized protein;" "Oreochromis niloticus (Nile tilapia) (Tilapia nilotica)" "GO:0005856" "IEA:InterPro;cytoskeleton" "" "" "" "" "PF11819;PF00373;PF09380;PF09379" "1;FERM_N;DUF3338;FERM_M;FERM_C" "" "" "IPR019748;IPR018980;IPR019750;IPR019749;IPR018979;IPR021774;IPR011993;IPR019747;IPR014352;IPR000299" "FERM/acyl-CoA-bd_prot_3-hlx;FERM_N;Band_41_domain;FERM_domain;FERM_central;FERM_PH-like_C;DUF3338;Band_41_fam;FERM_CS;PH_like_dom"
"XLOC_001354" 44.2234402169337 -0.490379080620696 0.146833044903813 -3.33970517972935 0.000838673721593038 0.0304478503676862 "TCONS_00007948" "3440" "287387" "gnl|BL_ORD_ID|287387" "G3NGN3_GASAC" "860" "2221" "0" "188" "2194" "267" "938" "2" "0" "506" "9" "675" "Uncharacterized protein;" "Gasterosteus aculeatus (Three-spined stickleback)" "GO:0005856;GO:0019898;GO:0005737" "IEA:InterPro;cytoskeleton;extrinsic component of membrane;cytoplasm" "" "" "" "" "PF11819;PF00373;PF09380;PF09379" "1;FERM_N;DUF3338;FERM_M;FERM_C" "" "" "IPR019748;IPR018980;IPR000798;IPR019749;IPR018979;IPR021774;IPR011993;IPR019747;IPR014352;IPR000299" "FERM/acyl-CoA-bd_prot_3-hlx;FERM_N;Band_41_domain;FERM_domain;FERM_central;FERM_PH-like_C;DUF3338;FERM_CS;Ez/rad/moesin_like;PH_like_dom"
"XLOC_001354" 44.2234402169337 -0.490379080620696 0.146833044903813 -3.33970517972935 0.000838673721593038 0.0304478503676862 "TCONS_00007949" "3443" "287387" "gnl|BL_ORD_ID|287387" "G3NGN3_GASAC" "856" "2209" "0" "188" "2197" "267" "938" "2" "0" "499" "10" "676" "Uncharacterized protein;" "Gasterosteus aculeatus (Three-spined stickleback)" "GO:0005856;GO:0019898;GO:0005737" "IEA:InterPro;cytoskeleton;extrinsic component of membrane;cytoplasm" "" "" "" "" "PF11819;PF00373;PF09380;PF09379" "1;FERM_N;DUF3338;FERM_M;FERM_C" "" "" "IPR019748;IPR018980;IPR000798;IPR019749;IPR018979;IPR021774;IPR011993;IPR019747;IPR014352;IPR000299" "FERM/acyl-CoA-bd_prot_3-hlx;FERM_N;Band_41_domain;FERM_domain;FERM_central;FERM_PH-like_C;DUF3338;FERM_CS;Ez/rad/moesin_like;PH_like_dom"
"XLOC_001354" 44.2234402169337 -0.490379080620696 0.146833044903813 -3.33970517972935 0.000838673721593038 0.0304478503676862 "TCONS_00007950" "3672" "521856" "gnl|BL_ORD_ID|521856" "I3KJT1_ORENI" "913" "2357" "0" "151" "2205" "244" "931" "1" "0" "530" "7" "690" "Uncharacterized protein;" "Oreochromis niloticus (Nile tilapia) (Tilapia nilotica)" "GO:0005856" "IEA:InterPro;cytoskeleton" "" "" "" "" "PF11819;PF00373;PF09380;PF09379" "1;FERM_N;DUF3338;FERM_M;FERM_C" "" "" "IPR019748;IPR018980;IPR019750;IPR019749;IPR018979;IPR021774;IPR011993;IPR019747;IPR014352;IPR000299" "FERM/acyl-CoA-bd_prot_3-hlx;FERM_N;Band_41_domain;FERM_domain;FERM_central;FERM_PH-like_C;DUF3338;Band_41_fam;FERM_CS;PH_like_dom"
"XLOC_001354" 44.2234402169337 -0.490379080620696 0.146833044903813 -3.33970517972935 0.000838673721593038 0.0304478503676862 "TCONS_00007951" "3612" "521856" "gnl|BL_ORD_ID|521856" "I3KJT1_ORENI" "912" "2356" "0" "151" "2205" "244" "931" "1" "0" "530" "7" "690" "Uncharacterized protein;" "Oreochromis niloticus (Nile tilapia) (Tilapia nilotica)" "GO:0005856" "IEA:InterPro;cytoskeleton" "" "" "" "" "PF11819;PF00373;PF09380;PF09379" "1;FERM_N;DUF3338;FERM_M;FERM_C" "" "" "IPR019748;IPR018980;IPR019750;IPR019749;IPR018979;IPR021774;IPR011993;IPR019747;IPR014352;IPR000299" "FERM/acyl-CoA-bd_prot_3-hlx;FERM_N;Band_41_domain;FERM_domain;FERM_central;FERM_PH-like_C;DUF3338;Band_41_fam;FERM_CS;PH_like_dom"
"XLOC_001354" 44.2234402169337 -0.490379080620696 0.146833044903813 -3.33970517972935 0.000838673721593038 0.0304478503676862 "TCONS_00007952" "4474" "521856" "gnl|BL_ORD_ID|521856" "I3KJT1_ORENI" "913" "2359" "0" "151" "2205" "244" "931" "1" "0" "530" "7" "690" "Uncharacterized protein;" "Oreochromis niloticus (Nile tilapia) (Tilapia nilotica)" "GO:0005856" "IEA:InterPro;cytoskeleton" "" "" "" "" "PF11819;PF00373;PF09380;PF09379" "1;FERM_N;DUF3338;FERM_M;FERM_C" "" "" "IPR019748;IPR018980;IPR019750;IPR019749;IPR018979;IPR021774;IPR011993;IPR019747;IPR014352;IPR000299" "FERM/acyl-CoA-bd_prot_3-hlx;FERM_N;Band_41_domain;FERM_domain;FERM_central;FERM_PH-like_C;DUF3338;Band_41_fam;FERM_CS;PH_like_dom"
"XLOC_001354" 44.2234402169337 -0.490379080620696 0.146833044903813 -3.33970517972935 0.000838673721593038 0.0304478503676862 "TCONS_00007953" "4030" "521856" "gnl|BL_ORD_ID|521856" "I3KJT1_ORENI" "911" "2352" "0" "151" "2205" "244" "931" "1" "0" "530" "7" "690" "Uncharacterized protein;" "Oreochromis niloticus (Nile tilapia) (Tilapia nilotica)" "GO:0005856" "IEA:InterPro;cytoskeleton" "" "" "" "" "PF11819;PF00373;PF09380;PF09379" "1;FERM_N;DUF3338;FERM_M;FERM_C" "" "" "IPR019748;IPR018980;IPR019750;IPR019749;IPR018979;IPR021774;IPR011993;IPR019747;IPR014352;IPR000299" "FERM/acyl-CoA-bd_prot_3-hlx;FERM_N;Band_41_domain;FERM_domain;FERM_central;FERM_PH-like_C;DUF3338;Band_41_fam;FERM_CS;PH_like_dom"
"XLOC_001354" 44.2234402169337 -0.490379080620696 0.146833044903813 -3.33970517972935 0.000838673721593038 0.0304478503676862 "TCONS_00007954" "3488" "521856" "gnl|BL_ORD_ID|521856" "I3KJT1_ORENI" "884" "2283" "0" "151" "2067" "244" "886" "1" "0" "500" "6" "644" "Uncharacterized protein;" "Oreochromis niloticus (Nile tilapia) (Tilapia nilotica)" "GO:0005856" "IEA:InterPro;cytoskeleton" "" "" "" "" "PF11819;PF00373;PF09380;PF09379" "1;FERM_N;DUF3338;FERM_M;FERM_C" "" "" "IPR019748;IPR018980;IPR019750;IPR019749;IPR018979;IPR021774;IPR011993;IPR019747;IPR014352;IPR000299" "FERM/acyl-CoA-bd_prot_3-hlx;FERM_N;Band_41_domain;FERM_domain;FERM_central;FERM_PH-like_C;DUF3338;Band_41_fam;FERM_CS;PH_like_dom"
"XLOC_001354" 44.2234402169337 -0.490379080620696 0.146833044903813 -3.33970517972935 0.000838673721593038 0.0304478503676862 "TCONS_00007955" "3489" "521856" "gnl|BL_ORD_ID|521856" "I3KJT1_ORENI" "884" "2283" "0" "151" "2067" "244" "886" "1" "0" "500" "6" "644" "Uncharacterized protein;" "Oreochromis niloticus (Nile tilapia) (Tilapia nilotica)" "GO:0005856" "IEA:InterPro;cytoskeleton" "" "" "" "" "PF11819;PF00373;PF09380;PF09379" "1;FERM_N;DUF3338;FERM_M;FERM_C" "" "" "IPR019748;IPR018980;IPR019750;IPR019749;IPR018979;IPR021774;IPR011993;IPR019747;IPR014352;IPR000299" "FERM/acyl-CoA-bd_prot_3-hlx;FERM_N;Band_41_domain;FERM_domain;FERM_central;FERM_PH-like_C;DUF3338;Band_41_fam;FERM_CS;PH_like_dom"
"XLOC_001354" 44.2234402169337 -0.490379080620696 0.146833044903813 -3.33970517972935 0.000838673721593038 0.0304478503676862 "TCONS_00007956" "3489" "521856" "gnl|BL_ORD_ID|521856" "I3KJT1_ORENI" "491" "1263" "0" "151" "1329" "244" "636" "1" "0" "307" "2" "394" "Uncharacterized protein;" "Oreochromis niloticus (Nile tilapia) (Tilapia nilotica)" "GO:0005856" "IEA:InterPro;cytoskeleton" "" "" "" "" "PF11819;PF00373;PF09380;PF09379" "1;FERM_N;DUF3338;FERM_M;FERM_C" "" "" "IPR019748;IPR018980;IPR019750;IPR019749;IPR018979;IPR021774;IPR011993;IPR019747;IPR014352;IPR000299" "FERM/acyl-CoA-bd_prot_3-hlx;FERM_N;Band_41_domain;FERM_domain;FERM_central;FERM_PH-like_C;DUF3338;Band_41_fam;FERM_CS;PH_like_dom"
"XLOC_001354" 44.2234402169337 -0.490379080620696 0.146833044903813 -3.33970517972935 0.000838673721593038 0.0304478503676862 "TCONS_00007957" "3650" "521856" "gnl|BL_ORD_ID|521856" "I3KJT1_ORENI" "913" "2359" "0" "314" "2368" "244" "931" "2" "0" "530" "7" "690" "Uncharacterized protein;" "Oreochromis niloticus (Nile tilapia) (Tilapia nilotica)" "GO:0005856" "IEA:InterPro;cytoskeleton" "" "" "" "" "PF11819;PF00373;PF09380;PF09379" "1;FERM_N;DUF3338;FERM_M;FERM_C" "" "" "IPR019748;IPR018980;IPR019750;IPR019749;IPR018979;IPR021774;IPR011993;IPR019747;IPR014352;IPR000299" "FERM/acyl-CoA-bd_prot_3-hlx;FERM_N;Band_41_domain;FERM_domain;FERM_central;FERM_PH-like_C;DUF3338;Band_41_fam;FERM_CS;PH_like_dom"
"XLOC_001354" 44.2234402169337 -0.490379080620696 0.146833044903813 -3.33970517972935 0.000838673721593038 0.0304478503676862 "TCONS_00007958" "4326" "521856" "gnl|BL_ORD_ID|521856" "I3KJT1_ORENI" "1319" "3412" "0" "277" "2904" "8" "886" "1" "0" "708" "7" "881" "Uncharacterized protein;" "Oreochromis niloticus (Nile tilapia) (Tilapia nilotica)" "GO:0005856" "IEA:InterPro;cytoskeleton" "" "" "" "" "PF11819;PF00373;PF09380;PF09379" "1;FERM_N;DUF3338;FERM_M;FERM_C" "" "" "IPR019748;IPR018980;IPR019750;IPR019749;IPR018979;IPR021774;IPR011993;IPR019747;IPR014352;IPR000299" "FERM/acyl-CoA-bd_prot_3-hlx;FERM_N;Band_41_domain;FERM_domain;FERM_central;FERM_PH-like_C;DUF3338;Band_41_fam;FERM_CS;PH_like_dom"
"XLOC_001354" 44.2234402169337 -0.490379080620696 0.146833044903813 -3.33970517972935 0.000838673721593038 0.0304478503676862 "TCONS_00007959" "4326" "521856" "gnl|BL_ORD_ID|521856" "I3KJT1_ORENI" "861" "2222" "0" "1068" "3044" "270" "931" "3" "0" "505" "7" "664" "Uncharacterized protein;" "Oreochromis niloticus (Nile tilapia) (Tilapia nilotica)" "GO:0005856" "IEA:InterPro;cytoskeleton" "" "" "" "" "PF11819;PF00373;PF09380;PF09379" "1;FERM_N;DUF3338;FERM_M;FERM_C" "" "" "IPR019748;IPR018980;IPR019750;IPR019749;IPR018979;IPR021774;IPR011993;IPR019747;IPR014352;IPR000299" "FERM/acyl-CoA-bd_prot_3-hlx;FERM_N;Band_41_domain;FERM_domain;FERM_central;FERM_PH-like_C;DUF3338;Band_41_fam;FERM_CS;PH_like_dom"
"XLOC_001354" 44.2234402169337 -0.490379080620696 0.146833044903813 -3.33970517972935 0.000838673721593038 0.0304478503676862 "TCONS_00007960" "4867" "521856" "gnl|BL_ORD_ID|521856" "I3KJT1_ORENI" "1345" "3480" "0" "277" "3057" "8" "937" "1" "0" "740" "9" "933" "Uncharacterized protein;" "Oreochromis niloticus (Nile tilapia) (Tilapia nilotica)" "GO:0005856" "IEA:InterPro;cytoskeleton" "" "" "" "" "PF11819;PF00373;PF09380;PF09379" "1;FERM_N;DUF3338;FERM_M;FERM_C" "" "" "IPR019748;IPR018980;IPR019750;IPR019749;IPR018979;IPR021774;IPR011993;IPR019747;IPR014352;IPR000299" "FERM/acyl-CoA-bd_prot_3-hlx;FERM_N;Band_41_domain;FERM_domain;FERM_central;FERM_PH-like_C;DUF3338;Band_41_fam;FERM_CS;PH_like_dom"
"XLOC_001354" 44.2234402169337 -0.490379080620696 0.146833044903813 -3.33970517972935 0.000838673721593038 0.0304478503676862 "TCONS_00007961" "4292" "521856" "gnl|BL_ORD_ID|521856" "I3KJT1_ORENI" "1058" "2735" "0" "755" "3025" "177" "937" "2" "0" "599" "8" "763" "Uncharacterized protein;" "Oreochromis niloticus (Nile tilapia) (Tilapia nilotica)" "GO:0005856" "IEA:InterPro;cytoskeleton" "" "" "" "" "PF11819;PF00373;PF09380;PF09379" "1;FERM_N;DUF3338;FERM_M;FERM_C" "" "" "IPR019748;IPR018980;IPR019750;IPR019749;IPR018979;IPR021774;IPR011993;IPR019747;IPR014352;IPR000299" "FERM/acyl-CoA-bd_prot_3-hlx;FERM_N;Band_41_domain;FERM_domain;FERM_central;FERM_PH-like_C;DUF3338;Band_41_fam;FERM_CS;PH_like_dom"
"XLOC_001354" 44.2234402169337 -0.490379080620696 0.146833044903813 -3.33970517972935 0.000838673721593038 0.0304478503676862 "TCONS_00007962" "4329" "287387" "gnl|BL_ORD_ID|287387" "G3NGN3_GASAC" "736" "1900" "0" "1353" "3083" "359" "938" "3" "0" "432" "7" "582" "Uncharacterized protein;" "Gasterosteus aculeatus (Three-spined stickleback)" "GO:0005856;GO:0019898;GO:0005737" "IEA:InterPro;cytoskeleton;extrinsic component of membrane;cytoplasm" "" "" "" "" "PF11819;PF00373;PF09380;PF09379" "1;FERM_N;DUF3338;FERM_M;FERM_C" "" "" "IPR019748;IPR018980;IPR000798;IPR019749;IPR018979;IPR021774;IPR011993;IPR019747;IPR014352;IPR000299" "FERM/acyl-CoA-bd_prot_3-hlx;FERM_N;Band_41_domain;FERM_domain;FERM_central;FERM_PH-like_C;DUF3338;FERM_CS;Ez/rad/moesin_like;PH_like_dom"
"XLOC_001354" 44.2234402169337 -0.490379080620696 0.146833044903813 -3.33970517972935 0.000838673721593038 0.0304478503676862 "TCONS_00007963" "4329" "521856" "gnl|BL_ORD_ID|521856" "I3KJT1_ORENI" "1350" "3492" "0" "282" "3062" "8" "937" "3" "0" "740" "9" "933" "Uncharacterized protein;" "Oreochromis niloticus (Nile tilapia) (Tilapia nilotica)" "GO:0005856" "IEA:InterPro;cytoskeleton" "" "" "" "" "PF11819;PF00373;PF09380;PF09379" "1;FERM_N;DUF3338;FERM_M;FERM_C" "" "" "IPR019748;IPR018980;IPR019750;IPR019749;IPR018979;IPR021774;IPR011993;IPR019747;IPR014352;IPR000299" "FERM/acyl-CoA-bd_prot_3-hlx;FERM_N;Band_41_domain;FERM_domain;FERM_central;FERM_PH-like_C;DUF3338;Band_41_fam;FERM_CS;PH_like_dom"
"XLOC_001354" 44.2234402169337 -0.490379080620696 0.146833044903813 -3.33970517972935 0.000838673721593038 0.0304478503676862 "TCONS_00007964" "3134" "521856" "gnl|BL_ORD_ID|521856" "I3KJT1_ORENI" "701" "1809" "0" "472" "2031" "363" "886" "1" "0" "401" "8" "526" "Uncharacterized protein;" "Oreochromis niloticus (Nile tilapia) (Tilapia nilotica)" "GO:0005856" "IEA:InterPro;cytoskeleton" "" "" "" "" "PF11819;PF00373;PF09380;PF09379" "1;FERM_N;DUF3338;FERM_M;FERM_C" "" "" "IPR019748;IPR018980;IPR019750;IPR019749;IPR018979;IPR021774;IPR011993;IPR019747;IPR014352;IPR000299" "FERM/acyl-CoA-bd_prot_3-hlx;FERM_N;Band_41_domain;FERM_domain;FERM_central;FERM_PH-like_C;DUF3338;Band_41_fam;FERM_CS;PH_like_dom"
"XLOC_001354" 44.2234402169337 -0.490379080620696 0.146833044903813 -3.33970517972935 0.000838673721593038 0.0304478503676862 "TCONS_00007965" "3309" "521856" "gnl|BL_ORD_ID|521856" "I3KJT1_ORENI" "911" "2352" "0" "151" "2205" "244" "931" "1" "0" "530" "7" "690" "Uncharacterized protein;" "Oreochromis niloticus (Nile tilapia) (Tilapia nilotica)" "GO:0005856" "IEA:InterPro;cytoskeleton" "" "" "" "" "PF11819;PF00373;PF09380;PF09379" "1;FERM_N;DUF3338;FERM_M;FERM_C" "" "" "IPR019748;IPR018980;IPR019750;IPR019749;IPR018979;IPR021774;IPR011993;IPR019747;IPR014352;IPR000299" "FERM/acyl-CoA-bd_prot_3-hlx;FERM_N;Band_41_domain;FERM_domain;FERM_central;FERM_PH-like_C;DUF3338;Band_41_fam;FERM_CS;PH_like_dom"
"XLOC_001529" 125.494090844939 -0.229362472806035 0.063219653480121 -3.62802483373554 0.00028559779558442 0.0135663494185692 "TCONS_00008329" "5878" "515090" "gnl|BL_ORD_ID|515090" "I3K0E8_ORENI" "618" "1592" "0" "387" "1373" "1" "329" "3" "0" "327" "0" "329" "Uncharacterized protein;" "Oreochromis niloticus (Nile tilapia) (Tilapia nilotica)" "" "" "" "" "" "" "PF00917;PF00651" "1;MATH;BTB" "" "" "IPR008974;IPR002083;IPR013069;IPR011333;IPR000210" "TRAF-like;MATH;BTB/POZ_fold;BTB/POZ-like;BTB_POZ"
"XLOC_001529" 125.494090844939 -0.229362472806035 0.063219653480121 -3.62802483373554 0.00028559779558442 0.0135663494185692 "TCONS_00008330" "4444" "515090" "gnl|BL_ORD_ID|515090" "I3K0E8_ORENI" "618" "1592" "0" "387" "1373" "1" "329" "3" "0" "327" "0" "329" "Uncharacterized protein;" "Oreochromis niloticus (Nile tilapia) (Tilapia nilotica)" "" "" "" "" "" "" "PF00917;PF00651" "1;MATH;BTB" "" "" "IPR008974;IPR002083;IPR013069;IPR011333;IPR000210" "TRAF-like;MATH;BTB/POZ_fold;BTB/POZ-like;BTB_POZ"
"XLOC_001529" 125.494090844939 -0.229362472806035 0.063219653480121 -3.62802483373554 0.00028559779558442 0.0135663494185692 "TCONS_00008331" "6246" "515090" "gnl|BL_ORD_ID|515090" "I3K0E8_ORENI" "716" "1846" "0" "387" "1505" "1" "373" "3" "0" "373" "0" "373" "Uncharacterized protein;" "Oreochromis niloticus (Nile tilapia) (Tilapia nilotica)" "" "" "" "" "" "" "PF00917;PF00651" "1;MATH;BTB" "" "" "IPR008974;IPR002083;IPR013069;IPR011333;IPR000210" "TRAF-like;MATH;BTB/POZ_fold;BTB/POZ-like;BTB_POZ"
"XLOC_001529" 125.494090844939 -0.229362472806035 0.063219653480121 -3.62802483373554 0.00028559779558442 0.0135663494185692 "TCONS_00008332" "912" "627506" "gnl|BL_ORD_ID|627506" "M4AV61_XIPMA" "359" "920" "2.59196e-121" "356" "910" "1" "184" "2" "0" "184" "1" "185" "Uncharacterized protein;" "Xiphophorus maculatus (Southern platyfish) (Platypoecilus maculatus)" "" "" "" "" "" "" "PF00917;PF00651" "1;MATH;BTB" "" "" "IPR008974;IPR002083;IPR013069;IPR011333;IPR000210" "TRAF-like;MATH;BTB/POZ_fold;BTB/POZ-like;BTB_POZ"
"XLOC_001622" 112.532571106938 -0.439451177124029 0.079164186618618 -5.55113613736893 2.83818947385067e-08 5.36463835251947e-06 "TCONS_00008828" "4742" "172545" "gnl|BL_ORD_ID|172545" "E6ZGW9_DICLA" "1410" "3649" "0" "359" "2542" "1" "731" "2" "0" "680" "7" "733" "WD repeat-containing protein 24;" "Dicentrarchus labrax (European seabass) (Morone labrax)" "" "" "" "" "" "" "PF00400" "3;WD40" "" "" "IPR017986;IPR019775;IPR001680;IPR015943" "WD40_repeat;WD40_repeat_dom;WD40_repeat_CS;WD40/YVTN_repeat-like_dom"
"XLOC_001622" 112.532571106938 -0.439451177124029 0.079164186618618 -5.55113613736893 2.83818947385067e-08 5.36463835251947e-06 "TCONS_00008829" "4741" "172545" "gnl|BL_ORD_ID|172545" "E6ZGW9_DICLA" "1094" "2828" "0" "769" "2541" "127" "731" "1" "0" "531" "16" "606" "WD repeat-containing protein 24;" "Dicentrarchus labrax (European seabass) (Morone labrax)" "" "" "" "" "" "" "PF00400" "3;WD40" "" "" "IPR017986;IPR019775;IPR001680;IPR015943" "WD40_repeat;WD40_repeat_dom;WD40_repeat_CS;WD40/YVTN_repeat-like_dom"
"XLOC_001622" 112.532571106938 -0.439451177124029 0.079164186618618 -5.55113613736893 2.83818947385067e-08 5.36463835251947e-06 "TCONS_00008830" "4751" "172545" "gnl|BL_ORD_ID|172545" "E6ZGW9_DICLA" "1413" "3655" "0" "359" "2608" "1" "760" "2" "0" "686" "12" "761" "WD repeat-containing protein 24;" "Dicentrarchus labrax (European seabass) (Morone labrax)" "" "" "" "" "" "" "PF00400" "3;WD40" "" "" "IPR017986;IPR019775;IPR001680;IPR015943" "WD40_repeat;WD40_repeat_dom;WD40_repeat_CS;WD40/YVTN_repeat-like_dom"
"XLOC_001622" 112.532571106938 -0.439451177124029 0.079164186618618 -5.55113613736893 2.83818947385067e-08 5.36463835251947e-06 "TCONS_00008831" "4749" "172545" "gnl|BL_ORD_ID|172545" "E6ZGW9_DICLA" "1494" "3867" "0" "359" "2704" "1" "786" "2" "0" "732" "6" "787" "WD repeat-containing protein 24;" "Dicentrarchus labrax (European seabass) (Morone labrax)" "" "" "" "" "" "" "PF00400" "3;WD40" "" "" "IPR017986;IPR019775;IPR001680;IPR015943" "WD40_repeat;WD40_repeat_dom;WD40_repeat_CS;WD40/YVTN_repeat-like_dom"
"XLOC_001622" 112.532571106938 -0.439451177124029 0.079164186618618 -5.55113613736893 2.83818947385067e-08 5.36463835251947e-06 "TCONS_00008832" "4709" "525639" "gnl|BL_ORD_ID|525639" "I3KVM0_ORENI" "903" "2332" "0" "350" "1693" "1" "448" "2" "0" "423" "0" "448" "Uncharacterized protein;" "Oreochromis niloticus (Nile tilapia) (Tilapia nilotica)" "" "" "" "" "" "" "PF00400" "3;WD40" "" "" "IPR017986;IPR019775;IPR001680;IPR015943" "WD40_repeat;WD40_repeat_dom;WD40_repeat_CS;WD40/YVTN_repeat-like_dom"
"XLOC_001622" 112.532571106938 -0.439451177124029 0.079164186618618 -5.55113613736893 2.83818947385067e-08 5.36463835251947e-06 "TCONS_00008833" "5104" "172545" "gnl|BL_ORD_ID|172545" "E6ZGW9_DICLA" "1414" "3659" "0" "359" "2539" "1" "731" "2" "0" "680" "6" "732" "WD repeat-containing protein 24;" "Dicentrarchus labrax (European seabass) (Morone labrax)" "" "" "" "" "" "" "PF00400" "3;WD40" "" "" "IPR017986;IPR019775;IPR001680;IPR015943" "WD40_repeat;WD40_repeat_dom;WD40_repeat_CS;WD40/YVTN_repeat-like_dom"
"XLOC_001622" 112.532571106938 -0.439451177124029 0.079164186618618 -5.55113613736893 2.83818947385067e-08 5.36463835251947e-06 "TCONS_00008834" "5106" "525639" "gnl|BL_ORD_ID|525639" "I3KVM0_ORENI" "899" "2323" "0" "350" "1681" "1" "444" "2" "0" "422" "0" "444" "Uncharacterized protein;" "Oreochromis niloticus (Nile tilapia) (Tilapia nilotica)" "" "" "" "" "" "" "PF00400" "3;WD40" "" "" "IPR017986;IPR019775;IPR001680;IPR015943" "WD40_repeat;WD40_repeat_dom;WD40_repeat_CS;WD40/YVTN_repeat-like_dom"
"XLOC_001622" 112.532571106938 -0.439451177124029 0.079164186618618 -5.55113613736893 2.83818947385067e-08 5.36463835251947e-06 "TCONS_00008835" "4971" "172545" "gnl|BL_ORD_ID|172545" "E6ZGW9_DICLA" "1414" "3659" "0" "226" "2406" "1" "731" "1" "0" "680" "6" "732" "WD repeat-containing protein 24;" "Dicentrarchus labrax (European seabass) (Morone labrax)" "" "" "" "" "" "" "PF00400" "3;WD40" "" "" "IPR017986;IPR019775;IPR001680;IPR015943" "WD40_repeat;WD40_repeat_dom;WD40_repeat_CS;WD40/YVTN_repeat-like_dom"
"XLOC_001622" 112.532571106938 -0.439451177124029 0.079164186618618 -5.55113613736893 2.83818947385067e-08 5.36463835251947e-06 "TCONS_00008836" "4579" "172545" "gnl|BL_ORD_ID|172545" "E6ZGW9_DICLA" "1494" "3867" "0" "189" "2534" "1" "786" "3" "0" "732" "6" "787" "WD repeat-containing protein 24;" "Dicentrarchus labrax (European seabass) (Morone labrax)" "" "" "" "" "" "" "PF00400" "3;WD40" "" "" "IPR017986;IPR019775;IPR001680;IPR015943" "WD40_repeat;WD40_repeat_dom;WD40_repeat_CS;WD40/YVTN_repeat-like_dom"
"XLOC_001643" 92.7288444498407 -0.299487488863472 0.0776252025542448 -3.85812183426109 0.00011426169036591 0.00659323892527252 "TCONS_00009026" "4769" "525555" "gnl|BL_ORD_ID|525555" "I3KVD6_ORENI" "739" "1907" "0" "578" "1837" "1" "420" "2" "0" "397" "0" "420" "Uncharacterized protein;" "Oreochromis niloticus (Nile tilapia) (Tilapia nilotica)" "GO:0005634" "IEA:UniProtKB-KW;nucleus" "GO:0006357;GO:0006366" "IEA:GOC;regulation of transcription from RNA polymerase II promoter;transcription from RNA polymerase II promoter" "GO:0003707;GO:0003708;GO:0008270;GO:0043565" "IEA:InterPro;steroid hormone receptor activity;sequence-specific DNA binding;zinc ion binding;retinoic acid receptor activity" "PF00104;PF00105" "1;zf-C4;Hormone_recep" "" "" "IPR013088;IPR008946;IPR001628;IPR003078;IPR000536;IPR001723" "Nucl_hormone_rcpt_ligand-bd;Retinoic_acid_rcpt;Znf_hrmn_rcpt;Str_hrmn_rcpt;Znf_NHR/GATA;Nucl_hrmn_rcpt_lig-bd_core"
"XLOC_001643" 92.7288444498407 -0.299487488863472 0.0776252025542448 -3.85812183426109 0.00011426169036591 0.00659323892527252 "TCONS_00009027" "4796" "525555" "gnl|BL_ORD_ID|525555" "I3KVD6_ORENI" "691" "1782" "0" "473" "1864" "1" "420" "2" "0" "391" "44" "464" "Uncharacterized protein;" "Oreochromis niloticus (Nile tilapia) (Tilapia nilotica)" "GO:0005634" "IEA:UniProtKB-KW;nucleus" "GO:0006357;GO:0006366" "IEA:GOC;regulation of transcription from RNA polymerase II promoter;transcription from RNA polymerase II promoter" "GO:0003707;GO:0003708;GO:0008270;GO:0043565" "IEA:InterPro;steroid hormone receptor activity;sequence-specific DNA binding;zinc ion binding;retinoic acid receptor activity" "PF00104;PF00105" "1;zf-C4;Hormone_recep" "" "" "IPR013088;IPR008946;IPR001628;IPR003078;IPR000536;IPR001723" "Nucl_hormone_rcpt_ligand-bd;Retinoic_acid_rcpt;Znf_hrmn_rcpt;Str_hrmn_rcpt;Znf_NHR/GATA;Nucl_hrmn_rcpt_lig-bd_core"
"XLOC_001643" 92.7288444498407 -0.299487488863472 0.0776252025542448 -3.85812183426109 0.00011426169036591 0.00659323892527252 "TCONS_00009028" "4664" "525555" "gnl|BL_ORD_ID|525555" "I3KVD6_ORENI" "739" "1907" "0" "473" "1732" "1" "420" "2" "0" "397" "0" "420" "Uncharacterized protein;" "Oreochromis niloticus (Nile tilapia) (Tilapia nilotica)" "GO:0005634" "IEA:UniProtKB-KW;nucleus" "GO:0006357;GO:0006366" "IEA:GOC;regulation of transcription from RNA polymerase II promoter;transcription from RNA polymerase II promoter" "GO:0003707;GO:0003708;GO:0008270;GO:0043565" "IEA:InterPro;steroid hormone receptor activity;sequence-specific DNA binding;zinc ion binding;retinoic acid receptor activity" "PF00104;PF00105" "1;zf-C4;Hormone_recep" "" "" "IPR013088;IPR008946;IPR001628;IPR003078;IPR000536;IPR001723" "Nucl_hormone_rcpt_ligand-bd;Retinoic_acid_rcpt;Znf_hrmn_rcpt;Str_hrmn_rcpt;Znf_NHR/GATA;Nucl_hrmn_rcpt_lig-bd_core"
"XLOC_001643" 92.7288444498407 -0.299487488863472 0.0776252025542448 -3.85812183426109 0.00011426169036591 0.00659323892527252 "TCONS_00009029" "4666" "525555" "gnl|BL_ORD_ID|525555" "I3KVD6_ORENI" "424" "1088" "0" "774" "1457" "101" "328" "3" "0" "216" "0" "228" "Uncharacterized protein;" "Oreochromis niloticus (Nile tilapia) (Tilapia nilotica)" "GO:0005634" "IEA:UniProtKB-KW;nucleus" "GO:0006357;GO:0006366" "IEA:GOC;regulation of transcription from RNA polymerase II promoter;transcription from RNA polymerase II promoter" "GO:0003707;GO:0003708;GO:0008270;GO:0043565" "IEA:InterPro;steroid hormone receptor activity;sequence-specific DNA binding;zinc ion binding;retinoic acid receptor activity" "PF00104;PF00105" "1;zf-C4;Hormone_recep" "" "" "IPR013088;IPR008946;IPR001628;IPR003078;IPR000536;IPR001723" "Nucl_hormone_rcpt_ligand-bd;Retinoic_acid_rcpt;Znf_hrmn_rcpt;Str_hrmn_rcpt;Znf_NHR/GATA;Nucl_hrmn_rcpt_lig-bd_core"
"XLOC_001643" 92.7288444498407 -0.299487488863472 0.0776252025542448 -3.85812183426109 0.00011426169036591 0.00659323892527252 "TCONS_00009030" "4666" "525555" "gnl|BL_ORD_ID|525555" "I3KVD6_ORENI" "561" "1445" "0" "473" "1462" "1" "330" "2" "0" "310" "0" "330" "Uncharacterized protein;" "Oreochromis niloticus (Nile tilapia) (Tilapia nilotica)" "GO:0005634" "IEA:UniProtKB-KW;nucleus" "GO:0006357;GO:0006366" "IEA:GOC;regulation of transcription from RNA polymerase II promoter;transcription from RNA polymerase II promoter" "GO:0003707;GO:0003708;GO:0008270;GO:0043565" "IEA:InterPro;steroid hormone receptor activity;sequence-specific DNA binding;zinc ion binding;retinoic acid receptor activity" "PF00104;PF00105" "1;zf-C4;Hormone_recep" "" "" "IPR013088;IPR008946;IPR001628;IPR003078;IPR000536;IPR001723" "Nucl_hormone_rcpt_ligand-bd;Retinoic_acid_rcpt;Znf_hrmn_rcpt;Str_hrmn_rcpt;Znf_NHR/GATA;Nucl_hrmn_rcpt_lig-bd_core"
"XLOC_001643" 92.7288444498407 -0.299487488863472 0.0776252025542448 -3.85812183426109 0.00011426169036591 0.00659323892527252 "TCONS_00009031" "4782" "525555" "gnl|BL_ORD_ID|525555" "I3KVD6_ORENI" "654" "1686" "0" "473" "1741" "1" "384" "2" "0" "357" "39" "423" "Uncharacterized protein;" "Oreochromis niloticus (Nile tilapia) (Tilapia nilotica)" "GO:0005634" "IEA:UniProtKB-KW;nucleus" "GO:0006357;GO:0006366" "IEA:GOC;regulation of transcription from RNA polymerase II promoter;transcription from RNA polymerase II promoter" "GO:0003707;GO:0003708;GO:0008270;GO:0043565" "IEA:InterPro;steroid hormone receptor activity;sequence-specific DNA binding;zinc ion binding;retinoic acid receptor activity" "PF00104;PF00105" "1;zf-C4;Hormone_recep" "" "" "IPR013088;IPR008946;IPR001628;IPR003078;IPR000536;IPR001723" "Nucl_hormone_rcpt_ligand-bd;Retinoic_acid_rcpt;Znf_hrmn_rcpt;Str_hrmn_rcpt;Znf_NHR/GATA;Nucl_hrmn_rcpt_lig-bd_core"
"XLOC_001643" 92.7288444498407 -0.299487488863472 0.0776252025542448 -3.85812183426109 0.00011426169036591 0.00659323892527252 "TCONS_00009032" "4781" "525555" "gnl|BL_ORD_ID|525555" "I3KVD6_ORENI" "724" "1867" "0" "473" "1849" "1" "420" "2" "0" "392" "39" "459" "Uncharacterized protein;" "Oreochromis niloticus (Nile tilapia) (Tilapia nilotica)" "GO:0005634" "IEA:UniProtKB-KW;nucleus" "GO:0006357;GO:0006366" "IEA:GOC;regulation of transcription from RNA polymerase II promoter;transcription from RNA polymerase II promoter" "GO:0003707;GO:0003708;GO:0008270;GO:0043565" "IEA:InterPro;steroid hormone receptor activity;sequence-specific DNA binding;zinc ion binding;retinoic acid receptor activity" "PF00104;PF00105" "1;zf-C4;Hormone_recep" "" "" "IPR013088;IPR008946;IPR001628;IPR003078;IPR000536;IPR001723" "Nucl_hormone_rcpt_ligand-bd;Retinoic_acid_rcpt;Znf_hrmn_rcpt;Str_hrmn_rcpt;Znf_NHR/GATA;Nucl_hrmn_rcpt_lig-bd_core"
"XLOC_001643" 92.7288444498407 -0.299487488863472 0.0776252025542448 -3.85812183426109 0.00011426169036591 0.00659323892527252 "TCONS_00009033" "4773" "875627" "gnl|BL_ORD_ID|875627" "T2DKU4_DANRE" "433" "1111" "0" "1173" "1841" "196" "420" "3" "0" "212" "2" "225" "Retinoic acid receptor alpha a 201;" "Danio rerio (Zebrafish) (Brachydanio rerio)" "GO:0005634" "IEA:UniProtKB-KW;nucleus" "GO:0006357;GO:0006366" "IEA:GOC;regulation of transcription from RNA polymerase II promoter;transcription from RNA polymerase II promoter" "GO:0003707;GO:0003708;GO:0008270;GO:0043565" "IEA:InterPro;steroid hormone receptor activity;sequence-specific DNA binding;zinc ion binding;retinoic acid receptor activity" "PF00104;PF00105" "1;zf-C4;Hormone_recep" "dre:30680" "-" "IPR013088;IPR008946;IPR001628;IPR003078;IPR000536;IPR001723" "Nucl_hormone_rcpt_ligand-bd;Retinoic_acid_rcpt;Znf_hrmn_rcpt;Str_hrmn_rcpt;Znf_NHR/GATA;Nucl_hrmn_rcpt_lig-bd_core"
"XLOC_001643" 92.7288444498407 -0.299487488863472 0.0776252025542448 -3.85812183426109 0.00011426169036591 0.00659323892527252 "TCONS_00009034" "5187" "623820" "gnl|BL_ORD_ID|623820" "M4AJM4_XIPMA" "785" "2026" "0" "972" "2255" "1" "428" "3" "0" "412" "0" "428" "Uncharacterized protein;" "Xiphophorus maculatus (Southern platyfish) (Platypoecilus maculatus)" "GO:0005634" "IEA:UniProtKB-KW;nucleus" "GO:0006357;GO:0006366" "IEA:GOC;regulation of transcription from RNA polymerase II promoter;transcription from RNA polymerase II promoter" "GO:0003707;GO:0003708;GO:0008270;GO:0043565" "IEA:InterPro;steroid hormone receptor activity;sequence-specific DNA binding;zinc ion binding;retinoic acid receptor activity" "PF00104;PF00105" "1;zf-C4;Hormone_recep" "" "" "IPR013088;IPR008946;IPR001628;IPR003078;IPR000536;IPR001723" "Nucl_hormone_rcpt_ligand-bd;Retinoic_acid_rcpt;Znf_hrmn_rcpt;Str_hrmn_rcpt;Znf_NHR/GATA;Nucl_hrmn_rcpt_lig-bd_core"
"XLOC_001643" 92.7288444498407 -0.299487488863472 0.0776252025542448 -3.85812183426109 0.00011426169036591 0.00659323892527252 "TCONS_00009035" "5150" "623820" "gnl|BL_ORD_ID|623820" "M4AJM4_XIPMA" "606" "1561" "0" "1259" "2218" "109" "428" "2" "0" "306" "0" "320" "Uncharacterized protein;" "Xiphophorus maculatus (Southern platyfish) (Platypoecilus maculatus)" "GO:0005634" "IEA:UniProtKB-KW;nucleus" "GO:0006357;GO:0006366" "IEA:GOC;regulation of transcription from RNA polymerase II promoter;transcription from RNA polymerase II promoter" "GO:0003707;GO:0003708;GO:0008270;GO:0043565" "IEA:InterPro;steroid hormone receptor activity;sequence-specific DNA binding;zinc ion binding;retinoic acid receptor activity" "PF00104;PF00105" "1;zf-C4;Hormone_recep" "" "" "IPR013088;IPR008946;IPR001628;IPR003078;IPR000536;IPR001723" "Nucl_hormone_rcpt_ligand-bd;Retinoic_acid_rcpt;Znf_hrmn_rcpt;Str_hrmn_rcpt;Znf_NHR/GATA;Nucl_hrmn_rcpt_lig-bd_core"
"XLOC_001643" 92.7288444498407 -0.299487488863472 0.0776252025542448 -3.85812183426109 0.00011426169036591 0.00659323892527252 "TCONS_00009036" "5223" "623820" "gnl|BL_ORD_ID|623820" "M4AJM4_XIPMA" "767" "1979" "0" "891" "2291" "1" "428" "3" "0" "403" "39" "467" "Uncharacterized protein;" "Xiphophorus maculatus (Southern platyfish) (Platypoecilus maculatus)" "GO:0005634" "IEA:UniProtKB-KW;nucleus" "GO:0006357;GO:0006366" "IEA:GOC;regulation of transcription from RNA polymerase II promoter;transcription from RNA polymerase II promoter" "GO:0003707;GO:0003708;GO:0008270;GO:0043565" "IEA:InterPro;steroid hormone receptor activity;sequence-specific DNA binding;zinc ion binding;retinoic acid receptor activity" "PF00104;PF00105" "1;zf-C4;Hormone_recep" "" "" "IPR013088;IPR008946;IPR001628;IPR003078;IPR000536;IPR001723" "Nucl_hormone_rcpt_ligand-bd;Retinoic_acid_rcpt;Znf_hrmn_rcpt;Str_hrmn_rcpt;Znf_NHR/GATA;Nucl_hrmn_rcpt_lig-bd_core"
"XLOC_001643" 92.7288444498407 -0.299487488863472 0.0776252025542448 -3.85812183426109 0.00011426169036591 0.00659323892527252 "TCONS_00009037" "4715" "525556" "gnl|BL_ORD_ID|525556" "I3KVD7_ORENI" "348" "891" "2.11091e-104" "873" "1532" "5" "223" "3" "0" "203" "1" "220" "Uncharacterized protein;" "Oreochromis niloticus (Nile tilapia) (Tilapia nilotica)" "GO:0005634" "IEA:UniProtKB-KW;nucleus" "GO:0006357;GO:0006366" "IEA:GOC;regulation of transcription from RNA polymerase II promoter;transcription from RNA polymerase II promoter" "GO:0003707;GO:0003708;GO:0008270;GO:0043565" "IEA:InterPro;steroid hormone receptor activity;sequence-specific DNA binding;zinc ion binding;retinoic acid receptor activity" "PF00104;PF00105" "1;zf-C4;Hormone_recep" "" "" "IPR013088;IPR008946;IPR001628;IPR003078;IPR000536;IPR001723" "Nucl_hormone_rcpt_ligand-bd;Retinoic_acid_rcpt;Znf_hrmn_rcpt;Str_hrmn_rcpt;Znf_NHR/GATA;Nucl_hrmn_rcpt_lig-bd_core"
"XLOC_001643" 92.7288444498407 -0.299487488863472 0.0776252025542448 -3.85812183426109 0.00011426169036591 0.00659323892527252 "TCONS_00009038" "5097" "623820" "gnl|BL_ORD_ID|623820" "M4AJM4_XIPMA" "781" "2015" "0" "879" "2165" "1" "428" "3" "0" "412" "1" "429" "Uncharacterized protein;" "Xiphophorus maculatus (Southern platyfish) (Platypoecilus maculatus)" "GO:0005634" "IEA:UniProtKB-KW;nucleus" "GO:0006357;GO:0006366" "IEA:GOC;regulation of transcription from RNA polymerase II promoter;transcription from RNA polymerase II promoter" "GO:0003707;GO:0003708;GO:0008270;GO:0043565" "IEA:InterPro;steroid hormone receptor activity;sequence-specific DNA binding;zinc ion binding;retinoic acid receptor activity" "PF00104;PF00105" "1;zf-C4;Hormone_recep" "" "" "IPR013088;IPR008946;IPR001628;IPR003078;IPR000536;IPR001723" "Nucl_hormone_rcpt_ligand-bd;Retinoic_acid_rcpt;Znf_hrmn_rcpt;Str_hrmn_rcpt;Znf_NHR/GATA;Nucl_hrmn_rcpt_lig-bd_core"
"XLOC_001643" 92.7288444498407 -0.299487488863472 0.0776252025542448 -3.85812183426109 0.00011426169036591 0.00659323892527252 "TCONS_00009039" "5101" "525556" "gnl|BL_ORD_ID|525556" "I3KVD7_ORENI" "720" "1858" "0" "873" "2063" "5" "401" "3" "0" "379" "0" "397" "Uncharacterized protein;" "Oreochromis niloticus (Nile tilapia) (Tilapia nilotica)" "GO:0005634" "IEA:UniProtKB-KW;nucleus" "GO:0006357;GO:0006366" "IEA:GOC;regulation of transcription from RNA polymerase II promoter;transcription from RNA polymerase II promoter" "GO:0003707;GO:0003708;GO:0008270;GO:0043565" "IEA:InterPro;steroid hormone receptor activity;sequence-specific DNA binding;zinc ion binding;retinoic acid receptor activity" "PF00104;PF00105" "1;zf-C4;Hormone_recep" "" "" "IPR013088;IPR008946;IPR001628;IPR003078;IPR000536;IPR001723" "Nucl_hormone_rcpt_ligand-bd;Retinoic_acid_rcpt;Znf_hrmn_rcpt;Str_hrmn_rcpt;Znf_NHR/GATA;Nucl_hrmn_rcpt_lig-bd_core"
"XLOC_001643" 92.7288444498407 -0.299487488863472 0.0776252025542448 -3.85812183426109 0.00011426169036591 0.00659323892527252 "TCONS_00009040" "5096" "525556" "gnl|BL_ORD_ID|525556" "I3KVD7_ORENI" "585" "1506" "0" "1223" "2164" "121" "435" "2" "0" "299" "1" "315" "Uncharacterized protein;" "Oreochromis niloticus (Nile tilapia) (Tilapia nilotica)" "GO:0005634" "IEA:UniProtKB-KW;nucleus" "GO:0006357;GO:0006366" "IEA:GOC;regulation of transcription from RNA polymerase II promoter;transcription from RNA polymerase II promoter" "GO:0003707;GO:0003708;GO:0008270;GO:0043565" "IEA:InterPro;steroid hormone receptor activity;sequence-specific DNA binding;zinc ion binding;retinoic acid receptor activity" "PF00104;PF00105" "1;zf-C4;Hormone_recep" "" "" "IPR013088;IPR008946;IPR001628;IPR003078;IPR000536;IPR001723" "Nucl_hormone_rcpt_ligand-bd;Retinoic_acid_rcpt;Znf_hrmn_rcpt;Str_hrmn_rcpt;Znf_NHR/GATA;Nucl_hrmn_rcpt_lig-bd_core"
"XLOC_001643" 92.7288444498407 -0.299487488863472 0.0776252025542448 -3.85812183426109 0.00011426169036591 0.00659323892527252 "TCONS_00009041" "4250" "525556" "gnl|BL_ORD_ID|525556" "I3KVD7_ORENI" "189" "478" "4.97074e-49" "873" "1205" "5" "115" "3" "0" "109" "0" "111" "Uncharacterized protein;" "Oreochromis niloticus (Nile tilapia) (Tilapia nilotica)" "GO:0005634" "IEA:UniProtKB-KW;nucleus" "GO:0006357;GO:0006366" "IEA:GOC;regulation of transcription from RNA polymerase II promoter;transcription from RNA polymerase II promoter" "GO:0003707;GO:0003708;GO:0008270;GO:0043565" "IEA:InterPro;steroid hormone receptor activity;sequence-specific DNA binding;zinc ion binding;retinoic acid receptor activity" "PF00104;PF00105" "1;zf-C4;Hormone_recep" "" "" "IPR013088;IPR008946;IPR001628;IPR003078;IPR000536;IPR001723" "Nucl_hormone_rcpt_ligand-bd;Retinoic_acid_rcpt;Znf_hrmn_rcpt;Str_hrmn_rcpt;Znf_NHR/GATA;Nucl_hrmn_rcpt_lig-bd_core"
"XLOC_001643" 92.7288444498407 -0.299487488863472 0.0776252025542448 -3.85812183426109 0.00011426169036591 0.00659323892527252 "TCONS_00009042" "5097" "623820" "gnl|BL_ORD_ID|623820" "M4AJM4_XIPMA" "780" "2013" "0" "879" "2165" "1" "428" "3" "0" "412" "1" "429" "Uncharacterized protein;" "Xiphophorus maculatus (Southern platyfish) (Platypoecilus maculatus)" "GO:0005634" "IEA:UniProtKB-KW;nucleus" "GO:0006357;GO:0006366" "IEA:GOC;regulation of transcription from RNA polymerase II promoter;transcription from RNA polymerase II promoter" "GO:0003707;GO:0003708;GO:0008270;GO:0043565" "IEA:InterPro;steroid hormone receptor activity;sequence-specific DNA binding;zinc ion binding;retinoic acid receptor activity" "PF00104;PF00105" "1;zf-C4;Hormone_recep" "" "" "IPR013088;IPR008946;IPR001628;IPR003078;IPR000536;IPR001723" "Nucl_hormone_rcpt_ligand-bd;Retinoic_acid_rcpt;Znf_hrmn_rcpt;Str_hrmn_rcpt;Znf_NHR/GATA;Nucl_hrmn_rcpt_lig-bd_core"
"XLOC_001643" 92.7288444498407 -0.299487488863472 0.0776252025542448 -3.85812183426109 0.00011426169036591 0.00659323892527252 "TCONS_00009043" "5098" "525556" "gnl|BL_ORD_ID|525556" "I3KVD7_ORENI" "601" "1547" "0" "1207" "2166" "115" "435" "1" "0" "304" "1" "321" "Uncharacterized protein;" "Oreochromis niloticus (Nile tilapia) (Tilapia nilotica)" "GO:0005634" "IEA:UniProtKB-KW;nucleus" "GO:0006357;GO:0006366" "IEA:GOC;regulation of transcription from RNA polymerase II promoter;transcription from RNA polymerase II promoter" "GO:0003707;GO:0003708;GO:0008270;GO:0043565" "IEA:InterPro;steroid hormone receptor activity;sequence-specific DNA binding;zinc ion binding;retinoic acid receptor activity" "PF00104;PF00105" "1;zf-C4;Hormone_recep" "" "" "IPR013088;IPR008946;IPR001628;IPR003078;IPR000536;IPR001723" "Nucl_hormone_rcpt_ligand-bd;Retinoic_acid_rcpt;Znf_hrmn_rcpt;Str_hrmn_rcpt;Znf_NHR/GATA;Nucl_hrmn_rcpt_lig-bd_core"
"XLOC_001643" 92.7288444498407 -0.299487488863472 0.0776252025542448 -3.85812183426109 0.00011426169036591 0.00659323892527252 "TCONS_00009044" "5214" "525556" "gnl|BL_ORD_ID|525556" "I3KVD7_ORENI" "767" "1979" "0" "873" "2282" "5" "435" "3" "0" "404" "41" "471" "Uncharacterized protein;" "Oreochromis niloticus (Nile tilapia) (Tilapia nilotica)" "GO:0005634" "IEA:UniProtKB-KW;nucleus" "GO:0006357;GO:0006366" "IEA:GOC;regulation of transcription from RNA polymerase II promoter;transcription from RNA polymerase II promoter" "GO:0003707;GO:0003708;GO:0008270;GO:0043565" "IEA:InterPro;steroid hormone receptor activity;sequence-specific DNA binding;zinc ion binding;retinoic acid receptor activity" "PF00104;PF00105" "1;zf-C4;Hormone_recep" "" "" "IPR013088;IPR008946;IPR001628;IPR003078;IPR000536;IPR001723" "Nucl_hormone_rcpt_ligand-bd;Retinoic_acid_rcpt;Znf_hrmn_rcpt;Str_hrmn_rcpt;Znf_NHR/GATA;Nucl_hrmn_rcpt_lig-bd_core"
"XLOC_001643" 92.7288444498407 -0.299487488863472 0.0776252025542448 -3.85812183426109 0.00011426169036591 0.00659323892527252 "TCONS_00009045" "5098" "419312" "gnl|BL_ORD_ID|419312" "H2UYD5_TAKRU" "606" "1560" "0" "867" "1886" "3" "342" "3" "0" "326" "0" "340" "Retinoic acid receptor alpha;" "Takifugu rubripes (Japanese pufferfish) (Fugu rubripes)" "GO:0005634" "IEA:UniProtKB-KW;nucleus" "GO:0006357;GO:0006366" "IEA:GOC;regulation of transcription from RNA polymerase II promoter;transcription from RNA polymerase II promoter" "GO:0003707;GO:0003708;GO:0008270;GO:0043565" "IEA:InterPro;steroid hormone receptor activity;sequence-specific DNA binding;zinc ion binding;retinoic acid receptor activity" "PF00104;PF00105" "1;zf-C4;Hormone_recep" "" "" "IPR013088;IPR008946;IPR001628;IPR003078;IPR000536;IPR001723" "Nucl_hormone_rcpt_ligand-bd;Retinoic_acid_rcpt;Znf_hrmn_rcpt;Str_hrmn_rcpt;Znf_NHR/GATA;Nucl_hrmn_rcpt_lig-bd_core"
"XLOC_001643" 92.7288444498407 -0.299487488863472 0.0776252025542448 -3.85812183426109 0.00011426169036591 0.00659323892527252 "TCONS_00009046" "5212" "801268" "gnl|BL_ORD_ID|801268" "Q9DGJ6_SALSA" "509" "1310" "6.58488e-165" "1516" "2265" "30" "279" "1" "0" "247" "0" "250" "Retinoic acid receptor alpha;" "Salmo salar (Atlantic salmon)" "GO:0005634" "IEA:UniProtKB-KW;nucleus" "GO:0006357;GO:0006366" "IEA:GOC;regulation of transcription from RNA polymerase II promoter;transcription from RNA polymerase II promoter" "GO:0003707;GO:0003677;GO:0003708" "IEA:InterPro;steroid hormone receptor activity;DNA binding;retinoic acid receptor activity" "PF00104" "1;Hormone_recep" "" "" "IPR008946;IPR003078;IPR000536;IPR001723" "Nucl_hormone_rcpt_ligand-bd;Retinoic_acid_rcpt;Str_hrmn_rcpt;Nucl_hrmn_rcpt_lig-bd_core"
"XLOC_001643" 92.7288444498407 -0.299487488863472 0.0776252025542448 -3.85812183426109 0.00011426169036591 0.00659323892527252 "TCONS_00009047" "5102" "525556" "gnl|BL_ORD_ID|525556" "I3KVD7_ORENI" "610" "1571" "0" "873" "1892" "5" "344" "3" "0" "326" "0" "340" "Uncharacterized protein;" "Oreochromis niloticus (Nile tilapia) (Tilapia nilotica)" "GO:0005634" "IEA:UniProtKB-KW;nucleus" "GO:0006357;GO:0006366" "IEA:GOC;regulation of transcription from RNA polymerase II promoter;transcription from RNA polymerase II promoter" "GO:0003707;GO:0003708;GO:0008270;GO:0043565" "IEA:InterPro;steroid hormone receptor activity;sequence-specific DNA binding;zinc ion binding;retinoic acid receptor activity" "PF00104;PF00105" "1;zf-C4;Hormone_recep" "" "" "IPR013088;IPR008946;IPR001628;IPR003078;IPR000536;IPR001723" "Nucl_hormone_rcpt_ligand-bd;Retinoic_acid_rcpt;Znf_hrmn_rcpt;Str_hrmn_rcpt;Znf_NHR/GATA;Nucl_hrmn_rcpt_lig-bd_core"
"XLOC_001643" 92.7288444498407 -0.299487488863472 0.0776252025542448 -3.85812183426109 0.00011426169036591 0.00659323892527252 "TCONS_00009048" "5213" "801268" "gnl|BL_ORD_ID|801268" "Q9DGJ6_SALSA" "511" "1314" "2.328e-165" "1517" "2266" "30" "279" "2" "0" "247" "0" "250" "Retinoic acid receptor alpha;" "Salmo salar (Atlantic salmon)" "GO:0005634" "IEA:UniProtKB-KW;nucleus" "GO:0006357;GO:0006366" "IEA:GOC;regulation of transcription from RNA polymerase II promoter;transcription from RNA polymerase II promoter" "GO:0003707;GO:0003677;GO:0003708" "IEA:InterPro;steroid hormone receptor activity;DNA binding;retinoic acid receptor activity" "PF00104" "1;Hormone_recep" "" "" "IPR008946;IPR003078;IPR000536;IPR001723" "Nucl_hormone_rcpt_ligand-bd;Retinoic_acid_rcpt;Str_hrmn_rcpt;Nucl_hrmn_rcpt_lig-bd_core"
"XLOC_001643" 92.7288444498407 -0.299487488863472 0.0776252025542448 -3.85812183426109 0.00011426169036591 0.00659323892527252 "TCONS_00009049" "5214" "623820" "gnl|BL_ORD_ID|623820" "M4AJM4_XIPMA" "763" "1968" "0" "879" "2282" "1" "428" "3" "0" "403" "40" "468" "Uncharacterized protein;" "Xiphophorus maculatus (Southern platyfish) (Platypoecilus maculatus)" "GO:0005634" "IEA:UniProtKB-KW;nucleus" "GO:0006357;GO:0006366" "IEA:GOC;regulation of transcription from RNA polymerase II promoter;transcription from RNA polymerase II promoter" "GO:0003707;GO:0003708;GO:0008270;GO:0043565" "IEA:InterPro;steroid hormone receptor activity;sequence-specific DNA binding;zinc ion binding;retinoic acid receptor activity" "PF00104;PF00105" "1;zf-C4;Hormone_recep" "" "" "IPR013088;IPR008946;IPR001628;IPR003078;IPR000536;IPR001723" "Nucl_hormone_rcpt_ligand-bd;Retinoic_acid_rcpt;Znf_hrmn_rcpt;Str_hrmn_rcpt;Znf_NHR/GATA;Nucl_hrmn_rcpt_lig-bd_core"
"XLOC_001643" 92.7288444498407 -0.299487488863472 0.0776252025542448 -3.85812183426109 0.00011426169036591 0.00659323892527252 "TCONS_00009050" "5086" "623820" "gnl|BL_ORD_ID|623820" "M4AJM4_XIPMA" "434" "1116" "0" "1486" "2154" "206" "428" "1" "0" "209" "0" "223" "Uncharacterized protein;" "Xiphophorus maculatus (Southern platyfish) (Platypoecilus maculatus)" "GO:0005634" "IEA:UniProtKB-KW;nucleus" "GO:0006357;GO:0006366" "IEA:GOC;regulation of transcription from RNA polymerase II promoter;transcription from RNA polymerase II promoter" "GO:0003707;GO:0003708;GO:0008270;GO:0043565" "IEA:InterPro;steroid hormone receptor activity;sequence-specific DNA binding;zinc ion binding;retinoic acid receptor activity" "PF00104;PF00105" "1;zf-C4;Hormone_recep" "" "" "IPR013088;IPR008946;IPR001628;IPR003078;IPR000536;IPR001723" "Nucl_hormone_rcpt_ligand-bd;Retinoic_acid_rcpt;Znf_hrmn_rcpt;Str_hrmn_rcpt;Znf_NHR/GATA;Nucl_hrmn_rcpt_lig-bd_core"
"XLOC_001643" 92.7288444498407 -0.299487488863472 0.0776252025542448 -3.85812183426109 0.00011426169036591 0.00659323892527252 "TCONS_00009051" "5215" "525556" "gnl|BL_ORD_ID|525556" "I3KVD7_ORENI" "698" "1799" "0" "873" "2180" "5" "402" "3" "0" "370" "40" "437" "Uncharacterized protein;" "Oreochromis niloticus (Nile tilapia) (Tilapia nilotica)" "GO:0005634" "IEA:UniProtKB-KW;nucleus" "GO:0006357;GO:0006366" "IEA:GOC;regulation of transcription from RNA polymerase II promoter;transcription from RNA polymerase II promoter" "GO:0003707;GO:0003708;GO:0008270;GO:0043565" "IEA:InterPro;steroid hormone receptor activity;sequence-specific DNA binding;zinc ion binding;retinoic acid receptor activity" "PF00104;PF00105" "1;zf-C4;Hormone_recep" "" "" "IPR013088;IPR008946;IPR001628;IPR003078;IPR000536;IPR001723" "Nucl_hormone_rcpt_ligand-bd;Retinoic_acid_rcpt;Znf_hrmn_rcpt;Str_hrmn_rcpt;Znf_NHR/GATA;Nucl_hrmn_rcpt_lig-bd_core"
"XLOC_001643" 92.7288444498407 -0.299487488863472 0.0776252025542448 -3.85812183426109 0.00011426169036591 0.00659323892527252 "TCONS_00009052" "3872" "801268" "gnl|BL_ORD_ID|801268" "Q9DGJ6_SALSA" "512" "1318" "1.97511e-169" "176" "925" "30" "279" "2" "0" "247" "0" "250" "Retinoic acid receptor alpha;" "Salmo salar (Atlantic salmon)" "GO:0005634" "IEA:UniProtKB-KW;nucleus" "GO:0006357;GO:0006366" "IEA:GOC;regulation of transcription from RNA polymerase II promoter;transcription from RNA polymerase II promoter" "GO:0003707;GO:0003677;GO:0003708" "IEA:InterPro;steroid hormone receptor activity;DNA binding;retinoic acid receptor activity" "PF00104" "1;Hormone_recep" "" "" "IPR008946;IPR003078;IPR000536;IPR001723" "Nucl_hormone_rcpt_ligand-bd;Retinoic_acid_rcpt;Str_hrmn_rcpt;Nucl_hrmn_rcpt_lig-bd_core"
"XLOC_001643" 92.7288444498407 -0.299487488863472 0.0776252025542448 -3.85812183426109 0.00011426169036591 0.00659323892527252 "TCONS_00009053" "3083" "419313" "gnl|BL_ORD_ID|419313" "H2UYD6_TAKRU" "83" "204" "3.99763e-15" "23" "151" "336" "378" "2" "0" "41" "0" "43" "Retinoic acid receptor alpha;" "Takifugu rubripes (Japanese pufferfish) (Fugu rubripes)" "GO:0005634" "IEA:UniProtKB-KW;nucleus" "GO:0006357;GO:0006366" "IEA:GOC;regulation of transcription from RNA polymerase II promoter;transcription from RNA polymerase II promoter" "GO:0003707;GO:0003708;GO:0008270;GO:0043565" "IEA:InterPro;steroid hormone receptor activity;sequence-specific DNA binding;zinc ion binding;retinoic acid receptor activity" "PF00104;PF00105" "1;zf-C4;Hormone_recep" "" "" "IPR013088;IPR008946;IPR001628;IPR003078;IPR000536;IPR001723" "Nucl_hormone_rcpt_ligand-bd;Retinoic_acid_rcpt;Znf_hrmn_rcpt;Str_hrmn_rcpt;Znf_NHR/GATA;Nucl_hrmn_rcpt_lig-bd_core"
"XLOC_001643" 92.7288444498407 -0.299487488863472 0.0776252025542448 -3.85812183426109 0.00011426169036591 0.00659323892527252 "TCONS_00009054" "3172" "419313" "gnl|BL_ORD_ID|419313" "H2UYD6_TAKRU" "79" "193" "1.19228e-13" "548" "661" "341" "378" "2" "0" "38" "0" "38" "Retinoic acid receptor alpha;" "Takifugu rubripes (Japanese pufferfish) (Fugu rubripes)" "GO:0005634" "IEA:UniProtKB-KW;nucleus" "GO:0006357;GO:0006366" "IEA:GOC;regulation of transcription from RNA polymerase II promoter;transcription from RNA polymerase II promoter" "GO:0003707;GO:0003708;GO:0008270;GO:0043565" "IEA:InterPro;steroid hormone receptor activity;sequence-specific DNA binding;zinc ion binding;retinoic acid receptor activity" "PF00104;PF00105" "1;zf-C4;Hormone_recep" "" "" "IPR013088;IPR008946;IPR001628;IPR003078;IPR000536;IPR001723" "Nucl_hormone_rcpt_ligand-bd;Retinoic_acid_rcpt;Znf_hrmn_rcpt;Str_hrmn_rcpt;Znf_NHR/GATA;Nucl_hrmn_rcpt_lig-bd_core"
"XLOC_001746" 4.80366275086808 -0.628334350871985 0.187150005541355 -3.35738355472899 0.000786838785634282 0.0289155150526033 "TCONS_00009904" "434" "263894" "gnl|BL_ORD_ID|263894" "G1KT67_ANOCA" "53" "125" "3.79624e-07" "191" "337" "356" "402" "2" "0" "26" "2" "49" "Uncharacterized protein;" "Anolis carolinensis (Green anole) (American chameleon)" "" "" "" "" "" "" "" "" "" "" "IPR026104" "ZNF_C2HC_dom_1C"
"XLOC_001852" 209.120862023012 0.214761363571572 0.0582933029914691 3.68415156717061 0.000229465676882641 0.011381497573379 "TCONS_00010703" "3336" "66076" "gnl|BL_ORD_ID|66076" "B5DGE2_SALSA" "549" "1413" "0" "971" "2230" "144" "550" "2" "0" "306" "17" "422" "Calcium binding and coiled-coil domain 2-like;Calcium binding and coiled-coil domain 2-like;Calcium-binding and coiled-coil domain-containing protein 2;" "Salmo salar (Atlantic salmon)" "" "" "" "" "" "" "PF07888" "1;CALCOCO1" "" "" "IPR012852" "CoCoA"
"XLOC_001852" 209.120862023012 0.214761363571572 0.0582933029914691 3.68415156717061 0.000229465676882641 0.011381497573379 "TCONS_00010704" "2297" "66076" "gnl|BL_ORD_ID|66076" "B5DGE2_SALSA" "391" "1002" "2.90779e-124" "1" "900" "264" "550" "1" "0" "216" "17" "302" "Calcium binding and coiled-coil domain 2-like;Calcium binding and coiled-coil domain 2-like;Calcium-binding and coiled-coil domain-containing protein 2;" "Salmo salar (Atlantic salmon)" "" "" "" "" "" "" "PF07888" "1;CALCOCO1" "" "" "IPR012852" "CoCoA"
"XLOC_001852" 209.120862023012 0.214761363571572 0.0582933029914691 3.68415156717061 0.000229465676882641 0.011381497573379 "TCONS_00010705" "2296" "66076" "gnl|BL_ORD_ID|66076" "B5DGE2_SALSA" "389" "998" "1.4105e-123" "6" "899" "266" "550" "3" "0" "215" "17" "300" "Calcium binding and coiled-coil domain 2-like;Calcium binding and coiled-coil domain 2-like;Calcium-binding and coiled-coil domain-containing protein 2;" "Salmo salar (Atlantic salmon)" "" "" "" "" "" "" "PF07888" "1;CALCOCO1" "" "" "IPR012852" "CoCoA"
"XLOC_001852" 209.120862023012 0.214761363571572 0.0582933029914691 3.68415156717061 0.000229465676882641 0.011381497573379 "TCONS_00010706" "2733" "66076" "gnl|BL_ORD_ID|66076" "B5DGE2_SALSA" "458" "1177" "2.27637e-148" "314" "1336" "223" "550" "2" "0" "252" "17" "343" "Calcium binding and coiled-coil domain 2-like;Calcium binding and coiled-coil domain 2-like;Calcium-binding and coiled-coil domain-containing protein 2;" "Salmo salar (Atlantic salmon)" "" "" "" "" "" "" "PF07888" "1;CALCOCO1" "" "" "IPR012852" "CoCoA"
"XLOC_001852" 209.120862023012 0.214761363571572 0.0582933029914691 3.68415156717061 0.000229465676882641 0.011381497573379 "TCONS_00010707" "3244" "66076" "gnl|BL_ORD_ID|66076" "B5DGE2_SALSA" "829" "2141" "0" "159" "1847" "1" "550" "3" "0" "431" "17" "565" "Calcium binding and coiled-coil domain 2-like;Calcium binding and coiled-coil domain 2-like;Calcium-binding and coiled-coil domain-containing protein 2;" "Salmo salar (Atlantic salmon)" "" "" "" "" "" "" "PF07888" "1;CALCOCO1" "" "" "IPR012852" "CoCoA"
"XLOC_001852" 209.120862023012 0.214761363571572 0.0582933029914691 3.68415156717061 0.000229465676882641 0.011381497573379 "TCONS_00010708" "3493" "66076" "gnl|BL_ORD_ID|66076" "B5DGE2_SALSA" "549" "1413" "1.22349e-180" "837" "2096" "144" "550" "3" "0" "306" "17" "422" "Calcium binding and coiled-coil domain 2-like;Calcium binding and coiled-coil domain 2-like;Calcium-binding and coiled-coil domain-containing protein 2;" "Salmo salar (Atlantic salmon)" "" "" "" "" "" "" "PF07888" "1;CALCOCO1" "" "" "IPR012852" "CoCoA"
"XLOC_001852" 209.120862023012 0.214761363571572 0.0582933029914691 3.68415156717061 0.000229465676882641 0.011381497573379 "TCONS_00010709" "3491" "66076" "gnl|BL_ORD_ID|66076" "B5DGE2_SALSA" "538" "1384" "2.3906e-176" "847" "2094" "144" "550" "1" "0" "296" "13" "418" "Calcium binding and coiled-coil domain 2-like;Calcium binding and coiled-coil domain 2-like;Calcium-binding and coiled-coil domain-containing protein 2;" "Salmo salar (Atlantic salmon)" "" "" "" "" "" "" "PF07888" "1;CALCOCO1" "" "" "IPR012852" "CoCoA"
"XLOC_001852" 209.120862023012 0.214761363571572 0.0582933029914691 3.68415156717061 0.000229465676882641 0.011381497573379 "TCONS_00010710" "3355" "66076" "gnl|BL_ORD_ID|66076" "B5DGE2_SALSA" "449" "1154" "6.80124e-143" "879" "1958" "172" "550" "3" "0" "258" "49" "394" "Calcium binding and coiled-coil domain 2-like;Calcium binding and coiled-coil domain 2-like;Calcium-binding and coiled-coil domain-containing protein 2;" "Salmo salar (Atlantic salmon)" "" "" "" "" "" "" "PF07888" "1;CALCOCO1" "" "" "IPR012852" "CoCoA"
"XLOC_001852" 209.120862023012 0.214761363571572 0.0582933029914691 3.68415156717061 0.000229465676882641 0.011381497573379 "TCONS_00010711" "3503" "66076" "gnl|BL_ORD_ID|66076" "B5DGE2_SALSA" "548" "1410" "4.14545e-180" "850" "2106" "145" "550" "1" "0" "305" "17" "421" "Calcium binding and coiled-coil domain 2-like;Calcium binding and coiled-coil domain 2-like;Calcium-binding and coiled-coil domain-containing protein 2;" "Salmo salar (Atlantic salmon)" "" "" "" "" "" "" "PF07888" "1;CALCOCO1" "" "" "IPR012852" "CoCoA"
"XLOC_001852" 209.120862023012 0.214761363571572 0.0582933029914691 3.68415156717061 0.000229465676882641 0.011381497573379 "TCONS_00010712" "2874" "66076" "gnl|BL_ORD_ID|66076" "B5DGE2_SALSA" "549" "1413" "0" "971" "2230" "144" "550" "2" "0" "306" "17" "422" "Calcium binding and coiled-coil domain 2-like;Calcium binding and coiled-coil domain 2-like;Calcium-binding and coiled-coil domain-containing protein 2;" "Salmo salar (Atlantic salmon)" "" "" "" "" "" "" "PF07888" "1;CALCOCO1" "" "" "IPR012852" "CoCoA"
"XLOC_001852" 209.120862023012 0.214761363571572 0.0582933029914691 3.68415156717061 0.000229465676882641 0.011381497573379 "TCONS_00010713" "3627" "66076" "gnl|BL_ORD_ID|66076" "B5DGE2_SALSA" "549" "1413" "4.38957e-180" "971" "2230" "144" "550" "2" "0" "306" "17" "422" "Calcium binding and coiled-coil domain 2-like;Calcium binding and coiled-coil domain 2-like;Calcium-binding and coiled-coil domain-containing protein 2;" "Salmo salar (Atlantic salmon)" "" "" "" "" "" "" "PF07888" "1;CALCOCO1" "" "" "IPR012852" "CoCoA"
"XLOC_001852" 209.120862023012 0.214761363571572 0.0582933029914691 3.68415156717061 0.000229465676882641 0.011381497573379 "TCONS_00010714" "1135" "66076" "gnl|BL_ORD_ID|66076" "B5DGE2_SALSA" "394" "1010" "1.17249e-130" "195" "1016" "1" "277" "3" "0" "193" "5" "278" "Calcium binding and coiled-coil domain 2-like;Calcium binding and coiled-coil domain 2-like;Calcium-binding and coiled-coil domain-containing protein 2;" "Salmo salar (Atlantic salmon)" "" "" "" "" "" "" "PF07888" "1;CALCOCO1" "" "" "IPR012852" "CoCoA"
"XLOC_001872" 113.829987347427 -0.491360488039027 0.0784902824377198 -6.26014422140613 3.84621599826802e-10 1.17977614936347e-07 "TCONS_00010794" "1461" "72377" "gnl|BL_ORD_ID|72377" "B5X5K7_SALSA" "405" "1040" "1.38414e-138" "280" "882" "1" "201" "1" "0" "197" "0" "201" "ADP-ribosylation factor-like protein 4D;" "Salmo salar (Atlantic salmon)" "GO:0005622" "IEA:InterPro;intracellular" "GO:0007264" "IEA:InterPro;small GTPase mediated signal transduction" "GO:0005525" "IEA:UniProtKB-KW;GTP binding" "PF00025" "1;Arf" "" "" "IPR024156;IPR001806;IPR005225;IPR027417;IPR006689" "Small_GTPase_ARF/SAR;Small_GTPase;Small_GTP-bd_dom;P-loop_NTPase;Small_GTPase_ARF"
"XLOC_002127" 23.7093517735706 -0.492802191395652 0.11838384307242 -4.16274872149727 3.14439336771151e-05 0.0023595095983291 "TCONS_00011431" "1441" "74266" "gnl|BL_ORD_ID|74266" "B5XC17_SALSA" "551" "1418" "0" "350" "1282" "1" "304" "2" "0" "281" "7" "311" "C3orf54;" "Salmo salar (Atlantic salmon)" "" "" "" "" "" "" "" "" "" "" "" ""
"XLOC_002189" 19.4952023927592 -0.595051516694498 0.182042775249293 -3.26874557850276 0.00108025388443581 0.036638523599371 "TCONS_00011806" "6672" "396004" "gnl|BL_ORD_ID|396004" "H2T1E4_TAKRU" "596" "1534" "0" "1" "957" "316" "634" "1" "0" "289" "0" "319" "Uncharacterized protein;" "Takifugu rubripes (Japanese pufferfish) (Fugu rubripes)" "GO:0005871" "IEA:InterPro;kinesin complex" "GO:0007018;GO:0008152" "IEA:InterPro;IEA:GOC;microtubule-based movement;metabolic process" "GO:0003777" "IEA:InterPro;microtubule motor activity" "PF00400" "6;WD40" "" "" "IPR009053;IPR017986;IPR019775;IPR001680;IPR015943;IPR027640;IPR020472" "Kinesin-like_fam;WD40_repeat;G-protein_beta_WD-40_rep;WD40_repeat_dom;WD40_repeat_CS;Prefoldin;WD40/YVTN_repeat-like_dom"
"XLOC_002401" 373.274006432353 -0.561546786132444 0.107760113887236 -5.21108196600524 1.8774247636578e-07 2.93079415783866e-05 "TCONS_00012437" "5982" "391255" "gnl|BL_ORD_ID|391255" "H2SMS5_TAKRU" "679" "1751" "0" "993" "2513" "303" "794" "3" "0" "375" "55" "527" "Uncharacterized protein;" "Takifugu rubripes (Japanese pufferfish) (Fugu rubripes)" "" "" "" "" "" "" "PF14638;PF14636;PF14637" "1;FNIP_M;FNIP_C;FNIP_N" "" "" "IPR028085;IPR028084;IPR028086;IPR026156" "FNIP_fam;FNIP_mid_dom;FNIP_C_dom;FNIP_N_dom"
"XLOC_002401" 373.274006432353 -0.561546786132444 0.107760113887236 -5.21108196600524 1.8774247636578e-07 2.93079415783866e-05 "TCONS_00012438" "5987" "391255" "gnl|BL_ORD_ID|391255" "H2SMS5_TAKRU" "631" "1626" "0" "1055" "2512" "324" "794" "2" "0" "354" "55" "506" "Uncharacterized protein;" "Takifugu rubripes (Japanese pufferfish) (Fugu rubripes)" "" "" "" "" "" "" "PF14638;PF14636;PF14637" "1;FNIP_M;FNIP_C;FNIP_N" "" "" "IPR028085;IPR028084;IPR028086;IPR026156" "FNIP_fam;FNIP_mid_dom;FNIP_C_dom;FNIP_N_dom"
"XLOC_002401" 373.274006432353 -0.561546786132444 0.107760113887236 -5.21108196600524 1.8774247636578e-07 2.93079415783866e-05 "TCONS_00012439" "5977" "391255" "gnl|BL_ORD_ID|391255" "H2SMS5_TAKRU" "1100" "2843" "0" "109" "2508" "8" "794" "1" "0" "623" "57" "822" "Uncharacterized protein;" "Takifugu rubripes (Japanese pufferfish) (Fugu rubripes)" "" "" "" "" "" "" "PF14638;PF14636;PF14637" "1;FNIP_M;FNIP_C;FNIP_N" "" "" "IPR028085;IPR028084;IPR028086;IPR026156" "FNIP_fam;FNIP_mid_dom;FNIP_C_dom;FNIP_N_dom"
"XLOC_002401" 373.274006432353 -0.561546786132444 0.107760113887236 -5.21108196600524 1.8774247636578e-07 2.93079415783866e-05 "TCONS_00012440" "5893" "391255" "gnl|BL_ORD_ID|391255" "H2SMS5_TAKRU" "1032" "2666" "0" "109" "2424" "8" "794" "1" "0" "596" "85" "822" "Uncharacterized protein;" "Takifugu rubripes (Japanese pufferfish) (Fugu rubripes)" "" "" "" "" "" "" "PF14638;PF14636;PF14637" "1;FNIP_M;FNIP_C;FNIP_N" "" "" "IPR028085;IPR028084;IPR028086;IPR026156" "FNIP_fam;FNIP_mid_dom;FNIP_C_dom;FNIP_N_dom"
"XLOC_002401" 373.274006432353 -0.561546786132444 0.107760113887236 -5.21108196600524 1.8774247636578e-07 2.93079415783866e-05 "TCONS_00012441" "5661" "391255" "gnl|BL_ORD_ID|391255" "H2SMS5_TAKRU" "1032" "2666" "0" "109" "2424" "8" "794" "1" "0" "596" "85" "822" "Uncharacterized protein;" "Takifugu rubripes (Japanese pufferfish) (Fugu rubripes)" "" "" "" "" "" "" "PF14638;PF14636;PF14637" "1;FNIP_M;FNIP_C;FNIP_N" "" "" "IPR028085;IPR028084;IPR028086;IPR026156" "FNIP_fam;FNIP_mid_dom;FNIP_C_dom;FNIP_N_dom"
"XLOC_002401" 373.274006432353 -0.561546786132444 0.107760113887236 -5.21108196600524 1.8774247636578e-07 2.93079415783866e-05 "TCONS_00012442" "5941" "391255" "gnl|BL_ORD_ID|391255" "H2SMS5_TAKRU" "1097" "2836" "0" "76" "2472" "8" "794" "1" "0" "624" "58" "822" "Uncharacterized protein;" "Takifugu rubripes (Japanese pufferfish) (Fugu rubripes)" "" "" "" "" "" "" "PF14638;PF14636;PF14637" "1;FNIP_M;FNIP_C;FNIP_N" "" "" "IPR028085;IPR028084;IPR028086;IPR026156" "FNIP_fam;FNIP_mid_dom;FNIP_C_dom;FNIP_N_dom"
"XLOC_002401" 373.274006432353 -0.561546786132444 0.107760113887236 -5.21108196600524 1.8774247636578e-07 2.93079415783866e-05 "TCONS_00012443" "5852" "391255" "gnl|BL_ORD_ID|391255" "H2SMS5_TAKRU" "1029" "2659" "0" "71" "2383" "8" "794" "2" "0" "597" "86" "822" "Uncharacterized protein;" "Takifugu rubripes (Japanese pufferfish) (Fugu rubripes)" "" "" "" "" "" "" "PF14638;PF14636;PF14637" "1;FNIP_M;FNIP_C;FNIP_N" "" "" "IPR028085;IPR028084;IPR028086;IPR026156" "FNIP_fam;FNIP_mid_dom;FNIP_C_dom;FNIP_N_dom"
"XLOC_002401" 373.274006432353 -0.561546786132444 0.107760113887236 -5.21108196600524 1.8774247636578e-07 2.93079415783866e-05 "TCONS_00012444" "5584" "522218" "gnl|BL_ORD_ID|522218" "I3KKU3_ORENI" "909" "2349" "0" "43" "2115" "48" "721" "1" "0" "522" "89" "727" "Uncharacterized protein;" "Oreochromis niloticus (Nile tilapia) (Tilapia nilotica)" "" "" "" "" "" "" "PF14638;PF14636;PF14637" "1;FNIP_M;FNIP_C;FNIP_N" "" "" "IPR028085;IPR028084;IPR028086;IPR026156" "FNIP_fam;FNIP_mid_dom;FNIP_C_dom;FNIP_N_dom"
"XLOC_002401" 373.274006432353 -0.561546786132444 0.107760113887236 -5.21108196600524 1.8774247636578e-07 2.93079415783866e-05 "TCONS_00012445" "5433" "522218" "gnl|BL_ORD_ID|522218" "I3KKU3_ORENI" "752" "1939" "0" "47" "1411" "2" "482" "2" "0" "407" "30" "483" "Uncharacterized protein;" "Oreochromis niloticus (Nile tilapia) (Tilapia nilotica)" "" "" "" "" "" "" "PF14638;PF14636;PF14637" "1;FNIP_M;FNIP_C;FNIP_N" "" "" "IPR028085;IPR028084;IPR028086;IPR026156" "FNIP_fam;FNIP_mid_dom;FNIP_C_dom;FNIP_N_dom"
"XLOC_002401" 373.274006432353 -0.561546786132444 0.107760113887236 -5.21108196600524 1.8774247636578e-07 2.93079415783866e-05 "TCONS_00012446" "5803" "522218" "gnl|BL_ORD_ID|522218" "I3KKU3_ORENI" "1048" "2709" "0" "36" "2333" "2" "721" "3" "0" "584" "62" "774" "Uncharacterized protein;" "Oreochromis niloticus (Nile tilapia) (Tilapia nilotica)" "" "" "" "" "" "" "PF14638;PF14636;PF14637" "1;FNIP_M;FNIP_C;FNIP_N" "" "" "IPR028085;IPR028084;IPR028086;IPR026156" "FNIP_fam;FNIP_mid_dom;FNIP_C_dom;FNIP_N_dom"
"XLOC_002401" 373.274006432353 -0.561546786132444 0.107760113887236 -5.21108196600524 1.8774247636578e-07 2.93079415783866e-05 "TCONS_00012447" "5800" "522218" "gnl|BL_ORD_ID|522218" "I3KKU3_ORENI" "1050" "2714" "0" "31" "2331" "2" "721" "1" "0" "584" "63" "775" "Uncharacterized protein;" "Oreochromis niloticus (Nile tilapia) (Tilapia nilotica)" "" "" "" "" "" "" "PF14638;PF14636;PF14637" "1;FNIP_M;FNIP_C;FNIP_N" "" "" "IPR028085;IPR028084;IPR028086;IPR026156" "FNIP_fam;FNIP_mid_dom;FNIP_C_dom;FNIP_N_dom"
"XLOC_002401" 373.274006432353 -0.561546786132444 0.107760113887236 -5.21108196600524 1.8774247636578e-07 2.93079415783866e-05 "TCONS_00012448" "5457" "391256" "gnl|BL_ORD_ID|391256" "H2SMS6_TAKRU" "874" "2257" "0" "54" "1988" "122" "762" "3" "0" "495" "58" "672" "Uncharacterized protein;" "Takifugu rubripes (Japanese pufferfish) (Fugu rubripes)" "" "" "" "" "" "" "PF14638;PF14636;PF14637" "1;FNIP_M;FNIP_C;FNIP_N" "" "" "IPR028085;IPR028084;IPR028086;IPR026156" "FNIP_fam;FNIP_mid_dom;FNIP_C_dom;FNIP_N_dom"
"XLOC_002401" 373.274006432353 -0.561546786132444 0.107760113887236 -5.21108196600524 1.8774247636578e-07 2.93079415783866e-05 "TCONS_00012450" "3108" "522218" "gnl|BL_ORD_ID|522218" "I3KKU3_ORENI" "468" "1202" "3.55208e-144" "12" "1106" "796" "1115" "3" "0" "259" "51" "368" "Uncharacterized protein;" "Oreochromis niloticus (Nile tilapia) (Tilapia nilotica)" "" "" "" "" "" "" "PF14638;PF14636;PF14637" "1;FNIP_M;FNIP_C;FNIP_N" "" "" "IPR028085;IPR028084;IPR028086;IPR026156" "FNIP_fam;FNIP_mid_dom;FNIP_C_dom;FNIP_N_dom"
"XLOC_002406" 147.495830594716 0.404606485679404 0.124069715818847 3.26112204746374 0.00110972264003897 0.0374563525838635 "TCONS_00012485" "9660" "522268" "gnl|BL_ORD_ID|522268" "I3KKZ3_ORENI" "1059" "2736" "0" "88" "2793" "1" "929" "1" "0" "631" "103" "967" "Uncharacterized protein;" "Oreochromis niloticus (Nile tilapia) (Tilapia nilotica)" "" "" "" "" "GO:0008270" "IEA:InterPro;zinc ion binding" "PF10513" "1;EPL1" "" "" "IPR019786;IPR013083;IPR001965;IPR011011;IPR019787;IPR019542" "Znf_FYVE_PHD;Znf_PHD;Zinc_finger_PHD-type_CS;Enhancer_polycomb-like_N;Znf_RING/FYVE/PHD;Znf_PHD-finger"
"XLOC_002406" 147.495830594716 0.404606485679404 0.124069715818847 3.26112204746374 0.00110972264003897 0.0374563525838635 "TCONS_00012486" "9792" "522268" "gnl|BL_ORD_ID|522268" "I3KKZ3_ORENI" "1144" "2959" "0" "88" "2925" "1" "929" "1" "0" "664" "59" "967" "Uncharacterized protein;" "Oreochromis niloticus (Nile tilapia) (Tilapia nilotica)" "" "" "" "" "GO:0008270" "IEA:InterPro;zinc ion binding" "PF10513" "1;EPL1" "" "" "IPR019786;IPR013083;IPR001965;IPR011011;IPR019787;IPR019542" "Znf_FYVE_PHD;Znf_PHD;Zinc_finger_PHD-type_CS;Enhancer_polycomb-like_N;Znf_RING/FYVE/PHD;Znf_PHD-finger"
"XLOC_002406" 147.495830594716 0.404606485679404 0.124069715818847 3.26112204746374 0.00110972264003897 0.0374563525838635 "TCONS_00012487" "9745" "522268" "gnl|BL_ORD_ID|522268" "I3KKZ3_ORENI" "1140" "2947" "0" "38" "2878" "1" "929" "2" "0" "664" "60" "968" "Uncharacterized protein;" "Oreochromis niloticus (Nile tilapia) (Tilapia nilotica)" "" "" "" "" "GO:0008270" "IEA:InterPro;zinc ion binding" "PF10513" "1;EPL1" "" "" "IPR019786;IPR013083;IPR001965;IPR011011;IPR019787;IPR019542" "Znf_FYVE_PHD;Znf_PHD;Zinc_finger_PHD-type_CS;Enhancer_polycomb-like_N;Znf_RING/FYVE/PHD;Znf_PHD-finger"
"XLOC_002406" 147.495830594716 0.404606485679404 0.124069715818847 3.26112204746374 0.00110972264003897 0.0374563525838635 "TCONS_00012488" "9790" "522268" "gnl|BL_ORD_ID|522268" "I3KKZ3_ORENI" "1139" "2946" "0" "83" "2923" "1" "929" "2" "0" "664" "60" "968" "Uncharacterized protein;" "Oreochromis niloticus (Nile tilapia) (Tilapia nilotica)" "" "" "" "" "GO:0008270" "IEA:InterPro;zinc ion binding" "PF10513" "1;EPL1" "" "" "IPR019786;IPR013083;IPR001965;IPR011011;IPR019787;IPR019542" "Znf_FYVE_PHD;Znf_PHD;Zinc_finger_PHD-type_CS;Enhancer_polycomb-like_N;Znf_RING/FYVE/PHD;Znf_PHD-finger"
"XLOC_002406" 147.495830594716 0.404606485679404 0.124069715818847 3.26112204746374 0.00110972264003897 0.0374563525838635 "TCONS_00012489" "9790" "522268" "gnl|BL_ORD_ID|522268" "I3KKZ3_ORENI" "1140" "2947" "0" "83" "2923" "1" "929" "2" "0" "664" "60" "968" "Uncharacterized protein;" "Oreochromis niloticus (Nile tilapia) (Tilapia nilotica)" "" "" "" "" "GO:0008270" "IEA:InterPro;zinc ion binding" "PF10513" "1;EPL1" "" "" "IPR019786;IPR013083;IPR001965;IPR011011;IPR019787;IPR019542" "Znf_FYVE_PHD;Znf_PHD;Zinc_finger_PHD-type_CS;Enhancer_polycomb-like_N;Znf_RING/FYVE/PHD;Znf_PHD-finger"
"XLOC_002406" 147.495830594716 0.404606485679404 0.124069715818847 3.26112204746374 0.00110972264003897 0.0374563525838635 "TCONS_00012490" "9833" "522268" "gnl|BL_ORD_ID|522268" "I3KKZ3_ORENI" "1144" "2959" "0" "129" "2966" "1" "929" "3" "0" "664" "59" "967" "Uncharacterized protein;" "Oreochromis niloticus (Nile tilapia) (Tilapia nilotica)" "" "" "" "" "GO:0008270" "IEA:InterPro;zinc ion binding" "PF10513" "1;EPL1" "" "" "IPR019786;IPR013083;IPR001965;IPR011011;IPR019787;IPR019542" "Znf_FYVE_PHD;Znf_PHD;Zinc_finger_PHD-type_CS;Enhancer_polycomb-like_N;Znf_RING/FYVE/PHD;Znf_PHD-finger"
"XLOC_002406" 147.495830594716 0.404606485679404 0.124069715818847 3.26112204746374 0.00110972264003897 0.0374563525838635 "TCONS_00012491" "9806" "522268" "gnl|BL_ORD_ID|522268" "I3KKZ3_ORENI" "1144" "2957" "0" "102" "2939" "1" "929" "3" "0" "664" "59" "967" "Uncharacterized protein;" "Oreochromis niloticus (Nile tilapia) (Tilapia nilotica)" "" "" "" "" "GO:0008270" "IEA:InterPro;zinc ion binding" "PF10513" "1;EPL1" "" "" "IPR019786;IPR013083;IPR001965;IPR011011;IPR019787;IPR019542" "Znf_FYVE_PHD;Znf_PHD;Zinc_finger_PHD-type_CS;Enhancer_polycomb-like_N;Znf_RING/FYVE/PHD;Znf_PHD-finger"
"XLOC_002406" 147.495830594716 0.404606485679404 0.124069715818847 3.26112204746374 0.00110972264003897 0.0374563525838635 "TCONS_00012492" "9807" "522268" "gnl|BL_ORD_ID|522268" "I3KKZ3_ORENI" "819" "2114" "0" "808" "2940" "225" "929" "1" "0" "477" "42" "729" "Uncharacterized protein;" "Oreochromis niloticus (Nile tilapia) (Tilapia nilotica)" "" "" "" "" "GO:0008270" "IEA:InterPro;zinc ion binding" "PF10513" "1;EPL1" "" "" "IPR019786;IPR013083;IPR001965;IPR011011;IPR019787;IPR019542" "Znf_FYVE_PHD;Znf_PHD;Zinc_finger_PHD-type_CS;Enhancer_polycomb-like_N;Znf_RING/FYVE/PHD;Znf_PHD-finger"
"XLOC_002406" 147.495830594716 0.404606485679404 0.124069715818847 3.26112204746374 0.00110972264003897 0.0374563525838635 "TCONS_00012493" "9809" "522268" "gnl|BL_ORD_ID|522268" "I3KKZ3_ORENI" "1140" "2947" "0" "102" "2942" "1" "929" "3" "0" "664" "60" "968" "Uncharacterized protein;" "Oreochromis niloticus (Nile tilapia) (Tilapia nilotica)" "" "" "" "" "GO:0008270" "IEA:InterPro;zinc ion binding" "PF10513" "1;EPL1" "" "" "IPR019786;IPR013083;IPR001965;IPR011011;IPR019787;IPR019542" "Znf_FYVE_PHD;Znf_PHD;Zinc_finger_PHD-type_CS;Enhancer_polycomb-like_N;Znf_RING/FYVE/PHD;Znf_PHD-finger"
"XLOC_002406" 147.495830594716 0.404606485679404 0.124069715818847 3.26112204746374 0.00110972264003897 0.0374563525838635 "TCONS_00012494" "10110" "522268" "gnl|BL_ORD_ID|522268" "I3KKZ3_ORENI" "1145" "2960" "0" "406" "3243" "1" "929" "1" "0" "664" "59" "967" "Uncharacterized protein;" "Oreochromis niloticus (Nile tilapia) (Tilapia nilotica)" "" "" "" "" "GO:0008270" "IEA:InterPro;zinc ion binding" "PF10513" "1;EPL1" "" "" "IPR019786;IPR013083;IPR001965;IPR011011;IPR019787;IPR019542" "Znf_FYVE_PHD;Znf_PHD;Zinc_finger_PHD-type_CS;Enhancer_polycomb-like_N;Znf_RING/FYVE/PHD;Znf_PHD-finger"
"XLOC_002406" 147.495830594716 0.404606485679404 0.124069715818847 3.26112204746374 0.00110972264003897 0.0374563525838635 "TCONS_00012495" "9433" "522268" "gnl|BL_ORD_ID|522268" "I3KKZ3_ORENI" "991" "2561" "0" "152" "2566" "131" "929" "2" "0" "559" "42" "823" "Uncharacterized protein;" "Oreochromis niloticus (Nile tilapia) (Tilapia nilotica)" "" "" "" "" "GO:0008270" "IEA:InterPro;zinc ion binding" "PF10513" "1;EPL1" "" "" "IPR019786;IPR013083;IPR001965;IPR011011;IPR019787;IPR019542" "Znf_FYVE_PHD;Znf_PHD;Zinc_finger_PHD-type_CS;Enhancer_polycomb-like_N;Znf_RING/FYVE/PHD;Znf_PHD-finger"
"XLOC_002406" 147.495830594716 0.404606485679404 0.124069715818847 3.26112204746374 0.00110972264003897 0.0374563525838635 "TCONS_00012496" "9301" "522268" "gnl|BL_ORD_ID|522268" "I3KKZ3_ORENI" "906" "2339" "0" "152" "2434" "131" "929" "2" "0" "526" "86" "823" "Uncharacterized protein;" "Oreochromis niloticus (Nile tilapia) (Tilapia nilotica)" "" "" "" "" "GO:0008270" "IEA:InterPro;zinc ion binding" "PF10513" "1;EPL1" "" "" "IPR019786;IPR013083;IPR001965;IPR011011;IPR019787;IPR019542" "Znf_FYVE_PHD;Znf_PHD;Zinc_finger_PHD-type_CS;Enhancer_polycomb-like_N;Znf_RING/FYVE/PHD;Znf_PHD-finger"
"XLOC_002406" 147.495830594716 0.404606485679404 0.124069715818847 3.26112204746374 0.00110972264003897 0.0374563525838635 "TCONS_00012497" "9436" "522268" "gnl|BL_ORD_ID|522268" "I3KKZ3_ORENI" "986" "2549" "0" "152" "2569" "131" "929" "2" "0" "559" "43" "824" "Uncharacterized protein;" "Oreochromis niloticus (Nile tilapia) (Tilapia nilotica)" "" "" "" "" "GO:0008270" "IEA:InterPro;zinc ion binding" "PF10513" "1;EPL1" "" "" "IPR019786;IPR013083;IPR001965;IPR011011;IPR019787;IPR019542" "Znf_FYVE_PHD;Znf_PHD;Zinc_finger_PHD-type_CS;Enhancer_polycomb-like_N;Znf_RING/FYVE/PHD;Znf_PHD-finger"
"XLOC_002406" 147.495830594716 0.404606485679404 0.124069715818847 3.26112204746374 0.00110972264003897 0.0374563525838635 "TCONS_00012498" "8196" "522268" "gnl|BL_ORD_ID|522268" "I3KKZ3_ORENI" "412" "1057" "1.00313e-119" "10" "1329" "463" "929" "1" "0" "275" "71" "489" "Uncharacterized protein;" "Oreochromis niloticus (Nile tilapia) (Tilapia nilotica)" "" "" "" "" "GO:0008270" "IEA:InterPro;zinc ion binding" "PF10513" "1;EPL1" "" "" "IPR019786;IPR013083;IPR001965;IPR011011;IPR019787;IPR019542" "Znf_FYVE_PHD;Znf_PHD;Zinc_finger_PHD-type_CS;Enhancer_polycomb-like_N;Znf_RING/FYVE/PHD;Znf_PHD-finger"
"XLOC_002406" 147.495830594716 0.404606485679404 0.124069715818847 3.26112204746374 0.00110972264003897 0.0374563525838635 "TCONS_00012499" "8123" "522268" "gnl|BL_ORD_ID|522268" "I3KKZ3_ORENI" "359" "921" "5.60991e-102" "21" "1256" "535" "929" "3" "0" "244" "27" "417" "Uncharacterized protein;" "Oreochromis niloticus (Nile tilapia) (Tilapia nilotica)" "" "" "" "" "GO:0008270" "IEA:InterPro;zinc ion binding" "PF10513" "1;EPL1" "" "" "IPR019786;IPR013083;IPR001965;IPR011011;IPR019787;IPR019542" "Znf_FYVE_PHD;Znf_PHD;Zinc_finger_PHD-type_CS;Enhancer_polycomb-like_N;Znf_RING/FYVE/PHD;Znf_PHD-finger"
"XLOC_002412" 166.973750362529 0.161778276749755 0.0507339858155299 3.1887555087429 0.00142886671778438 0.0452578001698225 "TCONS_00012529" "3879" "72680" "gnl|BL_ORD_ID|72680" "B5X6J9_SALSA" "367" "942" "2.93358e-126" "432" "968" "1" "179" "3" "0" "176" "0" "179" "CREB/ATF bZIP transcription factor;" "Salmo salar (Atlantic salmon)" "" "" "" "" "GO:0043565;GO:0003700" "IEA:InterPro;sequence-specific DNA binding;sequence-specific DNA binding transcription factor activity" "PF00170" "1;bZIP_1" "" "" "IPR004827" "bZIP"
"XLOC_002412" 166.973750362529 0.161778276749755 0.0507339858155299 3.1887555087429 0.00142886671778438 0.0452578001698225 "TCONS_00012530" "3043" "72680" "gnl|BL_ORD_ID|72680" "B5X6J9_SALSA" "367" "942" "6.75609e-126" "347" "883" "1" "179" "2" "0" "176" "0" "179" "CREB/ATF bZIP transcription factor;" "Salmo salar (Atlantic salmon)" "" "" "" "" "GO:0043565;GO:0003700" "IEA:InterPro;sequence-specific DNA binding;sequence-specific DNA binding transcription factor activity" "PF00170" "1;bZIP_1" "" "" "IPR004827" "bZIP"
"XLOC_002412" 166.973750362529 0.161778276749755 0.0507339858155299 3.1887555087429 0.00142886671778438 0.0452578001698225 "TCONS_00012531" "3567" "72680" "gnl|BL_ORD_ID|72680" "B5X6J9_SALSA" "367" "942" "8.9291e-126" "376" "912" "1" "179" "1" "0" "176" "0" "179" "CREB/ATF bZIP transcription factor;" "Salmo salar (Atlantic salmon)" "" "" "" "" "GO:0043565;GO:0003700" "IEA:InterPro;sequence-specific DNA binding;sequence-specific DNA binding transcription factor activity" "PF00170" "1;bZIP_1" "" "" "IPR004827" "bZIP"
"XLOC_002412" 166.973750362529 0.161778276749755 0.0507339858155299 3.1887555087429 0.00142886671778438 0.0452578001698225 "TCONS_00012532" "3273" "72680" "gnl|BL_ORD_ID|72680" "B5X6J9_SALSA" "367" "942" "2.43787e-126" "376" "912" "1" "179" "1" "0" "176" "0" "179" "CREB/ATF bZIP transcription factor;" "Salmo salar (Atlantic salmon)" "" "" "" "" "GO:0043565;GO:0003700" "IEA:InterPro;sequence-specific DNA binding;sequence-specific DNA binding transcription factor activity" "PF00170" "1;bZIP_1" "" "" "IPR004827" "bZIP"
"XLOC_002412" 166.973750362529 0.161778276749755 0.0507339858155299 3.1887555087429 0.00142886671778438 0.0452578001698225 "TCONS_00012533" "3072" "72680" "gnl|BL_ORD_ID|72680" "B5X6J9_SALSA" "367" "942" "8.27277e-126" "376" "912" "1" "179" "1" "0" "176" "0" "179" "CREB/ATF bZIP transcription factor;" "Salmo salar (Atlantic salmon)" "" "" "" "" "GO:0043565;GO:0003700" "IEA:InterPro;sequence-specific DNA binding;sequence-specific DNA binding transcription factor activity" "PF00170" "1;bZIP_1" "" "" "IPR004827" "bZIP"
"XLOC_002412" 166.973750362529 0.161778276749755 0.0507339858155299 3.1887555087429 0.00142886671778438 0.0452578001698225 "TCONS_00012534" "3333" "72680" "gnl|BL_ORD_ID|72680" "B5X6J9_SALSA" "367" "942" "2.4886e-126" "376" "912" "1" "179" "1" "0" "176" "0" "179" "CREB/ATF bZIP transcription factor;" "Salmo salar (Atlantic salmon)" "" "" "" "" "GO:0043565;GO:0003700" "IEA:InterPro;sequence-specific DNA binding;sequence-specific DNA binding transcription factor activity" "PF00170" "1;bZIP_1" "" "" "IPR004827" "bZIP"
"XLOC_002412" 166.973750362529 0.161778276749755 0.0507339858155299 3.1887555087429 0.00142886671778438 0.0452578001698225 "TCONS_00012535" "3228" "72680" "gnl|BL_ORD_ID|72680" "B5X6J9_SALSA" "367" "942" "8.01522e-126" "472" "1008" "1" "179" "1" "0" "176" "0" "179" "CREB/ATF bZIP transcription factor;" "Salmo salar (Atlantic salmon)" "" "" "" "" "GO:0043565;GO:0003700" "IEA:InterPro;sequence-specific DNA binding;sequence-specific DNA binding transcription factor activity" "PF00170" "1;bZIP_1" "" "" "IPR004827" "bZIP"
"XLOC_002412" 166.973750362529 0.161778276749755 0.0507339858155299 3.1887555087429 0.00142886671778438 0.0452578001698225 "TCONS_00012536" "3768" "72680" "gnl|BL_ORD_ID|72680" "B5X6J9_SALSA" "367" "942" "2.84267e-126" "376" "912" "1" "179" "1" "0" "176" "0" "179" "CREB/ATF bZIP transcription factor;" "Salmo salar (Atlantic salmon)" "" "" "" "" "GO:0043565;GO:0003700" "IEA:InterPro;sequence-specific DNA binding;sequence-specific DNA binding transcription factor activity" "PF00170" "1;bZIP_1" "" "" "IPR004827" "bZIP"
"XLOC_002412" 166.973750362529 0.161778276749755 0.0507339858155299 3.1887555087429 0.00142886671778438 0.0452578001698225 "TCONS_00012537" "3328" "72680" "gnl|BL_ORD_ID|72680" "B5X6J9_SALSA" "367" "942" "2.48353e-126" "376" "912" "1" "179" "1" "0" "176" "0" "179" "CREB/ATF bZIP transcription factor;" "Salmo salar (Atlantic salmon)" "" "" "" "" "GO:0043565;GO:0003700" "IEA:InterPro;sequence-specific DNA binding;sequence-specific DNA binding transcription factor activity" "PF00170" "1;bZIP_1" "" "" "IPR004827" "bZIP"
"XLOC_002412" 166.973750362529 0.161778276749755 0.0507339858155299 3.1887555087429 0.00142886671778438 0.0452578001698225 "TCONS_00012538" "3268" "72680" "gnl|BL_ORD_ID|72680" "B5X6J9_SALSA" "367" "942" "2.00923e-126" "316" "852" "1" "179" "1" "0" "176" "0" "179" "CREB/ATF bZIP transcription factor;" "Salmo salar (Atlantic salmon)" "" "" "" "" "GO:0043565;GO:0003700" "IEA:InterPro;sequence-specific DNA binding;sequence-specific DNA binding transcription factor activity" "PF00170" "1;bZIP_1" "" "" "IPR004827" "bZIP"
"XLOC_002412" 166.973750362529 0.161778276749755 0.0507339858155299 3.1887555087429 0.00142886671778438 0.0452578001698225 "TCONS_00012539" "3708" "72680" "gnl|BL_ORD_ID|72680" "B5X6J9_SALSA" "367" "942" "2.30603e-126" "316" "852" "1" "179" "1" "0" "176" "0" "179" "CREB/ATF bZIP transcription factor;" "Salmo salar (Atlantic salmon)" "" "" "" "" "GO:0043565;GO:0003700" "IEA:InterPro;sequence-specific DNA binding;sequence-specific DNA binding transcription factor activity" "PF00170" "1;bZIP_1" "" "" "IPR004827" "bZIP"
"XLOC_002412" 166.973750362529 0.161778276749755 0.0507339858155299 3.1887555087429 0.00142886671778438 0.0452578001698225 "TCONS_00012540" "3351" "72680" "gnl|BL_ORD_ID|72680" "B5X6J9_SALSA" "540" "1389" "0" "294" "1091" "1" "266" "3" "0" "261" "0" "266" "CREB/ATF bZIP transcription factor;" "Salmo salar (Atlantic salmon)" "" "" "" "" "GO:0043565;GO:0003700" "IEA:InterPro;sequence-specific DNA binding;sequence-specific DNA binding transcription factor activity" "PF00170" "1;bZIP_1" "" "" "IPR004827" "bZIP"
"XLOC_002412" 166.973750362529 0.161778276749755 0.0507339858155299 3.1887555087429 0.00142886671778438 0.0452578001698225 "TCONS_00012541" "3150" "72680" "gnl|BL_ORD_ID|72680" "B5X6J9_SALSA" "537" "1383" "0" "294" "1091" "1" "266" "3" "0" "260" "0" "266" "CREB/ATF bZIP transcription factor;" "Salmo salar (Atlantic salmon)" "" "" "" "" "GO:0043565;GO:0003700" "IEA:InterPro;sequence-specific DNA binding;sequence-specific DNA binding transcription factor activity" "PF00170" "1;bZIP_1" "" "" "IPR004827" "bZIP"
"XLOC_002412" 166.973750362529 0.161778276749755 0.0507339858155299 3.1887555087429 0.00142886671778438 0.0452578001698225 "TCONS_00012542" "3191" "72680" "gnl|BL_ORD_ID|72680" "B5X6J9_SALSA" "367" "942" "1.95476e-126" "294" "830" "1" "179" "3" "0" "176" "0" "179" "CREB/ATF bZIP transcription factor;" "Salmo salar (Atlantic salmon)" "" "" "" "" "GO:0043565;GO:0003700" "IEA:InterPro;sequence-specific DNA binding;sequence-specific DNA binding transcription factor activity" "PF00170" "1;bZIP_1" "" "" "IPR004827" "bZIP"
"XLOC_002412" 166.973750362529 0.161778276749755 0.0507339858155299 3.1887555087429 0.00142886671778438 0.0452578001698225 "TCONS_00012543" "3485" "72680" "gnl|BL_ORD_ID|72680" "B5X6J9_SALSA" "367" "942" "7.21441e-126" "294" "830" "1" "179" "3" "0" "176" "0" "179" "CREB/ATF bZIP transcription factor;" "Salmo salar (Atlantic salmon)" "" "" "" "" "GO:0043565;GO:0003700" "IEA:InterPro;sequence-specific DNA binding;sequence-specific DNA binding transcription factor activity" "PF00170" "1;bZIP_1" "" "" "IPR004827" "bZIP"
"XLOC_002412" 166.973750362529 0.161778276749755 0.0507339858155299 3.1887555087429 0.00142886671778438 0.0452578001698225 "TCONS_00012544" "3027" "72680" "gnl|BL_ORD_ID|72680" "B5X6J9_SALSA" "368" "943" "1.71739e-126" "130" "666" "1" "179" "1" "0" "176" "0" "179" "CREB/ATF bZIP transcription factor;" "Salmo salar (Atlantic salmon)" "" "" "" "" "GO:0043565;GO:0003700" "IEA:InterPro;sequence-specific DNA binding;sequence-specific DNA binding transcription factor activity" "PF00170" "1;bZIP_1" "" "" "IPR004827" "bZIP"
"XLOC_002412" 166.973750362529 0.161778276749755 0.0507339858155299 3.1887555087429 0.00142886671778438 0.0452578001698225 "TCONS_00012545" "2649" "94829" "gnl|BL_ORD_ID|94829" "C0HBH2_SALSA" "82" "200" "2.99361e-16" "1806" "1997" "15" "78" "-2" "0" "42" "0" "64" "Transposable element Tcb1 transposase;" "Salmo salar (Atlantic salmon)" "" "" "" "" "" "" "" "" "" "" "" ""
"XLOC_002435" 711.179980214825 1.53348703861529 0.145731388356502 10.5226955970798 6.79026177939172e-26 1.10382521974166e-21 "TCONS_00012728" "2603" "210465" "gnl|BL_ORD_ID|210465" "F1QYM8_DANRE" "608" "1567" "0" "420" "1511" "1" "390" "3" "0" "315" "26" "390" "" "Danio rerio (Zebrafish) (Brachydanio rerio)" "" "" "GO:0006511" "IEA:InterPro;ubiquitin-dependent protein catabolic process" "GO:0008234;GO:0004221" "IEA:InterPro;IEA:UniProtKB-KW;cysteine-type peptidase activity;ubiquitin thiolesterase activity" "PF00443" "1;UCH" "" "" "IPR018200;IPR028889;IPR001394" "Peptidase_C19_UCH;Pept_C19ubi-hydrolase_C_CS;UCH/PAN2"
"XLOC_002435" 711.179980214825 1.53348703861529 0.145731388356502 10.5226955970798 6.79026177939172e-26 1.10382521974166e-21 "TCONS_00012729" "2684" "210465" "gnl|BL_ORD_ID|210465" "F1QYM8_DANRE" "659" "1699" "0" "420" "1592" "1" "390" "3" "0" "339" "1" "391" "" "Danio rerio (Zebrafish) (Brachydanio rerio)" "" "" "GO:0006511" "IEA:InterPro;ubiquitin-dependent protein catabolic process" "GO:0008234;GO:0004221" "IEA:InterPro;IEA:UniProtKB-KW;cysteine-type peptidase activity;ubiquitin thiolesterase activity" "PF00443" "1;UCH" "" "" "IPR018200;IPR028889;IPR001394" "Peptidase_C19_UCH;Pept_C19ubi-hydrolase_C_CS;UCH/PAN2"
"XLOC_002435" 711.179980214825 1.53348703861529 0.145731388356502 10.5226955970798 6.79026177939172e-26 1.10382521974166e-21 "TCONS_00012730" "2361" "210465" "gnl|BL_ORD_ID|210465" "F1QYM8_DANRE" "660" "1702" "0" "97" "1269" "1" "390" "1" "0" "339" "1" "391" "" "Danio rerio (Zebrafish) (Brachydanio rerio)" "" "" "GO:0006511" "IEA:InterPro;ubiquitin-dependent protein catabolic process" "GO:0008234;GO:0004221" "IEA:InterPro;IEA:UniProtKB-KW;cysteine-type peptidase activity;ubiquitin thiolesterase activity" "PF00443" "1;UCH" "" "" "IPR018200;IPR028889;IPR001394" "Peptidase_C19_UCH;Pept_C19ubi-hydrolase_C_CS;UCH/PAN2"
"XLOC_002435" 711.179980214825 1.53348703861529 0.145731388356502 10.5226955970798 6.79026177939172e-26 1.10382521974166e-21 "TCONS_00012731" "2181" "210465" "gnl|BL_ORD_ID|210465" "F1QYM8_DANRE" "569" "1465" "0" "55" "1089" "47" "390" "1" "0" "298" "1" "345" "" "Danio rerio (Zebrafish) (Brachydanio rerio)" "" "" "GO:0006511" "IEA:InterPro;ubiquitin-dependent protein catabolic process" "GO:0008234;GO:0004221" "IEA:InterPro;IEA:UniProtKB-KW;cysteine-type peptidase activity;ubiquitin thiolesterase activity" "PF00443" "1;UCH" "" "" "IPR018200;IPR028889;IPR001394" "Peptidase_C19_UCH;Pept_C19ubi-hydrolase_C_CS;UCH/PAN2"
"XLOC_002435" 711.179980214825 1.53348703861529 0.145731388356502 10.5226955970798 6.79026177939172e-26 1.10382521974166e-21 "TCONS_00012732" "1948" "615888" "gnl|BL_ORD_ID|615888" "M3ZWY6_XIPMA" "464" "1193" "1.78753e-156" "2" "856" "106" "389" "2" "0" "247" "1" "285" "" "Xiphophorus maculatus (Southern platyfish) (Platypoecilus maculatus)" "" "" "GO:0006511" "IEA:InterPro;ubiquitin-dependent protein catabolic process" "GO:0008234;GO:0004221" "IEA:InterPro;IEA:UniProtKB-KW;cysteine-type peptidase activity;ubiquitin thiolesterase activity" "PF00443" "1;UCH" "" "" "IPR018200;IPR028889;IPR001394" "Peptidase_C19_UCH;Pept_C19ubi-hydrolase_C_CS;UCH/PAN2"
"XLOC_002460" 127.474809643541 -0.443925100029056 0.0935580941679641 -4.74491388454408 2.08595058131632e-06 0.000230891970901345 "TCONS_00012953" "2239" "71458" "gnl|BL_ORD_ID|71458" "B5X2H1_SALSA" "724" "1867" "0" "319" "1371" "1" "350" "1" "0" "350" "1" "351" "Cyclin-I;" "Salmo salar (Atlantic salmon)" "" "" "" "" "" "" "PF00134" "1;Cyclin_N" "" "" "IPR013763;IPR006671" "Cyclin-like;Cyclin_N"
"XLOC_002460" 127.474809643541 -0.443925100029056 0.0935580941679641 -4.74491388454408 2.08595058131632e-06 0.000230891970901345 "TCONS_00012954" "2253" "71458" "gnl|BL_ORD_ID|71458" "B5X2H1_SALSA" "651" "1678" "0" "447" "1385" "38" "350" "3" "0" "312" "0" "313" "Cyclin-I;" "Salmo salar (Atlantic salmon)" "" "" "" "" "" "" "PF00134" "1;Cyclin_N" "" "" "IPR013763;IPR006671" "Cyclin-like;Cyclin_N"
"XLOC_002460" 127.474809643541 -0.443925100029056 0.0935580941679641 -4.74491388454408 2.08595058131632e-06 0.000230891970901345 "TCONS_00012955" "2254" "71458" "gnl|BL_ORD_ID|71458" "B5X2H1_SALSA" "412" "1058" "0" "796" "1386" "154" "350" "1" "0" "196" "0" "197" "Cyclin-I;" "Salmo salar (Atlantic salmon)" "" "" "" "" "" "" "PF00134" "1;Cyclin_N" "" "" "IPR013763;IPR006671" "Cyclin-like;Cyclin_N"
"XLOC_002460" 127.474809643541 -0.443925100029056 0.0935580941679641 -4.74491388454408 2.08595058131632e-06 0.000230891970901345 "TCONS_00012956" "3808" "71458" "gnl|BL_ORD_ID|71458" "B5X2H1_SALSA" "411" "1054" "6.01721e-130" "2356" "2940" "156" "350" "1" "0" "195" "0" "195" "Cyclin-I;" "Salmo salar (Atlantic salmon)" "" "" "" "" "" "" "PF00134" "1;Cyclin_N" "" "" "IPR013763;IPR006671" "Cyclin-like;Cyclin_N"
"XLOC_002460" 127.474809643541 -0.443925100029056 0.0935580941679641 -4.74491388454408 2.08595058131632e-06 0.000230891970901345 "TCONS_00012957" "2426" "71458" "gnl|BL_ORD_ID|71458" "B5X2H1_SALSA" "484" "1244" "1.65416e-162" "334" "1035" "1" "234" "1" "0" "234" "0" "234" "Cyclin-I;" "Salmo salar (Atlantic salmon)" "" "" "" "" "" "" "PF00134" "1;Cyclin_N" "" "" "IPR013763;IPR006671" "Cyclin-like;Cyclin_N"
"XLOC_002460" 127.474809643541 -0.443925100029056 0.0935580941679641 -4.74491388454408 2.08595058131632e-06 0.000230891970901345 "TCONS_00012958" "2436" "71458" "gnl|BL_ORD_ID|71458" "B5X2H1_SALSA" "728" "1878" "0" "519" "1568" "1" "350" "3" "0" "350" "0" "350" "Cyclin-I;" "Salmo salar (Atlantic salmon)" "" "" "" "" "" "" "PF00134" "1;Cyclin_N" "" "" "IPR013763;IPR006671" "Cyclin-like;Cyclin_N"
"XLOC_002635" 10.7698987503191 -0.506522513404428 0.156109331591065 -3.24466518587938 0.00117588793697905 0.0390488598103358 "TCONS_00013555" "7527" "616084" "gnl|BL_ORD_ID|616084" "M3ZXI2_XIPMA" "1367" "3537" "0" "3" "2981" "768" "1772" "3" "0" "781" "26" "1012" "Uncharacterized protein;" "Xiphophorus maculatus (Southern platyfish) (Platypoecilus maculatus)" "GO:0016459" "IEA:UniProtKB-KW;myosin complex" "GO:0007165;GO:0008152" "IEA:InterPro;IEA:GOC;signal transduction;metabolic process" "GO:0005524;GO:0003774" "IEA:InterPro;IEA:UniProtKB-KW;motor activity;ATP binding" "PF00063;PF00373;PF00169;PF00612;PF00788;PF00784" "PH;MyTH4;2;1;IQ;FERM_M;Myosin_head;RA" "" "" "IPR019748;IPR027417;IPR000857;IPR001849;IPR000048;IPR019749;IPR011993;IPR001609;IPR000159;IPR014352;IPR000299" "FERM/acyl-CoA-bd_prot_3-hlx;Ras-assoc;Band_41_domain;Myosin_head_motor_dom;FERM_domain;FERM_central;P-loop_NTPase;MyTH4_dom;Pleckstrin_homology;IQ_motif_EF-hand-BS;PH_like_dom"
"XLOC_002635" 10.7698987503191 -0.506522513404428 0.156109331591065 -3.24466518587938 0.00117588793697905 0.0390488598103358 "TCONS_00013556" "7527" "616084" "gnl|BL_ORD_ID|616084" "M3ZXI2_XIPMA" "1916" "4962" "0" "3" "3926" "768" "2081" "3" "0" "1046" "32" "1327" "Uncharacterized protein;" "Xiphophorus maculatus (Southern platyfish) (Platypoecilus maculatus)" "GO:0016459" "IEA:UniProtKB-KW;myosin complex" "GO:0007165;GO:0008152" "IEA:InterPro;IEA:GOC;signal transduction;metabolic process" "GO:0005524;GO:0003774" "IEA:InterPro;IEA:UniProtKB-KW;motor activity;ATP binding" "PF00063;PF00373;PF00169;PF00612;PF00788;PF00784" "PH;MyTH4;2;1;IQ;FERM_M;Myosin_head;RA" "" "" "IPR019748;IPR027417;IPR000857;IPR001849;IPR000048;IPR019749;IPR011993;IPR001609;IPR000159;IPR014352;IPR000299" "FERM/acyl-CoA-bd_prot_3-hlx;Ras-assoc;Band_41_domain;Myosin_head_motor_dom;FERM_domain;FERM_central;P-loop_NTPase;MyTH4_dom;Pleckstrin_homology;IQ_motif_EF-hand-BS;PH_like_dom"
"XLOC_002635" 10.7698987503191 -0.506522513404428 0.156109331591065 -3.24466518587938 0.00117588793697905 0.0390488598103358 "TCONS_00013557" "7525" "616084" "gnl|BL_ORD_ID|616084" "M3ZXI2_XIPMA" "1954" "5062" "0" "3" "4028" "768" "2115" "3" "0" "1073" "32" "1361" "Uncharacterized protein;" "Xiphophorus maculatus (Southern platyfish) (Platypoecilus maculatus)" "GO:0016459" "IEA:UniProtKB-KW;myosin complex" "GO:0007165;GO:0008152" "IEA:InterPro;IEA:GOC;signal transduction;metabolic process" "GO:0005524;GO:0003774" "IEA:InterPro;IEA:UniProtKB-KW;motor activity;ATP binding" "PF00063;PF00373;PF00169;PF00612;PF00788;PF00784" "PH;MyTH4;2;1;IQ;FERM_M;Myosin_head;RA" "" "" "IPR019748;IPR027417;IPR000857;IPR001849;IPR000048;IPR019749;IPR011993;IPR001609;IPR000159;IPR014352;IPR000299" "FERM/acyl-CoA-bd_prot_3-hlx;Ras-assoc;Band_41_domain;Myosin_head_motor_dom;FERM_domain;FERM_central;P-loop_NTPase;MyTH4_dom;Pleckstrin_homology;IQ_motif_EF-hand-BS;PH_like_dom"
"XLOC_002635" 10.7698987503191 -0.506522513404428 0.156109331591065 -3.24466518587938 0.00117588793697905 0.0390488598103358 "TCONS_00013558" "7526" "516111" "gnl|BL_ORD_ID|516111" "I3K3C2_ORENI" "1802" "4666" "0" "552" "3752" "906" "1967" "3" "0" "908" "11" "1070" "Uncharacterized protein;" "Oreochromis niloticus (Nile tilapia) (Tilapia nilotica)" "GO:0016459" "IEA:UniProtKB-KW;myosin complex" "GO:0008152" "IEA:GOC;metabolic process" "GO:0005524;GO:0003774" "IEA:InterPro;IEA:UniProtKB-KW;motor activity;ATP binding" "PF00063;PF00373;PF00169;PF00612;PF00784" "PH;IQ;1;MyTH4;2;Myosin_head;FERM_M" "" "" "IPR019748;IPR027417;IPR000857;IPR001849;IPR000048;IPR019749;IPR011993;IPR001609;IPR014352;IPR000299" "FERM/acyl-CoA-bd_prot_3-hlx;Band_41_domain;Myosin_head_motor_dom;FERM_domain;FERM_central;P-loop_NTPase;MyTH4_dom;Pleckstrin_homology;IQ_motif_EF-hand-BS;PH_like_dom"
"XLOC_002635" 10.7698987503191 -0.506522513404428 0.156109331591065 -3.24466518587938 0.00117588793697905 0.0390488598103358 "TCONS_00013559" "7527" "516111" "gnl|BL_ORD_ID|516111" "I3K3C2_ORENI" "1802" "4666" "0" "552" "3728" "906" "1959" "3" "0" "906" "11" "1062" "Uncharacterized protein;" "Oreochromis niloticus (Nile tilapia) (Tilapia nilotica)" "GO:0016459" "IEA:UniProtKB-KW;myosin complex" "GO:0008152" "IEA:GOC;metabolic process" "GO:0005524;GO:0003774" "IEA:InterPro;IEA:UniProtKB-KW;motor activity;ATP binding" "PF00063;PF00373;PF00169;PF00612;PF00784" "PH;IQ;1;MyTH4;2;Myosin_head;FERM_M" "" "" "IPR019748;IPR027417;IPR000857;IPR001849;IPR000048;IPR019749;IPR011993;IPR001609;IPR014352;IPR000299" "FERM/acyl-CoA-bd_prot_3-hlx;Band_41_domain;Myosin_head_motor_dom;FERM_domain;FERM_central;P-loop_NTPase;MyTH4_dom;Pleckstrin_homology;IQ_motif_EF-hand-BS;PH_like_dom"
"XLOC_002635" 10.7698987503191 -0.506522513404428 0.156109331591065 -3.24466518587938 0.00117588793697905 0.0390488598103358 "TCONS_00013560" "7359" "516111" "gnl|BL_ORD_ID|516111" "I3K3C2_ORENI" "1448" "3747" "0" "507" "3071" "906" "1760" "3" "0" "741" "6" "858" "Uncharacterized protein;" "Oreochromis niloticus (Nile tilapia) (Tilapia nilotica)" "GO:0016459" "IEA:UniProtKB-KW;myosin complex" "GO:0008152" "IEA:GOC;metabolic process" "GO:0005524;GO:0003774" "IEA:InterPro;IEA:UniProtKB-KW;motor activity;ATP binding" "PF00063;PF00373;PF00169;PF00612;PF00784" "PH;IQ;1;MyTH4;2;Myosin_head;FERM_M" "" "" "IPR019748;IPR027417;IPR000857;IPR001849;IPR000048;IPR019749;IPR011993;IPR001609;IPR014352;IPR000299" "FERM/acyl-CoA-bd_prot_3-hlx;Band_41_domain;Myosin_head_motor_dom;FERM_domain;FERM_central;P-loop_NTPase;MyTH4_dom;Pleckstrin_homology;IQ_motif_EF-hand-BS;PH_like_dom"
"XLOC_002635" 10.7698987503191 -0.506522513404428 0.156109331591065 -3.24466518587938 0.00117588793697905 0.0390488598103358 "TCONS_00013561" "7482" "516111" "gnl|BL_ORD_ID|516111" "I3K3C2_ORENI" "1687" "4368" "0" "1187" "3985" "1132" "2059" "2" "0" "820" "5" "933" "Uncharacterized protein;" "Oreochromis niloticus (Nile tilapia) (Tilapia nilotica)" "GO:0016459" "IEA:UniProtKB-KW;myosin complex" "GO:0008152" "IEA:GOC;metabolic process" "GO:0005524;GO:0003774" "IEA:InterPro;IEA:UniProtKB-KW;motor activity;ATP binding" "PF00063;PF00373;PF00169;PF00612;PF00784" "PH;IQ;1;MyTH4;2;Myosin_head;FERM_M" "" "" "IPR019748;IPR027417;IPR000857;IPR001849;IPR000048;IPR019749;IPR011993;IPR001609;IPR014352;IPR000299" "FERM/acyl-CoA-bd_prot_3-hlx;Band_41_domain;Myosin_head_motor_dom;FERM_domain;FERM_central;P-loop_NTPase;MyTH4_dom;Pleckstrin_homology;IQ_motif_EF-hand-BS;PH_like_dom"
"XLOC_002635" 10.7698987503191 -0.506522513404428 0.156109331591065 -3.24466518587938 0.00117588793697905 0.0390488598103358 "TCONS_00013562" "5489" "516111" "gnl|BL_ORD_ID|516111" "I3K3C2_ORENI" "1050" "2715" "0" "151" "1992" "1451" "2059" "1" "0" "522" "5" "614" "Uncharacterized protein;" "Oreochromis niloticus (Nile tilapia) (Tilapia nilotica)" "GO:0016459" "IEA:UniProtKB-KW;myosin complex" "GO:0008152" "IEA:GOC;metabolic process" "GO:0005524;GO:0003774" "IEA:InterPro;IEA:UniProtKB-KW;motor activity;ATP binding" "PF00063;PF00373;PF00169;PF00612;PF00784" "PH;IQ;1;MyTH4;2;Myosin_head;FERM_M" "" "" "IPR019748;IPR027417;IPR000857;IPR001849;IPR000048;IPR019749;IPR011993;IPR001609;IPR014352;IPR000299" "FERM/acyl-CoA-bd_prot_3-hlx;Band_41_domain;Myosin_head_motor_dom;FERM_domain;FERM_central;P-loop_NTPase;MyTH4_dom;Pleckstrin_homology;IQ_motif_EF-hand-BS;PH_like_dom"
"XLOC_002635" 10.7698987503191 -0.506522513404428 0.156109331591065 -3.24466518587938 0.00117588793697905 0.0390488598103358 "TCONS_00013563" "5051" "516111" "gnl|BL_ORD_ID|516111" "I3K3C2_ORENI" "725" "1870" "0" "289" "1554" "1643" "2059" "1" "0" "360" "5" "422" "Uncharacterized protein;" "Oreochromis niloticus (Nile tilapia) (Tilapia nilotica)" "GO:0016459" "IEA:UniProtKB-KW;myosin complex" "GO:0008152" "IEA:GOC;metabolic process" "GO:0005524;GO:0003774" "IEA:InterPro;IEA:UniProtKB-KW;motor activity;ATP binding" "PF00063;PF00373;PF00169;PF00612;PF00784" "PH;IQ;1;MyTH4;2;Myosin_head;FERM_M" "" "" "IPR019748;IPR027417;IPR000857;IPR001849;IPR000048;IPR019749;IPR011993;IPR001609;IPR014352;IPR000299" "FERM/acyl-CoA-bd_prot_3-hlx;Band_41_domain;Myosin_head_motor_dom;FERM_domain;FERM_central;P-loop_NTPase;MyTH4_dom;Pleckstrin_homology;IQ_motif_EF-hand-BS;PH_like_dom"
"XLOC_002635" 10.7698987503191 -0.506522513404428 0.156109331591065 -3.24466518587938 0.00117588793697905 0.0390488598103358 "TCONS_00013564" "4729" "516111" "gnl|BL_ORD_ID|516111" "I3K3C2_ORENI" "508" "1307" "0" "321" "1232" "1761" "2059" "3" "0" "256" "5" "304" "Uncharacterized protein;" "Oreochromis niloticus (Nile tilapia) (Tilapia nilotica)" "GO:0016459" "IEA:UniProtKB-KW;myosin complex" "GO:0008152" "IEA:GOC;metabolic process" "GO:0005524;GO:0003774" "IEA:InterPro;IEA:UniProtKB-KW;motor activity;ATP binding" "PF00063;PF00373;PF00169;PF00612;PF00784" "PH;IQ;1;MyTH4;2;Myosin_head;FERM_M" "" "" "IPR019748;IPR027417;IPR000857;IPR001849;IPR000048;IPR019749;IPR011993;IPR001609;IPR014352;IPR000299" "FERM/acyl-CoA-bd_prot_3-hlx;Band_41_domain;Myosin_head_motor_dom;FERM_domain;FERM_central;P-loop_NTPase;MyTH4_dom;Pleckstrin_homology;IQ_motif_EF-hand-BS;PH_like_dom"
"XLOC_002635" 10.7698987503191 -0.506522513404428 0.156109331591065 -3.24466518587938 0.00117588793697905 0.0390488598103358 "TCONS_00013565" "4695" "43487" "gnl|BL_ORD_ID|43487" "B0S541_DANRE" "350" "896" "6.70786e-156" "404" "1150" "1820" "2056" "2" "0" "168" "14" "250" "Uncharacterized protein;" "Danio rerio (Zebrafish) (Brachydanio rerio)" "GO:0016459" "IEA:UniProtKB-KW;myosin complex" "GO:0007165;GO:0008152" "IEA:InterPro;IEA:GOC;signal transduction;metabolic process" "GO:0005524;GO:0003774" "IEA:InterPro;IEA:UniProtKB-KW;motor activity;ATP binding" "PF00063;PF00373;PF00169;PF00612;PF00788;PF00784" "PH;IQ;1;MyTH4;RA;Myosin_head;FERM_M" "dre:569779" "-" "IPR019748;IPR027417;IPR000857;IPR001849;IPR000048;IPR019749;IPR011993;IPR001609;IPR000159;IPR014352;IPR000299" "FERM/acyl-CoA-bd_prot_3-hlx;Ras-assoc;Band_41_domain;Myosin_head_motor_dom;FERM_domain;FERM_central;P-loop_NTPase;MyTH4_dom;Pleckstrin_homology;IQ_motif_EF-hand-BS;PH_like_dom"
"XLOC_002635" 10.7698987503191 -0.506522513404428 0.156109331591065 -3.24466518587938 0.00117588793697905 0.0390488598103358 "TCONS_00013566" "4914" "360926" "gnl|BL_ORD_ID|360926" "H2LPP3_ORYLA" "438" "1125" "1.43388e-124" "623" "1417" "1805" "2064" "2" "0" "219" "5" "265" "Uncharacterized protein;" "Oryzias latipes (Medaka fish) (Japanese ricefish)" "GO:0016459" "IEA:UniProtKB-KW;myosin complex" "GO:0008152" "IEA:GOC;metabolic process" "GO:0005524;GO:0003774" "IEA:InterPro;IEA:UniProtKB-KW;motor activity;ATP binding" "PF00063;PF00373;PF00169;PF00612;PF00784" "PH;IQ;1;MyTH4;2;Myosin_head;FERM_M" "" "" "IPR019748;IPR027417;IPR000857;IPR001849;IPR000048;IPR019749;IPR011993;IPR001609;IPR014352;IPR000299" "FERM/acyl-CoA-bd_prot_3-hlx;Band_41_domain;Myosin_head_motor_dom;FERM_domain;FERM_central;P-loop_NTPase;MyTH4_dom;Pleckstrin_homology;IQ_motif_EF-hand-BS;PH_like_dom"
"XLOC_002639" 656.216901099018 -0.139507082718994 0.0439663019563024 -3.17304563976404 0.00150848809133205 0.0469295476669921 "TCONS_00013595" "3176" "612816" "gnl|BL_ORD_ID|612816" "M3ZN61_XIPMA" "327" "836" "8.71022e-102" "422" "1024" "6" "209" "2" "0" "166" "3" "204" "Uncharacterized protein;" "Xiphophorus maculatus (Southern platyfish) (Platypoecilus maculatus)" "" "" "" "" "" "" "PF10457" "1;MENTAL" "" "" "IPR019498" "MENTAL"
"XLOC_002639" 656.216901099018 -0.139507082718994 0.0439663019563024 -3.17304563976404 0.00150848809133205 0.0469295476669921 "TCONS_00013596" "3051" "612816" "gnl|BL_ORD_ID|612816" "M3ZN61_XIPMA" "282" "719" "2.00877e-85" "422" "946" "6" "209" "2" "0" "143" "29" "204" "Uncharacterized protein;" "Xiphophorus maculatus (Southern platyfish) (Platypoecilus maculatus)" "" "" "" "" "" "" "PF10457" "1;MENTAL" "" "" "IPR019498" "MENTAL"
"XLOC_002639" 656.216901099018 -0.139507082718994 0.0439663019563024 -3.17304563976404 0.00150848809133205 0.0469295476669921 "TCONS_00013597" "3126" "612816" "gnl|BL_ORD_ID|612816" "M3ZN61_XIPMA" "327" "836" "6.80248e-102" "422" "1024" "6" "209" "2" "0" "166" "3" "204" "Uncharacterized protein;" "Xiphophorus maculatus (Southern platyfish) (Platypoecilus maculatus)" "" "" "" "" "" "" "PF10457" "1;MENTAL" "" "" "IPR019498" "MENTAL"
"XLOC_002639" 656.216901099018 -0.139507082718994 0.0439663019563024 -3.17304563976404 0.00150848809133205 0.0469295476669921 "TCONS_00013598" "3185" "612816" "gnl|BL_ORD_ID|612816" "M3ZN61_XIPMA" "327" "836" "9.08995e-102" "422" "1024" "6" "209" "2" "0" "166" "3" "204" "Uncharacterized protein;" "Xiphophorus maculatus (Southern platyfish) (Platypoecilus maculatus)" "" "" "" "" "" "" "PF10457" "1;MENTAL" "" "" "IPR019498" "MENTAL"
"XLOC_002639" 656.216901099018 -0.139507082718994 0.0439663019563024 -3.17304563976404 0.00150848809133205 0.0469295476669921 "TCONS_00013599" "3182" "612816" "gnl|BL_ORD_ID|612816" "M3ZN61_XIPMA" "327" "836" "8.96186e-102" "422" "1024" "6" "209" "2" "0" "166" "3" "204" "Uncharacterized protein;" "Xiphophorus maculatus (Southern platyfish) (Platypoecilus maculatus)" "" "" "" "" "" "" "PF10457" "1;MENTAL" "" "" "IPR019498" "MENTAL"
"XLOC_002639" 656.216901099018 -0.139507082718994 0.0439663019563024 -3.17304563976404 0.00150848809133205 0.0469295476669921 "TCONS_00013600" "3129" "612816" "gnl|BL_ORD_ID|612816" "M3ZN61_XIPMA" "327" "836" "6.90386e-102" "422" "1024" "6" "209" "2" "0" "166" "3" "204" "Uncharacterized protein;" "Xiphophorus maculatus (Southern platyfish) (Platypoecilus maculatus)" "" "" "" "" "" "" "PF10457" "1;MENTAL" "" "" "IPR019498" "MENTAL"
"XLOC_002639" 656.216901099018 -0.139507082718994 0.0439663019563024 -3.17304563976404 0.00150848809133205 0.0469295476669921 "TCONS_00013601" "3065" "612816" "gnl|BL_ORD_ID|612816" "M3ZN61_XIPMA" "282" "719" "2.10685e-85" "383" "907" "6" "209" "2" "0" "143" "29" "204" "Uncharacterized protein;" "Xiphophorus maculatus (Southern platyfish) (Platypoecilus maculatus)" "" "" "" "" "" "" "PF10457" "1;MENTAL" "" "" "IPR019498" "MENTAL"
"XLOC_002639" 656.216901099018 -0.139507082718994 0.0439663019563024 -3.17304563976404 0.00150848809133205 0.0469295476669921 "TCONS_00013602" "3049" "612816" "gnl|BL_ORD_ID|612816" "M3ZN61_XIPMA" "327" "836" "4.57992e-102" "351" "953" "6" "209" "3" "0" "166" "3" "204" "Uncharacterized protein;" "Xiphophorus maculatus (Southern platyfish) (Platypoecilus maculatus)" "" "" "" "" "" "" "PF10457" "1;MENTAL" "" "" "IPR019498" "MENTAL"
"XLOC_002639" 656.216901099018 -0.139507082718994 0.0439663019563024 -3.17304563976404 0.00150848809133205 0.0469295476669921 "TCONS_00013603" "2996" "612816" "gnl|BL_ORD_ID|612816" "M3ZN61_XIPMA" "327" "836" "3.49644e-102" "351" "953" "6" "209" "3" "0" "166" "3" "204" "Uncharacterized protein;" "Xiphophorus maculatus (Southern platyfish) (Platypoecilus maculatus)" "" "" "" "" "" "" "PF10457" "1;MENTAL" "" "" "IPR019498" "MENTAL"
"XLOC_002639" 656.216901099018 -0.139507082718994 0.0439663019563024 -3.17304563976404 0.00150848809133205 0.0469295476669921 "TCONS_00013604" "2977" "612816" "gnl|BL_ORD_ID|612816" "M3ZN61_XIPMA" "282" "719" "1.55716e-85" "351" "875" "6" "209" "3" "0" "143" "29" "204" "Uncharacterized protein;" "Xiphophorus maculatus (Southern platyfish) (Platypoecilus maculatus)" "" "" "" "" "" "" "PF10457" "1;MENTAL" "" "" "IPR019498" "MENTAL"
"XLOC_002639" 656.216901099018 -0.139507082718994 0.0439663019563024 -3.17304563976404 0.00150848809133205 0.0469295476669921 "TCONS_00013605" "3105" "612816" "gnl|BL_ORD_ID|612816" "M3ZN61_XIPMA" "327" "836" "6.12787e-102" "350" "952" "6" "209" "2" "0" "166" "3" "204" "Uncharacterized protein;" "Xiphophorus maculatus (Southern platyfish) (Platypoecilus maculatus)" "" "" "" "" "" "" "PF10457" "1;MENTAL" "" "" "IPR019498" "MENTAL"
"XLOC_002639" 656.216901099018 -0.139507082718994 0.0439663019563024 -3.17304563976404 0.00150848809133205 0.0469295476669921 "TCONS_00013606" "2650" "306432" "gnl|BL_ORD_ID|306432" "G3Q1L2_GASAC" "235" "599" "4.48971e-69" "55" "492" "65" "210" "1" "0" "118" "0" "146" "Uncharacterized protein;" "Gasterosteus aculeatus (Three-spined stickleback)" "" "" "" "" "" "" "PF10457" "1;MENTAL" "" "" "IPR019498" "MENTAL"
"XLOC_002639" 656.216901099018 -0.139507082718994 0.0439663019563024 -3.17304563976404 0.00150848809133205 0.0469295476669921 "TCONS_00013607" "2597" "306432" "gnl|BL_ORD_ID|306432" "G3Q1L2_GASAC" "235" "599" "3.91934e-69" "55" "492" "65" "210" "1" "0" "118" "0" "146" "Uncharacterized protein;" "Gasterosteus aculeatus (Three-spined stickleback)" "" "" "" "" "" "" "PF10457" "1;MENTAL" "" "" "IPR019498" "MENTAL"
"XLOC_002639" 656.216901099018 -0.139507082718994 0.0439663019563024 -3.17304563976404 0.00150848809133205 0.0469295476669921 "TCONS_00013608" "2594" "306432" "gnl|BL_ORD_ID|306432" "G3Q1L2_GASAC" "235" "599" "3.88798e-69" "55" "492" "65" "210" "1" "0" "118" "0" "146" "Uncharacterized protein;" "Gasterosteus aculeatus (Three-spined stickleback)" "" "" "" "" "" "" "PF10457" "1;MENTAL" "" "" "IPR019498" "MENTAL"
"XLOC_002715" 296.511576973181 -0.176624007398016 0.0450886286765947 -3.91726279068897 8.95601014411685e-05 0.00542762153759927 "TCONS_00014119" "2251" "717874" "gnl|BL_ORD_ID|717874" "Q4SP92_TETNG" "120" "299" "1.34441e-29" "167" "358" "34" "97" "2" "0" "60" "0" "64" "Chromosome 15 SCAF14542" " whole genome shotgun sequence.;" "Tetraodon nigroviridis (Spotted green pufferfish) (ChelonodonTetraodon nigroviridis (Spotted green pufferfish) (Chelonodonnigroviridis)" "" "" "" "" "GO:0003700" "IEA:InterPro;sequence-specific DNA binding transcription factor activity" "PF01166" "1;TSC22" "" "" "IPR000580"
"XLOC_002715" 296.511576973181 -0.176624007398016 0.0450886286765947 -3.91726279068897 8.95601014411685e-05 0.00542762153759927 "TCONS_00014120" "2191" "753129" "gnl|BL_ORD_ID|753129" "Q6DEF2_DANRE" "132" "331" "1.09499e-32" "89" "334" "125" "203" "2" "0" "66" "3" "82" "Tsc22d2 protein;" "Danio rerio (Zebrafish) (Brachydanio rerio)" "" "" "" "" "GO:0003700" "IEA:InterPro;sequence-specific DNA binding transcription factor activity" "PF01166" "1;TSC22" "" "" "IPR000580" "TSC-22_Dip_Bun"
"XLOC_002715" 296.511576973181 -0.176624007398016 0.0450886286765947 -3.91726279068897 8.95601014411685e-05 0.00542762153759927 "TCONS_00014121" "2244" "613937" "gnl|BL_ORD_ID|613937" "M3ZRD4_XIPMA" "175" "442" "1.97108e-44" "76" "351" "560" "654" "1" "0" "84" "3" "95" "Uncharacterized protein;" "Xiphophorus maculatus (Southern platyfish) (Platypoecilus maculatus)" "" "" "" "" "GO:0003700" "IEA:InterPro;sequence-specific DNA binding transcription factor activity" "PF01166" "1;TSC22" "" "" "IPR000580" "TSC-22_Dip_Bun"
"XLOC_002715" 296.511576973181 -0.176624007398016 0.0450886286765947 -3.91726279068897 8.95601014411685e-05 0.00542762153759927 "TCONS_00014122" "3958" "513974" "gnl|BL_ORD_ID|513974" "I3JX81_ORENI" "431" "1108" "3.08951e-132" "8" "2047" "4" "691" "2" "0" "371" "94" "731" "Uncharacterized protein;" "Oreochromis niloticus (Nile tilapia) (Tilapia nilotica)" "" "" "" "" "GO:0003700" "IEA:InterPro;sequence-specific DNA binding transcription factor activity" "PF01166" "1;TSC22" "" "" "IPR000580" "TSC-22_Dip_Bun"
"XLOC_002715" 296.511576973181 -0.176624007398016 0.0450886286765947 -3.91726279068897 8.95601014411685e-05 0.00542762153759927 "TCONS_00014123" "2242" "613937" "gnl|BL_ORD_ID|613937" "M3ZRD4_XIPMA" "176" "444" "8.80862e-45" "41" "349" "549" "654" "2" "0" "86" "3" "106" "Uncharacterized protein;" "Xiphophorus maculatus (Southern platyfish) (Platypoecilus maculatus)" "" "" "" "" "GO:0003700" "IEA:InterPro;sequence-specific DNA binding transcription factor activity" "PF01166" "1;TSC22" "" "" "IPR000580" "TSC-22_Dip_Bun"
"XLOC_002715" 296.511576973181 -0.176624007398016 0.0450886286765947 -3.91726279068897 8.95601014411685e-05 0.00542762153759927 "TCONS_00014124" "2155" "717874" "gnl|BL_ORD_ID|717874" "Q4SP92_TETNG" "131" "327" "1.75629e-33" "44" "262" "25" "97" "2" "0" "65" "0" "73" "Chromosome 15 SCAF14542" " whole genome shotgun sequence.;" "Tetraodon nigroviridis (Spotted green pufferfish) (ChelonodonTetraodon nigroviridis (Spotted green pufferfish) (Chelonodonnigroviridis)" "" "" "" "" "GO:0003700" "IEA:InterPro;sequence-specific DNA binding transcription factor activity" "PF01166" "1;TSC22" "" "" "IPR000580"
"XLOC_002715" 296.511576973181 -0.176624007398016 0.0450886286765947 -3.91726279068897 8.95601014411685e-05 0.00542762153759927 "TCONS_00014125" "4665" "513974" "gnl|BL_ORD_ID|513974" "I3JX81_ORENI" "448" "1152" "5.13561e-137" "679" "2754" "1" "691" "1" "0" "381" "103" "743" "Uncharacterized protein;" "Oreochromis niloticus (Nile tilapia) (Tilapia nilotica)" "" "" "" "" "GO:0003700" "IEA:InterPro;sequence-specific DNA binding transcription factor activity" "PF01166" "1;TSC22" "" "" "IPR000580" "TSC-22_Dip_Bun"
"XLOC_002715" 296.511576973181 -0.176624007398016 0.0450886286765947 -3.91726279068897 8.95601014411685e-05 0.00542762153759927 "TCONS_00014126" "4652" "513974" "gnl|BL_ORD_ID|513974" "I3JX81_ORENI" "385" "987" "5.77337e-126" "679" "2601" "1" "627" "1" "0" "342" "72" "670" "Uncharacterized protein;" "Oreochromis niloticus (Nile tilapia) (Tilapia nilotica)" "" "" "" "" "GO:0003700" "IEA:InterPro;sequence-specific DNA binding transcription factor activity" "PF01166" "1;TSC22" "" "" "IPR000580" "TSC-22_Dip_Bun"
"XLOC_002715" 296.511576973181 -0.176624007398016 0.0450886286765947 -3.91726279068897 8.95601014411685e-05 0.00542762153759927 "TCONS_00014127" "4639" "513973" "gnl|BL_ORD_ID|513973" "I3JX80_ORENI" "402" "1032" "8.62172e-120" "679" "2751" "1" "688" "1" "0" "374" "59" "719" "Uncharacterized protein;" "Oreochromis niloticus (Nile tilapia) (Tilapia nilotica)" "" "" "" "" "GO:0003700" "IEA:InterPro;sequence-specific DNA binding transcription factor activity" "" "" "" "" "IPR000580" "TSC-22_Dip_Bun"
"XLOC_002715" 296.511576973181 -0.176624007398016 0.0450886286765947 -3.91726279068897 8.95601014411685e-05 0.00542762153759927 "TCONS_00014128" "4453" "513974" "gnl|BL_ORD_ID|513974" "I3JX81_ORENI" "431" "1108" "4.13017e-131" "587" "2542" "32" "691" "2" "0" "353" "94" "703" "Uncharacterized protein;" "Oreochromis niloticus (Nile tilapia) (Tilapia nilotica)" "" "" "" "" "GO:0003700" "IEA:InterPro;sequence-specific DNA binding transcription factor activity" "PF01166" "1;TSC22" "" "" "IPR000580" "TSC-22_Dip_Bun"
"XLOC_002715" 296.511576973181 -0.176624007398016 0.0450886286765947 -3.91726279068897 8.95601014411685e-05 0.00542762153759927 "TCONS_00014129" "4731" "513974" "gnl|BL_ORD_ID|513974" "I3JX81_ORENI" "499" "1283" "1.83576e-155" "679" "2820" "1" "691" "1" "0" "401" "81" "743" "Uncharacterized protein;" "Oreochromis niloticus (Nile tilapia) (Tilapia nilotica)" "" "" "" "" "GO:0003700" "IEA:InterPro;sequence-specific DNA binding transcription factor activity" "PF01166" "1;TSC22" "" "" "IPR000580" "TSC-22_Dip_Bun"
"XLOC_002715" 296.511576973181 -0.176624007398016 0.0450886286765947 -3.91726279068897 8.95601014411685e-05 0.00542762153759927 "TCONS_00014130" "4519" "513974" "gnl|BL_ORD_ID|513974" "I3JX81_ORENI" "482" "1240" "1.07292e-149" "587" "2608" "32" "691" "2" "0" "373" "72" "703" "Uncharacterized protein;" "Oreochromis niloticus (Nile tilapia) (Tilapia nilotica)" "" "" "" "" "GO:0003700" "IEA:InterPro;sequence-specific DNA binding transcription factor activity" "PF01166" "1;TSC22" "" "" "IPR000580" "TSC-22_Dip_Bun"
"XLOC_002715" 296.511576973181 -0.176624007398016 0.0450886286765947 -3.91726279068897 8.95601014411685e-05 0.00542762153759927 "TCONS_00014131" "2681" "613937" "gnl|BL_ORD_ID|613937" "M3ZRD4_XIPMA" "181" "457" "8.02708e-46" "465" "788" "547" "654" "3" "0" "89" "6" "111" "Uncharacterized protein;" "Xiphophorus maculatus (Southern platyfish) (Platypoecilus maculatus)" "" "" "" "" "GO:0003700" "IEA:InterPro;sequence-specific DNA binding transcription factor activity" "PF01166" "1;TSC22" "" "" "IPR000580" "TSC-22_Dip_Bun"
"XLOC_002715" 296.511576973181 -0.176624007398016 0.0450886286765947 -3.91726279068897 8.95601014411685e-05 0.00542762153759927 "TCONS_00014132" "2614" "753129" "gnl|BL_ORD_ID|753129" "Q6DEF2_DANRE" "140" "351" "3.96433e-35" "500" "757" "121" "203" "2" "0" "70" "3" "86" "Tsc22d2 protein;" "Danio rerio (Zebrafish) (Brachydanio rerio)" "" "" "" "" "GO:0003700" "IEA:InterPro;sequence-specific DNA binding transcription factor activity" "PF01166" "1;TSC22" "" "" "IPR000580" "TSC-22_Dip_Bun"
"XLOC_002715" 296.511576973181 -0.176624007398016 0.0450886286765947 -3.91726279068897 8.95601014411685e-05 0.00542762153759927 "TCONS_00014133" "2374" "343853" "gnl|BL_ORD_ID|343853" "H0ZMC5_TAEGU" "131" "327" "7.00793e-34" "269" "481" "1" "71" "2" "0" "65" "0" "71" "Uncharacterized protein;" "Taeniopygia guttata (Zebra finch) (Poephila guttata)" "" "" "GO:0006970" "response to osmotic stress;IEA:Ensembl" "GO:0003700" "IEA:InterPro;sequence-specific DNA binding transcription factor activity" "PF01166" "1;TSC22" "" "" "IPR000580" "TSC-22_Dip_Bun"
"XLOC_002715" 296.511576973181 -0.176624007398016 0.0450886286765947 -3.91726279068897 8.95601014411685e-05 0.00542762153759927 "TCONS_00014134" "2264" "343853" "gnl|BL_ORD_ID|343853" "H0ZMC5_TAEGU" "123" "307" "3.2323e-31" "132" "371" "1" "71" "3" "0" "65" "9" "80" "Uncharacterized protein;" "Taeniopygia guttata (Zebra finch) (Poephila guttata)" "" "" "GO:0006970" "response to osmotic stress;IEA:Ensembl" "GO:0003700" "IEA:InterPro;sequence-specific DNA binding transcription factor activity" "PF01166" "1;TSC22" "" "" "IPR000580" "TSC-22_Dip_Bun"
"XLOC_002715" 296.511576973181 -0.176624007398016 0.0450886286765947 -3.91726279068897 8.95601014411685e-05 0.00542762153759927 "TCONS_00014135" "2212" "831296" "gnl|BL_ORD_ID|831296" "R4GIU7_CHICK" "101" "251" "2.27543e-25" "164" "346" "679" "739" "2" "0" "49" "0" "61" "Uncharacterized protein;" "Gallus gallus (Chicken)" "" "" "" "" "GO:0003700" "IEA:InterPro;sequence-specific DNA binding transcription factor activity" "PF01166" "1;TSC22" "" "" "IPR000580" "TSC-22_Dip_Bun"
"XLOC_002715" 296.511576973181 -0.176624007398016 0.0450886286765947 -3.91726279068897 8.95601014411685e-05 0.00542762153759927 "TCONS_00014136" "4907" "629076" "gnl|BL_ORD_ID|629076" "M4AZN2_XIPMA" "121" "303" "2.68149e-38" "1058" "1612" "337" "522" "2" "0" "67" "3" "187" "Uncharacterized protein;" "Xiphophorus maculatus (Southern platyfish) (Platypoecilus maculatus)" "" "" "" "" "GO:0003964;GO:0003723" "IEA:InterPro;RNA binding;RNA-directed DNA polymerase activity" "PF00078" "1;RVT_1" "" "" "IPR000477" "RVT"
"XLOC_002715" 296.511576973181 -0.176624007398016 0.0450886286765947 -3.91726279068897 8.95601014411685e-05 0.00542762153759927 "TCONS_00014137" "3128" "717874" "gnl|BL_ORD_ID|717874" "Q4SP92_TETNG" "117" "291" "4.80009e-28" "1053" "1235" "37" "97" "3" "0" "58" "0" "61" "Chromosome 15 SCAF14542" " whole genome shotgun sequence.;" "Tetraodon nigroviridis (Spotted green pufferfish) (ChelonodonTetraodon nigroviridis (Spotted green pufferfish) (Chelonodonnigroviridis)" "" "" "" "" "GO:0003700" "IEA:InterPro;sequence-specific DNA binding transcription factor activity" "PF01166" "1;TSC22" "" "" "IPR000580"
"XLOC_002715" 296.511576973181 -0.176624007398016 0.0450886286765947 -3.91726279068897 8.95601014411685e-05 0.00542762153759927 "TCONS_00014138" "2345" "717874" "gnl|BL_ORD_ID|717874" "Q4SP92_TETNG" "98" "242" "7.86392e-22" "297" "452" "46" "97" "3" "0" "49" "0" "52" "Chromosome 15 SCAF14542" " whole genome shotgun sequence.;" "Tetraodon nigroviridis (Spotted green pufferfish) (ChelonodonTetraodon nigroviridis (Spotted green pufferfish) (Chelonodonnigroviridis)" "" "" "" "" "GO:0003700" "IEA:InterPro;sequence-specific DNA binding transcription factor activity" "PF01166" "1;TSC22" "" "" "IPR000580"
"XLOC_002771" 192.249887066869 0.208417504631174 0.050443365948098 4.13171287668666 3.60070013683333e-05 0.00263408540553949 "TCONS_00014531" "8792" "209923" "gnl|BL_ORD_ID|209923" "F1QWY2_DANRE" "863" "2229" "0" "2711" "4222" "506" "1010" "2" "0" "458" "3" "506" "Uncharacterized protein;" "Danio rerio (Zebrafish) (Brachydanio rerio)" "" "" "" "" "GO:0004674;GO:0005524" "IEA:InterPro;protein serine/threonine kinase activity;ATP binding" "PF00069" "1;Pkinase" "" "" "IPR000719;IPR002290;IPR008271;IPR011009" "Ser/Thr_kinase_AS;Prot_kinase_dom;Kinase-like_dom;Ser/Thr_dual-sp_kinase_dom"
"XLOC_002771" 192.249887066869 0.208417504631174 0.050443365948098 4.13171287668666 3.60070013683333e-05 0.00263408540553949 "TCONS_00014532" "5825" "209923" "gnl|BL_ORD_ID|209923" "F1QWY2_DANRE" "866" "2237" "0" "1432" "2943" "506" "1010" "1" "0" "458" "3" "506" "Uncharacterized protein;" "Danio rerio (Zebrafish) (Brachydanio rerio)" "" "" "" "" "GO:0004674;GO:0005524" "IEA:InterPro;protein serine/threonine kinase activity;ATP binding" "PF00069" "1;Pkinase" "" "" "IPR000719;IPR002290;IPR008271;IPR011009" "Ser/Thr_kinase_AS;Prot_kinase_dom;Kinase-like_dom;Ser/Thr_dual-sp_kinase_dom"
"XLOC_002771" 192.249887066869 0.208417504631174 0.050443365948098 4.13171287668666 3.60070013683333e-05 0.00263408540553949 "TCONS_00014533" "7523" "209923" "gnl|BL_ORD_ID|209923" "F1QWY2_DANRE" "844" "2178" "0" "1544" "2953" "540" "1010" "2" "0" "433" "3" "472" "Uncharacterized protein;" "Danio rerio (Zebrafish) (Brachydanio rerio)" "" "" "" "" "GO:0004674;GO:0005524" "IEA:InterPro;protein serine/threonine kinase activity;ATP binding" "PF00069" "1;Pkinase" "" "" "IPR000719;IPR002290;IPR008271;IPR011009" "Ser/Thr_kinase_AS;Prot_kinase_dom;Kinase-like_dom;Ser/Thr_dual-sp_kinase_dom"
"XLOC_002771" 192.249887066869 0.208417504631174 0.050443365948098 4.13171287668666 3.60070013683333e-05 0.00263408540553949 "TCONS_00014534" "7895" "209923" "gnl|BL_ORD_ID|209923" "F1QWY2_DANRE" "752" "1941" "0" "1800" "2960" "623" "1010" "3" "0" "361" "1" "388" "Uncharacterized protein;" "Danio rerio (Zebrafish) (Brachydanio rerio)" "" "" "" "" "GO:0004674;GO:0005524" "IEA:InterPro;protein serine/threonine kinase activity;ATP binding" "PF00069" "1;Pkinase" "" "" "IPR000719;IPR002290;IPR008271;IPR011009" "Ser/Thr_kinase_AS;Prot_kinase_dom;Kinase-like_dom;Ser/Thr_dual-sp_kinase_dom"
"XLOC_002771" 192.249887066869 0.208417504631174 0.050443365948098 4.13171287668666 3.60070013683333e-05 0.00263408540553949 "TCONS_00014535" "7211" "173356" "gnl|BL_ORD_ID|173356" "E6ZJ87_DICLA" "377" "966" "2.77144e-107" "2252" "2806" "834" "1018" "2" "0" "174" "0" "185" "Serine/threonine-protein kinase PRP4 homolog;" "Dicentrarchus labrax (European seabass) (Morone labrax)" "" "" "" "" "GO:0004674;GO:0005524" "IEA:InterPro;protein serine/threonine kinase activity;ATP binding" "PF00069" "1;Pkinase" "" "" "IPR000719;IPR002290;IPR008271;IPR011009" "Ser/Thr_kinase_AS;Prot_kinase_dom;Kinase-like_dom;Ser/Thr_dual-sp_kinase_dom"
"XLOC_002771" 192.249887066869 0.208417504631174 0.050443365948098 4.13171287668666 3.60070013683333e-05 0.00263408540553949 "TCONS_00014536" "5214" "209923" "gnl|BL_ORD_ID|209923" "F1QWY2_DANRE" "867" "2240" "0" "1441" "2952" "506" "1010" "1" "0" "458" "3" "506" "Uncharacterized protein;" "Danio rerio (Zebrafish) (Brachydanio rerio)" "" "" "" "" "GO:0004674;GO:0005524" "IEA:InterPro;protein serine/threonine kinase activity;ATP binding" "PF00069" "1;Pkinase" "" "" "IPR000719;IPR002290;IPR008271;IPR011009" "Ser/Thr_kinase_AS;Prot_kinase_dom;Kinase-like_dom;Ser/Thr_dual-sp_kinase_dom"
"XLOC_002771" 192.249887066869 0.208417504631174 0.050443365948098 4.13171287668666 3.60070013683333e-05 0.00263408540553949 "TCONS_00014537" "7887" "209923" "gnl|BL_ORD_ID|209923" "F1QWY2_DANRE" "865" "2233" "0" "1441" "2952" "506" "1010" "1" "0" "457" "3" "506" "Uncharacterized protein;" "Danio rerio (Zebrafish) (Brachydanio rerio)" "" "" "" "" "GO:0004674;GO:0005524" "IEA:InterPro;protein serine/threonine kinase activity;ATP binding" "PF00069" "1;Pkinase" "" "" "IPR000719;IPR002290;IPR008271;IPR011009" "Ser/Thr_kinase_AS;Prot_kinase_dom;Kinase-like_dom;Ser/Thr_dual-sp_kinase_dom"
"XLOC_002771" 192.249887066869 0.208417504631174 0.050443365948098 4.13171287668666 3.60070013683333e-05 0.00263408540553949 "TCONS_00014538" "9765" "209923" "gnl|BL_ORD_ID|209923" "F1QWY2_DANRE" "863" "2229" "0" "3319" "4830" "506" "1010" "1" "0" "458" "3" "506" "Uncharacterized protein;" "Danio rerio (Zebrafish) (Brachydanio rerio)" "" "" "" "" "GO:0004674;GO:0005524" "IEA:InterPro;protein serine/threonine kinase activity;ATP binding" "PF00069" "1;Pkinase" "" "" "IPR000719;IPR002290;IPR008271;IPR011009" "Ser/Thr_kinase_AS;Prot_kinase_dom;Kinase-like_dom;Ser/Thr_dual-sp_kinase_dom"
"XLOC_002771" 192.249887066869 0.208417504631174 0.050443365948098 4.13171287668666 3.60070013683333e-05 0.00263408540553949 "TCONS_00014539" "7445" "209923" "gnl|BL_ORD_ID|209923" "F1QWY2_DANRE" "867" "2240" "0" "1894" "3405" "506" "1010" "1" "0" "458" "3" "506" "Uncharacterized protein;" "Danio rerio (Zebrafish) (Brachydanio rerio)" "" "" "" "" "GO:0004674;GO:0005524" "IEA:InterPro;protein serine/threonine kinase activity;ATP binding" "PF00069" "1;Pkinase" "" "" "IPR000719;IPR002290;IPR008271;IPR011009" "Ser/Thr_kinase_AS;Prot_kinase_dom;Kinase-like_dom;Ser/Thr_dual-sp_kinase_dom"
"XLOC_002771" 192.249887066869 0.208417504631174 0.050443365948098 4.13171287668666 3.60070013683333e-05 0.00263408540553949 "TCONS_00014540" "5903" "209923" "gnl|BL_ORD_ID|209923" "F1QWY2_DANRE" "867" "2240" "0" "1894" "3405" "506" "1010" "1" "0" "458" "3" "506" "Uncharacterized protein;" "Danio rerio (Zebrafish) (Brachydanio rerio)" "" "" "" "" "GO:0004674;GO:0005524" "IEA:InterPro;protein serine/threonine kinase activity;ATP binding" "PF00069" "1;Pkinase" "" "" "IPR000719;IPR002290;IPR008271;IPR011009" "Ser/Thr_kinase_AS;Prot_kinase_dom;Kinase-like_dom;Ser/Thr_dual-sp_kinase_dom"
"XLOC_002771" 192.249887066869 0.208417504631174 0.050443365948098 4.13171287668666 3.60070013683333e-05 0.00263408540553949 "TCONS_00014541" "8340" "209923" "gnl|BL_ORD_ID|209923" "F1QWY2_DANRE" "867" "2240" "0" "1894" "3405" "506" "1010" "1" "0" "458" "3" "506" "Uncharacterized protein;" "Danio rerio (Zebrafish) (Brachydanio rerio)" "" "" "" "" "GO:0004674;GO:0005524" "IEA:InterPro;protein serine/threonine kinase activity;ATP binding" "PF00069" "1;Pkinase" "" "" "IPR000719;IPR002290;IPR008271;IPR011009" "Ser/Thr_kinase_AS;Prot_kinase_dom;Kinase-like_dom;Ser/Thr_dual-sp_kinase_dom"
"XLOC_002771" 192.249887066869 0.208417504631174 0.050443365948098 4.13171287668666 3.60070013683333e-05 0.00263408540553949 "TCONS_00014542" "7720" "209923" "gnl|BL_ORD_ID|209923" "F1QWY2_DANRE" "867" "2240" "0" "1894" "3405" "506" "1010" "1" "0" "458" "3" "506" "Uncharacterized protein;" "Danio rerio (Zebrafish) (Brachydanio rerio)" "" "" "" "" "GO:0004674;GO:0005524" "IEA:InterPro;protein serine/threonine kinase activity;ATP binding" "PF00069" "1;Pkinase" "" "" "IPR000719;IPR002290;IPR008271;IPR011009" "Ser/Thr_kinase_AS;Prot_kinase_dom;Kinase-like_dom;Ser/Thr_dual-sp_kinase_dom"
"XLOC_002771" 192.249887066869 0.208417504631174 0.050443365948098 4.13171287668666 3.60070013683333e-05 0.00263408540553949 "TCONS_00014543" "7975" "209923" "gnl|BL_ORD_ID|209923" "F1QWY2_DANRE" "867" "2240" "0" "1894" "3405" "506" "1010" "1" "0" "458" "3" "506" "Uncharacterized protein;" "Danio rerio (Zebrafish) (Brachydanio rerio)" "" "" "" "" "GO:0004674;GO:0005524" "IEA:InterPro;protein serine/threonine kinase activity;ATP binding" "PF00069" "1;Pkinase" "" "" "IPR000719;IPR002290;IPR008271;IPR011009" "Ser/Thr_kinase_AS;Prot_kinase_dom;Kinase-like_dom;Ser/Thr_dual-sp_kinase_dom"
"XLOC_002771" 192.249887066869 0.208417504631174 0.050443365948098 4.13171287668666 3.60070013683333e-05 0.00263408540553949 "TCONS_00014544" "7810" "209923" "gnl|BL_ORD_ID|209923" "F1QWY2_DANRE" "867" "2240" "0" "1894" "3405" "506" "1010" "1" "0" "458" "3" "506" "Uncharacterized protein;" "Danio rerio (Zebrafish) (Brachydanio rerio)" "" "" "" "" "GO:0004674;GO:0005524" "IEA:InterPro;protein serine/threonine kinase activity;ATP binding" "PF00069" "1;Pkinase" "" "" "IPR000719;IPR002290;IPR008271;IPR011009" "Ser/Thr_kinase_AS;Prot_kinase_dom;Kinase-like_dom;Ser/Thr_dual-sp_kinase_dom"
"XLOC_002771" 192.249887066869 0.208417504631174 0.050443365948098 4.13171287668666 3.60070013683333e-05 0.00263408540553949 "TCONS_00014545" "7978" "209923" "gnl|BL_ORD_ID|209923" "F1QWY2_DANRE" "867" "2240" "0" "1894" "3405" "506" "1010" "1" "0" "458" "3" "506" "Uncharacterized protein;" "Danio rerio (Zebrafish) (Brachydanio rerio)" "" "" "" "" "GO:0004674;GO:0005524" "IEA:InterPro;protein serine/threonine kinase activity;ATP binding" "PF00069" "1;Pkinase" "" "" "IPR000719;IPR002290;IPR008271;IPR011009" "Ser/Thr_kinase_AS;Prot_kinase_dom;Kinase-like_dom;Ser/Thr_dual-sp_kinase_dom"
"XLOC_002771" 192.249887066869 0.208417504631174 0.050443365948098 4.13171287668666 3.60070013683333e-05 0.00263408540553949 "TCONS_00014546" "5925" "209923" "gnl|BL_ORD_ID|209923" "F1QWY2_DANRE" "867" "2240" "0" "1894" "3405" "506" "1010" "1" "0" "458" "3" "506" "Uncharacterized protein;" "Danio rerio (Zebrafish) (Brachydanio rerio)" "" "" "" "" "GO:0004674;GO:0005524" "IEA:InterPro;protein serine/threonine kinase activity;ATP binding" "PF00069" "1;Pkinase" "" "" "IPR000719;IPR002290;IPR008271;IPR011009" "Ser/Thr_kinase_AS;Prot_kinase_dom;Kinase-like_dom;Ser/Thr_dual-sp_kinase_dom"
"XLOC_002771" 192.249887066869 0.208417504631174 0.050443365948098 4.13171287668666 3.60070013683333e-05 0.00263408540553949 "TCONS_00014547" "5923" "209923" "gnl|BL_ORD_ID|209923" "F1QWY2_DANRE" "867" "2240" "0" "1894" "3405" "506" "1010" "1" "0" "458" "3" "506" "Uncharacterized protein;" "Danio rerio (Zebrafish) (Brachydanio rerio)" "" "" "" "" "GO:0004674;GO:0005524" "IEA:InterPro;protein serine/threonine kinase activity;ATP binding" "PF00069" "1;Pkinase" "" "" "IPR000719;IPR002290;IPR008271;IPR011009" "Ser/Thr_kinase_AS;Prot_kinase_dom;Kinase-like_dom;Ser/Thr_dual-sp_kinase_dom"
"XLOC_002771" 192.249887066869 0.208417504631174 0.050443365948098 4.13171287668666 3.60070013683333e-05 0.00263408540553949 "TCONS_00014548" "7190" "209923" "gnl|BL_ORD_ID|209923" "F1QWY2_DANRE" "867" "2240" "0" "1894" "3405" "506" "1010" "1" "0" "458" "3" "506" "Uncharacterized protein;" "Danio rerio (Zebrafish) (Brachydanio rerio)" "" "" "" "" "GO:0004674;GO:0005524" "IEA:InterPro;protein serine/threonine kinase activity;ATP binding" "PF00069" "1;Pkinase" "" "" "IPR000719;IPR002290;IPR008271;IPR011009" "Ser/Thr_kinase_AS;Prot_kinase_dom;Kinase-like_dom;Ser/Thr_dual-sp_kinase_dom"
"XLOC_002771" 192.249887066869 0.208417504631174 0.050443365948098 4.13171287668666 3.60070013683333e-05 0.00263408540553949 "TCONS_00014549" "3058" "178600" "gnl|BL_ORD_ID|178600" "E7F6I3_DANRE" "146" "366" "5.17725e-36" "1441" "2463" "58" "325" "1" "0" "108" "85" "347" "Uncharacterized protein;" "Danio rerio (Zebrafish) (Brachydanio rerio)" "" "" "" "" "" "" "" "" "" "" "" ""
"XLOC_002771" 192.249887066869 0.208417504631174 0.050443365948098 4.13171287668666 3.60070013683333e-05 0.00263408540553949 "TCONS_00014550" "3405" "178600" "gnl|BL_ORD_ID|178600" "E7F6I3_DANRE" "129" "322" "3.69175e-30" "1956" "2771" "114" "308" "3" "0" "92" "81" "274" "Uncharacterized protein;" "Danio rerio (Zebrafish) (Brachydanio rerio)" "" "" "" "" "" "" "" "" "" "" "" ""
"XLOC_002771" 192.249887066869 0.208417504631174 0.050443365948098 4.13171287668666 3.60070013683333e-05 0.00263408540553949 "TCONS_00014551" "3288" "178600" "gnl|BL_ORD_ID|178600" "E7F6I3_DANRE" "111" "276" "2.60088e-35" "1792" "2502" "58" "258" "1" "0" "75" "40" "239" "Uncharacterized protein;" "Danio rerio (Zebrafish) (Brachydanio rerio)" "" "" "" "" "" "" "" "" "" "" "" ""
"XLOC_002771" 192.249887066869 0.208417504631174 0.050443365948098 4.13171287668666 3.60070013683333e-05 0.00263408540553949 "TCONS_00014552" "3309" "178600" "gnl|BL_ORD_ID|178600" "E7F6I3_DANRE" "111" "276" "2.6196e-35" "1813" "2523" "58" "258" "1" "0" "75" "40" "239" "Uncharacterized protein;" "Danio rerio (Zebrafish) (Brachydanio rerio)" "" "" "" "" "" "" "" "" "" "" "" ""
"XLOC_002771" 192.249887066869 0.208417504631174 0.050443365948098 4.13171287668666 3.60070013683333e-05 0.00263408540553949 "TCONS_00014553" "2131" "679962" "gnl|BL_ORD_ID|679962" "Q1WA47_ICTPU" "79" "193" "2.01585e-22" "1985" "2131" "70" "118" "2" "0" "35" "0" "49" "Transposase;" "Ictalurus punctatus (Channel catfish) (Silurus punctatus)" "" "" "GO:0015074;GO:0006313" "IEA:InterPro;DNA integration;transposition" " DNA-mediated" "GO:0003677;GO:0004803" "IEA:InterPro;transposase activity;DNA binding" "PF01498" "1;HTH_Tnp_Tc3_2" "" "" "IPR002492"
"XLOC_002771" 192.249887066869 0.208417504631174 0.050443365948098 4.13171287668666 3.60070013683333e-05 0.00263408540553949 "TCONS_00014554" "1374" "679962" "gnl|BL_ORD_ID|679962" "Q1WA47_ICTPU" "79" "193" "7.28027e-23" "1228" "1374" "70" "118" "1" "0" "35" "0" "49" "Transposase;" "Ictalurus punctatus (Channel catfish) (Silurus punctatus)" "" "" "GO:0015074;GO:0006313" "IEA:InterPro;DNA integration;transposition" " DNA-mediated" "GO:0003677;GO:0004803" "IEA:InterPro;transposase activity;DNA binding" "PF01498" "1;HTH_Tnp_Tc3_2" "" "" "IPR002492"
"XLOC_003002" 28.5709880504481 0.565608937286701 0.135043904496643 4.18833370817386 2.81010104666517e-05 0.00214549374235344 "TCONS_00015323" "6637" "455184" "gnl|BL_ORD_ID|455184" "H3CL17_TETNG" "119" "298" "4.56751e-26" "6318" "6626" "413" "493" "-3" "0" "66" "22" "103" "Uncharacterized protein;" "Tetraodon nigroviridis (Spotted green pufferfish) (ChelonodonTetraodon nigroviridis (Spotted green pufferfish) (Chelonodonnigroviridis)" "" "" "" "" "" "" "PF00651;PF10523" "1;BTB;BEN" "" "" "IPR013069;IPR011333;IPR000210;IPR018379" "BEN_domain;BTB/POZ_fold;BTB/POZ-like;BTB_POZ"
"XLOC_003002" 28.5709880504481 0.565608937286701 0.135043904496643 4.18833370817386 2.81010104666517e-05 0.00214549374235344 "TCONS_00015324" "5208" "455184" "gnl|BL_ORD_ID|455184" "H3CL17_TETNG" "119" "298" "3.35553e-26" "4889" "5197" "413" "493" "-3" "0" "66" "22" "103" "Uncharacterized protein;" "Tetraodon nigroviridis (Spotted green pufferfish) (ChelonodonTetraodon nigroviridis (Spotted green pufferfish) (Chelonodonnigroviridis)" "" "" "" "" "" "" "PF00651;PF10523" "1;BTB;BEN" "" "" "IPR013069;IPR011333;IPR000210;IPR018379" "BEN_domain;BTB/POZ_fold;BTB/POZ-like;BTB_POZ"
"XLOC_003002" 28.5709880504481 0.565608937286701 0.135043904496643 4.18833370817386 2.81010104666517e-05 0.00214549374235344 "TCONS_00015325" "4823" "455184" "gnl|BL_ORD_ID|455184" "H3CL17_TETNG" "119" "298" "3.02962e-26" "4504" "4812" "413" "493" "-3" "0" "66" "22" "103" "Uncharacterized protein;" "Tetraodon nigroviridis (Spotted green pufferfish) (ChelonodonTetraodon nigroviridis (Spotted green pufferfish) (Chelonodonnigroviridis)" "" "" "" "" "" "" "PF00651;PF10523" "1;BTB;BEN" "" "" "IPR013069;IPR011333;IPR000210;IPR018379" "BEN_domain;BTB/POZ_fold;BTB/POZ-like;BTB_POZ"
"XLOC_003002" 28.5709880504481 0.565608937286701 0.135043904496643 4.18833370817386 2.81010104666517e-05 0.00214549374235344 "TCONS_00015326" "5816" "455184" "gnl|BL_ORD_ID|455184" "H3CL17_TETNG" "119" "298" "3.8724e-26" "5497" "5805" "413" "493" "-3" "0" "66" "22" "103" "Uncharacterized protein;" "Tetraodon nigroviridis (Spotted green pufferfish) (ChelonodonTetraodon nigroviridis (Spotted green pufferfish) (Chelonodonnigroviridis)" "" "" "" "" "" "" "PF00651;PF10523" "1;BTB;BEN" "" "" "IPR013069;IPR011333;IPR000210;IPR018379" "BEN_domain;BTB/POZ_fold;BTB/POZ-like;BTB_POZ"
"XLOC_003005" 382.066437805904 0.397492821323164 0.100578210061387 3.95207690692206 7.74758310012197e-05 0.00480299998282943 "TCONS_00015345" "7083" "304609" "gnl|BL_ORD_ID|304609" "G3PWC7_GASAC" "237" "604" "4.22193e-68" "1355" "2014" "1" "221" "2" "0" "160" "3" "222" "Uncharacterized protein;" "Gasterosteus aculeatus (Three-spined stickleback)" "" "" "" "" "" "" "" "" "" "" "" ""
"XLOC_003005" 382.066437805904 0.397492821323164 0.100578210061387 3.95207690692206 7.74758310012197e-05 0.00480299998282943 "TCONS_00015346" "6885" "304609" "gnl|BL_ORD_ID|304609" "G3PWC7_GASAC" "238" "605" "3.17102e-68" "1157" "1816" "1" "221" "2" "0" "160" "3" "222" "Uncharacterized protein;" "Gasterosteus aculeatus (Three-spined stickleback)" "" "" "" "" "" "" "" "" "" "" "" ""
"XLOC_003005" 382.066437805904 0.397492821323164 0.100578210061387 3.95207690692206 7.74758310012197e-05 0.00480299998282943 "TCONS_00015347" "4952" "231403" "gnl|BL_ORD_ID|231403" "F6TNR1_XENTR" "165" "417" "8.06989e-56" "1963" "2334" "215" "338" "1" "0" "80" "0" "124" "Uncharacterized protein;" "Xenopus tropicalis (Western clawed frog) (Silurana tropicalis)" "" "" "GO:0015074;GO:0006313" "IEA:InterPro;DNA integration;transposition" " DNA-mediated" "GO:0003677;GO:0004803" "IEA:InterPro;transposase activity;DNA binding" "PF01498" "1;HTH_Tnp_Tc3_2" "" "" "IPR009057;IPR002492"
"XLOC_003043" 467.905474818854 -0.261259712174337 0.0616339851326917 -4.23889046946862 2.24627213216494e-05 0.00178924018035407 "TCONS_00015593" "6557" "519617" "gnl|BL_ORD_ID|519617" "I3KDD3_ORENI" "340" "870" "6.83122e-104" "1019" "1654" "1" "210" "2" "0" "171" "2" "212" "Uncharacterized protein;" "Oreochromis niloticus (Nile tilapia) (Tilapia nilotica)" "GO:0016020" "IEA:UniProtKB-KW;membrane" "GO:0001756;GO:0007509" "mesoderm migration involved in gastrulation;somitogenesis;IEA:Ensembl" "" "" "PF00812" "1;Ephrin" "" "" "IPR019765;IPR001799;IPR008972" "Ephrin_CS;Cupredoxin;Ephrin"
"XLOC_003043" 467.905474818854 -0.261259712174337 0.0616339851326917 -4.23889046946862 2.24627213216494e-05 0.00178924018035407 "TCONS_00015594" "6374" "519617" "gnl|BL_ORD_ID|519617" "I3KDD3_ORENI" "347" "890" "1.20636e-106" "748" "1377" "1" "210" "1" "0" "172" "0" "210" "Uncharacterized protein;" "Oreochromis niloticus (Nile tilapia) (Tilapia nilotica)" "GO:0016020" "IEA:UniProtKB-KW;membrane" "GO:0001756;GO:0007509" "mesoderm migration involved in gastrulation;somitogenesis;IEA:Ensembl" "" "" "PF00812" "1;Ephrin" "" "" "IPR019765;IPR001799;IPR008972" "Ephrin_CS;Cupredoxin;Ephrin"
"XLOC_003043" 467.905474818854 -0.261259712174337 0.0616339851326917 -4.23889046946862 2.24627213216494e-05 0.00178924018035407 "TCONS_00015595" "6547" "519617" "gnl|BL_ORD_ID|519617" "I3KDD3_ORENI" "347" "888" "2.40067e-106" "1015" "1644" "1" "210" "1" "0" "172" "0" "210" "Uncharacterized protein;" "Oreochromis niloticus (Nile tilapia) (Tilapia nilotica)" "GO:0016020" "IEA:UniProtKB-KW;membrane" "GO:0001756;GO:0007509" "mesoderm migration involved in gastrulation;somitogenesis;IEA:Ensembl" "" "" "PF00812" "1;Ephrin" "" "" "IPR019765;IPR001799;IPR008972" "Ephrin_CS;Cupredoxin;Ephrin"
"XLOC_003043" 467.905474818854 -0.261259712174337 0.0616339851326917 -4.23889046946862 2.24627213216494e-05 0.00178924018035407 "TCONS_00015596" "6475" "204629" "gnl|BL_ORD_ID|204629" "F1QFJ9_DANRE" "281" "717" "3.38882e-83" "996" "1487" "1" "211" "3" "0" "141" "47" "211" "Uncharacterized protein;" "Danio rerio (Zebrafish) (Brachydanio rerio)" "GO:0016020" "IEA:UniProtKB-KW;membrane" "" "" "" "" "PF00812" "1;Ephrin" "dre:64256" "-" "IPR019765;IPR001799;IPR008972" "Ephrin_CS;Cupredoxin;Ephrin"
"XLOC_003043" 467.905474818854 -0.261259712174337 0.0616339851326917 -4.23889046946862 2.24627213216494e-05 0.00178924018035407 "TCONS_00015597" "6623" "204629" "gnl|BL_ORD_ID|204629" "F1QFJ9_DANRE" "347" "888" "2.74107e-106" "994" "1635" "1" "211" "1" "0" "174" "3" "214" "Uncharacterized protein;" "Danio rerio (Zebrafish) (Brachydanio rerio)" "GO:0016020" "IEA:UniProtKB-KW;membrane" "" "" "" "" "PF00812" "1;Ephrin" "dre:64256" "-" "IPR019765;IPR001799;IPR008972" "Ephrin_CS;Cupredoxin;Ephrin"
"XLOC_003043" 467.905474818854 -0.261259712174337 0.0616339851326917 -4.23889046946862 2.24627213216494e-05 0.00178924018035407 "TCONS_00015598" "6622" "54837" "gnl|BL_ORD_ID|54837" "B3DH39_DANRE" "265" "675" "1.24195e-77" "994" "1410" "1" "139" "1" "0" "120" "0" "139" "Efna5b protein;" "Danio rerio (Zebrafish) (Brachydanio rerio)" "GO:0016020" "IEA:UniProtKB-KW;membrane" "" "" "" "" "PF00812" "1;Ephrin" "dre:30223" "-" "IPR019765;IPR001799;IPR008972" "Ephrin_CS;Cupredoxin;Ephrin"
"XLOC_003043" 467.905474818854 -0.261259712174337 0.0616339851326917 -4.23889046946862 2.24627213216494e-05 0.00178924018035407 "TCONS_00015599" "6353" "519617" "gnl|BL_ORD_ID|519617" "I3KDD3_ORENI" "341" "873" "3.04426e-104" "721" "1356" "1" "210" "1" "0" "171" "2" "212" "Uncharacterized protein;" "Oreochromis niloticus (Nile tilapia) (Tilapia nilotica)" "GO:0016020" "IEA:UniProtKB-KW;membrane" "GO:0001756;GO:0007509" "mesoderm migration involved in gastrulation;somitogenesis;IEA:Ensembl" "" "" "PF00812" "1;Ephrin" "" "" "IPR019765;IPR001799;IPR008972" "Ephrin_CS;Cupredoxin;Ephrin"
"XLOC_003090" 36.2031373702066 0.344104150576294 0.106835311284812 3.22088405451404 0.00127795838131058 0.0416473892615734 "TCONS_00015954" "7234" "348481" "gnl|BL_ORD_ID|348481" "H1A0R4_TAEGU" "177" "448" "8.11937e-48" "336" "830" "1" "155" "3" "0" "97" "22" "171" "Uncharacterized protein;" "Taeniopygia guttata (Zebra finch) (Poephila guttata)" "GO:0016581;GO:0000790" "NuRD complex;nuclear chromatin;IEA:Ensembl" "GO:1900477;GO:1902231;GO:0034629;GO:0010608;GO:0008285" "negative regulation of cell proliferation;cellular protein complex localization;negative regulation of G1/S transition of mitotic cell cycle by negative regulation of transcription from RNA polymerase II promoter;posttranscriptional regulation of gene expression;positive regulation of intrinsic apoptotic signaling pathway in response to DNA damage;IEA:Ensembl" "GO:0004407;GO:0000978;GO:0001076;GO:0001078" "histone deacetylase activity;RNA polymerase II core promoter proximal region sequence-specific DNA binding transcription factor activity involved in negative regulation of transcription;RNA polymerase II core promoter proximal region sequence-specific DNA binding;RNA polymerase II transcription factor binding transcription factor activity;IEA:Ensembl" "PF10523" "1;BEN" "" "" "IPR018379" "BEN_domain"
"XLOC_003090" 36.2031373702066 0.344104150576294 0.106835311284812 3.22088405451404 0.00127795838131058 0.0416473892615734 "TCONS_00015955" "8101" "519347" "gnl|BL_ORD_ID|519347" "I3KCL3_ORENI" "737" "1901" "0" "102" "1469" "3" "470" "3" "0" "381" "16" "470" "Uncharacterized protein;" "Oreochromis niloticus (Nile tilapia) (Tilapia nilotica)" "" "" "" "" "" "" "PF00651;PF10523" "1;BTB;BEN" "" "" "IPR013069;IPR011333;IPR000210;IPR018379" "BEN_domain;BTB/POZ_fold;BTB/POZ-like;BTB_POZ"
"XLOC_003090" 36.2031373702066 0.344104150576294 0.106835311284812 3.22088405451404 0.00127795838131058 0.0416473892615734 "TCONS_00015956" "3164" "519347" "gnl|BL_ORD_ID|519347" "I3KCL3_ORENI" "737" "1901" "0" "323" "1690" "3" "470" "2" "0" "381" "16" "470" "Uncharacterized protein;" "Oreochromis niloticus (Nile tilapia) (Tilapia nilotica)" "" "" "" "" "" "" "PF00651;PF10523" "1;BTB;BEN" "" "" "IPR013069;IPR011333;IPR000210;IPR018379" "BEN_domain;BTB/POZ_fold;BTB/POZ-like;BTB_POZ"
"XLOC_003090" 36.2031373702066 0.344104150576294 0.106835311284812 3.22088405451404 0.00127795838131058 0.0416473892615734 "TCONS_00015957" "8322" "519347" "gnl|BL_ORD_ID|519347" "I3KCL3_ORENI" "737" "1901" "0" "323" "1690" "3" "470" "2" "0" "381" "16" "470" "Uncharacterized protein;" "Oreochromis niloticus (Nile tilapia) (Tilapia nilotica)" "" "" "" "" "" "" "PF00651;PF10523" "1;BTB;BEN" "" "" "IPR013069;IPR011333;IPR000210;IPR018379" "BEN_domain;BTB/POZ_fold;BTB/POZ-like;BTB_POZ"
"XLOC_003096" 262.229184207265 0.539494455555631 0.102075309302907 5.28525908214187 1.25526973728331e-07 2.00430466544853e-05 "TCONS_00015976" "4558" "231403" "gnl|BL_ORD_ID|231403" "F6TNR1_XENTR" "165" "417" "7.4051e-56" "2619" "2990" "215" "338" "-3" "0" "80" "0" "124" "Uncharacterized protein;" "Xenopus tropicalis (Western clawed frog) (Silurana tropicalis)" "" "" "GO:0015074;GO:0006313" "IEA:InterPro;DNA integration;transposition" " DNA-mediated" "GO:0003677;GO:0004803" "IEA:InterPro;transposase activity;DNA binding" "PF01498" "1;HTH_Tnp_Tc3_2" "" "" "IPR009057;IPR002492"
"XLOC_003096" 262.229184207265 0.539494455555631 0.102075309302907 5.28525908214187 1.25526973728331e-07 2.00430466544853e-05 "TCONS_00015977" "5206" "231403" "gnl|BL_ORD_ID|231403" "F6TNR1_XENTR" "165" "417" "8.5198e-56" "2495" "2866" "215" "338" "-1" "0" "80" "0" "124" "Uncharacterized protein;" "Xenopus tropicalis (Western clawed frog) (Silurana tropicalis)" "" "" "GO:0015074;GO:0006313" "IEA:InterPro;DNA integration;transposition" " DNA-mediated" "GO:0003677;GO:0004803" "IEA:InterPro;transposase activity;DNA binding" "PF01498" "1;HTH_Tnp_Tc3_2" "" "" "IPR009057;IPR002492"
"XLOC_003127" 226.731719619215 0.208259305353732 0.0505800075692154 4.11742337263874 3.83131856393936e-05 0.0027895336145418 "TCONS_00016230" "5749" "94674" "gnl|BL_ORD_ID|94674" "C0HAZ2_SALSA" "362" "927" "5.17763e-112" "94" "750" "1" "219" "1" "0" "219" "0" "219" "AN1-type zinc finger protein 5;" "Salmo salar (Atlantic salmon)" "" "" "" "" "GO:0003677;GO:0008270" "IEA:InterPro;DNA binding;zinc ion binding" "PF01428;PF01754" "1;zf-AN1;zf-A20" "" "" "IPR000058;IPR002653" "Znf_A20;Znf_AN1"
"XLOC_003127" 226.731719619215 0.208259305353732 0.0505800075692154 4.11742337263874 3.83131856393936e-05 0.0027895336145418 "TCONS_00016231" "5722" "71333" "gnl|BL_ORD_ID|71333" "B5X235_SALSA" "354" "907" "2.3e-109" "79" "723" "1" "215" "1" "0" "215" "0" "215" "AN1-type zinc finger protein 5;" "Salmo salar (Atlantic salmon)" "" "" "" "" "GO:0003677;GO:0008270" "IEA:InterPro;DNA binding;zinc ion binding" "PF01428;PF01754" "1;zf-AN1;zf-A20" "" "" "IPR000058;IPR002653" "Znf_A20;Znf_AN1"
"XLOC_003127" 226.731719619215 0.208259305353732 0.0505800075692154 4.11742337263874 3.83131856393936e-05 0.0027895336145418 "TCONS_00016232" "5744" "94674" "gnl|BL_ORD_ID|94674" "C0HAZ2_SALSA" "362" "927" "5.13506e-112" "89" "745" "1" "219" "2" "0" "219" "0" "219" "AN1-type zinc finger protein 5;" "Salmo salar (Atlantic salmon)" "" "" "" "" "GO:0003677;GO:0008270" "IEA:InterPro;DNA binding;zinc ion binding" "PF01428;PF01754" "1;zf-AN1;zf-A20" "" "" "IPR000058;IPR002653" "Znf_A20;Znf_AN1"
"XLOC_003127" 226.731719619215 0.208259305353732 0.0505800075692154 4.11742337263874 3.83131856393936e-05 0.0027895336145418 "TCONS_00016233" "5712" "94674" "gnl|BL_ORD_ID|94674" "C0HAZ2_SALSA" "361" "925" "9.98408e-112" "57" "713" "1" "219" "3" "0" "219" "0" "219" "AN1-type zinc finger protein 5;" "Salmo salar (Atlantic salmon)" "" "" "" "" "GO:0003677;GO:0008270" "IEA:InterPro;DNA binding;zinc ion binding" "PF01428;PF01754" "1;zf-AN1;zf-A20" "" "" "IPR000058;IPR002653" "Znf_A20;Znf_AN1"
"XLOC_003127" 226.731719619215 0.208259305353732 0.0505800075692154 4.11742337263874 3.83131856393936e-05 0.0027895336145418 "TCONS_00016234" "5732" "71333" "gnl|BL_ORD_ID|71333" "B5X235_SALSA" "353" "905" "4.54107e-109" "89" "733" "1" "215" "2" "0" "215" "0" "215" "AN1-type zinc finger protein 5;" "Salmo salar (Atlantic salmon)" "" "" "" "" "GO:0003677;GO:0008270" "IEA:InterPro;DNA binding;zinc ion binding" "PF01428;PF01754" "1;zf-AN1;zf-A20" "" "" "IPR000058;IPR002653" "Znf_A20;Znf_AN1"
"XLOC_003127" 226.731719619215 0.208259305353732 0.0505800075692154 4.11742337263874 3.83131856393936e-05 0.0027895336145418 "TCONS_00016235" "5827" "94674" "gnl|BL_ORD_ID|94674" "C0HAZ2_SALSA" "216" "548" "6.31935e-93" "171" "551" "1" "127" "3" "0" "127" "0" "127" "AN1-type zinc finger protein 5;" "Salmo salar (Atlantic salmon)" "" "" "" "" "GO:0003677;GO:0008270" "IEA:InterPro;DNA binding;zinc ion binding" "PF01428;PF01754" "1;zf-AN1;zf-A20" "" "" "IPR000058;IPR002653" "Znf_A20;Znf_AN1"
"XLOC_003127" 226.731719619215 0.208259305353732 0.0505800075692154 4.11742337263874 3.83131856393936e-05 0.0027895336145418 "TCONS_00016236" "5967" "325199" "gnl|BL_ORD_ID|325199" "G9BRW1_CYPCA" "305" "781" "1.88826e-90" "3580" "4365" "1" "275" "-1" "0" "171" "31" "284" "TC1-like transposase;" "Cyprinus carpio (Common carp)" "" "" "GO:0015074;GO:0006313" "IEA:InterPro;DNA integration;transposition" " DNA-mediated" "GO:0003677;GO:0004803" "IEA:InterPro;transposase activity;DNA binding" "PF01498" "1;HTH_Tnp_Tc3_2" "" "" "IPR009057;IPR002492"
"XLOC_003127" 226.731719619215 0.208259305353732 0.0505800075692154 4.11742337263874 3.83131856393936e-05 0.0027895336145418 "TCONS_00016237" "5937" "325199" "gnl|BL_ORD_ID|325199" "G9BRW1_CYPCA" "305" "781" "1.8534e-90" "3550" "4335" "1" "275" "-1" "0" "171" "31" "284" "TC1-like transposase;" "Cyprinus carpio (Common carp)" "" "" "GO:0015074;GO:0006313" "IEA:InterPro;DNA integration;transposition" " DNA-mediated" "GO:0003677;GO:0004803" "IEA:InterPro;transposase activity;DNA binding" "PF01498" "1;HTH_Tnp_Tc3_2" "" "" "IPR009057;IPR002492"
"XLOC_003127" 226.731719619215 0.208259305353732 0.0505800075692154 4.11742337263874 3.83131856393936e-05 0.0027895336145418 "TCONS_00016238" "5862" "325199" "gnl|BL_ORD_ID|325199" "G9BRW1_CYPCA" "305" "781" "1.76665e-90" "3475" "4260" "1" "275" "-1" "0" "171" "31" "284" "TC1-like transposase;" "Cyprinus carpio (Common carp)" "" "" "GO:0015074;GO:0006313" "IEA:InterPro;DNA integration;transposition" " DNA-mediated" "GO:0003677;GO:0004803" "IEA:InterPro;transposase activity;DNA binding" "PF01498" "1;HTH_Tnp_Tc3_2" "" "" "IPR009057;IPR002492"
"XLOC_003127" 226.731719619215 0.208259305353732 0.0505800075692154 4.11742337263874 3.83131856393936e-05 0.0027895336145418 "TCONS_00016239" "5761" "325199" "gnl|BL_ORD_ID|325199" "G9BRW1_CYPCA" "305" "781" "1.64977e-90" "3374" "4159" "1" "275" "-1" "0" "171" "31" "284" "TC1-like transposase;" "Cyprinus carpio (Common carp)" "" "" "GO:0015074;GO:0006313" "IEA:InterPro;DNA integration;transposition" " DNA-mediated" "GO:0003677;GO:0004803" "IEA:InterPro;transposase activity;DNA binding" "PF01498" "1;HTH_Tnp_Tc3_2" "" "" "IPR009057;IPR002492"
"XLOC_003127" 226.731719619215 0.208259305353732 0.0505800075692154 4.11742337263874 3.83131856393936e-05 0.0027895336145418 "TCONS_00016240" "6034" "94674" "gnl|BL_ORD_ID|94674" "C0HAZ2_SALSA" "362" "928" "4.95666e-112" "379" "1035" "1" "219" "1" "0" "219" "0" "219" "AN1-type zinc finger protein 5;" "Salmo salar (Atlantic salmon)" "" "" "" "" "GO:0003677;GO:0008270" "IEA:InterPro;DNA binding;zinc ion binding" "PF01428;PF01754" "1;zf-AN1;zf-A20" "" "" "IPR000058;IPR002653" "Znf_A20;Znf_AN1"
"XLOC_003127" 226.731719619215 0.208259305353732 0.0505800075692154 4.11742337263874 3.83131856393936e-05 0.0027895336145418 "TCONS_00016241" "5585" "325199" "gnl|BL_ORD_ID|325199" "G9BRW1_CYPCA" "305" "781" "1.45113e-90" "3198" "3983" "1" "275" "-1" "0" "171" "31" "284" "TC1-like transposase;" "Cyprinus carpio (Common carp)" "" "" "GO:0015074;GO:0006313" "IEA:InterPro;DNA integration;transposition" " DNA-mediated" "GO:0003677;GO:0004803" "IEA:InterPro;transposase activity;DNA binding" "PF01498" "1;HTH_Tnp_Tc3_2" "" "" "IPR009057;IPR002492"
"XLOC_003127" 226.731719619215 0.208259305353732 0.0505800075692154 4.11742337263874 3.83131856393936e-05 0.0027895336145418 "TCONS_00016242" "6125" "71333" "gnl|BL_ORD_ID|71333" "B5X235_SALSA" "354" "906" "5.02249e-109" "482" "1126" "1" "215" "2" "0" "215" "0" "215" "AN1-type zinc finger protein 5;" "Salmo salar (Atlantic salmon)" "" "" "" "" "GO:0003677;GO:0008270" "IEA:InterPro;DNA binding;zinc ion binding" "PF01428;PF01754" "1;zf-AN1;zf-A20" "" "" "IPR000058;IPR002653" "Znf_A20;Znf_AN1"
"XLOC_003127" 226.731719619215 0.208259305353732 0.0505800075692154 4.11742337263874 3.83131856393936e-05 0.0027895336145418 "TCONS_00016243" "6108" "71333" "gnl|BL_ORD_ID|71333" "B5X235_SALSA" "353" "905" "6.69983e-109" "465" "1109" "1" "215" "3" "0" "215" "0" "215" "AN1-type zinc finger protein 5;" "Salmo salar (Atlantic salmon)" "" "" "" "" "GO:0003677;GO:0008270" "IEA:InterPro;DNA binding;zinc ion binding" "PF01428;PF01754" "1;zf-AN1;zf-A20" "" "" "IPR000058;IPR002653" "Znf_A20;Znf_AN1"
"XLOC_003127" 226.731719619215 0.208259305353732 0.0505800075692154 4.11742337263874 3.83131856393936e-05 0.0027895336145418 "TCONS_00016244" "6120" "94674" "gnl|BL_ORD_ID|94674" "C0HAZ2_SALSA" "362" "928" "4.81846e-112" "465" "1121" "1" "219" "3" "0" "219" "0" "219" "AN1-type zinc finger protein 5;" "Salmo salar (Atlantic salmon)" "" "" "" "" "GO:0003677;GO:0008270" "IEA:InterPro;DNA binding;zinc ion binding" "PF01428;PF01754" "1;zf-AN1;zf-A20" "" "" "IPR000058;IPR002653" "Znf_A20;Znf_AN1"
"XLOC_003127" 226.731719619215 0.208259305353732 0.0505800075692154 4.11742337263874 3.83131856393936e-05 0.0027895336145418 "TCONS_00016245" "5782" "71333" "gnl|BL_ORD_ID|71333" "B5X235_SALSA" "353" "904" "6.53362e-109" "139" "783" "1" "215" "1" "0" "215" "0" "215" "AN1-type zinc finger protein 5;" "Salmo salar (Atlantic salmon)" "" "" "" "" "GO:0003677;GO:0008270" "IEA:InterPro;DNA binding;zinc ion binding" "PF01428;PF01754" "1;zf-AN1;zf-A20" "" "" "IPR000058;IPR002653" "Znf_A20;Znf_AN1"
"XLOC_003235" 385.094839372248 0.261249006487305 0.0820758595522003 3.18301883053872 0.00145748135211253 0.0459146017303342 "TCONS_00016496" "6991" "207749" "gnl|BL_ORD_ID|207749" "F1QQ56_DANRE" "1427" "3693" "0" "1508" "5875" "1" "1383" "2" "0" "823" "195" "1517" "Uncharacterized protein;" "Danio rerio (Zebrafish) (Brachydanio rerio)" "" "" "" "" "GO:0005509" "IEA:InterPro;calcium ion binding" "PF07645;PF00683;PF12662" "4;1;cEGF;TB;12;EGF_CA" "" "" "IPR017878;IPR001881;IPR000742;IPR009030;IPR013032;IPR026823;IPR000152;IPR018097" "TB_dom;EGF-like_CS;cEGF;EGF_Ca-bd_CS;EG-like_dom;Growth_fac_rcpt_N_dom;EGF-like_Ca-bd_dom;EGF-type_Asp/Asn_hydroxyl_site"
"XLOC_003235" 385.094839372248 0.261249006487305 0.0820758595522003 3.18301883053872 0.00145748135211253 0.0459146017303342 "TCONS_00016497" "4580" "194386" "gnl|BL_ORD_ID|194386" "F1N9I4_CHICK" "1336" "3457" "0" "521" "4579" "1" "1449" "2" "0" "749" "176" "1489" "Uncharacterized protein;" "Gallus gallus (Chicken)" "GO:0005578" "proteinaceous extracellular matrix;IEA:Ensembl" "" "" "GO:0005509" "IEA:InterPro;calcium ion binding" "PF07645;PF00683" "4;TB;13;EGF_CA" "" "" "IPR017878;IPR018097;IPR000152;IPR001881;IPR000742;IPR009030;IPR013032" "TB_dom;EGF-like_CS;EGF_Ca-bd_CS;EG-like_dom;Growth_fac_rcpt_N_dom;EGF-like_Ca-bd_dom;EGF-type_Asp/Asn_hydroxyl_site"
"XLOC_003235" 385.094839372248 0.261249006487305 0.0820758595522003 3.18301883053872 0.00145748135211253 0.0459146017303342 "TCONS_00016498" "4958" "207749" "gnl|BL_ORD_ID|207749" "F1QQ56_DANRE" "1117" "2887" "0" "1373" "4957" "1" "1129" "2" "0" "653" "174" "1249" "Uncharacterized protein;" "Danio rerio (Zebrafish) (Brachydanio rerio)" "" "" "" "" "GO:0005509" "IEA:InterPro;calcium ion binding" "PF07645;PF00683;PF12662" "4;1;cEGF;TB;12;EGF_CA" "" "" "IPR017878;IPR001881;IPR000742;IPR009030;IPR013032;IPR026823;IPR000152;IPR018097" "TB_dom;EGF-like_CS;cEGF;EGF_Ca-bd_CS;EG-like_dom;Growth_fac_rcpt_N_dom;EGF-like_Ca-bd_dom;EGF-type_Asp/Asn_hydroxyl_site"
"XLOC_003235" 385.094839372248 0.261249006487305 0.0820758595522003 3.18301883053872 0.00145748135211253 0.0459146017303342 "TCONS_00016499" "6844" "235641" "gnl|BL_ORD_ID|235641" "F6XXQ2_XENTR" "1268" "3281" "0" "1391" "5728" "1" "1480" "2" "0" "731" "198" "1562" "Uncharacterized protein;" "Xenopus tropicalis (Western clawed frog) (Silurana tropicalis)" "" "" "" "" "GO:0005509" "IEA:InterPro;calcium ion binding" "PF07645;PF00683" "4;TB;13;EGF_CA" "" "" "IPR017878;IPR018097;IPR000152;IPR001881;IPR000742;IPR009030;IPR013032" "TB_dom;EGF-like_CS;EGF_Ca-bd_CS;EG-like_dom;Growth_fac_rcpt_N_dom;EGF-like_Ca-bd_dom;EGF-type_Asp/Asn_hydroxyl_site"
"XLOC_003235" 385.094839372248 0.261249006487305 0.0820758595522003 3.18301883053872 0.00145748135211253 0.0459146017303342 "TCONS_00016500" "6601" "274422" "gnl|BL_ORD_ID|274422" "G1NF21_MELGA" "1635" "4233" "0" "869" "5485" "1" "1548" "2" "0" "876" "125" "1606" "Uncharacterized protein;" "Meleagris gallopavo (Common turkey)" "GO:0005578" "proteinaceous extracellular matrix;IEA:Ensembl" "" "" "GO:0005509" "IEA:InterPro;calcium ion binding" "PF07645;PF00683" "4;TB;13;EGF_CA" "" "" "IPR017878;IPR018097;IPR000152;IPR001881;IPR000742;IPR009030;IPR013032" "TB_dom;EGF-like_CS;EGF_Ca-bd_CS;EG-like_dom;Growth_fac_rcpt_N_dom;EGF-like_Ca-bd_dom;EGF-type_Asp/Asn_hydroxyl_site"
"XLOC_003235" 385.094839372248 0.261249006487305 0.0820758595522003 3.18301883053872 0.00145748135211253 0.0459146017303342 "TCONS_00016501" "6466" "194386" "gnl|BL_ORD_ID|194386" "F1N9I4_CHICK" "1616" "4182" "0" "521" "5350" "1" "1692" "2" "0" "895" "190" "1746" "Uncharacterized protein;" "Gallus gallus (Chicken)" "GO:0005578" "proteinaceous extracellular matrix;IEA:Ensembl" "" "" "GO:0005509" "IEA:InterPro;calcium ion binding" "PF07645;PF00683" "4;TB;13;EGF_CA" "" "" "IPR017878;IPR018097;IPR000152;IPR001881;IPR000742;IPR009030;IPR013032" "TB_dom;EGF-like_CS;EGF_Ca-bd_CS;EG-like_dom;Growth_fac_rcpt_N_dom;EGF-like_Ca-bd_dom;EGF-type_Asp/Asn_hydroxyl_site"
[truncated: 6,660,957 more chars]
