# Supplementary material for: Training the salmon’s genes: influence of aerobic exercise, swimming performance and selection on gene expression in Atlantic salmon
Source: BMC Genomics. 2017 Dec 15;18:971. doi: 10.1186/s12864-017-4361-7 (PMC5731093; doi:10.1186/s12864-017-4361-7)
Supplement: Supplementary file 7 — Enrichment analysis for genes differentially expressed for swimming performance in parr. (XLSX 29 kb) [file 12864_2017_4361_MOESM7_ESM.xlsx]

## Sheet: enrichment
Bolaks Control Down-Regulated								Bolaks Control Up-Regulated								Bolaks Trained Down-Regulated								Bolaks Trained Up-Regulated								Laerdal Control Down-Regulated								Laerdal Control Up-Regulated								Laerdal Trained Down-Regulated
Group_Name	Gr1_From	Gr1_All	Gr2_from	Gr2_all	Yates corrected Chi-square	Ratio		Group_Name	Gr1_From	Gr1_All	Gr2_from	Gr2_all	Yates corrected Chi-square	Ratio		Group_Name	Gr1_From	Gr1_All	Gr2_from	Gr2_all	Yates corrected Chi-square	Ratio		Group_Name	Gr1_From	Gr1_All	Gr2_from	Gr2_all	Yates corrected Chi-square	Ratio		Group_Name	Gr1_From	Gr1_All	Gr2_from	Gr2_all	Yates corrected Chi-square	Ratio		Group_Name	Gr1_From	Gr1_All	Gr2_from	Gr2_all	Yates corrected Chi-square	Ratio		Group_Name	Gr1_From
actin binding	20	720	561	41516	0.00195669	2.05565		adrenal gland development	7	806	69	41516	2.1942e-05	5.22552		adherens junction	7	464	107	41516	2.59544e-06	5.85345		amino acid transport	5	677	81	41516	0.00735323	3.7854		actin binding	74	3544	561	41516	0.000469777	1.54522		acute-phase response	5	2400	27	41516	0.0323141	3.2034		ankyrin binding	7
adherens junction	7	720	107	41516	0.000962316	3.77222		apoptotic process	31	806	828	41516	0.00036202	1.92847		basolateral plasma membrane	12	464	331	41516	6.39854e-05	3.24378		angiogenesis	19	677	595	41516	0.00514056	1.95823		actin cytoskeleton	71	3544	463	41516	4.0459e-06	1.79638		anterograde synaptic vesicle transport	6	2400	18	41516	0.000168254	5.76611		canonical Wnt receptor signaling pathway	16
angiogenesis	19	720	595	41516	0.0116415	1.84128		cell cycle	15	806	394	41516	0.0147048	1.96099		blood vessel development	7	464	186	41516	0.00258317	3.36731		autophagic vacuole	6	677	87	41516	0.000929093	4.22921		adrenal gland development	13	3544	69	41516	0.0129759	2.20707		antigen binding	12	2400	87	41516	0.00702355	2.38598		cell redox homeostasis	13
B cell receptor signaling pathway	5	720	78	41516	0.00882976	3.69623		cholesterol homeostasis	5	806	85	41516	0.031487	3.02992		canonical Wnt receptor signaling pathway	12	464	198	41516	1.25082e-09	5.42268		calmodulin binding	9	677	188	41516	0.00240934	2.9357		aging	38	3544	287	41516	0.0135499	1.55104		apoptotic process	64	2400	828	41516	0.0281234	1.33707		chaperone binding	18
canonical Wnt receptor signaling pathway	9	720	198	41516	0.0074547	2.62096		circadian regulation of gene expression	9	806	136	41516	0.000478261	3.40866		cell cortex	7	464	232	41516	0.0166669	2.69965		cell cycle	13	677	394	41516	0.0179621	2.02336		androgen metabolic process	6	3544	23	41516	0.0263276	3.05594		basal lamina	7	2400	40	41516	0.0115918	3.02721		chaperone-mediated protein folding	10
cell surface receptor signaling pathway	16	720	507	41516	0.0252148	1.81968		fatty acid beta-oxidation	5	806	53	41516	0.00109798	4.85931		cell cycle arrest	6	464	213	41516	0.0459852	2.5204		ceramide biosynthetic process	5	677	41	41516	1.00184e-05	7.47847		angiogenesis	68	3544	595	41516	0.0256344	1.33879		basement membrane	19	2400	173	41516	0.0108354	1.89982		chromatin remodeling	16
chromatin	9	720	247	41516	0.0451756	2.10101		G1/S transition of mitotic cell cycle	6	806	101	41516	0.0142097	3.05992		cell differentiation	15	464	647	41516	0.00711193	2.07436		chemotaxis	6	677	138	41516	0.0340956	2.66624		ankyrin binding	9	3544	36	41516	0.00598731	2.92861		cartilage condensation	7	2400	49	41516	0.0430222	2.47119		Fc-epsilon receptor signaling pathway	15
circadian regulation of gene expression	8	720	136	41516	0.00113997	3.39183		gluconeogenesis	6	806	87	41516	0.0046248	3.55232		circadian regulation of gene expression	7	464	136	41516	8.09658e-05	4.60529		chromosome segregation	5	677	101	41516	0.0302706	3.03582		apoptotic signaling pathway	17	3544	112	41516	0.0374148	1.77809		cell adhesion	95	2400	1188	41516	0.00236734	1.38328		Golgi organization	11
cytoskeleton	32	720	759	41516	5.86846e-07	2.43103		glycogen biosynthetic process	5	806	47	41516	0.000366539	5.47965		cytoskeleton	23	464	759	41516	1.7163e-06	2.71134		circadian regulation of gene expression	17	677	136	41516	1.38755e-19	7.66544		basal lamina	11	3544	40	41516	0.000732153	3.22147		cholesterol homeostasis	11	2400	85	41516	0.0181959	2.23861		hemopoiesis	15
cytoskeleton organization	13	720	263	41516	0.00027627	2.85017		mitochondrial inner membrane	57	806	618	41516	2.96752e-35	4.7508		cytoskeleton organization	10	464	263	41516	0.00016659	3.40206		circadian rhythm	8	677	164	41516	0.00394625	2.99139		chromatin binding	92	3544	808	41516	0.0095696	1.33382		cholesterol metabolic process	17	2400	109	41516	0.000160897	2.69791		histone deacetylase binding	10
defense response to virus	10	720	245	41516	0.0124045	2.35351		mitochondrial matrix	20	806	335	41516	6.77791e-07	3.07515		dorsal/ventral pattern formation	6	464	210	41516	0.0422648	2.5564		fibroblast growth factor receptor signaling pathway	6	677	144	41516	0.044051	2.55515		circadian regulation of gene expression	26	3544	136	41516	0.000191121	2.23953		chromatin	23	2400	247	41516	0.0375255	1.61078		leukotriene biosynthetic process	5
Fc-epsilon receptor signaling pathway	8	720	205	41516	0.0400617	2.25019		mitochondrion	103	806	1969	41516	2.75638e-25	2.69446		fin regeneration	6	464	122	41516	0.000542187	4.40037		gluconeogenesis	9	677	87	41516	1.51738e-08	6.34381		cytoskeleton	107	3544	759	41516	9.92107e-07	1.65144		chromatin binding	74	2400	808	41516	0.000153084	1.58425		MAPK cascade	33
Fc-gamma receptor signaling pathway involved in phagocytosis	7	720	120	41516	0.00291909	3.36356		myelin sheath	15	806	304	41516	0.000531876	2.54155		focal adhesion	19	464	580	41516	2.92521e-06	2.93105		glucose homeostasis	9	677	179	41516	0.00142292	3.0833		cytoskeleton organization	35	3544	263	41516	0.016922	1.55896		chromatin remodeling	16	2400	118	41516	0.00185504	2.34554		melanosome	13
focal adhesion	23	720	580	41516	0.000107826	2.28656		proteasome complex	6	806	116	41516	0.0351039	2.66424		G1/S transition of mitotic cell cycle	6	464	101	41516	6.40998e-05	5.3153		glycogen biosynthetic process	5	677	47	41516	5.1628e-05	6.52378		endosome	46	3544	380	41516	0.030072	1.41806		collagen binding	16	2400	92	41516	4.73727e-05	3.00841		metalloaminopeptidase activity	8
heart development	17	720	570	41516	0.0370724	1.71972		ribosome	20	806	344	41516	1.29619e-06	2.99469		heart development	16	464	570	41516	0.000330296	2.51155		heart contraction	8	677	141	41516	0.000846548	3.47935		extracellular matrix	64	3544	475	41516	0.000679499	1.57837		complement activation	12	2400	93	41516	0.0132567	2.23204		mitochondrial inner membrane	62
hematopoietic progenitor cell differentiation	6	720	97	41516	0.00432441	3.56667		skeletal system development	13	806	316	41516	0.0115854	2.11903		homophilic cell adhesion	10	464	446	41516	0.0445819	2.00615		inflammatory response	18	677	529	41516	0.00280974	2.08662		extracellular matrix structural constituent	31	3544	231	41516	0.0227737	1.57207		complement activation_ classical pathway	11	2400	66	41516	0.00159175	2.88306		mitochondrial matrix	34
histone binding	7	720	148	41516	0.0164796	2.72721		steroid hormone receptor activity	8	806	166	41516	0.0199821	2.48235		integrin binding	5	464	132	41516	0.0145304	3.38917		insulin receptor binding	6	677	60	41516	1.33679e-05	6.13235		focal adhesion	82	3544	580	41516	1.85937e-05	1.65618		defense response to protozoan	6	2400	33	41516	0.0175845	3.14515		mitochondrion	158
histone deacetylase binding	5	720	103	41516	0.04781	2.79908		vasculature development	8	806	134	41516	0.00318437	3.07515		liver development	8	464	317	41516	0.0373973	2.25802		insulin receptor signaling pathway	7	677	141	41516	0.00686148	3.04443		gene silencing by miRNA	9	3544	30	41516	0.0012251	3.51433		DNA damage response_ detection of DNA damage	6	2400	37	41516	0.034473	2.80514		mitochondrion organization	9
innate immune response	20	720	601	41516	0.00537231	1.91884										neural crest cell development	7	464	100	41516	8.52141e-07	6.26319		integrin binding	6	677	132	41516	0.0257681	2.78743		glycolysis	17	3544	98	41516	0.00971445	2.0321		extracellular matrix organization	28	2400	306	41516	0.0254457	1.58285		muscle fiber development	9
interferon-gamma-mediated signaling pathway	14	720	103	41516	1.89489e-16	7.83743										osteoblast differentiation	6	464	177	41516	0.0137389	3.03302		interferon-gamma-mediated signaling pathway	5	677	103	41516	0.0338528	2.97687		Golgi apparatus	178	3544	1447	41516	3.09813e-06	1.44103		Fc-epsilon receptor signaling pathway	21	2400	205	41516	0.0168005	1.77202		myelin sheath	20
leukocyte migration	7	720	172	41516	0.0459922	2.34667										Ras guanyl-nucleotide exchange factor activity	6	464	161	41516	0.00672803	3.33444		mitochondrial membrane	8	677	132	41516	0.000400691	3.71657		Golgi organization	18	3544	115	41516	0.023155	1.83357		Fc-gamma receptor signaling pathway involved in phagocytosis	14	2400	120	41516	0.018712	2.01814		NIK/NF-kappaB cascade	12
lipid catabolic process	7	720	163	41516	0.0324784	2.47624										sarcolemma	8	464	227	41516	0.00215856	3.15327		myeloid cell differentiation	5	677	71	41516	0.00272134	4.31856		heart development	68	3544	570	41516	0.0102992	1.39751		granulocyte differentiation	5	2400	17	41516	0.00197485	5.08775		Notch signaling pathway	17
lymphangiogenesis	7	720	97	41516	0.000336721	4.16111										sphingolipid biosynthetic process	5	464	79	41516	0.000190699	5.66292		neurotransmitter transport	5	677	90	41516	0.0149946	3.40686		heme biosynthetic process	8	3544	34	41516	0.016098	2.75634		histone binding	21	2400	148	41516	0.000133739	2.45449		notochord development	9
macrophage differentiation	6	720	50	41516	2.661e-06	6.91933										steroid hormone receptor activity	8	464	166	41516	5.07442e-05	4.31201		signal transduction	65	677	2475	41516	0.000109782	1.61052		insulin receptor signaling pathway	24	3544	141	41516	0.00229828	1.99395		histone deacetylase binding	15	2400	103	41516	0.00109357	2.51917		notochord formation	5
mitochondrial membrane	6	720	132	41516	0.0381514	2.62096										ubiquitin ligase complex	6	464	180	41516	0.0154844	2.98247		steroid hormone receptor activity	7	677	166	41516	0.0239418	2.58593		integrin binding	19	3544	132	41516	0.044881	1.68617		immune response	51	2400	606	41516	0.0115995	1.4558		osteoblast differentiation	16
motor activity	10	720	248	41516	0.013845	2.32504																		tumor necrosis factor-mediated signaling pathway	6	677	130	41516	0.023335	2.83031		lipid homeostasis	10	3544	51	41516	0.0252154	2.29695		insulin-like growth factor binding	9	2400	46	41516	0.00110847	3.38446		platelet aggregation	7
myosin complex	12	720	227	41516	0.000198282	3.04816																		vasculature development	8	677	134	41516	0.000477219	3.6611		liver development	45	3544	317	41516	0.00167718	1.66293		integrin binding	24	2400	132	41516	1.26282e-07	3.14515		proteasome complex	14
neuron projection development	8	720	189	41516	0.0223171	2.44068																		vasculogenesis	7	677	169	41516	0.0271137	2.54003		microtubule binding	28	3544	209	41516	0.0320701	1.5694		laminin binding	9	2400	45	41516	0.000886717	3.45967		ribosome	37
platelet activation	11	720	193	41516	0.000140426	3.28638																										microtubule cytoskeleton	34	3544	202	41516	0.000292545	1.97174		liver development	34	2400	317	41516	0.000735978	1.85534		sarcolemma	18
postsynaptic density	13	720	395	41516	0.0330937	1.89771																										mitochondrial inner membrane	74	3544	618	41516	0.00663886	1.4027		lysosomal lumen	12	2400	86	41516	0.00626217	2.41372		skeletal muscle tissue development	16
response to bacterium	5	720	95	41516	0.03062	3.0348																										mitochondrial matrix	47	3544	335	41516	0.00168392	1.64352		macrophage differentiation	7	2400	50	41516	0.0484021	2.42177		T cell receptor signaling pathway	15
sarcolemma	9	720	227	41516	0.0239709	2.28612																										mitochondrion	240	3544	1969	41516	9.82619e-08	1.42787		Notch signaling pathway	23	2400	243	41516	0.0311906	1.63729		triglyceride metabolic process	8
signal transducer activity	24	720	651	41516	0.000324469	2.12576																										mitochondrion organization	13	3544	78	41516	0.0372803	1.95241		phosphatidylinositol binding	19	2400	194	41516	0.0381836	1.69417		tumor necrosis factor-mediated signaling pathway	15
signal transduction	65	720	2475	41516	0.00080228	1.51433																										monocyte differentiation	5	3544	16	41516	0.0209155	3.66076		platelet degranulation	16	2400	141	41516	0.014928	1.96293		ubiquitin-dependent protein catabolic process	25
thymus development	5	720	100	41516	0.04079	2.88306																										muscle cell differentiation	12	3544	45	41516	0.000550749	3.12385		pronephros development	12	2400	105	41516	0.0375646	1.97695		Wnt receptor signaling pathway	28
vascular endothelial growth factor receptor signaling pathway	7	720	124	41516	0.00392177	3.25506																										muscle organ development	30	3544	224	41516	0.0260199	1.5689		receptor-mediated endocytosis	17	2400	147	41516	0.00947783	2.00049
Wnt receptor signaling pathway	14	720	405	41516	0.015899	1.99322																										myelin sheath	41	3544	304	41516	0.00728829	1.57991		signal transduction	170	2400	2475	41516	0.0276791	1.18817
																																myoblast fusion	16	3544	78	41516	0.00187464	2.40296		skeletal system development	32	2400	316	41516	0.00312189	1.75173
																																neural crest cell differentiation	7	3544	33	41516	0.0487383	2.48488
																																neural crest cell migration	35	3544	245	41516	0.00545686	1.67349
																																Notch signaling pathway	33	3544	243	41516	0.0154922	1.59085
																																phagocytic vesicle	13	3544	58	41516	0.00227813	2.62565
																																phosphatidylinositol biosynthetic process	15	3544	75	41516	0.00362635	2.34289
																																Rho protein signal transduction	17	3544	103	41516	0.0164852	1.93345
																																sarcolemma	39	3544	227	41516	5.92411e-05	2.01261
																																sarcomere organization	26	3544	150	41516	0.00107299	2.0305
																																skeletal muscle tissue development	37	3544	187	41516	2.6223e-06	2.31783
																																structural constituent of cytoskeleton	31	3544	222	41516	0.0130314	1.6358
																																vasculogenesis	28	3544	169	41516	0.00144985	1.94086
																							0.997017
[truncated: 12 more columns]
