# Supplementary material for: Training the salmon’s genes: influence of aerobic exercise, swimming performance and selection on gene expression in Atlantic salmon
Source: BMC Genomics. 2017 Dec 15;18:971. doi: 10.1186/s12864-017-4361-7 (PMC5731093; doi:10.1186/s12864-017-4361-7)
Supplement: Supplementary file 8 — Differential gene expression detected for exercise regime among the heart from Lærdal inferior swimming parr. (ZIP 4464 kb) [file 12864_2017_4361_MOESM8_ESM.zip]

Archive with 1 entries (1 files):
- Additional file 6 WP3_SUBSET_LAERDAL_POOR_resSig_Exercise_Regime.txt
