# Supplementary material for: Training the salmon’s genes: influence of aerobic exercise, swimming performance and selection on gene expression in Atlantic salmon
Source: BMC Genomics. 2017 Dec 15;18:971. doi: 10.1186/s12864-017-4361-7 (PMC5731093; doi:10.1186/s12864-017-4361-7)
Supplement: Supplementary file 8 — Differential gene expression detected for exercise regime among the heart from Lærdal inferior swimming parr. (ZIP 4464 kb) [file 12864_2017_4361_MOESM8_ESM.zip › Additional file 6 WP3_SUBSET_LAERDAL_POOR_resSig_Exercise_Regime.txt]

"gene_ID" "baseMean" "log2FoldChange" "lfcSE" "stat" "pvalue" "padj" "transcript_ID" "length" "genBank_accession" "hit_ID" "definition" "bitScore" "score" "eval" "query_from" "query_to" "hit_from" "hit_to" "query_frame" "hit_frame" "identity" "gap" "alignment_Len" "gene_name" "species" "GO_ID_C" "GO_Def_C" "GO_ID_P" "GO_Def_P" "GO_ID_F" "GO_Def_F" "Pfam_ID" "Pfam_Def" "KEGG_ID" "KEGG_Def" "InterPro_ID" "InterPro_Def"
"XLOC_000006" 36.0553621530546 0.320356310217145 0.11625224085479 2.755700086825 0.00585666711628717 0.0258165457848156 "TCONS_00000017" "3780" "710326" "gnl|BL_ORD_ID|710326" "Q4S2K4_TETNG" "271" "692" "1.23017e-79" "190" "1077" "23" "336" "1" "0" "169" "60" "335" "Chromosome 17 SCAF14760" " whole genome shotgun sequence;" "Tetraodon nigroviridis (Spotted green pufferfish) (ChelonodonTetraodon nigroviridis (Spotted green pufferfish) (Chelonodonnigroviridis)" "" "" "" "" "" "" "PF10523" "1;BEN" "" "" "IPR018379"
"XLOC_000006" 36.0553621530546 0.320356310217145 0.11625224085479 2.755700086825 0.00585666711628717 0.0258165457848156 "TCONS_00000018" "3847" "710326" "gnl|BL_ORD_ID|710326" "Q4S2K4_TETNG" "275" "702" "6.89967e-81" "221" "1144" "11" "336" "2" "0" "172" "60" "347" "Chromosome 17 SCAF14760" " whole genome shotgun sequence;" "Tetraodon nigroviridis (Spotted green pufferfish) (ChelonodonTetraodon nigroviridis (Spotted green pufferfish) (Chelonodonnigroviridis)" "" "" "" "" "" "" "PF10523" "1;BEN" "" "" "IPR018379"
"XLOC_000008" 745.833750171676 -0.228486640531552 0.042415327162139 -5.38688855700976 7.16878523347901e-08 1.59871863400185e-06 "TCONS_00000026" "5344" "94112" "gnl|BL_ORD_ID|94112" "C0H940_SALSA" "598" "1541" "0" "3920" "4993" "230" "587" "-1" "0" "357" "0" "358" "Nuclear receptor coactivator 4;" "Salmo salar (Atlantic salmon)" "" "" "" "" "" "" "PF12489" "2;ARA70" "" "" "IPR022174" "ARA70"
"XLOC_000008" 745.833750171676 -0.228486640531552 0.042415327162139 -5.38688855700976 7.16878523347901e-08 1.59871863400185e-06 "TCONS_00000027" "6240" "94112" "gnl|BL_ORD_ID|94112" "C0H940_SALSA" "598" "1541" "0" "4816" "5889" "230" "587" "-1" "0" "357" "0" "358" "Nuclear receptor coactivator 4;" "Salmo salar (Atlantic salmon)" "" "" "" "" "" "" "PF12489" "2;ARA70" "" "" "IPR022174" "ARA70"
"XLOC_000008" 745.833750171676 -0.228486640531552 0.042415327162139 -5.38688855700976 7.16878523347901e-08 1.59871863400185e-06 "TCONS_00000028" "1991" "94112" "gnl|BL_ORD_ID|94112" "C0H940_SALSA" "252" "641" "5.37079e-72" "1200" "1640" "230" "376" "-1" "0" "146" "0" "147" "Nuclear receptor coactivator 4;" "Salmo salar (Atlantic salmon)" "" "" "" "" "" "" "PF12489" "2;ARA70" "" "" "IPR022174" "ARA70"
"XLOC_000012" 1.93020991757417 -0.834385309964123 0.337811292485637 -2.46997459387655 0.0135122648325117 0.049751859800627 NA NA NA NA NA NA NA NA NA NA NA NA NA NA NA NA NA NA NA NA NA NA NA NA NA NA NA NA NA NA NA
"XLOC_000013" 12.0734514577929 -0.94320202911186 0.25773430679009 -3.65959053281969 0.000252618584321238 0.00196762844201206 "TCONS_00000058" "3968" "426750" "gnl|BL_ORD_ID|426750" "H2ZW34_LATCH" "128" "320" "5.47766e-28" "2106" "3212" "962" "1312" "-1" "0" "147" "54" "387" "Uncharacterized protein;" "Latimeria chalumnae (West Indian ocean coelacanth)" "" "" "" "" "GO:0008270;GO:0003676" "IEA:InterPro;zinc ion binding;nucleic acid binding" "" "" "" "" "IPR015880;IPR003604;IPR007087" "Znf_C2H2-like;Znf_C2H2;Znf_U1"
"XLOC_000014" 21.3710976950036 -0.66667788101581 0.150537711471697 -4.42864365678334 9.48275474249945e-06 0.000117811646324119 "TCONS_00000060" "1609" "509463" "gnl|BL_ORD_ID|509463" "I3JJB0_ORENI" "128" "320" "3.42374e-29" "1397" "1609" "1956" "2026" "-1" "0" "58" "0" "71" "Uncharacterized protein;" "Oreochromis niloticus (Nile tilapia) (Tilapia nilotica)" "GO:0031461" "IEA:InterPro;cullin-RING ubiquitin ligase complex" "GO:0006511" "IEA:InterPro;ubiquitin-dependent protein catabolic process" "GO:0008270" "IEA:InterPro;zinc ion binding" "PF11515;PF03256;PF00888;PF10557" "Cullin;1;Cul7;APC10;Cullin_Nedd8" "" "" "IPR011991;IPR016158;IPR002867;IPR004939;IPR014722;IPR021097;IPR019559;IPR001373;IPR016024;IPR008979" "ARM-type_fold;Galactose-bd-like;WHTH_DNA-bd_dom;Cullin_homology;Rib_L2_dom2;CPH_domain;Znf_C6HC;Cullin_neddylation_domain;Cullin_N;APC_su10/DOC_dom"
"XLOC_000025" 280.214105528544 -1.06890223381944 0.137419119143417 -7.778409878351 7.34417914803049e-15 7.0145218758655e-13 NA NA NA NA NA NA NA NA NA NA NA NA NA NA NA NA NA NA NA NA NA NA NA NA NA NA NA NA NA NA NA
"XLOC_000026" 10.4805502705245 -0.650840448929696 0.185879632884339 -3.5014080823727 0.000462806586629875 0.00323849541872481 "TCONS_00000105" "2097" "177580" "gnl|BL_ORD_ID|177580" "E7F383_DANRE" "87" "214" "5.6862e-16" "1512" "2096" "1330" "1496" "-2" "0" "81" "30" "196" "Uncharacterized protein;" "Danio rerio (Zebrafish) (Brachydanio rerio)" "" "" "GO:0006511" "IEA:InterPro;ubiquitin-dependent protein catabolic process" "GO:0004221" "IEA:InterPro;ubiquitin thiolesterase activity" "PF00443" "1;UCH" "dre:563912" "-" "IPR028889;IPR001394" "Peptidase_C19_UCH;UCH/PAN2"
"XLOC_000029" 359.203459584183 -0.298383433071848 0.110163055534371 -2.70856170087578 0.00675755457788355 0.0289621242700439 "TCONS_00000114" "8236" "384797" "gnl|BL_ORD_ID|384797" "H2S469_TAKRU" "315" "807" "3.52932e-87" "5715" "6794" "607" "936" "-3" "0" "200" "50" "370" "Uncharacterized protein;" "Takifugu rubripes (Japanese pufferfish) (Fugu rubripes)" "" "" "" "" "" "" "PF00595" "1;PDZ" "" "" "IPR001478" "PDZ"
"XLOC_000029" 359.203459584183 -0.298383433071848 0.110163055534371 -2.70856170087578 0.00675755457788355 0.0289621242700439 "TCONS_00000115" "7987" "1570" "gnl|BL_ORD_ID|1570" "A0P9K9_ONCMY" "195" "494" "8.2492e-78" "2345" "2785" "127" "279" "-1" "0" "97" "6" "153" "Tc1-like transporase;" "Oncorhynchus mykiss (Rainbow trout) (Salmo gairdneri)" "" "" "GO:0015074;GO:0006313" "IEA:InterPro;DNA integration;transposition" " DNA-mediated" "GO:0003677;GO:0004803" "IEA:InterPro;transposase activity;DNA binding" "PF01498" "1;HTH_Tnp_Tc3_2" "" "" "IPR009057;IPR002492"
"XLOC_000030" 49.4026940858277 0.363567424416881 0.13351382477641 2.72306950254576 0.0064678449325961 0.0279541853436214 "TCONS_00000116" "1480" "608491" "gnl|BL_ORD_ID|608491" "M3XJM2_LATCH" "88" "216" "1.48509e-32" "760" "1092" "1" "85" "1" "0" "47" "26" "111" "Uncharacterized protein;" "Latimeria chalumnae (West Indian ocean coelacanth)" "" "" "GO:0008152" "IEA:GOC;metabolic process" "GO:0016787" "IEA:InterPro;hydrolase activity" "PF01112" "1;Asparaginase_2" "" "" "IPR000246" "Peptidase_T2"
"XLOC_000030" 49.4026940858277 0.363567424416881 0.13351382477641 2.72306950254576 0.0064678449325961 0.0279541853436214 "TCONS_00000117" "2573" "608491" "gnl|BL_ORD_ID|608491" "M3XJM2_LATCH" "88" "216" "4.0397e-35" "760" "1092" "1" "85" "1" "0" "47" "26" "111" "Uncharacterized protein;" "Latimeria chalumnae (West Indian ocean coelacanth)" "" "" "GO:0008152" "IEA:GOC;metabolic process" "GO:0016787" "IEA:InterPro;hydrolase activity" "PF01112" "1;Asparaginase_2" "" "" "IPR000246" "Peptidase_T2"
"XLOC_000033" 39.8358483878105 0.63613497448329 0.192985310530474 3.29628702171526 0.000979718665678615 0.00601159930091401 "TCONS_00000124" "749" "74456" "gnl|BL_ORD_ID|74456" "B5XCQ6_SALSA" "259" "660" "2.93923e-82" "224" "742" "1" "235" "2" "0" "140" "62" "235" "F-box/WD repeat-containing protein 4;" "Salmo salar (Atlantic salmon)" "" "" "" "" "" "" "PF00400" "1;WD40" "" "" "IPR001810;IPR017986;IPR019775;IPR001680;IPR015943" "F-box_dom;WD40_repeat;WD40_repeat_dom;WD40_repeat_CS;WD40/YVTN_repeat-like_dom"
"XLOC_000033" 39.8358483878105 0.63613497448329 0.192985310530474 3.29628702171526 0.000979718665678615 0.00601159930091401 "TCONS_00000125" "3294" "74456" "gnl|BL_ORD_ID|74456" "B5XCQ6_SALSA" "431" "1106" "2.35247e-138" "224" "1015" "1" "348" "2" "0" "227" "84" "348" "F-box/WD repeat-containing protein 4;" "Salmo salar (Atlantic salmon)" "" "" "" "" "" "" "PF00400" "1;WD40" "" "" "IPR001810;IPR017986;IPR019775;IPR001680;IPR015943" "F-box_dom;WD40_repeat;WD40_repeat_dom;WD40_repeat_CS;WD40/YVTN_repeat-like_dom"
"XLOC_000034" 4.40865423014939 -0.904820596571483 0.293906095068162 -3.07860439696441 0.00207972648020464 0.0111815757881201 "TCONS_00000126" "1517" "782594" "gnl|BL_ORD_ID|782594" "Q8AW51_DANRE" "76" "186" "4.8001e-15" "1362" "1484" "41" "81" "-1" "0" "34" "0" "41" "Novel protein;" "Danio rerio (Zebrafish) (Brachydanio rerio)" "" "" "" "" "GO:0008270" "IEA:InterPro;zinc ion binding" "PF13639" "1;zf-RING_2" "" "" "IPR001841;IPR013083" "Znf_RING/FYVE/PHD;Znf_RING"
"XLOC_000036" 47.7774261710069 0.975579250825032 0.256032113796474 3.81037845744828 0.000138754216376037 0.00118050141042539 "TCONS_00000128" "3831" "517054" "gnl|BL_ORD_ID|517054" "I3K616_ORENI" "1212" "3134" "0" "170" "2725" "1" "853" "2" "0" "676" "7" "856" "Uncharacterized protein;" "Oreochromis niloticus (Nile tilapia) (Tilapia nilotica)" "" "" "GO:0008152" "IEA:GOC;metabolic process" "GO:0003677;GO:0005524;GO:0004386" "IEA:InterPro;helicase activity;DNA binding;ATP binding" "PF00271;PF00176" "SNF2_N;1;Helicase_C" "" "" "IPR027417;IPR014001;IPR001650;IPR000330" "SNF2_N;Helicase_C;P-loop_NTPase;Helicase_ATP-bd"
"XLOC_000036" 47.7774261710069 0.975579250825032 0.256032113796474 3.81037845744828 0.000138754216376037 0.00118050141042539 "TCONS_00000129" "3786" "517054" "gnl|BL_ORD_ID|517054" "I3K616_ORENI" "1212" "3135" "0" "128" "2680" "1" "853" "2" "0" "677" "6" "855" "Uncharacterized protein;" "Oreochromis niloticus (Nile tilapia) (Tilapia nilotica)" "" "" "GO:0008152" "IEA:GOC;metabolic process" "GO:0003677;GO:0005524;GO:0004386" "IEA:InterPro;helicase activity;DNA binding;ATP binding" "PF00271;PF00176" "SNF2_N;1;Helicase_C" "" "" "IPR027417;IPR014001;IPR001650;IPR000330" "SNF2_N;Helicase_C;P-loop_NTPase;Helicase_ATP-bd"
"XLOC_000036" 47.7774261710069 0.975579250825032 0.256032113796474 3.81037845744828 0.000138754216376037 0.00118050141042539 "TCONS_00000130" "3788" "517054" "gnl|BL_ORD_ID|517054" "I3K616_ORENI" "902" "2329" "0" "125" "2044" "1" "640" "2" "0" "503" "6" "643" "Uncharacterized protein;" "Oreochromis niloticus (Nile tilapia) (Tilapia nilotica)" "" "" "GO:0008152" "IEA:GOC;metabolic process" "GO:0003677;GO:0005524;GO:0004386" "IEA:InterPro;helicase activity;DNA binding;ATP binding" "PF00271;PF00176" "SNF2_N;1;Helicase_C" "" "" "IPR027417;IPR014001;IPR001650;IPR000330" "SNF2_N;Helicase_C;P-loop_NTPase;Helicase_ATP-bd"
"XLOC_000036" 47.7774261710069 0.975579250825032 0.256032113796474 3.81037845744828 0.000138754216376037 0.00118050141042539 "TCONS_00000131" "3789" "517054" "gnl|BL_ORD_ID|517054" "I3K616_ORENI" "1206" "3120" "0" "125" "2683" "1" "853" "2" "0" "676" "8" "857" "Uncharacterized protein;" "Oreochromis niloticus (Nile tilapia) (Tilapia nilotica)" "" "" "GO:0008152" "IEA:GOC;metabolic process" "GO:0003677;GO:0005524;GO:0004386" "IEA:InterPro;helicase activity;DNA binding;ATP binding" "PF00271;PF00176" "SNF2_N;1;Helicase_C" "" "" "IPR027417;IPR014001;IPR001650;IPR000330" "SNF2_N;Helicase_C;P-loop_NTPase;Helicase_ATP-bd"
"XLOC_000036" 47.7774261710069 0.975579250825032 0.256032113796474 3.81037845744828 0.000138754216376037 0.00118050141042539 "TCONS_00000132" "3794" "517054" "gnl|BL_ORD_ID|517054" "I3K616_ORENI" "802" "2069" "0" "1207" "2688" "360" "853" "1" "0" "410" "2" "495" "Uncharacterized protein;" "Oreochromis niloticus (Nile tilapia) (Tilapia nilotica)" "" "" "GO:0008152" "IEA:GOC;metabolic process" "GO:0003677;GO:0005524;GO:0004386" "IEA:InterPro;helicase activity;DNA binding;ATP binding" "PF00271;PF00176" "SNF2_N;1;Helicase_C" "" "" "IPR027417;IPR014001;IPR001650;IPR000330" "SNF2_N;Helicase_C;P-loop_NTPase;Helicase_ATP-bd"
"XLOC_000036" 47.7774261710069 0.975579250825032 0.256032113796474 3.81037845744828 0.000138754216376037 0.00118050141042539 "TCONS_00000133" "3787" "517054" "gnl|BL_ORD_ID|517054" "I3K616_ORENI" "1167" "3017" "0" "125" "2530" "1" "808" "2" "0" "633" "16" "813" "Uncharacterized protein;" "Oreochromis niloticus (Nile tilapia) (Tilapia nilotica)" "" "" "GO:0008152" "IEA:GOC;metabolic process" "GO:0003677;GO:0005524;GO:0004386" "IEA:InterPro;helicase activity;DNA binding;ATP binding" "PF00271;PF00176" "SNF2_N;1;Helicase_C" "" "" "IPR027417;IPR014001;IPR001650;IPR000330" "SNF2_N;Helicase_C;P-loop_NTPase;Helicase_ATP-bd"
"XLOC_000036" 47.7774261710069 0.975579250825032 0.256032113796474 3.81037845744828 0.000138754216376037 0.00118050141042539 "TCONS_00000134" "3789" "378482" "gnl|BL_ORD_ID|378482" "H2RKZ7_TAKRU" "1096" "2834" "0" "134" "2686" "3" "844" "2" "0" "617" "15" "854" "Uncharacterized protein;" "Takifugu rubripes (Japanese pufferfish) (Fugu rubripes)" "" "" "GO:0008152" "IEA:GOC;metabolic process" "GO:0003677;GO:0005524;GO:0004386" "IEA:InterPro;helicase activity;DNA binding;ATP binding" "PF00271;PF00176" "SNF2_N;1;Helicase_C" "" "" "IPR027417;IPR014001;IPR001650;IPR000330" "SNF2_N;Helicase_C;P-loop_NTPase;Helicase_ATP-bd"
"XLOC_000036" 47.7774261710069 0.975579250825032 0.256032113796474 3.81037845744828 0.000138754216376037 0.00118050141042539 "TCONS_00000135" "4013" "517054" "gnl|BL_ORD_ID|517054" "I3K616_ORENI" "902" "2329" "0" "125" "2044" "1" "640" "2" "0" "503" "6" "643" "Uncharacterized protein;" "Oreochromis niloticus (Nile tilapia) (Tilapia nilotica)" "" "" "GO:0008152" "IEA:GOC;metabolic process" "GO:0003677;GO:0005524;GO:0004386" "IEA:InterPro;helicase activity;DNA binding;ATP binding" "PF00271;PF00176" "SNF2_N;1;Helicase_C" "" "" "IPR027417;IPR014001;IPR001650;IPR000330" "SNF2_N;Helicase_C;P-loop_NTPase;Helicase_ATP-bd"
"XLOC_000036" 47.7774261710069 0.975579250825032 0.256032113796474 3.81037845744828 0.000138754216376037 0.00118050141042539 "TCONS_00000136" "4012" "517054" "gnl|BL_ORD_ID|517054" "I3K616_ORENI" "899" "2322" "0" "125" "2029" "1" "635" "2" "0" "501" "6" "638" "Uncharacterized protein;" "Oreochromis niloticus (Nile tilapia) (Tilapia nilotica)" "" "" "GO:0008152" "IEA:GOC;metabolic process" "GO:0003677;GO:0005524;GO:0004386" "IEA:InterPro;helicase activity;DNA binding;ATP binding" "PF00271;PF00176" "SNF2_N;1;Helicase_C" "" "" "IPR027417;IPR014001;IPR001650;IPR000330" "SNF2_N;Helicase_C;P-loop_NTPase;Helicase_ATP-bd"
"XLOC_000036" 47.7774261710069 0.975579250825032 0.256032113796474 3.81037845744828 0.000138754216376037 0.00118050141042539 "TCONS_00000137" "3789" "517054" "gnl|BL_ORD_ID|517054" "I3K616_ORENI" "1207" "3121" "0" "125" "2683" "1" "853" "2" "0" "676" "8" "857" "Uncharacterized protein;" "Oreochromis niloticus (Nile tilapia) (Tilapia nilotica)" "" "" "GO:0008152" "IEA:GOC;metabolic process" "GO:0003677;GO:0005524;GO:0004386" "IEA:InterPro;helicase activity;DNA binding;ATP binding" "PF00271;PF00176" "SNF2_N;1;Helicase_C" "" "" "IPR027417;IPR014001;IPR001650;IPR000330" "SNF2_N;Helicase_C;P-loop_NTPase;Helicase_ATP-bd"
"XLOC_000036" 47.7774261710069 0.975579250825032 0.256032113796474 3.81037845744828 0.000138754216376037 0.00118050141042539 "TCONS_00000138" "3781" "517054" "gnl|BL_ORD_ID|517054" "I3K616_ORENI" "766" "1977" "0" "122" "1789" "1" "557" "2" "0" "439" "5" "559" "Uncharacterized protein;" "Oreochromis niloticus (Nile tilapia) (Tilapia nilotica)" "" "" "GO:0008152" "IEA:GOC;metabolic process" "GO:0003677;GO:0005524;GO:0004386" "IEA:InterPro;helicase activity;DNA binding;ATP binding" "PF00271;PF00176" "SNF2_N;1;Helicase_C" "" "" "IPR027417;IPR014001;IPR001650;IPR000330" "SNF2_N;Helicase_C;P-loop_NTPase;Helicase_ATP-bd"
"XLOC_000041" 6.07886337059949 -0.898795339285901 0.281803929095401 -3.18943508761947 0.00142551149651443 0.00818433201915585 NA NA NA NA NA NA NA NA NA NA NA NA NA NA NA NA NA NA NA NA NA NA NA NA NA NA NA NA NA NA NA
"XLOC_000050" 113.644548098804 0.495433217464755 0.122395143755807 4.04781760339448 5.16974067041555e-05 0.000506719995464383 "TCONS_00000335" "3199" "96993" "gnl|BL_ORD_ID|96993" "C0PUS6_SALSA" "184" "467" "3.34649e-49" "1716" "2018" "174" "324" "3" "0" "101" "50" "151" "Latent-transforming growth factor beta-binding protein 1;" "Salmo salar (Atlantic salmon)" "" "" "" "" "GO:0005509" "IEA:InterPro;calcium ion binding" "PF00008;PF07645;PF00683" "1;TB;3;EGF;EGF_CA" "" "" "IPR017878;IPR018097;IPR000152;IPR001881;IPR000742;IPR013032" "TB_dom;EGF-like_CS;EGF_Ca-bd_CS;EG-like_dom;EGF-like_Ca-bd_dom;EGF-type_Asp/Asn_hydroxyl_site"
"XLOC_000050" 113.644548098804 0.495433217464755 0.122395143755807 4.04781760339448 5.16974067041555e-05 0.000506719995464383 "TCONS_00000336" "1438" "96993" "gnl|BL_ORD_ID|96993" "C0PUS6_SALSA" "95" "234" "1.71923e-37" "123" "257" "280" "324" "3" "0" "45" "0" "45" "Latent-transforming growth factor beta-binding protein 1;" "Salmo salar (Atlantic salmon)" "" "" "" "" "GO:0005509" "IEA:InterPro;calcium ion binding" "PF00008;PF07645;PF00683" "1;TB;3;EGF;EGF_CA" "" "" "IPR017878;IPR018097;IPR000152;IPR001881;IPR000742;IPR013032" "TB_dom;EGF-like_CS;EGF_Ca-bd_CS;EG-like_dom;EGF-like_Ca-bd_dom;EGF-type_Asp/Asn_hydroxyl_site"
"XLOC_000050" 113.644548098804 0.495433217464755 0.122395143755807 4.04781760339448 5.16974067041555e-05 0.000506719995464383 "TCONS_00000337" "1390" "96993" "gnl|BL_ORD_ID|96993" "C0PUS6_SALSA" "96" "237" "1.01487e-28" "66" "209" "277" "324" "3" "0" "46" "0" "48" "Latent-transforming growth factor beta-binding protein 1;" "Salmo salar (Atlantic salmon)" "" "" "" "" "GO:0005509" "IEA:InterPro;calcium ion binding" "PF00008;PF07645;PF00683" "1;TB;3;EGF;EGF_CA" "" "" "IPR017878;IPR018097;IPR000152;IPR001881;IPR000742;IPR013032" "TB_dom;EGF-like_CS;EGF_Ca-bd_CS;EG-like_dom;EGF-like_Ca-bd_dom;EGF-type_Asp/Asn_hydroxyl_site"
"XLOC_000050" 113.644548098804 0.495433217464755 0.122395143755807 4.04781760339448 5.16974067041555e-05 0.000506719995464383 "TCONS_00000338" "1477" "96993" "gnl|BL_ORD_ID|96993" "C0PUS6_SALSA" "95" "234" "1.05897e-19" "207" "353" "276" "324" "3" "0" "45" "0" "49" "Latent-transforming growth factor beta-binding protein 1;" "Salmo salar (Atlantic salmon)" "" "" "" "" "GO:0005509" "IEA:InterPro;calcium ion binding" "PF00008;PF07645;PF00683" "1;TB;3;EGF;EGF_CA" "" "" "IPR017878;IPR018097;IPR000152;IPR001881;IPR000742;IPR013032" "TB_dom;EGF-like_CS;EGF_Ca-bd_CS;EG-like_dom;EGF-like_Ca-bd_dom;EGF-type_Asp/Asn_hydroxyl_site"
"XLOC_000055" 14.2615505651716 -1.14995327116166 0.196118896753663 -5.86355160158828 4.53069958973037e-09 1.34012993732248e-07 "TCONS_00000355" "4623" "286144" "gnl|BL_ORD_ID|286144" "G3NCZ6_GASAC" "278" "710" "1.29054e-81" "3224" "3922" "115" "319" "-3" "0" "175" "28" "233" "Uncharacterized protein;" "Gasterosteus aculeatus (Three-spined stickleback)" "" "" "" "" "" "" "" "" "" "" "IPR001810" "F-box_dom"
"XLOC_000055" 14.2615505651716 -1.14995327116166 0.196118896753663 -5.86355160158828 4.53069958973037e-09 1.34012993732248e-07 "TCONS_00000356" "3069" "286144" "gnl|BL_ORD_ID|286144" "G3NCZ6_GASAC" "150" "377" "1.55284e-37" "2577" "3056" "182" "319" "-2" "0" "111" "22" "160" "Uncharacterized protein;" "Gasterosteus aculeatus (Three-spined stickleback)" "" "" "" "" "" "" "" "" "" "" "IPR001810" "F-box_dom"
"XLOC_000061" 13.693072920288 -1.21403968875556 0.216834389251463 -5.59892594964556 2.15683896094201e-08 5.47639482512979e-07 NA NA NA NA NA NA NA NA NA NA NA NA NA NA NA NA NA NA NA NA NA NA NA NA NA NA NA NA NA NA NA
"XLOC_000063" 3.13178830682826 -0.865664305677316 0.317492876114582 -2.72656292724156 0.00639977483412688 0.0277205312817573 "TCONS_00000484" "2068" "523826" "gnl|BL_ORD_ID|523826" "I3KQF4_ORENI" "102" "254" "1.44234e-21" "1728" "1958" "328" "404" "-3" "0" "47" "0" "77" "Uncharacterized protein;" "Oreochromis niloticus (Nile tilapia) (Tilapia nilotica)" "" "" "GO:0007165" "IEA:InterPro;signal transduction" "" "" "PF02204;PF00017;PF00788" "1;VPS9;SH2;RA" "" "" "IPR000980;IPR013995;IPR003123;IPR000159" "Ras-assoc;VPS9;VPS9_subgr;SH2"
"XLOC_000063" 3.13178830682826 -0.865664305677316 0.317492876114582 -2.72656292724156 0.00639977483412688 0.0277205312817573 "TCONS_00000485" "2799" "523826" "gnl|BL_ORD_ID|523826" "I3KQF4_ORENI" "153" "386" "5.5002e-38" "2447" "2710" "322" "408" "-3" "0" "72" "1" "88" "Uncharacterized protein;" "Oreochromis niloticus (Nile tilapia) (Tilapia nilotica)" "" "" "GO:0007165" "IEA:InterPro;signal transduction" "" "" "PF02204;PF00017;PF00788" "1;VPS9;SH2;RA" "" "" "IPR000980;IPR013995;IPR003123;IPR000159" "Ras-assoc;VPS9;VPS9_subgr;SH2"
"XLOC_000092" 13.162837481948 0.415190394166704 0.166875149377471 2.48803009744455 0.0128452861754526 0.0478198061007855 "TCONS_00000738" "1532" "214074" "gnl|BL_ORD_ID|214074" "F1RA94_DANRE" "69" "167" "7.6963e-12" "552" "803" "87" "171" "3" "0" "37" "1" "85" "Uncharacterized protein;" "Danio rerio (Zebrafish) (Brachydanio rerio)" "" "" "" "" "" "" "" "" "" "" "" ""
"XLOC_000092" 13.162837481948 0.415190394166704 0.166875149377471 2.48803009744455 0.0128452861754526 0.0478198061007855 "TCONS_00000739" "1606" "214074" "gnl|BL_ORD_ID|214074" "F1RA94_DANRE" "69" "167" "8.51136e-12" "626" "877" "87" "171" "2" "0" "37" "1" "85" "Uncharacterized protein;" "Danio rerio (Zebrafish) (Brachydanio rerio)" "" "" "" "" "" "" "" "" "" "" "" ""
"XLOC_000092" 13.162837481948 0.415190394166704 0.166875149377471 2.48803009744455 0.0128452861754526 0.0478198061007855 "TCONS_00000740" "2238" "214074" "gnl|BL_ORD_ID|214074" "F1RA94_DANRE" "69" "167" "1.54913e-11" "1258" "1509" "87" "171" "1" "0" "37" "1" "85" "Uncharacterized protein;" "Danio rerio (Zebrafish) (Brachydanio rerio)" "" "" "" "" "" "" "" "" "" "" "" ""
"XLOC_000105" 154.556241401495 -0.669715677564434 0.114088485163971 -5.87014260555657 4.35420447611299e-09 1.2981433344886e-07 NA NA NA NA NA NA NA NA NA NA NA NA NA NA NA NA NA NA NA NA NA NA NA NA NA NA NA NA NA NA NA
"XLOC_000106" 42.6976763883717 0.777009863761005 0.287290030049249 2.70461826895909 0.00683829220620884 0.0292221220545918 "TCONS_00000847" "1762" "74158" "gnl|BL_ORD_ID|74158" "B5XBN1_SALSA" "418" "1072" "7.1583e-172" "777" "1385" "100" "302" "3" "0" "199" "0" "203" "Cell division control protein 2 homolog;" "Salmo salar (Atlantic salmon)" "" "" "GO:0051301" "IEA:UniProtKB-KW;cell division" "GO:0004674;GO:0005524" "IEA:InterPro;IEA:UniProtKB-KW;protein serine/threonine kinase activity;ATP binding" "PF00069" "1;Pkinase" "" "" "IPR017441;IPR000719;IPR002290;IPR008271;IPR011009" "Ser/Thr_kinase_AS;Prot_kinase_dom;Protein_kinase_ATP_BS;Kinase-like_dom;Ser/Thr_dual-sp_kinase_dom"
"XLOC_000106" 42.6976763883717 0.777009863761005 0.287290030049249 2.70461826895909 0.00683829220620884 0.0292221220545918 "TCONS_00000848" "2176" "74158" "gnl|BL_ORD_ID|74158" "B5XBN1_SALSA" "446" "1145" "1.53553e-149" "440" "1120" "1" "228" "2" "0" "220" "3" "229" "Cell division control protein 2 homolog;" "Salmo salar (Atlantic salmon)" "" "" "GO:0051301" "IEA:UniProtKB-KW;cell division" "GO:0004674;GO:0005524" "IEA:InterPro;IEA:UniProtKB-KW;protein serine/threonine kinase activity;ATP binding" "PF00069" "1;Pkinase" "" "" "IPR017441;IPR000719;IPR002290;IPR008271;IPR011009" "Ser/Thr_kinase_AS;Prot_kinase_dom;Protein_kinase_ATP_BS;Kinase-like_dom;Ser/Thr_dual-sp_kinase_dom"
"XLOC_000106" 42.6976763883717 0.777009863761005 0.287290030049249 2.70461826895909 0.00683829220620884 0.0292221220545918 "TCONS_00000849" "1722" "74158" "gnl|BL_ORD_ID|74158" "B5XBN1_SALSA" "615" "1584" "0" "440" "1345" "1" "302" "2" "0" "297" "0" "302" "Cell division control protein 2 homolog;" "Salmo salar (Atlantic salmon)" "" "" "GO:0051301" "IEA:UniProtKB-KW;cell division" "GO:0004674;GO:0005524" "IEA:InterPro;IEA:UniProtKB-KW;protein serine/threonine kinase activity;ATP binding" "PF00069" "1;Pkinase" "" "" "IPR017441;IPR000719;IPR002290;IPR008271;IPR011009" "Ser/Thr_kinase_AS;Prot_kinase_dom;Protein_kinase_ATP_BS;Kinase-like_dom;Ser/Thr_dual-sp_kinase_dom"
"XLOC_000106" 42.6976763883717 0.777009863761005 0.287290030049249 2.70461826895909 0.00683829220620884 0.0292221220545918 "TCONS_00000850" "1326" "74158" "gnl|BL_ORD_ID|74158" "B5XBN1_SALSA" "614" "1583" "0" "44" "949" "1" "302" "2" "0" "297" "0" "302" "Cell division control protein 2 homolog;" "Salmo salar (Atlantic salmon)" "" "" "GO:0051301" "IEA:UniProtKB-KW;cell division" "GO:0004674;GO:0005524" "IEA:InterPro;IEA:UniProtKB-KW;protein serine/threonine kinase activity;ATP binding" "PF00069" "1;Pkinase" "" "" "IPR017441;IPR000719;IPR002290;IPR008271;IPR011009" "Ser/Thr_kinase_AS;Prot_kinase_dom;Protein_kinase_ATP_BS;Kinase-like_dom;Ser/Thr_dual-sp_kinase_dom"
"XLOC_000122" 75.3221539928093 -0.631208820439736 0.203998779385553 -3.09417939823437 0.00197358108871985 0.0107022092795629 "TCONS_00000983" "1434" "96740" "gnl|BL_ORD_ID|96740" "C0PU23_SALSA" "70" "171" "2.76063e-12" "1210" "1314" "160" "194" "-1" "0" "35" "0" "35" "Spectrin beta chain" " brain 1;" "Salmo salar (Atlantic salmon)" "" "" "" "" "GO:0005543" "IEA:InterPro;phospholipid binding" "" "" "" "" "IPR001605;IPR011993;IPR001849"
"XLOC_000130" 39.0985654274887 -0.312504678259922 0.10997407252423 -2.84162140299996 0.00448847588516837 0.0208271595920277 "TCONS_00001029" "5385" "325199" "gnl|BL_ORD_ID|325199" "G9BRW1_CYPCA" "43" "100" "1.00422e-09" "3650" "3781" "246" "289" "2" "0" "22" "0" "44" "TC1-like transposase;" "Cyprinus carpio (Common carp)" "" "" "GO:0015074;GO:0006313" "IEA:InterPro;DNA integration;transposition" " DNA-mediated" "GO:0003677;GO:0004803" "IEA:InterPro;transposase activity;DNA binding" "PF01498" "1;HTH_Tnp_Tc3_2" "" "" "IPR009057;IPR002492"
"XLOC_000130" 39.0985654274887 -0.312504678259922 0.10997407252423 -2.84162140299996 0.00448847588516837 0.0208271595920277 "TCONS_00001030" "5767" "172551" "gnl|BL_ORD_ID|172551" "E6ZGX5_DICLA" "106" "263" "2.6187e-22" "3454" "3702" "147" "233" "-2" "0" "55" "4" "87" "Transposable element Tcb1 transposase;" "Dicentrarchus labrax (European seabass) (Morone labrax)" "" "" "GO:0015074;GO:0006313" "IEA:InterPro;DNA integration;transposition" " DNA-mediated" "GO:0003677;GO:0004803" "IEA:InterPro;transposase activity;DNA binding" "PF01498" "1;HTH_Tnp_Tc3_2" "" "" "IPR011991;IPR009057;IPR002492"
"XLOC_000139" 510.358782831094 0.208803890788185 0.0622424529601007 3.35468608414316 0.000794550933241745 0.00504781974382747 "TCONS_00001081" "7693" "73198" "gnl|BL_ORD_ID|73198" "B5X8C7_SALSA" "518" "1332" "2.30438e-165" "453" "1202" "42" "291" "3" "0" "249" "0" "250" "Inorganic pyrophosphatase;" "Salmo salar (Atlantic salmon)" "GO:0005737" "IEA:InterPro;cytoplasm" "GO:0006796" "IEA:InterPro;phosphate-containing compound metabolic process" "GO:0000287;GO:0004427" "IEA:InterPro;inorganic diphosphatase activity;magnesium ion binding" "PF00719" "Pyrophosphatase;1" "" "" "IPR008162" "Pyrophosphatase"
"XLOC_000139" 510.358782831094 0.208803890788185 0.0622424529601007 3.35468608414316 0.000794550933241745 0.00504781974382747 "TCONS_00001082" "7657" "73198" "gnl|BL_ORD_ID|73198" "B5X8C7_SALSA" "563" "1449" "0" "351" "1166" "20" "291" "3" "0" "271" "0" "272" "Inorganic pyrophosphatase;" "Salmo salar (Atlantic salmon)" "GO:0005737" "IEA:InterPro;cytoplasm" "GO:0006796" "IEA:InterPro;phosphate-containing compound metabolic process" "GO:0000287;GO:0004427" "IEA:InterPro;inorganic diphosphatase activity;magnesium ion binding" "PF00719" "Pyrophosphatase;1" "" "" "IPR008162" "Pyrophosphatase"
"XLOC_000139" 510.358782831094 0.208803890788185 0.0622424529601007 3.35468608414316 0.000794550933241745 0.00504781974382747 "TCONS_00001083" "7346" "73198" "gnl|BL_ORD_ID|73198" "B5X8C7_SALSA" "562" "1448" "0" "31" "855" "17" "291" "1" "0" "272" "0" "275" "Inorganic pyrophosphatase;" "Salmo salar (Atlantic salmon)" "GO:0005737" "IEA:InterPro;cytoplasm" "GO:0006796" "IEA:InterPro;phosphate-containing compound metabolic process" "GO:0000287;GO:0004427" "IEA:InterPro;inorganic diphosphatase activity;magnesium ion binding" "PF00719" "Pyrophosphatase;1" "" "" "IPR008162" "Pyrophosphatase"
"XLOC_000139" 510.358782831094 0.208803890788185 0.0622424529601007 3.35468608414316 0.000794550933241745 0.00504781974382747 "TCONS_00001084" "7276" "73198" "gnl|BL_ORD_ID|73198" "B5X8C7_SALSA" "517" "1329" "3.0276e-165" "36" "785" "42" "291" "3" "0" "249" "0" "250" "Inorganic pyrophosphatase;" "Salmo salar (Atlantic salmon)" "GO:0005737" "IEA:InterPro;cytoplasm" "GO:0006796" "IEA:InterPro;phosphate-containing compound metabolic process" "GO:0000287;GO:0004427" "IEA:InterPro;inorganic diphosphatase activity;magnesium ion binding" "PF00719" "Pyrophosphatase;1" "" "" "IPR008162" "Pyrophosphatase"
"XLOC_000139" 510.358782831094 0.208803890788185 0.0622424529601007 3.35468608414316 0.000794550933241745 0.00504781974382747 "TCONS_00001085" "7412" "73198" "gnl|BL_ORD_ID|73198" "B5X8C7_SALSA" "586" "1509" "0" "72" "914" "1" "281" "3" "0" "281" "0" "281" "Inorganic pyrophosphatase;" "Salmo salar (Atlantic salmon)" "GO:0005737" "IEA:InterPro;cytoplasm" "GO:0006796" "IEA:InterPro;phosphate-containing compound metabolic process" "GO:0000287;GO:0004427" "IEA:InterPro;inorganic diphosphatase activity;magnesium ion binding" "PF00719" "Pyrophosphatase;1" "" "" "IPR008162" "Pyrophosphatase"
"XLOC_000139" 510.358782831094 0.208803890788185 0.0622424529601007 3.35468608414316 0.000794550933241745 0.00504781974382747 "TCONS_00001086" "7435" "73198" "gnl|BL_ORD_ID|73198" "B5X8C7_SALSA" "606" "1562" "0" "72" "944" "1" "291" "3" "0" "291" "0" "291" "Inorganic pyrophosphatase;" "Salmo salar (Atlantic salmon)" "GO:0005737" "IEA:InterPro;cytoplasm" "GO:0006796" "IEA:InterPro;phosphate-containing compound metabolic process" "GO:0000287;GO:0004427" "IEA:InterPro;inorganic diphosphatase activity;magnesium ion binding" "PF00719" "Pyrophosphatase;1" "" "" "IPR008162" "Pyrophosphatase"
"XLOC_000139" 510.358782831094 0.208803890788185 0.0622424529601007 3.35468608414316 0.000794550933241745 0.00504781974382747 "TCONS_00001087" "7416" "73198" "gnl|BL_ORD_ID|73198" "B5X8C7_SALSA" "335" "857" "5.8661e-166" "437" "925" "129" "291" "2" "0" "162" "0" "163" "Inorganic pyrophosphatase;" "Salmo salar (Atlantic salmon)" "GO:0005737" "IEA:InterPro;cytoplasm" "GO:0006796" "IEA:InterPro;phosphate-containing compound metabolic process" "GO:0000287;GO:0004427" "IEA:InterPro;inorganic diphosphatase activity;magnesium ion binding" "PF00719" "Pyrophosphatase;1" "" "" "IPR008162" "Pyrophosphatase"
"XLOC_000139" 510.358782831094 0.208803890788185 0.0622424529601007 3.35468608414316 0.000794550933241745 0.00504781974382747 "TCONS_00001088" "7415" "73198" "gnl|BL_ORD_ID|73198" "B5X8C7_SALSA" "480" "1235" "3.86617e-152" "214" "924" "50" "291" "1" "0" "233" "5" "242" "Inorganic pyrophosphatase;" "Salmo salar (Atlantic salmon)" "GO:0005737" "IEA:InterPro;cytoplasm" "GO:0006796" "IEA:InterPro;phosphate-containing compound metabolic process" "GO:0000287;GO:0004427" "IEA:InterPro;inorganic diphosphatase activity;magnesium ion binding" "PF00719" "Pyrophosphatase;1" "" "" "IPR008162" "Pyrophosphatase"
"XLOC_000139" 510.358782831094 0.208803890788185 0.0622424529601007 3.35468608414316 0.000794550933241745 0.00504781974382747 "TCONS_00001089" "6740" "82921" "gnl|BL_ORD_ID|82921" "B7ZD40_DANRE" "386" "989" "2.24358e-120" "1226" "1819" "1" "198" "2" "0" "183" "0" "198" "Uncharacterized protein;" "Danio rerio (Zebrafish) (Brachydanio rerio)" "GO:0005783;GO:0005794" "IEA:UniProtKB-KW;Golgi apparatus;endoplasmic reticulum" "GO:0006886;GO:0016192" "IEA:UniProtKB-KW;IEA:InterPro;intracellular protein transport;vesicle-mediated transport" "GO:0005525" "IEA:UniProtKB-KW;GTP binding" "PF00025" "1;Arf" "dre:550581" "-" "IPR005225;IPR006687;IPR027417;IPR006689" "Small_GTPase_ARF/SAR;Small_GTP-bd_dom;P-loop_NTPase;Small_GTPase_SAR1"
"XLOC_000139" 510.358782831094 0.208803890788185 0.0622424529601007 3.35468608414316 0.000794550933241745 0.00504781974382747 "TCONS_00001090" "5720" "82921" "gnl|BL_ORD_ID|82921" "B7ZD40_DANRE" "229" "583" "1.23427e-99" "204" "554" "1" "117" "3" "0" "107" "0" "117" "Uncharacterized protein;" "Danio rerio (Zebrafish) (Brachydanio rerio)" "GO:0005783;GO:0005794" "IEA:UniProtKB-KW;Golgi apparatus;endoplasmic reticulum" "GO:0006886;GO:0016192" "IEA:UniProtKB-KW;IEA:InterPro;intracellular protein transport;vesicle-mediated transport" "GO:0005525" "IEA:UniProtKB-KW;GTP binding" "PF00025" "1;Arf" "dre:550581" "-" "IPR005225;IPR006687;IPR027417;IPR006689" "Small_GTPase_ARF/SAR;Small_GTP-bd_dom;P-loop_NTPase;Small_GTPase_SAR1"
"XLOC_000139" 510.358782831094 0.208803890788185 0.0622424529601007 3.35468608414316 0.000794550933241745 0.00504781974382747 "TCONS_00001091" "5720" "82921" "gnl|BL_ORD_ID|82921" "B7ZD40_DANRE" "308" "788" "8.01184e-100" "204" "683" "1" "160" "3" "0" "147" "0" "160" "Uncharacterized protein;" "Danio rerio (Zebrafish) (Brachydanio rerio)" "GO:0005783;GO:0005794" "IEA:UniProtKB-KW;Golgi apparatus;endoplasmic reticulum" "GO:0006886;GO:0016192" "IEA:UniProtKB-KW;IEA:InterPro;intracellular protein transport;vesicle-mediated transport" "GO:0005525" "IEA:UniProtKB-KW;GTP binding" "PF00025" "1;Arf" "dre:550581" "-" "IPR005225;IPR006687;IPR027417;IPR006689" "Small_GTPase_ARF/SAR;Small_GTP-bd_dom;P-loop_NTPase;Small_GTPase_SAR1"
"XLOC_000139" 510.358782831094 0.208803890788185 0.0622424529601007 3.35468608414316 0.000794550933241745 0.00504781974382747 "TCONS_00001092" "5721" "82921" "gnl|BL_ORD_ID|82921" "B7ZD40_DANRE" "381" "978" "2.16302e-119" "204" "800" "1" "198" "3" "0" "183" "1" "199" "Uncharacterized protein;" "Danio rerio (Zebrafish) (Brachydanio rerio)" "GO:0005783;GO:0005794" "IEA:UniProtKB-KW;Golgi apparatus;endoplasmic reticulum" "GO:0006886;GO:0016192" "IEA:UniProtKB-KW;IEA:InterPro;intracellular protein transport;vesicle-mediated transport" "GO:0005525" "IEA:UniProtKB-KW;GTP binding" "PF00025" "1;Arf" "dre:550581" "-" "IPR005225;IPR006687;IPR027417;IPR006689" "Small_GTPase_ARF/SAR;Small_GTP-bd_dom;P-loop_NTPase;Small_GTPase_SAR1"
"XLOC_000139" 510.358782831094 0.208803890788185 0.0622424529601007 3.35468608414316 0.000794550933241745 0.00504781974382747 "TCONS_00001093" "5720" "82921" "gnl|BL_ORD_ID|82921" "B7ZD40_DANRE" "236" "600" "3.82396e-100" "440" "799" "79" "198" "2" "0" "110" "0" "120" "Uncharacterized protein;" "Danio rerio (Zebrafish) (Brachydanio rerio)" "GO:0005783;GO:0005794" "IEA:UniProtKB-KW;Golgi apparatus;endoplasmic reticulum" "GO:0006886;GO:0016192" "IEA:UniProtKB-KW;IEA:InterPro;intracellular protein transport;vesicle-mediated transport" "GO:0005525" "IEA:UniProtKB-KW;GTP binding" "PF00025" "1;Arf" "dre:550581" "-" "IPR005225;IPR006687;IPR027417;IPR006689" "Small_GTPase_ARF/SAR;Small_GTP-bd_dom;P-loop_NTPase;Small_GTPase_SAR1"
"XLOC_000139" 510.358782831094 0.208803890788185 0.0622424529601007 3.35468608414316 0.000794550933241745 0.00504781974382747 "TCONS_00001094" "5719" "647278" "gnl|BL_ORD_ID|647278" "M7BTS7_CHEMY" "210" "534" "1.3554e-93" "445" "798" "546" "663" "1" "0" "95" "0" "118" "GTP-binding protein SAR1a;" "Chelonia mydas (Green sea-turtle) (Chelonia agassizi)" "GO:0005783;GO:0005794;GO:0016021" "IEA:InterPro;IEA:UniProtKB-KW;Golgi apparatus;endoplasmic reticulum;integral component of membrane" "GO:0006886;GO:0006796;GO:0016192" "IEA:UniProtKB-KW;IEA:InterPro;intracellular protein transport;vesicle-mediated transport;phosphate-containing compound metabolic process" "GO:0000287;GO:0004427;GO:0005525;GO:0004930" "IEA:UniProtKB-KW;IEA:InterPro;inorganic diphosphatase activity;magnesium ion binding;GTP binding;G-protein coupled receptor activity" "PF00719;PF00001;PF00025" "Pyrophosphatase;7tm_1;Arf;1" "" "" "IPR005225;IPR017452;IPR006687;IPR027417;IPR006689;IPR000276;IPR008162" "Pyrophosphatase;Small_GTPase_ARF/SAR;GPCR_Rhodpsn_7TM;Small_GTP-bd_dom;P-loop_NTPase;GPCR_Rhodpsn;Small_GTPase_SAR1"
"XLOC_000139" 510.358782831094 0.208803890788185 0.0622424529601007 3.35468608414316 0.000794550933241745 0.00504781974382747 "TCONS_00001095" "5563" "82921" "gnl|BL_ORD_ID|82921" "B7ZD40_DANRE" "354" "906" "1.19163e-109" "106" "642" "20" "198" "1" "0" "168" "0" "179" "Uncharacterized protein;" "Danio rerio (Zebrafish) (Brachydanio rerio)" "GO:0005783;GO:0005794" "IEA:UniProtKB-KW;Golgi apparatus;endoplasmic reticulum" "GO:0006886;GO:0016192" "IEA:UniProtKB-KW;IEA:InterPro;intracellular protein transport;vesicle-mediated transport" "GO:0005525" "IEA:UniProtKB-KW;GTP binding" "PF00025" "1;Arf" "dre:550581" "-" "IPR005225;IPR006687;IPR027417;IPR006689" "Small_GTPase_ARF/SAR;Small_GTP-bd_dom;P-loop_NTPase;Small_GTPase_SAR1"
"XLOC_000139" 510.358782831094 0.208803890788185 0.0622424529601007 3.35468608414316 0.000794550933241745 0.00504781974382747 "TCONS_00001096" "5506" "82921" "gnl|BL_ORD_ID|82921" "B7ZD40_DANRE" "354" "906" "1.08986e-109" "49" "585" "20" "198" "1" "0" "168" "0" "179" "Uncharacterized protein;" "Danio rerio (Zebrafish) (Brachydanio rerio)" "GO:0005783;GO:0005794" "IEA:UniProtKB-KW;Golgi apparatus;endoplasmic reticulum" "GO:0006886;GO:0016192" "IEA:UniProtKB-KW;IEA:InterPro;intracellular protein transport;vesicle-mediated transport" "GO:0005525" "IEA:UniProtKB-KW;GTP binding" "PF00025" "1;Arf" "dre:550581" "-" "IPR005225;IPR006687;IPR027417;IPR006689" "Small_GTPase_ARF/SAR;Small_GTP-bd_dom;P-loop_NTPase;Small_GTPase_SAR1"
"XLOC_000139" 510.358782831094 0.208803890788185 0.0622424529601007 3.35468608414316 0.000794550933241745 0.00504781974382747 "TCONS_00001097" "5484" "74725" "gnl|BL_ORD_ID|74725" "B5XDR8_SALSA" "258" "659" "3.6257e-92" "3767" "4210" "1" "148" "2" "0" "132" "0" "148" "Transposable element Tc1 transposase;" "Salmo salar (Atlantic salmon)" "" "" "" "" "GO:0003677" "IEA:InterPro;DNA binding" "" "" "" "" "IPR009057" "Homeodomain-like"
"XLOC_000149" 210.058980490226 0.480865167338196 0.0870562888970646 5.5236120610054 3.32100307684409e-08 8.03435334624928e-07 "TCONS_00001146" "468" "304597" "gnl|BL_ORD_ID|304597" "G3PWB5_GASAC" "164" "413" "1.20024e-47" "83" "433" "1" "117" "2" "0" "82" "2" "118" "Uncharacterized protein;" "Gasterosteus aculeatus (Three-spined stickleback)" "" "" "" "" "" "" "" "" "" "" "IPR000742" "EG-like_dom"
"XLOC_000149" 210.058980490226 0.480865167338196 0.0870562888970646 5.5236120610054 3.32100307684409e-08 8.03435334624928e-07 "TCONS_00001147" "1171" "304597" "gnl|BL_ORD_ID|304597" "G3PWB5_GASAC" "165" "417" "2.92386e-45" "786" "1136" "1" "117" "3" "0" "82" "2" "118" "Uncharacterized protein;" "Gasterosteus aculeatus (Three-spined stickleback)" "" "" "" "" "" "" "" "" "" "" "IPR000742" "EG-like_dom"
"XLOC_000149" 210.058980490226 0.480865167338196 0.0870562888970646 5.5236120610054 3.32100307684409e-08 8.03435334624928e-07 "TCONS_00001148" "1174" "304597" "gnl|BL_ORD_ID|304597" "G3PWB5_GASAC" "165" "417" "3.02027e-45" "789" "1139" "1" "117" "3" "0" "82" "2" "118" "Uncharacterized protein;" "Gasterosteus aculeatus (Three-spined stickleback)" "" "" "" "" "" "" "" "" "" "" "IPR000742" "EG-like_dom"
"XLOC_000149" 210.058980490226 0.480865167338196 0.0870562888970646 5.5236120610054 3.32100307684409e-08 8.03435334624928e-07 "TCONS_00001149" "1085" "304597" "gnl|BL_ORD_ID|304597" "G3PWB5_GASAC" "163" "412" "1.07956e-44" "700" "1050" "1" "117" "1" "0" "82" "2" "118" "Uncharacterized protein;" "Gasterosteus aculeatus (Three-spined stickleback)" "" "" "" "" "" "" "" "" "" "" "IPR000742" "EG-like_dom"
"XLOC_000174" 229.396629321047 0.471414750360732 0.0869112271516179 5.4240949738098 5.82489067580621e-08 1.32634080242629e-06 "TCONS_00001377" "5163" "177580" "gnl|BL_ORD_ID|177580" "E7F383_DANRE" "185" "469" "2.78462e-45" "1207" "1707" "1087" "1258" "1" "0" "109" "11" "175" "Uncharacterized protein;" "Danio rerio (Zebrafish) (Brachydanio rerio)" "" "" "GO:0006511" "IEA:InterPro;ubiquitin-dependent protein catabolic process" "GO:0004221" "IEA:InterPro;ubiquitin thiolesterase activity" "PF00443" "1;UCH" "dre:563912" "-" "IPR028889;IPR001394" "Peptidase_C19_UCH;UCH/PAN2"
"XLOC_000174" 229.396629321047 0.471414750360732 0.0869112271516179 5.4240949738098 5.82489067580621e-08 1.32634080242629e-06 "TCONS_00001378" "4931" "181623" "gnl|BL_ORD_ID|181623" "E7FG34_DANRE" "184" "467" "3.35237e-45" "424" "1743" "840" "1256" "1" "0" "176" "61" "459" "Uncharacterized protein;" "Danio rerio (Zebrafish) (Brachydanio rerio)" "" "" "GO:0006511" "IEA:InterPro;ubiquitin-dependent protein catabolic process" "GO:0004221" "IEA:InterPro;ubiquitin thiolesterase activity" "PF00443" "1;UCH" "" "" "IPR028889;IPR001394" "Peptidase_C19_UCH;UCH/PAN2"
"XLOC_000174" 229.396629321047 0.471414750360732 0.0869112271516179 5.4240949738098 5.82489067580621e-08 1.32634080242629e-06 "TCONS_00001379" "6063" "181623" "gnl|BL_ORD_ID|181623" "E7FG34_DANRE" "428" "1099" "2.72388e-123" "103" "2562" "443" "1229" "1" "0" "401" "105" "856" "Uncharacterized protein;" "Danio rerio (Zebrafish) (Brachydanio rerio)" "" "" "GO:0006511" "IEA:InterPro;ubiquitin-dependent protein catabolic process" "GO:0004221" "IEA:InterPro;ubiquitin thiolesterase activity" "PF00443" "1;UCH" "" "" "IPR028889;IPR001394" "Peptidase_C19_UCH;UCH/PAN2"
"XLOC_000174" 229.396629321047 0.471414750360732 0.0869112271516179 5.4240949738098 5.82489067580621e-08 1.32634080242629e-06 "TCONS_00001380" "6386" "177580" "gnl|BL_ORD_ID|177580" "E7F383_DANRE" "572" "1474" "9.16926e-171" "30" "1931" "326" "917" "3" "0" "436" "58" "642" "Uncharacterized protein;" "Danio rerio (Zebrafish) (Brachydanio rerio)" "" "" "GO:0006511" "IEA:InterPro;ubiquitin-dependent protein catabolic process" "GO:0004221" "IEA:InterPro;ubiquitin thiolesterase activity" "PF00443" "1;UCH" "dre:563912" "-" "IPR028889;IPR001394" "Peptidase_C19_UCH;UCH/PAN2"
"XLOC_000174" 229.396629321047 0.471414750360732 0.0869112271516179 5.4240949738098 5.82489067580621e-08 1.32634080242629e-06 "TCONS_00001381" "6384" "177580" "gnl|BL_ORD_ID|177580" "E7F383_DANRE" "572" "1473" "1.25408e-170" "30" "1931" "326" "917" "3" "0" "436" "58" "642" "Uncharacterized protein;" "Danio rerio (Zebrafish) (Brachydanio rerio)" "" "" "GO:0006511" "IEA:InterPro;ubiquitin-dependent protein catabolic process" "GO:0004221" "IEA:InterPro;ubiquitin thiolesterase activity" "PF00443" "1;UCH" "dre:563912" "-" "IPR028889;IPR001394" "Peptidase_C19_UCH;UCH/PAN2"
"XLOC_000174" 229.396629321047 0.471414750360732 0.0869112271516179 5.4240949738098 5.82489067580621e-08 1.32634080242629e-06 "TCONS_00001382" "6385" "177580" "gnl|BL_ORD_ID|177580" "E7F383_DANRE" "573" "1476" "4.57038e-171" "30" "1931" "326" "917" "3" "0" "436" "58" "642" "Uncharacterized protein;" "Danio rerio (Zebrafish) (Brachydanio rerio)" "" "" "GO:0006511" "IEA:InterPro;ubiquitin-dependent protein catabolic process" "GO:0004221" "IEA:InterPro;ubiquitin thiolesterase activity" "PF00443" "1;UCH" "dre:563912" "-" "IPR028889;IPR001394" "Peptidase_C19_UCH;UCH/PAN2"
"XLOC_000174" 229.396629321047 0.471414750360732 0.0869112271516179 5.4240949738098 5.82489067580621e-08 1.32634080242629e-06 "TCONS_00001383" "6152" "177580" "gnl|BL_ORD_ID|177580" "E7F383_DANRE" "573" "1476" "2.10664e-171" "30" "1931" "326" "917" "3" "0" "436" "58" "642" "Uncharacterized protein;" "Danio rerio (Zebrafish) (Brachydanio rerio)" "" "" "GO:0006511" "IEA:InterPro;ubiquitin-dependent protein catabolic process" "GO:0004221" "IEA:InterPro;ubiquitin thiolesterase activity" "PF00443" "1;UCH" "dre:563912" "-" "IPR028889;IPR001394" "Peptidase_C19_UCH;UCH/PAN2"
"XLOC_000174" 229.396629321047 0.471414750360732 0.0869112271516179 5.4240949738098 5.82489067580621e-08 1.32634080242629e-06 "TCONS_00001384" "6513" "177580" "gnl|BL_ORD_ID|177580" "E7F383_DANRE" "573" "1475" "9.64387e-171" "30" "1931" "326" "917" "3" "0" "436" "58" "642" "Uncharacterized protein;" "Danio rerio (Zebrafish) (Brachydanio rerio)" "" "" "GO:0006511" "IEA:InterPro;ubiquitin-dependent protein catabolic process" "GO:0004221" "IEA:InterPro;ubiquitin thiolesterase activity" "PF00443" "1;UCH" "dre:563912" "-" "IPR028889;IPR001394" "Peptidase_C19_UCH;UCH/PAN2"
"XLOC_000174" 229.396629321047 0.471414750360732 0.0869112271516179 5.4240949738098 5.82489067580621e-08 1.32634080242629e-06 "TCONS_00001385" "6299" "181623" "gnl|BL_ORD_ID|181623" "E7FG34_DANRE" "545" "1404" "1.21314e-163" "2" "2926" "291" "1229" "2" "0" "501" "112" "1013" "Uncharacterized protein;" "Danio rerio (Zebrafish) (Brachydanio rerio)" "" "" "GO:0006511" "IEA:InterPro;ubiquitin-dependent protein catabolic process" "GO:0004221" "IEA:InterPro;ubiquitin thiolesterase activity" "PF00443" "1;UCH" "" "" "IPR028889;IPR001394" "Peptidase_C19_UCH;UCH/PAN2"
"XLOC_000174" 229.396629321047 0.471414750360732 0.0869112271516179 5.4240949738098 5.82489067580621e-08 1.32634080242629e-06 "TCONS_00001386" "6268" "177580" "gnl|BL_ORD_ID|177580" "E7F383_DANRE" "513" "1321" "2.09163e-150" "122" "1657" "326" "822" "2" "0" "387" "31" "520" "Uncharacterized protein;" "Danio rerio (Zebrafish) (Brachydanio rerio)" "" "" "GO:0006511" "IEA:InterPro;ubiquitin-dependent protein catabolic process" "GO:0004221" "IEA:InterPro;ubiquitin thiolesterase activity" "PF00443" "1;UCH" "dre:563912" "-" "IPR028889;IPR001394" "Peptidase_C19_UCH;UCH/PAN2"
"XLOC_000174" 229.396629321047 0.471414750360732 0.0869112271516179 5.4240949738098 5.82489067580621e-08 1.32634080242629e-06 "TCONS_00001387" "6305" "181623" "gnl|BL_ORD_ID|181623" "E7FG34_DANRE" "546" "1405" "9.85029e-164" "2" "2926" "291" "1229" "2" "0" "501" "112" "1013" "Uncharacterized protein;" "Danio rerio (Zebrafish) (Brachydanio rerio)" "" "" "GO:0006511" "IEA:InterPro;ubiquitin-dependent protein catabolic process" "GO:0004221" "IEA:InterPro;ubiquitin thiolesterase activity" "PF00443" "1;UCH" "" "" "IPR028889;IPR001394" "Peptidase_C19_UCH;UCH/PAN2"
"XLOC_000174" 229.396629321047 0.471414750360732 0.0869112271516179 5.4240949738098 5.82489067580621e-08 1.32634080242629e-06 "TCONS_00001388" "6459" "177580" "gnl|BL_ORD_ID|177580" "E7F383_DANRE" "467" "1201" "8.86551e-135" "2" "1582" "289" "850" "2" "0" "374" "101" "595" "Uncharacterized protein;" "Danio rerio (Zebrafish) (Brachydanio rerio)" "" "" "GO:0006511" "IEA:InterPro;ubiquitin-dependent protein catabolic process" "GO:0004221" "IEA:InterPro;ubiquitin thiolesterase activity" "PF00443" "1;UCH" "dre:563912" "-" "IPR028889;IPR001394" "Peptidase_C19_UCH;UCH/PAN2"
"XLOC_000174" 229.396629321047 0.471414750360732 0.0869112271516179 5.4240949738098 5.82489067580621e-08 1.32634080242629e-06 "TCONS_00001389" "6430" "181623" "gnl|BL_ORD_ID|181623" "E7FG34_DANRE" "523" "1346" "1.1836e-155" "2" "2929" "291" "1229" "2" "0" "494" "113" "1014" "Uncharacterized protein;" "Danio rerio (Zebrafish) (Brachydanio rerio)" "" "" "GO:0006511" "IEA:InterPro;ubiquitin-dependent protein catabolic process" "GO:0004221" "IEA:InterPro;ubiquitin thiolesterase activity" "PF00443" "1;UCH" "" "" "IPR028889;IPR001394" "Peptidase_C19_UCH;UCH/PAN2"
"XLOC_000174" 229.396629321047 0.471414750360732 0.0869112271516179 5.4240949738098 5.82489067580621e-08 1.32634080242629e-06 "TCONS_00001390" "6431" "181623" "gnl|BL_ORD_ID|181623" "E7FG34_DANRE" "525" "1352" "2.08812e-156" "2" "2941" "291" "1237" "2" "0" "497" "117" "1022" "Uncharacterized protein;" "Danio rerio (Zebrafish) (Brachydanio rerio)" "" "" "GO:0006511" "IEA:InterPro;ubiquitin-dependent protein catabolic process" "GO:0004221" "IEA:InterPro;ubiquitin thiolesterase activity" "PF00443" "1;UCH" "" "" "IPR028889;IPR001394" "Peptidase_C19_UCH;UCH/PAN2"
"XLOC_000174" 229.396629321047 0.471414750360732 0.0869112271516179 5.4240949738098 5.82489067580621e-08 1.32634080242629e-06 "TCONS_00001391" "3533" "177580" "gnl|BL_ORD_ID|177580" "E7F383_DANRE" "573" "1476" "1.46891e-178" "2" "2023" "289" "917" "2" "0" "442" "63" "683" "Uncharacterized protein;" "Danio rerio (Zebrafish) (Brachydanio rerio)" "" "" "GO:0006511" "IEA:InterPro;ubiquitin-dependent protein catabolic process" "GO:0004221" "IEA:InterPro;ubiquitin thiolesterase activity" "PF00443" "1;UCH" "dre:563912" "-" "IPR028889;IPR001394" "Peptidase_C19_UCH;UCH/PAN2"
"XLOC_000174" 229.396629321047 0.471414750360732 0.0869112271516179 5.4240949738098 5.82489067580621e-08 1.32634080242629e-06 "TCONS_00001392" "3191" "181623" "gnl|BL_ORD_ID|181623" "E7FG34_DANRE" "546" "1405" "8.75239e-172" "2" "2923" "291" "1228" "2" "0" "501" "112" "1012" "Uncharacterized protein;" "Danio rerio (Zebrafish) (Brachydanio rerio)" "" "" "GO:0006511" "IEA:InterPro;ubiquitin-dependent protein catabolic process" "GO:0004221" "IEA:InterPro;ubiquitin thiolesterase activity" "PF00443" "1;UCH" "" "" "IPR028889;IPR001394" "Peptidase_C19_UCH;UCH/PAN2"
"XLOC_000179" 457.853795956834 -0.336742576696184 0.124964875450189 -2.69469781395021 0.00704524934838871 0.0299357924047711 "TCONS_00001408" "674" "517058" "gnl|BL_ORD_ID|517058" "I3K620_ORENI" "142" "357" "6.29394e-41" "77" "376" "1" "100" "2" "0" "70" "0" "100" "Uncharacterized protein;" "Oreochromis niloticus (Nile tilapia) (Tilapia nilotica)" "" "" "" "" "" "" "PF07896" "DUF1674;1" "" "" "IPR012875" "DUF1674"
"XLOC_000179" 457.853795956834 -0.336742576696184 0.124964875450189 -2.69469781395021 0.00704524934838871 0.0299357924047711 "TCONS_00001409" "679" "517058" "gnl|BL_ORD_ID|517058" "I3K620_ORENI" "142" "357" "6.6803e-41" "77" "376" "1" "100" "2" "0" "70" "0" "100" "Uncharacterized protein;" "Oreochromis niloticus (Nile tilapia) (Tilapia nilotica)" "" "" "" "" "" "" "PF07896" "DUF1674;1" "" "" "IPR012875" "DUF1674"
"XLOC_000179" 457.853795956834 -0.336742576696184 0.124964875450189 -2.69469781395021 0.00704524934838871 0.0299357924047711 "TCONS_00001410" "1715" "517058" "gnl|BL_ORD_ID|517058" "I3K620_ORENI" "142" "357" "1.9124e-38" "109" "408" "1" "100" "1" "0" "70" "0" "100" "Uncharacterized protein;" "Oreochromis niloticus (Nile tilapia) (Tilapia nilotica)" "" "" "" "" "" "" "PF07896" "DUF1674;1" "" "" "IPR012875" "DUF1674"
"XLOC_000183" 76.9093677429305 -0.985206348969004 0.136307089563322 -7.22784377632334 4.90722747826917e-13 3.25728797519829e-11 NA NA NA NA NA NA NA NA NA NA NA NA NA NA NA NA NA NA NA NA NA NA NA NA NA NA NA NA NA NA NA
"XLOC_000185" 73.5203059284726 0.589487117055149 0.142404984035351 4.13951183695097 3.480456431003e-05 0.00036145374831789 "TCONS_00001429" "4143" "94317" "gnl|BL_ORD_ID|94317" "C0H9S7_SALSA" "146" "368" "1.7392e-34" "3" "1064" "295" "639" "3" "0" "316" "15" "357" "Collagen alpha-1XIII chain;" "Salmo salar (Atlantic salmon)" "GO:0005581" "IEA:UniProtKB-KW;collagen" "" "" "" "" "PF01391" "6;Collagen" "" "" "IPR008160" "Collagen"
"XLOC_000185" 73.5203059284726 0.589487117055149 0.142404984035351 4.13951183695097 3.480456431003e-05 0.00036145374831789 "TCONS_00001430" "4206" "209803" "gnl|BL_ORD_ID|209803" "F1QWK2_DANRE" "124" "310" "2.42735e-27" "273" "860" "320" "528" "3" "0" "155" "13" "209" "Uncharacterized protein;" "Danio rerio (Zebrafish) (Brachydanio rerio)" "" "" "" "" "" "" "PF01391" "10;Collagen" "" "" "IPR008160" "Collagen"
"XLOC_000185" 73.5203059284726 0.589487117055149 0.142404984035351 4.13951183695097 3.480456431003e-05 0.00036145374831789 "TCONS_00001431" "4170" "209803" "gnl|BL_ORD_ID|209803" "F1QWK2_DANRE" "134" "335" "1.90931e-30" "273" "1091" "320" "620" "3" "0" "225" "28" "301" "Uncharacterized protein;" "Danio rerio (Zebrafish) (Brachydanio rerio)" "" "" "" "" "" "" "PF01391" "10;Collagen" "" "" "IPR008160" "Collagen"
"XLOC_000185" 73.5203059284726 0.589487117055149 0.142404984035351 4.13951183695097 3.480456431003e-05 0.00036145374831789 "TCONS_00001432" "4179" "94317" "gnl|BL_ORD_ID|94317" "C0H9S7_SALSA" "118" "295" "1.78704e-25" "3" "1100" "295" "639" "3" "0" "322" "27" "369" "Collagen alpha-1XIII chain;" "Salmo salar (Atlantic salmon)" "GO:0005581" "IEA:UniProtKB-KW;collagen" "" "" "" "" "PF01391" "6;Collagen" "" "" "IPR008160" "Collagen"
"XLOC_000185" 73.5203059284726 0.589487117055149 0.142404984035351 4.13951183695097 3.480456431003e-05 0.00036145374831789 "TCONS_00001433" "1846" "94317" "gnl|BL_ORD_ID|94317" "C0H9S7_SALSA" "85" "208" "1.48679e-15" "200" "322" "599" "639" "2" "0" "41" "0" "41" "Collagen alpha-1XIII chain;" "Salmo salar (Atlantic salmon)" "GO:0005581" "IEA:UniProtKB-KW;collagen" "" "" "" "" "PF01391" "6;Collagen" "" "" "IPR008160" "Collagen"
"XLOC_000185" 73.5203059284726 0.589487117055149 0.142404984035351 4.13951183695097 3.480456431003e-05 0.00036145374831789 "TCONS_00001435" "2309" "209803" "gnl|BL_ORD_ID|209803" "F1QWK2_DANRE" "147" "369" "3.52678e-36" "138" "785" "398" "620" "3" "0" "179" "7" "223" "Uncharacterized protein;" "Danio rerio (Zebrafish) (Brachydanio rerio)" "" "" "" "" "" "" "PF01391" "10;Collagen" "" "" "IPR008160" "Collagen"
"XLOC_000185" 73.5203059284726 0.589487117055149 0.142404984035351 4.13951183695097 3.480456431003e-05 0.00036145374831789 "TCONS_00001436" "2158" "94317" "gnl|BL_ORD_ID|94317" "C0H9S7_SALSA" "74" "179" "6.56401e-12" "5" "634" "415" "639" "2" "0" "185" "15" "225" "Collagen alpha-1XIII chain;" "Salmo salar (Atlantic salmon)" "GO:0005581" "IEA:UniProtKB-KW;collagen" "" "" "" "" "PF01391" "6;Collagen" "" "" "IPR008160" "Collagen"
"XLOC_000185" 73.5203059284726 0.589487117055149 0.142404984035351 4.13951183695097 3.480456431003e-05 0.00036145374831789 "TCONS_00001437" "2623" "94317" "gnl|BL_ORD_ID|94317" "C0H9S7_SALSA" "135" "339" "3.24215e-31" "2" "1099" "295" "639" "2" "0" "308" "27" "369" "Collagen alpha-1XIII chain;" "Salmo salar (Atlantic salmon)" "GO:0005581" "IEA:UniProtKB-KW;collagen" "" "" "" "" "PF01391" "6;Collagen" "" "" "IPR008160" "Collagen"
"XLOC_000185" 73.5203059284726 0.589487117055149 0.142404984035351 4.13951183695097 3.480456431003e-05 0.00036145374831789 "TCONS_00001438" "2579" "94317" "gnl|BL_ORD_ID|94317" "C0H9S7_SALSA" "107" "266" "2.70514e-22" "3" "1055" "295" "639" "3" "0" "315" "12" "354" "Collagen alpha-1XIII chain;" "Salmo salar (Atlantic salmon)" "GO:0005581" "IEA:UniProtKB-KW;collagen" "" "" "" "" "PF01391" "6;Collagen" "" "" "IPR008160" "Collagen"
"XLOC_000185" 73.5203059284726 0.589487117055149 0.142404984035351 4.13951183695097 3.480456431003e-05 0.00036145374831789 "TCONS_00001439" "2660" "209803" "gnl|BL_ORD_ID|209803" "F1QWK2_DANRE" "156" "393" "5.2238e-38" "273" "1136" "320" "620" "3" "0" "233" "13" "301" "Uncharacterized protein;" "Danio rerio (Zebrafish) (Brachydanio rerio)" "" "" "" "" "" "" "PF01391" "10;Collagen" "" "" "IPR008160" "Collagen"
"XLOC_000185" 73.5203059284726 0.589487117055149 0.142404984035351 4.13951183695097 3.480456431003e-05 0.00036145374831789 "TCONS_00001440" "2588" "94317" "gnl|BL_ORD_ID|94317" "C0H9S7_SALSA" "146" "368" "5.91958e-35" "3" "1064" "295" "639" "3" "0" "316" "15" "357" "Collagen alpha-1XIII chain;" "Salmo salar (Atlantic salmon)" "GO:0005581" "IEA:UniProtKB-KW;collagen" "" "" "" "" "PF01391" "6;Collagen" "" "" "IPR008160" "Collagen"
"XLOC_000185" 73.5203059284726 0.589487117055149 0.142404984035351 4.13951183695097 3.480456431003e-05 0.00036145374831789 "TCONS_00001441" "2626" "94317" "gnl|BL_ORD_ID|94317" "C0H9S7_SALSA" "92" "227" "1.36396e-26" "491" "1102" "460" "639" "2" "0" "173" "24" "204" "Collagen alpha-1XIII chain;" "Salmo salar (Atlantic salmon)" "GO:0005581" "IEA:UniProtKB-KW;collagen" "" "" "" "" "PF01391" "6;Collagen" "" "" "IPR008160" "Collagen"
"XLOC_000185" 73.5203059284726 0.589487117055149 0.142404984035351 4.13951183695097 3.480456431003e-05 0.00036145374831789 "TCONS_00001442" "2624" "94317" "gnl|BL_ORD_ID|94317" "C0H9S7_SALSA" "119" "297" "5.35097e-26" "3" "1100" "295" "639" "3" "0" "322" "27" "369" "Collagen alpha-1XIII chain;" "Salmo salar (Atlantic salmon)" "GO:0005581" "IEA:UniProtKB-KW;collagen" "" "" "" "" "PF01391" "6;Collagen" "" "" "IPR008160" "Collagen"
"XLOC_000185" 73.5203059284726 0.589487117055149 0.142404984035351 4.13951183695097 3.480456431003e-05 0.00036145374831789 "TCONS_00001443" "2552" "94317" "gnl|BL_ORD_ID|94317" "C0H9S7_SALSA" "137" "343" "8.52613e-32" "3" "1028" "295" "639" "3" "0" "322" "3" "345" "Collagen alpha-1XIII chain;" "Salmo salar (Atlantic salmon)" "GO:0005581" "IEA:UniProtKB-KW;collagen" "" "" "" "" "PF01391" "6;Collagen" "" "" "IPR008160" "Collagen"
"XLOC_000189" 89.5330555444016 -0.268836413245766 0.0974230571955431 -2.75947420440902 0.00578944575885743 0.0255682856110394 "TCONS_00001447" "10348" "511989" "gnl|BL_ORD_ID|511989" "I3JRJ1_ORENI" "2006" "5196" "0" "171" "3650" "415" "1572" "3" "0" "994" "18" "1168" "Uncharacterized protein;" "Oreochromis niloticus (Nile tilapia) (Tilapia nilotica)" "" "" "GO:0043087;GO:0032012" "IEA:GOC;regulation of GTPase activity;IEA:InterPro;regulation of ARF protein signal transduction" "GO:0005086" "IEA:InterPro;ARF guanyl-nucleotide exchange factor activity" "PF01369" "1;Sec7" "" "" "IPR023394;IPR000904;IPR016024" "ARM-type_fold;Sec7_alpha_orthog;Sec7_dom"
"XLOC_000189" 89.5330555444016 -0.268836413245766 0.0974230571955431 -2.75947420440902 0.00578944575885743 0.0255682856110394 "TCONS_00001448" "10613" "354593" "gnl|BL_ORD_ID|354593" "H2L6F7_ORYLA" "1998" "5174" "0" "726" "4199" "557" "1728" "3" "0" "1006" "20" "1175" "Uncharacterized protein;" "Oryzias latipes (Medaka fish) (Japanese ricefish)" "" "" "GO:0043087;GO:0032012" "IEA:GOC;regulation of GTPase activity;IEA:InterPro;regulation of ARF protein signal transduction" "GO:0005086" "IEA:InterPro;ARF guanyl-nucleotide exchange factor activity" "PF01369" "1;Sec7" "" "" "IPR023394;IPR000904;IPR016024" "ARM-type_fold;Sec7_alpha_orthog;Sec7_dom"
"XLOC_000189" 89.5330555444016 -0.268836413245766 0.0974230571955431 -2.75947420440902 0.00578944575885743 0.0255682856110394 "TCONS_00001449" "10812" "511990" "gnl|BL_ORD_ID|511990" "I3JRJ2_ORENI" "1450" "3753" "0" "6" "2651" "248" "1138" "3" "0" "729" "17" "895" "Uncharacterized protein;" "Oreochromis niloticus (Nile tilapia) (Tilapia nilotica)" "" "" "GO:0043087;GO:0032012" "IEA:GOC;regulation of GTPase activity;IEA:InterPro;regulation of ARF protein signal transduction" "GO:0005086" "IEA:InterPro;ARF guanyl-nucleotide exchange factor activity" "PF01369" "1;Sec7" "" "" "IPR023394;IPR000904;IPR016024" "ARM-type_fold;Sec7_alpha_orthog;Sec7_dom"
"XLOC_000189" 89.5330555444016 -0.268836413245766 0.0974230571955431 -2.75947420440902 0.00578944575885743 0.0255682856110394 "TCONS_00001450" "10811" "511989" "gnl|BL_ORD_ID|511989" "I3JRJ1_ORENI" "2462" "6379" "0" "6" "4397" "195" "1666" "3" "0" "1238" "32" "1484" "Uncharacterized protein;" "Oreochromis niloticus (Nile tilapia) (Tilapia nilotica)" "" "" "GO:0043087;GO:0032012" "IEA:GOC;regulation of GTPase activity;IEA:InterPro;regulation of ARF protein signal transduction" "GO:0005086" "IEA:InterPro;ARF guanyl-nucleotide exchange factor activity" "PF01369" "1;Sec7" "" "" "IPR023394;IPR000904;IPR016024" "ARM-type_fold;Sec7_alpha_orthog;Sec7_dom"
"XLOC_000189" 89.5330555444016 -0.268836413245766 0.0974230571955431 -2.75947420440902 0.00578944575885743 0.0255682856110394 "TCONS_00001451" "11049" "511990" "gnl|BL_ORD_ID|511990" "I3JRJ2_ORENI" "1811" "4689" "0" "6" "3284" "248" "1349" "3" "0" "918" "17" "1106" "Uncharacterized protein;" "Oreochromis niloticus (Nile tilapia) (Tilapia nilotica)" "" "" "GO:0043087;GO:0032012" "IEA:GOC;regulation of GTPase activity;IEA:InterPro;regulation of ARF protein signal transduction" "GO:0005086" "IEA:InterPro;ARF guanyl-nucleotide exchange factor activity" "PF01369" "1;Sec7" "" "" "IPR023394;IPR000904;IPR016024" "ARM-type_fold;Sec7_alpha_orthog;Sec7_dom"
"XLOC_000189" 89.5330555444016 -0.268836413245766 0.0974230571955431 -2.75947420440902 0.00578944575885743 0.0255682856110394 "TCONS_00001452" "11037" "511990" "gnl|BL_ORD_ID|511990" "I3JRJ2_ORENI" "1811" "4689" "0" "6" "3284" "248" "1349" "3" "0" "918" "17" "1106" "Uncharacterized protein;" "Oreochromis niloticus (Nile tilapia) (Tilapia nilotica)" "" "" "GO:0043087;GO:0032012" "IEA:GOC;regulation of GTPase activity;IEA:InterPro;regulation of ARF protein signal transduction" "GO:0005086" "IEA:InterPro;ARF guanyl-nucleotide exchange factor activity" "PF01369" "1;Sec7" "" "" "IPR023394;IPR000904;IPR016024" "ARM-type_fold;Sec7_alpha_orthog;Sec7_dom"
"XLOC_000189" 89.5330555444016 -0.268836413245766 0.0974230571955431 -2.75947420440902 0.00578944575885743 0.0255682856110394 "TCONS_00001453" "10814" "511989" "gnl|BL_ORD_ID|511989" "I3JRJ1_ORENI" "2456" "6365" "0" "6" "4400" "195" "1666" "3" "0" "1237" "33" "1485" "Uncharacterized protein;" "Oreochromis niloticus (Nile tilapia) (Tilapia nilotica)" "" "" "GO:0043087;GO:0032012" "IEA:GOC;regulation of GTPase activity;IEA:InterPro;regulation of ARF protein signal transduction" "GO:0005086" "IEA:InterPro;ARF guanyl-nucleotide exchange factor activity" "PF01369" "1;Sec7" "" "" "IPR023394;IPR000904;IPR016024" "ARM-type_fold;Sec7_alpha_orthog;Sec7_dom"
"XLOC_000189" 89.5330555444016 -0.268836413245766 0.0974230571955431 -2.75947420440902 0.00578944575885743 0.0255682856110394 "TCONS_00001454" "10804" "511989" "gnl|BL_ORD_ID|511989" "I3JRJ1_ORENI" "2019" "5229" "0" "6" "3725" "195" "1441" "3" "0" "1027" "33" "1260" "Uncharacterized protein;" "Oreochromis niloticus (Nile tilapia) (Tilapia nilotica)" "" "" "GO:0043087;GO:0032012" "IEA:GOC;regulation of GTPase activity;IEA:InterPro;regulation of ARF protein signal transduction" "GO:0005086" "IEA:InterPro;ARF guanyl-nucleotide exchange factor activity" "PF01369" "1;Sec7" "" "" "IPR023394;IPR000904;IPR016024" "ARM-type_fold;Sec7_alpha_orthog;Sec7_dom"
"XLOC_000189" 89.5330555444016 -0.268836413245766 0.0974230571955431 -2.75947420440902 0.00578944575885743 0.0255682856110394 "TCONS_00001455" "10813" "511989" "gnl|BL_ORD_ID|511989" "I3JRJ1_ORENI" "2275" "5894" "0" "6" "4115" "195" "1572" "3" "0" "1147" "32" "1390" "Uncharacterized protein;" "Oreochromis niloticus (Nile tilapia) (Tilapia nilotica)" "" "" "GO:0043087;GO:0032012" "IEA:GOC;regulation of GTPase activity;IEA:InterPro;regulation of ARF protein signal transduction" "GO:0005086" "IEA:InterPro;ARF guanyl-nucleotide exchange factor activity" "PF01369" "1;Sec7" "" "" "IPR023394;IPR000904;IPR016024" "ARM-type_fold;Sec7_alpha_orthog;Sec7_dom"
"XLOC_000189" 89.5330555444016 -0.268836413245766 0.0974230571955431 -2.75947420440902 0.00578944575885743 0.0255682856110394 "TCONS_00001456" "10859" "511989" "gnl|BL_ORD_ID|511989" "I3JRJ1_ORENI" "2475" "6413" "0" "3" "4445" "177" "1666" "3" "0" "1249" "39" "1505" "Uncharacterized protein;" "Oreochromis niloticus (Nile tilapia) (Tilapia nilotica)" "" "" "GO:0043087;GO:0032012" "IEA:GOC;regulation of GTPase activity;IEA:InterPro;regulation of ARF protein signal transduction" "GO:0005086" "IEA:InterPro;ARF guanyl-nucleotide exchange factor activity" "PF01369" "1;Sec7" "" "" "IPR023394;IPR000904;IPR016024" "ARM-type_fold;Sec7_alpha_orthog;Sec7_dom"
"XLOC_000189" 89.5330555444016 -0.268836413245766 0.0974230571955431 -2.75947420440902 0.00578944575885743 0.0255682856110394 "TCONS_00001457" "10892" "511989" "gnl|BL_ORD_ID|511989" "I3JRJ1_ORENI" "1572" "4068" "0" "1007" "3808" "509" "1440" "2" "0" "787" "18" "942" "Uncharacterized protein;" "Oreochromis niloticus (Nile tilapia) (Tilapia nilotica)" "" "" "GO:0043087;GO:0032012" "IEA:GOC;regulation of GTPase activity;IEA:InterPro;regulation of ARF protein signal transduction" "GO:0005086" "IEA:InterPro;ARF guanyl-nucleotide exchange factor activity" "PF01369" "1;Sec7" "" "" "IPR023394;IPR000904;IPR016024" "ARM-type_fold;Sec7_alpha_orthog;Sec7_dom"
"XLOC_000189" 89.5330555444016 -0.268836413245766 0.0974230571955431 -2.75947420440902 0.00578944575885743 0.0255682856110394 "TCONS_00001458" "10900" "354593" "gnl|BL_ORD_ID|354593" "H2L6F7_ORYLA" "2010" "5207" "0" "1001" "4486" "557" "1728" "2" "0" "1010" "16" "1175" "Uncharacterized protein;" "Oryzias latipes (Medaka fish) (Japanese ricefish)" "" "" "GO:0043087;GO:0032012" "IEA:GOC;regulation of GTPase activity;IEA:InterPro;regulation of ARF protein signal transduction" "GO:0005086" "IEA:InterPro;ARF guanyl-nucleotide exchange factor activity" "PF01369" "1;Sec7" "" "" "IPR023394;IPR000904;IPR016024" "ARM-type_fold;Sec7_alpha_orthog;Sec7_dom"
"XLOC_000189" 89.5330555444016 -0.268836413245766 0.0974230571955431 -2.75947420440902 0.00578944575885743 0.0255682856110394 "TCONS_00001459" "10903" "511989" "gnl|BL_ORD_ID|511989" "I3JRJ1_ORENI" "2006" "5195" "0" "1007" "4489" "509" "1666" "2" "0" "999" "19" "1169" "Uncharacterized protein;" "Oreochromis niloticus (Nile tilapia) (Tilapia nilotica)" "" "" "GO:0043087;GO:0032012" "IEA:GOC;regulation of GTPase activity;IEA:InterPro;regulation of ARF protein signal transduction" "GO:0005086" "IEA:InterPro;ARF guanyl-nucleotide exchange factor activity" "PF01369" "1;Sec7" "" "" "IPR023394;IPR000904;IPR016024" "ARM-type_fold;Sec7_alpha_orthog;Sec7_dom"
"XLOC_000189" 89.5330555444016 -0.268836413245766 0.0974230571955431 -2.75947420440902 0.00578944575885743 0.0255682856110394 "TCONS_00001460" "10888" "354593" "gnl|BL_ORD_ID|354593" "H2L6F7_ORYLA" "1998" "5174" "0" "1001" "4474" "557" "1728" "2" "0" "1006" "20" "1175" "Uncharacterized protein;" "Oryzias latipes (Medaka fish) (Japanese ricefish)" "" "" "GO:0043087;GO:0032012" "IEA:GOC;regulation of GTPase activity;IEA:InterPro;regulation of ARF protein signal transduction" "GO:0005086" "IEA:InterPro;ARF guanyl-nucleotide exchange factor activity" "PF01369" "1;Sec7" "" "" "IPR023394;IPR000904;IPR016024" "ARM-type_fold;Sec7_alpha_orthog;Sec7_dom"
"XLOC_000189" 89.5330555444016 -0.268836413245766 0.0974230571955431 -2.75947420440902 0.00578944575885743 0.0255682856110394 "TCONS_00001461" "10904" "511989" "gnl|BL_ORD_ID|511989" "I3JRJ1_ORENI" "2013" "5213" "0" "1007" "4486" "509" "1666" "2" "0" "999" "18" "1168" "Uncharacterized protein;" "Oreochromis niloticus (Nile tilapia) (Tilapia nilotica)" "" "" "GO:0043087;GO:0032012" "IEA:GOC;regulation of GTPase activity;IEA:InterPro;regulation of ARF protein signal transduction" "GO:0005086" "IEA:InterPro;ARF guanyl-nucleotide exchange factor activity" "PF01369" "1;Sec7" "" "" "IPR023394;IPR000904;IPR016024" "ARM-type_fold;Sec7_alpha_orthog;Sec7_dom"
"XLOC_000189" 89.5330555444016 -0.268836413245766 0.0974230571955431 -2.75947420440902 0.00578944575885743 0.0255682856110394 "TCONS_00001462" "10778" "511989" "gnl|BL_ORD_ID|511989" "I3JRJ1_ORENI" "1725" "4465" "0" "1007" "4081" "509" "1573" "2" "0" "871" "60" "1075" "Uncharacterized protein;" "Oreochromis niloticus (Nile tilapia) (Tilapia nilotica)" "" "" "GO:0043087;GO:0032012" "IEA:GOC;regulation of GTPase activity;IEA:InterPro;regulation of ARF protein signal transduction" "GO:0005086" "IEA:InterPro;ARF guanyl-nucleotide exchange factor activity" "PF01369" "1;Sec7" "" "" "IPR023394;IPR000904;IPR016024" "ARM-type_fold;Sec7_alpha_orthog;Sec7_dom"
"XLOC_000189" 89.5330555444016 -0.268836413245766 0.0974230571955431 -2.75947420440902 0.00578944575885743 0.0255682856110394 "TCONS_00001463" "11126" "511990" "gnl|BL_ORD_ID|511990" "I3JRJ2_ORENI" "1360" "3518" "0" "1007" "3373" "562" "1349" "2" "0" "679" "3" "790" "Uncharacterized protein;" "Oreochromis niloticus (Nile tilapia) (Tilapia nilotica)" "" "" "GO:0043087;GO:0032012" "IEA:GOC;regulation of GTPase activity;IEA:InterPro;regulation of ARF protein signal transduction" "GO:0005086" "IEA:InterPro;ARF guanyl-nucleotide exchange factor activity" "PF01369" "1;Sec7" "" "" "IPR023394;IPR000904;IPR016024" "ARM-type_fold;Sec7_alpha_orthog;Sec7_dom"
"XLOC_000189" 89.5330555444016 -0.268836413245766 0.0974230571955431 -2.75947420440902 0.00578944575885743 0.0255682856110394 "TCONS_00001464" "10890" "511989" "gnl|BL_ORD_ID|511989" "I3JRJ1_ORENI" "1889" "4893" "0" "1007" "4330" "509" "1618" "2" "0" "943" "22" "1120" "Uncharacterized protein;" "Oreochromis niloticus (Nile tilapia) (Tilapia nilotica)" "" "" "GO:0043087;GO:0032012" "IEA:GOC;regulation of GTPase activity;IEA:InterPro;regulation of ARF protein signal transduction" "GO:0005086" "IEA:InterPro;ARF guanyl-nucleotide exchange factor activity" "PF01369" "1;Sec7" "" "" "IPR023394;IPR000904;IPR016024" "ARM-type_fold;Sec7_alpha_orthog;Sec7_dom"
"XLOC_000189" 89.5330555444016 -0.268836413245766 0.0974230571955431 -2.75947420440902 0.00578944575885743 0.0255682856110394 "TCONS_00001465" "10893" "354593" "gnl|BL_ORD_ID|354593" "H2L6F7_ORYLA" "1812" "4693" "0" "1001" "4192" "557" "1634" "2" "0" "916" "20" "1081" "Uncharacterized protein;" "Oryzias latipes (Medaka fish) (Japanese ricefish)" "" "" "GO:0043087;GO:0032012" "IEA:GOC;regulation of GTPase activity;IEA:InterPro;regulation of ARF protein signal transduction" "GO:0005086" "IEA:InterPro;ARF guanyl-nucleotide exchange factor activity" "PF01369" "1;Sec7" "" "" "IPR023394;IPR000904;IPR016024" "ARM-type_fold;Sec7_alpha_orthog;Sec7_dom"
"XLOC_000189" 89.5330555444016 -0.268836413245766 0.0974230571955431 -2.75947420440902 0.00578944575885743 0.0255682856110394 "TCONS_00001466" "10906" "511989" "gnl|BL_ORD_ID|511989" "I3JRJ1_ORENI" "2019" "5230" "0" "1007" "4540" "509" "1680" "2" "0" "1007" "22" "1186" "Uncharacterized protein;" "Oreochromis niloticus (Nile tilapia) (Tilapia nilotica)" "" "" "GO:0043087;GO:0032012" "IEA:GOC;regulation of GTPase activity;IEA:InterPro;regulation of ARF protein signal transduction" "GO:0005086" "IEA:InterPro;ARF guanyl-nucleotide exchange factor activity" "PF01369" "1;Sec7" "" "" "IPR023394;IPR000904;IPR016024" "ARM-type_fold;Sec7_alpha_orthog;Sec7_dom"
"XLOC_000189" 89.5330555444016 -0.268836413245766 0.0974230571955431 -2.75947420440902 0.00578944575885743 0.0255682856110394 "TCONS_00001467" "11937" "511990" "gnl|BL_ORD_ID|511990" "I3JRJ2_ORENI" "1614" "4179" "0" "291" "3245" "1" "991" "3" "0" "832" "20" "998" "Uncharacterized protein;" "Oreochromis niloticus (Nile tilapia) (Tilapia nilotica)" "" "" "GO:0043087;GO:0032012" "IEA:GOC;regulation of GTPase activity;IEA:InterPro;regulation of ARF protein signal transduction" "GO:0005086" "IEA:InterPro;ARF guanyl-nucleotide exchange factor activity" "PF01369" "1;Sec7" "" "" "IPR023394;IPR000904;IPR016024" "ARM-type_fold;Sec7_alpha_orthog;Sec7_dom"
"XLOC_000189" 89.5330555444016 -0.268836413245766 0.0974230571955431 -2.75947420440902 0.00578944575885743 0.0255682856110394 "TCONS_00001468" "11825" "354593" "gnl|BL_ORD_ID|354593" "H2L6F7_ORYLA" "2868" "7433" "0" "291" "5411" "1" "1728" "3" "0" "1483" "41" "1738" "Uncharacterized protein;" "Oryzias latipes (Medaka fish) (Japanese ricefish)" "" "" "GO:0043087;GO:0032012" "IEA:GOC;regulation of GTPase activity;IEA:InterPro;regulation of ARF protein signal transduction" "GO:0005086" "IEA:InterPro;ARF guanyl-nucleotide exchange factor activity" "PF01369" "1;Sec7" "" "" "IPR023394;IPR000904;IPR016024" "ARM-type_fold;Sec7_alpha_orthog;Sec7_dom"
"XLOC_000189" 89.5330555444016 -0.268836413245766 0.0974230571955431 -2.75947420440902 0.00578944575885743 0.0255682856110394 "TCONS_00001469" "466" "302010" "gnl|BL_ORD_ID|302010" "G3PNV7_GASAC" "107" "265" "5.41838e-25" "273" "434" "1" "54" "3" "0" "50" "0" "54" "Uncharacterized protein;" "Gasterosteus aculeatus (Three-spined stickleback)" "" "" "GO:0043087;GO:0032012" "IEA:GOC;regulation of GTPase activity;IEA:InterPro;regulation of ARF protein signal transduction" "GO:0005086" "IEA:InterPro;ARF guanyl-nucleotide exchange factor activity" "PF01369" "1;Sec7" "" "" "IPR023394;IPR000904;IPR016024" "ARM-type_fold;Sec7_alpha_orthog;Sec7_dom"
"XLOC_000191" 167.583862719732 0.184806326713398 0.0674029183045984 2.74181491487127 0.00611007596675383 0.0266883566489891 "TCONS_00001475" "955" "354684" "gnl|BL_ORD_ID|354684" "H2L6Q0_ORYLA" "107" "266" "1.966e-24" "54" "206" "417" "467" "3" "0" "48" "0" "51" "Uncharacterized protein;" "Oryzias latipes (Medaka fish) (Japanese ricefish)" "GO:0033180" "IEA:InterPro;proton-transporting V-type ATPase" " V1 domain" "GO:0046034;GO:0015991" "IEA:InterPro;ATP hydrolysis coupled proton transport;ATP metabolic process" "GO:0016820;GO:0005524" "IEA:InterPro;hydrolase activity" " acting on acid anhydrides" " catalyzing transmembrane movement of substances;ATP binding" "PF02874;PF00306;PF00006" "1;ATP-synt_ab;ATP-synt_ab_N;ATP-synt_ab_C" ""
"XLOC_000191" 167.583862719732 0.184806326713398 0.0674029183045984 2.74181491487127 0.00611007596675383 0.0266883566489891 "TCONS_00001476" "1283" "512000" "gnl|BL_ORD_ID|512000" "I3JRK2_ORENI" "192" "486" "1.8464e-53" "265" "534" "381" "470" "1" "0" "90" "0" "90" "Uncharacterized protein;" "Oreochromis niloticus (Nile tilapia) (Tilapia nilotica)" "GO:0033180" "IEA:InterPro;proton-transporting V-type ATPase" " V1 domain" "GO:0046034;GO:0015991" "IEA:InterPro;ATP hydrolysis coupled proton transport;ATP metabolic process" "GO:0016820;GO:0005524" "IEA:InterPro;hydrolase activity" " acting on acid anhydrides" " catalyzing transmembrane movement of substances;ATP binding" "PF02874;PF00306;PF00006" "1;ATP-synt_ab;ATP-synt_ab_N;ATP-synt_ab_C" ""
"XLOC_000191" 167.583862719732 0.184806326713398 0.0674029183045984 2.74181491487127 0.00611007596675383 0.0266883566489891 "TCONS_00001477" "1392" "354684" "gnl|BL_ORD_ID|354684" "H2L6Q0_ORYLA" "429" "1103" "2.0083e-144" "26" "643" "262" "467" "2" "0" "205" "0" "206" "Uncharacterized protein;" "Oryzias latipes (Medaka fish) (Japanese ricefish)" "GO:0033180" "IEA:InterPro;proton-transporting V-type ATPase" " V1 domain" "GO:0046034;GO:0015991" "IEA:InterPro;ATP hydrolysis coupled proton transport;ATP metabolic process" "GO:0016820;GO:0005524" "IEA:InterPro;hydrolase activity" " acting on acid anhydrides" " catalyzing transmembrane movement of substances;ATP binding" "PF02874;PF00306;PF00006" "1;ATP-synt_ab;ATP-synt_ab_N;ATP-synt_ab_C" ""
"XLOC_000191" 167.583862719732 0.184806326713398 0.0674029183045984 2.74181491487127 0.00611007596675383 0.0266883566489891 "TCONS_00001478" "2365" "809305" "gnl|BL_ORD_ID|809305" "Q9W6M4_ONCMY" "927" "2395" "0" "279" "1616" "57" "502" "3" "0" "446" "0" "446" "V-type ATPase B subunit;" "Oncorhynchus mykiss (Rainbow trout) (Salmo gairdneri)" "GO:0033180" "IEA:InterPro;proton-transporting V-type ATPase" " V1 domain" "GO:0046034;GO:0015991" "IEA:InterPro;ATP hydrolysis coupled proton transport;ATP metabolic process" "GO:0016820;GO:0005524" "IEA:InterPro;hydrolase activity" " acting on acid anhydrides" " catalyzing transmembrane movement of substances;ATP binding" "PF02874;PF00306;PF00006" "1;ATP-synt_ab;ATP-synt_ab_N;ATP-synt_ab_C" ""
"XLOC_000191" 167.583862719732 0.184806326713398 0.0674029183045984 2.74181491487127 0.00611007596675383 0.0266883566489891 "TCONS_00001479" "2404" "809305" "gnl|BL_ORD_ID|809305" "Q9W6M4_ONCMY" "748" "1930" "0" "582" "1655" "145" "502" "3" "0" "358" "0" "358" "V-type ATPase B subunit;" "Oncorhynchus mykiss (Rainbow trout) (Salmo gairdneri)" "GO:0033180" "IEA:InterPro;proton-transporting V-type ATPase" " V1 domain" "GO:0046034;GO:0015991" "IEA:InterPro;ATP hydrolysis coupled proton transport;ATP metabolic process" "GO:0016820;GO:0005524" "IEA:InterPro;hydrolase activity" " acting on acid anhydrides" " catalyzing transmembrane movement of substances;ATP binding" "PF02874;PF00306;PF00006" "1;ATP-synt_ab;ATP-synt_ab_N;ATP-synt_ab_C" ""
"XLOC_000191" 167.583862719732 0.184806326713398 0.0674029183045984 2.74181491487127 0.00611007596675383 0.0266883566489891 "TCONS_00001480" "2407" "809305" "gnl|BL_ORD_ID|809305" "Q9W6M4_ONCMY" "536" "1379" "0" "151" "924" "1" "258" "1" "0" "258" "0" "258" "V-type ATPase B subunit;" "Oncorhynchus mykiss (Rainbow trout) (Salmo gairdneri)" "GO:0033180" "IEA:InterPro;proton-transporting V-type ATPase" " V1 domain" "GO:0046034;GO:0015991" "IEA:InterPro;ATP hydrolysis coupled proton transport;ATP metabolic process" "GO:0016820;GO:0005524" "IEA:InterPro;hydrolase activity" " acting on acid anhydrides" " catalyzing transmembrane movement of substances;ATP binding" "PF02874;PF00306;PF00006" "1;ATP-synt_ab;ATP-synt_ab_N;ATP-synt_ab_C" ""
"XLOC_000191" 167.583862719732 0.184806326713398 0.0674029183045984 2.74181491487127 0.00611007596675383 0.0266883566489891 "TCONS_00001481" "2405" "809305" "gnl|BL_ORD_ID|809305" "Q9W6M4_ONCMY" "467" "1201" "0" "151" "831" "1" "227" "1" "0" "226" "0" "227" "V-type ATPase B subunit;" "Oncorhynchus mykiss (Rainbow trout) (Salmo gairdneri)" "GO:0033180" "IEA:InterPro;proton-transporting V-type ATPase" " V1 domain" "GO:0046034;GO:0015991" "IEA:InterPro;ATP hydrolysis coupled proton transport;ATP metabolic process" "GO:0016820;GO:0005524" "IEA:InterPro;hydrolase activity" " acting on acid anhydrides" " catalyzing transmembrane movement of substances;ATP binding" "PF02874;PF00306;PF00006" "1;ATP-synt_ab;ATP-synt_ab_N;ATP-synt_ab_C" ""
"XLOC_000191" 167.583862719732 0.184806326713398 0.0674029183045984 2.74181491487127 0.00611007596675383 0.0266883566489891 "TCONS_00001482" "2409" "809305" "gnl|BL_ORD_ID|809305" "Q9W6M4_ONCMY" "619" "1594" "0" "151" "1047" "1" "299" "1" "0" "299" "0" "299" "V-type ATPase B subunit;" "Oncorhynchus mykiss (Rainbow trout) (Salmo gairdneri)" "GO:0033180" "IEA:InterPro;proton-transporting V-type ATPase" " V1 domain" "GO:0046034;GO:0015991" "IEA:InterPro;ATP hydrolysis coupled proton transport;ATP metabolic process" "GO:0016820;GO:0005524" "IEA:InterPro;hydrolase activity" " acting on acid anhydrides" " catalyzing transmembrane movement of substances;ATP binding" "PF02874;PF00306;PF00006" "1;ATP-synt_ab;ATP-synt_ab_N;ATP-synt_ab_C" ""
"XLOC_000191" 167.583862719732 0.184806326713398 0.0674029183045984 2.74181491487127 0.00611007596675383 0.0266883566489891 "TCONS_00001483" "2298" "809305" "gnl|BL_ORD_ID|809305" "Q9W6M4_ONCMY" "651" "1677" "0" "617" "1549" "192" "502" "2" "0" "311" "0" "311" "V-type ATPase B subunit;" "Oncorhynchus mykiss (Rainbow trout) (Salmo gairdneri)" "GO:0033180" "IEA:InterPro;proton-transporting V-type ATPase" " V1 domain" "GO:0046034;GO:0015991" "IEA:InterPro;ATP hydrolysis coupled proton transport;ATP metabolic process" "GO:0016820;GO:0005524" "IEA:InterPro;hydrolase activity" " acting on acid anhydrides" " catalyzing transmembrane movement of substances;ATP binding" "PF02874;PF00306;PF00006" "1;ATP-synt_ab;ATP-synt_ab_N;ATP-synt_ab_C" ""
"XLOC_000191" 167.583862719732 0.184806326713398 0.0674029183045984 2.74181491487127 0.00611007596675383 0.0266883566489891 "TCONS_00001484" "2463" "809305" "gnl|BL_ORD_ID|809305" "Q9W6M4_ONCMY" "851" "2197" "0" "208" "1443" "1" "412" "1" "0" "412" "0" "412" "V-type ATPase B subunit;" "Oncorhynchus mykiss (Rainbow trout) (Salmo gairdneri)" "GO:0033180" "IEA:InterPro;proton-transporting V-type ATPase" " V1 domain" "GO:0046034;GO:0015991" "IEA:InterPro;ATP hydrolysis coupled proton transport;ATP metabolic process" "GO:0016820;GO:0005524" "IEA:InterPro;hydrolase activity" " acting on acid anhydrides" " catalyzing transmembrane movement of substances;ATP binding" "PF02874;PF00306;PF00006" "1;ATP-synt_ab;ATP-synt_ab_N;ATP-synt_ab_C" ""
"XLOC_000191" 167.583862719732 0.184806326713398 0.0674029183045984 2.74181491487127 0.00611007596675383 0.0266883566489891 "TCONS_00001485" "2462" "809305" "gnl|BL_ORD_ID|809305" "Q9W6M4_ONCMY" "1041" "2691" "0" "208" "1713" "1" "502" "1" "0" "502" "0" "502" "V-type ATPase B subunit;" "Oncorhynchus mykiss (Rainbow trout) (Salmo gairdneri)" "GO:0033180" "IEA:InterPro;proton-transporting V-type ATPase" " V1 domain" "GO:0046034;GO:0015991" "IEA:InterPro;ATP hydrolysis coupled proton transport;ATP metabolic process" "GO:0016820;GO:0005524" "IEA:InterPro;hydrolase activity" " acting on acid anhydrides" " catalyzing transmembrane movement of substances;ATP binding" "PF02874;PF00306;PF00006" "1;ATP-synt_ab;ATP-synt_ab_N;ATP-synt_ab_C" ""
"XLOC_000191" 167.583862719732 0.184806326713398 0.0674029183045984 2.74181491487127 0.00611007596675383 0.0266883566489891 "TCONS_00001486" "2458" "809305" "gnl|BL_ORD_ID|809305" "Q9W6M4_ONCMY" "849" "2191" "0" "208" "1449" "1" "414" "1" "0" "411" "0" "414" "V-type ATPase B subunit;" "Oncorhynchus mykiss (Rainbow trout) (Salmo gairdneri)" "GO:0033180" "IEA:InterPro;proton-transporting V-type ATPase" " V1 domain" "GO:0046034;GO:0015991" "IEA:InterPro;ATP hydrolysis coupled proton transport;ATP metabolic process" "GO:0016820;GO:0005524" "IEA:InterPro;hydrolase activity" " acting on acid anhydrides" " catalyzing transmembrane movement of substances;ATP binding" "PF02874;PF00306;PF00006" "1;ATP-synt_ab;ATP-synt_ab_N;ATP-synt_ab_C" ""
"XLOC_000191" 167.583862719732 0.184806326713398 0.0674029183045984 2.74181491487127 0.00611007596675383 0.0266883566489891 "TCONS_00001487" "2465" "809305" "gnl|BL_ORD_ID|809305" "Q9W6M4_ONCMY" "1037" "2679" "0" "208" "1716" "1" "502" "1" "0" "502" "1" "503" "V-type ATPase B subunit;" "Oncorhynchus mykiss (Rainbow trout) (Salmo gairdneri)" "GO:0033180" "IEA:InterPro;proton-transporting V-type ATPase" " V1 domain" "GO:0046034;GO:0015991" "IEA:InterPro;ATP hydrolysis coupled proton transport;ATP metabolic process" "GO:0016820;GO:0005524" "IEA:InterPro;hydrolase activity" " acting on acid anhydrides" " catalyzing transmembrane movement of substances;ATP binding" "PF02874;PF00306;PF00006" "1;ATP-synt_ab;ATP-synt_ab_N;ATP-synt_ab_C" ""
"XLOC_000193" 6.70870624069542 -1.20214673675456 0.240510915912093 -4.99830426488397 5.78366742284744e-07 1.01734709967886e-05 NA NA NA NA NA NA NA NA NA NA NA NA NA NA NA NA NA NA NA NA NA NA NA NA NA NA NA NA NA NA NA
"XLOC_000194" 1047.57948922019 0.152844153852749 0.0512418206918478 2.98280099709777 0.0028562364199182 0.0144319421547896 "TCONS_00001491" "5906" "325199" "gnl|BL_ORD_ID|325199" "G9BRW1_CYPCA" "266" "678" "1.00616e-76" "4968" "5489" "144" "332" "-1" "0" "133" "15" "189" "TC1-like transposase;" "Cyprinus carpio (Common carp)" "" "" "GO:0015074;GO:0006313" "IEA:InterPro;DNA integration;transposition" " DNA-mediated" "GO:0003677;GO:0004803" "IEA:InterPro;transposase activity;DNA binding" "PF01498" "1;HTH_Tnp_Tc3_2" "" "" "IPR009057;IPR002492"
"XLOC_000194" 1047.57948922019 0.152844153852749 0.0512418206918478 2.98280099709777 0.0028562364199182 0.0144319421547896 "TCONS_00001492" "6884" "517018" "gnl|BL_ORD_ID|517018" "I3K5Y0_ORENI" "636" "1638" "0" "189" "1157" "1" "323" "3" "0" "296" "0" "323" "Uncharacterized protein;" "Oreochromis niloticus (Nile tilapia) (Tilapia nilotica)" "GO:0016021" "IEA:InterPro;integral component of membrane" "GO:0006633" "IEA:InterPro;fatty acid biosynthetic process" "GO:0016705" "IEA:InterPro;oxidoreductase activity" " acting on paired donors" " with incorporation or reduction of molecular oxygen" "PF08557;PF00487" "1;FA_desaturase;Lipid_DES" "" ""
"XLOC_000194" 1047.57948922019 0.152844153852749 0.0512418206918478 2.98280099709777 0.0028562364199182 0.0144319421547896 "TCONS_00001493" "6802" "517018" "gnl|BL_ORD_ID|517018" "I3K5Y0_ORENI" "582" "1500" "0" "137" "1075" "13" "323" "2" "0" "275" "2" "313" "Uncharacterized protein;" "Oreochromis niloticus (Nile tilapia) (Tilapia nilotica)" "GO:0016021" "IEA:InterPro;integral component of membrane" "GO:0006633" "IEA:InterPro;fatty acid biosynthetic process" "GO:0016705" "IEA:InterPro;oxidoreductase activity" " acting on paired donors" " with incorporation or reduction of molecular oxygen" "PF08557;PF00487" "1;FA_desaturase;Lipid_DES" "" ""
"XLOC_000194" 1047.57948922019 0.152844153852749 0.0512418206918478 2.98280099709777 0.0028562364199182 0.0144319421547896 "TCONS_00001494" "6037" "325199" "gnl|BL_ORD_ID|325199" "G9BRW1_CYPCA" "266" "678" "1.06888e-76" "5099" "5620" "144" "332" "-1" "0" "133" "15" "189" "TC1-like transposase;" "Cyprinus carpio (Common carp)" "" "" "GO:0015074;GO:0006313" "IEA:InterPro;DNA integration;transposition" " DNA-mediated" "GO:0003677;GO:0004803" "IEA:InterPro;transposase activity;DNA binding" "PF01498" "1;HTH_Tnp_Tc3_2" "" "" "IPR009057;IPR002492"
"XLOC_000194" 1047.57948922019 0.152844153852749 0.0512418206918478 2.98280099709777 0.0028562364199182 0.0144319421547896 "TCONS_00001495" "6925" "517018" "gnl|BL_ORD_ID|517018" "I3K5Y0_ORENI" "580" "1494" "0" "242" "1198" "6" "323" "2" "0" "274" "1" "319" "Uncharacterized protein;" "Oreochromis niloticus (Nile tilapia) (Tilapia nilotica)" "GO:0016021" "IEA:InterPro;integral component of membrane" "GO:0006633" "IEA:InterPro;fatty acid biosynthetic process" "GO:0016705" "IEA:InterPro;oxidoreductase activity" " acting on paired donors" " with incorporation or reduction of molecular oxygen" "PF08557;PF00487" "1;FA_desaturase;Lipid_DES" "" ""
"XLOC_000194" 1047.57948922019 0.152844153852749 0.0512418206918478 2.98280099709777 0.0028562364199182 0.0144319421547896 "TCONS_00001496" "6182" "325199" "gnl|BL_ORD_ID|325199" "G9BRW1_CYPCA" "266" "678" "1.13731e-76" "5244" "5765" "144" "332" "-1" "0" "133" "15" "189" "TC1-like transposase;" "Cyprinus carpio (Common carp)" "" "" "GO:0015074;GO:0006313" "IEA:InterPro;DNA integration;transposition" " DNA-mediated" "GO:0003677;GO:0004803" "IEA:InterPro;transposase activity;DNA binding" "PF01498" "1;HTH_Tnp_Tc3_2" "" "" "IPR009057;IPR002492"
"XLOC_000194" 1047.57948922019 0.152844153852749 0.0512418206918478 2.98280099709777 0.0028562364199182 0.0144319421547896 "TCONS_00001497" "4283" "583617" "gnl|BL_ORD_ID|583617" "K7FZE7_PELSI" "285" "729" "3.39174e-98" "57" "560" "53" "208" "3" "0" "139" "12" "168" "Uncharacterized protein;" "Pelodiscus sinensis (Chinese softshell turtle) (Trionyx sinensis)" "" "" "" "" "" "" "" "" "" "" "" ""
"XLOC_000194" 1047.57948922019 0.152844153852749 0.0512418206918478 2.98280099709777 0.0028562364199182 0.0144319421547896 "TCONS_00001498" "4242" "517017" "gnl|BL_ORD_ID|517017" "I3K5X9_ORENI" "439" "1129" "3.24852e-140" "57" "1004" "42" "320" "3" "0" "251" "37" "316" "Uncharacterized protein;" "Oreochromis niloticus (Nile tilapia) (Tilapia nilotica)" "" "" "" "" "" "" "PF00646" "1;F-box" "" "" "IPR001810" "F-box_dom"
"XLOC_000194" 1047.57948922019 0.152844153852749 0.0512418206918478 2.98280099709777 0.0028562364199182 0.0144319421547896 "TCONS_00001499" "4235" "583617" "gnl|BL_ORD_ID|583617" "K7FZE7_PELSI" "281" "717" "8.27997e-97" "57" "512" "53" "208" "3" "0" "135" "4" "156" "Uncharacterized protein;" "Pelodiscus sinensis (Chinese softshell turtle) (Trionyx sinensis)" "" "" "" "" "" "" "" "" "" "" "" ""
"XLOC_000194" 1047.57948922019 0.152844153852749 0.0512418206918478 2.98280099709777 0.0028562364199182 0.0144319421547896 "TCONS_00001500" "4608" "517017" "gnl|BL_ORD_ID|517017" "I3K5X9_ORENI" "280" "714" "3.73034e-82" "672" "1370" "121" "320" "3" "0" "173" "33" "233" "Uncharacterized protein;" "Oreochromis niloticus (Nile tilapia) (Tilapia nilotica)" "" "" "" "" "" "" "PF00646" "1;F-box" "" "" "IPR001810" "F-box_dom"
"XLOC_000194" 1047.57948922019 0.152844153852749 0.0512418206918478 2.98280099709777 0.0028562364199182 0.0144319421547896 "TCONS_00001501" "4643" "16329" "gnl|BL_ORD_ID|16329" "A4QNB1_XENTR" "166" "420" "1.63282e-42" "57" "308" "67" "150" "3" "0" "77" "0" "84" "LOC100125127 protein;" "Xenopus tropicalis (Western clawed frog) (Silurana tropicalis)" "" "" "" "" "" "" "PF00646" "1;F-box" "xtr:100125127" "-" "IPR001810" "F-box_dom"
"XLOC_000194" 1047.57948922019 0.152844153852749 0.0512418206918478 2.98280099709777 0.0028562364199182 0.0144319421547896 "TCONS_00001502" "4248" "517017" "gnl|BL_ORD_ID|517017" "I3K5X9_ORENI" "439" "1127" "7.0481e-140" "57" "1010" "42" "320" "3" "0" "251" "39" "318" "Uncharacterized protein;" "Oreochromis niloticus (Nile tilapia) (Tilapia nilotica)" "" "" "" "" "" "" "PF00646" "1;F-box" "" "" "IPR001810" "F-box_dom"
"XLOC_000194" 1047.57948922019 0.152844153852749 0.0512418206918478 2.98280099709777 0.0028562364199182 0.0144319421547896 "TCONS_00001503" "4244" "517017" "gnl|BL_ORD_ID|517017" "I3K5X9_ORENI" "448" "1152" "1.64297e-143" "89" "1006" "42" "320" "2" "0" "251" "27" "306" "Uncharacterized protein;" "Oreochromis niloticus (Nile tilapia) (Tilapia nilotica)" "" "" "" "" "" "" "PF00646" "1;F-box" "" "" "IPR001810" "F-box_dom"
"XLOC_000194" 1047.57948922019 0.152844153852749 0.0512418206918478 2.98280099709777 0.0028562364199182 0.0144319421547896 "TCONS_00001504" "4568" "517017" "gnl|BL_ORD_ID|517017" "I3K5X9_ORENI" "280" "714" "3.54292e-82" "632" "1330" "121" "320" "2" "0" "173" "33" "233" "Uncharacterized protein;" "Oreochromis niloticus (Nile tilapia) (Tilapia nilotica)" "" "" "" "" "" "" "PF00646" "1;F-box" "" "" "IPR001810" "F-box_dom"
"XLOC_000194" 1047.57948922019 0.152844153852749 0.0512418206918478 2.98280099709777 0.0028562364199182 0.0144319421547896 "TCONS_00001505" "4634" "517017" "gnl|BL_ORD_ID|517017" "I3K5X9_ORENI" "280" "714" "3.8598e-82" "698" "1396" "121" "320" "2" "0" "173" "33" "233" "Uncharacterized protein;" "Oreochromis niloticus (Nile tilapia) (Tilapia nilotica)" "" "" "" "" "" "" "PF00646" "1;F-box" "" "" "IPR001810" "F-box_dom"
"XLOC_000194" 1047.57948922019 0.152844153852749 0.0512418206918478 2.98280099709777 0.0028562364199182 0.0144319421547896 "TCONS_00001506" "4254" "517017" "gnl|BL_ORD_ID|517017" "I3K5X9_ORENI" "280" "714" "2.05828e-82" "318" "1016" "121" "320" "3" "0" "173" "33" "233" "Uncharacterized protein;" "Oreochromis niloticus (Nile tilapia) (Tilapia nilotica)" "" "" "" "" "" "" "PF00646" "1;F-box" "" "" "IPR001810" "F-box_dom"
"XLOC_000194" 1047.57948922019 0.152844153852749 0.0512418206918478 2.98280099709777 0.0028562364199182 0.0144319421547896 "TCONS_00001507" "4392" "84427" "gnl|BL_ORD_ID|84427" "B8A499_DANRE" "386" "990" "6.7225e-120" "10" "669" "2" "223" "1" "0" "191" "2" "222" "Uncharacterized protein;" "Danio rerio (Zebrafish) (Brachydanio rerio)" "" "" "" "" "" "" "" "" "" "" "IPR001810" "F-box_dom"
"XLOC_000194" 1047.57948922019 0.152844153852749 0.0512418206918478 2.98280099709777 0.0028562364199182 0.0144319421547896 "TCONS_00001508" "4846" "84427" "gnl|BL_ORD_ID|84427" "B8A499_DANRE" "255" "650" "5.91386e-73" "68" "511" "2" "151" "2" "0" "124" "2" "150" "Uncharacterized protein;" "Danio rerio (Zebrafish) (Brachydanio rerio)" "" "" "" "" "" "" "" "" "" "" "IPR001810" "F-box_dom"
"XLOC_000194" 1047.57948922019 0.152844153852749 0.0512418206918478 2.98280099709777 0.0028562364199182 0.0144319421547896 "TCONS_00001509" "4487" "84427" "gnl|BL_ORD_ID|84427" "B8A499_DANRE" "377" "968" "1.2785e-116" "69" "764" "2" "223" "3" "0" "191" "14" "234" "Uncharacterized protein;" "Danio rerio (Zebrafish) (Brachydanio rerio)" "" "" "" "" "" "" "" "" "" "" "IPR001810" "F-box_dom"
"XLOC_000194" 1047.57948922019 0.152844153852749 0.0512418206918478 2.98280099709777 0.0028562364199182 0.0144319421547896 "TCONS_00001510" "4488" "517017" "gnl|BL_ORD_ID|517017" "I3K5X9_ORENI" "518" "1332" "4.36732e-169" "210" "1250" "1" "320" "3" "0" "286" "27" "347" "Uncharacterized protein;" "Oreochromis niloticus (Nile tilapia) (Tilapia nilotica)" "" "" "" "" "" "" "PF00646" "1;F-box" "" "" "IPR001810" "F-box_dom"
"XLOC_000194" 1047.57948922019 0.152844153852749 0.0512418206918478 2.98280099709777 0.0028562364199182 0.0144319421547896 "TCONS_00001511" "4531" "517017" "gnl|BL_ORD_ID|517017" "I3K5X9_ORENI" "508" "1307" "2.85047e-165" "217" "1293" "1" "320" "1" "0" "286" "39" "359" "Uncharacterized protein;" "Oreochromis niloticus (Nile tilapia) (Tilapia nilotica)" "" "" "" "" "" "" "PF00646" "1;F-box" "" "" "IPR001810" "F-box_dom"
"XLOC_000194" 1047.57948922019 0.152844153852749 0.0512418206918478 2.98280099709777 0.0028562364199182 0.0144319421547896 "TCONS_00001512" "4734" "517017" "gnl|BL_ORD_ID|517017" "I3K5X9_ORENI" "280" "714" "4.33282e-82" "798" "1496" "121" "320" "3" "0" "173" "33" "233" "Uncharacterized protein;" "Oreochromis niloticus (Nile tilapia) (Tilapia nilotica)" "" "" "" "" "" "" "PF00646" "1;F-box" "" "" "IPR001810" "F-box_dom"
"XLOC_000198" 10.8563991657778 -0.903864312630068 0.217183036921436 -4.16176293251224 3.15800105711378e-05 0.000332381382765184 "TCONS_00001541" "2118" "722234" "gnl|BL_ORD_ID|722234" "Q4T1T3_TETNG" "133" "333" "3.25513e-30" "2" "190" "29" "91" "-3" "0" "60" "0" "63" "Chromosome undetermined SCAF10487" " whole genome shotgun sequence;" "Tetraodon nigroviridis (Spotted green pufferfish) (ChelonodonTetraodon nigroviridis (Spotted green pufferfish) (Chelonodonnigroviridis)" "" "" "" "" "" "" "" "" "" "" ""
"XLOC_000206" 120.439057009962 0.216699232380601 0.0820789729249861 2.64013089660183 0.00828740114482368 0.0340430988352512 "TCONS_00001592" "2814" "206297" "gnl|BL_ORD_ID|206297" "F1QKN9_DANRE" "290" "742" "2.31299e-89" "445" "999" "11" "192" "1" "0" "144" "3" "185" "Uncharacterized protein;" "Danio rerio (Zebrafish) (Brachydanio rerio)" "" "" "" "" "" "" "" "" "" "" "" ""
"XLOC_000206" 120.439057009962 0.216699232380601 0.0820789729249861 2.64013089660183 0.00828740114482368 0.0340430988352512 "TCONS_00001593" "2928" "206297" "gnl|BL_ORD_ID|206297" "F1QKN9_DANRE" "189" "479" "6.9914e-74" "775" "1113" "80" "192" "1" "0" "91" "0" "113" "Uncharacterized protein;" "Danio rerio (Zebrafish) (Brachydanio rerio)" "" "" "" "" "" "" "" "" "" "" "" ""
"XLOC_000206" 120.439057009962 0.216699232380601 0.0820789729249861 2.64013089660183 0.00828740114482368 0.0340430988352512 "TCONS_00001594" "2764" "206297" "gnl|BL_ORD_ID|206297" "F1QKN9_DANRE" "114" "284" "2.54111e-26" "531" "773" "3" "80" "3" "0" "59" "3" "81" "Uncharacterized protein;" "Danio rerio (Zebrafish) (Brachydanio rerio)" "" "" "" "" "" "" "" "" "" "" "" ""
"XLOC_000206" 120.439057009962 0.216699232380601 0.0820789729249861 2.64013089660183 0.00828740114482368 0.0340430988352512 "TCONS_00001595" "3167" "206297" "gnl|BL_ORD_ID|206297" "F1QKN9_DANRE" "294" "751" "4.76752e-90" "771" "1352" "2" "192" "3" "0" "147" "3" "194" "Uncharacterized protein;" "Danio rerio (Zebrafish) (Brachydanio rerio)" "" "" "" "" "" "" "" "" "" "" "" ""
"XLOC_000206" 120.439057009962 0.216699232380601 0.0820789729249861 2.64013089660183 0.00828740114482368 0.0340430988352512 "TCONS_00001596" "2071" "206297" "gnl|BL_ORD_ID|206297" "F1QKN9_DANRE" "301" "769" "1.87437e-95" "945" "1508" "3" "187" "3" "0" "148" "3" "188" "Uncharacterized protein;" "Danio rerio (Zebrafish) (Brachydanio rerio)" "" "" "" "" "" "" "" "" "" "" "" ""
"XLOC_000206" 120.439057009962 0.216699232380601 0.0820789729249861 2.64013089660183 0.00828740114482368 0.0340430988352512 "TCONS_00001597" "3338" "206297" "gnl|BL_ORD_ID|206297" "F1QKN9_DANRE" "301" "770" "1.92964e-92" "945" "1523" "3" "192" "3" "0" "149" "3" "193" "Uncharacterized protein;" "Danio rerio (Zebrafish) (Brachydanio rerio)" "" "" "" "" "" "" "" "" "" "" "" ""
"XLOC_000211" 18.8893681092399 -1.13951953409093 0.173128755542746 -6.58191951139842 4.64412995859127e-11 2.10587100249075e-09 "TCONS_00001621" "4383" "98912" "gnl|BL_ORD_ID|98912" "C1BJH8_OSMMO" "54" "128" "4.29705e-07" "3319" "3396" "203" "228" "-1" "0" "23" "0" "26" "L-asparaginase 1;" "Osmerus mordax (Rainbow smelt) (Atherina mordax)" "" "" "GO:0008152" "IEA:GOC;metabolic process" "GO:0016787" "IEA:InterPro;hydrolase activity" "PF01112" "1;Asparaginase_2" "" "" "IPR000246" "Peptidase_T2"
"XLOC_000227" 33.7708311260121 0.363995134625209 0.134384970524536 2.70860002576516 0.00675677413752817 0.0289621242700439 "TCONS_00001696" "4337" "621780" "gnl|BL_ORD_ID|621780" "M4ADT2_XIPMA" "244" "621" "6.53232e-64" "2875" "3300" "945" "1093" "1" "0" "119" "7" "149" "Uncharacterized protein;" "Xiphophorus maculatus (Southern platyfish) (Platypoecilus maculatus)" "" "" "" "" "" "" "" "" "" "" "" ""
"XLOC_000227" 33.7708311260121 0.363995134625209 0.134384970524536 2.70860002576516 0.00675677413752817 0.0289621242700439 "TCONS_00001697" "4202" "621780" "gnl|BL_ORD_ID|621780" "M4ADT2_XIPMA" "244" "621" "1.90622e-91" "2740" "3165" "945" "1093" "1" "0" "119" "7" "149" "Uncharacterized protein;" "Xiphophorus maculatus (Southern platyfish) (Platypoecilus maculatus)" "" "" "" "" "" "" "" "" "" "" "" ""
"XLOC_000227" 33.7708311260121 0.363995134625209 0.134384970524536 2.70860002576516 0.00675677413752817 0.0289621242700439 "TCONS_00001698" "4248" "178329" "gnl|BL_ORD_ID|178329" "E7F5M5_DANRE" "221" "563" "4.61807e-83" "2786" "3214" "938" "1087" "2" "0" "110" "7" "150" "Uncharacterized protein;" "Danio rerio (Zebrafish) (Brachydanio rerio)" "" "" "" "" "" "" "" "" "dre:566404" "-" "" ""
"XLOC_000227" 33.7708311260121 0.363995134625209 0.134384970524536 2.70860002576516 0.00675677413752817 0.0289621242700439 "TCONS_00001699" "4389" "178329" "gnl|BL_ORD_ID|178329" "E7F5M5_DANRE" "221" "563" "8.67712e-57" "2927" "3355" "938" "1087" "2" "0" "110" "7" "150" "Uncharacterized protein;" "Danio rerio (Zebrafish) (Brachydanio rerio)" "" "" "" "" "" "" "" "" "dre:566404" "-" "" ""
"XLOC_000227" 33.7708311260121 0.363995134625209 0.134384970524536 2.70860002576516 0.00675677413752817 0.0289621242700439 "TCONS_00001700" "4469" "621780" "gnl|BL_ORD_ID|621780" "M4ADT2_XIPMA" "244" "621" "7.09387e-64" "3007" "3432" "945" "1093" "1" "0" "119" "7" "149" "Uncharacterized protein;" "Xiphophorus maculatus (Southern platyfish) (Platypoecilus maculatus)" "" "" "" "" "" "" "" "" "" "" "" ""
"XLOC_000227" 33.7708311260121 0.363995134625209 0.134384970524536 2.70860002576516 0.00675677413752817 0.0289621242700439 "TCONS_00001701" "4540" "178329" "gnl|BL_ORD_ID|178329" "E7F5M5_DANRE" "259" "661" "7.99233e-81" "1491" "2216" "262" "489" "3" "0" "148" "76" "273" "Uncharacterized protein;" "Danio rerio (Zebrafish) (Brachydanio rerio)" "" "" "" "" "" "" "" "" "dre:566404" "-" "" ""
"XLOC_000227" 33.7708311260121 0.363995134625209 0.134384970524536 2.70860002576516 0.00675677413752817 0.0289621242700439 "TCONS_00001702" "4542" "501180" "gnl|BL_ORD_ID|501180" "I3IVK7_ORENI" "244" "622" "6.42227e-64" "3080" "3508" "947" "1096" "2" "0" "121" "7" "150" "Uncharacterized protein;" "Oreochromis niloticus (Nile tilapia) (Tilapia nilotica)" "" "" "" "" "" "" "" "" "" "" "" ""
"XLOC_000227" 33.7708311260121 0.363995134625209 0.134384970524536 2.70860002576516 0.00675677413752817 0.0289621242700439 "TCONS_00001703" "4234" "621780" "gnl|BL_ORD_ID|621780" "M4ADT2_XIPMA" "244" "621" "6.08599e-64" "2772" "3197" "945" "1093" "3" "0" "119" "7" "149" "Uncharacterized protein;" "Xiphophorus maculatus (Southern platyfish) (Platypoecilus maculatus)" "" "" "" "" "" "" "" "" "" "" "" ""
"XLOC_000227" 33.7708311260121 0.363995134625209 0.134384970524536 2.70860002576516 0.00675677413752817 0.0289621242700439 "TCONS_00001704" "4168" "621780" "gnl|BL_ORD_ID|621780" "M4ADT2_XIPMA" "244" "621" "5.80017e-64" "2706" "3131" "945" "1093" "3" "0" "119" "7" "149" "Uncharacterized protein;" "Xiphophorus maculatus (Southern platyfish) (Platypoecilus maculatus)" "" "" "" "" "" "" "" "" "" "" "" ""
"XLOC_000227" 33.7708311260121 0.363995134625209 0.134384970524536 2.70860002576516 0.00675677413752817 0.0289621242700439 "TCONS_00001705" "4282" "621780" "gnl|BL_ORD_ID|621780" "M4ADT2_XIPMA" "244" "621" "6.29071e-64" "2820" "3245" "945" "1093" "3" "0" "119" "7" "149" "Uncharacterized protein;" "Xiphophorus maculatus (Southern platyfish) (Platypoecilus maculatus)" "" "" "" "" "" "" "" "" "" "" "" ""
"XLOC_000227" 33.7708311260121 0.363995134625209 0.134384970524536 2.70860002576516 0.00675677413752817 0.0289621242700439 "TCONS_00001706" "4230" "621780" "gnl|BL_ORD_ID|621780" "M4ADT2_XIPMA" "244" "621" "6.07313e-64" "2768" "3193" "945" "1093" "2" "0" "119" "7" "149" "Uncharacterized protein;" "Xiphophorus maculatus (Southern platyfish) (Platypoecilus maculatus)" "" "" "" "" "" "" "" "" "" "" "" ""
"XLOC_000227" 33.7708311260121 0.363995134625209 0.134384970524536 2.70860002576516 0.00675677413752817 0.0289621242700439 "TCONS_00001707" "4102" "621780" "gnl|BL_ORD_ID|621780" "M4ADT2_XIPMA" "244" "621" "5.50585e-64" "2640" "3065" "945" "1093" "3" "0" "119" "7" "149" "Uncharacterized protein;" "Xiphophorus maculatus (Southern platyfish) (Platypoecilus maculatus)" "" "" "" "" "" "" "" "" "" "" "" ""
"XLOC_000227" 33.7708311260121 0.363995134625209 0.134384970524536 2.70860002576516 0.00675677413752817 0.0289621242700439 "TCONS_00001708" "4355" "501180" "gnl|BL_ORD_ID|501180" "I3IVK7_ORENI" "244" "622" "5.72195e-64" "2893" "3321" "947" "1096" "1" "0" "121" "7" "150" "Uncharacterized protein;" "Oreochromis niloticus (Nile tilapia) (Tilapia nilotica)" "" "" "" "" "" "" "" "" "" "" "" ""
"XLOC_000227" 33.7708311260121 0.363995134625209 0.134384970524536 2.70860002576516 0.00675677413752817 0.0289621242700439 "TCONS_00001709" "4472" "621780" "gnl|BL_ORD_ID|621780" "M4ADT2_XIPMA" "244" "621" "7.10674e-64" "3010" "3435" "945" "1093" "1" "0" "119" "7" "149" "Uncharacterized protein;" "Xiphophorus maculatus (Southern platyfish) (Platypoecilus maculatus)" "" "" "" "" "" "" "" "" "" "" "" ""
"XLOC_000227" 33.7708311260121 0.363995134625209 0.134384970524536 2.70860002576516 0.00675677413752817 0.0289621242700439 "TCONS_00001710" "4470" "621780" "gnl|BL_ORD_ID|621780" "M4ADT2_XIPMA" "189" "479" "1.7551e-149" "1650" "1967" "329" "434" "3" "0" "91" "0" "106" "Uncharacterized protein;" "Xiphophorus maculatus (Southern platyfish) (Platypoecilus maculatus)" "" "" "" "" "" "" "" "" "" "" "" ""
"XLOC_000228" 55.1302494799755 0.252876232643963 0.0858628378313022 2.94511850564267 0.00322830988457434 0.0159810424586293 "TCONS_00001711" "3219" "96879" "gnl|BL_ORD_ID|96879" "C0PUG2_SALSA" "295" "753" "2.18897e-90" "1378" "1797" "52" "191" "1" "0" "138" "0" "140" "Zinc finger Ran-binding domain-containing protein 1;" "Salmo salar (Atlantic salmon)" "" "" "" "" "" "" "PF02338" "1;OTU" "" "" "IPR003323" "OTU"
"XLOC_000228" 55.1302494799755 0.252876232643963 0.0858628378313022 2.94511850564267 0.00322830988457434 0.0159810424586293 "TCONS_00001712" "2411" "501190" "gnl|BL_ORD_ID|501190" "I3IVL7_ORENI" "467" "1200" "2.29899e-178" "321" "989" "534" "756" "3" "0" "219" "0" "223" "Uncharacterized protein;" "Oreochromis niloticus (Nile tilapia) (Tilapia nilotica)" "" "" "" "" "GO:0008270" "IEA:InterPro;zinc ion binding" "PF00641;PF02338" "1;zf-RanBP;OTU" "" "" "IPR003323;IPR001876" "Znf_RanBP2;OTU"
"XLOC_000228" 55.1302494799755 0.252876232643963 0.0858628378313022 2.94511850564267 0.00322830988457434 0.0159810424586293 "TCONS_00001713" "2437" "381093" "gnl|BL_ORD_ID|381093" "H2RTH3_TAKRU" "647" "1667" "0" "74" "1015" "400" "713" "2" "0" "305" "0" "314" "Uncharacterized protein;" "Takifugu rubripes (Japanese pufferfish) (Fugu rubripes)" "" "" "" "" "GO:0008270" "IEA:InterPro;zinc ion binding" "PF00641;PF02338" "1;zf-RanBP;OTU" "" "" "IPR003323;IPR001876" "Znf_RanBP2;OTU"
"XLOC_000228" 55.1302494799755 0.252876232643963 0.0858628378313022 2.94511850564267 0.00322830988457434 0.0159810424586293 "TCONS_00001714" "3531" "621735" "gnl|BL_ORD_ID|621735" "M4ADN7_XIPMA" "690" "1780" "0" "104" "1438" "1" "438" "2" "0" "365" "25" "454" "Uncharacterized protein;" "Xiphophorus maculatus (Southern platyfish) (Platypoecilus maculatus)" "" "" "" "" "GO:0008270" "IEA:InterPro;zinc ion binding" "PF00641;PF02338" "1;zf-RanBP;OTU" "" "" "IPR003323;IPR001876" "Znf_RanBP2;OTU"
"XLOC_000228" 55.1302494799755 0.252876232643963 0.0858628378313022 2.94511850564267 0.00322830988457434 0.0159810424586293 "TCONS_00001715" "3998" "621735" "gnl|BL_ORD_ID|621735" "M4ADN7_XIPMA" "1001" "2586" "0" "368" "2212" "1" "601" "2" "0" "516" "32" "624" "Uncharacterized protein;" "Xiphophorus maculatus (Southern platyfish) (Platypoecilus maculatus)" "" "" "" "" "GO:0008270" "IEA:InterPro;zinc ion binding" "PF00641;PF02338" "1;zf-RanBP;OTU" "" "" "IPR003323;IPR001876" "Znf_RanBP2;OTU"
"XLOC_000228" 55.1302494799755 0.252876232643963 0.0858628378313022 2.94511850564267 0.00322830988457434 0.0159810424586293 "TCONS_00001716" "2905" "501190" "gnl|BL_ORD_ID|501190" "I3IVL7_ORENI" "514" "1322" "0" "165" "929" "319" "573" "3" "0" "247" "0" "255" "Uncharacterized protein;" "Oreochromis niloticus (Nile tilapia) (Tilapia nilotica)" "" "" "" "" "GO:0008270" "IEA:InterPro;zinc ion binding" "PF00641;PF02338" "1;zf-RanBP;OTU" "" "" "IPR003323;IPR001876" "Znf_RanBP2;OTU"
"XLOC_000228" 55.1302494799755 0.252876232643963 0.0858628378313022 2.94511850564267 0.00322830988457434 0.0159810424586293 "TCONS_00001717" "4210" "621735" "gnl|BL_ORD_ID|621735" "M4ADN7_XIPMA" "1275" "3297" "0" "581" "2782" "1" "726" "2" "0" "643" "26" "743" "Uncharacterized protein;" "Xiphophorus maculatus (Southern platyfish) (Platypoecilus maculatus)" "" "" "" "" "GO:0008270" "IEA:InterPro;zinc ion binding" "PF00641;PF02338" "1;zf-RanBP;OTU" "" "" "IPR003323;IPR001876" "Znf_RanBP2;OTU"
"XLOC_000228" 55.1302494799755 0.252876232643963 0.0858628378313022 2.94511850564267 0.00322830988457434 0.0159810424586293 "TCONS_00001718" "4207" "621735" "gnl|BL_ORD_ID|621735" "M4ADN7_XIPMA" "1278" "3307" "0" "581" "2779" "1" "726" "2" "0" "643" "25" "742" "Uncharacterized protein;" "Xiphophorus maculatus (Southern platyfish) (Platypoecilus maculatus)" "" "" "" "" "GO:0008270" "IEA:InterPro;zinc ion binding" "PF00641;PF02338" "1;zf-RanBP;OTU" "" "" "IPR003323;IPR001876" "Znf_RanBP2;OTU"
"XLOC_000228" 55.1302494799755 0.252876232643963 0.0858628378313022 2.94511850564267 0.00322830988457434 0.0159810424586293 "TCONS_00001719" "4106" "621735" "gnl|BL_ORD_ID|621735" "M4ADN7_XIPMA" "820" "2116" "0" "581" "2131" "1" "545" "2" "0" "434" "60" "561" "Uncharacterized protein;" "Xiphophorus maculatus (Southern platyfish) (Platypoecilus maculatus)" "" "" "" "" "GO:0008270" "IEA:InterPro;zinc ion binding" "PF00641;PF02338" "1;zf-RanBP;OTU" "" "" "IPR003323;IPR001876" "Znf_RanBP2;OTU"
"XLOC_000228" 55.1302494799755 0.252876232643963 0.0858628378313022 2.94511850564267 0.00322830988457434 0.0159810424586293 "TCONS_00001720" "4211" "621735" "gnl|BL_ORD_ID|621735" "M4ADN7_XIPMA" "998" "2580" "0" "581" "2425" "1" "601" "2" "0" "515" "32" "624" "Uncharacterized protein;" "Xiphophorus maculatus (Southern platyfish) (Platypoecilus maculatus)" "" "" "" "" "GO:0008270" "IEA:InterPro;zinc ion binding" "PF00641;PF02338" "1;zf-RanBP;OTU" "" "" "IPR003323;IPR001876" "Znf_RanBP2;OTU"
"XLOC_000228" 55.1302494799755 0.252876232643963 0.0858628378313022 2.94511850564267 0.00322830988457434 0.0159810424586293 "TCONS_00001721" "3787" "621735" "gnl|BL_ORD_ID|621735" "M4ADN7_XIPMA" "908" "2345" "0" "159" "1865" "1" "562" "3" "0" "471" "25" "578" "Uncharacterized protein;" "Xiphophorus maculatus (Southern platyfish) (Platypoecilus maculatus)" "" "" "" "" "GO:0008270" "IEA:InterPro;zinc ion binding" "PF00641;PF02338" "1;zf-RanBP;OTU" "" "" "IPR003323;IPR001876" "Znf_RanBP2;OTU"
"XLOC_000234" 3.82491306774352 -1.28234173940344 0.308171722215629 -4.16112721239938 3.16680610301429e-05 0.000333142004597187 "TCONS_00001735" "2291" "501517" "gnl|BL_ORD_ID|501517" "I3IWJ4_ORENI" "103" "255" "9.45299e-22" "2088" "2252" "347" "401" "-1" "0" "46" "0" "55" "Uncharacterized protein;" "Oreochromis niloticus (Nile tilapia) (Tilapia nilotica)" "" "" "" "" "" "" "PF07814" "1;WAPL" "" "" "IPR012502;IPR022771" "WAPL_metazoan_plants;WAPL_prot"
"XLOC_000235" 113.821387999382 0.322267194124367 0.124469674775476 2.58912216735272 0.00962209511460546 0.0381916479276217 "TCONS_00001736" "7429" "176663" "gnl|BL_ORD_ID|176663" "E7F0A9_DANRE" "178" "450" "9.29188e-44" "460" "1209" "563" "802" "1" "0" "143" "24" "257" "Uncharacterized protein;" "Danio rerio (Zebrafish) (Brachydanio rerio)" "" "" "" "" "" "" "" "" "dre:793969" "-" "" ""
"XLOC_000235" 113.821387999382 0.322267194124367 0.124469674775476 2.58912216735272 0.00962209511460546 0.0381916479276217 "TCONS_00001737" "7356" "767521" "gnl|BL_ORD_ID|767521" "Q6X1Z4_RANPI" "103" "255" "3.94192e-43" "3646" "4368" "2" "252" "-1" "0" "81" "44" "268" "Transposase;" "Rana pipiens (Northern leopard frog)" "" "" "GO:0015074;GO:0006313" "IEA:InterPro;DNA integration;transposition" " DNA-mediated" "GO:0003677;GO:0004803" "IEA:InterPro;transposase activity;DNA binding" "PF01498" "1;HTH_Tnp_Tc3_2" "" "" "IPR009057;IPR002492"
"XLOC_000235" 113.821387999382 0.322267194124367 0.124469674775476 2.58912216735272 0.00962209511460546 0.0381916479276217 "TCONS_00001738" "838" "176663" "gnl|BL_ORD_ID|176663" "E7F0A9_DANRE" "125" "313" "4.143e-30" "92" "715" "555" "746" "2" "0" "111" "20" "210" "Uncharacterized protein;" "Danio rerio (Zebrafish) (Brachydanio rerio)" "" "" "" "" "" "" "" "" "dre:793969" "-" "" ""
"XLOC_000235" 113.821387999382 0.322267194124367 0.124469674775476 2.58912216735272 0.00962209511460546 0.0381916479276217 "TCONS_00001739" "1113" "176663" "gnl|BL_ORD_ID|176663" "E7F0A9_DANRE" "122" "304" "3.1492e-28" "460" "1050" "563" "745" "1" "0" "107" "18" "199" "Uncharacterized protein;" "Danio rerio (Zebrafish) (Brachydanio rerio)" "" "" "" "" "" "" "" "" "dre:793969" "-" "" ""
"XLOC_000240" 1574.67483058098 -1.57397039399334 0.167641934043094 -9.38888234007571 6.06402900328219e-21 1.84171977268029e-18 "TCONS_00001749" "1716" "388828" "gnl|BL_ORD_ID|388828" "H2SFT9_TAKRU" "153" "385" "2.19468e-37" "1203" "1454" "806" "896" "-2" "0" "76" "7" "91" "Uncharacterized protein;" "Takifugu rubripes (Japanese pufferfish) (Fugu rubripes)" "" "" "" "" "GO:0005509" "IEA:InterPro;calcium ion binding" "PF00435;PF08726;PF00307" "Spectrin;4;1;EFhand_Ca_insen;2;CH" "" "" "IPR014837;IPR001589;IPR002017;IPR018159;IPR002048;IPR011992;IPR001715" "Actinin_actin-bd_CS;EF_hand_dom;EF-hand_Ca_insen;Spectrin_repeat;EF-hand-dom_pair;CH-domain;Spectrin/alpha-actinin"
"XLOC_000240" 1574.67483058098 -1.57397039399334 0.167641934043094 -9.38888234007571 6.06402900328219e-21 1.84171977268029e-18 "TCONS_00001750" "1926" "388828" "gnl|BL_ORD_ID|388828" "H2SFT9_TAKRU" "106" "262" "6.83476e-22" "1203" "1412" "825" "896" "-2" "0" "53" "2" "72" "Uncharacterized protein;" "Takifugu rubripes (Japanese pufferfish) (Fugu rubripes)" "" "" "" "" "GO:0005509" "IEA:InterPro;calcium ion binding" "PF00435;PF08726;PF00307" "Spectrin;4;1;EFhand_Ca_insen;2;CH" "" "" "IPR014837;IPR001589;IPR002017;IPR018159;IPR002048;IPR011992;IPR001715" "Actinin_actin-bd_CS;EF_hand_dom;EF-hand_Ca_insen;Spectrin_repeat;EF-hand-dom_pair;CH-domain;Spectrin/alpha-actinin"
"XLOC_000240" 1574.67483058098 -1.57397039399334 0.167641934043094 -9.38888234007571 6.06402900328219e-21 1.84171977268029e-18 "TCONS_00001752" "1301" "296280" "gnl|BL_ORD_ID|296280" "G3P7D6_GASAC" "65" "158" "8.70067e-10" "1203" "1301" "419" "451" "-1" "0" "31" "0" "33" "Uncharacterized protein;" "Gasterosteus aculeatus (Three-spined stickleback)" "" "" "" "" "GO:0005509" "IEA:InterPro;calcium ion binding" "PF00435;PF08726;PF00307" "Spectrin;4;1;EFhand_Ca_insen;2;CH" "" "" "IPR014837;IPR001589;IPR002017;IPR018159;IPR002048;IPR011992;IPR001715" "Actinin_actin-bd_CS;EF_hand_dom;EF-hand_Ca_insen;Spectrin_repeat;EF-hand-dom_pair;CH-domain;Spectrin/alpha-actinin"
"XLOC_000244" 129.864608724481 0.747230964571928 0.152194318891778 4.90971653878398 9.12081362753045e-07 1.52071195932001e-05 "TCONS_00001764" "3363" "94283" "gnl|BL_ORD_ID|94283" "C0H9N5_SALSA" "597" "1537" "0" "881" "1906" "149" "490" "2" "0" "342" "0" "342" "Monocarboxylate transporter 9;" "Salmo salar (Atlantic salmon)" "GO:0016021" "IEA:InterPro;integral component of membrane" "GO:0055085" "IEA:InterPro;transmembrane transport" "" "" "PF07690" "2;MFS_1" "" "" "IPR020846;IPR011701;IPR016196" "MFS_dom;MFS_dom_general_subst_transpt;MFS"
"XLOC_000244" 129.864608724481 0.747230964571928 0.152194318891778 4.90971653878398 9.12081362753045e-07 1.52071195932001e-05 "TCONS_00001765" "3298" "94283" "gnl|BL_ORD_ID|94283" "C0H9N5_SALSA" "894" "2308" "0" "372" "1841" "1" "490" "3" "0" "490" "0" "490" "Monocarboxylate transporter 9;" "Salmo salar (Atlantic salmon)" "GO:0016021" "IEA:InterPro;integral component of membrane" "GO:0055085" "IEA:InterPro;transmembrane transport" "" "" "PF07690" "2;MFS_1" "" "" "IPR020846;IPR011701;IPR016196" "MFS_dom;MFS_dom_general_subst_transpt;MFS"
"XLOC_000244" 129.864608724481 0.747230964571928 0.152194318891778 4.90971653878398 9.12081362753045e-07 1.52071195932001e-05 "TCONS_00001766" "2915" "94283" "gnl|BL_ORD_ID|94283" "C0H9N5_SALSA" "595" "1533" "0" "438" "1463" "149" "490" "3" "0" "342" "0" "342" "Monocarboxylate transporter 9;" "Salmo salar (Atlantic salmon)" "GO:0016021" "IEA:InterPro;integral component of membrane" "GO:0055085" "IEA:InterPro;transmembrane transport" "" "" "PF07690" "2;MFS_1" "" "" "IPR020846;IPR011701;IPR016196" "MFS_dom;MFS_dom_general_subst_transpt;MFS"
"XLOC_000244" 129.864608724481 0.747230964571928 0.152194318891778 4.90971653878398 9.12081362753045e-07 1.52071195932001e-05 "TCONS_00001767" "2870" "94283" "gnl|BL_ORD_ID|94283" "C0H9N5_SALSA" "753" "1942" "0" "156" "1418" "70" "490" "3" "0" "421" "0" "421" "Monocarboxylate transporter 9;" "Salmo salar (Atlantic salmon)" "GO:0016021" "IEA:InterPro;integral component of membrane" "GO:0055085" "IEA:InterPro;transmembrane transport" "" "" "PF07690" "2;MFS_1" "" "" "IPR020846;IPR011701;IPR016196" "MFS_dom;MFS_dom_general_subst_transpt;MFS"
"XLOC_000244" 129.864608724481 0.747230964571928 0.152194318891778 4.90971653878398 9.12081362753045e-07 1.52071195932001e-05 "TCONS_00001768" "2990" "94283" "gnl|BL_ORD_ID|94283" "C0H9N5_SALSA" "894" "2308" "0" "69" "1538" "1" "490" "3" "0" "490" "0" "490" "Monocarboxylate transporter 9;" "Salmo salar (Atlantic salmon)" "GO:0016021" "IEA:InterPro;integral component of membrane" "GO:0055085" "IEA:InterPro;transmembrane transport" "" "" "PF07690" "2;MFS_1" "" "" "IPR020846;IPR011701;IPR016196" "MFS_dom;MFS_dom_general_subst_transpt;MFS"
"XLOC_000244" 129.864608724481 0.747230964571928 0.152194318891778 4.90971653878398 9.12081362753045e-07 1.52071195932001e-05 "TCONS_00001769" "3128" "94283" "gnl|BL_ORD_ID|94283" "C0H9N5_SALSA" "597" "1537" "0" "651" "1676" "149" "490" "3" "0" "342" "0" "342" "Monocarboxylate transporter 9;" "Salmo salar (Atlantic salmon)" "GO:0016021" "IEA:InterPro;integral component of membrane" "GO:0055085" "IEA:InterPro;transmembrane transport" "" "" "PF07690" "2;MFS_1" "" "" "IPR020846;IPR011701;IPR016196" "MFS_dom;MFS_dom_general_subst_transpt;MFS"
"XLOC_000244" 129.864608724481 0.747230964571928 0.152194318891778 4.90971653878398 9.12081362753045e-07 1.52071195932001e-05 "TCONS_00001770" "3045" "94283" "gnl|BL_ORD_ID|94283" "C0H9N5_SALSA" "894" "2308" "0" "124" "1593" "1" "490" "1" "0" "490" "0" "490" "Monocarboxylate transporter 9;" "Salmo salar (Atlantic salmon)" "GO:0016021" "IEA:InterPro;integral component of membrane" "GO:0055085" "IEA:InterPro;transmembrane transport" "" "" "PF07690" "2;MFS_1" "" "" "IPR020846;IPR011701;IPR016196" "MFS_dom;MFS_dom_general_subst_transpt;MFS"
"XLOC_000244" 129.864608724481 0.747230964571928 0.152194318891778 4.90971653878398 9.12081362753045e-07 1.52071195932001e-05 "TCONS_00001771" "3412" "94283" "gnl|BL_ORD_ID|94283" "C0H9N5_SALSA" "646" "1666" "0" "857" "1960" "123" "490" "2" "0" "368" "0" "368" "Monocarboxylate transporter 9;" "Salmo salar (Atlantic salmon)" "GO:0016021" "IEA:InterPro;integral component of membrane" "GO:0055085" "IEA:InterPro;transmembrane transport" "" "" "PF07690" "2;MFS_1" "" "" "IPR020846;IPR011701;IPR016196" "MFS_dom;MFS_dom_general_subst_transpt;MFS"
"XLOC_000244" 129.864608724481 0.747230964571928 0.152194318891778 4.90971653878398 9.12081362753045e-07 1.52071195932001e-05 "TCONS_00001772" "3505" "94283" "gnl|BL_ORD_ID|94283" "C0H9N5_SALSA" "597" "1537" "0" "1028" "2053" "149" "490" "2" "0" "342" "0" "342" "Monocarboxylate transporter 9;" "Salmo salar (Atlantic salmon)" "GO:0016021" "IEA:InterPro;integral component of membrane" "GO:0055085" "IEA:InterPro;transmembrane transport" "" "" "PF07690" "2;MFS_1" "" "" "IPR020846;IPR011701;IPR016196" "MFS_dom;MFS_dom_general_subst_transpt;MFS"
"XLOC_000244" 129.864608724481 0.747230964571928 0.152194318891778 4.90971653878398 9.12081362753045e-07 1.52071195932001e-05 "TCONS_00001773" "3740" "94283" "gnl|BL_ORD_ID|94283" "C0H9N5_SALSA" "595" "1533" "0" "1263" "2288" "149" "490" "3" "0" "342" "0" "342" "Monocarboxylate transporter 9;" "Salmo salar (Atlantic salmon)" "GO:0016021" "IEA:InterPro;integral component of membrane" "GO:0055085" "IEA:InterPro;transmembrane transport" "" "" "PF07690" "2;MFS_1" "" "" "IPR020846;IPR011701;IPR016196" "MFS_dom;MFS_dom_general_subst_transpt;MFS"
"XLOC_000244" 129.864608724481 0.747230964571928 0.152194318891778 4.90971653878398 9.12081362753045e-07 1.52071195932001e-05 "TCONS_00001774" "3547" "94283" "gnl|BL_ORD_ID|94283" "C0H9N5_SALSA" "894" "2308" "0" "626" "2095" "1" "490" "2" "0" "490" "0" "490" "Monocarboxylate transporter 9;" "Salmo salar (Atlantic salmon)" "GO:0016021" "IEA:InterPro;integral component of membrane" "GO:0055085" "IEA:InterPro;transmembrane transport" "" "" "PF07690" "2;MFS_1" "" "" "IPR020846;IPR011701;IPR016196" "MFS_dom;MFS_dom_general_subst_transpt;MFS"
"XLOC_000244" 129.864608724481 0.747230964571928 0.152194318891778 4.90971653878398 9.12081362753045e-07 1.52071195932001e-05 "TCONS_00001775" "3251" "94283" "gnl|BL_ORD_ID|94283" "C0H9N5_SALSA" "894" "2308" "0" "330" "1799" "1" "490" "3" "0" "490" "0" "490" "Monocarboxylate transporter 9;" "Salmo salar (Atlantic salmon)" "GO:0016021" "IEA:InterPro;integral component of membrane" "GO:0055085" "IEA:InterPro;transmembrane transport" "" "" "PF07690" "2;MFS_1" "" "" "IPR020846;IPR011701;IPR016196" "MFS_dom;MFS_dom_general_subst_transpt;MFS"
"XLOC_000244" 129.864608724481 0.747230964571928 0.152194318891778 4.90971653878398 9.12081362753045e-07 1.52071195932001e-05 "TCONS_00001776" "3874" "94283" "gnl|BL_ORD_ID|94283" "C0H9N5_SALSA" "510" "1312" "2.96812e-165" "1116" "1976" "149" "435" "3" "0" "287" "0" "287" "Monocarboxylate transporter 9;" "Salmo salar (Atlantic salmon)" "GO:0016021" "IEA:InterPro;integral component of membrane" "GO:0055085" "IEA:InterPro;transmembrane transport" "" "" "PF07690" "2;MFS_1" "" "" "IPR020846;IPR011701;IPR016196" "MFS_dom;MFS_dom_general_subst_transpt;MFS"
"XLOC_000244" 129.864608724481 0.747230964571928 0.152194318891778 4.90971653878398 9.12081362753045e-07 1.52071195932001e-05 "TCONS_00001777" "3544" "94283" "gnl|BL_ORD_ID|94283" "C0H9N5_SALSA" "808" "2085" "0" "342" "1646" "1" "435" "3" "0" "435" "0" "435" "Monocarboxylate transporter 9;" "Salmo salar (Atlantic salmon)" "GO:0016021" "IEA:InterPro;integral component of membrane" "GO:0055085" "IEA:InterPro;transmembrane transport" "" "" "PF07690" "2;MFS_1" "" "" "IPR020846;IPR011701;IPR016196" "MFS_dom;MFS_dom_general_subst_transpt;MFS"
"XLOC_000244" 129.864608724481 0.747230964571928 0.152194318891778 4.90971653878398 9.12081362753045e-07 1.52071195932001e-05 "TCONS_00001778" "3593" "94283" "gnl|BL_ORD_ID|94283" "C0H9N5_SALSA" "595" "1533" "0" "1116" "2141" "149" "490" "3" "0" "342" "0" "342" "Monocarboxylate transporter 9;" "Salmo salar (Atlantic salmon)" "GO:0016021" "IEA:InterPro;integral component of membrane" "GO:0055085" "IEA:InterPro;transmembrane transport" "" "" "PF07690" "2;MFS_1" "" "" "IPR020846;IPR011701;IPR016196" "MFS_dom;MFS_dom_general_subst_transpt;MFS"
"XLOC_000244" 129.864608724481 0.747230964571928 0.152194318891778 4.90971653878398 9.12081362753045e-07 1.52071195932001e-05 "TCONS_00001779" "3362" "94283" "gnl|BL_ORD_ID|94283" "C0H9N5_SALSA" "595" "1533" "0" "885" "1910" "149" "490" "3" "0" "342" "0" "342" "Monocarboxylate transporter 9;" "Salmo salar (Atlantic salmon)" "GO:0016021" "IEA:InterPro;integral component of membrane" "GO:0055085" "IEA:InterPro;transmembrane transport" "" "" "PF07690" "2;MFS_1" "" "" "IPR020846;IPR011701;IPR016196" "MFS_dom;MFS_dom_general_subst_transpt;MFS"
"XLOC_000244" 129.864608724481 0.747230964571928 0.152194318891778 4.90971653878398 9.12081362753045e-07 1.52071195932001e-05 "TCONS_00001780" "3132" "94283" "gnl|BL_ORD_ID|94283" "C0H9N5_SALSA" "597" "1537" "0" "655" "1680" "149" "490" "1" "0" "342" "0" "342" "Monocarboxylate transporter 9;" "Salmo salar (Atlantic salmon)" "GO:0016021" "IEA:InterPro;integral component of membrane" "GO:0055085" "IEA:InterPro;transmembrane transport" "" "" "PF07690" "2;MFS_1" "" "" "IPR020846;IPR011701;IPR016196" "MFS_dom;MFS_dom_general_subst_transpt;MFS"
"XLOC_000244" 129.864608724481 0.747230964571928 0.152194318891778 4.90971653878398 9.12081362753045e-07 1.52071195932001e-05 "TCONS_00001781" "3078" "94283" "gnl|BL_ORD_ID|94283" "C0H9N5_SALSA" "894" "2308" "0" "157" "1626" "1" "490" "1" "0" "490" "0" "490" "Monocarboxylate transporter 9;" "Salmo salar (Atlantic salmon)" "GO:0016021" "IEA:InterPro;integral component of membrane" "GO:0055085" "IEA:InterPro;transmembrane transport" "" "" "PF07690" "2;MFS_1" "" "" "IPR020846;IPR011701;IPR016196" "MFS_dom;MFS_dom_general_subst_transpt;MFS"
"XLOC_000246" 4.05007722229885 -0.976819845999389 0.331599439518825 -2.94578256047967 0.00322138768138482 0.0159589898417246 NA NA NA NA NA NA NA NA NA NA NA NA NA NA NA NA NA NA NA NA NA NA NA NA NA NA NA NA NA NA NA
"XLOC_000252" 4.32961825127476 -0.896845261533043 0.327472866041844 -2.73868571882974 0.00616853094166604 0.0269012956127516 NA NA NA NA NA NA NA NA NA NA NA NA NA NA NA NA NA NA NA NA NA NA NA NA NA NA NA NA NA NA NA
"XLOC_000263" 93.8757459364354 -0.809850697636376 0.172019437675414 -4.70790224977073 2.50279060223167e-06 3.6891692759711e-05 "TCONS_00001924" "5518" "408901" "gnl|BL_ORD_ID|408901" "H2U3G9_TAKRU" "836" "2159" "0" "3" "1391" "244" "706" "3" "0" "394" "0" "463" "Uncharacterized protein;" "Takifugu rubripes (Japanese pufferfish) (Fugu rubripes)" "" "" "" "" "" "" "PF03451;PF00400" "4;1;HELP;WD40" "" "" "IPR005108;IPR017986;IPR001680;IPR015943;IPR011047" "HELP;WD40_repeat;WD40_repeat_dom;Quinonprotein_ADH-like_supfam;WD40/YVTN_repeat-like_dom"
"XLOC_000263" 93.8757459364354 -0.809850697636376 0.172019437675414 -4.70790224977073 2.50279060223167e-06 3.6891692759711e-05 "TCONS_00001925" "5561" "180442" "gnl|BL_ORD_ID|180442" "E7FCD6_DANRE" "944" "2440" "0" "3" "1556" "1345" "1862" "3" "0" "445" "2" "519" "Uncharacterized protein;" "Danio rerio (Zebrafish) (Brachydanio rerio)" "" "" "" "" "" "" "PF03451;PF00400" "8;HELP;3;WD40" "" "" "IPR001610;IPR005108;IPR017986;IPR019775;IPR001680;IPR015943" "HELP;WD40_repeat;WD40_repeat_dom;WD40_repeat_CS;PAC;WD40/YVTN_repeat-like_dom"
"XLOC_000263" 93.8757459364354 -0.809850697636376 0.172019437675414 -4.70790224977073 2.50279060223167e-06 3.6891692759711e-05 "TCONS_00001926" "5364" "180442" "gnl|BL_ORD_ID|180442" "E7FCD6_DANRE" "956" "2471" "0" "6" "1589" "1334" "1862" "3" "0" "448" "1" "529" "Uncharacterized protein;" "Danio rerio (Zebrafish) (Brachydanio rerio)" "" "" "" "" "" "" "PF03451;PF00400" "8;HELP;3;WD40" "" "" "IPR001610;IPR005108;IPR017986;IPR019775;IPR001680;IPR015943" "HELP;WD40_repeat;WD40_repeat_dom;WD40_repeat_CS;PAC;WD40/YVTN_repeat-like_dom"
"XLOC_000263" 93.8757459364354 -0.809850697636376 0.172019437675414 -4.70790224977073 2.50279060223167e-06 3.6891692759711e-05 "TCONS_00001927" "5548" "267056" "gnl|BL_ORD_ID|267056" "G1MTZ9_MELGA" "537" "1383" "0" "728" "1633" "1610" "1911" "2" "0" "249" "0" "302" "Uncharacterized protein;" "Meleagris gallopavo (Common turkey)" "" "" "" "" "" "" "PF03451;PF00400" "HELP;10;2;WD40" "" "" "IPR001610;IPR005108;IPR017986;IPR019775;IPR001680;IPR015943;IPR011047" "HELP;WD40_repeat;WD40_repeat_dom;WD40_repeat_CS;Quinonprotein_ADH-like_supfam;PAC;WD40/YVTN_repeat-like_dom"
"XLOC_000263" 93.8757459364354 -0.809850697636376 0.172019437675414 -4.70790224977073 2.50279060223167e-06 3.6891692759711e-05 "TCONS_00001928" "6024" "437210" "gnl|BL_ORD_ID|437210" "H3AR31_LATCH" "1117" "2887" "0" "148" "2019" "854" "1477" "1" "0" "536" "0" "624" "Uncharacterized protein;" "Latimeria chalumnae (West Indian ocean coelacanth)" "" "" "" "" "" "" "PF03451;PF00400" "6;HELP;2;WD40" "" "" "IPR001610;IPR005108;IPR017986;IPR019775;IPR001680;IPR015943" "HELP;WD40_repeat;WD40_repeat_dom;WD40_repeat_CS;PAC;WD40/YVTN_repeat-like_dom"
"XLOC_000263" 93.8757459364354 -0.809850697636376 0.172019437675414 -4.70790224977073 2.50279060223167e-06 3.6891692759711e-05 "TCONS_00001929" "1454" "614083" "gnl|BL_ORD_ID|614083" "M3ZRT0_XIPMA" "391" "1004" "4.40456e-127" "1" "609" "82" "291" "1" "0" "189" "7" "210" "Uncharacterized protein;" "Xiphophorus maculatus (Southern platyfish) (Platypoecilus maculatus)" "" "" "" "" "" "" "PF03451;PF00400" "1;HELP;2;WD40" "" "" "IPR005108;IPR017986;IPR019775;IPR001680;IPR015943;IPR011047" "HELP;WD40_repeat;WD40_repeat_dom;WD40_repeat_CS;Quinonprotein_ADH-like_supfam;WD40/YVTN_repeat-like_dom"
"XLOC_000269" 102.245179050911 0.186648838279472 0.0753084840172561 2.47845698549321 0.0131952020411266 0.0488639166112458 "TCONS_00001976" "3678" "208881" "gnl|BL_ORD_ID|208881" "F1QTM8_DANRE" "1102" "2849" "0" "111" "1886" "1197" "1793" "3" "0" "548" "5" "597" "Uncharacterized protein;" "Danio rerio (Zebrafish) (Brachydanio rerio)" "GO:0005680" "IEA:InterPro;anaphase-promoting complex" "" "" "" "" "PF12859" "1;Apc1" "dre:568795" "-" "IPR024990" "Apc1"
"XLOC_000269" 102.245179050911 0.186648838279472 0.0753084840172561 2.47845698549321 0.0131952020411266 0.0488639166112458 "TCONS_00001977" "3706" "208881" "gnl|BL_ORD_ID|208881" "F1QTM8_DANRE" "1263" "3267" "0" "141" "2315" "1197" "1916" "3" "0" "630" "15" "730" "Uncharacterized protein;" "Danio rerio (Zebrafish) (Brachydanio rerio)" "GO:0005680" "IEA:InterPro;anaphase-promoting complex" "" "" "" "" "PF12859" "1;Apc1" "dre:568795" "-" "IPR024990" "Apc1"
"XLOC_000269" 102.245179050911 0.186648838279472 0.0753084840172561 2.47845698549321 0.0131952020411266 0.0488639166112458 "TCONS_00001978" "5740" "208881" "gnl|BL_ORD_ID|208881" "F1QTM8_DANRE" "2412" "6251" "0" "6" "4349" "478" "1916" "3" "0" "1190" "17" "1452" "Uncharacterized protein;" "Danio rerio (Zebrafish) (Brachydanio rerio)" "GO:0005680" "IEA:InterPro;anaphase-promoting complex" "" "" "" "" "PF12859" "1;Apc1" "dre:568795" "-" "IPR024990" "Apc1"
"XLOC_000269" 102.245179050911 0.186648838279472 0.0753084840172561 2.47845698549321 0.0131952020411266 0.0488639166112458 "TCONS_00001979" "7489" "208881" "gnl|BL_ORD_ID|208881" "F1QTM8_DANRE" "3015" "7816" "0" "519" "6098" "68" "1916" "3" "0" "1492" "31" "1870" "Uncharacterized protein;" "Danio rerio (Zebrafish) (Brachydanio rerio)" "GO:0005680" "IEA:InterPro;anaphase-promoting complex" "" "" "" "" "PF12859" "1;Apc1" "dre:568795" "-" "IPR024990" "Apc1"
"XLOC_000269" 102.245179050911 0.186648838279472 0.0753084840172561 2.47845698549321 0.0131952020411266 0.0488639166112458 "TCONS_00001980" "7489" "208881" "gnl|BL_ORD_ID|208881" "F1QTM8_DANRE" "3028" "7850" "0" "519" "6098" "68" "1916" "3" "0" "1492" "27" "1868" "Uncharacterized protein;" "Danio rerio (Zebrafish) (Brachydanio rerio)" "GO:0005680" "IEA:InterPro;anaphase-promoting complex" "" "" "" "" "PF12859" "1;Apc1" "dre:568795" "-" "IPR024990" "Apc1"
"XLOC_000269" 102.245179050911 0.186648838279472 0.0753084840172561 2.47845698549321 0.0131952020411266 0.0488639166112458 "TCONS_00001981" "7675" "208881" "gnl|BL_ORD_ID|208881" "F1QTM8_DANRE" "2894" "7502" "0" "503" "5701" "1" "1732" "2" "0" "1424" "17" "1741" "Uncharacterized protein;" "Danio rerio (Zebrafish) (Brachydanio rerio)" "GO:0005680" "IEA:InterPro;anaphase-promoting complex" "" "" "" "" "PF12859" "1;Apc1" "dre:568795" "-" "IPR024990" "Apc1"
"XLOC_000269" 102.245179050911 0.186648838279472 0.0753084840172561 2.47845698549321 0.0131952020411266 0.0488639166112458 "TCONS_00001982" "7668" "208881" "gnl|BL_ORD_ID|208881" "F1QTM8_DANRE" "3157" "8185" "0" "503" "6277" "1" "1916" "2" "0" "1556" "29" "1935" "Uncharacterized protein;" "Danio rerio (Zebrafish) (Brachydanio rerio)" "GO:0005680" "IEA:InterPro;anaphase-promoting complex" "" "" "" "" "PF12859" "1;Apc1" "dre:568795" "-" "IPR024990" "Apc1"
"XLOC_000269" 102.245179050911 0.186648838279472 0.0753084840172561 2.47845698549321 0.0131952020411266 0.0488639166112458 "TCONS_00001983" "7940" "208881" "gnl|BL_ORD_ID|208881" "F1QTM8_DANRE" "2114" "5476" "0" "503" "4600" "1" "1356" "2" "0" "1044" "24" "1373" "Uncharacterized protein;" "Danio rerio (Zebrafish) (Brachydanio rerio)" "GO:0005680" "IEA:InterPro;anaphase-promoting complex" "" "" "" "" "PF12859" "1;Apc1" "dre:568795" "-" "IPR024990" "Apc1"
"XLOC_000269" 102.245179050911 0.186648838279472 0.0753084840172561 2.47845698549321 0.0131952020411266 0.0488639166112458 "TCONS_00001984" "7675" "208881" "gnl|BL_ORD_ID|208881" "F1QTM8_DANRE" "3004" "7787" "0" "503" "5887" "1" "1794" "2" "0" "1475" "17" "1803" "Uncharacterized protein;" "Danio rerio (Zebrafish) (Brachydanio rerio)" "GO:0005680" "IEA:InterPro;anaphase-promoting complex" "" "" "" "" "PF12859" "1;Apc1" "dre:568795" "-" "IPR024990" "Apc1"
"XLOC_000269" 102.245179050911 0.186648838279472 0.0753084840172561 2.47845698549321 0.0131952020411266 0.0488639166112458 "TCONS_00001985" "7676" "208881" "gnl|BL_ORD_ID|208881" "F1QTM8_DANRE" "2711" "7026" "0" "503" "5416" "1" "1637" "2" "0" "1340" "17" "1646" "Uncharacterized protein;" "Danio rerio (Zebrafish) (Brachydanio rerio)" "GO:0005680" "IEA:InterPro;anaphase-promoting complex" "" "" "" "" "PF12859" "1;Apc1" "dre:568795" "-" "IPR024990" "Apc1"
"XLOC_000269" 102.245179050911 0.186648838279472 0.0753084840172561 2.47845698549321 0.0131952020411266 0.0488639166112458 "TCONS_00001986" "7711" "208881" "gnl|BL_ORD_ID|208881" "F1QTM8_DANRE" "2805" "7270" "0" "503" "5563" "1" "1686" "2" "0" "1382" "17" "1695" "Uncharacterized protein;" "Danio rerio (Zebrafish) (Brachydanio rerio)" "GO:0005680" "IEA:InterPro;anaphase-promoting complex" "" "" "" "" "PF12859" "1;Apc1" "dre:568795" "-" "IPR024990" "Apc1"
"XLOC_000269" 102.245179050911 0.186648838279472 0.0753084840172561 2.47845698549321 0.0131952020411266 0.0488639166112458 "TCONS_00001987" "7679" "208881" "gnl|BL_ORD_ID|208881" "F1QTM8_DANRE" "1716" "4442" "0" "503" "3940" "1" "1140" "2" "0" "849" "16" "1151" "Uncharacterized protein;" "Danio rerio (Zebrafish) (Brachydanio rerio)" "GO:0005680" "IEA:InterPro;anaphase-promoting complex" "" "" "" "" "PF12859" "1;Apc1" "dre:568795" "-" "IPR024990" "Apc1"
"XLOC_000269" 102.245179050911 0.186648838279472 0.0753084840172561 2.47845698549321 0.0131952020411266 0.0488639166112458 "TCONS_00001988" "7675" "208881" "gnl|BL_ORD_ID|208881" "F1QTM8_DANRE" "2115" "5478" "0" "503" "4438" "1" "1308" "2" "0" "1035" "14" "1317" "Uncharacterized protein;" "Danio rerio (Zebrafish) (Brachydanio rerio)" "GO:0005680" "IEA:InterPro;anaphase-promoting complex" "" "" "" "" "PF12859" "1;Apc1" "dre:568795" "-" "IPR024990" "Apc1"
"XLOC_000269" 102.245179050911 0.186648838279472 0.0753084840172561 2.47845698549321 0.0131952020411266 0.0488639166112458 "TCONS_00001989" "7679" "208881" "gnl|BL_ORD_ID|208881" "F1QTM8_DANRE" "3077" "7976" "0" "503" "6082" "1" "1849" "2" "0" "1515" "27" "1868" "Uncharacterized protein;" "Danio rerio (Zebrafish) (Brachydanio rerio)" "GO:0005680" "IEA:InterPro;anaphase-promoting complex" "" "" "" "" "PF12859" "1;Apc1" "dre:568795" "-" "IPR024990" "Apc1"
"XLOC_000269" 102.245179050911 0.186648838279472 0.0753084840172561 2.47845698549321 0.0131952020411266 0.0488639166112458 "TCONS_00001990" "7679" "208881" "gnl|BL_ORD_ID|208881" "F1QTM8_DANRE" "1697" "4393" "0" "3153" "6086" "885" "1849" "3" "0" "847" "19" "981" "Uncharacterized protein;" "Danio rerio (Zebrafish) (Brachydanio rerio)" "GO:0005680" "IEA:InterPro;anaphase-promoting complex" "" "" "" "" "PF12859" "1;Apc1" "dre:568795" "-" "IPR024990" "Apc1"
"XLOC_000269" 102.245179050911 0.186648838279472 0.0753084840172561 2.47845698549321 0.0131952020411266 0.0488639166112458 "TCONS_00001991" "7679" "208881" "gnl|BL_ORD_ID|208881" "F1QTM8_DANRE" "2051" "5313" "0" "503" "4351" "1" "1279" "2" "0" "1005" "14" "1288" "Uncharacterized protein;" "Danio rerio (Zebrafish) (Brachydanio rerio)" "GO:0005680" "IEA:InterPro;anaphase-promoting complex" "" "" "" "" "PF12859" "1;Apc1" "dre:568795" "-" "IPR024990" "Apc1"
"XLOC_000269" 102.245179050911 0.186648838279472 0.0753084840172561 2.47845698549321 0.0131952020411266 0.0488639166112458 "TCONS_00001992" "7671" "208881" "gnl|BL_ORD_ID|208881" "F1QTM8_DANRE" "3152" "8171" "0" "503" "6280" "1" "1916" "2" "0" "1556" "30" "1936" "Uncharacterized protein;" "Danio rerio (Zebrafish) (Brachydanio rerio)" "GO:0005680" "IEA:InterPro;anaphase-promoting complex" "" "" "" "" "PF12859" "1;Apc1" "dre:568795" "-" "IPR024990" "Apc1"
"XLOC_000269" 102.245179050911 0.186648838279472 0.0753084840172561 2.47845698549321 0.0131952020411266 0.0488639166112458 "TCONS_00001993" "7983" "208881" "gnl|BL_ORD_ID|208881" "F1QTM8_DANRE" "2114" "5476" "0" "503" "4600" "1" "1356" "2" "0" "1044" "24" "1373" "Uncharacterized protein;" "Danio rerio (Zebrafish) (Brachydanio rerio)" "GO:0005680" "IEA:InterPro;anaphase-promoting complex" "" "" "" "" "PF12859" "1;Apc1" "dre:568795" "-" "IPR024990" "Apc1"
"XLOC_000269" 102.245179050911 0.186648838279472 0.0753084840172561 2.47845698549321 0.0131952020411266 0.0488639166112458 "TCONS_00001994" "7674" "208881" "gnl|BL_ORD_ID|208881" "F1QTM8_DANRE" "3153" "8174" "0" "503" "6283" "1" "1916" "2" "0" "1557" "31" "1937" "Uncharacterized protein;" "Danio rerio (Zebrafish) (Brachydanio rerio)" "GO:0005680" "IEA:InterPro;anaphase-promoting complex" "" "" "" "" "PF12859" "1;Apc1" "dre:568795" "-" "IPR024990" "Apc1"
"XLOC_000269" 102.245179050911 0.186648838279472 0.0753084840172561 2.47845698549321 0.0131952020411266 0.0488639166112458 "TCONS_00001995" "7946" "208881" "gnl|BL_ORD_ID|208881" "F1QTM8_DANRE" "2114" "5476" "0" "503" "4600" "1" "1356" "2" "0" "1044" "24" "1373" "Uncharacterized protein;" "Danio rerio (Zebrafish) (Brachydanio rerio)" "GO:0005680" "IEA:InterPro;anaphase-promoting complex" "" "" "" "" "PF12859" "1;Apc1" "dre:568795" "-" "IPR024990" "Apc1"
"XLOC_000269" 102.245179050911 0.186648838279472 0.0753084840172561 2.47845698549321 0.0131952020411266 0.0488639166112458 "TCONS_00001996" "7680" "208881" "gnl|BL_ORD_ID|208881" "F1QTM8_DANRE" "3160" "8191" "0" "503" "6289" "1" "1916" "2" "0" "1558" "29" "1937" "Uncharacterized protein;" "Danio rerio (Zebrafish) (Brachydanio rerio)" "GO:0005680" "IEA:InterPro;anaphase-promoting complex" "" "" "" "" "PF12859" "1;Apc1" "dre:568795" "-" "IPR024990" "Apc1"
"XLOC_000269" 102.245179050911 0.186648838279472 0.0753084840172561 2.47845698549321 0.0131952020411266 0.0488639166112458 "TCONS_00001997" "7683" "208881" "gnl|BL_ORD_ID|208881" "F1QTM8_DANRE" "2999" "7774" "0" "503" "5893" "1" "1794" "2" "0" "1476" "19" "1805" "Uncharacterized protein;" "Danio rerio (Zebrafish) (Brachydanio rerio)" "GO:0005680" "IEA:InterPro;anaphase-promoting complex" "" "" "" "" "PF12859" "1;Apc1" "dre:568795" "-" "IPR024990" "Apc1"
"XLOC_000269" 102.245179050911 0.186648838279472 0.0753084840172561 2.47845698549321 0.0131952020411266 0.0488639166112458 "TCONS_00001998" "7675" "208881" "gnl|BL_ORD_ID|208881" "F1QTM8_DANRE" "1952" "5056" "0" "2886" "6284" "791" "1916" "3" "0" "961" "13" "1136" "Uncharacterized protein;" "Danio rerio (Zebrafish) (Brachydanio rerio)" "GO:0005680" "IEA:InterPro;anaphase-promoting complex" "" "" "" "" "PF12859" "1;Apc1" "dre:568795" "-" "IPR024990" "Apc1"
"XLOC_000269" 102.245179050911 0.186648838279472 0.0753084840172561 2.47845698549321 0.0131952020411266 0.0488639166112458 "TCONS_00001999" "7678" "208881" "gnl|BL_ORD_ID|208881" "F1QTM8_DANRE" "2946" "7635" "0" "503" "5788" "1" "1761" "2" "0" "1449" "17" "1770" "Uncharacterized protein;" "Danio rerio (Zebrafish) (Brachydanio rerio)" "GO:0005680" "IEA:InterPro;anaphase-promoting complex" "" "" "" "" "PF12859" "1;Apc1" "dre:568795" "-" "IPR024990" "Apc1"
"XLOC_000269" 102.245179050911 0.186648838279472 0.0753084840172561 2.47845698549321 0.0131952020411266 0.0488639166112458 "TCONS_00002000" "7668" "208881" "gnl|BL_ORD_ID|208881" "F1QTM8_DANRE" "3156" "8180" "0" "503" "6277" "1" "1916" "2" "0" "1556" "29" "1935" "Uncharacterized protein;" "Danio rerio (Zebrafish) (Brachydanio rerio)" "GO:0005680" "IEA:InterPro;anaphase-promoting complex" "" "" "" "" "PF12859" "1;Apc1" "dre:568795" "-" "IPR024990" "Apc1"
"XLOC_000269" 102.245179050911 0.186648838279472 0.0753084840172561 2.47845698549321 0.0131952020411266 0.0488639166112458 "TCONS_00002001" "7533" "208881" "gnl|BL_ORD_ID|208881" "F1QTM8_DANRE" "3037" "7873" "0" "503" "6142" "1" "1916" "2" "0" "1511" "74" "1935" "Uncharacterized protein;" "Danio rerio (Zebrafish) (Brachydanio rerio)" "GO:0005680" "IEA:InterPro;anaphase-promoting complex" "" "" "" "" "PF12859" "1;Apc1" "dre:568795" "-" "IPR024990" "Apc1"
"XLOC_000269" 102.245179050911 0.186648838279472 0.0753084840172561 2.47845698549321 0.0131952020411266 0.0488639166112458 "TCONS_00002002" "7705" "208881" "gnl|BL_ORD_ID|208881" "F1QTM8_DANRE" "2805" "7270" "0" "503" "5563" "1" "1686" "2" "0" "1382" "17" "1695" "Uncharacterized protein;" "Danio rerio (Zebrafish) (Brachydanio rerio)" "GO:0005680" "IEA:InterPro;anaphase-promoting complex" "" "" "" "" "PF12859" "1;Apc1" "dre:568795" "-" "IPR024990" "Apc1"
"XLOC_000269" 102.245179050911 0.186648838279472 0.0753084840172561 2.47845698549321 0.0131952020411266 0.0488639166112458 "TCONS_00002003" "7670" "208881" "gnl|BL_ORD_ID|208881" "F1QTM8_DANRE" "1738" "4500" "0" "3316" "6279" "934" "1916" "1" "0" "863" "15" "993" "Uncharacterized protein;" "Danio rerio (Zebrafish) (Brachydanio rerio)" "GO:0005680" "IEA:InterPro;anaphase-promoting complex" "" "" "" "" "PF12859" "1;Apc1" "dre:568795" "-" "IPR024990" "Apc1"
"XLOC_000269" 102.245179050911 0.186648838279472 0.0753084840172561 2.47845698549321 0.0131952020411266 0.0488639166112458 "TCONS_00002004" "7680" "208881" "gnl|BL_ORD_ID|208881" "F1QTM8_DANRE" "3154" "8176" "0" "503" "6289" "1" "1916" "2" "0" "1557" "29" "1937" "Uncharacterized protein;" "Danio rerio (Zebrafish) (Brachydanio rerio)" "GO:0005680" "IEA:InterPro;anaphase-promoting complex" "" "" "" "" "PF12859" "1;Apc1" "dre:568795" "-" "IPR024990" "Apc1"
"XLOC_000269" 102.245179050911 0.186648838279472 0.0753084840172561 2.47845698549321 0.0131952020411266 0.0488639166112458 "TCONS_00002005" "8167" "208881" "gnl|BL_ORD_ID|208881" "F1QTM8_DANRE" "1635" "4233" "0" "503" "3721" "1" "1069" "2" "0" "803" "14" "1078" "Uncharacterized protein;" "Danio rerio (Zebrafish) (Brachydanio rerio)" "GO:0005680" "IEA:InterPro;anaphase-promoting complex" "" "" "" "" "PF12859" "1;Apc1" "dre:568795" "-" "IPR024990" "Apc1"
"XLOC_000269" 102.245179050911 0.186648838279472 0.0753084840172561 2.47845698549321 0.0131952020411266 0.0488639166112458 "TCONS_00002006" "7669" "208881" "gnl|BL_ORD_ID|208881" "F1QTM8_DANRE" "2711" "7026" "0" "503" "5416" "1" "1637" "2" "0" "1340" "17" "1646" "Uncharacterized protein;" "Danio rerio (Zebrafish) (Brachydanio rerio)" "GO:0005680" "IEA:InterPro;anaphase-promoting complex" "" "" "" "" "PF12859" "1;Apc1" "dre:568795" "-" "IPR024990" "Apc1"
"XLOC_000269" 102.245179050911 0.186648838279472 0.0753084840172561 2.47845698549321 0.0131952020411266 0.0488639166112458 "TCONS_00002007" "7942" "208881" "gnl|BL_ORD_ID|208881" "F1QTM8_DANRE" "2114" "5476" "0" "503" "4600" "1" "1356" "2" "0" "1044" "24" "1373" "Uncharacterized protein;" "Danio rerio (Zebrafish) (Brachydanio rerio)" "GO:0005680" "IEA:InterPro;anaphase-promoting complex" "" "" "" "" "PF12859" "1;Apc1" "dre:568795" "-" "IPR024990" "Apc1"
"XLOC_000269" 102.245179050911 0.186648838279472 0.0753084840172561 2.47845698549321 0.0131952020411266 0.0488639166112458 "TCONS_00002008" "7679" "208881" "gnl|BL_ORD_ID|208881" "F1QTM8_DANRE" "3065" "7945" "0" "503" "6082" "1" "1849" "2" "0" "1515" "31" "1870" "Uncharacterized protein;" "Danio rerio (Zebrafish) (Brachydanio rerio)" "GO:0005680" "IEA:InterPro;anaphase-promoting complex" "" "" "" "" "PF12859" "1;Apc1" "dre:568795" "-" "IPR024990" "Apc1"
"XLOC_000269" 102.245179050911 0.186648838279472 0.0753084840172561 2.47845698549321 0.0131952020411266 0.0488639166112458 "TCONS_00002009" "7891" "208881" "gnl|BL_ORD_ID|208881" "F1QTM8_DANRE" "2114" "5476" "0" "503" "4438" "1" "1308" "2" "0" "1035" "14" "1317" "Uncharacterized protein;" "Danio rerio (Zebrafish) (Brachydanio rerio)" "GO:0005680" "IEA:InterPro;anaphase-promoting complex" "" "" "" "" "PF12859" "1;Apc1" "dre:568795" "-" "IPR024990" "Apc1"
"XLOC_000269" 102.245179050911 0.186648838279472 0.0753084840172561 2.47845698549321 0.0131952020411266 0.0488639166112458 "TCONS_00002010" "7671" "208881" "gnl|BL_ORD_ID|208881" "F1QTM8_DANRE" "3151" "8168" "0" "503" "6280" "1" "1916" "2" "0" "1556" "30" "1936" "Uncharacterized protein;" "Danio rerio (Zebrafish) (Brachydanio rerio)" "GO:0005680" "IEA:InterPro;anaphase-promoting complex" "" "" "" "" "PF12859" "1;Apc1" "dre:568795" "-" "IPR024990" "Apc1"
"XLOC_000269" 102.245179050911 0.186648838279472 0.0753084840172561 2.47845698549321 0.0131952020411266 0.0488639166112458 "TCONS_00002011" "8151" "208881" "gnl|BL_ORD_ID|208881" "F1QTM8_DANRE" "3164" "8202" "0" "980" "6760" "1" "1916" "2" "0" "1557" "27" "1935" "Uncharacterized protein;" "Danio rerio (Zebrafish) (Brachydanio rerio)" "GO:0005680" "IEA:InterPro;anaphase-promoting complex" "" "" "" "" "PF12859" "1;Apc1" "dre:568795" "-" "IPR024990" "Apc1"
"XLOC_000269" 102.245179050911 0.186648838279472 0.0753084840172561 2.47845698549321 0.0131952020411266 0.0488639166112458 "TCONS_00002012" "6121" "208881" "gnl|BL_ORD_ID|208881" "F1QTM8_DANRE" "3070" "7958" "0" "503" "6085" "1" "1852" "2" "0" "1515" "29" "1871" "Uncharacterized protein;" "Danio rerio (Zebrafish) (Brachydanio rerio)" "GO:0005680" "IEA:InterPro;anaphase-promoting complex" "" "" "" "" "PF12859" "1;Apc1" "dre:568795" "-" "IPR024990" "Apc1"
"XLOC_000279" 14.9857115357546 -0.628966380445961 0.244348690287928 -2.57405259551349 0.0100514992092824 0.0394955858537753 "TCONS_00002075" "6433" "411407" "gnl|BL_ORD_ID|411407" "H2UAN3_TAKRU" "1566" "4054" "0" "234" "2927" "43" "943" "3" "0" "787" "5" "902" "Uncharacterized protein;" "Takifugu rubripes (Japanese pufferfish) (Fugu rubripes)" "GO:0016021" "IEA:UniProtKB-KW;integral component of membrane" "GO:0070588;GO:0035725;GO:0007154" "IEA:InterPro;IEA:GOC;sodium ion transmembrane transport;calcium ion transmembrane transport;cell communication" "GO:0005432" "IEA:InterPro;calcium:sodium antiporter activity" "PF03160;PF01699" "Calx-beta;Na_Ca_ex;2" "" "" "IPR003644;IPR004837;IPR001623;IPR004836" "DnaJ_domain;Calx_beta;Na_Ca_Ex;NaCa_Exmemb"
"XLOC_000279" 14.9857115357546 -0.628966380445961 0.244348690287928 -2.57405259551349 0.0100514992092824 0.0394955858537753 "TCONS_00002076" "6620" "411413" "gnl|BL_ORD_ID|411413" "H2UAN9_TAKRU" "1349" "3490" "0" "303" "2735" "1" "811" "3" "0" "685" "6" "814" "Uncharacterized protein;" "Takifugu rubripes (Japanese pufferfish) (Fugu rubripes)" "GO:0016021" "IEA:UniProtKB-KW;integral component of membrane" "GO:0070588;GO:0035725;GO:0007154" "IEA:InterPro;IEA:GOC;sodium ion transmembrane transport;calcium ion transmembrane transport;cell communication" "GO:0005432" "IEA:InterPro;calcium:sodium antiporter activity" "PF03160;PF01699" "Calx-beta;Na_Ca_ex;2" "" "" "IPR003644;IPR004837;IPR001623;IPR004836" "DnaJ_domain;Calx_beta;Na_Ca_Ex;NaCa_Exmemb"
"XLOC_000279" 14.9857115357546 -0.628966380445961 0.244348690287928 -2.57405259551349 0.0100514992092824 0.0394955858537753 "TCONS_00002077" "6621" "411413" "gnl|BL_ORD_ID|411413" "H2UAN9_TAKRU" "1349" "3491" "0" "303" "2735" "1" "811" "3" "0" "685" "6" "814" "Uncharacterized protein;" "Takifugu rubripes (Japanese pufferfish) (Fugu rubripes)" "GO:0016021" "IEA:UniProtKB-KW;integral component of membrane" "GO:0070588;GO:0035725;GO:0007154" "IEA:InterPro;IEA:GOC;sodium ion transmembrane transport;calcium ion transmembrane transport;cell communication" "GO:0005432" "IEA:InterPro;calcium:sodium antiporter activity" "PF03160;PF01699" "Calx-beta;Na_Ca_ex;2" "" "" "IPR003644;IPR004837;IPR001623;IPR004836" "DnaJ_domain;Calx_beta;Na_Ca_Ex;NaCa_Exmemb"
"XLOC_000279" 14.9857115357546 -0.628966380445961 0.244348690287928 -2.57405259551349 0.0100514992092824 0.0394955858537753 "TCONS_00002078" "6616" "411413" "gnl|BL_ORD_ID|411413" "H2UAN9_TAKRU" "1585" "4104" "0" "303" "3110" "1" "936" "3" "0" "799" "6" "939" "Uncharacterized protein;" "Takifugu rubripes (Japanese pufferfish) (Fugu rubripes)" "GO:0016021" "IEA:UniProtKB-KW;integral component of membrane" "GO:0070588;GO:0035725;GO:0007154" "IEA:InterPro;IEA:GOC;sodium ion transmembrane transport;calcium ion transmembrane transport;cell communication" "GO:0005432" "IEA:InterPro;calcium:sodium antiporter activity" "PF03160;PF01699" "Calx-beta;Na_Ca_ex;2" "" "" "IPR003644;IPR004837;IPR001623;IPR004836" "DnaJ_domain;Calx_beta;Na_Ca_Ex;NaCa_Exmemb"
"XLOC_000279" 14.9857115357546 -0.628966380445961 0.244348690287928 -2.57405259551349 0.0100514992092824 0.0394955858537753 "TCONS_00002079" "2135" "715154" "gnl|BL_ORD_ID|715154" "Q4SGF8_TETNG" "1029" "2659" "0" "273" "2105" "1" "611" "3" "0" "514" "2" "612" "Chromosome 17 SCAF14597" " whole genome shotgun sequence;" "Tetraodon nigroviridis (Spotted green pufferfish) (ChelonodonTetraodon nigroviridis (Spotted green pufferfish) (Chelonodonnigroviridis)" "GO:0016021" "IEA:UniProtKB-KW;integral component of membrane" "GO:0070588;GO:0035725;GO:0007154" "IEA:InterPro;IEA:GOC;sodium ion transmembrane transport;calcium ion transmembrane transport;cell communication" "GO:0005432" "IEA:InterPro;calcium:sodium antiporter activity" "PF03160;PF01699" "1;Calx-beta;Na_Ca_ex;2" "" "" "IPR003644;IPR004837;IPR001623;IPR004836"
"XLOC_000279" 14.9857115357546 -0.628966380445961 0.244348690287928 -2.57405259551349 0.0100514992092824 0.0394955858537753 "TCONS_00002080" "1962" "715154" "gnl|BL_ORD_ID|715154" "Q4SGF8_TETNG" "1029" "2659" "0" "100" "1932" "1" "611" "1" "0" "514" "2" "612" "Chromosome 17 SCAF14597" " whole genome shotgun sequence;" "Tetraodon nigroviridis (Spotted green pufferfish) (ChelonodonTetraodon nigroviridis (Spotted green pufferfish) (Chelonodonnigroviridis)" "GO:0016021" "IEA:UniProtKB-KW;integral component of membrane" "GO:0070588;GO:0035725;GO:0007154" "IEA:InterPro;IEA:GOC;sodium ion transmembrane transport;calcium ion transmembrane transport;cell communication" "GO:0005432" "IEA:InterPro;calcium:sodium antiporter activity" "PF03160;PF01699" "1;Calx-beta;Na_Ca_ex;2" "" "" "IPR003644;IPR004837;IPR001623;IPR004836"
"XLOC_000282" 879.370873955089 0.331066818931617 0.100568661555034 3.29194814579936 0.000994959550914401 0.00608477653214578 "TCONS_00002108" "2035" "66075" "gnl|BL_ORD_ID|66075" "B5DGE1_SALSA" "221" "561" "2.79423e-66" "247" "564" "13" "118" "1" "0" "106" "0" "106" "Eukaryotic translation initiation factor 4E binding protein 2;Eukaryotic translation initiation factor 4E binding protein 2;Eukaryotic translation initiation factor 4E-binding protein 2;" "Salmo salar (Atlantic salmon)" "" "" "GO:0045947" "IEA:InterPro;negative regulation of translational initiation" "GO:0003743" "IEA:UniProtKB-KW;translation initiation factor activity" "PF05456" "1;eIF_4EBP" "" "" "IPR008606" "EIF4EBP"
"XLOC_000289" 139.857576260007 -0.801834415435545 0.159891198693616 -5.01487525258989 5.30678853107599e-07 9.40517987522687e-06 "TCONS_00002149" "2925" "614880" "gnl|BL_ORD_ID|614880" "M3ZU28_XIPMA" "559" "1438" "0" "944" "2071" "141" "519" "2" "0" "266" "3" "379" "Uncharacterized protein;" "Xiphophorus maculatus (Southern platyfish) (Platypoecilus maculatus)" "GO:0016021" "IEA:InterPro;integral component of membrane" "GO:0055085" "IEA:InterPro;transmembrane transport" "" "" "PF07690" "1;MFS_1" "" "" "IPR020846;IPR011701;IPR016196" "MFS_dom;MFS_dom_general_subst_transpt;MFS"
"XLOC_000289" 139.857576260007 -0.801834415435545 0.159891198693616 -5.01487525258989 5.30678853107599e-07 9.40517987522687e-06 "TCONS_00002150" "2917" "614880" "gnl|BL_ORD_ID|614880" "M3ZU28_XIPMA" "282" "719" "2.55216e-131" "944" "1540" "141" "342" "2" "0" "136" "3" "202" "Uncharacterized protein;" "Xiphophorus maculatus (Southern platyfish) (Platypoecilus maculatus)" "GO:0016021" "IEA:InterPro;integral component of membrane" "GO:0055085" "IEA:InterPro;transmembrane transport" "" "" "PF07690" "1;MFS_1" "" "" "IPR020846;IPR011701;IPR016196" "MFS_dom;MFS_dom_general_subst_transpt;MFS"
"XLOC_000289" 139.857576260007 -0.801834415435545 0.159891198693616 -5.01487525258989 5.30678853107599e-07 9.40517987522687e-06 "TCONS_00002151" "3346" "614880" "gnl|BL_ORD_ID|614880" "M3ZU28_XIPMA" "394" "1011" "1.79738e-122" "974" "1792" "141" "416" "2" "0" "188" "3" "276" "Uncharacterized protein;" "Xiphophorus maculatus (Southern platyfish) (Platypoecilus maculatus)" "GO:0016021" "IEA:InterPro;integral component of membrane" "GO:0055085" "IEA:InterPro;transmembrane transport" "" "" "PF07690" "1;MFS_1" "" "" "IPR020846;IPR011701;IPR016196" "MFS_dom;MFS_dom_general_subst_transpt;MFS"
"XLOC_000289" 139.857576260007 -0.801834415435545 0.159891198693616 -5.01487525258989 5.30678853107599e-07 9.40517987522687e-06 "TCONS_00002152" "2741" "72246" "gnl|BL_ORD_ID|72246" "B5X4W8_SALSA" "525" "1352" "2.00019e-174" "51" "1091" "1" "347" "3" "0" "242" "0" "347" "Solute carrier family 22 member 7;" "Salmo salar (Atlantic salmon)" "GO:0016021" "IEA:UniProtKB-KW;integral component of membrane" "" "" "GO:0022857" "IEA:InterPro;transmembrane transporter activity" "PF00083" "1;Sugar_tr" "" "" "IPR020846;IPR005828;IPR016196" "MFS_dom;MFS_dom_general_subst_transpt;Sub_transporter"
"XLOC_000289" 139.857576260007 -0.801834415435545 0.159891198693616 -5.01487525258989 5.30678853107599e-07 9.40517987522687e-06 "TCONS_00002153" "2904" "614880" "gnl|BL_ORD_ID|614880" "M3ZU28_XIPMA" "632" "1630" "0" "97" "1350" "1" "416" "1" "0" "297" "4" "419" "Uncharacterized protein;" "Xiphophorus maculatus (Southern platyfish) (Platypoecilus maculatus)" "GO:0016021" "IEA:InterPro;integral component of membrane" "GO:0055085" "IEA:InterPro;transmembrane transport" "" "" "PF07690" "1;MFS_1" "" "" "IPR020846;IPR011701;IPR016196" "MFS_dom;MFS_dom_general_subst_transpt;MFS"
"XLOC_000289" 139.857576260007 -0.801834415435545 0.159891198693616 -5.01487525258989 5.30678853107599e-07 9.40517987522687e-06 "TCONS_00002154" "3178" "72246" "gnl|BL_ORD_ID|72246" "B5X4W8_SALSA" "525" "1352" "1.10036e-172" "97" "1137" "1" "347" "1" "0" "242" "0" "347" "Solute carrier family 22 member 7;" "Salmo salar (Atlantic salmon)" "GO:0016021" "IEA:UniProtKB-KW;integral component of membrane" "" "" "GO:0022857" "IEA:InterPro;transmembrane transporter activity" "PF00083" "1;Sugar_tr" "" "" "IPR020846;IPR005828;IPR016196" "MFS_dom;MFS_dom_general_subst_transpt;Sub_transporter"
"XLOC_000289" 139.857576260007 -0.801834415435545 0.159891198693616 -5.01487525258989 5.30678853107599e-07 9.40517987522687e-06 "TCONS_00002155" "2498" "614880" "gnl|BL_ORD_ID|614880" "M3ZU28_XIPMA" "808" "2085" "0" "82" "1644" "1" "519" "1" "0" "373" "4" "522" "Uncharacterized protein;" "Xiphophorus maculatus (Southern platyfish) (Platypoecilus maculatus)" "GO:0016021" "IEA:InterPro;integral component of membrane" "GO:0055085" "IEA:InterPro;transmembrane transport" "" "" "PF07690" "1;MFS_1" "" "" "IPR020846;IPR011701;IPR016196" "MFS_dom;MFS_dom_general_subst_transpt;MFS"
"XLOC_000289" 139.857576260007 -0.801834415435545 0.159891198693616 -5.01487525258989 5.30678853107599e-07 9.40517987522687e-06 "TCONS_00002156" "2899" "71371" "gnl|BL_ORD_ID|71371" "B5X279_SALSA" "681" "1756" "0" "59" "1423" "1" "455" "2" "0" "321" "0" "455" "Solute carrier family 22 member 7;" "Salmo salar (Atlantic salmon)" "GO:0016021" "IEA:InterPro;integral component of membrane" "GO:0055085" "IEA:InterPro;transmembrane transport" "" "" "PF07690" "1;MFS_1" "" "" "IPR020846;IPR011701;IPR016196" "MFS_dom;MFS_dom_general_subst_transpt;MFS"
"XLOC_000289" 139.857576260007 -0.801834415435545 0.159891198693616 -5.01487525258989 5.30678853107599e-07 9.40517987522687e-06 "TCONS_00002157" "2877" "614880" "gnl|BL_ORD_ID|614880" "M3ZU28_XIPMA" "790" "2040" "0" "17" "1582" "1" "519" "2" "0" "375" "5" "523" "Uncharacterized protein;" "Xiphophorus maculatus (Southern platyfish) (Platypoecilus maculatus)" "GO:0016021" "IEA:InterPro;integral component of membrane" "GO:0055085" "IEA:InterPro;transmembrane transport" "" "" "PF07690" "1;MFS_1" "" "" "IPR020846;IPR011701;IPR016196" "MFS_dom;MFS_dom_general_subst_transpt;MFS"
"XLOC_000289" 139.857576260007 -0.801834415435545 0.159891198693616 -5.01487525258989 5.30678853107599e-07 9.40517987522687e-06 "TCONS_00002158" "3150" "72246" "gnl|BL_ORD_ID|72246" "B5X4W8_SALSA" "524" "1349" "2.39789e-172" "19" "1059" "1" "347" "1" "0" "242" "0" "347" "Solute carrier family 22 member 7;" "Salmo salar (Atlantic salmon)" "GO:0016021" "IEA:UniProtKB-KW;integral component of membrane" "" "" "GO:0022857" "IEA:InterPro;transmembrane transporter activity" "PF00083" "1;Sugar_tr" "" "" "IPR020846;IPR005828;IPR016196" "MFS_dom;MFS_dom_general_subst_transpt;Sub_transporter"
"XLOC_000289" 139.857576260007 -0.801834415435545 0.159891198693616 -5.01487525258989 5.30678853107599e-07 9.40517987522687e-06 "TCONS_00002159" "2939" "614880" "gnl|BL_ORD_ID|614880" "M3ZU28_XIPMA" "808" "2085" "0" "82" "1644" "1" "519" "1" "0" "373" "4" "522" "Uncharacterized protein;" "Xiphophorus maculatus (Southern platyfish) (Platypoecilus maculatus)" "GO:0016021" "IEA:InterPro;integral component of membrane" "GO:0055085" "IEA:InterPro;transmembrane transport" "" "" "PF07690" "1;MFS_1" "" "" "IPR020846;IPR011701;IPR016196" "MFS_dom;MFS_dom_general_subst_transpt;MFS"
"XLOC_000289" 139.857576260007 -0.801834415435545 0.159891198693616 -5.01487525258989 5.30678853107599e-07 9.40517987522687e-06 "TCONS_00002160" "3340" "71371" "gnl|BL_ORD_ID|71371" "B5X279_SALSA" "681" "1756" "0" "59" "1423" "1" "455" "2" "0" "321" "0" "455" "Solute carrier family 22 member 7;" "Salmo salar (Atlantic salmon)" "GO:0016021" "IEA:InterPro;integral component of membrane" "GO:0055085" "IEA:InterPro;transmembrane transport" "" "" "PF07690" "1;MFS_1" "" "" "IPR020846;IPR011701;IPR016196" "MFS_dom;MFS_dom_general_subst_transpt;MFS"
"XLOC_000289" 139.857576260007 -0.801834415435545 0.159891198693616 -5.01487525258989 5.30678853107599e-07 9.40517987522687e-06 "TCONS_00002161" "3625" "71371" "gnl|BL_ORD_ID|71371" "B5X279_SALSA" "579" "1491" "0" "70" "1143" "1" "358" "1" "0" "270" "0" "358" "Solute carrier family 22 member 7;" "Salmo salar (Atlantic salmon)" "GO:0016021" "IEA:InterPro;integral component of membrane" "GO:0055085" "IEA:InterPro;transmembrane transport" "" "" "PF07690" "1;MFS_1" "" "" "IPR020846;IPR011701;IPR016196" "MFS_dom;MFS_dom_general_subst_transpt;MFS"
"XLOC_000289" 139.857576260007 -0.801834415435545 0.159891198693616 -5.01487525258989 5.30678853107599e-07 9.40517987522687e-06 "TCONS_00002162" "4637" "71371" "gnl|BL_ORD_ID|71371" "B5X279_SALSA" "1094" "2828" "0" "73" "1752" "1" "560" "1" "0" "560" "0" "560" "Solute carrier family 22 member 7;" "Salmo salar (Atlantic salmon)" "GO:0016021" "IEA:InterPro;integral component of membrane" "GO:0055085" "IEA:InterPro;transmembrane transport" "" "" "PF07690" "1;MFS_1" "" "" "IPR020846;IPR011701;IPR016196" "MFS_dom;MFS_dom_general_subst_transpt;MFS"
"XLOC_000289" 139.857576260007 -0.801834415435545 0.159891198693616 -5.01487525258989 5.30678853107599e-07 9.40517987522687e-06 "TCONS_00002163" "3237" "71371" "gnl|BL_ORD_ID|71371" "B5X279_SALSA" "579" "1491" "0" "73" "1146" "1" "358" "1" "0" "270" "0" "358" "Solute carrier family 22 member 7;" "Salmo salar (Atlantic salmon)" "GO:0016021" "IEA:InterPro;integral component of membrane" "GO:0055085" "IEA:InterPro;transmembrane transport" "" "" "PF07690" "1;MFS_1" "" "" "IPR020846;IPR011701;IPR016196" "MFS_dom;MFS_dom_general_subst_transpt;MFS"
"XLOC_000289" 139.857576260007 -0.801834415435545 0.159891198693616 -5.01487525258989 5.30678853107599e-07 9.40517987522687e-06 "TCONS_00002164" "2337" "71371" "gnl|BL_ORD_ID|71371" "B5X279_SALSA" "1089" "2816" "0" "73" "1752" "1" "560" "1" "0" "560" "0" "560" "Solute carrier family 22 member 7;" "Salmo salar (Atlantic salmon)" "GO:0016021" "IEA:InterPro;integral component of membrane" "GO:0055085" "IEA:InterPro;transmembrane transport" "" "" "PF07690" "1;MFS_1" "" "" "IPR020846;IPR011701;IPR016196" "MFS_dom;MFS_dom_general_subst_transpt;MFS"
"XLOC_000289" 139.857576260007 -0.801834415435545 0.159891198693616 -5.01487525258989 5.30678853107599e-07 9.40517987522687e-06 "TCONS_00002165" "2340" "71371" "gnl|BL_ORD_ID|71371" "B5X279_SALSA" "1093" "2825" "0" "73" "1758" "1" "562" "1" "0" "562" "0" "562" "Solute carrier family 22 member 7;" "Salmo salar (Atlantic salmon)" "GO:0016021" "IEA:InterPro;integral component of membrane" "GO:0055085" "IEA:InterPro;transmembrane transport" "" "" "PF07690" "1;MFS_1" "" "" "IPR020846;IPR011701;IPR016196" "MFS_dom;MFS_dom_general_subst_transpt;MFS"
"XLOC_000290" 262.719220268392 -1.58089987143268 0.144533368057097 -10.9379577372621 7.58901489974867e-28 8.21481674378948e-25 NA NA NA NA NA NA NA NA NA NA NA NA NA NA NA NA NA NA NA NA NA NA NA NA NA NA NA NA NA NA NA
"XLOC_000293" 16.0556592265979 0.957772368363305 0.223770205816323 4.28016037644205 1.86758683488918e-05 0.000211770200971479 "TCONS_00002179" "2768" "71475" "gnl|BL_ORD_ID|71475" "B5X2I9_SALSA" "651" "1678" "0" "600" "2018" "83" "547" "3" "0" "458" "8" "473" "Zinc finger protein 503;" "Salmo salar (Atlantic salmon)" "" "" "" "" "GO:0046872;GO:0003676" "IEA:InterPro;nucleic acid binding;metal ion binding" "PF12402" "1;nlz1" "" "" "IPR015880;IPR022129;IPR007087;IPR013087" "Znf_C2H2-like;Tscrpt_rep_NocA-like;Znf_C2H2;Znf_C2H2/integrase_DNA-bd"
"XLOC_000293" 16.0556592265979 0.957772368363305 0.223770205816323 4.28016037644205 1.86758683488918e-05 0.000211770200971479 "TCONS_00002180" "2772" "71475" "gnl|BL_ORD_ID|71475" "B5X2I9_SALSA" "803" "2073" "0" "358" "2022" "1" "547" "1" "0" "533" "8" "555" "Zinc finger protein 503;" "Salmo salar (Atlantic salmon)" "" "" "" "" "GO:0046872;GO:0003676" "IEA:InterPro;nucleic acid binding;metal ion binding" "PF12402" "1;nlz1" "" "" "IPR015880;IPR022129;IPR007087;IPR013087" "Znf_C2H2-like;Tscrpt_rep_NocA-like;Znf_C2H2;Znf_C2H2/integrase_DNA-bd"
"XLOC_000453" 1.96178924829899 -0.95037014263308 0.337112400669713 -2.81914916432934 0.00481511362476337 0.0220304364130281 NA NA NA NA NA NA NA NA NA NA NA NA NA NA NA NA NA NA NA NA NA NA NA NA NA NA NA NA NA NA NA
"XLOC_000458" 16.9570263333133 -0.675553028916318 0.196691069747254 -3.43458922555252 0.000593452665302813 0.00398048899244099 "TCONS_00002408" "3469" "465188" "gnl|BL_ORD_ID|465188" "H3DHH3_TETNG" "574" "1478" "0" "587" "1900" "4" "439" "2" "0" "280" "14" "444" "Uncharacterized protein;" "Tetraodon nigroviridis (Spotted green pufferfish) (ChelonodonTetraodon nigroviridis (Spotted green pufferfish) (Chelonodonnigroviridis)" "" "" "" "" "GO:0005509;GO:0008270" "IEA:InterPro;zinc ion binding;calcium ion binding" "PF00435;PF00569;PF09069;PF09068;PF00397" "Spectrin;1;ZZ;WW;EF-hand_2;2;EF-hand_3" "" "" "IPR015154;IPR002017;IPR001202;IPR018159;IPR011992;IPR000433;IPR015153" "Znf_ZZ;EF-hand_dom_typ1;WW_dom;Spectrin_repeat;EF-hand-dom_pair;Spectrin/alpha-actinin;EF-hand_dom_typ2"
"XLOC_000458" 16.9570263333133 -0.675553028916318 0.196691069747254 -3.43458922555252 0.000593452665302813 0.00398048899244099 "TCONS_00002410" "3067" "354991" "gnl|BL_ORD_ID|354991" "H2L7L2_ORYLA" "990" "2557" "0" "354" "2450" "4" "716" "3" "0" "486" "26" "719" "Uncharacterized protein;" "Oryzias latipes (Medaka fish) (Japanese ricefish)" "" "" "" "" "GO:0005509;GO:0008270" "IEA:InterPro;zinc ion binding;calcium ion binding" "PF00435;PF00569;PF09069;PF09068;PF00397" "Spectrin;1;ZZ;WW;EF-hand_2;2;EF-hand_3" "" "" "IPR015154;IPR002017;IPR001202;IPR018159;IPR011992;IPR000433;IPR015153" "Znf_ZZ;EF-hand_dom_typ1;WW_dom;Spectrin_repeat;EF-hand-dom_pair;Spectrin/alpha-actinin;EF-hand_dom_typ2"
"XLOC_000458" 16.9570263333133 -0.675553028916318 0.196691069747254 -3.43458922555252 0.000593452665302813 0.00398048899244099 "TCONS_00002411" "3043" "465188" "gnl|BL_ORD_ID|465188" "H3DHH3_TETNG" "1088" "2813" "0" "142" "2424" "21" "796" "1" "0" "533" "27" "782" "Uncharacterized protein;" "Tetraodon nigroviridis (Spotted green pufferfish) (ChelonodonTetraodon nigroviridis (Spotted green pufferfish) (Chelonodonnigroviridis)" "" "" "" "" "GO:0005509;GO:0008270" "IEA:InterPro;zinc ion binding;calcium ion binding" "PF00435;PF00569;PF09069;PF09068;PF00397" "Spectrin;1;ZZ;WW;EF-hand_2;2;EF-hand_3" "" "" "IPR015154;IPR002017;IPR001202;IPR018159;IPR011992;IPR000433;IPR015153" "Znf_ZZ;EF-hand_dom_typ1;WW_dom;Spectrin_repeat;EF-hand-dom_pair;Spectrin/alpha-actinin;EF-hand_dom_typ2"
"XLOC_000458" 16.9570263333133 -0.675553028916318 0.196691069747254 -3.43458922555252 0.000593452665302813 0.00398048899244099 "TCONS_00002412" "2949" "705636" "gnl|BL_ORD_ID|705636" "Q4RP45_TETNG" "569" "1464" "0" "142" "1398" "2" "420" "1" "0" "275" "12" "425" "Chromosome 1 SCAF15008" " whole genome shotgun sequence.;" "Tetraodon nigroviridis (Spotted green pufferfish) (ChelonodonTetraodon nigroviridis (Spotted green pufferfish) (Chelonodonnigroviridis)" "" "" "" "" "GO:0005509;GO:0008270" "IEA:InterPro;zinc ion binding;calcium ion binding" "PF00435;PF00569;PF09069;PF09068;PF00397" "Spectrin;1;ZZ;WW;EF-hand_2;2;EF-hand_3" "" "" "IPR015154;IPR002017;IPR001202;IPR018159;IPR011992;IPR000433;IPR015153"
"XLOC_000458" 16.9570263333133 -0.675553028916318 0.196691069747254 -3.43458922555252 0.000593452665302813 0.00398048899244099 "TCONS_00002413" "3035" "705636" "gnl|BL_ORD_ID|705636" "Q4RP45_TETNG" "1126" "2910" "0" "142" "2658" "2" "852" "1" "0" "569" "30" "860" "Chromosome 1 SCAF15008" " whole genome shotgun sequence.;" "Tetraodon nigroviridis (Spotted green pufferfish) (ChelonodonTetraodon nigroviridis (Spotted green pufferfish) (Chelonodonnigroviridis)" "" "" "" "" "GO:0005509;GO:0008270" "IEA:InterPro;zinc ion binding;calcium ion binding" "PF00435;PF00569;PF09069;PF09068;PF00397" "Spectrin;1;ZZ;WW;EF-hand_2;2;EF-hand_3" "" "" "IPR015154;IPR002017;IPR001202;IPR018159;IPR011992;IPR000433;IPR015153"
"XLOC_000458" 16.9570263333133 -0.675553028916318 0.196691069747254 -3.43458922555252 0.000593452665302813 0.00398048899244099 "TCONS_00002414" "3021" "705636" "gnl|BL_ORD_ID|705636" "Q4RP45_TETNG" "569" "1465" "0" "142" "1407" "2" "423" "1" "0" "275" "12" "428" "Chromosome 1 SCAF15008" " whole genome shotgun sequence.;" "Tetraodon nigroviridis (Spotted green pufferfish) (ChelonodonTetraodon nigroviridis (Spotted green pufferfish) (Chelonodonnigroviridis)" "" "" "" "" "GO:0005509;GO:0008270" "IEA:InterPro;zinc ion binding;calcium ion binding" "PF00435;PF00569;PF09069;PF09068;PF00397" "Spectrin;1;ZZ;WW;EF-hand_2;2;EF-hand_3" "" "" "IPR015154;IPR002017;IPR001202;IPR018159;IPR011992;IPR000433;IPR015153"
"XLOC_000458" 16.9570263333133 -0.675553028916318 0.196691069747254 -3.43458922555252 0.000593452665302813 0.00398048899244099 "TCONS_00002415" "3029" "465188" "gnl|BL_ORD_ID|465188" "H3DHH3_TETNG" "1115" "2883" "0" "142" "2658" "21" "873" "1" "0" "568" "32" "862" "Uncharacterized protein;" "Tetraodon nigroviridis (Spotted green pufferfish) (ChelonodonTetraodon nigroviridis (Spotted green pufferfish) (Chelonodonnigroviridis)" "" "" "" "" "GO:0005509;GO:0008270" "IEA:InterPro;zinc ion binding;calcium ion binding" "PF00435;PF00569;PF09069;PF09068;PF00397" "Spectrin;1;ZZ;WW;EF-hand_2;2;EF-hand_3" "" "" "IPR015154;IPR002017;IPR001202;IPR018159;IPR011992;IPR000433;IPR015153" "Znf_ZZ;EF-hand_dom_typ1;WW_dom;Spectrin_repeat;EF-hand-dom_pair;Spectrin/alpha-actinin;EF-hand_dom_typ2"
"XLOC_000458" 16.9570263333133 -0.675553028916318 0.196691069747254 -3.43458922555252 0.000593452665302813 0.00398048899244099 "TCONS_00002416" "2969" "705636" "gnl|BL_ORD_ID|705636" "Q4RP45_TETNG" "569" "1465" "0" "95" "1360" "2" "423" "2" "0" "275" "12" "428" "Chromosome 1 SCAF15008" " whole genome shotgun sequence.;" "Tetraodon nigroviridis (Spotted green pufferfish) (ChelonodonTetraodon nigroviridis (Spotted green pufferfish) (Chelonodonnigroviridis)" "" "" "" "" "GO:0005509;GO:0008270" "IEA:InterPro;zinc ion binding;calcium ion binding" "PF00435;PF00569;PF09069;PF09068;PF00397" "Spectrin;1;ZZ;WW;EF-hand_2;2;EF-hand_3" "" "" "IPR015154;IPR002017;IPR001202;IPR018159;IPR011992;IPR000433;IPR015153"
"XLOC_000458" 16.9570263333133 -0.675553028916318 0.196691069747254 -3.43458922555252 0.000593452665302813 0.00398048899244099 "TCONS_00002417" "2920" "705636" "gnl|BL_ORD_ID|705636" "Q4RP45_TETNG" "569" "1464" "0" "95" "1351" "2" "420" "2" "0" "275" "12" "425" "Chromosome 1 SCAF15008" " whole genome shotgun sequence.;" "Tetraodon nigroviridis (Spotted green pufferfish) (ChelonodonTetraodon nigroviridis (Spotted green pufferfish) (Chelonodonnigroviridis)" "" "" "" "" "GO:0005509;GO:0008270" "IEA:InterPro;zinc ion binding;calcium ion binding" "PF00435;PF00569;PF09069;PF09068;PF00397" "Spectrin;1;ZZ;WW;EF-hand_2;2;EF-hand_3" "" "" "IPR015154;IPR002017;IPR001202;IPR018159;IPR011992;IPR000433;IPR015153"
"XLOC_000458" 16.9570263333133 -0.675553028916318 0.196691069747254 -3.43458922555252 0.000593452665302813 0.00398048899244099 "TCONS_00002418" "3120" "354991" "gnl|BL_ORD_ID|354991" "H2L7L2_ORYLA" "534" "1374" "0" "1550" "2749" "444" "857" "2" "0" "285" "20" "417" "Uncharacterized protein;" "Oryzias latipes (Medaka fish) (Japanese ricefish)" "" "" "" "" "GO:0005509;GO:0008270" "IEA:InterPro;zinc ion binding;calcium ion binding" "PF00435;PF00569;PF09069;PF09068;PF00397" "Spectrin;1;ZZ;WW;EF-hand_2;2;EF-hand_3" "" "" "IPR015154;IPR002017;IPR001202;IPR018159;IPR011992;IPR000433;IPR015153" "Znf_ZZ;EF-hand_dom_typ1;WW_dom;Spectrin_repeat;EF-hand-dom_pair;Spectrin/alpha-actinin;EF-hand_dom_typ2"
"XLOC_000458" 16.9570263333133 -0.675553028916318 0.196691069747254 -3.43458922555252 0.000593452665302813 0.00398048899244099 "TCONS_00002419" "2992" "354991" "gnl|BL_ORD_ID|354991" "H2L7L2_ORYLA" "856" "2209" "0" "744" "2621" "225" "857" "3" "0" "444" "31" "645" "Uncharacterized protein;" "Oryzias latipes (Medaka fish) (Japanese ricefish)" "" "" "" "" "GO:0005509;GO:0008270" "IEA:InterPro;zinc ion binding;calcium ion binding" "PF00435;PF00569;PF09069;PF09068;PF00397" "Spectrin;1;ZZ;WW;EF-hand_2;2;EF-hand_3" "" "" "IPR015154;IPR002017;IPR001202;IPR018159;IPR011992;IPR000433;IPR015153" "Znf_ZZ;EF-hand_dom_typ1;WW_dom;Spectrin_repeat;EF-hand-dom_pair;Spectrin/alpha-actinin;EF-hand_dom_typ2"
"XLOC_000458" 16.9570263333133 -0.675553028916318 0.196691069747254 -3.43458922555252 0.000593452665302813 0.00398048899244099 "TCONS_00002420" "2978" "354991" "gnl|BL_ORD_ID|354991" "H2L7L2_ORYLA" "545" "1403" "0" "1363" "2607" "427" "857" "1" "0" "294" "22" "434" "Uncharacterized protein;" "Oryzias latipes (Medaka fish) (Japanese ricefish)" "" "" "" "" "GO:0005509;GO:0008270" "IEA:InterPro;zinc ion binding;calcium ion binding" "PF00435;PF00569;PF09069;PF09068;PF00397" "Spectrin;1;ZZ;WW;EF-hand_2;2;EF-hand_3" "" "" "IPR015154;IPR002017;IPR001202;IPR018159;IPR011992;IPR000433;IPR015153" "Znf_ZZ;EF-hand_dom_typ1;WW_dom;Spectrin_repeat;EF-hand-dom_pair;Spectrin/alpha-actinin;EF-hand_dom_typ2"
"XLOC_000458" 16.9570263333133 -0.675553028916318 0.196691069747254 -3.43458922555252 0.000593452665302813 0.00398048899244099 "TCONS_00002421" "3174" "354991" "gnl|BL_ORD_ID|354991" "H2L7L2_ORYLA" "555" "1428" "0" "1553" "2803" "427" "857" "2" "0" "296" "20" "434" "Uncharacterized protein;" "Oryzias latipes (Medaka fish) (Japanese ricefish)" "" "" "" "" "GO:0005509;GO:0008270" "IEA:InterPro;zinc ion binding;calcium ion binding" "PF00435;PF00569;PF09069;PF09068;PF00397" "Spectrin;1;ZZ;WW;EF-hand_2;2;EF-hand_3" "" "" "IPR015154;IPR002017;IPR001202;IPR018159;IPR011992;IPR000433;IPR015153" "Znf_ZZ;EF-hand_dom_typ1;WW_dom;Spectrin_repeat;EF-hand-dom_pair;Spectrin/alpha-actinin;EF-hand_dom_typ2"
"XLOC_000458" 16.9570263333133 -0.675553028916318 0.196691069747254 -3.43458922555252 0.000593452665302813 0.00398048899244099 "TCONS_00002422" "998" "465188" "gnl|BL_ORD_ID|465188" "H3DHH3_TETNG" "124" "311" "3.05708e-39" "190" "627" "727" "873" "1" "0" "84" "7" "150" "Uncharacterized protein;" "Tetraodon nigroviridis (Spotted green pufferfish) (ChelonodonTetraodon nigroviridis (Spotted green pufferfish) (Chelonodonnigroviridis)" "" "" "" "" "GO:0005509;GO:0008270" "IEA:InterPro;zinc ion binding;calcium ion binding" "PF00435;PF00569;PF09069;PF09068;PF00397" "Spectrin;1;ZZ;WW;EF-hand_2;2;EF-hand_3" "" "" "IPR015154;IPR002017;IPR001202;IPR018159;IPR011992;IPR000433;IPR015153" "Znf_ZZ;EF-hand_dom_typ1;WW_dom;Spectrin_repeat;EF-hand-dom_pair;Spectrin/alpha-actinin;EF-hand_dom_typ2"
"XLOC_000459" 598.123366501223 0.223582689991823 0.0743455090591109 3.0073462784962 0.00263539374313127 0.0135463024790003 "TCONS_00002423" "676" "93780" "gnl|BL_ORD_ID|93780" "C0H7B4_SALSA" "205" "520" "2.85075e-64" "207" "545" "74" "186" "3" "0" "112" "0" "113" "60S ribosomal protein L36a;" "Salmo salar (Atlantic salmon)" "GO:0005840" "IEA:UniProtKB-KW;ribosome" "GO:0006412" "IEA:InterPro;translation" "GO:0003735" "IEA:InterPro;structural constituent of ribosome" "PF00935" "Ribosomal_L44;1" "" "" "IPR000552;IPR011332" "Ribosomal_zn-bd;Ribosomal_L44e"
"XLOC_000460" 75.4607132719646 0.375771646714925 0.0805849757027189 4.66304845832753 3.11559351957989e-06 4.48135931933849e-05 "TCONS_00002424" "3224" "618809" "gnl|BL_ORD_ID|618809" "M4A5A9_XIPMA" "82" "202" "2.37416e-16" "110" "280" "1" "57" "2" "0" "39" "0" "57" "Uncharacterized protein;" "Xiphophorus maculatus (Southern platyfish) (Platypoecilus maculatus)" "" "" "" "" "" "" "PF09446" "1;VMA21" "" "" "IPR019013" "VMA21-like_domain"
"XLOC_000460" 75.4607132719646 0.375771646714925 0.0805849757027189 4.66304845832753 3.11559351957989e-06 4.48135931933849e-05 "TCONS_00002425" "3522" "271820" "gnl|BL_ORD_ID|271820" "G1N7L6_MELGA" "97" "239" "2.69369e-21" "109" "423" "1" "102" "1" "0" "70" "5" "106" "Uncharacterized protein;" "Meleagris gallopavo (Common turkey)" "GO:0030127;GO:0005764;GO:0005789" "COPII vesicle coat;endoplasmic reticulum membrane;lysosome;IEA:Ensembl" "GO:0070072" "vacuolar proton-transporting V-type ATPase complex assembly;IEA:Ensembl" "" "" "PF09446" "1;VMA21" "mgp:100547176" "-" "IPR019013" "VMA21-like_domain"
"XLOC_000461" 15.0227130624547 -0.620827059794331 0.186647735773733 -3.32619657678002 0.000880398148887401 0.0055021300153117 "TCONS_00002426" "2120" "112098" "gnl|BL_ORD_ID|112098" "C6EVT2_HAPBU" "825" "2130" "0" "754" "2037" "1" "428" "1" "0" "387" "0" "428" "Clock-2a protein;" "Haplochromis burtoni (Burton's mouthbrooder)" "GO:0005634;GO:0005667;GO:0005737" "IEA:UniProtKB-KW;IEA:InterPro;transcription factor complex;nucleus;cytoplasm" "GO:0006351" "IEA:UniProtKB-KW;transcription" " DNA-templated" "GO:0003677;GO:0004871;GO:0003700" "IEA:InterPro;IEA:UniProtKB-KW;DNA binding;sequence-specific DNA binding transcription factor activity;signal transducer activity" "PF00989;PF00010" "HLH;1;PAS" "" "" "IPR001610;IPR013767;IPR000014;IPR001067;IPR011598"
"XLOC_000474" 39.3101956468364 -1.69449882733744 0.191857731288875 -8.8320591302421 1.02766091140957e-18 2.01784804818913e-16 "TCONS_00002524" "1295" "447609" "gnl|BL_ORD_ID|447609" "H3BXQ0_TETNG" "59" "140" "1.34809e-08" "1188" "1280" "111" "142" "-1" "0" "27" "1" "32" "Uncharacterized protein;" "Tetraodon nigroviridis (Spotted green pufferfish) (ChelonodonTetraodon nigroviridis (Spotted green pufferfish) (Chelonodonnigroviridis)" "GO:0019898;GO:0005737" "IEA:InterPro;extrinsic component of membrane;cytoplasm" "" "" "" "" "PF00769" "1;ERM" "" "" "IPR011259;IPR008954" "Moesin_tail;ERM_C_dom"
"XLOC_000475" 218.095404138723 0.248291573564005 0.056081352792797 4.42734636736322 9.53994751999749e-06 0.00011831328569454 "TCONS_00002525" "2138" "355646" "gnl|BL_ORD_ID|355646" "H2L9H1_ORYLA" "731" "1887" "0" "111" "1838" "1" "552" "3" "0" "360" "26" "577" "Uncharacterized protein;" "Oryzias latipes (Medaka fish) (Japanese ricefish)" "" "" "" "" "" "" "PF04031" "1;Las1" "" "" "IPR007174" "Las1"
"XLOC_000475" 218.095404138723 0.248291573564005 0.056081352792797 4.42734636736322 9.53994751999749e-06 0.00011831328569454 "TCONS_00002526" "2391" "355646" "gnl|BL_ORD_ID|355646" "H2L9H1_ORYLA" "414" "1062" "9.8688e-133" "973" "2091" "198" "552" "1" "0" "208" "24" "376" "Uncharacterized protein;" "Oryzias latipes (Medaka fish) (Japanese ricefish)" "" "" "" "" "" "" "PF04031" "1;Las1" "" "" "IPR007174" "Las1"
"XLOC_000475" 218.095404138723 0.248291573564005 0.056081352792797 4.42734636736322 9.53994751999749e-06 0.00011831328569454 "TCONS_00002527" "2094" "355646" "gnl|BL_ORD_ID|355646" "H2L9H1_ORYLA" "732" "1888" "0" "73" "1794" "1" "552" "1" "0" "360" "28" "577" "Uncharacterized protein;" "Oryzias latipes (Medaka fish) (Japanese ricefish)" "" "" "" "" "" "" "PF04031" "1;Las1" "" "" "IPR007174" "Las1"
"XLOC_000475" 218.095404138723 0.248291573564005 0.056081352792797 4.42734636736322 9.53994751999749e-06 0.00011831328569454 "TCONS_00002528" "2165" "355646" "gnl|BL_ORD_ID|355646" "H2L9H1_ORYLA" "731" "1887" "0" "144" "1865" "1" "552" "3" "0" "360" "28" "577" "Uncharacterized protein;" "Oryzias latipes (Medaka fish) (Japanese ricefish)" "" "" "" "" "" "" "PF04031" "1;Las1" "" "" "IPR007174" "Las1"
"XLOC_000475" 218.095404138723 0.248291573564005 0.056081352792797 4.42734636736322 9.53994751999749e-06 0.00011831328569454 "TCONS_00002529" "2170" "355646" "gnl|BL_ORD_ID|355646" "H2L9H1_ORYLA" "732" "1889" "0" "143" "1870" "1" "552" "2" "0" "360" "26" "577" "Uncharacterized protein;" "Oryzias latipes (Medaka fish) (Japanese ricefish)" "" "" "" "" "" "" "PF04031" "1;Las1" "" "" "IPR007174" "Las1"
"XLOC_000475" 218.095404138723 0.248291573564005 0.056081352792797 4.42734636736322 9.53994751999749e-06 0.00011831328569454 "TCONS_00002530" "2133" "355646" "gnl|BL_ORD_ID|355646" "H2L9H1_ORYLA" "418" "1072" "0" "694" "1833" "194" "552" "1" "0" "210" "23" "381" "Uncharacterized protein;" "Oryzias latipes (Medaka fish) (Japanese ricefish)" "" "" "" "" "" "" "PF04031" "1;Las1" "" "" "IPR007174" "Las1"
"XLOC_000475" 218.095404138723 0.248291573564005 0.056081352792797 4.42734636736322 9.53994751999749e-06 0.00011831328569454 "TCONS_00002531" "2128" "355646" "gnl|BL_ORD_ID|355646" "H2L9H1_ORYLA" "706" "1821" "0" "105" "1715" "1" "517" "3" "0" "344" "26" "540" "Uncharacterized protein;" "Oryzias latipes (Medaka fish) (Japanese ricefish)" "" "" "" "" "" "" "PF04031" "1;Las1" "" "" "IPR007174" "Las1"
"XLOC_000475" 218.095404138723 0.248291573564005 0.056081352792797 4.42734636736322 9.53994751999749e-06 0.00011831328569454 "TCONS_00002532" "2543" "355646" "gnl|BL_ORD_ID|355646" "H2L9H1_ORYLA" "414" "1062" "3.68979e-132" "1125" "2243" "198" "552" "3" "0" "208" "24" "376" "Uncharacterized protein;" "Oryzias latipes (Medaka fish) (Japanese ricefish)" "" "" "" "" "" "" "PF04031" "1;Las1" "" "" "IPR007174" "Las1"
"XLOC_000475" 218.095404138723 0.248291573564005 0.056081352792797 4.42734636736322 9.53994751999749e-06 0.00011831328569454 "TCONS_00002533" "2537" "355646" "gnl|BL_ORD_ID|355646" "H2L9H1_ORYLA" "413" "1061" "6.56025e-132" "1125" "2237" "198" "552" "3" "0" "208" "26" "376" "Uncharacterized protein;" "Oryzias latipes (Medaka fish) (Japanese ricefish)" "" "" "" "" "" "" "PF04031" "1;Las1" "" "" "IPR007174" "Las1"
"XLOC_000475" 218.095404138723 0.248291573564005 0.056081352792797 4.42734636736322 9.53994751999749e-06 0.00011831328569454 "TCONS_00002534" "2148" "355646" "gnl|BL_ORD_ID|355646" "H2L9H1_ORYLA" "633" "1631" "0" "105" "1586" "1" "474" "3" "0" "312" "26" "497" "Uncharacterized protein;" "Oryzias latipes (Medaka fish) (Japanese ricefish)" "" "" "" "" "" "" "PF04031" "1;Las1" "" "" "IPR007174" "Las1"
"XLOC_000475" 218.095404138723 0.248291573564005 0.056081352792797 4.42734636736322 9.53994751999749e-06 0.00011831328569454 "TCONS_00002535" "2134" "628966" "gnl|BL_ORD_ID|628966" "M4AZC2_XIPMA" "382" "979" "0" "764" "1834" "214" "551" "2" "0" "200" "21" "358" "Uncharacterized protein;" "Xiphophorus maculatus (Southern platyfish) (Platypoecilus maculatus)" "" "" "" "" "" "" "PF04031" "1;Las1" "" "" "IPR007174" "Las1"
"XLOC_000475" 218.095404138723 0.248291573564005 0.056081352792797 4.42734636736322 9.53994751999749e-06 0.00011831328569454 "TCONS_00002536" "2134" "355646" "gnl|BL_ORD_ID|355646" "H2L9H1_ORYLA" "707" "1823" "0" "105" "1721" "1" "517" "3" "0" "344" "24" "540" "Uncharacterized protein;" "Oryzias latipes (Medaka fish) (Japanese ricefish)" "" "" "" "" "" "" "PF04031" "1;Las1" "" "" "IPR007174" "Las1"
"XLOC_000475" 218.095404138723 0.248291573564005 0.056081352792797 4.42734636736322 9.53994751999749e-06 0.00011831328569454 "TCONS_00002537" "2154" "355646" "gnl|BL_ORD_ID|355646" "H2L9H1_ORYLA" "633" "1632" "0" "105" "1592" "1" "474" "3" "0" "312" "24" "497" "Uncharacterized protein;" "Oryzias latipes (Medaka fish) (Japanese ricefish)" "" "" "" "" "" "" "PF04031" "1;Las1" "" "" "IPR007174" "Las1"
"XLOC_000475" 218.095404138723 0.248291573564005 0.056081352792797 4.42734636736322 9.53994751999749e-06 0.00011831328569454 "TCONS_00002538" "2127" "7120" "gnl|BL_ORD_ID|7120" "A2CF03_DANRE" "393" "1007" "0" "658" "1827" "198" "580" "1" "0" "203" "17" "395" "Uncharacterized protein;" "Danio rerio (Zebrafish) (Brachydanio rerio)" "" "" "" "" "" "" "PF04031" "1;Las1" "dre:561321" "-" "IPR007174" "Las1"
"XLOC_000475" 218.095404138723 0.248291573564005 0.056081352792797 4.42734636736322 9.53994751999749e-06 0.00011831328569454 "TCONS_00002539" "2270" "355646" "gnl|BL_ORD_ID|355646" "H2L9H1_ORYLA" "730" "1883" "0" "249" "1970" "1" "552" "3" "0" "360" "28" "577" "Uncharacterized protein;" "Oryzias latipes (Medaka fish) (Japanese ricefish)" "" "" "" "" "" "" "PF04031" "1;Las1" "" "" "IPR007174" "Las1"
"XLOC_000475" 218.095404138723 0.248291573564005 0.056081352792797 4.42734636736322 9.53994751999749e-06 0.00011831328569454 "TCONS_00002540" "2184" "355646" "gnl|BL_ORD_ID|355646" "H2L9H1_ORYLA" "731" "1886" "0" "157" "1884" "1" "552" "1" "0" "360" "26" "577" "Uncharacterized protein;" "Oryzias latipes (Medaka fish) (Japanese ricefish)" "" "" "" "" "" "" "PF04031" "1;Las1" "" "" "IPR007174" "Las1"
"XLOC_000475" 218.095404138723 0.248291573564005 0.056081352792797 4.42734636736322 9.53994751999749e-06 0.00011831328569454 "TCONS_00002541" "2206" "355646" "gnl|BL_ORD_ID|355646" "H2L9H1_ORYLA" "731" "1886" "0" "179" "1906" "1" "552" "2" "0" "360" "26" "577" "Uncharacterized protein;" "Oryzias latipes (Medaka fish) (Japanese ricefish)" "" "" "" "" "" "" "PF04031" "1;Las1" "" "" "IPR007174" "Las1"
"XLOC_000475" 218.095404138723 0.248291573564005 0.056081352792797 4.42734636736322 9.53994751999749e-06 0.00011831328569454 "TCONS_00002542" "2498" "355646" "gnl|BL_ORD_ID|355646" "H2L9H1_ORYLA" "414" "1062" "2.49891e-132" "1080" "2198" "198" "552" "3" "0" "208" "24" "376" "Uncharacterized protein;" "Oryzias latipes (Medaka fish) (Japanese ricefish)" "" "" "" "" "" "" "PF04031" "1;Las1" "" "" "IPR007174" "Las1"
"XLOC_000475" 218.095404138723 0.248291573564005 0.056081352792797 4.42734636736322 9.53994751999749e-06 0.00011831328569454 "TCONS_00002543" "2087" "355646" "gnl|BL_ORD_ID|355646" "H2L9H1_ORYLA" "732" "1888" "0" "60" "1787" "1" "552" "3" "0" "360" "26" "577" "Uncharacterized protein;" "Oryzias latipes (Medaka fish) (Japanese ricefish)" "" "" "" "" "" "" "PF04031" "1;Las1" "" "" "IPR007174" "Las1"
"XLOC_000475" 218.095404138723 0.248291573564005 0.056081352792797 4.42734636736322 9.53994751999749e-06 0.00011831328569454 "TCONS_00002544" "2595" "355646" "gnl|BL_ORD_ID|355646" "H2L9H1_ORYLA" "414" "1062" "5.85053e-132" "1177" "2295" "198" "552" "1" "0" "208" "24" "376" "Uncharacterized protein;" "Oryzias latipes (Medaka fish) (Japanese ricefish)" "" "" "" "" "" "" "PF04031" "1;Las1" "" "" "IPR007174" "Las1"
"XLOC_000475" 218.095404138723 0.248291573564005 0.056081352792797 4.42734636736322 9.53994751999749e-06 0.00011831328569454 "TCONS_00002545" "2178" "355646" "gnl|BL_ORD_ID|355646" "H2L9H1_ORYLA" "730" "1883" "0" "157" "1878" "1" "552" "1" "0" "360" "28" "577" "Uncharacterized protein;" "Oryzias latipes (Medaka fish) (Japanese ricefish)" "" "" "" "" "" "" "PF04031" "1;Las1" "" "" "IPR007174" "Las1"
"XLOC_000475" 218.095404138723 0.248291573564005 0.056081352792797 4.42734636736322 9.53994751999749e-06 0.00011831328569454 "TCONS_00002546" "2183" "355646" "gnl|BL_ORD_ID|355646" "H2L9H1_ORYLA" "731" "1886" "0" "156" "1883" "1" "552" "3" "0" "360" "26" "577" "Uncharacterized protein;" "Oryzias latipes (Medaka fish) (Japanese ricefish)" "" "" "" "" "" "" "PF04031" "1;Las1" "" "" "IPR007174" "Las1"
"XLOC_000475" 218.095404138723 0.248291573564005 0.056081352792797 4.42734636736322 9.53994751999749e-06 0.00011831328569454 "TCONS_00002547" "2165" "355646" "gnl|BL_ORD_ID|355646" "H2L9H1_ORYLA" "620" "1597" "0" "152" "1630" "1" "471" "2" "0" "308" "24" "494" "Uncharacterized protein;" "Oryzias latipes (Medaka fish) (Japanese ricefish)" "" "" "" "" "" "" "PF04031" "1;Las1" "" "" "IPR007174" "Las1"
"XLOC_000475" 218.095404138723 0.248291573564005 0.056081352792797 4.42734636736322 9.53994751999749e-06 0.00011831328569454 "TCONS_00002548" "2010" "355646" "gnl|BL_ORD_ID|355646" "H2L9H1_ORYLA" "645" "1662" "0" "109" "1710" "1" "552" "1" "0" "332" "68" "577" "Uncharacterized protein;" "Oryzias latipes (Medaka fish) (Japanese ricefish)" "" "" "" "" "" "" "PF04031" "1;Las1" "" "" "IPR007174" "Las1"
"XLOC_000475" 218.095404138723 0.248291573564005 0.056081352792797 4.42734636736322 9.53994751999749e-06 0.00011831328569454 "TCONS_00002549" "2087" "355646" "gnl|BL_ORD_ID|355646" "H2L9H1_ORYLA" "733" "1891" "0" "60" "1787" "1" "552" "3" "0" "360" "26" "577" "Uncharacterized protein;" "Oryzias latipes (Medaka fish) (Japanese ricefish)" "" "" "" "" "" "" "PF04031" "1;Las1" "" "" "IPR007174" "Las1"
"XLOC_000479" 29.497082944279 0.391730727454209 0.141941528244587 2.75980350711171 0.00578361362604866 0.0255505475970354 "TCONS_00002555" "3765" "207053" "gnl|BL_ORD_ID|207053" "F1QN08_DANRE" "919" "2373" "0" "210" "1769" "1" "521" "3" "0" "454" "9" "525" "Uncharacterized protein;" "Danio rerio (Zebrafish) (Brachydanio rerio)" "" "" "GO:0032319" "IEA:GOC;regulation of Rho GTPase activity" "GO:0005089" "IEA:InterPro;Rho guanyl-nucleotide exchange factor activity" "PF00621" "1;RhoGEF" "" "" "IPR001452;IPR011993;IPR000219;IPR001849" "Pleckstrin_homology;DH-domain;SH3_domain;PH_like_dom"
"XLOC_000479" 29.497082944279 0.391730727454209 0.141941528244587 2.75980350711171 0.00578361362604866 0.0255505475970354 "TCONS_00002556" "3833" "190112" "gnl|BL_ORD_ID|190112" "E9QHS5_DANRE" "970" "2505" "0" "188" "1837" "4" "549" "2" "0" "474" "8" "552" "Uncharacterized protein;" "Danio rerio (Zebrafish) (Brachydanio rerio)" "" "" "GO:0032319" "IEA:GOC;regulation of Rho GTPase activity" "GO:0005089" "IEA:InterPro;Rho guanyl-nucleotide exchange factor activity" "PF00621" "1;RhoGEF" "dre:559868" "-" "IPR001452;IPR011993;IPR000219;IPR001849" "Pleckstrin_homology;DH-domain;SH3_domain;PH_like_dom"
"XLOC_000479" 29.497082944279 0.391730727454209 0.141941528244587 2.75980350711171 0.00578361362604866 0.0255505475970354 "TCONS_00002557" "2680" "190112" "gnl|BL_ORD_ID|190112" "E9QHS5_DANRE" "318" "814" "1.57577e-95" "73" "684" "345" "549" "1" "0" "165" "1" "205" "Uncharacterized protein;" "Danio rerio (Zebrafish) (Brachydanio rerio)" "" "" "GO:0032319" "IEA:GOC;regulation of Rho GTPase activity" "GO:0005089" "IEA:InterPro;Rho guanyl-nucleotide exchange factor activity" "PF00621" "1;RhoGEF" "dre:559868" "-" "IPR001452;IPR011993;IPR000219;IPR001849" "Pleckstrin_homology;DH-domain;SH3_domain;PH_like_dom"
"XLOC_000479" 29.497082944279 0.391730727454209 0.141941528244587 2.75980350711171 0.00578361362604866 0.0255505475970354 "TCONS_00002558" "2613" "204298" "gnl|BL_ORD_ID|204298" "F1QEK6_DANRE" "282" "721" "2.094e-86" "13" "465" "18" "168" "1" "0" "132" "0" "151" "Uncharacterized protein;" "Danio rerio (Zebrafish) (Brachydanio rerio)" "" "" "" "" "" "" "PF00169" "1;PH" "" "" "IPR011993;IPR001849" "Pleckstrin_homology;PH_like_dom"
"XLOC_000480" 302.820120564274 0.279424036828556 0.0673579444182097 4.14834566645439 3.34886491365003e-05 0.000349507246463905 "TCONS_00002559" "5359" "21001" "gnl|BL_ORD_ID|21001" "A5WUY4_DANRE" "1751" "4535" "0" "129" "3017" "1" "989" "3" "0" "898" "28" "990" "Uncharacterized protein;" "Danio rerio (Zebrafish) (Brachydanio rerio)" "GO:0005634" "IEA:UniProtKB-KW;nucleus" "GO:0008152;GO:0043044" "IEA:GOC;IEA:InterPro;ATP-dependent chromatin remodeling;metabolic process" "GO:0003677;GO:0005524;GO:0003682;GO:0004386" "IEA:InterPro;chromatin binding;helicase activity;DNA binding;ATP binding" "PF00271;PF09111;PF09110;PF00176;PF13892" "SNF2_N;1;HAND;DBINO;SLIDE;Helicase_C" "dre:559803" "-" "IPR015194;IPR027417;IPR020838;IPR017884;IPR000330;IPR001005;IPR015195;IPR009057;IPR014001;IPR001650" "SANT/Myb;SANT_dom;DBINO;Helicase_C;P-loop_NTPase;Helicase_ATP-bd;ISWI_HAND-dom;SNF2_N;SLIDE;Homeodomain-like"
"XLOC_000480" 302.820120564274 0.279424036828556 0.0673579444182097 4.14834566645439 3.34886491365003e-05 0.000349507246463905 "TCONS_00002560" "1160" "21001" "gnl|BL_ORD_ID|21001" "A5WUY4_DANRE" "613" "1580" "0" "113" "1159" "1" "353" "2" "0" "321" "6" "354" "Uncharacterized protein;" "Danio rerio (Zebrafish) (Brachydanio rerio)" "GO:0005634" "IEA:UniProtKB-KW;nucleus" "GO:0008152;GO:0043044" "IEA:GOC;IEA:InterPro;ATP-dependent chromatin remodeling;metabolic process" "GO:0003677;GO:0005524;GO:0003682;GO:0004386" "IEA:InterPro;chromatin binding;helicase activity;DNA binding;ATP binding" "PF00271;PF09111;PF09110;PF00176;PF13892" "SNF2_N;1;HAND;DBINO;SLIDE;Helicase_C" "dre:559803" "-" "IPR015194;IPR027417;IPR020838;IPR017884;IPR000330;IPR001005;IPR015195;IPR009057;IPR014001;IPR001650" "SANT/Myb;SANT_dom;DBINO;Helicase_C;P-loop_NTPase;Helicase_ATP-bd;ISWI_HAND-dom;SNF2_N;SLIDE;Homeodomain-like"
"XLOC_000480" 302.820120564274 0.279424036828556 0.0673579444182097 4.14834566645439 3.34886491365003e-05 0.000349507246463905 "TCONS_00002561" "1149" "21001" "gnl|BL_ORD_ID|21001" "A5WUY4_DANRE" "606" "1562" "0" "110" "1147" "1" "350" "2" "0" "318" "6" "351" "Uncharacterized protein;" "Danio rerio (Zebrafish) (Brachydanio rerio)" "GO:0005634" "IEA:UniProtKB-KW;nucleus" "GO:0008152;GO:0043044" "IEA:GOC;IEA:InterPro;ATP-dependent chromatin remodeling;metabolic process" "GO:0003677;GO:0005524;GO:0003682;GO:0004386" "IEA:InterPro;chromatin binding;helicase activity;DNA binding;ATP binding" "PF00271;PF09111;PF09110;PF00176;PF13892" "SNF2_N;1;HAND;DBINO;SLIDE;Helicase_C" "dre:559803" "-" "IPR015194;IPR027417;IPR020838;IPR017884;IPR000330;IPR001005;IPR015195;IPR009057;IPR014001;IPR001650" "SANT/Myb;SANT_dom;DBINO;Helicase_C;P-loop_NTPase;Helicase_ATP-bd;ISWI_HAND-dom;SNF2_N;SLIDE;Homeodomain-like"
"XLOC_000480" 302.820120564274 0.279424036828556 0.0673579444182097 4.14834566645439 3.34886491365003e-05 0.000349507246463905 "TCONS_00002562" "1149" "21001" "gnl|BL_ORD_ID|21001" "A5WUY4_DANRE" "606" "1562" "0" "110" "1147" "1" "350" "2" "0" "318" "6" "351" "Uncharacterized protein;" "Danio rerio (Zebrafish) (Brachydanio rerio)" "GO:0005634" "IEA:UniProtKB-KW;nucleus" "GO:0008152;GO:0043044" "IEA:GOC;IEA:InterPro;ATP-dependent chromatin remodeling;metabolic process" "GO:0003677;GO:0005524;GO:0003682;GO:0004386" "IEA:InterPro;chromatin binding;helicase activity;DNA binding;ATP binding" "PF00271;PF09111;PF09110;PF00176;PF13892" "SNF2_N;1;HAND;DBINO;SLIDE;Helicase_C" "dre:559803" "-" "IPR015194;IPR027417;IPR020838;IPR017884;IPR000330;IPR001005;IPR015195;IPR009057;IPR014001;IPR001650" "SANT/Myb;SANT_dom;DBINO;Helicase_C;P-loop_NTPase;Helicase_ATP-bd;ISWI_HAND-dom;SNF2_N;SLIDE;Homeodomain-like"
"XLOC_000480" 302.820120564274 0.279424036828556 0.0673579444182097 4.14834566645439 3.34886491365003e-05 0.000349507246463905 "TCONS_00002563" "3651" "21001" "gnl|BL_ORD_ID|21001" "A5WUY4_DANRE" "1751" "4534" "0" "110" "2974" "1" "980" "2" "0" "895" "27" "981" "Uncharacterized protein;" "Danio rerio (Zebrafish) (Brachydanio rerio)" "GO:0005634" "IEA:UniProtKB-KW;nucleus" "GO:0008152;GO:0043044" "IEA:GOC;IEA:InterPro;ATP-dependent chromatin remodeling;metabolic process" "GO:0003677;GO:0005524;GO:0003682;GO:0004386" "IEA:InterPro;chromatin binding;helicase activity;DNA binding;ATP binding" "PF00271;PF09111;PF09110;PF00176;PF13892" "SNF2_N;1;HAND;DBINO;SLIDE;Helicase_C" "dre:559803" "-" "IPR015194;IPR027417;IPR020838;IPR017884;IPR000330;IPR001005;IPR015195;IPR009057;IPR014001;IPR001650" "SANT/Myb;SANT_dom;DBINO;Helicase_C;P-loop_NTPase;Helicase_ATP-bd;ISWI_HAND-dom;SNF2_N;SLIDE;Homeodomain-like"
"XLOC_000480" 302.820120564274 0.279424036828556 0.0673579444182097 4.14834566645439 3.34886491365003e-05 0.000349507246463905 "TCONS_00002564" "3706" "21001" "gnl|BL_ORD_ID|21001" "A5WUY4_DANRE" "1753" "4538" "0" "110" "2998" "1" "989" "2" "0" "898" "28" "990" "Uncharacterized protein;" "Danio rerio (Zebrafish) (Brachydanio rerio)" "GO:0005634" "IEA:UniProtKB-KW;nucleus" "GO:0008152;GO:0043044" "IEA:GOC;IEA:InterPro;ATP-dependent chromatin remodeling;metabolic process" "GO:0003677;GO:0005524;GO:0003682;GO:0004386" "IEA:InterPro;chromatin binding;helicase activity;DNA binding;ATP binding" "PF00271;PF09111;PF09110;PF00176;PF13892" "SNF2_N;1;HAND;DBINO;SLIDE;Helicase_C" "dre:559803" "-" "IPR015194;IPR027417;IPR020838;IPR017884;IPR000330;IPR001005;IPR015195;IPR009057;IPR014001;IPR001650" "SANT/Myb;SANT_dom;DBINO;Helicase_C;P-loop_NTPase;Helicase_ATP-bd;ISWI_HAND-dom;SNF2_N;SLIDE;Homeodomain-like"
"XLOC_000480" 302.820120564274 0.279424036828556 0.0673579444182097 4.14834566645439 3.34886491365003e-05 0.000349507246463905 "TCONS_00002565" "4498" "21001" "gnl|BL_ORD_ID|21001" "A5WUY4_DANRE" "1751" "4535" "0" "110" "2998" "1" "989" "2" "0" "898" "28" "990" "Uncharacterized protein;" "Danio rerio (Zebrafish) (Brachydanio rerio)" "GO:0005634" "IEA:UniProtKB-KW;nucleus" "GO:0008152;GO:0043044" "IEA:GOC;IEA:InterPro;ATP-dependent chromatin remodeling;metabolic process" "GO:0003677;GO:0005524;GO:0003682;GO:0004386" "IEA:InterPro;chromatin binding;helicase activity;DNA binding;ATP binding" "PF00271;PF09111;PF09110;PF00176;PF13892" "SNF2_N;1;HAND;DBINO;SLIDE;Helicase_C" "dre:559803" "-" "IPR015194;IPR027417;IPR020838;IPR017884;IPR000330;IPR001005;IPR015195;IPR009057;IPR014001;IPR001650" "SANT/Myb;SANT_dom;DBINO;Helicase_C;P-loop_NTPase;Helicase_ATP-bd;ISWI_HAND-dom;SNF2_N;SLIDE;Homeodomain-like"
"XLOC_000480" 302.820120564274 0.279424036828556 0.0673579444182097 4.14834566645439 3.34886491365003e-05 0.000349507246463905 "TCONS_00002566" "4499" "21001" "gnl|BL_ORD_ID|21001" "A5WUY4_DANRE" "1438" "3720" "0" "110" "2512" "1" "826" "2" "0" "747" "27" "827" "Uncharacterized protein;" "Danio rerio (Zebrafish) (Brachydanio rerio)" "GO:0005634" "IEA:UniProtKB-KW;nucleus" "GO:0008152;GO:0043044" "IEA:GOC;IEA:InterPro;ATP-dependent chromatin remodeling;metabolic process" "GO:0003677;GO:0005524;GO:0003682;GO:0004386" "IEA:InterPro;chromatin binding;helicase activity;DNA binding;ATP binding" "PF00271;PF09111;PF09110;PF00176;PF13892" "SNF2_N;1;HAND;DBINO;SLIDE;Helicase_C" "dre:559803" "-" "IPR015194;IPR027417;IPR020838;IPR017884;IPR000330;IPR001005;IPR015195;IPR009057;IPR014001;IPR001650" "SANT/Myb;SANT_dom;DBINO;Helicase_C;P-loop_NTPase;Helicase_ATP-bd;ISWI_HAND-dom;SNF2_N;SLIDE;Homeodomain-like"
"XLOC_000480" 302.820120564274 0.279424036828556 0.0673579444182097 4.14834566645439 3.34886491365003e-05 0.000349507246463905 "TCONS_00002567" "3653" "21001" "gnl|BL_ORD_ID|21001" "A5WUY4_DANRE" "1782" "4613" "0" "110" "3121" "1" "1028" "2" "0" "936" "28" "1030" "Uncharacterized protein;" "Danio rerio (Zebrafish) (Brachydanio rerio)" "GO:0005634" "IEA:UniProtKB-KW;nucleus" "GO:0008152;GO:0043044" "IEA:GOC;IEA:InterPro;ATP-dependent chromatin remodeling;metabolic process" "GO:0003677;GO:0005524;GO:0003682;GO:0004386" "IEA:InterPro;chromatin binding;helicase activity;DNA binding;ATP binding" "PF00271;PF09111;PF09110;PF00176;PF13892" "SNF2_N;1;HAND;DBINO;SLIDE;Helicase_C" "dre:559803" "-" "IPR015194;IPR027417;IPR020838;IPR017884;IPR000330;IPR001005;IPR015195;IPR009057;IPR014001;IPR001650" "SANT/Myb;SANT_dom;DBINO;Helicase_C;P-loop_NTPase;Helicase_ATP-bd;ISWI_HAND-dom;SNF2_N;SLIDE;Homeodomain-like"
"XLOC_000480" 302.820120564274 0.279424036828556 0.0673579444182097 4.14834566645439 3.34886491365003e-05 0.000349507246463905 "TCONS_00002568" "3708" "21001" "gnl|BL_ORD_ID|21001" "A5WUY4_DANRE" "1443" "3735" "0" "110" "2473" "1" "813" "2" "0" "734" "27" "814" "Uncharacterized protein;" "Danio rerio (Zebrafish) (Brachydanio rerio)" "GO:0005634" "IEA:UniProtKB-KW;nucleus" "GO:0008152;GO:0043044" "IEA:GOC;IEA:InterPro;ATP-dependent chromatin remodeling;metabolic process" "GO:0003677;GO:0005524;GO:0003682;GO:0004386" "IEA:InterPro;chromatin binding;helicase activity;DNA binding;ATP binding" "PF00271;PF09111;PF09110;PF00176;PF13892" "SNF2_N;1;HAND;DBINO;SLIDE;Helicase_C" "dre:559803" "-" "IPR015194;IPR027417;IPR020838;IPR017884;IPR000330;IPR001005;IPR015195;IPR009057;IPR014001;IPR001650" "SANT/Myb;SANT_dom;DBINO;Helicase_C;P-loop_NTPase;Helicase_ATP-bd;ISWI_HAND-dom;SNF2_N;SLIDE;Homeodomain-like"
"XLOC_000480" 302.820120564274 0.279424036828556 0.0673579444182097 4.14834566645439 3.34886491365003e-05 0.000349507246463905 "TCONS_00002569" "3651" "21001" "gnl|BL_ORD_ID|21001" "A5WUY4_DANRE" "1389" "3594" "0" "110" "2401" "1" "789" "2" "0" "709" "27" "790" "Uncharacterized protein;" "Danio rerio (Zebrafish) (Brachydanio rerio)" "GO:0005634" "IEA:UniProtKB-KW;nucleus" "GO:0008152;GO:0043044" "IEA:GOC;IEA:InterPro;ATP-dependent chromatin remodeling;metabolic process" "GO:0003677;GO:0005524;GO:0003682;GO:0004386" "IEA:InterPro;chromatin binding;helicase activity;DNA binding;ATP binding" "PF00271;PF09111;PF09110;PF00176;PF13892" "SNF2_N;1;HAND;DBINO;SLIDE;Helicase_C" "dre:559803" "-" "IPR015194;IPR027417;IPR020838;IPR017884;IPR000330;IPR001005;IPR015195;IPR009057;IPR014001;IPR001650" "SANT/Myb;SANT_dom;DBINO;Helicase_C;P-loop_NTPase;Helicase_ATP-bd;ISWI_HAND-dom;SNF2_N;SLIDE;Homeodomain-like"
"XLOC_000480" 302.820120564274 0.279424036828556 0.0673579444182097 4.14834566645439 3.34886491365003e-05 0.000349507246463905 "TCONS_00002570" "3651" "21001" "gnl|BL_ORD_ID|21001" "A5WUY4_DANRE" "962" "2486" "0" "1461" "3119" "455" "1028" "3" "0" "515" "21" "574" "Uncharacterized protein;" "Danio rerio (Zebrafish) (Brachydanio rerio)" "GO:0005634" "IEA:UniProtKB-KW;nucleus" "GO:0008152;GO:0043044" "IEA:GOC;IEA:InterPro;ATP-dependent chromatin remodeling;metabolic process" "GO:0003677;GO:0005524;GO:0003682;GO:0004386" "IEA:InterPro;chromatin binding;helicase activity;DNA binding;ATP binding" "PF00271;PF09111;PF09110;PF00176;PF13892" "SNF2_N;1;HAND;DBINO;SLIDE;Helicase_C" "dre:559803" "-" "IPR015194;IPR027417;IPR020838;IPR017884;IPR000330;IPR001005;IPR015195;IPR009057;IPR014001;IPR001650" "SANT/Myb;SANT_dom;DBINO;Helicase_C;P-loop_NTPase;Helicase_ATP-bd;ISWI_HAND-dom;SNF2_N;SLIDE;Homeodomain-like"
"XLOC_000480" 302.820120564274 0.279424036828556 0.0673579444182097 4.14834566645439 3.34886491365003e-05 0.000349507246463905 "TCONS_00002571" "3659" "21001" "gnl|BL_ORD_ID|21001" "A5WUY4_DANRE" "1389" "3594" "0" "110" "2401" "1" "789" "2" "0" "709" "27" "790" "Uncharacterized protein;" "Danio rerio (Zebrafish) (Brachydanio rerio)" "GO:0005634" "IEA:UniProtKB-KW;nucleus" "GO:0008152;GO:0043044" "IEA:GOC;IEA:InterPro;ATP-dependent chromatin remodeling;metabolic process" "GO:0003677;GO:0005524;GO:0003682;GO:0004386" "IEA:InterPro;chromatin binding;helicase activity;DNA binding;ATP binding" "PF00271;PF09111;PF09110;PF00176;PF13892" "SNF2_N;1;HAND;DBINO;SLIDE;Helicase_C" "dre:559803" "-" "IPR015194;IPR027417;IPR020838;IPR017884;IPR000330;IPR001005;IPR015195;IPR009057;IPR014001;IPR001650" "SANT/Myb;SANT_dom;DBINO;Helicase_C;P-loop_NTPase;Helicase_ATP-bd;ISWI_HAND-dom;SNF2_N;SLIDE;Homeodomain-like"
"XLOC_000480" 302.820120564274 0.279424036828556 0.0673579444182097 4.14834566645439 3.34886491365003e-05 0.000349507246463905 "TCONS_00002572" "5341" "21001" "gnl|BL_ORD_ID|21001" "A5WUY4_DANRE" "1389" "3594" "0" "110" "2401" "1" "789" "2" "0" "709" "27" "790" "Uncharacterized protein;" "Danio rerio (Zebrafish) (Brachydanio rerio)" "GO:0005634" "IEA:UniProtKB-KW;nucleus" "GO:0008152;GO:0043044" "IEA:GOC;IEA:InterPro;ATP-dependent chromatin remodeling;metabolic process" "GO:0003677;GO:0005524;GO:0003682;GO:0004386" "IEA:InterPro;chromatin binding;helicase activity;DNA binding;ATP binding" "PF00271;PF09111;PF09110;PF00176;PF13892" "SNF2_N;1;HAND;DBINO;SLIDE;Helicase_C" "dre:559803" "-" "IPR015194;IPR027417;IPR020838;IPR017884;IPR000330;IPR001005;IPR015195;IPR009057;IPR014001;IPR001650" "SANT/Myb;SANT_dom;DBINO;Helicase_C;P-loop_NTPase;Helicase_ATP-bd;ISWI_HAND-dom;SNF2_N;SLIDE;Homeodomain-like"
"XLOC_000480" 302.820120564274 0.279424036828556 0.0673579444182097 4.14834566645439 3.34886491365003e-05 0.000349507246463905 "TCONS_00002573" "5342" "21001" "gnl|BL_ORD_ID|21001" "A5WUY4_DANRE" "1443" "3735" "0" "110" "2473" "1" "813" "2" "0" "734" "27" "814" "Uncharacterized protein;" "Danio rerio (Zebrafish) (Brachydanio rerio)" "GO:0005634" "IEA:UniProtKB-KW;nucleus" "GO:0008152;GO:0043044" "IEA:GOC;IEA:InterPro;ATP-dependent chromatin remodeling;metabolic process" "GO:0003677;GO:0005524;GO:0003682;GO:0004386" "IEA:InterPro;chromatin binding;helicase activity;DNA binding;ATP binding" "PF00271;PF09111;PF09110;PF00176;PF13892" "SNF2_N;1;HAND;DBINO;SLIDE;Helicase_C" "dre:559803" "-" "IPR015194;IPR027417;IPR020838;IPR017884;IPR000330;IPR001005;IPR015195;IPR009057;IPR014001;IPR001650" "SANT/Myb;SANT_dom;DBINO;Helicase_C;P-loop_NTPase;Helicase_ATP-bd;ISWI_HAND-dom;SNF2_N;SLIDE;Homeodomain-like"
"XLOC_000480" 302.820120564274 0.279424036828556 0.0673579444182097 4.14834566645439 3.34886491365003e-05 0.000349507246463905 "TCONS_00002574" "3655" "21001" "gnl|BL_ORD_ID|21001" "A5WUY4_DANRE" "1753" "4538" "0" "110" "2974" "1" "980" "2" "0" "895" "27" "981" "Uncharacterized protein;" "Danio rerio (Zebrafish) (Brachydanio rerio)" "GO:0005634" "IEA:UniProtKB-KW;nucleus" "GO:0008152;GO:0043044" "IEA:GOC;IEA:InterPro;ATP-dependent chromatin remodeling;metabolic process" "GO:0003677;GO:0005524;GO:0003682;GO:0004386" "IEA:InterPro;chromatin binding;helicase activity;DNA binding;ATP binding" "PF00271;PF09111;PF09110;PF00176;PF13892" "SNF2_N;1;HAND;DBINO;SLIDE;Helicase_C" "dre:559803" "-" "IPR015194;IPR027417;IPR020838;IPR017884;IPR000330;IPR001005;IPR015195;IPR009057;IPR014001;IPR001650" "SANT/Myb;SANT_dom;DBINO;Helicase_C;P-loop_NTPase;Helicase_ATP-bd;ISWI_HAND-dom;SNF2_N;SLIDE;Homeodomain-like"
"XLOC_000480" 302.820120564274 0.279424036828556 0.0673579444182097 4.14834566645439 3.34886491365003e-05 0.000349507246463905 "TCONS_00002575" "3651" "21001" "gnl|BL_ORD_ID|21001" "A5WUY4_DANRE" "1320" "3414" "0" "110" "2257" "1" "741" "2" "0" "664" "27" "742" "Uncharacterized protein;" "Danio rerio (Zebrafish) (Brachydanio rerio)" "GO:0005634" "IEA:UniProtKB-KW;nucleus" "GO:0008152;GO:0043044" "IEA:GOC;IEA:InterPro;ATP-dependent chromatin remodeling;metabolic process" "GO:0003677;GO:0005524;GO:0003682;GO:0004386" "IEA:InterPro;chromatin binding;helicase activity;DNA binding;ATP binding" "PF00271;PF09111;PF09110;PF00176;PF13892" "SNF2_N;1;HAND;DBINO;SLIDE;Helicase_C" "dre:559803" "-" "IPR015194;IPR027417;IPR020838;IPR017884;IPR000330;IPR001005;IPR015195;IPR009057;IPR014001;IPR001650" "SANT/Myb;SANT_dom;DBINO;Helicase_C;P-loop_NTPase;Helicase_ATP-bd;ISWI_HAND-dom;SNF2_N;SLIDE;Homeodomain-like"
"XLOC_000480" 302.820120564274 0.279424036828556 0.0673579444182097 4.14834566645439 3.34886491365003e-05 0.000349507246463905 "TCONS_00002576" "3655" "21001" "gnl|BL_ORD_ID|21001" "A5WUY4_DANRE" "1443" "3735" "0" "110" "2473" "1" "813" "2" "0" "734" "27" "814" "Uncharacterized protein;" "Danio rerio (Zebrafish) (Brachydanio rerio)" "GO:0005634" "IEA:UniProtKB-KW;nucleus" "GO:0008152;GO:0043044" "IEA:GOC;IEA:InterPro;ATP-dependent chromatin remodeling;metabolic process" "GO:0003677;GO:0005524;GO:0003682;GO:0004386" "IEA:InterPro;chromatin binding;helicase activity;DNA binding;ATP binding" "PF00271;PF09111;PF09110;PF00176;PF13892" "SNF2_N;1;HAND;DBINO;SLIDE;Helicase_C" "dre:559803" "-" "IPR015194;IPR027417;IPR020838;IPR017884;IPR000330;IPR001005;IPR015195;IPR009057;IPR014001;IPR001650" "SANT/Myb;SANT_dom;DBINO;Helicase_C;P-loop_NTPase;Helicase_ATP-bd;ISWI_HAND-dom;SNF2_N;SLIDE;Homeodomain-like"
"XLOC_000480" 302.820120564274 0.279424036828556 0.0673579444182097 4.14834566645439 3.34886491365003e-05 0.000349507246463905 "TCONS_00002577" "3655" "21001" "gnl|BL_ORD_ID|21001" "A5WUY4_DANRE" "1117" "2889" "0" "1255" "3123" "385" "1028" "1" "0" "585" "21" "644" "Uncharacterized protein;" "Danio rerio (Zebrafish) (Brachydanio rerio)" "GO:0005634" "IEA:UniProtKB-KW;nucleus" "GO:0008152;GO:0043044" "IEA:GOC;IEA:InterPro;ATP-dependent chromatin remodeling;metabolic process" "GO:0003677;GO:0005524;GO:0003682;GO:0004386" "IEA:InterPro;chromatin binding;helicase activity;DNA binding;ATP binding" "PF00271;PF09111;PF09110;PF00176;PF13892" "SNF2_N;1;HAND;DBINO;SLIDE;Helicase_C" "dre:559803" "-" "IPR015194;IPR027417;IPR020838;IPR017884;IPR000330;IPR001005;IPR015195;IPR009057;IPR014001;IPR001650" "SANT/Myb;SANT_dom;DBINO;Helicase_C;P-loop_NTPase;Helicase_ATP-bd;ISWI_HAND-dom;SNF2_N;SLIDE;Homeodomain-like"
"XLOC_000480" 302.820120564274 0.279424036828556 0.0673579444182097 4.14834566645439 3.34886491365003e-05 0.000349507246463905 "TCONS_00002578" "3657" "21001" "gnl|BL_ORD_ID|21001" "A5WUY4_DANRE" "827" "2136" "0" "110" "1480" "1" "461" "2" "0" "424" "6" "462" "Uncharacterized protein;" "Danio rerio (Zebrafish) (Brachydanio rerio)" "GO:0005634" "IEA:UniProtKB-KW;nucleus" "GO:0008152;GO:0043044" "IEA:GOC;IEA:InterPro;ATP-dependent chromatin remodeling;metabolic process" "GO:0003677;GO:0005524;GO:0003682;GO:0004386" "IEA:InterPro;chromatin binding;helicase activity;DNA binding;ATP binding" "PF00271;PF09111;PF09110;PF00176;PF13892" "SNF2_N;1;HAND;DBINO;SLIDE;Helicase_C" "dre:559803" "-" "IPR015194;IPR027417;IPR020838;IPR017884;IPR000330;IPR001005;IPR015195;IPR009057;IPR014001;IPR001650" "SANT/Myb;SANT_dom;DBINO;Helicase_C;P-loop_NTPase;Helicase_ATP-bd;ISWI_HAND-dom;SNF2_N;SLIDE;Homeodomain-like"
"XLOC_000480" 302.820120564274 0.279424036828556 0.0673579444182097 4.14834566645439 3.34886491365003e-05 0.000349507246463905 "TCONS_00002579" "3714" "21001" "gnl|BL_ORD_ID|21001" "A5WUY4_DANRE" "1755" "4543" "0" "110" "2986" "1" "984" "2" "0" "897" "27" "985" "Uncharacterized protein;" "Danio rerio (Zebrafish) (Brachydanio rerio)" "GO:0005634" "IEA:UniProtKB-KW;nucleus" "GO:0008152;GO:0043044" "IEA:GOC;IEA:InterPro;ATP-dependent chromatin remodeling;metabolic process" "GO:0003677;GO:0005524;GO:0003682;GO:0004386" "IEA:InterPro;chromatin binding;helicase activity;DNA binding;ATP binding" "PF00271;PF09111;PF09110;PF00176;PF13892" "SNF2_N;1;HAND;DBINO;SLIDE;Helicase_C" "dre:559803" "-" "IPR015194;IPR027417;IPR020838;IPR017884;IPR000330;IPR001005;IPR015195;IPR009057;IPR014001;IPR001650" "SANT/Myb;SANT_dom;DBINO;Helicase_C;P-loop_NTPase;Helicase_ATP-bd;ISWI_HAND-dom;SNF2_N;SLIDE;Homeodomain-like"
"XLOC_000480" 302.820120564274 0.279424036828556 0.0673579444182097 4.14834566645439 3.34886491365003e-05 0.000349507246463905 "TCONS_00002580" "3651" "21001" "gnl|BL_ORD_ID|21001" "A5WUY4_DANRE" "1438" "3720" "0" "110" "2512" "1" "826" "2" "0" "747" "27" "827" "Uncharacterized protein;" "Danio rerio (Zebrafish) (Brachydanio rerio)" "GO:0005634" "IEA:UniProtKB-KW;nucleus" "GO:0008152;GO:0043044" "IEA:GOC;IEA:InterPro;ATP-dependent chromatin remodeling;metabolic process" "GO:0003677;GO:0005524;GO:0003682;GO:0004386" "IEA:InterPro;chromatin binding;helicase activity;DNA binding;ATP binding" "PF00271;PF09111;PF09110;PF00176;PF13892" "SNF2_N;1;HAND;DBINO;SLIDE;Helicase_C" "dre:559803" "-" "IPR015194;IPR027417;IPR020838;IPR017884;IPR000330;IPR001005;IPR015195;IPR009057;IPR014001;IPR001650" "SANT/Myb;SANT_dom;DBINO;Helicase_C;P-loop_NTPase;Helicase_ATP-bd;ISWI_HAND-dom;SNF2_N;SLIDE;Homeodomain-like"
"XLOC_000480" 302.820120564274 0.279424036828556 0.0673579444182097 4.14834566645439 3.34886491365003e-05 0.000349507246463905 "TCONS_00002581" "3658" "21001" "gnl|BL_ORD_ID|21001" "A5WUY4_DANRE" "1742" "4511" "0" "110" "2977" "1" "980" "2" "0" "890" "28" "982" "Uncharacterized protein;" "Danio rerio (Zebrafish) (Brachydanio rerio)" "GO:0005634" "IEA:UniProtKB-KW;nucleus" "GO:0008152;GO:0043044" "IEA:GOC;IEA:InterPro;ATP-dependent chromatin remodeling;metabolic process" "GO:0003677;GO:0005524;GO:0003682;GO:0004386" "IEA:InterPro;chromatin binding;helicase activity;DNA binding;ATP binding" "PF00271;PF09111;PF09110;PF00176;PF13892" "SNF2_N;1;HAND;DBINO;SLIDE;Helicase_C" "dre:559803" "-" "IPR015194;IPR027417;IPR020838;IPR017884;IPR000330;IPR001005;IPR015195;IPR009057;IPR014001;IPR001650" "SANT/Myb;SANT_dom;DBINO;Helicase_C;P-loop_NTPase;Helicase_ATP-bd;ISWI_HAND-dom;SNF2_N;SLIDE;Homeodomain-like"
"XLOC_000480" 302.820120564274 0.279424036828556 0.0673579444182097 4.14834566645439 3.34886491365003e-05 0.000349507246463905 "TCONS_00002582" "4556" "21001" "gnl|BL_ORD_ID|21001" "A5WUY4_DANRE" "1755" "4544" "0" "110" "2986" "1" "984" "2" "0" "897" "27" "985" "Uncharacterized protein;" "Danio rerio (Zebrafish) (Brachydanio rerio)" "GO:0005634" "IEA:UniProtKB-KW;nucleus" "GO:0008152;GO:0043044" "IEA:GOC;IEA:InterPro;ATP-dependent chromatin remodeling;metabolic process" "GO:0003677;GO:0005524;GO:0003682;GO:0004386" "IEA:InterPro;chromatin binding;helicase activity;DNA binding;ATP binding" "PF00271;PF09111;PF09110;PF00176;PF13892" "SNF2_N;1;HAND;DBINO;SLIDE;Helicase_C" "dre:559803" "-" "IPR015194;IPR027417;IPR020838;IPR017884;IPR000330;IPR001005;IPR015195;IPR009057;IPR014001;IPR001650" "SANT/Myb;SANT_dom;DBINO;Helicase_C;P-loop_NTPase;Helicase_ATP-bd;ISWI_HAND-dom;SNF2_N;SLIDE;Homeodomain-like"
"XLOC_000480" 302.820120564274 0.279424036828556 0.0673579444182097 4.14834566645439 3.34886491365003e-05 0.000349507246463905 "TCONS_00002583" "3650" "21001" "gnl|BL_ORD_ID|21001" "A5WUY4_DANRE" "1786" "4625" "0" "110" "3118" "1" "1028" "2" "0" "936" "27" "1029" "Uncharacterized protein;" "Danio rerio (Zebrafish) (Brachydanio rerio)" "GO:0005634" "IEA:UniProtKB-KW;nucleus" "GO:0008152;GO:0043044" "IEA:GOC;IEA:InterPro;ATP-dependent chromatin remodeling;metabolic process" "GO:0003677;GO:0005524;GO:0003682;GO:0004386" "IEA:InterPro;chromatin binding;helicase activity;DNA binding;ATP binding" "PF00271;PF09111;PF09110;PF00176;PF13892" "SNF2_N;1;HAND;DBINO;SLIDE;Helicase_C" "dre:559803" "-" "IPR015194;IPR027417;IPR020838;IPR017884;IPR000330;IPR001005;IPR015195;IPR009057;IPR014001;IPR001650" "SANT/Myb;SANT_dom;DBINO;Helicase_C;P-loop_NTPase;Helicase_ATP-bd;ISWI_HAND-dom;SNF2_N;SLIDE;Homeodomain-like"
"XLOC_000480" 302.820120564274 0.279424036828556 0.0673579444182097 4.14834566645439 3.34886491365003e-05 0.000349507246463905 "TCONS_00002584" "4810" "21001" "gnl|BL_ORD_ID|21001" "A5WUY4_DANRE" "1756" "4547" "0" "110" "3013" "1" "991" "2" "0" "900" "29" "994" "Uncharacterized protein;" "Danio rerio (Zebrafish) (Brachydanio rerio)" "GO:0005634" "IEA:UniProtKB-KW;nucleus" "GO:0008152;GO:0043044" "IEA:GOC;IEA:InterPro;ATP-dependent chromatin remodeling;metabolic process" "GO:0003677;GO:0005524;GO:0003682;GO:0004386" "IEA:InterPro;chromatin binding;helicase activity;DNA binding;ATP binding" "PF00271;PF09111;PF09110;PF00176;PF13892" "SNF2_N;1;HAND;DBINO;SLIDE;Helicase_C" "dre:559803" "-" "IPR015194;IPR027417;IPR020838;IPR017884;IPR000330;IPR001005;IPR015195;IPR009057;IPR014001;IPR001650" "SANT/Myb;SANT_dom;DBINO;Helicase_C;P-loop_NTPase;Helicase_ATP-bd;ISWI_HAND-dom;SNF2_N;SLIDE;Homeodomain-like"
"XLOC_000480" 302.820120564274 0.279424036828556 0.0673579444182097 4.14834566645439 3.34886491365003e-05 0.000349507246463905 "TCONS_00002585" "3653" "21001" "gnl|BL_ORD_ID|21001" "A5WUY4_DANRE" "827" "2136" "0" "110" "1480" "1" "461" "2" "0" "424" "6" "462" "Uncharacterized protein;" "Danio rerio (Zebrafish) (Brachydanio rerio)" "GO:0005634" "IEA:UniProtKB-KW;nucleus" "GO:0008152;GO:0043044" "IEA:GOC;IEA:InterPro;ATP-dependent chromatin remodeling;metabolic process" "GO:0003677;GO:0005524;GO:0003682;GO:0004386" "IEA:InterPro;chromatin binding;helicase activity;DNA binding;ATP binding" "PF00271;PF09111;PF09110;PF00176;PF13892" "SNF2_N;1;HAND;DBINO;SLIDE;Helicase_C" "dre:559803" "-" "IPR015194;IPR027417;IPR020838;IPR017884;IPR000330;IPR001005;IPR015195;IPR009057;IPR014001;IPR001650" "SANT/Myb;SANT_dom;DBINO;Helicase_C;P-loop_NTPase;Helicase_ATP-bd;ISWI_HAND-dom;SNF2_N;SLIDE;Homeodomain-like"
"XLOC_000480" 302.820120564274 0.279424036828556 0.0673579444182097 4.14834566645439 3.34886491365003e-05 0.000349507246463905 "TCONS_00002586" "3652" "21001" "gnl|BL_ORD_ID|21001" "A5WUY4_DANRE" "1443" "3735" "0" "110" "2473" "1" "813" "2" "0" "734" "27" "814" "Uncharacterized protein;" "Danio rerio (Zebrafish) (Brachydanio rerio)" "GO:0005634" "IEA:UniProtKB-KW;nucleus" "GO:0008152;GO:0043044" "IEA:GOC;IEA:InterPro;ATP-dependent chromatin remodeling;metabolic process" "GO:0003677;GO:0005524;GO:0003682;GO:0004386" "IEA:InterPro;chromatin binding;helicase activity;DNA binding;ATP binding" "PF00271;PF09111;PF09110;PF00176;PF13892" "SNF2_N;1;HAND;DBINO;SLIDE;Helicase_C" "dre:559803" "-" "IPR015194;IPR027417;IPR020838;IPR017884;IPR000330;IPR001005;IPR015195;IPR009057;IPR014001;IPR001650" "SANT/Myb;SANT_dom;DBINO;Helicase_C;P-loop_NTPase;Helicase_ATP-bd;ISWI_HAND-dom;SNF2_N;SLIDE;Homeodomain-like"
"XLOC_000480" 302.820120564274 0.279424036828556 0.0673579444182097 4.14834566645439 3.34886491365003e-05 0.000349507246463905 "TCONS_00002587" "3653" "21001" "gnl|BL_ORD_ID|21001" "A5WUY4_DANRE" "1782" "4615" "0" "110" "3121" "1" "1028" "2" "0" "936" "28" "1030" "Uncharacterized protein;" "Danio rerio (Zebrafish) (Brachydanio rerio)" "GO:0005634" "IEA:UniProtKB-KW;nucleus" "GO:0008152;GO:0043044" "IEA:GOC;IEA:InterPro;ATP-dependent chromatin remodeling;metabolic process" "GO:0003677;GO:0005524;GO:0003682;GO:0004386" "IEA:InterPro;chromatin binding;helicase activity;DNA binding;ATP binding" "PF00271;PF09111;PF09110;PF00176;PF13892" "SNF2_N;1;HAND;DBINO;SLIDE;Helicase_C" "dre:559803" "-" "IPR015194;IPR027417;IPR020838;IPR017884;IPR000330;IPR001005;IPR015195;IPR009057;IPR014001;IPR001650" "SANT/Myb;SANT_dom;DBINO;Helicase_C;P-loop_NTPase;Helicase_ATP-bd;ISWI_HAND-dom;SNF2_N;SLIDE;Homeodomain-like"
"XLOC_000480" 302.820120564274 0.279424036828556 0.0673579444182097 4.14834566645439 3.34886491365003e-05 0.000349507246463905 "TCONS_00002588" "3653" "21001" "gnl|BL_ORD_ID|21001" "A5WUY4_DANRE" "1776" "4599" "0" "110" "3121" "1" "1028" "2" "0" "931" "28" "1030" "Uncharacterized protein;" "Danio rerio (Zebrafish) (Brachydanio rerio)" "GO:0005634" "IEA:UniProtKB-KW;nucleus" "GO:0008152;GO:0043044" "IEA:GOC;IEA:InterPro;ATP-dependent chromatin remodeling;metabolic process" "GO:0003677;GO:0005524;GO:0003682;GO:0004386" "IEA:InterPro;chromatin binding;helicase activity;DNA binding;ATP binding" "PF00271;PF09111;PF09110;PF00176;PF13892" "SNF2_N;1;HAND;DBINO;SLIDE;Helicase_C" "dre:559803" "-" "IPR015194;IPR027417;IPR020838;IPR017884;IPR000330;IPR001005;IPR015195;IPR009057;IPR014001;IPR001650" "SANT/Myb;SANT_dom;DBINO;Helicase_C;P-loop_NTPase;Helicase_ATP-bd;ISWI_HAND-dom;SNF2_N;SLIDE;Homeodomain-like"
"XLOC_000480" 302.820120564274 0.279424036828556 0.0673579444182097 4.14834566645439 3.34886491365003e-05 0.000349507246463905 "TCONS_00002589" "3652" "21001" "gnl|BL_ORD_ID|21001" "A5WUY4_DANRE" "1188" "3073" "0" "110" "2035" "1" "646" "2" "0" "595" "6" "647" "Uncharacterized protein;" "Danio rerio (Zebrafish) (Brachydanio rerio)" "GO:0005634" "IEA:UniProtKB-KW;nucleus" "GO:0008152;GO:0043044" "IEA:GOC;IEA:InterPro;ATP-dependent chromatin remodeling;metabolic process" "GO:0003677;GO:0005524;GO:0003682;GO:0004386" "IEA:InterPro;chromatin binding;helicase activity;DNA binding;ATP binding" "PF00271;PF09111;PF09110;PF00176;PF13892" "SNF2_N;1;HAND;DBINO;SLIDE;Helicase_C" "dre:559803" "-" "IPR015194;IPR027417;IPR020838;IPR017884;IPR000330;IPR001005;IPR015195;IPR009057;IPR014001;IPR001650" "SANT/Myb;SANT_dom;DBINO;Helicase_C;P-loop_NTPase;Helicase_ATP-bd;ISWI_HAND-dom;SNF2_N;SLIDE;Homeodomain-like"
"XLOC_000480" 302.820120564274 0.279424036828556 0.0673579444182097 4.14834566645439 3.34886491365003e-05 0.000349507246463905 "TCONS_00002590" "3652" "21001" "gnl|BL_ORD_ID|21001" "A5WUY4_DANRE" "1389" "3594" "0" "110" "2389" "1" "785" "2" "0" "708" "27" "786" "Uncharacterized protein;" "Danio rerio (Zebrafish) (Brachydanio rerio)" "GO:0005634" "IEA:UniProtKB-KW;nucleus" "GO:0008152;GO:0043044" "IEA:GOC;IEA:InterPro;ATP-dependent chromatin remodeling;metabolic process" "GO:0003677;GO:0005524;GO:0003682;GO:0004386" "IEA:InterPro;chromatin binding;helicase activity;DNA binding;ATP binding" "PF00271;PF09111;PF09110;PF00176;PF13892" "SNF2_N;1;HAND;DBINO;SLIDE;Helicase_C" "dre:559803" "-" "IPR015194;IPR027417;IPR020838;IPR017884;IPR000330;IPR001005;IPR015195;IPR009057;IPR014001;IPR001650" "SANT/Myb;SANT_dom;DBINO;Helicase_C;P-loop_NTPase;Helicase_ATP-bd;ISWI_HAND-dom;SNF2_N;SLIDE;Homeodomain-like"
"XLOC_000480" 302.820120564274 0.279424036828556 0.0673579444182097 4.14834566645439 3.34886491365003e-05 0.000349507246463905 "TCONS_00002591" "3654" "21001" "gnl|BL_ORD_ID|21001" "A5WUY4_DANRE" "1521" "3936" "0" "110" "2653" "1" "872" "2" "0" "788" "28" "874" "Uncharacterized protein;" "Danio rerio (Zebrafish) (Brachydanio rerio)" "GO:0005634" "IEA:UniProtKB-KW;nucleus" "GO:0008152;GO:0043044" "IEA:GOC;IEA:InterPro;ATP-dependent chromatin remodeling;metabolic process" "GO:0003677;GO:0005524;GO:0003682;GO:0004386" "IEA:InterPro;chromatin binding;helicase activity;DNA binding;ATP binding" "PF00271;PF09111;PF09110;PF00176;PF13892" "SNF2_N;1;HAND;DBINO;SLIDE;Helicase_C" "dre:559803" "-" "IPR015194;IPR027417;IPR020838;IPR017884;IPR000330;IPR001005;IPR015195;IPR009057;IPR014001;IPR001650" "SANT/Myb;SANT_dom;DBINO;Helicase_C;P-loop_NTPase;Helicase_ATP-bd;ISWI_HAND-dom;SNF2_N;SLIDE;Homeodomain-like"
"XLOC_000480" 302.820120564274 0.279424036828556 0.0673579444182097 4.14834566645439 3.34886491365003e-05 0.000349507246463905 "TCONS_00002592" "3651" "21001" "gnl|BL_ORD_ID|21001" "A5WUY4_DANRE" "1011" "2613" "0" "110" "1762" "1" "555" "2" "0" "509" "6" "556" "Uncharacterized protein;" "Danio rerio (Zebrafish) (Brachydanio rerio)" "GO:0005634" "IEA:UniProtKB-KW;nucleus" "GO:0008152;GO:0043044" "IEA:GOC;IEA:InterPro;ATP-dependent chromatin remodeling;metabolic process" "GO:0003677;GO:0005524;GO:0003682;GO:0004386" "IEA:InterPro;chromatin binding;helicase activity;DNA binding;ATP binding" "PF00271;PF09111;PF09110;PF00176;PF13892" "SNF2_N;1;HAND;DBINO;SLIDE;Helicase_C" "dre:559803" "-" "IPR015194;IPR027417;IPR020838;IPR017884;IPR000330;IPR001005;IPR015195;IPR009057;IPR014001;IPR001650" "SANT/Myb;SANT_dom;DBINO;Helicase_C;P-loop_NTPase;Helicase_ATP-bd;ISWI_HAND-dom;SNF2_N;SLIDE;Homeodomain-like"
"XLOC_000480" 302.820120564274 0.279424036828556 0.0673579444182097 4.14834566645439 3.34886491365003e-05 0.000349507246463905 "TCONS_00002593" "3651" "21001" "gnl|BL_ORD_ID|21001" "A5WUY4_DANRE" "1270" "3286" "0" "110" "2164" "1" "689" "2" "0" "634" "6" "690" "Uncharacterized protein;" "Danio rerio (Zebrafish) (Brachydanio rerio)" "GO:0005634" "IEA:UniProtKB-KW;nucleus" "GO:0008152;GO:0043044" "IEA:GOC;IEA:InterPro;ATP-dependent chromatin remodeling;metabolic process" "GO:0003677;GO:0005524;GO:0003682;GO:0004386" "IEA:InterPro;chromatin binding;helicase activity;DNA binding;ATP binding" "PF00271;PF09111;PF09110;PF00176;PF13892" "SNF2_N;1;HAND;DBINO;SLIDE;Helicase_C" "dre:559803" "-" "IPR015194;IPR027417;IPR020838;IPR017884;IPR000330;IPR001005;IPR015195;IPR009057;IPR014001;IPR001650" "SANT/Myb;SANT_dom;DBINO;Helicase_C;P-loop_NTPase;Helicase_ATP-bd;ISWI_HAND-dom;SNF2_N;SLIDE;Homeodomain-like"
"XLOC_000480" 302.820120564274 0.279424036828556 0.0673579444182097 4.14834566645439 3.34886491365003e-05 0.000349507246463905 "TCONS_00002594" "3658" "21001" "gnl|BL_ORD_ID|21001" "A5WUY4_DANRE" "1097" "2835" "0" "110" "1885" "1" "596" "2" "0" "551" "6" "597" "Uncharacterized protein;" "Danio rerio (Zebrafish) (Brachydanio rerio)" "GO:0005634" "IEA:UniProtKB-KW;nucleus" "GO:0008152;GO:0043044" "IEA:GOC;IEA:InterPro;ATP-dependent chromatin remodeling;metabolic process" "GO:0003677;GO:0005524;GO:0003682;GO:0004386" "IEA:InterPro;chromatin binding;helicase activity;DNA binding;ATP binding" "PF00271;PF09111;PF09110;PF00176;PF13892" "SNF2_N;1;HAND;DBINO;SLIDE;Helicase_C" "dre:559803" "-" "IPR015194;IPR027417;IPR020838;IPR017884;IPR000330;IPR001005;IPR015195;IPR009057;IPR014001;IPR001650" "SANT/Myb;SANT_dom;DBINO;Helicase_C;P-loop_NTPase;Helicase_ATP-bd;ISWI_HAND-dom;SNF2_N;SLIDE;Homeodomain-like"
"XLOC_000480" 302.820120564274 0.279424036828556 0.0673579444182097 4.14834566645439 3.34886491365003e-05 0.000349507246463905 "TCONS_00002595" "4365" "21001" "gnl|BL_ORD_ID|21001" "A5WUY4_DANRE" "1011" "2612" "0" "110" "1753" "1" "552" "2" "0" "509" "6" "553" "Uncharacterized protein;" "Danio rerio (Zebrafish) (Brachydanio rerio)" "GO:0005634" "IEA:UniProtKB-KW;nucleus" "GO:0008152;GO:0043044" "IEA:GOC;IEA:InterPro;ATP-dependent chromatin remodeling;metabolic process" "GO:0003677;GO:0005524;GO:0003682;GO:0004386" "IEA:InterPro;chromatin binding;helicase activity;DNA binding;ATP binding" "PF00271;PF09111;PF09110;PF00176;PF13892" "SNF2_N;1;HAND;DBINO;SLIDE;Helicase_C" "dre:559803" "-" "IPR015194;IPR027417;IPR020838;IPR017884;IPR000330;IPR001005;IPR015195;IPR009057;IPR014001;IPR001650" "SANT/Myb;SANT_dom;DBINO;Helicase_C;P-loop_NTPase;Helicase_ATP-bd;ISWI_HAND-dom;SNF2_N;SLIDE;Homeodomain-like"
"XLOC_000480" 302.820120564274 0.279424036828556 0.0673579444182097 4.14834566645439 3.34886491365003e-05 0.000349507246463905 "TCONS_00002596" "3518" "21001" "gnl|BL_ORD_ID|21001" "A5WUY4_DANRE" "1011" "2612" "0" "110" "1753" "1" "552" "2" "0" "509" "6" "553" "Uncharacterized protein;" "Danio rerio (Zebrafish) (Brachydanio rerio)" "GO:0005634" "IEA:UniProtKB-KW;nucleus" "GO:0008152;GO:0043044" "IEA:GOC;IEA:InterPro;ATP-dependent chromatin remodeling;metabolic process" "GO:0003677;GO:0005524;GO:0003682;GO:0004386" "IEA:InterPro;chromatin binding;helicase activity;DNA binding;ATP binding" "PF00271;PF09111;PF09110;PF00176;PF13892" "SNF2_N;1;HAND;DBINO;SLIDE;Helicase_C" "dre:559803" "-" "IPR015194;IPR027417;IPR020838;IPR017884;IPR000330;IPR001005;IPR015195;IPR009057;IPR014001;IPR001650" "SANT/Myb;SANT_dom;DBINO;Helicase_C;P-loop_NTPase;Helicase_ATP-bd;ISWI_HAND-dom;SNF2_N;SLIDE;Homeodomain-like"
"XLOC_000480" 302.820120564274 0.279424036828556 0.0673579444182097 4.14834566645439 3.34886491365003e-05 0.000349507246463905 "TCONS_00002597" "3657" "21001" "gnl|BL_ORD_ID|21001" "A5WUY4_DANRE" "1438" "3720" "0" "110" "2473" "1" "813" "2" "0" "734" "27" "814" "Uncharacterized protein;" "Danio rerio (Zebrafish) (Brachydanio rerio)" "GO:0005634" "IEA:UniProtKB-KW;nucleus" "GO:0008152;GO:0043044" "IEA:GOC;IEA:InterPro;ATP-dependent chromatin remodeling;metabolic process" "GO:0003677;GO:0005524;GO:0003682;GO:0004386" "IEA:InterPro;chromatin binding;helicase activity;DNA binding;ATP binding" "PF00271;PF09111;PF09110;PF00176;PF13892" "SNF2_N;1;HAND;DBINO;SLIDE;Helicase_C" "dre:559803" "-" "IPR015194;IPR027417;IPR020838;IPR017884;IPR000330;IPR001005;IPR015195;IPR009057;IPR014001;IPR001650" "SANT/Myb;SANT_dom;DBINO;Helicase_C;P-loop_NTPase;Helicase_ATP-bd;ISWI_HAND-dom;SNF2_N;SLIDE;Homeodomain-like"
"XLOC_000480" 302.820120564274 0.279424036828556 0.0673579444182097 4.14834566645439 3.34886491365003e-05 0.000349507246463905 "TCONS_00002598" "3517" "21001" "gnl|BL_ORD_ID|21001" "A5WUY4_DANRE" "1011" "2612" "0" "110" "1753" "1" "552" "2" "0" "509" "6" "553" "Uncharacterized protein;" "Danio rerio (Zebrafish) (Brachydanio rerio)" "GO:0005634" "IEA:UniProtKB-KW;nucleus" "GO:0008152;GO:0043044" "IEA:GOC;IEA:InterPro;ATP-dependent chromatin remodeling;metabolic process" "GO:0003677;GO:0005524;GO:0003682;GO:0004386" "IEA:InterPro;chromatin binding;helicase activity;DNA binding;ATP binding" "PF00271;PF09111;PF09110;PF00176;PF13892" "SNF2_N;1;HAND;DBINO;SLIDE;Helicase_C" "dre:559803" "-" "IPR015194;IPR027417;IPR020838;IPR017884;IPR000330;IPR001005;IPR015195;IPR009057;IPR014001;IPR001650" "SANT/Myb;SANT_dom;DBINO;Helicase_C;P-loop_NTPase;Helicase_ATP-bd;ISWI_HAND-dom;SNF2_N;SLIDE;Homeodomain-like"
"XLOC_000480" 302.820120564274 0.279424036828556 0.0673579444182097 4.14834566645439 3.34886491365003e-05 0.000349507246463905 "TCONS_00002599" "4493" "21001" "gnl|BL_ORD_ID|21001" "A5WUY4_DANRE" "1011" "2612" "0" "110" "1753" "1" "552" "2" "0" "509" "6" "553" "Uncharacterized protein;" "Danio rerio (Zebrafish) (Brachydanio rerio)" "GO:0005634" "IEA:UniProtKB-KW;nucleus" "GO:0008152;GO:0043044" "IEA:GOC;IEA:InterPro;ATP-dependent chromatin remodeling;metabolic process" "GO:0003677;GO:0005524;GO:0003682;GO:0004386" "IEA:InterPro;chromatin binding;helicase activity;DNA binding;ATP binding" "PF00271;PF09111;PF09110;PF00176;PF13892" "SNF2_N;1;HAND;DBINO;SLIDE;Helicase_C" "dre:559803" "-" "IPR015194;IPR027417;IPR020838;IPR017884;IPR000330;IPR001005;IPR015195;IPR009057;IPR014001;IPR001650" "SANT/Myb;SANT_dom;DBINO;Helicase_C;P-loop_NTPase;Helicase_ATP-bd;ISWI_HAND-dom;SNF2_N;SLIDE;Homeodomain-like"
"XLOC_000480" 302.820120564274 0.279424036828556 0.0673579444182097 4.14834566645439 3.34886491365003e-05 0.000349507246463905 "TCONS_00002600" "3739" "21001" "gnl|BL_ORD_ID|21001" "A5WUY4_DANRE" "1192" "3083" "0" "110" "2041" "1" "648" "2" "0" "596" "6" "649" "Uncharacterized protein;" "Danio rerio (Zebrafish) (Brachydanio rerio)" "GO:0005634" "IEA:UniProtKB-KW;nucleus" "GO:0008152;GO:0043044" "IEA:GOC;IEA:InterPro;ATP-dependent chromatin remodeling;metabolic process" "GO:0003677;GO:0005524;GO:0003682;GO:0004386" "IEA:InterPro;chromatin binding;helicase activity;DNA binding;ATP binding" "PF00271;PF09111;PF09110;PF00176;PF13892" "SNF2_N;1;HAND;DBINO;SLIDE;Helicase_C" "dre:559803" "-" "IPR015194;IPR027417;IPR020838;IPR017884;IPR000330;IPR001005;IPR015195;IPR009057;IPR014001;IPR001650" "SANT/Myb;SANT_dom;DBINO;Helicase_C;P-loop_NTPase;Helicase_ATP-bd;ISWI_HAND-dom;SNF2_N;SLIDE;Homeodomain-like"
"XLOC_000480" 302.820120564274 0.279424036828556 0.0673579444182097 4.14834566645439 3.34886491365003e-05 0.000349507246463905 "TCONS_00002601" "3649" "21001" "gnl|BL_ORD_ID|21001" "A5WUY4_DANRE" "1620" "4193" "0" "502" "3117" "137" "1028" "1" "0" "825" "22" "893" "Uncharacterized protein;" "Danio rerio (Zebrafish) (Brachydanio rerio)" "GO:0005634" "IEA:UniProtKB-KW;nucleus" "GO:0008152;GO:0043044" "IEA:GOC;IEA:InterPro;ATP-dependent chromatin remodeling;metabolic process" "GO:0003677;GO:0005524;GO:0003682;GO:0004386" "IEA:InterPro;chromatin binding;helicase activity;DNA binding;ATP binding" "PF00271;PF09111;PF09110;PF00176;PF13892" "SNF2_N;1;HAND;DBINO;SLIDE;Helicase_C" "dre:559803" "-" "IPR015194;IPR027417;IPR020838;IPR017884;IPR000330;IPR001005;IPR015195;IPR009057;IPR014001;IPR001650" "SANT/Myb;SANT_dom;DBINO;Helicase_C;P-loop_NTPase;Helicase_ATP-bd;ISWI_HAND-dom;SNF2_N;SLIDE;Homeodomain-like"
"XLOC_000480" 302.820120564274 0.279424036828556 0.0673579444182097 4.14834566645439 3.34886491365003e-05 0.000349507246463905 "TCONS_00002602" "3626" "21001" "gnl|BL_ORD_ID|21001" "A5WUY4_DANRE" "1426" "3690" "0" "734" "3094" "223" "1028" "2" "0" "738" "23" "808" "Uncharacterized protein;" "Danio rerio (Zebrafish) (Brachydanio rerio)" "GO:0005634" "IEA:UniProtKB-KW;nucleus" "GO:0008152;GO:0043044" "IEA:GOC;IEA:InterPro;ATP-dependent chromatin remodeling;metabolic process" "GO:0003677;GO:0005524;GO:0003682;GO:0004386" "IEA:InterPro;chromatin binding;helicase activity;DNA binding;ATP binding" "PF00271;PF09111;PF09110;PF00176;PF13892" "SNF2_N;1;HAND;DBINO;SLIDE;Helicase_C" "dre:559803" "-" "IPR015194;IPR027417;IPR020838;IPR017884;IPR000330;IPR001005;IPR015195;IPR009057;IPR014001;IPR001650" "SANT/Myb;SANT_dom;DBINO;Helicase_C;P-loop_NTPase;Helicase_ATP-bd;ISWI_HAND-dom;SNF2_N;SLIDE;Homeodomain-like"
"XLOC_000480" 302.820120564274 0.279424036828556 0.0673579444182097 4.14834566645439 3.34886491365003e-05 0.000349507246463905 "TCONS_00002603" "5243" "21001" "gnl|BL_ORD_ID|21001" "A5WUY4_DANRE" "1695" "4388" "0" "82" "2901" "1" "989" "1" "0" "876" "49" "989" "Uncharacterized protein;" "Danio rerio (Zebrafish) (Brachydanio rerio)" "GO:0005634" "IEA:UniProtKB-KW;nucleus" "GO:0008152;GO:0043044" "IEA:GOC;IEA:InterPro;ATP-dependent chromatin remodeling;metabolic process" "GO:0003677;GO:0005524;GO:0003682;GO:0004386" "IEA:InterPro;chromatin binding;helicase activity;DNA binding;ATP binding" "PF00271;PF09111;PF09110;PF00176;PF13892" "SNF2_N;1;HAND;DBINO;SLIDE;Helicase_C" "dre:559803" "-" "IPR015194;IPR027417;IPR020838;IPR017884;IPR000330;IPR001005;IPR015195;IPR009057;IPR014001;IPR001650" "SANT/Myb;SANT_dom;DBINO;Helicase_C;P-loop_NTPase;Helicase_ATP-bd;ISWI_HAND-dom;SNF2_N;SLIDE;Homeodomain-like"
"XLOC_000480" 302.820120564274 0.279424036828556 0.0673579444182097 4.14834566645439 3.34886491365003e-05 0.000349507246463905 "TCONS_00002604" "5313" "21001" "gnl|BL_ORD_ID|21001" "A5WUY4_DANRE" "1198" "3097" "0" "1046" "2971" "327" "989" "2" "0" "604" "23" "664" "Uncharacterized protein;" "Danio rerio (Zebrafish) (Brachydanio rerio)" "GO:0005634" "IEA:UniProtKB-KW;nucleus" "GO:0008152;GO:0043044" "IEA:GOC;IEA:InterPro;ATP-dependent chromatin remodeling;metabolic process" "GO:0003677;GO:0005524;GO:0003682;GO:0004386" "IEA:InterPro;chromatin binding;helicase activity;DNA binding;ATP binding" "PF00271;PF09111;PF09110;PF00176;PF13892" "SNF2_N;1;HAND;DBINO;SLIDE;Helicase_C" "dre:559803" "-" "IPR015194;IPR027417;IPR020838;IPR017884;IPR000330;IPR001005;IPR015195;IPR009057;IPR014001;IPR001650" "SANT/Myb;SANT_dom;DBINO;Helicase_C;P-loop_NTPase;Helicase_ATP-bd;ISWI_HAND-dom;SNF2_N;SLIDE;Homeodomain-like"
"XLOC_000480" 302.820120564274 0.279424036828556 0.0673579444182097 4.14834566645439 3.34886491365003e-05 0.000349507246463905 "TCONS_00002605" "5313" "21001" "gnl|BL_ORD_ID|21001" "A5WUY4_DANRE" "1284" "3321" "0" "911" "2971" "282" "989" "2" "0" "646" "23" "709" "Uncharacterized protein;" "Danio rerio (Zebrafish) (Brachydanio rerio)" "GO:0005634" "IEA:UniProtKB-KW;nucleus" "GO:0008152;GO:0043044" "IEA:GOC;IEA:InterPro;ATP-dependent chromatin remodeling;metabolic process" "GO:0003677;GO:0005524;GO:0003682;GO:0004386" "IEA:InterPro;chromatin binding;helicase activity;DNA binding;ATP binding" "PF00271;PF09111;PF09110;PF00176;PF13892" "SNF2_N;1;HAND;DBINO;SLIDE;Helicase_C" "dre:559803" "-" "IPR015194;IPR027417;IPR020838;IPR017884;IPR000330;IPR001005;IPR015195;IPR009057;IPR014001;IPR001650" "SANT/Myb;SANT_dom;DBINO;Helicase_C;P-loop_NTPase;Helicase_ATP-bd;ISWI_HAND-dom;SNF2_N;SLIDE;Homeodomain-like"
"XLOC_000480" 302.820120564274 0.279424036828556 0.0673579444182097 4.14834566645439 3.34886491365003e-05 0.000349507246463905 "TCONS_00002606" "3646" "21001" "gnl|BL_ORD_ID|21001" "A5WUY4_DANRE" "1382" "3576" "0" "741" "2951" "225" "980" "3" "0" "691" "23" "758" "Uncharacterized protein;" "Danio rerio (Zebrafish) (Brachydanio rerio)" "GO:0005634" "IEA:UniProtKB-KW;nucleus" "GO:0008152;GO:0043044" "IEA:GOC;IEA:InterPro;ATP-dependent chromatin remodeling;metabolic process" "GO:0003677;GO:0005524;GO:0003682;GO:0004386" "IEA:InterPro;chromatin binding;helicase activity;DNA binding;ATP binding" "PF00271;PF09111;PF09110;PF00176;PF13892" "SNF2_N;1;HAND;DBINO;SLIDE;Helicase_C" "dre:559803" "-" "IPR015194;IPR027417;IPR020838;IPR017884;IPR000330;IPR001005;IPR015195;IPR009057;IPR014001;IPR001650" "SANT/Myb;SANT_dom;DBINO;Helicase_C;P-loop_NTPase;Helicase_ATP-bd;ISWI_HAND-dom;SNF2_N;SLIDE;Homeodomain-like"
"XLOC_000480" 302.820120564274 0.279424036828556 0.0673579444182097 4.14834566645439 3.34886491365003e-05 0.000349507246463905 "TCONS_00002607" "3624" "21001" "gnl|BL_ORD_ID|21001" "A5WUY4_DANRE" "1426" "3690" "0" "741" "3092" "225" "1028" "3" "0" "737" "22" "805" "Uncharacterized protein;" "Danio rerio (Zebrafish) (Brachydanio rerio)" "GO:0005634" "IEA:UniProtKB-KW;nucleus" "GO:0008152;GO:0043044" "IEA:GOC;IEA:InterPro;ATP-dependent chromatin remodeling;metabolic process" "GO:0003677;GO:0005524;GO:0003682;GO:0004386" "IEA:InterPro;chromatin binding;helicase activity;DNA binding;ATP binding" "PF00271;PF09111;PF09110;PF00176;PF13892" "SNF2_N;1;HAND;DBINO;SLIDE;Helicase_C" "dre:559803" "-" "IPR015194;IPR027417;IPR020838;IPR017884;IPR000330;IPR001005;IPR015195;IPR009057;IPR014001;IPR001650" "SANT/Myb;SANT_dom;DBINO;Helicase_C;P-loop_NTPase;Helicase_ATP-bd;ISWI_HAND-dom;SNF2_N;SLIDE;Homeodomain-like"
"XLOC_000480" 302.820120564274 0.279424036828556 0.0673579444182097 4.14834566645439 3.34886491365003e-05 0.000349507246463905 "TCONS_00002608" "4455" "21001" "gnl|BL_ORD_ID|21001" "A5WUY4_DANRE" "1517" "3927" "0" "562" "2955" "171" "989" "1" "0" "756" "23" "820" "Uncharacterized protein;" "Danio rerio (Zebrafish) (Brachydanio rerio)" "GO:0005634" "IEA:UniProtKB-KW;nucleus" "GO:0008152;GO:0043044" "IEA:GOC;IEA:InterPro;ATP-dependent chromatin remodeling;metabolic process" "GO:0003677;GO:0005524;GO:0003682;GO:0004386" "IEA:InterPro;chromatin binding;helicase activity;DNA binding;ATP binding" "PF00271;PF09111;PF09110;PF00176;PF13892" "SNF2_N;1;HAND;DBINO;SLIDE;Helicase_C" "dre:559803" "-" "IPR015194;IPR027417;IPR020838;IPR017884;IPR000330;IPR001005;IPR015195;IPR009057;IPR014001;IPR001650" "SANT/Myb;SANT_dom;DBINO;Helicase_C;P-loop_NTPase;Helicase_ATP-bd;ISWI_HAND-dom;SNF2_N;SLIDE;Homeodomain-like"
"XLOC_000480" 302.820120564274 0.279424036828556 0.0673579444182097 4.14834566645439 3.34886491365003e-05 0.000349507246463905 "TCONS_00002609" "5299" "21001" "gnl|BL_ORD_ID|21001" "A5WUY4_DANRE" "1747" "4523" "0" "66" "2957" "1" "989" "3" "0" "898" "29" "991" "Uncharacterized protein;" "Danio rerio (Zebrafish) (Brachydanio rerio)" "GO:0005634" "IEA:UniProtKB-KW;nucleus" "GO:0008152;GO:0043044" "IEA:GOC;IEA:InterPro;ATP-dependent chromatin remodeling;metabolic process" "GO:0003677;GO:0005524;GO:0003682;GO:0004386" "IEA:InterPro;chromatin binding;helicase activity;DNA binding;ATP binding" "PF00271;PF09111;PF09110;PF00176;PF13892" "SNF2_N;1;HAND;DBINO;SLIDE;Helicase_C" "dre:559803" "-" "IPR015194;IPR027417;IPR020838;IPR017884;IPR000330;IPR001005;IPR015195;IPR009057;IPR014001;IPR001650" "SANT/Myb;SANT_dom;DBINO;Helicase_C;P-loop_NTPase;Helicase_ATP-bd;ISWI_HAND-dom;SNF2_N;SLIDE;Homeodomain-like"
"XLOC_000480" 302.820120564274 0.279424036828556 0.0673579444182097 4.14834566645439 3.34886491365003e-05 0.000349507246463905 "TCONS_00002610" "5298" "21001" "gnl|BL_ORD_ID|21001" "A5WUY4_DANRE" "1735" "4491" "0" "185" "2956" "45" "989" "2" "0" "875" "23" "946" "Uncharacterized protein;" "Danio rerio (Zebrafish) (Brachydanio rerio)" "GO:0005634" "IEA:UniProtKB-KW;nucleus" "GO:0008152;GO:0043044" "IEA:GOC;IEA:InterPro;ATP-dependent chromatin remodeling;metabolic process" "GO:0003677;GO:0005524;GO:0003682;GO:0004386" "IEA:InterPro;chromatin binding;helicase activity;DNA binding;ATP binding" "PF00271;PF09111;PF09110;PF00176;PF13892" "SNF2_N;1;HAND;DBINO;SLIDE;Helicase_C" "dre:559803" "-" "IPR015194;IPR027417;IPR020838;IPR017884;IPR000330;IPR001005;IPR015195;IPR009057;IPR014001;IPR001650" "SANT/Myb;SANT_dom;DBINO;Helicase_C;P-loop_NTPase;Helicase_ATP-bd;ISWI_HAND-dom;SNF2_N;SLIDE;Homeodomain-like"
"XLOC_000480" 302.820120564274 0.279424036828556 0.0673579444182097 4.14834566645439 3.34886491365003e-05 0.000349507246463905 "TCONS_00002611" "5358" "21001" "gnl|BL_ORD_ID|21001" "A5WUY4_DANRE" "1620" "4194" "0" "413" "3016" "101" "989" "2" "0" "819" "23" "890" "Uncharacterized protein;" "Danio rerio (Zebrafish) (Brachydanio rerio)" "GO:0005634" "IEA:UniProtKB-KW;nucleus" "GO:0008152;GO:0043044" "IEA:GOC;IEA:InterPro;ATP-dependent chromatin remodeling;metabolic process" "GO:0003677;GO:0005524;GO:0003682;GO:0004386" "IEA:InterPro;chromatin binding;helicase activity;DNA binding;ATP binding" "PF00271;PF09111;PF09110;PF00176;PF13892" "SNF2_N;1;HAND;DBINO;SLIDE;Helicase_C" "dre:559803" "-" "IPR015194;IPR027417;IPR020838;IPR017884;IPR000330;IPR001005;IPR015195;IPR009057;IPR014001;IPR001650" "SANT/Myb;SANT_dom;DBINO;Helicase_C;P-loop_NTPase;Helicase_ATP-bd;ISWI_HAND-dom;SNF2_N;SLIDE;Homeodomain-like"
"XLOC_000480" 302.820120564274 0.279424036828556 0.0673579444182097 4.14834566645439 3.34886491365003e-05 0.000349507246463905 "TCONS_00002612" "4965" "21001" "gnl|BL_ORD_ID|21001" "A5WUY4_DANRE" "1620" "4194" "0" "29" "2623" "104" "989" "2" "0" "819" "23" "887" "Uncharacterized protein;" "Danio rerio (Zebrafish) (Brachydanio rerio)" "GO:0005634" "IEA:UniProtKB-KW;nucleus" "GO:0008152;GO:0043044" "IEA:GOC;IEA:InterPro;ATP-dependent chromatin remodeling;metabolic process" "GO:0003677;GO:0005524;GO:0003682;GO:0004386" "IEA:InterPro;chromatin binding;helicase activity;DNA binding;ATP binding" "PF00271;PF09111;PF09110;PF00176;PF13892" "SNF2_N;1;HAND;DBINO;SLIDE;Helicase_C" "dre:559803" "-" "IPR015194;IPR027417;IPR020838;IPR017884;IPR000330;IPR001005;IPR015195;IPR009057;IPR014001;IPR001650" "SANT/Myb;SANT_dom;DBINO;Helicase_C;P-loop_NTPase;Helicase_ATP-bd;ISWI_HAND-dom;SNF2_N;SLIDE;Homeodomain-like"
"XLOC_000485" 87.7874883257145 0.2471196130246 0.0842215799905708 2.93416025978456 0.00334451472839369 0.0164479253930278 NA NA NA NA NA NA NA NA NA NA NA NA NA NA NA NA NA NA NA NA NA NA NA NA NA NA NA NA NA NA NA
"XLOC_000487" 312.167940156299 0.149511827658785 0.0551040611444204 2.71326331587312 0.00666241428911199 0.0286241076357777 "TCONS_00002631" "1453" "89903" "gnl|BL_ORD_ID|89903" "B9EMG2_SALSA" "332" "850" "6.47425e-110" "124" "720" "1" "199" "1" "0" "199" "0" "199" "Charged multivesicular body protein 1b;" "Salmo salar (Atlantic salmon)" "" "" "GO:0015031" "IEA:InterPro;protein transport" "" "" "PF03357" "1;Snf7" "" "" "IPR005024" "Snf7"
"XLOC_000487" 312.167940156299 0.149511827658785 0.0551040611444204 2.71326331587312 0.00666241428911199 0.0286241076357777 "TCONS_00002632" "1539" "89903" "gnl|BL_ORD_ID|89903" "B9EMG2_SALSA" "175" "443" "1.56052e-82" "217" "555" "1" "113" "1" "0" "111" "0" "113" "Charged multivesicular body protein 1b;" "Salmo salar (Atlantic salmon)" "" "" "GO:0015031" "IEA:InterPro;protein transport" "" "" "PF03357" "1;Snf7" "" "" "IPR005024" "Snf7"
"XLOC_000487" 312.167940156299 0.149511827658785 0.0551040611444204 2.71326331587312 0.00666241428911199 0.0286241076357777 "TCONS_00002633" "1432" "89903" "gnl|BL_ORD_ID|89903" "B9EMG2_SALSA" "307" "784" "4.12101e-100" "139" "699" "13" "199" "1" "0" "187" "0" "187" "Charged multivesicular body protein 1b;" "Salmo salar (Atlantic salmon)" "" "" "GO:0015031" "IEA:InterPro;protein transport" "" "" "PF03357" "1;Snf7" "" "" "IPR005024" "Snf7"
"XLOC_000487" 312.167940156299 0.149511827658785 0.0551040611444204 2.71326331587312 0.00666241428911199 0.0286241076357777 "TCONS_00002634" "1499" "89903" "gnl|BL_ORD_ID|89903" "B9EMG2_SALSA" "320" "820" "2.95734e-105" "185" "766" "6" "199" "2" "0" "193" "0" "194" "Charged multivesicular body protein 1b;" "Salmo salar (Atlantic salmon)" "" "" "GO:0015031" "IEA:InterPro;protein transport" "" "" "PF03357" "1;Snf7" "" "" "IPR005024" "Snf7"
"XLOC_000487" 312.167940156299 0.149511827658785 0.0551040611444204 2.71326331587312 0.00666241428911199 0.0286241076357777 "TCONS_00002635" "1328" "89903" "gnl|BL_ORD_ID|89903" "B9EMG2_SALSA" "307" "784" "1.17652e-100" "35" "595" "13" "199" "2" "0" "187" "0" "187" "Charged multivesicular body protein 1b;" "Salmo salar (Atlantic salmon)" "" "" "GO:0015031" "IEA:InterPro;protein transport" "" "" "PF03357" "1;Snf7" "" "" "IPR005024" "Snf7"
"XLOC_000487" 312.167940156299 0.149511827658785 0.0551040611444204 2.71326331587312 0.00666241428911199 0.0286241076357777 "TCONS_00002636" "1352" "89903" "gnl|BL_ORD_ID|89903" "B9EMG2_SALSA" "309" "789" "2.35406e-101" "56" "619" "12" "199" "2" "0" "188" "0" "188" "Charged multivesicular body protein 1b;" "Salmo salar (Atlantic salmon)" "" "" "GO:0015031" "IEA:InterPro;protein transport" "" "" "PF03357" "1;Snf7" "" "" "IPR005024" "Snf7"
"XLOC_000499" 88.9813441514542 -0.283373559183254 0.10849946573155 -2.61175073326516 0.00900799063167607 0.0363175754471242 "TCONS_00002728" "1597" "73028" "gnl|BL_ORD_ID|73028" "B5X7R1_SALSA" "641" "1651" "0" "365" "1297" "1" "311" "2" "0" "311" "0" "311" "Mitochondrial uncoupling protein 2;" "Salmo salar (Atlantic salmon)" "GO:0016021;GO:0031966" "IEA:InterPro;IEA:UniProtKB-KW;mitochondrial membrane;integral component of membrane" "GO:0006839" "IEA:InterPro;mitochondrial transport" "" "" "PF00153" "3;Mito_carr" "" "" "IPR023395;IPR002030;IPR018108" "Mt_carrier_dom;Mitochondrial_sb/sol_carrier;Mit_uncoupling"
"XLOC_000499" 88.9813441514542 -0.283373559183254 0.10849946573155 -2.61175073326516 0.00900799063167607 0.0363175754471242 "TCONS_00002729" "1646" "99493" "gnl|BL_ORD_ID|99493" "C1BL70_OSMMO" "341" "874" "5.46268e-163" "412" "951" "1" "181" "1" "0" "169" "1" "181" "Mitochondrial uncoupling protein 2;" "Osmerus mordax (Rainbow smelt) (Atherina mordax)" "GO:0016021;GO:0031966" "IEA:InterPro;IEA:UniProtKB-KW;mitochondrial membrane;integral component of membrane" "GO:0006839" "IEA:InterPro;mitochondrial transport" "" "" "PF00153" "3;Mito_carr" "" "" "IPR023395;IPR002030;IPR018108" "Mt_carrier_dom;Mitochondrial_sb/sol_carrier;Mit_uncoupling"
"XLOC_000499" 88.9813441514542 -0.283373559183254 0.10849946573155 -2.61175073326516 0.00900799063167607 0.0363175754471242 "TCONS_00002730" "1794" "73028" "gnl|BL_ORD_ID|73028" "B5X7R1_SALSA" "617" "1591" "0" "412" "1494" "1" "311" "1" "0" "311" "50" "361" "Mitochondrial uncoupling protein 2;" "Salmo salar (Atlantic salmon)" "GO:0016021;GO:0031966" "IEA:InterPro;IEA:UniProtKB-KW;mitochondrial membrane;integral component of membrane" "GO:0006839" "IEA:InterPro;mitochondrial transport" "" "" "PF00153" "3;Mito_carr" "" "" "IPR023395;IPR002030;IPR018108" "Mt_carrier_dom;Mitochondrial_sb/sol_carrier;Mit_uncoupling"
"XLOC_000499" 88.9813441514542 -0.283373559183254 0.10849946573155 -2.61175073326516 0.00900799063167607 0.0363175754471242 "TCONS_00002731" "709" "687017" "gnl|BL_ORD_ID|687017" "Q2PXW7_ONCMY" "85" "208" "1.44322e-19" "501" "638" "1" "46" "3" "0" "43" "0" "46" "Uncoupling protein 2A splice variant;" "Oncorhynchus mykiss (Rainbow trout) (Salmo gairdneri)" "GO:0016021" "IEA:UniProtKB-KW;integral component of membrane" "" "" "" "" "PF00153" "1;Mito_carr" "" "" "IPR023395;IPR018108" "Mt_carrier_dom;Mitochondrial_sb/sol_carrier"
"XLOC_000500" 321.324636652915 0.141351392304469 0.0456384110126874 3.09720231638156 0.00195356494985932 0.0106113867631577 "TCONS_00002732" "2438" "430955" "gnl|BL_ORD_ID|430955" "H3A849_LATCH" "417" "1071" "6.61753e-139" "232" "846" "1" "205" "1" "0" "202" "0" "205" "Uncharacterized protein;" "Latimeria chalumnae (West Indian ocean coelacanth)" "" "" "GO:0007264;GO:0015031" "IEA:InterPro;protein transport;small GTPase mediated signal transduction" "GO:0005525" "IEA:UniProtKB-KW;GTP binding" "PF00071" "1;Ras" "" "" "IPR001806;IPR005225;IPR003579;IPR027417" "Small_GTPase_Rab_type;Small_GTPase;Small_GTP-bd_dom;P-loop_NTPase"
"XLOC_000500" 321.324636652915 0.141351392304469 0.0456384110126874 3.09720231638156 0.00195356494985932 0.0106113867631577 "TCONS_00002733" "2438" "71154" "gnl|BL_ORD_ID|71154" "B5X1J7_SALSA" "422" "1084" "9.20959e-141" "232" "846" "1" "205" "1" "0" "205" "0" "205" "Ras-related protein Rab-6A;" "Salmo salar (Atlantic salmon)" "" "" "GO:0007264;GO:0015031" "IEA:InterPro;protein transport;small GTPase mediated signal transduction" "GO:0005525" "IEA:UniProtKB-KW;GTP binding" "PF00071" "1;Ras" "" "" "IPR001806;IPR005225;IPR003579;IPR027417" "Small_GTPase_Rab_type;Small_GTPase;Small_GTP-bd_dom;P-loop_NTPase"
"XLOC_000500" 321.324636652915 0.141351392304469 0.0456384110126874 3.09720231638156 0.00195356494985932 0.0106113867631577 "TCONS_00002734" "2438" "190397" "gnl|BL_ORD_ID|190397" "E9QIN4_DANRE" "421" "1080" "3.56506e-140" "232" "846" "1" "205" "1" "0" "203" "0" "205" "Uncharacterized protein;" "Danio rerio (Zebrafish) (Brachydanio rerio)" "" "" "GO:0007264;GO:0015031" "IEA:InterPro;protein transport;small GTPase mediated signal transduction" "GO:0005525" "IEA:UniProtKB-KW;GTP binding" "PF00071" "1;Ras" "dre:793785" "-" "IPR001806;IPR005225;IPR003579;IPR027417" "Small_GTPase_Rab_type;Small_GTPase;Small_GTP-bd_dom;P-loop_NTPase"
"XLOC_000500" 321.324636652915 0.141351392304469 0.0456384110126874 3.09720231638156 0.00195356494985932 0.0106113867631577 "TCONS_00002735" "2344" "190397" "gnl|BL_ORD_ID|190397" "E9QIN4_DANRE" "275" "702" "2.1081e-91" "232" "630" "1" "133" "1" "0" "133" "0" "133" "Uncharacterized protein;" "Danio rerio (Zebrafish) (Brachydanio rerio)" "" "" "GO:0007264;GO:0015031" "IEA:InterPro;protein transport;small GTPase mediated signal transduction" "GO:0005525" "IEA:UniProtKB-KW;GTP binding" "PF00071" "1;Ras" "dre:793785" "-" "IPR001806;IPR005225;IPR003579;IPR027417" "Small_GTPase_Rab_type;Small_GTPase;Small_GTP-bd_dom;P-loop_NTPase"
"XLOC_000500" 321.324636652915 0.141351392304469 0.0456384110126874 3.09720231638156 0.00195356494985932 0.0106113867631577 "TCONS_00002736" "2539" "71154" "gnl|BL_ORD_ID|71154" "B5X1J7_SALSA" "296" "757" "3.54639e-92" "516" "947" "62" "205" "3" "0" "144" "0" "144" "Ras-related protein Rab-6A;" "Salmo salar (Atlantic salmon)" "" "" "GO:0007264;GO:0015031" "IEA:InterPro;protein transport;small GTPase mediated signal transduction" "GO:0005525" "IEA:UniProtKB-KW;GTP binding" "PF00071" "1;Ras" "" "" "IPR001806;IPR005225;IPR003579;IPR027417" "Small_GTPase_Rab_type;Small_GTPase;Small_GTP-bd_dom;P-loop_NTPase"
"XLOC_000500" 321.324636652915 0.141351392304469 0.0456384110126874 3.09720231638156 0.00195356494985932 0.0106113867631577 "TCONS_00002737" "2642" "190397" "gnl|BL_ORD_ID|190397" "E9QIN4_DANRE" "384" "986" "1.79751e-125" "224" "790" "1" "189" "2" "0" "187" "0" "189" "Uncharacterized protein;" "Danio rerio (Zebrafish) (Brachydanio rerio)" "" "" "GO:0007264;GO:0015031" "IEA:InterPro;protein transport;small GTPase mediated signal transduction" "GO:0005525" "IEA:UniProtKB-KW;GTP binding" "PF00071" "1;Ras" "dre:793785" "-" "IPR001806;IPR005225;IPR003579;IPR027417" "Small_GTPase_Rab_type;Small_GTPase;Small_GTP-bd_dom;P-loop_NTPase"
"XLOC_000500" 321.324636652915 0.141351392304469 0.0456384110126874 3.09720231638156 0.00195356494985932 0.0106113867631577 "TCONS_00002738" "2524" "309526" "gnl|BL_ORD_ID|309526" "G3QAJ0_GASAC" "340" "870" "1.11505e-108" "197" "718" "22" "196" "2" "0" "166" "1" "175" "Uncharacterized protein;" "Gasterosteus aculeatus (Three-spined stickleback)" "" "" "GO:0007264;GO:0015031" "IEA:InterPro;protein transport;small GTPase mediated signal transduction" "GO:0005525" "IEA:UniProtKB-KW;GTP binding" "PF00071" "1;Ras" "" "" "IPR001806;IPR005225;IPR003579;IPR027417" "Small_GTPase_Rab_type;Small_GTPase;Small_GTP-bd_dom;P-loop_NTPase"
"XLOC_000500" 321.324636652915 0.141351392304469 0.0456384110126874 3.09720231638156 0.00195356494985932 0.0106113867631577 "TCONS_00002739" "2520" "190397" "gnl|BL_ORD_ID|190397" "E9QIN4_DANRE" "406" "1043" "2.58461e-134" "224" "928" "1" "205" "2" "0" "203" "30" "235" "Uncharacterized protein;" "Danio rerio (Zebrafish) (Brachydanio rerio)" "" "" "GO:0007264;GO:0015031" "IEA:InterPro;protein transport;small GTPase mediated signal transduction" "GO:0005525" "IEA:UniProtKB-KW;GTP binding" "PF00071" "1;Ras" "dre:793785" "-" "IPR001806;IPR005225;IPR003579;IPR027417" "Small_GTPase_Rab_type;Small_GTPase;Small_GTP-bd_dom;P-loop_NTPase"
"XLOC_000500" 321.324636652915 0.141351392304469 0.0456384110126874 3.09720231638156 0.00195356494985932 0.0106113867631577 "TCONS_00002740" "2427" "430955" "gnl|BL_ORD_ID|430955" "H3A849_LATCH" "413" "1061" "2.01212e-137" "221" "835" "1" "205" "2" "0" "199" "0" "205" "Uncharacterized protein;" "Latimeria chalumnae (West Indian ocean coelacanth)" "" "" "GO:0007264;GO:0015031" "IEA:InterPro;protein transport;small GTPase mediated signal transduction" "GO:0005525" "IEA:UniProtKB-KW;GTP binding" "PF00071" "1;Ras" "" "" "IPR001806;IPR005225;IPR003579;IPR027417" "Small_GTPase_Rab_type;Small_GTPase;Small_GTP-bd_dom;P-loop_NTPase"
"XLOC_000500" 321.324636652915 0.141351392304469 0.0456384110126874 3.09720231638156 0.00195356494985932 0.0106113867631577 "TCONS_00002741" "2252" "71154" "gnl|BL_ORD_ID|71154" "B5X1J7_SALSA" "223" "568" "1.22223e-65" "328" "660" "95" "205" "1" "0" "108" "0" "111" "Ras-related protein Rab-6A;" "Salmo salar (Atlantic salmon)" "" "" "GO:0007264;GO:0015031" "IEA:InterPro;protein transport;small GTPase mediated signal transduction" "GO:0005525" "IEA:UniProtKB-KW;GTP binding" "PF00071" "1;Ras" "" "" "IPR001806;IPR005225;IPR003579;IPR027417" "Small_GTPase_Rab_type;Small_GTPase;Small_GTP-bd_dom;P-loop_NTPase"
"XLOC_000500" 321.324636652915 0.141351392304469 0.0456384110126874 3.09720231638156 0.00195356494985932 0.0106113867631577 "TCONS_00002742" "2204" "71154" "gnl|BL_ORD_ID|71154" "B5X1J7_SALSA" "203" "514" "3.07046e-58" "204" "524" "1" "107" "3" "0" "99" "0" "107" "Ras-related protein Rab-6A;" "Salmo salar (Atlantic salmon)" "" "" "GO:0007264;GO:0015031" "IEA:InterPro;protein transport;small GTPase mediated signal transduction" "GO:0005525" "IEA:UniProtKB-KW;GTP binding" "PF00071" "1;Ras" "" "" "IPR001806;IPR005225;IPR003579;IPR027417" "Small_GTPase_Rab_type;Small_GTPase;Small_GTP-bd_dom;P-loop_NTPase"
"XLOC_000500" 321.324636652915 0.141351392304469 0.0456384110126874 3.09720231638156 0.00195356494985932 0.0106113867631577 "TCONS_00002743" "2501" "71154" "gnl|BL_ORD_ID|71154" "B5X1J7_SALSA" "339" "869" "1.2565e-108" "201" "695" "1" "165" "3" "0" "165" "0" "165" "Ras-related protein Rab-6A;" "Salmo salar (Atlantic salmon)" "" "" "GO:0007264;GO:0015031" "IEA:InterPro;protein transport;small GTPase mediated signal transduction" "GO:0005525" "IEA:UniProtKB-KW;GTP binding" "PF00071" "1;Ras" "" "" "IPR001806;IPR005225;IPR003579;IPR027417" "Small_GTPase_Rab_type;Small_GTPase;Small_GTP-bd_dom;P-loop_NTPase"
"XLOC_000500" 321.324636652915 0.141351392304469 0.0456384110126874 3.09720231638156 0.00195356494985932 0.0106113867631577 "TCONS_00002744" "2402" "309526" "gnl|BL_ORD_ID|309526" "G3QAJ0_GASAC" "278" "710" "1.42263e-85" "173" "601" "22" "165" "2" "0" "136" "1" "144" "Uncharacterized protein;" "Gasterosteus aculeatus (Three-spined stickleback)" "" "" "GO:0007264;GO:0015031" "IEA:InterPro;protein transport;small GTPase mediated signal transduction" "GO:0005525" "IEA:UniProtKB-KW;GTP binding" "PF00071" "1;Ras" "" "" "IPR001806;IPR005225;IPR003579;IPR027417" "Small_GTPase_Rab_type;Small_GTPase;Small_GTP-bd_dom;P-loop_NTPase"
"XLOC_000500" 321.324636652915 0.141351392304469 0.0456384110126874 3.09720231638156 0.00195356494985932 0.0106113867631577 "TCONS_00002745" "2228" "71154" "gnl|BL_ORD_ID|71154" "B5X1J7_SALSA" "297" "758" "2.93197e-93" "200" "631" "1" "144" "2" "0" "144" "0" "144" "Ras-related protein Rab-6A;" "Salmo salar (Atlantic salmon)" "" "" "GO:0007264;GO:0015031" "IEA:InterPro;protein transport;small GTPase mediated signal transduction" "GO:0005525" "IEA:UniProtKB-KW;GTP binding" "PF00071" "1;Ras" "" "" "IPR001806;IPR005225;IPR003579;IPR027417" "Small_GTPase_Rab_type;Small_GTPase;Small_GTP-bd_dom;P-loop_NTPase"
"XLOC_000500" 321.324636652915 0.141351392304469 0.0456384110126874 3.09720231638156 0.00195356494985932 0.0106113867631577 "TCONS_00002746" "2312" "71154" "gnl|BL_ORD_ID|71154" "B5X1J7_SALSA" "274" "700" "2.17856e-91" "200" "598" "1" "133" "2" "0" "133" "0" "133" "Ras-related protein Rab-6A;" "Salmo salar (Atlantic salmon)" "" "" "GO:0007264;GO:0015031" "IEA:InterPro;protein transport;small GTPase mediated signal transduction" "GO:0005525" "IEA:UniProtKB-KW;GTP binding" "PF00071" "1;Ras" "" "" "IPR001806;IPR005225;IPR003579;IPR027417" "Small_GTPase_Rab_type;Small_GTPase;Small_GTP-bd_dom;P-loop_NTPase"
"XLOC_000500" 321.324636652915 0.141351392304469 0.0456384110126874 3.09720231638156 0.00195356494985932 0.0106113867631577 "TCONS_00002747" "2210" "481785" "gnl|BL_ORD_ID|481785" "H9GBE7_ANOCA" "240" "610" "2.63136e-72" "2" "358" "48" "166" "2" "0" "116" "0" "119" "Uncharacterized protein;" "Anolis carolinensis (Green anole) (American chameleon)" "" "" "GO:0007264;GO:0015031" "IEA:InterPro;protein transport;small GTPase mediated signal transduction" "GO:0005525" "IEA:UniProtKB-KW;GTP binding" "PF00071" "1;Ras" "" "" "IPR001806;IPR005225;IPR003579;IPR027417" "Small_GTPase_Rab_type;Small_GTPase;Small_GTP-bd_dom;P-loop_NTPase"
"XLOC_000505" 120.324230705264 0.342768183194902 0.103991189383397 3.29612715488018 0.00098027636197376 0.00601414720201776 "TCONS_00002766" "1256" "72935" "gnl|BL_ORD_ID|72935" "B5X7F2_SALSA" "421" "1080" "1.31543e-145" "254" "859" "1" "202" "2" "0" "202" "0" "202" "Transgelin;" "Salmo salar (Atlantic salmon)" "" "" "GO:0007517" "IEA:InterPro;muscle organ development" "" "" "PF00402;PF00307" "1;Calponin;CH" "" "" "IPR001061;IPR001715;IPR000557;IPR003096" "SM22_calponin;TAGLN;Calponin_repeat;CH-domain"
"XLOC_000505" 120.324230705264 0.342768183194902 0.103991189383397 3.29612715488018 0.00098027636197376 0.00601414720201776 "TCONS_00002767" "1252" "72935" "gnl|BL_ORD_ID|72935" "B5X7F2_SALSA" "319" "817" "3.78592e-110" "254" "712" "1" "153" "2" "0" "151" "0" "153" "Transgelin;" "Salmo salar (Atlantic salmon)" "" "" "GO:0007517" "IEA:InterPro;muscle organ development" "" "" "PF00402;PF00307" "1;Calponin;CH" "" "" "IPR001061;IPR001715;IPR000557;IPR003096" "SM22_calponin;TAGLN;Calponin_repeat;CH-domain"
"XLOC_000505" 120.324230705264 0.342768183194902 0.103991189383397 3.29612715488018 0.00098027636197376 0.00601414720201776 "TCONS_00002768" "1032" "72935" "gnl|BL_ORD_ID|72935" "B5X7F2_SALSA" "421" "1080" "7.73871e-147" "30" "635" "1" "202" "3" "0" "202" "0" "202" "Transgelin;" "Salmo salar (Atlantic salmon)" "" "" "GO:0007517" "IEA:InterPro;muscle organ development" "" "" "PF00402;PF00307" "1;Calponin;CH" "" "" "IPR001061;IPR001715;IPR000557;IPR003096" "SM22_calponin;TAGLN;Calponin_repeat;CH-domain"
"XLOC_000515" 1.85020625566504 -1.05641515059626 0.334114806932422 -3.16183278524957 0.00156779563482978 0.00885550716082072 NA NA NA NA NA NA NA NA NA NA NA NA NA NA NA NA NA NA NA NA NA NA NA NA NA NA NA NA NA NA NA
"XLOC_000517" 1.63949338859784 -1.52645534772406 0.350880233119955 -4.35036004778932 1.35914179145886e-05 0.000161127576153404 "TCONS_00002817" "1499" "505969" "gnl|BL_ORD_ID|505969" "I3J9A6_ORENI" "65" "156" "1.02518e-09" "1065" "1151" "1" "29" "-1" "0" "29" "0" "29" "Uncharacterized protein;" "Oreochromis niloticus (Nile tilapia) (Tilapia nilotica)" "" "" "" "" "" "" "" "" "" "" "" ""
"XLOC_000518" 2.0283210330767 -1.68879471596084 0.33935503483943 -4.97648345414977 6.47498082675085e-07 1.12581462348482e-05 NA NA NA NA NA NA NA NA NA NA NA NA NA NA NA NA NA NA NA NA NA NA NA NA NA NA NA NA NA NA NA
"XLOC_000519" 82.029487072402 -0.251656796147073 0.0931328462832742 -2.70212718917266 0.00688974011247522 0.0294062550387477 "TCONS_00002819" "5627" "94460" "gnl|BL_ORD_ID|94460" "C0HA93_SALSA" "1380" "3570" "0" "408" "2390" "9" "669" "3" "0" "661" "0" "661" "Long-chain-fatty-acid--CoA ligase 4;" "Salmo salar (Atlantic salmon)" "" "" "" "" "GO:0016874" "IEA:UniProtKB-KW;ligase activity" "PF00501" "AMP-binding;1" "" "" "IPR020845;IPR000873" "AMP-binding_CS;AMP-dep_Synth/Lig"
"XLOC_000519" 82.029487072402 -0.251656796147073 0.0931328462832742 -2.70212718917266 0.00688974011247522 0.0294062550387477 "TCONS_00002820" "5062" "94460" "gnl|BL_ORD_ID|94460" "C0HA93_SALSA" "1397" "3615" "0" "43" "2049" "1" "669" "1" "0" "669" "0" "669" "Long-chain-fatty-acid--CoA ligase 4;" "Salmo salar (Atlantic salmon)" "" "" "" "" "GO:0016874" "IEA:UniProtKB-KW;ligase activity" "PF00501" "AMP-binding;1" "" "" "IPR020845;IPR000873" "AMP-binding_CS;AMP-dep_Synth/Lig"
"XLOC_000519" 82.029487072402 -0.251656796147073 0.0931328462832742 -2.70212718917266 0.00688974011247522 0.0294062550387477 "TCONS_00002821" "5282" "94460" "gnl|BL_ORD_ID|94460" "C0HA93_SALSA" "1397" "3615" "0" "39" "2045" "1" "669" "3" "0" "669" "0" "669" "Long-chain-fatty-acid--CoA ligase 4;" "Salmo salar (Atlantic salmon)" "" "" "" "" "GO:0016874" "IEA:UniProtKB-KW;ligase activity" "PF00501" "AMP-binding;1" "" "" "IPR020845;IPR000873" "AMP-binding_CS;AMP-dep_Synth/Lig"
"XLOC_000519" 82.029487072402 -0.251656796147073 0.0931328462832742 -2.70212718917266 0.00688974011247522 0.0294062550387477 "TCONS_00002822" "5269" "94460" "gnl|BL_ORD_ID|94460" "C0HA93_SALSA" "1387" "3588" "0" "35" "2032" "1" "669" "2" "0" "665" "3" "669" "Long-chain-fatty-acid--CoA ligase 4;" "Salmo salar (Atlantic salmon)" "" "" "" "" "GO:0016874" "IEA:UniProtKB-KW;ligase activity" "PF00501" "AMP-binding;1" "" "" "IPR020845;IPR000873" "AMP-binding_CS;AMP-dep_Synth/Lig"
"XLOC_000519" 82.029487072402 -0.251656796147073 0.0931328462832742 -2.70212718917266 0.00688974011247522 0.0294062550387477 "TCONS_00002823" "2947" "94460" "gnl|BL_ORD_ID|94460" "C0HA93_SALSA" "1388" "3591" "0" "28" "2022" "1" "665" "1" "0" "664" "0" "665" "Long-chain-fatty-acid--CoA ligase 4;" "Salmo salar (Atlantic salmon)" "" "" "" "" "GO:0016874" "IEA:UniProtKB-KW;ligase activity" "PF00501" "AMP-binding;1" "" "" "IPR020845;IPR000873" "AMP-binding_CS;AMP-dep_Synth/Lig"
"XLOC_000519" 82.029487072402 -0.251656796147073 0.0931328462832742 -2.70212718917266 0.00688974011247522 0.0294062550387477 "TCONS_00002824" "3992" "94460" "gnl|BL_ORD_ID|94460" "C0HA93_SALSA" "1387" "3590" "0" "1073" "3067" "1" "665" "2" "0" "664" "0" "665" "Long-chain-fatty-acid--CoA ligase 4;" "Salmo salar (Atlantic salmon)" "" "" "" "" "GO:0016874" "IEA:UniProtKB-KW;ligase activity" "PF00501" "AMP-binding;1" "" "" "IPR020845;IPR000873" "AMP-binding_CS;AMP-dep_Synth/Lig"
"XLOC_000519" 82.029487072402 -0.251656796147073 0.0931328462832742 -2.70212718917266 0.00688974011247522 0.0294062550387477 "TCONS_00002825" "6316" "94460" "gnl|BL_ORD_ID|94460" "C0HA93_SALSA" "1397" "3615" "0" "1073" "3079" "1" "669" "2" "0" "669" "0" "669" "Long-chain-fatty-acid--CoA ligase 4;" "Salmo salar (Atlantic salmon)" "" "" "" "" "GO:0016874" "IEA:UniProtKB-KW;ligase activity" "PF00501" "AMP-binding;1" "" "" "IPR020845;IPR000873" "AMP-binding_CS;AMP-dep_Synth/Lig"
"XLOC_000519" 82.029487072402 -0.251656796147073 0.0931328462832742 -2.70212718917266 0.00688974011247522 0.0294062550387477 "TCONS_00002826" "6306" "94460" "gnl|BL_ORD_ID|94460" "C0HA93_SALSA" "1282" "3315" "0" "1076" "2929" "1" "618" "2" "0" "614" "0" "618" "Long-chain-fatty-acid--CoA ligase 4;" "Salmo salar (Atlantic salmon)" "" "" "" "" "GO:0016874" "IEA:UniProtKB-KW;ligase activity" "PF00501" "AMP-binding;1" "" "" "IPR020845;IPR000873" "AMP-binding_CS;AMP-dep_Synth/Lig"
"XLOC_000519" 82.029487072402 -0.251656796147073 0.0931328462832742 -2.70212718917266 0.00688974011247522 0.0294062550387477 "TCONS_00002827" "9404" "94460" "gnl|BL_ORD_ID|94460" "C0HA93_SALSA" "1380" "3570" "0" "4185" "6167" "9" "669" "3" "0" "661" "0" "661" "Long-chain-fatty-acid--CoA ligase 4;" "Salmo salar (Atlantic salmon)" "" "" "" "" "GO:0016874" "IEA:UniProtKB-KW;ligase activity" "PF00501" "AMP-binding;1" "" "" "IPR020845;IPR000873" "AMP-binding_CS;AMP-dep_Synth/Lig"
"XLOC_000519" 82.029487072402 -0.251656796147073 0.0931328462832742 -2.70212718917266 0.00688974011247522 0.0294062550387477 "TCONS_00002828" "9395" "94460" "gnl|BL_ORD_ID|94460" "C0HA93_SALSA" "1367" "3538" "0" "4185" "6158" "9" "669" "3" "0" "657" "3" "661" "Long-chain-fatty-acid--CoA ligase 4;" "Salmo salar (Atlantic salmon)" "" "" "" "" "GO:0016874" "IEA:UniProtKB-KW;ligase activity" "PF00501" "AMP-binding;1" "" "" "IPR020845;IPR000873" "AMP-binding_CS;AMP-dep_Synth/Lig"
"XLOC_000519" 82.029487072402 -0.251656796147073 0.0931328462832742 -2.70212718917266 0.00688974011247522 0.0294062550387477 "TCONS_00002829" "9391" "94460" "gnl|BL_ORD_ID|94460" "C0HA93_SALSA" "1265" "3271" "0" "4185" "6014" "9" "618" "3" "0" "606" "0" "610" "Long-chain-fatty-acid--CoA ligase 4;" "Salmo salar (Atlantic salmon)" "" "" "" "" "GO:0016874" "IEA:UniProtKB-KW;ligase activity" "PF00501" "AMP-binding;1" "" "" "IPR020845;IPR000873" "AMP-binding_CS;AMP-dep_Synth/Lig"
"XLOC_000519" 82.029487072402 -0.251656796147073 0.0931328462832742 -2.70212718917266 0.00688974011247522 0.0294062550387477 "TCONS_00002830" "6636" "94460" "gnl|BL_ORD_ID|94460" "C0HA93_SALSA" "1380" "3570" "0" "1417" "3399" "9" "669" "1" "0" "661" "0" "661" "Long-chain-fatty-acid--CoA ligase 4;" "Salmo salar (Atlantic salmon)" "" "" "" "" "GO:0016874" "IEA:UniProtKB-KW;ligase activity" "PF00501" "AMP-binding;1" "" "" "IPR020845;IPR000873" "AMP-binding_CS;AMP-dep_Synth/Lig"
"XLOC_000519" 82.029487072402 -0.251656796147073 0.0931328462832742 -2.70212718917266 0.00688974011247522 0.0294062550387477 "TCONS_00002831" "6319" "94460" "gnl|BL_ORD_ID|94460" "C0HA93_SALSA" "1397" "3615" "0" "1076" "3082" "1" "669" "2" "0" "669" "0" "669" "Long-chain-fatty-acid--CoA ligase 4;" "Salmo salar (Atlantic salmon)" "" "" "" "" "GO:0016874" "IEA:UniProtKB-KW;ligase activity" "PF00501" "AMP-binding;1" "" "" "IPR020845;IPR000873" "AMP-binding_CS;AMP-dep_Synth/Lig"
"XLOC_000521" 100.639115054312 0.31879437166199 0.0805588317092611 3.95728643151787 7.58060115102508e-05 0.000702574441694127 "TCONS_00002842" "2254" "443265" "gnl|BL_ORD_ID|443265" "H3B8G8_LATCH" "60" "145" "1.0815e-07" "92" "190" "1252" "1283" "2" "0" "27" "1" "33" "Uncharacterized protein;" "Latimeria chalumnae (West Indian ocean coelacanth)" "" "" "" "" "" "" "PF08514" "1;STAG" "" "" "IPR016024;IPR013721;IPR020839" "ARM-type_fold;STAG;SCD"
"XLOC_000529" 2.72051285973663 -1.01157429747523 0.318656427049047 -3.1744983361642 0.00150095751313862 0.00853163085696242 "TCONS_00002918" "7410" "210056" "gnl|BL_ORD_ID|210056" "F1QXD4_DANRE" "784" "2023" "0" "5996" "7396" "327" "759" "-3" "0" "376" "34" "467" "Uncharacterized protein;" "Danio rerio (Zebrafish) (Brachydanio rerio)" "GO:0005634;GO:0060388;GO:0005737" "IEA:InterPro;nucleus;vitelline envelope;IDA:ZFIN;cytoplasm" "GO:0006355" "IEA:InterPro;regulation of transcription" " DNA-templated" "GO:0046872;GO:0003677" "IEA:InterPro;DNA binding;metal ion binding" "PF04704;PF00096" "1;zf-C2H2;2;Zfx_Zfy_act" "" "" "IPR015880;IPR006794;IPR007087;IPR013087"
"XLOC_000529" 2.72051285973663 -1.01157429747523 0.318656427049047 -3.1744983361642 0.00150095751313862 0.00853163085696242 "TCONS_00002919" "7329" "210056" "gnl|BL_ORD_ID|210056" "F1QXD4_DANRE" "784" "2023" "0" "5915" "7315" "327" "759" "-3" "0" "376" "34" "467" "Uncharacterized protein;" "Danio rerio (Zebrafish) (Brachydanio rerio)" "GO:0005634;GO:0060388;GO:0005737" "IEA:InterPro;nucleus;vitelline envelope;IDA:ZFIN;cytoplasm" "GO:0006355" "IEA:InterPro;regulation of transcription" " DNA-templated" "GO:0046872;GO:0003677" "IEA:InterPro;DNA binding;metal ion binding" "PF04704;PF00096" "1;zf-C2H2;2;Zfx_Zfy_act" "" "" "IPR015880;IPR006794;IPR007087;IPR013087"
"XLOC_000533" 250.965514446912 0.775452943223814 0.198249408558195 3.91150192509241 9.17239250589357e-05 0.000830947901349362 "TCONS_00002924" "6093" "72161" "gnl|BL_ORD_ID|72161" "B5X4N1_SALSA" "1577" "4083" "0" "521" "2887" "1" "792" "2" "0" "765" "3" "792" "" "Salmo salar (Atlantic salmon)" "GO:0005971" "IEA:InterPro;ribonucleoside-diphosphate reductase complex" "GO:0006260" "IEA:UniProtKB-UniPathway;DNA replication" "GO:0004748;GO:0005524" "IEA:InterPro;IEA:UniProtKB-EC;ribonucleoside-diphosphate reductase activity" " thioredoxin disulfide as acceptor;ATP binding" "PF02867;PF00317;PF03477" "1;ATP-cone;Ribonuc_red_lgC;Ribonuc_red_lgN" "" "" "IPR013509;IPR000788;IPR013346;IPR005144;IPR008926"
"XLOC_000533" 250.965514446912 0.775452943223814 0.198249408558195 3.91150192509241 9.17239250589357e-05 0.000830947901349362 "TCONS_00002925" "6031" "72161" "gnl|BL_ORD_ID|72161" "B5X4N1_SALSA" "1465" "3792" "0" "454" "2640" "1" "729" "1" "0" "709" "0" "729" "" "Salmo salar (Atlantic salmon)" "GO:0005971" "IEA:InterPro;ribonucleoside-diphosphate reductase complex" "GO:0006260" "IEA:UniProtKB-UniPathway;DNA replication" "GO:0004748;GO:0005524" "IEA:InterPro;IEA:UniProtKB-EC;ribonucleoside-diphosphate reductase activity" " thioredoxin disulfide as acceptor;ATP binding" "PF02867;PF00317;PF03477" "1;ATP-cone;Ribonuc_red_lgC;Ribonuc_red_lgN" "" "" "IPR013509;IPR000788;IPR013346;IPR005144;IPR008926"
"XLOC_000533" 250.965514446912 0.775452943223814 0.198249408558195 3.91150192509241 9.17239250589357e-05 0.000830947901349362 "TCONS_00002926" "5950" "72161" "gnl|BL_ORD_ID|72161" "B5X4N1_SALSA" "1590" "4115" "0" "369" "2744" "1" "792" "3" "0" "768" "0" "792" "" "Salmo salar (Atlantic salmon)" "GO:0005971" "IEA:InterPro;ribonucleoside-diphosphate reductase complex" "GO:0006260" "IEA:UniProtKB-UniPathway;DNA replication" "GO:0004748;GO:0005524" "IEA:InterPro;IEA:UniProtKB-EC;ribonucleoside-diphosphate reductase activity" " thioredoxin disulfide as acceptor;ATP binding" "PF02867;PF00317;PF03477" "1;ATP-cone;Ribonuc_red_lgC;Ribonuc_red_lgN" "" "" "IPR013509;IPR000788;IPR013346;IPR005144;IPR008926"
"XLOC_000533" 250.965514446912 0.775452943223814 0.198249408558195 3.91150192509241 9.17239250589357e-05 0.000830947901349362 "TCONS_00002927" "5882" "72161" "gnl|BL_ORD_ID|72161" "B5X4N1_SALSA" "975" "2519" "0" "305" "1774" "1" "490" "2" "0" "475" "0" "490" "" "Salmo salar (Atlantic salmon)" "GO:0005971" "IEA:InterPro;ribonucleoside-diphosphate reductase complex" "GO:0006260" "IEA:UniProtKB-UniPathway;DNA replication" "GO:0004748;GO:0005524" "IEA:InterPro;IEA:UniProtKB-EC;ribonucleoside-diphosphate reductase activity" " thioredoxin disulfide as acceptor;ATP binding" "PF02867;PF00317;PF03477" "1;ATP-cone;Ribonuc_red_lgC;Ribonuc_red_lgN" "" "" "IPR013509;IPR000788;IPR013346;IPR005144;IPR008926"
"XLOC_000533" 250.965514446912 0.775452943223814 0.198249408558195 3.91150192509241 9.17239250589357e-05 0.000830947901349362 "TCONS_00002928" "5846" "72161" "gnl|BL_ORD_ID|72161" "B5X4N1_SALSA" "1290" "3338" "0" "748" "2640" "162" "792" "1" "0" "611" "0" "631" "" "Salmo salar (Atlantic salmon)" "GO:0005971" "IEA:InterPro;ribonucleoside-diphosphate reductase complex" "GO:0006260" "IEA:UniProtKB-UniPathway;DNA replication" "GO:0004748;GO:0005524" "IEA:InterPro;IEA:UniProtKB-EC;ribonucleoside-diphosphate reductase activity" " thioredoxin disulfide as acceptor;ATP binding" "PF02867;PF00317;PF03477" "1;ATP-cone;Ribonuc_red_lgC;Ribonuc_red_lgN" "" "" "IPR013509;IPR000788;IPR013346;IPR005144;IPR008926"
"XLOC_000533" 250.965514446912 0.775452943223814 0.198249408558195 3.91150192509241 9.17239250589357e-05 0.000830947901349362 "TCONS_00002929" "5888" "72161" "gnl|BL_ORD_ID|72161" "B5X4N1_SALSA" "1336" "3456" "0" "305" "2305" "1" "667" "2" "0" "647" "0" "667" "" "Salmo salar (Atlantic salmon)" "GO:0005971" "IEA:InterPro;ribonucleoside-diphosphate reductase complex" "GO:0006260" "IEA:UniProtKB-UniPathway;DNA replication" "GO:0004748;GO:0005524" "IEA:InterPro;IEA:UniProtKB-EC;ribonucleoside-diphosphate reductase activity" " thioredoxin disulfide as acceptor;ATP binding" "PF02867;PF00317;PF03477" "1;ATP-cone;Ribonuc_red_lgC;Ribonuc_red_lgN" "" "" "IPR013509;IPR000788;IPR013346;IPR005144;IPR008926"
"XLOC_000533" 250.965514446912 0.775452943223814 0.198249408558195 3.91150192509241 9.17239250589357e-05 0.000830947901349362 "TCONS_00002930" "3797" "72161" "gnl|BL_ORD_ID|72161" "B5X4N1_SALSA" "127" "317" "6.70521e-28" "209" "403" "728" "792" "2" "0" "59" "0" "65" "" "Salmo salar (Atlantic salmon)" "GO:0005971" "IEA:InterPro;ribonucleoside-diphosphate reductase complex" "GO:0006260" "IEA:UniProtKB-UniPathway;DNA replication" "GO:0004748;GO:0005524" "IEA:InterPro;IEA:UniProtKB-EC;ribonucleoside-diphosphate reductase activity" " thioredoxin disulfide as acceptor;ATP binding" "PF02867;PF00317;PF03477" "1;ATP-cone;Ribonuc_red_lgC;Ribonuc_red_lgN" "" "" "IPR013509;IPR000788;IPR013346;IPR005144;IPR008926"
"XLOC_000544" 185.473968201894 0.225287272720436 0.0648860597559155 3.47204428143592 0.00051651113176025 0.00354726434657406 "TCONS_00003050" "2909" "714829" "gnl|BL_ORD_ID|714829" "Q4SFI2_TETNG" "102" "254" "4.4031e-21" "1252" "1494" "350" "430" "1" "0" "46" "0" "81" "Chromosome 7 SCAF14601" " whole genome shotgun sequence.;" "Tetraodon nigroviridis (Spotted green pufferfish) (ChelonodonTetraodon nigroviridis (Spotted green pufferfish) (Chelonodonnigroviridis)" "" "" "" "" "GO:0046872;GO:0003676" "IEA:InterPro;nucleic acid binding;metal ion binding" "" "" "" "" "IPR015880;IPR007087;IPR013087"
"XLOC_000544" 185.473968201894 0.225287272720436 0.0648860597559155 3.47204428143592 0.00051651113176025 0.00354726434657406 "TCONS_00003051" "2428" "621250" "gnl|BL_ORD_ID|621250" "M4ACA2_XIPMA" "315" "805" "4.89548e-91" "1739" "2425" "141" "370" "2" "0" "186" "3" "231" "Uncharacterized protein;" "Xiphophorus maculatus (Southern platyfish) (Platypoecilus maculatus)" "GO:0016020" "IEA:InterPro;membrane" "GO:0055085" "IEA:InterPro;transmembrane transport" "" "" "PF00324" "1;AA_permease" "" "" "IPR004841" "AA-permease/SLC12A_dom"
"XLOC_000544" 185.473968201894 0.225287272720436 0.0648860597559155 3.47204428143592 0.00051651113176025 0.00354726434657406 "TCONS_00003052" "6075" "505811" "gnl|BL_ORD_ID|505811" "I3J8U7_ORENI" "579" "1491" "4.75911e-180" "1739" "2848" "69" "463" "2" "0" "304" "31" "398" "Uncharacterized protein;" "Oreochromis niloticus (Nile tilapia) (Tilapia nilotica)" "GO:0016020" "IEA:InterPro;membrane" "GO:0055085" "IEA:InterPro;transmembrane transport" "" "" "PF00324" "1;AA_permease" "" "" "IPR004841" "AA-permease/SLC12A_dom"
"XLOC_000544" 185.473968201894 0.225287272720436 0.0648860597559155 3.47204428143592 0.00051651113176025 0.00354726434657406 "TCONS_00003053" "5366" "579028" "gnl|BL_ORD_ID|579028" "K7FL73_PELSI" "466" "1199" "0" "1447" "2613" "73" "456" "1" "0" "258" "13" "393" "Uncharacterized protein;" "Pelodiscus sinensis (Chinese softshell turtle) (Trionyx sinensis)" "GO:0016020" "IEA:InterPro;membrane" "GO:0055085" "IEA:InterPro;transmembrane transport" "" "" "PF00324" "1;AA_permease" "" "" "IPR004841" "AA-permease/SLC12A_dom"
"XLOC_000544" 185.473968201894 0.225287272720436 0.0648860597559155 3.47204428143592 0.00051651113176025 0.00354726434657406 "TCONS_00003054" "5665" "621250" "gnl|BL_ORD_ID|621250" "M4ACA2_XIPMA" "738" "1905" "0" "2820" "4190" "528" "979" "3" "0" "379" "13" "461" "Uncharacterized protein;" "Xiphophorus maculatus (Southern platyfish) (Platypoecilus maculatus)" "GO:0016020" "IEA:InterPro;membrane" "GO:0055085" "IEA:InterPro;transmembrane transport" "" "" "PF00324" "1;AA_permease" "" "" "IPR004841" "AA-permease/SLC12A_dom"
"XLOC_000544" 185.473968201894 0.225287272720436 0.0648860597559155 3.47204428143592 0.00051651113176025 0.00354726434657406 "TCONS_00003055" "5566" "579028" "gnl|BL_ORD_ID|579028" "K7FL73_PELSI" "556" "1431" "0" "2811" "4091" "487" "898" "3" "0" "289" "17" "428" "Uncharacterized protein;" "Pelodiscus sinensis (Chinese softshell turtle) (Trionyx sinensis)" "GO:0016020" "IEA:InterPro;membrane" "GO:0055085" "IEA:InterPro;transmembrane transport" "" "" "PF00324" "1;AA_permease" "" "" "IPR004841" "AA-permease/SLC12A_dom"
"XLOC_000544" 185.473968201894 0.225287272720436 0.0648860597559155 3.47204428143592 0.00051651113176025 0.00354726434657406 "TCONS_00003056" "5742" "621250" "gnl|BL_ORD_ID|621250" "M4ACA2_XIPMA" "1327" "3433" "0" "1739" "4267" "141" "979" "2" "0" "696" "16" "849" "Uncharacterized protein;" "Xiphophorus maculatus (Southern platyfish) (Platypoecilus maculatus)" "GO:0016020" "IEA:InterPro;membrane" "GO:0055085" "IEA:InterPro;transmembrane transport" "" "" "PF00324" "1;AA_permease" "" "" "IPR004841" "AA-permease/SLC12A_dom"
"XLOC_000544" 185.473968201894 0.225287272720436 0.0648860597559155 3.47204428143592 0.00051651113176025 0.00354726434657406 "TCONS_00003057" "5870" "621250" "gnl|BL_ORD_ID|621250" "M4ACA2_XIPMA" "578" "1489" "3.27543e-179" "1739" "2848" "141" "535" "2" "0" "306" "31" "398" "Uncharacterized protein;" "Xiphophorus maculatus (Southern platyfish) (Platypoecilus maculatus)" "GO:0016020" "IEA:InterPro;membrane" "GO:0055085" "IEA:InterPro;transmembrane transport" "" "" "PF00324" "1;AA_permease" "" "" "IPR004841" "AA-permease/SLC12A_dom"
"XLOC_000544" 185.473968201894 0.225287272720436 0.0648860597559155 3.47204428143592 0.00051651113176025 0.00354726434657406 "TCONS_00003058" "5868" "621250" "gnl|BL_ORD_ID|621250" "M4ACA2_XIPMA" "730" "1884" "0" "3035" "4393" "532" "979" "2" "0" "375" "13" "457" "Uncharacterized protein;" "Xiphophorus maculatus (Southern platyfish) (Platypoecilus maculatus)" "GO:0016020" "IEA:InterPro;membrane" "GO:0055085" "IEA:InterPro;transmembrane transport" "" "" "PF00324" "1;AA_permease" "" "" "IPR004841" "AA-permease/SLC12A_dom"
"XLOC_000544" 185.473968201894 0.225287272720436 0.0648860597559155 3.47204428143592 0.00051651113176025 0.00354726434657406 "TCONS_00003059" "5567" "505811" "gnl|BL_ORD_ID|505811" "I3J8U7_ORENI" "692" "1784" "0" "1739" "3091" "69" "520" "2" "0" "374" "3" "453" "Uncharacterized protein;" "Oreochromis niloticus (Nile tilapia) (Tilapia nilotica)" "GO:0016020" "IEA:InterPro;membrane" "GO:0055085" "IEA:InterPro;transmembrane transport" "" "" "PF00324" "1;AA_permease" "" "" "IPR004841" "AA-permease/SLC12A_dom"
"XLOC_000544" 185.473968201894 0.225287272720436 0.0648860597559155 3.47204428143592 0.00051651113176025 0.00354726434657406 "TCONS_00003060" "5949" "621250" "gnl|BL_ORD_ID|621250" "M4ACA2_XIPMA" "909" "2348" "0" "1739" "3487" "141" "732" "2" "0" "488" "11" "593" "Uncharacterized protein;" "Xiphophorus maculatus (Southern platyfish) (Platypoecilus maculatus)" "GO:0016020" "IEA:InterPro;membrane" "GO:0055085" "IEA:InterPro;transmembrane transport" "" "" "PF00324" "1;AA_permease" "" "" "IPR004841" "AA-permease/SLC12A_dom"
"XLOC_000544" 185.473968201894 0.225287272720436 0.0648860597559155 3.47204428143592 0.00051651113176025 0.00354726434657406 "TCONS_00003061" "4445" "505811" "gnl|BL_ORD_ID|505811" "I3J8U7_ORENI" "662" "1707" "0" "210" "1487" "1" "455" "3" "0" "346" "29" "455" "Uncharacterized protein;" "Oreochromis niloticus (Nile tilapia) (Tilapia nilotica)" "GO:0016020" "IEA:InterPro;membrane" "GO:0055085" "IEA:InterPro;transmembrane transport" "" "" "PF00324" "1;AA_permease" "" "" "IPR004841" "AA-permease/SLC12A_dom"
"XLOC_000544" 185.473968201894 0.225287272720436 0.0648860597559155 3.47204428143592 0.00051651113176025 0.00354726434657406 "TCONS_00003062" "4826" "505811" "gnl|BL_ORD_ID|505811" "I3J8U7_ORENI" "405" "1039" "2.90951e-119" "2497" "3351" "628" "902" "1" "0" "212" "18" "289" "Uncharacterized protein;" "Oreochromis niloticus (Nile tilapia) (Tilapia nilotica)" "GO:0016020" "IEA:InterPro;membrane" "GO:0055085" "IEA:InterPro;transmembrane transport" "" "" "PF00324" "1;AA_permease" "" "" "IPR004841" "AA-permease/SLC12A_dom"
"XLOC_000544" 185.473968201894 0.225287272720436 0.0648860597559155 3.47204428143592 0.00051651113176025 0.00354726434657406 "TCONS_00003063" "4585" "621250" "gnl|BL_ORD_ID|621250" "M4ACA2_XIPMA" "1406" "3637" "0" "375" "3110" "71" "979" "3" "0" "736" "19" "920" "Uncharacterized protein;" "Xiphophorus maculatus (Southern platyfish) (Platypoecilus maculatus)" "GO:0016020" "IEA:InterPro;membrane" "GO:0055085" "IEA:InterPro;transmembrane transport" "" "" "PF00324" "1;AA_permease" "" "" "IPR004841" "AA-permease/SLC12A_dom"
"XLOC_000544" 185.473968201894 0.225287272720436 0.0648860597559155 3.47204428143592 0.00051651113176025 0.00354726434657406 "TCONS_00003064" "4476" "579028" "gnl|BL_ORD_ID|579028" "K7FL73_PELSI" "556" "1431" "0" "1721" "3001" "487" "898" "2" "0" "289" "17" "428" "Uncharacterized protein;" "Pelodiscus sinensis (Chinese softshell turtle) (Trionyx sinensis)" "GO:0016020" "IEA:InterPro;membrane" "GO:0055085" "IEA:InterPro;transmembrane transport" "" "" "PF00324" "1;AA_permease" "" "" "IPR004841" "AA-permease/SLC12A_dom"
"XLOC_000544" 185.473968201894 0.225287272720436 0.0648860597559155 3.47204428143592 0.00051651113176025 0.00354726434657406 "TCONS_00003065" "4778" "621250" "gnl|BL_ORD_ID|621250" "M4ACA2_XIPMA" "730" "1884" "0" "1945" "3303" "532" "979" "1" "0" "375" "13" "457" "Uncharacterized protein;" "Xiphophorus maculatus (Southern platyfish) (Platypoecilus maculatus)" "GO:0016020" "IEA:InterPro;membrane" "GO:0055085" "IEA:InterPro;transmembrane transport" "" "" "PF00324" "1;AA_permease" "" "" "IPR004841" "AA-permease/SLC12A_dom"
"XLOC_000544" 185.473968201894 0.225287272720436 0.0648860597559155 3.47204428143592 0.00051651113176025 0.00354726434657406 "TCONS_00003066" "2783" "621250" "gnl|BL_ORD_ID|621250" "M4ACA2_XIPMA" "501" "1288" "3.38617e-159" "331" "1308" "659" "979" "1" "0" "256" "13" "330" "Uncharacterized protein;" "Xiphophorus maculatus (Southern platyfish) (Platypoecilus maculatus)" "GO:0016020" "IEA:InterPro;membrane" "GO:0055085" "IEA:InterPro;transmembrane transport" "" "" "PF00324" "1;AA_permease" "" "" "IPR004841" "AA-permease/SLC12A_dom"
"XLOC_000553" 31.8480823847666 -0.316550630553255 0.121129803374346 -2.61331746386948 0.00896679680758031 0.0362137466783517 "TCONS_00003111" "4606" "505768" "gnl|BL_ORD_ID|505768" "I3J8Q4_ORENI" "195" "495" "3.54115e-54" "462" "962" "38" "205" "3" "0" "137" "1" "168" "Uncharacterized protein;" "Oreochromis niloticus (Nile tilapia) (Tilapia nilotica)" "" "" "" "" "GO:0003677;GO:0003682" "IEA:InterPro;chromatin binding;DNA binding" "" "" "" "" "IPR001005;IPR009057" "SANT/Myb;Homeodomain-like"
"XLOC_000553" 31.8480823847666 -0.316550630553255 0.121129803374346 -2.61331746386948 0.00896679680758031 0.0362137466783517 "TCONS_00003112" "4973" "505768" "gnl|BL_ORD_ID|505768" "I3J8Q4_ORENI" "195" "495" "3.85047e-54" "462" "962" "38" "205" "3" "0" "137" "1" "168" "Uncharacterized protein;" "Oreochromis niloticus (Nile tilapia) (Tilapia nilotica)" "" "" "" "" "GO:0003677;GO:0003682" "IEA:InterPro;chromatin binding;DNA binding" "" "" "" "" "IPR001005;IPR009057" "SANT/Myb;Homeodomain-like"
"XLOC_000553" 31.8480823847666 -0.316550630553255 0.121129803374346 -2.61331746386948 0.00896679680758031 0.0362137466783517 "TCONS_00003113" "4625" "505768" "gnl|BL_ORD_ID|505768" "I3J8Q4_ORENI" "195" "495" "5.23024e-54" "114" "614" "38" "205" "3" "0" "137" "1" "168" "Uncharacterized protein;" "Oreochromis niloticus (Nile tilapia) (Tilapia nilotica)" "" "" "" "" "GO:0003677;GO:0003682" "IEA:InterPro;chromatin binding;DNA binding" "" "" "" "" "IPR001005;IPR009057" "SANT/Myb;Homeodomain-like"
"XLOC_000553" 31.8480823847666 -0.316550630553255 0.121129803374346 -2.61331746386948 0.00896679680758031 0.0362137466783517 "TCONS_00003114" "5086" "505768" "gnl|BL_ORD_ID|505768" "I3J8Q4_ORENI" "153" "385" "3.08962e-39" "515" "1075" "1" "205" "2" "0" "133" "32" "212" "Uncharacterized protein;" "Oreochromis niloticus (Nile tilapia) (Tilapia nilotica)" "" "" "" "" "GO:0003677;GO:0003682" "IEA:InterPro;chromatin binding;DNA binding" "" "" "" "" "IPR001005;IPR009057" "SANT/Myb;Homeodomain-like"
"XLOC_000553" 31.8480823847666 -0.316550630553255 0.121129803374346 -2.61331746386948 0.00896679680758031 0.0362137466783517 "TCONS_00003115" "4762" "505768" "gnl|BL_ORD_ID|505768" "I3J8Q4_ORENI" "267" "681" "4.1115e-79" "507" "1118" "1" "205" "3" "0" "172" "1" "205" "Uncharacterized protein;" "Oreochromis niloticus (Nile tilapia) (Tilapia nilotica)" "" "" "" "" "GO:0003677;GO:0003682" "IEA:InterPro;chromatin binding;DNA binding" "" "" "" "" "IPR001005;IPR009057" "SANT/Myb;Homeodomain-like"
"XLOC_000553" 31.8480823847666 -0.316550630553255 0.121129803374346 -2.61331746386948 0.00896679680758031 0.0362137466783517 "TCONS_00003116" "5127" "505768" "gnl|BL_ORD_ID|505768" "I3J8Q4_ORENI" "142" "356" "3.51832e-62" "507" "722" "1" "72" "3" "0" "67" "0" "72" "Uncharacterized protein;" "Oreochromis niloticus (Nile tilapia) (Tilapia nilotica)" "" "" "" "" "GO:0003677;GO:0003682" "IEA:InterPro;chromatin binding;DNA binding" "" "" "" "" "IPR001005;IPR009057" "SANT/Myb;Homeodomain-like"
"XLOC_000553" 31.8480823847666 -0.316550630553255 0.121129803374346 -2.61331746386948 0.00896679680758031 0.0362137466783517 "TCONS_00003117" "5087" "505768" "gnl|BL_ORD_ID|505768" "I3J8Q4_ORENI" "196" "497" "3.41143e-54" "943" "1443" "38" "205" "1" "0" "137" "1" "168" "Uncharacterized protein;" "Oreochromis niloticus (Nile tilapia) (Tilapia nilotica)" "" "" "" "" "GO:0003677;GO:0003682" "IEA:InterPro;chromatin binding;DNA binding" "" "" "" "" "IPR001005;IPR009057" "SANT/Myb;Homeodomain-like"
"XLOC_000553" 31.8480823847666 -0.316550630553255 0.121129803374346 -2.61331746386948 0.00896679680758031 0.0362137466783517 "TCONS_00003118" "5452" "505768" "gnl|BL_ORD_ID|505768" "I3J8Q4_ORENI" "211" "537" "1.57778e-59" "899" "1441" "7" "205" "2" "0" "150" "18" "199" "Uncharacterized protein;" "Oreochromis niloticus (Nile tilapia) (Tilapia nilotica)" "" "" "" "" "GO:0003677;GO:0003682" "IEA:InterPro;chromatin binding;DNA binding" "" "" "" "" "IPR001005;IPR009057" "SANT/Myb;Homeodomain-like"
"XLOC_000553" 31.8480823847666 -0.316550630553255 0.121129803374346 -2.61331746386948 0.00896679680758031 0.0362137466783517 "TCONS_00003119" "5454" "505768" "gnl|BL_ORD_ID|505768" "I3J8Q4_ORENI" "196" "497" "3.95076e-54" "943" "1443" "38" "205" "1" "0" "137" "1" "168" "Uncharacterized protein;" "Oreochromis niloticus (Nile tilapia) (Tilapia nilotica)" "" "" "" "" "GO:0003677;GO:0003682" "IEA:InterPro;chromatin binding;DNA binding" "" "" "" "" "IPR001005;IPR009057" "SANT/Myb;Homeodomain-like"
"XLOC_000553" 31.8480823847666 -0.316550630553255 0.121129803374346 -2.61331746386948 0.00896679680758031 0.0362137466783517 "TCONS_00003120" "5192" "505768" "gnl|BL_ORD_ID|505768" "I3J8Q4_ORENI" "256" "653" "3.54957e-75" "591" "1181" "8" "205" "3" "0" "166" "1" "198" "Uncharacterized protein;" "Oreochromis niloticus (Nile tilapia) (Tilapia nilotica)" "" "" "" "" "GO:0003677;GO:0003682" "IEA:InterPro;chromatin binding;DNA binding" "" "" "" "" "IPR001005;IPR009057" "SANT/Myb;Homeodomain-like"
"XLOC_000555" 362.257030785676 0.344571577011512 0.137865765935775 2.49932660710006 0.0124429573979921 0.0467009147860629 "TCONS_00003122" "6680" "151711" "gnl|BL_ORD_ID|151711" "D9UB76_ONCMY" "720" "1856" "0" "1609" "2835" "19" "437" "1" "0" "400" "10" "419" "Serpin peptidase inhibitor" " clade F" " member 2;" "Oncorhynchus mykiss (Rainbow trout) (Salmo gairdneri)" "GO:0005615" "IEA:InterPro;extracellular space" "" "" "" "" "PF00079" "1;Serpin" "" ""
"XLOC_000555" 362.257030785676 0.344571577011512 0.137865765935775 2.49932660710006 0.0124429573979921 0.0467009147860629 "TCONS_00003123" "6621" "151711" "gnl|BL_ORD_ID|151711" "D9UB76_ONCMY" "543" "1398" "0" "1609" "2466" "19" "314" "1" "0" "280" "10" "296" "Serpin peptidase inhibitor" " clade F" " member 2;" "Oncorhynchus mykiss (Rainbow trout) (Salmo gairdneri)" "GO:0005615" "IEA:InterPro;extracellular space" "" "" "" "" "PF00079" "1;Serpin" "" ""
"XLOC_000555" 362.257030785676 0.344571577011512 0.137865765935775 2.49932660710006 0.0124429573979921 0.0467009147860629 "TCONS_00003124" "9021" "151711" "gnl|BL_ORD_ID|151711" "D9UB76_ONCMY" "337" "864" "1.18595e-99" "3325" "3807" "86" "246" "1" "0" "158" "0" "161" "Serpin peptidase inhibitor" " clade F" " member 2;" "Oncorhynchus mykiss (Rainbow trout) (Salmo gairdneri)" "GO:0005615" "IEA:InterPro;extracellular space" "" "" "" "" "PF00079" "1;Serpin" "" ""
"XLOC_000555" 362.257030785676 0.344571577011512 0.137865765935775 2.49932660710006 0.0124429573979921 0.0467009147860629 "TCONS_00003125" "6693" "151711" "gnl|BL_ORD_ID|151711" "D9UB76_ONCMY" "543" "1397" "0" "1940" "2848" "135" "437" "2" "0" "294" "0" "303" "Serpin peptidase inhibitor" " clade F" " member 2;" "Oncorhynchus mykiss (Rainbow trout) (Salmo gairdneri)" "GO:0005615" "IEA:InterPro;extracellular space" "" "" "" "" "PF00079" "1;Serpin" "" ""
"XLOC_000555" 362.257030785676 0.344571577011512 0.137865765935775 2.49932660710006 0.0124429573979921 0.0467009147860629 "TCONS_00003126" "6651" "151711" "gnl|BL_ORD_ID|151711" "D9UB76_ONCMY" "572" "1473" "0" "1609" "2496" "19" "314" "1" "0" "290" "0" "296" "Serpin peptidase inhibitor" " clade F" " member 2;" "Oncorhynchus mykiss (Rainbow trout) (Salmo gairdneri)" "GO:0005615" "IEA:InterPro;extracellular space" "" "" "" "" "PF00079" "1;Serpin" "" ""
"XLOC_000555" 362.257030785676 0.344571577011512 0.137865765935775 2.49932660710006 0.0124429573979921 0.0467009147860629 "TCONS_00003127" "7956" "151711" "gnl|BL_ORD_ID|151711" "D9UB76_ONCMY" "721" "1860" "0" "2885" "4111" "19" "437" "2" "0" "400" "10" "419" "Serpin peptidase inhibitor" " clade F" " member 2;" "Oncorhynchus mykiss (Rainbow trout) (Salmo gairdneri)" "GO:0005615" "IEA:InterPro;extracellular space" "" "" "" "" "PF00079" "1;Serpin" "" ""
"XLOC_000555" 362.257030785676 0.344571577011512 0.137865765935775 2.49932660710006 0.0124429573979921 0.0467009147860629 "TCONS_00003128" "6710" "151711" "gnl|BL_ORD_ID|151711" "D9UB76_ONCMY" "749" "1932" "0" "1609" "2865" "19" "437" "1" "0" "410" "0" "419" "Serpin peptidase inhibitor" " clade F" " member 2;" "Oncorhynchus mykiss (Rainbow trout) (Salmo gairdneri)" "GO:0005615" "IEA:InterPro;extracellular space" "" "" "" "" "PF00079" "1;Serpin" "" ""
"XLOC_000555" 362.257030785676 0.344571577011512 0.137865765935775 2.49932660710006 0.0124429573979921 0.0467009147860629 "TCONS_00003129" "7897" "151711" "gnl|BL_ORD_ID|151711" "D9UB76_ONCMY" "543" "1398" "0" "2885" "3742" "19" "314" "2" "0" "280" "10" "296" "Serpin peptidase inhibitor" " clade F" " member 2;" "Oncorhynchus mykiss (Rainbow trout) (Salmo gairdneri)" "GO:0005615" "IEA:InterPro;extracellular space" "" "" "" "" "PF00079" "1;Serpin" "" ""
"XLOC_000555" 362.257030785676 0.344571577011512 0.137865765935775 2.49932660710006 0.0124429573979921 0.0467009147860629 "TCONS_00003130" "8952" "151711" "gnl|BL_ORD_ID|151711" "D9UB76_ONCMY" "245" "625" "5.26297e-119" "3794" "4144" "197" "313" "2" "0" "117" "0" "117" "Serpin peptidase inhibitor" " clade F" " member 2;" "Oncorhynchus mykiss (Rainbow trout) (Salmo gairdneri)" "GO:0005615" "IEA:InterPro;extracellular space" "" "" "" "" "PF00079" "1;Serpin" "" ""
"XLOC_000555" 362.257030785676 0.344571577011512 0.137865765935775 2.49932660710006 0.0124429573979921 0.0467009147860629 "TCONS_00003131" "6571" "151711" "gnl|BL_ORD_ID|151711" "D9UB76_ONCMY" "750" "1935" "0" "1470" "2726" "19" "437" "3" "0" "410" "0" "419" "Serpin peptidase inhibitor" " clade F" " member 2;" "Oncorhynchus mykiss (Rainbow trout) (Salmo gairdneri)" "GO:0005615" "IEA:InterPro;extracellular space" "" "" "" "" "PF00079" "1;Serpin" "" ""
"XLOC_000555" 362.257030785676 0.344571577011512 0.137865765935775 2.49932660710006 0.0124429573979921 0.0467009147860629 "TCONS_00003132" "5230" "151711" "gnl|BL_ORD_ID|151711" "D9UB76_ONCMY" "573" "1476" "0" "188" "1075" "19" "314" "2" "0" "290" "0" "296" "Serpin peptidase inhibitor" " clade F" " member 2;" "Oncorhynchus mykiss (Rainbow trout) (Salmo gairdneri)" "GO:0005615" "IEA:InterPro;extracellular space" "" "" "" "" "PF00079" "1;Serpin" "" ""
"XLOC_000555" 362.257030785676 0.344571577011512 0.137865765935775 2.49932660710006 0.0124429573979921 0.0467009147860629 "TCONS_00003133" "6485" "151711" "gnl|BL_ORD_ID|151711" "D9UB76_ONCMY" "572" "1474" "0" "1443" "2330" "19" "314" "3" "0" "290" "0" "296" "Serpin peptidase inhibitor" " clade F" " member 2;" "Oncorhynchus mykiss (Rainbow trout) (Salmo gairdneri)" "GO:0005615" "IEA:InterPro;extracellular space" "" "" "" "" "PF00079" "1;Serpin" "" ""
"XLOC_000555" 362.257030785676 0.344571577011512 0.137865765935775 2.49932660710006 0.0124429573979921 0.0467009147860629 "TCONS_00003134" "5264" "151711" "gnl|BL_ORD_ID|151711" "D9UB76_ONCMY" "749" "1933" "0" "163" "1419" "19" "437" "1" "0" "410" "0" "419" "Serpin peptidase inhibitor" " clade F" " member 2;" "Oncorhynchus mykiss (Rainbow trout) (Salmo gairdneri)" "GO:0005615" "IEA:InterPro;extracellular space" "" "" "" "" "PF00079" "1;Serpin" "" ""
"XLOC_000555" 362.257030785676 0.344571577011512 0.137865765935775 2.49932660710006 0.0124429573979921 0.0467009147860629 "TCONS_00003135" "5315" "151711" "gnl|BL_ORD_ID|151711" "D9UB76_ONCMY" "750" "1934" "0" "214" "1470" "19" "437" "1" "0" "410" "0" "419" "Serpin peptidase inhibitor" " clade F" " member 2;" "Oncorhynchus mykiss (Rainbow trout) (Salmo gairdneri)" "GO:0005615" "IEA:InterPro;extracellular space" "" "" "" "" "PF00079" "1;Serpin" "" ""
"XLOC_000555" 362.257030785676 0.344571577011512 0.137865765935775 2.49932660710006 0.0124429573979921 0.0467009147860629 "TCONS_00003136" "5250" "151711" "gnl|BL_ORD_ID|151711" "D9UB76_ONCMY" "721" "1859" "0" "179" "1405" "19" "437" "2" "0" "400" "10" "419" "Serpin peptidase inhibitor" " clade F" " member 2;" "Oncorhynchus mykiss (Rainbow trout) (Salmo gairdneri)" "GO:0005615" "IEA:InterPro;extracellular space" "" "" "" "" "PF00079" "1;Serpin" "" ""
"XLOC_000555" 362.257030785676 0.344571577011512 0.137865765935775 2.49932660710006 0.0124429573979921 0.0467009147860629 "TCONS_00003137" "5218" "151711" "gnl|BL_ORD_ID|151711" "D9UB76_ONCMY" "573" "1476" "0" "176" "1063" "19" "314" "2" "0" "290" "0" "296" "Serpin peptidase inhibitor" " clade F" " member 2;" "Oncorhynchus mykiss (Rainbow trout) (Salmo gairdneri)" "GO:0005615" "IEA:InterPro;extracellular space" "" "" "" "" "PF00079" "1;Serpin" "" ""
"XLOC_000555" 362.257030785676 0.344571577011512 0.137865765935775 2.49932660710006 0.0124429573979921 0.0467009147860629 "TCONS_00003138" "5130" "151711" "gnl|BL_ORD_ID|151711" "D9UB76_ONCMY" "544" "1400" "0" "118" "975" "19" "314" "1" "0" "280" "10" "296" "Serpin peptidase inhibitor" " clade F" " member 2;" "Oncorhynchus mykiss (Rainbow trout) (Salmo gairdneri)" "GO:0005615" "IEA:InterPro;extracellular space" "" "" "" "" "PF00079" "1;Serpin" "" ""
"XLOC_000555" 362.257030785676 0.344571577011512 0.137865765935775 2.49932660710006 0.0124429573979921 0.0467009147860629 "TCONS_00003139" "4378" "151711" "gnl|BL_ORD_ID|151711" "D9UB76_ONCMY" "172" "435" "7.17601e-78" "207" "533" "329" "437" "3" "0" "102" "0" "109" "Serpin peptidase inhibitor" " clade F" " member 2;" "Oncorhynchus mykiss (Rainbow trout) (Salmo gairdneri)" "GO:0005615" "IEA:InterPro;extracellular space" "" "" "" "" "PF00079" "1;Serpin" "" ""
"XLOC_000558" 6.84389050788523 -0.998764266299836 0.262201001352463 -3.80915504192621 0.000139442502934092 0.00118468599393553 "TCONS_00003156" "1597" "383838" "gnl|BL_ORD_ID|383838" "H2S1E6_TAKRU" "104" "259" "5.00366e-22" "1194" "1388" "503" "568" "-3" "0" "53" "1" "66" "Uncharacterized protein;" "Takifugu rubripes (Japanese pufferfish) (Fugu rubripes)" "" "" "" "" "" "" "" "" "" "" "" ""
"XLOC_000561" 83.0219352947938 0.266864264136854 0.0957850112215314 2.78607540713913 0.00533504593537002 0.0239651307945925 "TCONS_00003175" "1188" "89977" "gnl|BL_ORD_ID|89977" "B9EMQ7_SALSA" "306" "782" "1.23097e-101" "305" "760" "1" "152" "2" "0" "151" "0" "152" "Tryptophan-rich protein;" "Salmo salar (Atlantic salmon)" "" "" "" "" "" "" "" "" "" "" "" ""
"XLOC_000561" 83.0219352947938 0.266864264136854 0.0957850112215314 2.78607540713913 0.00533504593537002 0.0239651307945925 "TCONS_00003176" "1242" "74030" "gnl|BL_ORD_ID|74030" "B5XB76_SALSA" "344" "882" "3.07545e-116" "305" "814" "1" "170" "2" "0" "170" "0" "170" "Tryptophan-rich protein;" "Salmo salar (Atlantic salmon)" "" "" "" "" "" "" "" "" "" "" "" ""
"XLOC_000561" 83.0219352947938 0.266864264136854 0.0957850112215314 2.78607540713913 0.00533504593537002 0.0239651307945925 "TCONS_00003177" "887" "74030" "gnl|BL_ORD_ID|74030" "B5XB76_SALSA" "173" "436" "1.22788e-75" "205" "459" "86" "170" "1" "0" "85" "0" "85" "Tryptophan-rich protein;" "Salmo salar (Atlantic salmon)" "" "" "" "" "" "" "" "" "" "" "" ""
"XLOC_000561" 83.0219352947938 0.266864264136854 0.0957850112215314 2.78607540713913 0.00533504593537002 0.0239651307945925 "TCONS_00003178" "717" "75193" "gnl|BL_ORD_ID|75193" "B5XFF4_SALSA" "172" "435" "1.52731e-51" "38" "289" "87" "170" "2" "0" "84" "0" "84" "Tryptophan-rich protein;" "Salmo salar (Atlantic salmon)" "" "" "" "" "" "" "" "" "" "" "" ""
"XLOC_000561" 83.0219352947938 0.266864264136854 0.0957850112215314 2.78607540713913 0.00533504593537002 0.0239651307945925 "TCONS_00003179" "993" "74030" "gnl|BL_ORD_ID|74030" "B5XB76_SALSA" "287" "732" "9.09347e-95" "137" "565" "28" "170" "2" "0" "140" "0" "143" "Tryptophan-rich protein;" "Salmo salar (Atlantic salmon)" "" "" "" "" "" "" "" "" "" "" "" ""
"XLOC_000561" 83.0219352947938 0.266864264136854 0.0957850112215314 2.78607540713913 0.00533504593537002 0.0239651307945925 "TCONS_00003180" "826" "90163" "gnl|BL_ORD_ID|90163" "B9ENE4_SALSA" "248" "633" "5.54675e-81" "24" "398" "28" "152" "3" "0" "122" "0" "125" "Tryptophan-rich protein;" "Salmo salar (Atlantic salmon)" "" "" "" "" "" "" "" "" "" "" "" ""
"XLOC_000561" 83.0219352947938 0.266864264136854 0.0957850112215314 2.78607540713913 0.00533504593537002 0.0239651307945925 "TCONS_00003181" "888" "74030" "gnl|BL_ORD_ID|74030" "B5XB76_SALSA" "286" "731" "3.03981e-95" "41" "460" "31" "170" "2" "0" "140" "0" "140" "Tryptophan-rich protein;" "Salmo salar (Atlantic salmon)" "" "" "" "" "" "" "" "" "" "" "" ""
"XLOC_000566" 173.471188410091 0.182825765580779 0.0663623550362183 2.75496198832905 0.0058698954564837 0.0258640545445064 "TCONS_00003196" "7111" "520466" "gnl|BL_ORD_ID|520466" "I3KFT6_ORENI" "402" "1031" "3.21893e-115" "2484" "4223" "481" "1082" "3" "0" "345" "88" "635" "Uncharacterized protein;" "Oreochromis niloticus (Nile tilapia) (Tilapia nilotica)" "GO:0005634" "IEA:InterPro;nucleus" "GO:0006357" "IEA:InterPro;regulation of transcription from RNA polymerase II promoter" "GO:0003712" "IEA:InterPro;transcription cofactor activity" "" "" "" "" "IPR026649" "NRIP1"
"XLOC_000566" 173.471188410091 0.182825765580779 0.0663623550362183 2.75496198832905 0.0058698954564837 0.0258640545445064 "TCONS_00003197" "5000" "520466" "gnl|BL_ORD_ID|520466" "I3KFT6_ORENI" "250" "638" "3.59164e-66" "1204" "2112" "795" "1082" "1" "0" "178" "39" "315" "Uncharacterized protein;" "Oreochromis niloticus (Nile tilapia) (Tilapia nilotica)" "GO:0005634" "IEA:InterPro;nucleus" "GO:0006357" "IEA:InterPro;regulation of transcription from RNA polymerase II promoter" "GO:0003712" "IEA:InterPro;transcription cofactor activity" "" "" "" "" "IPR026649" "NRIP1"
"XLOC_000568" 207.104830477502 0.293129699004442 0.105751330793814 2.77187716508234 0.00557340636821548 0.0248009827385459 "TCONS_00003260" "2920" "325199" "gnl|BL_ORD_ID|325199" "G9BRW1_CYPCA" "186" "471" "5.50867e-50" "1084" "1995" "1" "332" "-2" "0" "139" "64" "350" "TC1-like transposase;" "Cyprinus carpio (Common carp)" "" "" "GO:0015074;GO:0006313" "IEA:InterPro;DNA integration;transposition" " DNA-mediated" "GO:0003677;GO:0004803" "IEA:InterPro;transposase activity;DNA binding" "PF01498" "1;HTH_Tnp_Tc3_2" "" "" "IPR009057;IPR002492"
"XLOC_000568" 207.104830477502 0.293129699004442 0.105751330793814 2.77187716508234 0.00557340636821548 0.0248009827385459 "TCONS_00003261" "2284" "629567" "gnl|BL_ORD_ID|629567" "M4B123_XIPMA" "65" "157" "1.1025e-13" "1588" "1740" "297" "347" "1" "0" "28" "0" "51" "Uncharacterized protein;" "Xiphophorus maculatus (Southern platyfish) (Platypoecilus maculatus)" "" "" "GO:0032259" "IEA:GOC;methylation" "GO:0003964;GO:0003723;GO:0016706;GO:0008168" "oxidoreductase activity" " acting on paired donors" " with incorporation or reduction of molecular oxygen" " 2-oxoglutarate as one donor" " and incorporation of one atom each of oxygen into both donors;IEA:InterPro;methyltransferase activity;RNA binding;RNA-directed DNA polymerase activity" "PF09004;PF00078" "1;DUF1891;RVT_1"
"XLOC_000568" 207.104830477502 0.293129699004442 0.105751330793814 2.77187716508234 0.00557340636821548 0.0248009827385459 "TCONS_00003262" "2249" "629567" "gnl|BL_ORD_ID|629567" "M4B123_XIPMA" "65" "157" "1.08195e-13" "1553" "1705" "297" "347" "2" "0" "28" "0" "51" "Uncharacterized protein;" "Xiphophorus maculatus (Southern platyfish) (Platypoecilus maculatus)" "" "" "GO:0032259" "IEA:GOC;methylation" "GO:0003964;GO:0003723;GO:0016706;GO:0008168" "oxidoreductase activity" " acting on paired donors" " with incorporation or reduction of molecular oxygen" " 2-oxoglutarate as one donor" " and incorporation of one atom each of oxygen into both donors;IEA:InterPro;methyltransferase activity;RNA binding;RNA-directed DNA polymerase activity" "PF09004;PF00078" "1;DUF1891;RVT_1"
"XLOC_000568" 207.104830477502 0.293129699004442 0.105751330793814 2.77187716508234 0.00557340636821548 0.0248009827385459 "TCONS_00003263" "2857" "325199" "gnl|BL_ORD_ID|325199" "G9BRW1_CYPCA" "186" "471" "4.75583e-50" "1021" "1932" "1" "332" "-2" "0" "139" "64" "350" "TC1-like transposase;" "Cyprinus carpio (Common carp)" "" "" "GO:0015074;GO:0006313" "IEA:InterPro;DNA integration;transposition" " DNA-mediated" "GO:0003677;GO:0004803" "IEA:InterPro;transposase activity;DNA binding" "PF01498" "1;HTH_Tnp_Tc3_2" "" "" "IPR009057;IPR002492"
"XLOC_000568" 207.104830477502 0.293129699004442 0.105751330793814 2.77187716508234 0.00557340636821548 0.0248009827385459 "TCONS_00003264" "2682" "325199" "gnl|BL_ORD_ID|325199" "G9BRW1_CYPCA" "186" "471" "2.90715e-50" "846" "1757" "1" "332" "-2" "0" "139" "64" "350" "TC1-like transposase;" "Cyprinus carpio (Common carp)" "" "" "GO:0015074;GO:0006313" "IEA:InterPro;DNA integration;transposition" " DNA-mediated" "GO:0003677;GO:0004803" "IEA:InterPro;transposase activity;DNA binding" "PF01498" "1;HTH_Tnp_Tc3_2" "" "" "IPR009057;IPR002492"
"XLOC_000568" 207.104830477502 0.293129699004442 0.105751330793814 2.77187716508234 0.00557340636821548 0.0248009827385459 "TCONS_00003265" "2069" "629567" "gnl|BL_ORD_ID|629567" "M4B123_XIPMA" "65" "157" "9.84549e-14" "1373" "1525" "297" "347" "2" "0" "28" "0" "51" "Uncharacterized protein;" "Xiphophorus maculatus (Southern platyfish) (Platypoecilus maculatus)" "" "" "GO:0032259" "IEA:GOC;methylation" "GO:0003964;GO:0003723;GO:0016706;GO:0008168" "oxidoreductase activity" " acting on paired donors" " with incorporation or reduction of molecular oxygen" " 2-oxoglutarate as one donor" " and incorporation of one atom each of oxygen into both donors;IEA:InterPro;methyltransferase activity;RNA binding;RNA-directed DNA polymerase activity" "PF09004;PF00078" "1;DUF1891;RVT_1"
"XLOC_000568" 207.104830477502 0.293129699004442 0.105751330793814 2.77187716508234 0.00557340636821548 0.0248009827385459 "TCONS_00003266" "2026" "629567" "gnl|BL_ORD_ID|629567" "M4B123_XIPMA" "65" "157" "9.60429e-14" "1330" "1482" "297" "347" "1" "0" "28" "0" "51" "Uncharacterized protein;" "Xiphophorus maculatus (Southern platyfish) (Platypoecilus maculatus)" "" "" "GO:0032259" "IEA:GOC;methylation" "GO:0003964;GO:0003723;GO:0016706;GO:0008168" "oxidoreductase activity" " acting on paired donors" " with incorporation or reduction of molecular oxygen" " 2-oxoglutarate as one donor" " and incorporation of one atom each of oxygen into both donors;IEA:InterPro;methyltransferase activity;RNA binding;RNA-directed DNA polymerase activity" "PF09004;PF00078" "1;DUF1891;RVT_1"
"XLOC_000568" 207.104830477502 0.293129699004442 0.105751330793814 2.77187716508234 0.00557340636821548 0.0248009827385459 "TCONS_00003267" "4431" "629567" "gnl|BL_ORD_ID|629567" "M4B123_XIPMA" "65" "157" "2.26321e-13" "3735" "3887" "297" "347" "3" "0" "28" "0" "51" "Uncharacterized protein;" "Xiphophorus maculatus (Southern platyfish) (Platypoecilus maculatus)" "" "" "GO:0032259" "IEA:GOC;methylation" "GO:0003964;GO:0003723;GO:0016706;GO:0008168" "oxidoreductase activity" " acting on paired donors" " with incorporation or reduction of molecular oxygen" " 2-oxoglutarate as one donor" " and incorporation of one atom each of oxygen into both donors;IEA:InterPro;methyltransferase activity;RNA binding;RNA-directed DNA polymerase activity" "PF09004;PF00078" "1;DUF1891;RVT_1"
"XLOC_000580" 28.8318630450222 -0.882345272205009 0.205623207716993 -4.29107823966745 1.77807648919457e-05 0.000203093282109951 "TCONS_00003332" "5363" "309304" "gnl|BL_ORD_ID|309304" "G3Q9W8_GASAC" "1205" "3115" "0" "146" "3202" "7" "975" "2" "0" "657" "86" "1037" "Uncharacterized protein;" "Gasterosteus aculeatus (Three-spined stickleback)" "GO:0005634" "IEA:UniProtKB-KW;nucleus" "" "" "GO:0046872;GO:0003676" "IEA:InterPro;IEA:UniProtKB-KW;nucleic acid binding;metal ion binding" "PF00096;PF00651" "1;BTB;zf-C2H2;2" "" "" "IPR015880;IPR013069;IPR011333;IPR007087;IPR000210;IPR013087" "Znf_C2H2-like;Znf_C2H2;BTB/POZ_fold;Znf_C2H2/integrase_DNA-bd;BTB/POZ-like;BTB_POZ"
"XLOC_000580" 28.8318630450222 -0.882345272205009 0.205623207716993 -4.29107823966745 1.77807648919457e-05 0.000203093282109951 "TCONS_00003333" "3561" "309305" "gnl|BL_ORD_ID|309305" "G3Q9W9_GASAC" "505" "1299" "4.67337e-158" "144" "1400" "599" "969" "3" "0" "268" "54" "422" "Uncharacterized protein;" "Gasterosteus aculeatus (Three-spined stickleback)" "GO:0005634" "IEA:UniProtKB-KW;nucleus" "" "" "GO:0046872;GO:0003676" "IEA:InterPro;IEA:UniProtKB-KW;nucleic acid binding;metal ion binding" "PF00096;PF00651" "1;BTB;zf-C2H2;2" "" "" "IPR015880;IPR013069;IPR011333;IPR007087;IPR000210;IPR013087" "Znf_C2H2-like;Znf_C2H2;BTB/POZ_fold;Znf_C2H2/integrase_DNA-bd;BTB/POZ-like;BTB_POZ"
"XLOC_000582" 30.1023115106746 0.394088856983905 0.123234719805955 3.19787197637514 0.00138445728690255 0.0079833695975793 "TCONS_00003341" "5604" "880399" "gnl|BL_ORD_ID|880399" "U3I127_ANAPL" "1330" "3440" "0" "126" "3374" "11" "1110" "3" "0" "692" "49" "1116" "Uncharacterized protein;" "Anas platyrhynchos (Domestic duck) (Anas boschas)" "" "" "" "" "GO:0046872;GO:0003676" "IEA:InterPro;nucleic acid binding;metal ion binding" "PF00096" "6;zf-C2H2" "" "" "IPR015880;IPR001214;IPR007087;IPR013087" "SET_dom;Znf_C2H2-like;Znf_C2H2;Znf_C2H2/integrase_DNA-bd"
"XLOC_000582" 30.1023115106746 0.394088856983905 0.123234719805955 3.19787197637514 0.00138445728690255 0.0079833695975793 "TCONS_00003342" "5587" "880399" "gnl|BL_ORD_ID|880399" "U3I127_ANAPL" "1350" "3493" "0" "103" "3357" "11" "1110" "1" "0" "701" "51" "1118" "Uncharacterized protein;" "Anas platyrhynchos (Domestic duck) (Anas boschas)" "" "" "" "" "GO:0046872;GO:0003676" "IEA:InterPro;nucleic acid binding;metal ion binding" "PF00096" "6;zf-C2H2" "" "" "IPR015880;IPR001214;IPR007087;IPR013087" "SET_dom;Znf_C2H2-like;Znf_C2H2;Znf_C2H2/integrase_DNA-bd"
"XLOC_000582" 30.1023115106746 0.394088856983905 0.123234719805955 3.19787197637514 0.00138445728690255 0.0079833695975793 "TCONS_00003343" "5560" "880399" "gnl|BL_ORD_ID|880399" "U3I127_ANAPL" "1321" "3417" "0" "103" "3330" "11" "1110" "1" "0" "688" "56" "1116" "Uncharacterized protein;" "Anas platyrhynchos (Domestic duck) (Anas boschas)" "" "" "" "" "GO:0046872;GO:0003676" "IEA:InterPro;nucleic acid binding;metal ion binding" "PF00096" "6;zf-C2H2" "" "" "IPR015880;IPR001214;IPR007087;IPR013087" "SET_dom;Znf_C2H2-like;Znf_C2H2;Znf_C2H2/integrase_DNA-bd"
"XLOC_000582" 30.1023115106746 0.394088856983905 0.123234719805955 3.19787197637514 0.00138445728690255 0.0079833695975793 "TCONS_00003344" "5579" "623043" "gnl|BL_ORD_ID|623043" "M4AHE6_XIPMA" "1193" "3085" "0" "1109" "3400" "335" "1101" "2" "0" "613" "9" "770" "Uncharacterized protein;" "Xiphophorus maculatus (Southern platyfish) (Platypoecilus maculatus)" "" "" "" "" "GO:0046872;GO:0003676" "IEA:InterPro;nucleic acid binding;metal ion binding" "PF00096" "1;zf-C2H2" "" "" "IPR015880;IPR001214;IPR007087;IPR013087" "SET_dom;Znf_C2H2-like;Znf_C2H2;Znf_C2H2/integrase_DNA-bd"
"XLOC_000582" 30.1023115106746 0.394088856983905 0.123234719805955 3.19787197637514 0.00138445728690255 0.0079833695975793 "TCONS_00003345" "531" "21659" "gnl|BL_ORD_ID|21659" "A5XCE9_DANRE" "263" "670" "5.61033e-88" "30" "524" "1" "165" "3" "0" "137" "2" "166" "PR domain containing 15;" "Danio rerio (Zebrafish) (Brachydanio rerio)" "" "" "" "" "" "" "" "" "" "" "" ""
"XLOC_000582" 30.1023115106746 0.394088856983905 0.123234719805955 3.19787197637514 0.00138445728690255 0.0079833695975793 "TCONS_00003346" "3925" "368282" "gnl|BL_ORD_ID|368282" "H2MAX7_ORYLA" "728" "1878" "0" "250" "1752" "574" "1079" "1" "0" "386" "11" "509" "Uncharacterized protein;" "Oryzias latipes (Medaka fish) (Japanese ricefish)" "" "" "" "" "GO:0046872;GO:0003676" "IEA:InterPro;nucleic acid binding;metal ion binding" "PF00096" "3;zf-C2H2" "" "" "IPR015880;IPR001214;IPR007087;IPR013087" "SET_dom;Znf_C2H2-like;Znf_C2H2;Znf_C2H2/integrase_DNA-bd"
"XLOC_000586" 33.6829771107712 -0.815312873951265 0.128687219381543 -6.33561652718559 2.36394072002287e-10 9.12213175836249e-09 "TCONS_00003369" "2727" "517956" "gnl|BL_ORD_ID|517956" "I3K8L8_ORENI" "276" "705" "1.8789e-76" "1609" "2727" "617" "1031" "-1" "0" "238" "84" "436" "Uncharacterized protein;" "Oreochromis niloticus (Nile tilapia) (Tilapia nilotica)" "" "" "GO:0070050;GO:0048703;GO:0021884" "embryonic viscerocranium morphogenesis;neuron cellular homeostasis;forebrain neuron development;IEA:Ensembl" "" "" "" "" "" "" "IPR023246" "AUTS2"
"XLOC_000589" 142.754386204209 0.244046825144763 0.0949463877130687 2.57036450804512 0.0101591558289966 0.0398031482577188 "TCONS_00003394" "811" "75073" "gnl|BL_ORD_ID|75073" "B5XEZ6_SALSA" "360" "923" "2.75086e-124" "82" "660" "1" "193" "1" "0" "192" "0" "193" "Peptidyl-tRNA hydrolase 2" " mitochondrial;" "Salmo salar (Atlantic salmon)" "" "" "GO:0008152" "IEA:GOC;metabolic process" "GO:0004045" "IEA:InterPro;aminoacyl-tRNA hydrolase activity" "PF01981" "1;PTH2" "" "" "IPR002833;IPR023476"
"XLOC_000590" 13.4115266502128 -0.925004034258164 0.185968046017284 -4.97399447952576 6.55871773751034e-07 1.1375629745552e-05 NA NA NA NA NA NA NA NA NA NA NA NA NA NA NA NA NA NA NA NA NA NA NA NA NA NA NA NA NA NA NA
"XLOC_000595" 11.9718393145962 -1.36355354358258 0.211048212720141 -6.46086278584464 1.04107687237053e-10 4.381864530807e-09 "TCONS_00003449" "3318" "72914" "gnl|BL_ORD_ID|72914" "B5X7C3_SALSA" "138" "347" "1.38275e-34" "3059" "3256" "87" "152" "-3" "0" "66" "0" "66" "Mitochondrial import inner membrane translocase subunit Tim22;" "Salmo salar (Atlantic salmon)" "GO:0016021" "IEA:UniProtKB-KW;integral component of membrane" "" "" "" "" "PF02466" "1;Tim17" "" "" "IPR003397" "Tim17/Tim22/Tim23/PMP24"
"XLOC_000597" 30.7042647263236 -0.397911427691315 0.127179368689002 -3.12874196336316 0.00175556402429948 0.00972099827516092 "TCONS_00003462" "4603" "74725" "gnl|BL_ORD_ID|74725" "B5XDR8_SALSA" "252" "641" "9.0383e-74" "70" "582" "1" "179" "-2" "0" "135" "8" "179" "Transposable element Tc1 transposase;" "Salmo salar (Atlantic salmon)" "" "" "" "" "GO:0003677" "IEA:InterPro;DNA binding" "" "" "" "" "IPR009057" "Homeodomain-like"
"XLOC_000597" 30.7042647263236 -0.397911427691315 0.127179368689002 -3.12874196336316 0.00175556402429948 0.00972099827516092 "TCONS_00003463" "4592" "74725" "gnl|BL_ORD_ID|74725" "B5XDR8_SALSA" "252" "641" "8.94312e-74" "70" "582" "1" "179" "-3" "0" "135" "8" "179" "Transposable element Tc1 transposase;" "Salmo salar (Atlantic salmon)" "" "" "" "" "GO:0003677" "IEA:InterPro;DNA binding" "" "" "" "" "IPR009057" "Homeodomain-like"
"XLOC_000597" 30.7042647263236 -0.397911427691315 0.127179368689002 -3.12874196336316 0.00175556402429948 0.00972099827516092 "TCONS_00003464" "4590" "74725" "gnl|BL_ORD_ID|74725" "B5XDR8_SALSA" "252" "641" "8.94312e-74" "70" "582" "1" "179" "-1" "0" "135" "8" "179" "Transposable element Tc1 transposase;" "Salmo salar (Atlantic salmon)" "" "" "" "" "GO:0003677" "IEA:InterPro;DNA binding" "" "" "" "" "IPR009057" "Homeodomain-like"
"XLOC_000597" 30.7042647263236 -0.397911427691315 0.127179368689002 -3.12874196336316 0.00175556402429948 0.00972099827516092 "TCONS_00003465" "2990" "74725" "gnl|BL_ORD_ID|74725" "B5XDR8_SALSA" "253" "644" "1.85923e-75" "27" "539" "1" "179" "-1" "0" "135" "8" "179" "Transposable element Tc1 transposase;" "Salmo salar (Atlantic salmon)" "" "" "" "" "GO:0003677" "IEA:InterPro;DNA binding" "" "" "" "" "IPR009057" "Homeodomain-like"
"XLOC_000600" 53.7211468923431 -0.543254201031477 0.125162153064586 -4.3404031308981 1.42221555403689e-05 0.000167616560103912 "TCONS_00003481" "4634" "367713" "gnl|BL_ORD_ID|367713" "H2M999_ORYLA" "629" "1620" "0" "571" "1905" "5" "442" "1" "0" "297" "11" "447" "" "Oryzias latipes (Medaka fish) (Japanese ricefish)" "GO:0016021" "IEA:UniProtKB-KW;integral component of membrane" "GO:0034220;GO:0035590" "IEA:GOC;purinergic nucleotide receptor signaling pathway;ion transmembrane transport" "GO:0005216;GO:0005524;GO:0001614" "ion channel activity;IEA:InterPro;purinergic nucleotide receptor activity;ATP binding" "PF00864" "1;P2X_receptor" "" "" "IPR003048;IPR001429;IPR027309" "P2X_purnocptor;P2X5_purnocptor;P2X_extracellular_dom"
"XLOC_000600" 53.7211468923431 -0.543254201031477 0.125162153064586 -4.3404031308981 1.42221555403689e-05 0.000167616560103912 "TCONS_00003482" "4505" "367713" "gnl|BL_ORD_ID|367713" "H2M999_ORYLA" "625" "1610" "0" "477" "1742" "5" "420" "3" "0" "292" "10" "424" "" "Oryzias latipes (Medaka fish) (Japanese ricefish)" "GO:0016021" "IEA:UniProtKB-KW;integral component of membrane" "GO:0034220;GO:0035590" "IEA:GOC;purinergic nucleotide receptor signaling pathway;ion transmembrane transport" "GO:0005216;GO:0005524;GO:0001614" "ion channel activity;IEA:InterPro;purinergic nucleotide receptor activity;ATP binding" "PF00864" "1;P2X_receptor" "" "" "IPR003048;IPR001429;IPR027309" "P2X_purnocptor;P2X5_purnocptor;P2X_extracellular_dom"
"XLOC_000600" 53.7211468923431 -0.543254201031477 0.125162153064586 -4.3404031308981 1.42221555403689e-05 0.000167616560103912 "TCONS_00003483" "4359" "367713" "gnl|BL_ORD_ID|367713" "H2M999_ORYLA" "617" "1590" "0" "308" "1630" "5" "442" "2" "0" "295" "15" "447" "" "Oryzias latipes (Medaka fish) (Japanese ricefish)" "GO:0016021" "IEA:UniProtKB-KW;integral component of membrane" "GO:0034220;GO:0035590" "IEA:GOC;purinergic nucleotide receptor signaling pathway;ion transmembrane transport" "GO:0005216;GO:0005524;GO:0001614" "ion channel activity;IEA:InterPro;purinergic nucleotide receptor activity;ATP binding" "PF00864" "1;P2X_receptor" "" "" "IPR003048;IPR001429;IPR027309" "P2X_purnocptor;P2X5_purnocptor;P2X_extracellular_dom"
"XLOC_000600" 53.7211468923431 -0.543254201031477 0.125162153064586 -4.3404031308981 1.42221555403689e-05 0.000167616560103912 "TCONS_00003484" "3989" "367713" "gnl|BL_ORD_ID|367713" "H2M999_ORYLA" "498" "1281" "6.87341e-161" "184" "1260" "91" "442" "1" "0" "239" "11" "361" "" "Oryzias latipes (Medaka fish) (Japanese ricefish)" "GO:0016021" "IEA:UniProtKB-KW;integral component of membrane" "GO:0034220;GO:0035590" "IEA:GOC;purinergic nucleotide receptor signaling pathway;ion transmembrane transport" "GO:0005216;GO:0005524;GO:0001614" "ion channel activity;IEA:InterPro;purinergic nucleotide receptor activity;ATP binding" "PF00864" "1;P2X_receptor" "" "" "IPR003048;IPR001429;IPR027309" "P2X_purnocptor;P2X5_purnocptor;P2X_extracellular_dom"
"XLOC_000604" 13.9498583874561 -0.788726036474645 0.239127463171067 -3.29834986753658 0.000972548722639598 0.005971075752611 NA NA NA NA NA NA NA NA NA NA NA NA NA NA NA NA NA NA NA NA NA NA NA NA NA NA NA NA NA NA NA
"XLOC_000605" 3.71292596075323 0.755350734146973 0.288739180095587 2.61603130512774 0.00889584011561062 0.035978806890268 "TCONS_00003519" "795" "516587" "gnl|BL_ORD_ID|516587" "I3K4P8_ORENI" "303" "775" "4.4442e-97" "70" "693" "4" "210" "1" "0" "168" "3" "209" "" "Oreochromis niloticus (Nile tilapia) (Tilapia nilotica)" "GO:0016021" "IEA:UniProtKB-KW;integral component of membrane" "GO:0035725" "IEA:GOC;sodium ion transmembrane transport" "GO:0005328" "IEA:InterPro;neurotransmitter:sodium symporter activity" "PF00209" "1;SNF" "" "" "IPR000175" "Na/ntran_symport"
"XLOC_000605" 3.71292596075323 0.755350734146973 0.288739180095587 2.61603130512774 0.00889584011561062 0.035978806890268 "TCONS_00003520" "5204" "614676" "gnl|BL_ORD_ID|614676" "M3ZTH4_XIPMA" "851" "2196" "0" "52" "1785" "7" "587" "1" "0" "451" "11" "585" "" "Xiphophorus maculatus (Southern platyfish) (Platypoecilus maculatus)" "GO:0016021" "IEA:UniProtKB-KW;integral component of membrane" "GO:0035725" "IEA:GOC;sodium ion transmembrane transport" "GO:0005328" "IEA:InterPro;neurotransmitter:sodium symporter activity" "PF00209" "1;SNF" "" "" "IPR000175" "Na/ntran_symport"
"XLOC_000606" 21.499488191004 -1.52269018647914 0.22024392795261 -6.91365342342957 4.72328317611641e-12 2.60651140605138e-10 NA NA NA NA NA NA NA NA NA NA NA NA NA NA NA NA NA NA NA NA NA NA NA NA NA NA NA NA NA NA NA
"XLOC_000607" 6.53378946496455 -1.04806026500905 0.252888619593461 -4.1443551975328 3.40771201934751e-05 0.000355122119498332 "TCONS_00003523" "2577" "521209" "gnl|BL_ORD_ID|521209" "I3KHX9_ORENI" "89" "220" "8.52139e-17" "2418" "2573" "552" "603" "-2" "0" "39" "0" "52" "Uncharacterized protein;" "Oreochromis niloticus (Nile tilapia) (Tilapia nilotica)" "GO:0005794;GO:0016021" "IEA:UniProtKB-KW;Golgi apparatus;integral component of membrane" "GO:0006486" "IEA:UniProtKB-UniPathway;protein glycosylation" "GO:0016757" "IEA:UniProtKB-KW;transferase activity" " transferring glycosyl groups" "PF00652;PF00535" "Ricin_B_lectin;1;Glycos_transf_2" "" "" "IPR000772;IPR001173"
"XLOC_000609" 340.316158262208 0.219843469742684 0.0662645262382711 3.31766455180229 0.000907734292146186 0.00563791538579423 "TCONS_00003526" "2019" "94825" "gnl|BL_ORD_ID|94825" "C0HBG7_SALSA" "801" "2067" "0" "305" "1810" "1" "502" "2" "0" "471" "6" "505" "FAM114A2;" "Salmo salar (Atlantic salmon)" "" "" "" "" "" "" "PF05334" "DUF719;1" "" "" "IPR007998" "DUF719"
"XLOC_000609" 340.316158262208 0.219843469742684 0.0662645262382711 3.31766455180229 0.000907734292146186 0.00563791538579423 "TCONS_00003527" "4609" "94825" "gnl|BL_ORD_ID|94825" "C0HBG7_SALSA" "904" "2335" "0" "305" "1840" "1" "512" "2" "0" "511" "0" "512" "FAM114A2;" "Salmo salar (Atlantic salmon)" "" "" "" "" "" "" "PF05334" "DUF719;1" "" "" "IPR007998" "DUF719"
"XLOC_000609" 340.316158262208 0.219843469742684 0.0662645262382711 3.31766455180229 0.000907734292146186 0.00563791538579423 "TCONS_00003528" "4594" "94825" "gnl|BL_ORD_ID|94825" "C0HBG7_SALSA" "904" "2335" "0" "305" "1840" "1" "512" "2" "0" "511" "0" "512" "FAM114A2;" "Salmo salar (Atlantic salmon)" "" "" "" "" "" "" "PF05334" "DUF719;1" "" "" "IPR007998" "DUF719"
"XLOC_000609" 340.316158262208 0.219843469742684 0.0662645262382711 3.31766455180229 0.000907734292146186 0.00563791538579423 "TCONS_00003529" "4613" "94825" "gnl|BL_ORD_ID|94825" "C0HBG7_SALSA" "904" "2335" "0" "305" "1840" "1" "512" "2" "0" "511" "0" "512" "FAM114A2;" "Salmo salar (Atlantic salmon)" "" "" "" "" "" "" "PF05334" "DUF719;1" "" "" "IPR007998" "DUF719"
"XLOC_000609" 340.316158262208 0.219843469742684 0.0662645262382711 3.31766455180229 0.000907734292146186 0.00563791538579423 "TCONS_00003530" "4606" "94825" "gnl|BL_ORD_ID|94825" "C0HBG7_SALSA" "904" "2335" "0" "305" "1840" "1" "512" "2" "0" "511" "0" "512" "FAM114A2;" "Salmo salar (Atlantic salmon)" "" "" "" "" "" "" "PF05334" "DUF719;1" "" "" "IPR007998" "DUF719"
"XLOC_000609" 340.316158262208 0.219843469742684 0.0662645262382711 3.31766455180229 0.000907734292146186 0.00563791538579423 "TCONS_00003531" "4591" "94825" "gnl|BL_ORD_ID|94825" "C0HBG7_SALSA" "904" "2335" "0" "305" "1840" "1" "512" "2" "0" "511" "0" "512" "FAM114A2;" "Salmo salar (Atlantic salmon)" "" "" "" "" "" "" "PF05334" "DUF719;1" "" "" "IPR007998" "DUF719"
"XLOC_000609" 340.316158262208 0.219843469742684 0.0662645262382711 3.31766455180229 0.000907734292146186 0.00563791538579423 "TCONS_00003532" "4499" "94825" "gnl|BL_ORD_ID|94825" "C0HBG7_SALSA" "904" "2335" "0" "305" "1840" "1" "512" "2" "0" "511" "0" "512" "FAM114A2;" "Salmo salar (Atlantic salmon)" "" "" "" "" "" "" "PF05334" "DUF719;1" "" "" "IPR007998" "DUF719"
"XLOC_000609" 340.316158262208 0.219843469742684 0.0662645262382711 3.31766455180229 0.000907734292146186 0.00563791538579423 "TCONS_00003533" "3615" "94825" "gnl|BL_ORD_ID|94825" "C0HBG7_SALSA" "904" "2335" "0" "305" "1840" "1" "512" "2" "0" "511" "0" "512" "FAM114A2;" "Salmo salar (Atlantic salmon)" "" "" "" "" "" "" "PF05334" "DUF719;1" "" "" "IPR007998" "DUF719"
"XLOC_000609" 340.316158262208 0.219843469742684 0.0662645262382711 3.31766455180229 0.000907734292146186 0.00563791538579423 "TCONS_00003534" "4442" "94825" "gnl|BL_ORD_ID|94825" "C0HBG7_SALSA" "825" "2129" "0" "230" "1669" "1" "512" "2" "0" "480" "32" "512" "FAM114A2;" "Salmo salar (Atlantic salmon)" "" "" "" "" "" "" "PF05334" "DUF719;1" "" "" "IPR007998" "DUF719"
"XLOC_000609" 340.316158262208 0.219843469742684 0.0662645262382711 3.31766455180229 0.000907734292146186 0.00563791538579423 "TCONS_00003535" "4526" "94825" "gnl|BL_ORD_ID|94825" "C0HBG7_SALSA" "904" "2336" "0" "218" "1753" "1" "512" "2" "0" "511" "0" "512" "FAM114A2;" "Salmo salar (Atlantic salmon)" "" "" "" "" "" "" "PF05334" "DUF719;1" "" "" "IPR007998" "DUF719"
"XLOC_000609" 340.316158262208 0.219843469742684 0.0662645262382711 3.31766455180229 0.000907734292146186 0.00563791538579423 "TCONS_00003536" "4532" "94825" "gnl|BL_ORD_ID|94825" "C0HBG7_SALSA" "895" "2312" "0" "230" "1759" "1" "512" "2" "0" "509" "2" "512" "FAM114A2;" "Salmo salar (Atlantic salmon)" "" "" "" "" "" "" "PF05334" "DUF719;1" "" "" "IPR007998" "DUF719"
"XLOC_000609" 340.316158262208 0.219843469742684 0.0662645262382711 3.31766455180229 0.000907734292146186 0.00563791538579423 "TCONS_00003537" "2256" "94825" "gnl|BL_ORD_ID|94825" "C0HBG7_SALSA" "750" "1935" "0" "136" "1458" "1" "441" "1" "0" "437" "0" "441" "FAM114A2;" "Salmo salar (Atlantic salmon)" "" "" "" "" "" "" "PF05334" "DUF719;1" "" "" "IPR007998" "DUF719"
"XLOC_000609" 340.316158262208 0.219843469742684 0.0662645262382711 3.31766455180229 0.000907734292146186 0.00563791538579423 "TCONS_00003538" "4429" "94825" "gnl|BL_ORD_ID|94825" "C0HBG7_SALSA" "642" "1655" "0" "599" "1657" "160" "512" "2" "0" "352" "0" "353" "FAM114A2;" "Salmo salar (Atlantic salmon)" "" "" "" "" "" "" "PF05334" "DUF719;1" "" "" "IPR007998" "DUF719"
"XLOC_000609" 340.316158262208 0.219843469742684 0.0662645262382711 3.31766455180229 0.000907734292146186 0.00563791538579423 "TCONS_00003539" "4428" "94825" "gnl|BL_ORD_ID|94825" "C0HBG7_SALSA" "558" "1436" "0" "136" "1110" "1" "325" "1" "0" "324" "0" "325" "FAM114A2;" "Salmo salar (Atlantic salmon)" "" "" "" "" "" "" "PF05334" "DUF719;1" "" "" "IPR007998" "DUF719"
"XLOC_000609" 340.316158262208 0.219843469742684 0.0662645262382711 3.31766455180229 0.000907734292146186 0.00563791538579423 "TCONS_00003540" "4447" "94825" "gnl|BL_ORD_ID|94825" "C0HBG7_SALSA" "560" "1442" "0" "501" "1448" "122" "437" "3" "0" "315" "0" "316" "FAM114A2;" "Salmo salar (Atlantic salmon)" "" "" "" "" "" "" "PF05334" "DUF719;1" "" "" "IPR007998" "DUF719"
"XLOC_000609" 340.316158262208 0.219843469742684 0.0662645262382711 3.31766455180229 0.000907734292146186 0.00563791538579423 "TCONS_00003541" "4344" "94825" "gnl|BL_ORD_ID|94825" "C0HBG7_SALSA" "824" "2126" "0" "136" "1575" "1" "512" "1" "0" "480" "32" "512" "FAM114A2;" "Salmo salar (Atlantic salmon)" "" "" "" "" "" "" "PF05334" "DUF719;1" "" "" "IPR007998" "DUF719"
"XLOC_000609" 340.316158262208 0.219843469742684 0.0662645262382711 3.31766455180229 0.000907734292146186 0.00563791538579423 "TCONS_00003542" "4446" "94825" "gnl|BL_ORD_ID|94825" "C0HBG7_SALSA" "714" "1842" "0" "501" "1673" "122" "512" "3" "0" "390" "0" "391" "FAM114A2;" "Salmo salar (Atlantic salmon)" "" "" "" "" "" "" "PF05334" "DUF719;1" "" "" "IPR007998" "DUF719"
"XLOC_000609" 340.316158262208 0.219843469742684 0.0662645262382711 3.31766455180229 0.000907734292146186 0.00563791538579423 "TCONS_00003543" "4448" "94825" "gnl|BL_ORD_ID|94825" "C0HBG7_SALSA" "650" "1676" "0" "593" "1675" "152" "512" "2" "0" "356" "0" "361" "FAM114A2;" "Salmo salar (Atlantic salmon)" "" "" "" "" "" "" "PF05334" "DUF719;1" "" "" "IPR007998" "DUF719"
"XLOC_000609" 340.316158262208 0.219843469742684 0.0662645262382711 3.31766455180229 0.000907734292146186 0.00563791538579423 "TCONS_00003544" "4335" "94825" "gnl|BL_ORD_ID|94825" "C0HBG7_SALSA" "904" "2335" "0" "27" "1562" "1" "512" "3" "0" "511" "0" "512" "FAM114A2;" "Salmo salar (Atlantic salmon)" "" "" "" "" "" "" "PF05334" "DUF719;1" "" "" "IPR007998" "DUF719"
"XLOC_000609" 340.316158262208 0.219843469742684 0.0662645262382711 3.31766455180229 0.000907734292146186 0.00563791538579423 "TCONS_00003545" "1961" "31554" "gnl|BL_ORD_ID|31554" "A8E5K6_DANRE" "583" "1501" "0" "362" "1216" "1" "285" "2" "0" "279" "0" "285" "CCR4-NOT transcription complex" " subunit 8;CCR4-NOT transcription complex" " subunit 8;Uncharacterized protein;" "Danio rerio (Zebrafish) (Brachydanio rerio)" "GO:0005634" "IEA:InterPro;nucleus" "GO:0006351" "IEA:InterPro;transcription" " DNA-templated" "GO:0003676" "IEA:InterPro;nucleic acid binding" "PF04857" "1;CAF1" "dre:406788"
"XLOC_000609" 340.316158262208 0.219843469742684 0.0662645262382711 3.31766455180229 0.000907734292146186 0.00563791538579423 "TCONS_00003546" "1788" "31554" "gnl|BL_ORD_ID|31554" "A8E5K6_DANRE" "582" "1499" "0" "186" "1043" "1" "285" "3" "0" "279" "1" "286" "CCR4-NOT transcription complex" " subunit 8;CCR4-NOT transcription complex" " subunit 8;Uncharacterized protein;" "Danio rerio (Zebrafish) (Brachydanio rerio)" "GO:0005634" "IEA:InterPro;nucleus" "GO:0006351" "IEA:InterPro;transcription" " DNA-templated" "GO:0003676" "IEA:InterPro;nucleic acid binding" "PF04857" "1;CAF1" "dre:406788"
"XLOC_000609" 340.316158262208 0.219843469742684 0.0662645262382711 3.31766455180229 0.000907734292146186 0.00563791538579423 "TCONS_00003547" "1786" "31554" "gnl|BL_ORD_ID|31554" "A8E5K6_DANRE" "328" "840" "4.65397e-160" "186" "656" "1" "157" "3" "0" "154" "0" "157" "CCR4-NOT transcription complex" " subunit 8;CCR4-NOT transcription complex" " subunit 8;Uncharacterized protein;" "Danio rerio (Zebrafish) (Brachydanio rerio)" "GO:0005634" "IEA:InterPro;nucleus" "GO:0006351" "IEA:InterPro;transcription" " DNA-templated" "GO:0003676" "IEA:InterPro;nucleic acid binding" "PF04857" "1;CAF1" "dre:406788"
"XLOC_000609" 340.316158262208 0.219843469742684 0.0662645262382711 3.31766455180229 0.000907734292146186 0.00563791538579423 "TCONS_00003548" "1787" "31554" "gnl|BL_ORD_ID|31554" "A8E5K6_DANRE" "328" "840" "1.34205e-159" "186" "656" "1" "157" "3" "0" "154" "0" "157" "CCR4-NOT transcription complex" " subunit 8;CCR4-NOT transcription complex" " subunit 8;Uncharacterized protein;" "Danio rerio (Zebrafish) (Brachydanio rerio)" "GO:0005634" "IEA:InterPro;nucleus" "GO:0006351" "IEA:InterPro;transcription" " DNA-templated" "GO:0003676" "IEA:InterPro;nucleic acid binding" "PF04857" "1;CAF1" "dre:406788"
"XLOC_000609" 340.316158262208 0.219843469742684 0.0662645262382711 3.31766455180229 0.000907734292146186 0.00563791538579423 "TCONS_00003549" "1787" "31554" "gnl|BL_ORD_ID|31554" "A8E5K6_DANRE" "371" "952" "1.66178e-160" "476" "1042" "96" "285" "2" "0" "182" "1" "190" "CCR4-NOT transcription complex" " subunit 8;CCR4-NOT transcription complex" " subunit 8;Uncharacterized protein;" "Danio rerio (Zebrafish) (Brachydanio rerio)" "GO:0005634" "IEA:InterPro;nucleus" "GO:0006351" "IEA:InterPro;transcription" " DNA-templated" "GO:0003676" "IEA:InterPro;nucleic acid binding" "PF04857" "1;CAF1" "dre:406788"
"XLOC_000609" 340.316158262208 0.219843469742684 0.0662645262382711 3.31766455180229 0.000907734292146186 0.00563791538579423 "TCONS_00003550" "1763" "31554" "gnl|BL_ORD_ID|31554" "A8E5K6_DANRE" "583" "1502" "0" "164" "1018" "1" "285" "2" "0" "279" "0" "285" "CCR4-NOT transcription complex" " subunit 8;CCR4-NOT transcription complex" " subunit 8;Uncharacterized protein;" "Danio rerio (Zebrafish) (Brachydanio rerio)" "GO:0005634" "IEA:InterPro;nucleus" "GO:0006351" "IEA:InterPro;transcription" " DNA-templated" "GO:0003676" "IEA:InterPro;nucleic acid binding" "PF04857" "1;CAF1" "dre:406788"
"XLOC_000609" 340.316158262208 0.219843469742684 0.0662645262382711 3.31766455180229 0.000907734292146186 0.00563791538579423 "TCONS_00003551" "1761" "31554" "gnl|BL_ORD_ID|31554" "A8E5K6_DANRE" "581" "1497" "0" "159" "1016" "1" "285" "3" "0" "279" "1" "286" "CCR4-NOT transcription complex" " subunit 8;CCR4-NOT transcription complex" " subunit 8;Uncharacterized protein;" "Danio rerio (Zebrafish) (Brachydanio rerio)" "GO:0005634" "IEA:InterPro;nucleus" "GO:0006351" "IEA:InterPro;transcription" " DNA-templated" "GO:0003676" "IEA:InterPro;nucleic acid binding" "PF04857" "1;CAF1" "dre:406788"
"XLOC_000609" 340.316158262208 0.219843469742684 0.0662645262382711 3.31766455180229 0.000907734292146186 0.00563791538579423 "TCONS_00003552" "1747" "31554" "gnl|BL_ORD_ID|31554" "A8E5K6_DANRE" "371" "952" "7.72395e-160" "436" "1002" "96" "285" "1" "0" "182" "1" "190" "CCR4-NOT transcription complex" " subunit 8;CCR4-NOT transcription complex" " subunit 8;Uncharacterized protein;" "Danio rerio (Zebrafish) (Brachydanio rerio)" "GO:0005634" "IEA:InterPro;nucleus" "GO:0006351" "IEA:InterPro;transcription" " DNA-templated" "GO:0003676" "IEA:InterPro;nucleic acid binding" "PF04857" "1;CAF1" "dre:406788"
"XLOC_000609" 340.316158262208 0.219843469742684 0.0662645262382711 3.31766455180229 0.000907734292146186 0.00563791538579423 "TCONS_00003553" "827" "772923" "gnl|BL_ORD_ID|772923" "Q7SXS5_DANRE" "72" "175" "3.24336e-13" "726" "827" "1" "34" "3" "0" "33" "0" "34" "CCR4-NOT transcription complex" " subunit 8;" "Danio rerio (Zebrafish) (Brachydanio rerio)" "GO:0005634" "IEA:InterPro;nucleus" "GO:0006351" "IEA:InterPro;transcription" " DNA-templated" "GO:0003676" "IEA:InterPro;nucleic acid binding" "PF04857" "1;CAF1" "dre:406788" "-"
"XLOC_000609" 340.316158262208 0.219843469742684 0.0662645262382711 3.31766455180229 0.000907734292146186 0.00563791538579423 "TCONS_00003554" "1150" "31554" "gnl|BL_ORD_ID|31554" "A8E5K6_DANRE" "260" "663" "4.03362e-82" "22" "405" "158" "285" "1" "0" "124" "0" "128" "CCR4-NOT transcription complex" " subunit 8;CCR4-NOT transcription complex" " subunit 8;Uncharacterized protein;" "Danio rerio (Zebrafish) (Brachydanio rerio)" "GO:0005634" "IEA:InterPro;nucleus" "GO:0006351" "IEA:InterPro;transcription" " DNA-templated" "GO:0003676" "IEA:InterPro;nucleic acid binding" "PF04857" "1;CAF1" "dre:406788"
"XLOC_000609" 340.316158262208 0.219843469742684 0.0662645262382711 3.31766455180229 0.000907734292146186 0.00563791538579423 "TCONS_00003555" "1044" "772923" "gnl|BL_ORD_ID|772923" "Q7SXS5_DANRE" "87" "213" "6.01994e-18" "218" "346" "243" "285" "2" "0" "40" "0" "43" "CCR4-NOT transcription complex" " subunit 8;" "Danio rerio (Zebrafish) (Brachydanio rerio)" "GO:0005634" "IEA:InterPro;nucleus" "GO:0006351" "IEA:InterPro;transcription" " DNA-templated" "GO:0003676" "IEA:InterPro;nucleic acid binding" "PF04857" "1;CAF1" "dre:406788" "-"
"XLOC_000614" 15.7628121409919 -0.479078062444757 0.173036979484243 -2.76864554543604 0.00562898374868712 0.0250034909442946 NA NA NA NA NA NA NA NA NA NA NA NA NA NA NA NA NA NA NA NA NA NA NA NA NA NA NA NA NA NA NA
"XLOC_000615" 4.78412714594553 -1.06999327886856 0.258697426397467 -4.13608010628064 3.53288905401734e-05 0.000366088473992135 "TCONS_00003597" "5632" "206203" "gnl|BL_ORD_ID|206203" "F1QKD9_DANRE" "82" "202" "5.71647e-14" "4727" "5053" "620" "742" "-1" "0" "60" "28" "130" "Uncharacterized protein;" "Danio rerio (Zebrafish) (Brachydanio rerio)" "GO:0005634" "IEA:UniProtKB-KW;nucleus" "" "" "GO:0003677" "IEA:InterPro;DNA binding" "PF01388" "1;ARID" "dre:337153" "-" "IPR017956;IPR001606" "ARID/BRIGHT_DNA-bd;AT_hook_DNA-bd_motif"
"XLOC_000616" 383.428429837736 -0.333252380668462 0.128889012026213 -2.58557634533413 0.00972163404585888 0.0385106974645753 "TCONS_00003598" "2963" "201879" "gnl|BL_ORD_ID|201879" "F1Q771_DANRE" "361" "924" "5.06932e-114" "63" "980" "7" "301" "3" "0" "201" "27" "314" "Zinc finger protein 346;" "Danio rerio (Zebrafish) (Brachydanio rerio)" "" "" "" "" "GO:0008270;GO:0003676" "IEA:InterPro;zinc ion binding;nucleic acid binding" "PF12171" "1;zf-C2H2_jaz" "" "" "IPR015880;IPR003604;IPR007087;IPR022755" "Znf_C2H2_jaz;Znf_C2H2-like;Znf_C2H2;Znf_U1"
"XLOC_000616" 383.428429837736 -0.333252380668462 0.128889012026213 -2.58557634533413 0.00972163404585888 0.0385106974645753 "TCONS_00003599" "2904" "201879" "gnl|BL_ORD_ID|201879" "F1Q771_DANRE" "362" "928" "9.01066e-115" "7" "921" "7" "301" "1" "0" "201" "26" "313" "Zinc finger protein 346;" "Danio rerio (Zebrafish) (Brachydanio rerio)" "" "" "" "" "GO:0008270;GO:0003676" "IEA:InterPro;zinc ion binding;nucleic acid binding" "PF12171" "1;zf-C2H2_jaz" "" "" "IPR015880;IPR003604;IPR007087;IPR022755" "Znf_C2H2_jaz;Znf_C2H2-like;Znf_C2H2;Znf_U1"
"XLOC_000616" 383.428429837736 -0.333252380668462 0.128889012026213 -2.58557634533413 0.00972163404585888 0.0385106974645753 "TCONS_00003600" "2803" "201879" "gnl|BL_ORD_ID|201879" "F1Q771_DANRE" "335" "859" "5.54078e-105" "17" "820" "18" "301" "2" "0" "181" "38" "295" "Zinc finger protein 346;" "Danio rerio (Zebrafish) (Brachydanio rerio)" "" "" "" "" "GO:0008270;GO:0003676" "IEA:InterPro;zinc ion binding;nucleic acid binding" "PF12171" "1;zf-C2H2_jaz" "" "" "IPR015880;IPR003604;IPR007087;IPR022755" "Znf_C2H2_jaz;Znf_C2H2-like;Znf_C2H2;Znf_U1"
"XLOC_000616" 383.428429837736 -0.333252380668462 0.128889012026213 -2.58557634533413 0.00972163404585888 0.0385106974645753 "TCONS_00003601" "2823" "201879" "gnl|BL_ORD_ID|201879" "F1Q771_DANRE" "215" "545" "3.42834e-86" "11" "427" "18" "155" "2" "0" "103" "1" "139" "Zinc finger protein 346;" "Danio rerio (Zebrafish) (Brachydanio rerio)" "" "" "" "" "GO:0008270;GO:0003676" "IEA:InterPro;zinc ion binding;nucleic acid binding" "PF12171" "1;zf-C2H2_jaz" "" "" "IPR015880;IPR003604;IPR007087;IPR022755" "Znf_C2H2_jaz;Znf_C2H2-like;Znf_C2H2;Znf_U1"
"XLOC_000616" 383.428429837736 -0.333252380668462 0.128889012026213 -2.58557634533413 0.00972163404585888 0.0385106974645753 "TCONS_00003602" "2824" "201879" "gnl|BL_ORD_ID|201879" "F1Q771_DANRE" "328" "839" "6.43806e-102" "11" "841" "18" "301" "2" "0" "179" "45" "303" "Zinc finger protein 346;" "Danio rerio (Zebrafish) (Brachydanio rerio)" "" "" "" "" "GO:0008270;GO:0003676" "IEA:InterPro;zinc ion binding;nucleic acid binding" "PF12171" "1;zf-C2H2_jaz" "" "" "IPR015880;IPR003604;IPR007087;IPR022755" "Znf_C2H2_jaz;Znf_C2H2-like;Znf_C2H2;Znf_U1"
"XLOC_000616" 383.428429837736 -0.333252380668462 0.128889012026213 -2.58557634533413 0.00972163404585888 0.0385106974645753 "TCONS_00003603" "2894" "201879" "gnl|BL_ORD_ID|201879" "F1Q771_DANRE" "271" "692" "3.84141e-92" "11" "679" "18" "229" "2" "0" "146" "11" "223" "Zinc finger protein 346;" "Danio rerio (Zebrafish) (Brachydanio rerio)" "" "" "" "" "GO:0008270;GO:0003676" "IEA:InterPro;zinc ion binding;nucleic acid binding" "PF12171" "1;zf-C2H2_jaz" "" "" "IPR015880;IPR003604;IPR007087;IPR022755" "Znf_C2H2_jaz;Znf_C2H2-like;Znf_C2H2;Znf_U1"
"XLOC_000616" 383.428429837736 -0.333252380668462 0.128889012026213 -2.58557634533413 0.00972163404585888 0.0385106974645753 "TCONS_00003604" "2817" "201879" "gnl|BL_ORD_ID|201879" "F1Q771_DANRE" "287" "732" "1.48904e-86" "82" "834" "44" "301" "1" "0" "159" "45" "277" "Zinc finger protein 346;" "Danio rerio (Zebrafish) (Brachydanio rerio)" "" "" "" "" "GO:0008270;GO:0003676" "IEA:InterPro;zinc ion binding;nucleic acid binding" "PF12171" "1;zf-C2H2_jaz" "" "" "IPR015880;IPR003604;IPR007087;IPR022755" "Znf_C2H2_jaz;Znf_C2H2-like;Znf_C2H2;Znf_U1"
"XLOC_000616" 383.428429837736 -0.333252380668462 0.128889012026213 -2.58557634533413 0.00972163404585888 0.0385106974645753 "TCONS_00003605" "2876" "201879" "gnl|BL_ORD_ID|201879" "F1Q771_DANRE" "317" "812" "7.06527e-98" "72" "893" "44" "301" "3" "0" "177" "22" "277" "Zinc finger protein 346;" "Danio rerio (Zebrafish) (Brachydanio rerio)" "" "" "" "" "GO:0008270;GO:0003676" "IEA:InterPro;zinc ion binding;nucleic acid binding" "PF12171" "1;zf-C2H2_jaz" "" "" "IPR015880;IPR003604;IPR007087;IPR022755" "Znf_C2H2_jaz;Znf_C2H2-like;Znf_C2H2;Znf_U1"
"XLOC_000616" 383.428429837736 -0.333252380668462 0.128889012026213 -2.58557634533413 0.00972163404585888 0.0385106974645753 "TCONS_00003606" "3723" "201879" "gnl|BL_ORD_ID|201879" "F1Q771_DANRE" "324" "829" "7.66877e-99" "910" "1740" "41" "301" "1" "0" "180" "22" "280" "Zinc finger protein 346;" "Danio rerio (Zebrafish) (Brachydanio rerio)" "" "" "" "" "GO:0008270;GO:0003676" "IEA:InterPro;zinc ion binding;nucleic acid binding" "PF12171" "1;zf-C2H2_jaz" "" "" "IPR015880;IPR003604;IPR007087;IPR022755" "Znf_C2H2_jaz;Znf_C2H2-like;Znf_C2H2;Znf_U1"
"XLOC_000616" 383.428429837736 -0.333252380668462 0.128889012026213 -2.58557634533413 0.00972163404585888 0.0385106974645753 "TCONS_00003607" "3142" "201879" "gnl|BL_ORD_ID|201879" "F1Q771_DANRE" "294" "752" "6.71855e-89" "401" "1159" "41" "301" "2" "0" "162" "44" "279" "Zinc finger protein 346;" "Danio rerio (Zebrafish) (Brachydanio rerio)" "" "" "" "" "GO:0008270;GO:0003676" "IEA:InterPro;zinc ion binding;nucleic acid binding" "PF12171" "1;zf-C2H2_jaz" "" "" "IPR015880;IPR003604;IPR007087;IPR022755" "Znf_C2H2_jaz;Znf_C2H2-like;Znf_C2H2;Znf_U1"
"XLOC_000616" 383.428429837736 -0.333252380668462 0.128889012026213 -2.58557634533413 0.00972163404585888 0.0385106974645753 "TCONS_00003608" "3211" "201879" "gnl|BL_ORD_ID|201879" "F1Q771_DANRE" "325" "832" "3.95285e-100" "401" "1228" "41" "301" "2" "0" "180" "21" "279" "Zinc finger protein 346;" "Danio rerio (Zebrafish) (Brachydanio rerio)" "" "" "" "" "GO:0008270;GO:0003676" "IEA:InterPro;zinc ion binding;nucleic acid binding" "PF12171" "1;zf-C2H2_jaz" "" "" "IPR015880;IPR003604;IPR007087;IPR022755" "Znf_C2H2_jaz;Znf_C2H2-like;Znf_C2H2;Znf_U1"
"XLOC_000616" 383.428429837736 -0.333252380668462 0.128889012026213 -2.58557634533413 0.00972163404585888 0.0385106974645753 "TCONS_00003609" "3145" "201879" "gnl|BL_ORD_ID|201879" "F1Q771_DANRE" "293" "749" "2.083e-88" "401" "1162" "41" "301" "2" "0" "162" "45" "280" "Zinc finger protein 346;" "Danio rerio (Zebrafish) (Brachydanio rerio)" "" "" "" "" "GO:0008270;GO:0003676" "IEA:InterPro;zinc ion binding;nucleic acid binding" "PF12171" "1;zf-C2H2_jaz" "" "" "IPR015880;IPR003604;IPR007087;IPR022755" "Znf_C2H2_jaz;Znf_C2H2-like;Znf_C2H2;Znf_U1"
"XLOC_000618" 10.5526934356497 -1.0340632660198 0.257677559861967 -4.01301248961581 5.99487400970164e-05 0.000575180911803556 NA NA NA NA NA NA NA NA NA NA NA NA NA NA NA NA NA NA NA NA NA NA NA NA NA NA NA NA NA NA NA
"XLOC_000619" 568.182148247902 0.282762858431732 0.0914147661102627 3.09318582175957 0.00198020101337421 0.0107298377590304 "TCONS_00003615" "1646" "89517" "gnl|BL_ORD_ID|89517" "B9EL32_SALSA" "153" "386" "1.90085e-41" "112" "333" "97" "170" "1" "0" "73" "0" "74" "Membrane-associated progesterone receptor component 1;" "Salmo salar (Atlantic salmon)" "" "" "" "" "GO:0020037" "IEA:InterPro;heme binding" "PF00173" "1;Cyt-b5" "" "" "IPR001199" "Cyt_B5-like_heme/steroid-bd"
"XLOC_000619" 568.182148247902 0.282762858431732 0.0914147661102627 3.09318582175957 0.00198020101337421 0.0107298377590304 "TCONS_00003616" "2179" "89517" "gnl|BL_ORD_ID|89517" "B9EL32_SALSA" "349" "895" "4.92982e-114" "357" "866" "1" "170" "3" "0" "170" "0" "170" "Membrane-associated progesterone receptor component 1;" "Salmo salar (Atlantic salmon)" "" "" "" "" "GO:0020037" "IEA:InterPro;heme binding" "PF00173" "1;Cyt-b5" "" "" "IPR001199" "Cyt_B5-like_heme/steroid-bd"
"XLOC_000619" 568.182148247902 0.282762858431732 0.0914147661102627 3.09318582175957 0.00198020101337421 0.0107298377590304 "TCONS_00003617" "1866" "89517" "gnl|BL_ORD_ID|89517" "B9EL32_SALSA" "313" "801" "3.69042e-101" "43" "498" "1" "152" "1" "0" "151" "0" "152" "Membrane-associated progesterone receptor component 1;" "Salmo salar (Atlantic salmon)" "" "" "" "" "GO:0020037" "IEA:InterPro;heme binding" "PF00173" "1;Cyt-b5" "" "" "IPR001199" "Cyt_B5-like_heme/steroid-bd"
"XLOC_000619" 568.182148247902 0.282762858431732 0.0914147661102627 3.09318582175957 0.00198020101337421 0.0107298377590304 "TCONS_00003618" "1599" "89517" "gnl|BL_ORD_ID|89517" "B9EL32_SALSA" "151" "381" "7.50782e-41" "68" "286" "98" "170" "2" "0" "72" "0" "73" "Membrane-associated progesterone receptor component 1;" "Salmo salar (Atlantic salmon)" "" "" "" "" "GO:0020037" "IEA:InterPro;heme binding" "PF00173" "1;Cyt-b5" "" "" "IPR001199" "Cyt_B5-like_heme/steroid-bd"
"XLOC_000620" 7627.38525025188 0.29775812275315 0.0828204888403237 3.59522295657083 0.000324113880674288 0.00241873635965101 "TCONS_00003619" "645" "93764" "gnl|BL_ORD_ID|93764" "C0H754_SALSA" "154" "389" "3.61709e-46" "234" "455" "1" "74" "3" "0" "74" "0" "74" "Cytochrome c oxidase polypeptide VIIb" " mitochondrial;" "Salmo salar (Atlantic salmon)" "GO:0005746" "IEA:InterPro;mitochondrial respiratory chain" "GO:0034220;GO:0015992;GO:0055114" "oxidation-reduction process;IEA:GOC;proton transport;ion transmembrane transport" "GO:0004129" "IEA:InterPro;cytochrome-c oxidase activity" "PF05392" "1;COX7B" "" "" "IPR008433;IPR023272"
"XLOC_000620" 7627.38525025188 0.29775812275315 0.0828204888403237 3.59522295657083 0.000324113880674288 0.00241873635965101 "TCONS_00003620" "648" "73829" "gnl|BL_ORD_ID|73829" "B5XAH8_SALSA" "156" "394" "6.61538e-47" "234" "458" "1" "75" "3" "0" "75" "0" "75" "Cytochrome c oxidase polypeptide VIIb" " mitochondrial;" "Salmo salar (Atlantic salmon)" "GO:0005746" "IEA:InterPro;mitochondrial respiratory chain" "GO:0034220;GO:0015992;GO:0055114" "oxidation-reduction process;IEA:GOC;proton transport;ion transmembrane transport" "GO:0004129" "IEA:InterPro;cytochrome-c oxidase activity" "PF05392" "1;COX7B" "" "" "IPR008433;IPR023272"
"XLOC_000620" 7627.38525025188 0.29775812275315 0.0828204888403237 3.59522295657083 0.000324113880674288 0.00241873635965101 "TCONS_00003621" "449" "93764" "gnl|BL_ORD_ID|93764" "C0H754_SALSA" "154" "389" "3.99592e-47" "38" "259" "1" "74" "2" "0" "74" "0" "74" "Cytochrome c oxidase polypeptide VIIb" " mitochondrial;" "Salmo salar (Atlantic salmon)" "GO:0005746" "IEA:InterPro;mitochondrial respiratory chain" "GO:0034220;GO:0015992;GO:0055114" "oxidation-reduction process;IEA:GOC;proton transport;ion transmembrane transport" "GO:0004129" "IEA:InterPro;cytochrome-c oxidase activity" "PF05392" "1;COX7B" "" "" "IPR008433;IPR023272"
"XLOC_000620" 7627.38525025188 0.29775812275315 0.0828204888403237 3.59522295657083 0.000324113880674288 0.00241873635965101 "TCONS_00003622" "444" "93764" "gnl|BL_ORD_ID|93764" "C0H754_SALSA" "154" "389" "3.7181e-47" "33" "254" "1" "74" "3" "0" "74" "0" "74" "Cytochrome c oxidase polypeptide VIIb" " mitochondrial;" "Salmo salar (Atlantic salmon)" "GO:0005746" "IEA:InterPro;mitochondrial respiratory chain" "GO:0034220;GO:0015992;GO:0055114" "oxidation-reduction process;IEA:GOC;proton transport;ion transmembrane transport" "GO:0004129" "IEA:InterPro;cytochrome-c oxidase activity" "PF05392" "1;COX7B" "" "" "IPR008433;IPR023272"
"XLOC_000620" 7627.38525025188 0.29775812275315 0.0828204888403237 3.59522295657083 0.000324113880674288 0.00241873635965101 "TCONS_00003623" "448" "93764" "gnl|BL_ORD_ID|93764" "C0H754_SALSA" "154" "389" "3.99592e-47" "37" "258" "1" "74" "1" "0" "74" "0" "74" "Cytochrome c oxidase polypeptide VIIb" " mitochondrial;" "Salmo salar (Atlantic salmon)" "GO:0005746" "IEA:InterPro;mitochondrial respiratory chain" "GO:0034220;GO:0015992;GO:0055114" "oxidation-reduction process;IEA:GOC;proton transport;ion transmembrane transport" "GO:0004129" "IEA:InterPro;cytochrome-c oxidase activity" "PF05392" "1;COX7B" "" "" "IPR008433;IPR023272"
"XLOC_000620" 7627.38525025188 0.29775812275315 0.0828204888403237 3.59522295657083 0.000324113880674288 0.00241873635965101 "TCONS_00003624" "446" "93764" "gnl|BL_ORD_ID|93764" "C0H754_SALSA" "154" "389" "3.85463e-47" "35" "256" "1" "74" "2" "0" "74" "0" "74" "Cytochrome c oxidase polypeptide VIIb" " mitochondrial;" "Salmo salar (Atlantic salmon)" "GO:0005746" "IEA:InterPro;mitochondrial respiratory chain" "GO:0034220;GO:0015992;GO:0055114" "oxidation-reduction process;IEA:GOC;proton transport;ion transmembrane transport" "GO:0004129" "IEA:InterPro;cytochrome-c oxidase activity" "PF05392" "1;COX7B" "" "" "IPR008433;IPR023272"
"XLOC_000620" 7627.38525025188 0.29775812275315 0.0828204888403237 3.59522295657083 0.000324113880674288 0.00241873635965101 "TCONS_00003625" "455" "73829" "gnl|BL_ORD_ID|73829" "B5XAH8_SALSA" "143" "358" "1.94585e-42" "53" "265" "1" "75" "2" "0" "71" "4" "75" "Cytochrome c oxidase polypeptide VIIb" " mitochondrial;" "Salmo salar (Atlantic salmon)" "GO:0005746" "IEA:InterPro;mitochondrial respiratory chain" "GO:0034220;GO:0015992;GO:0055114" "oxidation-reduction process;IEA:GOC;proton transport;ion transmembrane transport" "GO:0004129" "IEA:InterPro;cytochrome-c oxidase activity" "PF05392" "1;COX7B" "" "" "IPR008433;IPR023272"
"XLOC_000620" 7627.38525025188 0.29775812275315 0.0828204888403237 3.59522295657083 0.000324113880674288 0.00241873635965101 "TCONS_00003626" "350" "73829" "gnl|BL_ORD_ID|73829" "B5XAH8_SALSA" "67" "161" "1.49105e-13" "53" "151" "1" "33" "2" "0" "32" "0" "33" "Cytochrome c oxidase polypeptide VIIb" " mitochondrial;" "Salmo salar (Atlantic salmon)" "GO:0005746" "IEA:InterPro;mitochondrial respiratory chain" "GO:0034220;GO:0015992;GO:0055114" "oxidation-reduction process;IEA:GOC;proton transport;ion transmembrane transport" "GO:0004129" "IEA:InterPro;cytochrome-c oxidase activity" "PF05392" "1;COX7B" "" "" "IPR008433;IPR023272"
"XLOC_000620" 7627.38525025188 0.29775812275315 0.0828204888403237 3.59522295657083 0.000324113880674288 0.00241873635965101 "TCONS_00003627" "385" "73829" "gnl|BL_ORD_ID|73829" "B5XAH8_SALSA" "75" "184" "4.01267e-18" "50" "163" "1" "38" "2" "0" "36" "0" "38" "Cytochrome c oxidase polypeptide VIIb" " mitochondrial;" "Salmo salar (Atlantic salmon)" "GO:0005746" "IEA:InterPro;mitochondrial respiratory chain" "GO:0034220;GO:0015992;GO:0055114" "oxidation-reduction process;IEA:GOC;proton transport;ion transmembrane transport" "GO:0004129" "IEA:InterPro;cytochrome-c oxidase activity" "PF05392" "1;COX7B" "" "" "IPR008433;IPR023272"
"XLOC_000620" 7627.38525025188 0.29775812275315 0.0828204888403237 3.59522295657083 0.000324113880674288 0.00241873635965101 "TCONS_00003628" "449" "93764" "gnl|BL_ORD_ID|93764" "C0H754_SALSA" "141" "353" "1.03044e-41" "50" "259" "1" "74" "2" "0" "70" "4" "74" "Cytochrome c oxidase polypeptide VIIb" " mitochondrial;" "Salmo salar (Atlantic salmon)" "GO:0005746" "IEA:InterPro;mitochondrial respiratory chain" "GO:0034220;GO:0015992;GO:0055114" "oxidation-reduction process;IEA:GOC;proton transport;ion transmembrane transport" "GO:0004129" "IEA:InterPro;cytochrome-c oxidase activity" "PF05392" "1;COX7B" "" "" "IPR008433;IPR023272"
"XLOC_000620" 7627.38525025188 0.29775812275315 0.0828204888403237 3.59522295657083 0.000324113880674288 0.00241873635965101 "TCONS_00003629" "447" "73829" "gnl|BL_ORD_ID|73829" "B5XAH8_SALSA" "99" "246" "1.12041e-29" "49" "189" "1" "47" "1" "0" "47" "0" "47" "Cytochrome c oxidase polypeptide VIIb" " mitochondrial;" "Salmo salar (Atlantic salmon)" "GO:0005746" "IEA:InterPro;mitochondrial respiratory chain" "GO:0034220;GO:0015992;GO:0055114" "oxidation-reduction process;IEA:GOC;proton transport;ion transmembrane transport" "GO:0004129" "IEA:InterPro;cytochrome-c oxidase activity" "PF05392" "1;COX7B" "" "" "IPR008433;IPR023272"
"XLOC_000621" 4095.60036026022 0.249404418700009 0.0941646739001713 2.64859854943496 0.0080826279929243 0.0333570915879328 "TCONS_00003630" "1474" "65922" "gnl|BL_ORD_ID|65922" "B5DFX8_SALSA" "489" "1258" "3.17945e-168" "189" "908" "1" "240" "3" "0" "239" "0" "240" "" "Salmo salar (Atlantic salmon)" "" "" "GO:0006096" "IEA:InterPro;glycolysis" "GO:0005524;GO:0004618" "IEA:UniProtKB-KW;phosphoglycerate kinase activity;IEA:UniProtKB-EC;ATP binding" "PF00162" "1;PGK" "" "" "IPR015824;IPR001576;IPR015901;IPR015911" "Phosphoglycerate_kinase_N;Phosphoglycerate_kinase_C;Phosphoglycerate_kinase_CS;Phosphoglycerate_kinase"
"XLOC_000621" 4095.60036026022 0.249404418700009 0.0941646739001713 2.64859854943496 0.0080826279929243 0.0333570915879328 "TCONS_00003631" "967" "65922" "gnl|BL_ORD_ID|65922" "B5DFX8_SALSA" "544" "1400" "0" "165" "962" "1" "266" "3" "0" "266" "0" "266" "" "Salmo salar (Atlantic salmon)" "" "" "GO:0006096" "IEA:InterPro;glycolysis" "GO:0005524;GO:0004618" "IEA:UniProtKB-KW;phosphoglycerate kinase activity;IEA:UniProtKB-EC;ATP binding" "PF00162" "1;PGK" "" "" "IPR015824;IPR001576;IPR015901;IPR015911" "Phosphoglycerate_kinase_N;Phosphoglycerate_kinase_C;Phosphoglycerate_kinase_CS;Phosphoglycerate_kinase"
"XLOC_000621" 4095.60036026022 0.249404418700009 0.0941646739001713 2.64859854943496 0.0080826279929243 0.0333570915879328 "TCONS_00003632" "1326" "65922" "gnl|BL_ORD_ID|65922" "B5DFX8_SALSA" "758" "1956" "0" "165" "1277" "1" "371" "3" "0" "371" "0" "371" "" "Salmo salar (Atlantic salmon)" "" "" "GO:0006096" "IEA:InterPro;glycolysis" "GO:0005524;GO:0004618" "IEA:UniProtKB-KW;phosphoglycerate kinase activity;IEA:UniProtKB-EC;ATP binding" "PF00162" "1;PGK" "" "" "IPR015824;IPR001576;IPR015901;IPR015911" "Phosphoglycerate_kinase_N;Phosphoglycerate_kinase_C;Phosphoglycerate_kinase_CS;Phosphoglycerate_kinase"
"XLOC_000621" 4095.60036026022 0.249404418700009 0.0941646739001713 2.64859854943496 0.0080826279929243 0.0333570915879328 "TCONS_00003633" "1820" "65922" "gnl|BL_ORD_ID|65922" "B5DFX8_SALSA" "488" "1255" "6.71536e-166" "165" "881" "1" "239" "3" "0" "239" "0" "239" "" "Salmo salar (Atlantic salmon)" "" "" "GO:0006096" "IEA:InterPro;glycolysis" "GO:0005524;GO:0004618" "IEA:UniProtKB-KW;phosphoglycerate kinase activity;IEA:UniProtKB-EC;ATP binding" "PF00162" "1;PGK" "" "" "IPR015824;IPR001576;IPR015901;IPR015911" "Phosphoglycerate_kinase_N;Phosphoglycerate_kinase_C;Phosphoglycerate_kinase_CS;Phosphoglycerate_kinase"
"XLOC_000621" 4095.60036026022 0.249404418700009 0.0941646739001713 2.64859854943496 0.0080826279929243 0.0333570915879328 "TCONS_00003634" "2223" "65922" "gnl|BL_ORD_ID|65922" "B5DFX8_SALSA" "830" "2142" "0" "165" "1385" "1" "407" "3" "0" "406" "0" "407" "" "Salmo salar (Atlantic salmon)" "" "" "GO:0006096" "IEA:InterPro;glycolysis" "GO:0005524;GO:0004618" "IEA:UniProtKB-KW;phosphoglycerate kinase activity;IEA:UniProtKB-EC;ATP binding" "PF00162" "1;PGK" "" "" "IPR015824;IPR001576;IPR015901;IPR015911" "Phosphoglycerate_kinase_N;Phosphoglycerate_kinase_C;Phosphoglycerate_kinase_CS;Phosphoglycerate_kinase"
"XLOC_000621" 4095.60036026022 0.249404418700009 0.0941646739001713 2.64859854943496 0.0080826279929243 0.0333570915879328 "TCONS_00003635" "2225" "65922" "gnl|BL_ORD_ID|65922" "B5DFX8_SALSA" "851" "2198" "0" "165" "1415" "1" "417" "3" "0" "417" "0" "417" "" "Salmo salar (Atlantic salmon)" "" "" "GO:0006096" "IEA:InterPro;glycolysis" "GO:0005524;GO:0004618" "IEA:UniProtKB-KW;phosphoglycerate kinase activity;IEA:UniProtKB-EC;ATP binding" "PF00162" "1;PGK" "" "" "IPR015824;IPR001576;IPR015901;IPR015911" "Phosphoglycerate_kinase_N;Phosphoglycerate_kinase_C;Phosphoglycerate_kinase_CS;Phosphoglycerate_kinase"
"XLOC_000621" 4095.60036026022 0.249404418700009 0.0941646739001713 2.64859854943496 0.0080826279929243 0.0333570915879328 "TCONS_00003636" "1744" "65922" "gnl|BL_ORD_ID|65922" "B5DFX8_SALSA" "851" "2198" "0" "165" "1415" "1" "417" "3" "0" "417" "0" "417" "" "Salmo salar (Atlantic salmon)" "" "" "GO:0006096" "IEA:InterPro;glycolysis" "GO:0005524;GO:0004618" "IEA:UniProtKB-KW;phosphoglycerate kinase activity;IEA:UniProtKB-EC;ATP binding" "PF00162" "1;PGK" "" "" "IPR015824;IPR001576;IPR015901;IPR015911" "Phosphoglycerate_kinase_N;Phosphoglycerate_kinase_C;Phosphoglycerate_kinase_CS;Phosphoglycerate_kinase"
"XLOC_000621" 4095.60036026022 0.249404418700009 0.0941646739001713 2.64859854943496 0.0080826279929243 0.0333570915879328 "TCONS_00003637" "595" "65922" "gnl|BL_ORD_ID|65922" "B5DFX8_SALSA" "287" "733" "1.26624e-93" "105" "566" "1" "154" "3" "0" "141" "0" "154" "" "Salmo salar (Atlantic salmon)" "" "" "GO:0006096" "IEA:InterPro;glycolysis" "GO:0005524;GO:0004618" "IEA:UniProtKB-KW;phosphoglycerate kinase activity;IEA:UniProtKB-EC;ATP binding" "PF00162" "1;PGK" "" "" "IPR015824;IPR001576;IPR015901;IPR015911" "Phosphoglycerate_kinase_N;Phosphoglycerate_kinase_C;Phosphoglycerate_kinase_CS;Phosphoglycerate_kinase"
"XLOC_000621" 4095.60036026022 0.249404418700009 0.0941646739001713 2.64859854943496 0.0080826279929243 0.0333570915879328 "TCONS_00003638" "2056" "65922" "gnl|BL_ORD_ID|65922" "B5DFX8_SALSA" "802" "2071" "0" "47" "1246" "1" "417" "2" "0" "400" "17" "417" "" "Salmo salar (Atlantic salmon)" "" "" "GO:0006096" "IEA:InterPro;glycolysis" "GO:0005524;GO:0004618" "IEA:UniProtKB-KW;phosphoglycerate kinase activity;IEA:UniProtKB-EC;ATP binding" "PF00162" "1;PGK" "" "" "IPR015824;IPR001576;IPR015901;IPR015911" "Phosphoglycerate_kinase_N;Phosphoglycerate_kinase_C;Phosphoglycerate_kinase_CS;Phosphoglycerate_kinase"
"XLOC_000630" 40.608941824071 -0.371049669888278 0.141705114551387 -2.6184634976864 0.00883267409384964 0.0357644513280219 "TCONS_00003668" "1844" "94900" "gnl|BL_ORD_ID|94900" "C0HBQ6_SALSA" "74" "180" "6.57858e-13" "1677" "1844" "87" "142" "-1" "0" "37" "0" "56" "Transposable element Tcb1 transposase;" "Salmo salar (Atlantic salmon)" "" "" "GO:0015074;GO:0006313" "IEA:InterPro;DNA integration;transposition" " DNA-mediated" "GO:0003677;GO:0004803" "IEA:InterPro;transposase activity;DNA binding" "PF01498" "1;HTH_Tnp_Tc3_2" "" "" "IPR002492"
"XLOC_000630" 40.608941824071 -0.371049669888278 0.141705114551387 -2.6184634976864 0.00883267409384964 0.0357644513280219 "TCONS_00003669" "1685" "94900" "gnl|BL_ORD_ID|94900" "C0HBQ6_SALSA" "74" "180" "5.69558e-13" "1518" "1685" "87" "142" "-1" "0" "37" "0" "56" "Transposable element Tcb1 transposase;" "Salmo salar (Atlantic salmon)" "" "" "GO:0015074;GO:0006313" "IEA:InterPro;DNA integration;transposition" " DNA-mediated" "GO:0003677;GO:0004803" "IEA:InterPro;transposase activity;DNA binding" "PF01498" "1;HTH_Tnp_Tc3_2" "" "" "IPR002492"
"XLOC_000630" 40.608941824071 -0.371049669888278 0.141705114551387 -2.6184634976864 0.00883267409384964 0.0357644513280219 "TCONS_00003670" "1790" "94900" "gnl|BL_ORD_ID|94900" "C0HBQ6_SALSA" "74" "180" "6.27769e-13" "1623" "1790" "87" "142" "-1" "0" "37" "0" "56" "Transposable element Tcb1 transposase;" "Salmo salar (Atlantic salmon)" "" "" "GO:0015074;GO:0006313" "IEA:InterPro;DNA integration;transposition" " DNA-mediated" "GO:0003677;GO:0004803" "IEA:InterPro;transposase activity;DNA binding" "PF01498" "1;HTH_Tnp_Tc3_2" "" "" "IPR002492"
"XLOC_000630" 40.608941824071 -0.371049669888278 0.141705114551387 -2.6184634976864 0.00883267409384964 0.0357644513280219 "TCONS_00003671" "6080" "516705" "gnl|BL_ORD_ID|516705" "I3K517_ORENI" "674" "1739" "0" "133" "2028" "1" "638" "1" "0" "398" "42" "656" "Uncharacterized protein;" "Oreochromis niloticus (Nile tilapia) (Tilapia nilotica)" "" "" "" "" "" "" "" "" "" "" "" ""
"XLOC_000630" 40.608941824071 -0.371049669888278 0.141705114551387 -2.6184634976864 0.00883267409384964 0.0357644513280219 "TCONS_00003672" "7800" "516705" "gnl|BL_ORD_ID|516705" "I3K517_ORENI" "674" "1739" "0" "133" "2028" "1" "638" "1" "0" "398" "42" "656" "Uncharacterized protein;" "Oreochromis niloticus (Nile tilapia) (Tilapia nilotica)" "" "" "" "" "" "" "" "" "" "" "" ""
"XLOC_000635" 7.0576299922239 -1.05481329818625 0.248195354789349 -4.24993166806648 2.13835739102996e-05 0.000237873242739712 NA NA NA NA NA NA NA NA NA NA NA NA NA NA NA NA NA NA NA NA NA NA NA NA NA NA NA NA NA NA NA
"XLOC_000648" 32.0507328123737 0.450156726284425 0.12105866577107 3.71850064113297 0.000200408783821418 0.00161520756353665 "TCONS_00003817" "6238" "516684" "gnl|BL_ORD_ID|516684" "I3K4Z6_ORENI" "1368" "3540" "0" "555" "3104" "1" "837" "3" "0" "728" "17" "852" "Uncharacterized protein;" "Oreochromis niloticus (Nile tilapia) (Tilapia nilotica)" "" "" "" "" "GO:0046872" "IEA:InterPro;metal ion binding" "PF11977" "1;RNase_Zc3h12a" "" "" "IPR000571;IPR021869" "Znf_CCCH;RNase_Zc3h12"
"XLOC_000649" 5.77521309120321 -1.28898243073026 0.268552212378406 -4.79974608778871 1.58866917472592e-06 2.4748065638461e-05 "TCONS_00003818" "3978" "516686" "gnl|BL_ORD_ID|516686" "I3K4Z8_ORENI" "295" "753" "4.37434e-83" "2733" "3929" "385" "769" "-2" "0" "198" "36" "410" "Uncharacterized protein;" "Oreochromis niloticus (Nile tilapia) (Tilapia nilotica)" "" "" "GO:0030178" "negative regulation of Wnt signaling pathway;IEA:Ensembl" "" "" "PF09422" "WTX;1" "" "" "IPR019003" "Uncharacterised_FAM123"
"XLOC_000662" 268.316764601623 0.211515736839573 0.0438625957283867 4.82223482963378 1.41958679648738e-06 2.24538314726532e-05 "TCONS_00003891" "1817" "71642" "gnl|BL_ORD_ID|71642" "B5X315_SALSA" "315" "805" "3.70659e-179" "157" "699" "1" "181" "1" "0" "171" "0" "181" "" "Salmo salar (Atlantic salmon)" "" "" "GO:0006482" "IEA:InterPro;protein demethylation" "GO:0052689" "IEA:InterPro;carboxylic ester hydrolase activity" "" "" "" "" "IPR016812" "PPase_methylesterase_euk"
"XLOC_000662" 268.316764601623 0.211515736839573 0.0438625957283867 4.82223482963378 1.41958679648738e-06 2.24538314726532e-05 "TCONS_00003892" "1781" "239185" "gnl|BL_ORD_ID|239185" "F7AWU4_XENTR" "392" "1005" "4.30509e-129" "148" "1251" "1" "373" "1" "0" "232" "31" "386" "" "Xenopus tropicalis (Western clawed frog) (Silurana tropicalis)" "" "" "GO:0006482" "IEA:InterPro;protein demethylation" "GO:0052689" "IEA:InterPro;carboxylic ester hydrolase activity" "" "" "" "" "IPR016812" "PPase_methylesterase_euk"
"XLOC_000662" 268.316764601623 0.211515736839573 0.0438625957283867 4.82223482963378 1.41958679648738e-06 2.24538314726532e-05 "TCONS_00003893" "1822" "71642" "gnl|BL_ORD_ID|71642" "B5X315_SALSA" "669" "1726" "0" "159" "1292" "1" "377" "3" "0" "359" "1" "378" "" "Salmo salar (Atlantic salmon)" "" "" "GO:0006482" "IEA:InterPro;protein demethylation" "GO:0052689" "IEA:InterPro;carboxylic ester hydrolase activity" "" "" "" "" "IPR016812" "PPase_methylesterase_euk"
"XLOC_000662" 268.316764601623 0.211515736839573 0.0438625957283867 4.82223482963378 1.41958679648738e-06 2.24538314726532e-05 "TCONS_00003894" "1827" "71642" "gnl|BL_ORD_ID|71642" "B5X315_SALSA" "637" "1642" "0" "161" "1297" "1" "377" "2" "0" "347" "2" "379" "" "Salmo salar (Atlantic salmon)" "" "" "GO:0006482" "IEA:InterPro;protein demethylation" "GO:0052689" "IEA:InterPro;carboxylic ester hydrolase activity" "" "" "" "" "IPR016812" "PPase_methylesterase_euk"
"XLOC_000662" 268.316764601623 0.211515736839573 0.0438625957283867 4.82223482963378 1.41958679648738e-06 2.24538314726532e-05 "TCONS_00003895" "3148" "71642" "gnl|BL_ORD_ID|71642" "B5X315_SALSA" "512" "1317" "3.0313e-170" "161" "1066" "1" "301" "2" "0" "283" "1" "302" "" "Salmo salar (Atlantic salmon)" "" "" "GO:0006482" "IEA:InterPro;protein demethylation" "GO:0052689" "IEA:InterPro;carboxylic ester hydrolase activity" "" "" "" "" "IPR016812" "PPase_methylesterase_euk"
"XLOC_000662" 268.316764601623 0.211515736839573 0.0438625957283867 4.82223482963378 1.41958679648738e-06 2.24538314726532e-05 "TCONS_00003896" "1819" "71642" "gnl|BL_ORD_ID|71642" "B5X315_SALSA" "575" "1481" "0" "161" "1159" "1" "332" "2" "0" "316" "1" "333" "" "Salmo salar (Atlantic salmon)" "" "" "GO:0006482" "IEA:InterPro;protein demethylation" "GO:0052689" "IEA:InterPro;carboxylic ester hydrolase activity" "" "" "" "" "IPR016812" "PPase_methylesterase_euk"
"XLOC_000662" 268.316764601623 0.211515736839573 0.0438625957283867 4.82223482963378 1.41958679648738e-06 2.24538314726532e-05 "TCONS_00003897" "1819" "71642" "gnl|BL_ORD_ID|71642" "B5X315_SALSA" "663" "1709" "0" "162" "1289" "1" "377" "3" "0" "358" "3" "378" "" "Salmo salar (Atlantic salmon)" "" "" "GO:0006482" "IEA:InterPro;protein demethylation" "GO:0052689" "IEA:InterPro;carboxylic ester hydrolase activity" "" "" "" "" "IPR016812" "PPase_methylesterase_euk"
"XLOC_000662" 268.316764601623 0.211515736839573 0.0438625957283867 4.82223482963378 1.41958679648738e-06 2.24538314726532e-05 "TCONS_00003898" "1827" "71642" "gnl|BL_ORD_ID|71642" "B5X315_SALSA" "419" "1077" "0" "163" "858" "1" "232" "1" "0" "222" "0" "232" "" "Salmo salar (Atlantic salmon)" "" "" "GO:0006482" "IEA:InterPro;protein demethylation" "GO:0052689" "IEA:InterPro;carboxylic ester hydrolase activity" "" "" "" "" "IPR016812" "PPase_methylesterase_euk"
"XLOC_000662" 268.316764601623 0.211515736839573 0.0438625957283867 4.82223482963378 1.41958679648738e-06 2.24538314726532e-05 "TCONS_00003899" "1843" "71642" "gnl|BL_ORD_ID|71642" "B5X315_SALSA" "671" "1731" "0" "177" "1310" "1" "377" "3" "0" "360" "1" "378" "" "Salmo salar (Atlantic salmon)" "" "" "GO:0006482" "IEA:InterPro;protein demethylation" "GO:0052689" "IEA:InterPro;carboxylic ester hydrolase activity" "" "" "" "" "IPR016812" "PPase_methylesterase_euk"
"XLOC_000662" 268.316764601623 0.211515736839573 0.0438625957283867 4.82223482963378 1.41958679648738e-06 2.24538314726532e-05 "TCONS_00003900" "1902" "71642" "gnl|BL_ORD_ID|71642" "B5X315_SALSA" "669" "1726" "0" "239" "1372" "1" "377" "2" "0" "359" "1" "378" "" "Salmo salar (Atlantic salmon)" "" "" "GO:0006482" "IEA:InterPro;protein demethylation" "GO:0052689" "IEA:InterPro;carboxylic ester hydrolase activity" "" "" "" "" "IPR016812" "PPase_methylesterase_euk"
"XLOC_000662" 268.316764601623 0.211515736839573 0.0438625957283867 4.82223482963378 1.41958679648738e-06 2.24538314726532e-05 "TCONS_00003901" "1947" "71642" "gnl|BL_ORD_ID|71642" "B5X315_SALSA" "671" "1731" "0" "284" "1417" "1" "377" "2" "0" "360" "1" "378" "" "Salmo salar (Atlantic salmon)" "" "" "GO:0006482" "IEA:InterPro;protein demethylation" "GO:0052689" "IEA:InterPro;carboxylic ester hydrolase activity" "" "" "" "" "IPR016812" "PPase_methylesterase_euk"
"XLOC_000662" 268.316764601623 0.211515736839573 0.0438625957283867 4.82223482963378 1.41958679648738e-06 2.24538314726532e-05 "TCONS_00003902" "1994" "71642" "gnl|BL_ORD_ID|71642" "B5X315_SALSA" "575" "1481" "0" "161" "1159" "1" "332" "2" "0" "316" "1" "333" "" "Salmo salar (Atlantic salmon)" "" "" "GO:0006482" "IEA:InterPro;protein demethylation" "GO:0052689" "IEA:InterPro;carboxylic ester hydrolase activity" "" "" "" "" "IPR016812" "PPase_methylesterase_euk"
"XLOC_000662" 268.316764601623 0.211515736839573 0.0438625957283867 4.82223482963378 1.41958679648738e-06 2.24538314726532e-05 "TCONS_00003903" "2015" "71642" "gnl|BL_ORD_ID|71642" "B5X315_SALSA" "668" "1723" "0" "177" "1307" "1" "376" "3" "0" "359" "1" "377" "" "Salmo salar (Atlantic salmon)" "" "" "GO:0006482" "IEA:InterPro;protein demethylation" "GO:0052689" "IEA:InterPro;carboxylic ester hydrolase activity" "" "" "" "" "IPR016812" "PPase_methylesterase_euk"
"XLOC_000662" 268.316764601623 0.211515736839573 0.0438625957283867 4.82223482963378 1.41958679648738e-06 2.24538314726532e-05 "TCONS_00003904" "632" "71642" "gnl|BL_ORD_ID|71642" "B5X315_SALSA" "208" "527" "3.70549e-63" "169" "552" "1" "128" "1" "0" "119" "0" "128" "" "Salmo salar (Atlantic salmon)" "" "" "GO:0006482" "IEA:InterPro;protein demethylation" "GO:0052689" "IEA:InterPro;carboxylic ester hydrolase activity" "" "" "" "" "IPR016812" "PPase_methylesterase_euk"
"XLOC_000668" 9.34111126631738 -1.01383216461792 0.222417955097411 -4.55822986131628 5.15865612876152e-06 6.94887770044021e-05 "TCONS_00003918" "2844" "325199" "gnl|BL_ORD_ID|325199" "G9BRW1_CYPCA" "196" "496" "1.62485e-53" "1415" "1873" "174" "332" "-3" "0" "103" "8" "160" "TC1-like transposase;" "Cyprinus carpio (Common carp)" "" "" "GO:0015074;GO:0006313" "IEA:InterPro;DNA integration;transposition" " DNA-mediated" "GO:0003677;GO:0004803" "IEA:InterPro;transposase activity;DNA binding" "PF01498" "1;HTH_Tnp_Tc3_2" "" "" "IPR009057;IPR002492"
"XLOC_000673" 196.914131463607 0.214627859434047 0.0789252572232461 2.71938118398469 0.00654041877446978 0.0282024730855965 "TCONS_00003937" "1374" "89558" "gnl|BL_ORD_ID|89558" "B9EL88_SALSA" "255" "650" "9.47163e-80" "86" "805" "1" "240" "2" "0" "240" "0" "240" "CWC15 homolog;" "Salmo salar (Atlantic salmon)" "GO:0005681" "IEA:InterPro;spliceosomal complex" "GO:0000398" "IEA:InterPro;mRNA splicing" " via spliceosome" "" "" "PF04889" "1;Cwf_Cwc_15" "" "" "IPR006973"
"XLOC_000673" 196.914131463607 0.214627859434047 0.0789252572232461 2.71938118398469 0.00654041877446978 0.0282024730855965 "TCONS_00003938" "1349" "89558" "gnl|BL_ORD_ID|89558" "B9EL88_SALSA" "255" "649" "8.41467e-80" "61" "780" "1" "240" "1" "0" "240" "0" "240" "CWC15 homolog;" "Salmo salar (Atlantic salmon)" "GO:0005681" "IEA:InterPro;spliceosomal complex" "GO:0000398" "IEA:InterPro;mRNA splicing" " via spliceosome" "" "" "PF04889" "1;Cwf_Cwc_15" "" "" "IPR006973"
"XLOC_000673" 196.914131463607 0.214627859434047 0.0789252572232461 2.71938118398469 0.00654041877446978 0.0282024730855965 "TCONS_00003939" "1255" "90574" "gnl|BL_ORD_ID|90574" "B9EQ18_SALSA" "133" "334" "9.62761e-35" "61" "357" "1" "99" "1" "0" "99" "0" "99" "CWC15 homolog;" "Salmo salar (Atlantic salmon)" "GO:0005681" "IEA:InterPro;spliceosomal complex" "GO:0000398" "IEA:InterPro;mRNA splicing" " via spliceosome" "" "" "PF04889" "Cwf_Cwc_15;2" "" "" "IPR006973"
"XLOC_000673" 196.914131463607 0.214627859434047 0.0789252572232461 2.71938118398469 0.00654041877446978 0.0282024730855965 "TCONS_00003940" "1349" "89558" "gnl|BL_ORD_ID|89558" "B9EL88_SALSA" "164" "414" "3.16104e-60" "193" "780" "45" "240" "1" "0" "196" "0" "196" "CWC15 homolog;" "Salmo salar (Atlantic salmon)" "GO:0005681" "IEA:InterPro;spliceosomal complex" "GO:0000398" "IEA:InterPro;mRNA splicing" " via spliceosome" "" "" "PF04889" "1;Cwf_Cwc_15" "" "" "IPR006973"
"XLOC_000673" 196.914131463607 0.214627859434047 0.0789252572232461 2.71938118398469 0.00654041877446978 0.0282024730855965 "TCONS_00003941" "1418" "89558" "gnl|BL_ORD_ID|89558" "B9EL88_SALSA" "255" "650" "1.43634e-79" "130" "849" "1" "240" "1" "0" "240" "0" "240" "CWC15 homolog;" "Salmo salar (Atlantic salmon)" "GO:0005681" "IEA:InterPro;spliceosomal complex" "GO:0000398" "IEA:InterPro;mRNA splicing" " via spliceosome" "" "" "PF04889" "1;Cwf_Cwc_15" "" "" "IPR006973"
"XLOC_000673" 196.914131463607 0.214627859434047 0.0789252572232461 2.71938118398469 0.00654041877446978 0.0282024730855965 "TCONS_00003942" "1406" "89558" "gnl|BL_ORD_ID|89558" "B9EL88_SALSA" "256" "652" "6.69628e-80" "118" "837" "1" "240" "1" "0" "240" "0" "240" "CWC15 homolog;" "Salmo salar (Atlantic salmon)" "GO:0005681" "IEA:InterPro;spliceosomal complex" "GO:0000398" "IEA:InterPro;mRNA splicing" " via spliceosome" "" "" "PF04889" "1;Cwf_Cwc_15" "" "" "IPR006973"
"XLOC_000673" 196.914131463607 0.214627859434047 0.0789252572232461 2.71938118398469 0.00654041877446978 0.0282024730855965 "TCONS_00003943" "1416" "89558" "gnl|BL_ORD_ID|89558" "B9EL88_SALSA" "254" "648" "2.71274e-79" "128" "847" "1" "240" "2" "0" "240" "0" "240" "CWC15 homolog;" "Salmo salar (Atlantic salmon)" "GO:0005681" "IEA:InterPro;spliceosomal complex" "GO:0000398" "IEA:InterPro;mRNA splicing" " via spliceosome" "" "" "PF04889" "1;Cwf_Cwc_15" "" "" "IPR006973"
"XLOC_000679" 2.70048259630084 -1.18120835429074 0.327216396933183 -3.60986908162777 0.000306351587079005 0.00230825930502515 NA NA NA NA NA NA NA NA NA NA NA NA NA NA NA NA NA NA NA NA NA NA NA NA NA NA NA NA NA NA NA
"XLOC_000680" 26.4772997653233 0.870189113187544 0.175215680792893 4.96638833493515 6.82112993534992e-07 1.17871805710492e-05 "TCONS_00003998" "2490" "206403" "gnl|BL_ORD_ID|206403" "F1QL02_DANRE" "228" "580" "3.45605e-68" "171" "524" "2" "119" "3" "0" "109" "0" "118" "Uncharacterized protein;" "Danio rerio (Zebrafish) (Brachydanio rerio)" "" "" "" "" "" "" "" "" "" "" "" ""
"XLOC_000680" 26.4772997653233 0.870189113187544 0.175215680792893 4.96638833493515 6.82112993534992e-07 1.17871805710492e-05 "TCONS_00003999" "4344" "505996" "gnl|BL_ORD_ID|505996" "I3J9D3_ORENI" "163" "410" "3.37725e-58" "2133" "2378" "805" "886" "3" "0" "78" "0" "82" "Uncharacterized protein;" "Oreochromis niloticus (Nile tilapia) (Tilapia nilotica)" "GO:0016021;GO:0030054;GO:0045211" "IEA:UniProtKB-KW;cell junction;postsynaptic membrane;integral component of membrane" "GO:0035235;GO:0034220" "ionotropic glutamate receptor signaling pathway;IEA:GOC;ion transmembrane transport" "GO:0004970;GO:0005234" "ionotropic glutamate receptor activity;IEA:InterPro;extracellular-glutamate-gated ion channel activity" "PF00497;PF00060;PF01094" "Lig_chan;1;SBP_bac_3;ANF_receptor" "" "" "IPR001638;IPR028082;IPR001320;IPR001508;IPR001828;IPR019594" "Glu_rcpt_Glu/Gly-bd;SBP_bac_3;ANF_lig-bd_rcpt;Peripla_BP_I;NMDA_rcpt;Iontro_glu_rcpt"
"XLOC_000680" 26.4772997653233 0.870189113187544 0.175215680792893 4.96638833493515 6.82112993534992e-07 1.17871805710492e-05 "TCONS_00004000" "4349" "206403" "gnl|BL_ORD_ID|206403" "F1QL02_DANRE" "228" "580" "9.1106e-67" "2030" "2383" "2" "119" "2" "0" "109" "0" "118" "Uncharacterized protein;" "Danio rerio (Zebrafish) (Brachydanio rerio)" "" "" "" "" "" "" "" "" "" "" "" ""
"XLOC_000680" 26.4772997653233 0.870189113187544 0.175215680792893 4.96638833493515 6.82112993534992e-07 1.17871805710492e-05 "TCONS_00004001" "4350" "928688" "gnl|BL_ORD_ID|928688" "V8NLW6_OPHHA" "150" "377" "4.10292e-47" "2139" "2378" "779" "858" "3" "0" "70" "0" "80" "Glutamate receptor 3;" "Ophiophagus hannah (King cobra) (Naja hannah)" "" "" "" "" "" "" "" "" "" "" "" ""
"XLOC_000680" 26.4772997653233 0.870189113187544 0.175215680792893 4.96638833493515 6.82112993534992e-07 1.17871805710492e-05 "TCONS_00004002" "4351" "206403" "gnl|BL_ORD_ID|206403" "F1QL02_DANRE" "228" "580" "9.13361e-67" "2030" "2383" "2" "119" "2" "0" "109" "0" "118" "Uncharacterized protein;" "Danio rerio (Zebrafish) (Brachydanio rerio)" "" "" "" "" "" "" "" "" "" "" "" ""
"XLOC_000680" 26.4772997653233 0.870189113187544 0.175215680792893 4.96638833493515 6.82112993534992e-07 1.17871805710492e-05 "TCONS_00004003" "5810" "663265" "gnl|BL_ORD_ID|663265" "O57355_CARAU" "155" "391" "1.55739e-41" "3602" "3844" "1" "81" "2" "0" "75" "0" "81" "C-FLIP AMPA glutamate;" "Carassius auratus (Goldfish)" "" "" "" "" "" "" "" "" "" "" "" ""
"XLOC_000680" 26.4772997653233 0.870189113187544 0.175215680792893 4.96638833493515 6.82112993534992e-07 1.17871805710492e-05 "TCONS_00004004" "4353" "505996" "gnl|BL_ORD_ID|505996" "I3J9D3_ORENI" "162" "408" "1.64846e-57" "2145" "2387" "806" "886" "3" "0" "78" "0" "81" "Uncharacterized protein;" "Oreochromis niloticus (Nile tilapia) (Tilapia nilotica)" "GO:0016021;GO:0030054;GO:0045211" "IEA:UniProtKB-KW;cell junction;postsynaptic membrane;integral component of membrane" "GO:0035235;GO:0034220" "ionotropic glutamate receptor signaling pathway;IEA:GOC;ion transmembrane transport" "GO:0004970;GO:0005234" "ionotropic glutamate receptor activity;IEA:InterPro;extracellular-glutamate-gated ion channel activity" "PF00497;PF00060;PF01094" "Lig_chan;1;SBP_bac_3;ANF_receptor" "" "" "IPR001638;IPR028082;IPR001320;IPR001508;IPR001828;IPR019594" "Glu_rcpt_Glu/Gly-bd;SBP_bac_3;ANF_lig-bd_rcpt;Peripla_BP_I;NMDA_rcpt;Iontro_glu_rcpt"
"XLOC_000680" 26.4772997653233 0.870189113187544 0.175215680792893 4.96638833493515 6.82112993534992e-07 1.17871805710492e-05 "TCONS_00004005" "4863" "206403" "gnl|BL_ORD_ID|206403" "F1QL02_DANRE" "228" "580" "1.31661e-66" "2030" "2383" "2" "119" "2" "0" "109" "0" "118" "Uncharacterized protein;" "Danio rerio (Zebrafish) (Brachydanio rerio)" "" "" "" "" "" "" "" "" "" "" "" ""
"XLOC_000680" 26.4772997653233 0.870189113187544 0.175215680792893 4.96638833493515 6.82112993534992e-07 1.17871805710492e-05 "TCONS_00004006" "2403" "206403" "gnl|BL_ORD_ID|206403" "F1QL02_DANRE" "228" "580" "2.65014e-68" "84" "437" "2" "119" "3" "0" "109" "0" "118" "Uncharacterized protein;" "Danio rerio (Zebrafish) (Brachydanio rerio)" "" "" "" "" "" "" "" "" "" "" "" ""
"XLOC_000680" 26.4772997653233 0.870189113187544 0.175215680792893 4.96638833493515 6.82112993534992e-07 1.17871805710492e-05 "TCONS_00004007" "2294" "778365" "gnl|BL_ORD_ID|778365" "Q7ZZ89_DANRE" "176" "445" "9.08514e-49" "2" "328" "93" "201" "2" "0" "104" "0" "109" "Novel protein similar to human ionotrophic glutamate receptor AMPA 3 (GRIA3);" "Danio rerio (Zebrafish) (Brachydanio rerio)" "" "" "" "" "GO:0005215" "IEA:InterPro;transporter activity" "PF00497" "1;SBP_bac_3" "" "" "IPR001638" "SBP_bac_3"
"XLOC_000680" 26.4772997653233 0.870189113187544 0.175215680792893 4.96638833493515 6.82112993534992e-07 1.17871805710492e-05 "TCONS_00004008" "2319" "778365" "gnl|BL_ORD_ID|778365" "Q7ZZ89_DANRE" "190" "481" "1.19208e-53" "1" "351" "85" "201" "1" "0" "112" "0" "117" "Novel protein similar to human ionotrophic glutamate receptor AMPA 3 (GRIA3);" "Danio rerio (Zebrafish) (Brachydanio rerio)" "" "" "" "" "GO:0005215" "IEA:InterPro;transporter activity" "PF00497" "1;SBP_bac_3" "" "" "IPR001638" "SBP_bac_3"
"XLOC_000680" 26.4772997653233 0.870189113187544 0.175215680792893 4.96638833493515 6.82112993534992e-07 1.17871805710492e-05 "TCONS_00004009" "2871" "793042" "gnl|BL_ORD_ID|793042" "Q90731_CHICK" "249" "635" "3.07785e-72" "2" "391" "224" "353" "2" "0" "120" "0" "130" "GluR3 flip;" "Gallus gallus (Chicken)" "GO:0016021;GO:0030054;GO:0045211" "IEA:UniProtKB-KW;cell junction;postsynaptic membrane;integral component of membrane" "GO:0035235;GO:0034220" "ionotropic glutamate receptor signaling pathway;IEA:GOC;ion transmembrane transport" "GO:0004970;GO:0005234" "ionotropic glutamate receptor activity;IEA:InterPro;extracellular-glutamate-gated ion channel activity" "PF00497;PF00060" "1;Lig_chan;SBP_bac_3" "gga:396138" "-" "IPR001638;IPR001320;IPR001508" "SBP_bac_3;NMDA_rcpt;Iontro_glu_rcpt"
"XLOC_000680" 26.4772997653233 0.870189113187544 0.175215680792893 4.96638833493515 6.82112993534992e-07 1.17871805710492e-05 "TCONS_00004010" "2234" "778365" "gnl|BL_ORD_ID|778365" "Q7ZZ89_DANRE" "163" "411" "4.63887e-44" "11" "268" "116" "201" "2" "0" "79" "0" "86" "Novel protein similar to human ionotrophic glutamate receptor AMPA 3 (GRIA3);" "Danio rerio (Zebrafish) (Brachydanio rerio)" "" "" "" "" "GO:0005215" "IEA:InterPro;transporter activity" "PF00497" "1;SBP_bac_3" "" "" "IPR001638" "SBP_bac_3"
"XLOC_000680" 26.4772997653233 0.870189113187544 0.175215680792893 4.96638833493515 6.82112993534992e-07 1.17871805710492e-05 "TCONS_00004011" "5184" "505996" "gnl|BL_ORD_ID|505996" "I3J9D3_ORENI" "991" "2560" "0" "3" "1514" "302" "805" "3" "0" "481" "0" "504" "Uncharacterized protein;" "Oreochromis niloticus (Nile tilapia) (Tilapia nilotica)" "GO:0016021;GO:0030054;GO:0045211" "IEA:UniProtKB-KW;cell junction;postsynaptic membrane;integral component of membrane" "GO:0035235;GO:0034220" "ionotropic glutamate receptor signaling pathway;IEA:GOC;ion transmembrane transport" "GO:0004970;GO:0005234" "ionotropic glutamate receptor activity;IEA:InterPro;extracellular-glutamate-gated ion channel activity" "PF00497;PF00060;PF01094" "Lig_chan;1;SBP_bac_3;ANF_receptor" "" "" "IPR001638;IPR028082;IPR001320;IPR001508;IPR001828;IPR019594" "Glu_rcpt_Glu/Gly-bd;SBP_bac_3;ANF_lig-bd_rcpt;Peripla_BP_I;NMDA_rcpt;Iontro_glu_rcpt"
"XLOC_000680" 26.4772997653233 0.870189113187544 0.175215680792893 4.96638833493515 6.82112993534992e-07 1.17871805710492e-05 "TCONS_00004012" "3723" "505996" "gnl|BL_ORD_ID|505996" "I3J9D3_ORENI" "1151" "2975" "0" "3" "1757" "302" "886" "3" "0" "559" "0" "585" "Uncharacterized protein;" "Oreochromis niloticus (Nile tilapia) (Tilapia nilotica)" "GO:0016021;GO:0030054;GO:0045211" "IEA:UniProtKB-KW;cell junction;postsynaptic membrane;integral component of membrane" "GO:0035235;GO:0034220" "ionotropic glutamate receptor signaling pathway;IEA:GOC;ion transmembrane transport" "GO:0004970;GO:0005234" "ionotropic glutamate receptor activity;IEA:InterPro;extracellular-glutamate-gated ion channel activity" "PF00497;PF00060;PF01094" "Lig_chan;1;SBP_bac_3;ANF_receptor" "" "" "IPR001638;IPR028082;IPR001320;IPR001508;IPR001828;IPR019594" "Glu_rcpt_Glu/Gly-bd;SBP_bac_3;ANF_lig-bd_rcpt;Peripla_BP_I;NMDA_rcpt;Iontro_glu_rcpt"
"XLOC_000682" 102.804784143866 0.33739408791375 0.0807322997744562 4.17917102394377 2.92573609392587e-05 0.000311586465542822 "TCONS_00004014" "2585" "505993" "gnl|BL_ORD_ID|505993" "I3J9D0_ORENI" "148" "373" "9.75017e-36" "204" "620" "226" "366" "3" "0" "78" "2" "141" "Uncharacterized protein;" "Oreochromis niloticus (Nile tilapia) (Tilapia nilotica)" "GO:0005634;GO:0005737" "IEA:InterPro;nucleus;cytoplasm" "GO:0030154" "IEA:InterPro;cell differentiation" "" "" "PF07111" "1;HCR" "" "" "IPR009800" "HCR"
"XLOC_000682" 102.804784143866 0.33739408791375 0.0807322997744562 4.17917102394377 2.92573609392587e-05 0.000311586465542822 "TCONS_00004015" "2684" "505993" "gnl|BL_ORD_ID|505993" "I3J9D0_ORENI" "148" "373" "1.07916e-35" "259" "675" "226" "366" "1" "0" "78" "2" "141" "Uncharacterized protein;" "Oreochromis niloticus (Nile tilapia) (Tilapia nilotica)" "GO:0005634;GO:0005737" "IEA:InterPro;nucleus;cytoplasm" "GO:0030154" "IEA:InterPro;cell differentiation" "" "" "PF07111" "1;HCR" "" "" "IPR009800" "HCR"
"XLOC_000682" 102.804784143866 0.33739408791375 0.0807322997744562 4.17917102394377 2.92573609392587e-05 0.000311586465542822 "TCONS_00004016" "2998" "505993" "gnl|BL_ORD_ID|505993" "I3J9D0_ORENI" "449" "1153" "2.05887e-143" "1032" "2678" "37" "590" "3" "0" "300" "9" "556" "Uncharacterized protein;" "Oreochromis niloticus (Nile tilapia) (Tilapia nilotica)" "GO:0005634;GO:0005737" "IEA:InterPro;nucleus;cytoplasm" "GO:0030154" "IEA:InterPro;cell differentiation" "" "" "PF07111" "1;HCR" "" "" "IPR009800" "HCR"
"XLOC_000682" 102.804784143866 0.33739408791375 0.0807322997744562 4.17917102394377 2.92573609392587e-05 0.000311586465542822 "TCONS_00004017" "3047" "309542" "gnl|BL_ORD_ID|309542" "G3QAK7_GASAC" "459" "1180" "1.2644e-147" "107" "1762" "1" "556" "2" "0" "280" "8" "558" "Uncharacterized protein;" "Gasterosteus aculeatus (Three-spined stickleback)" "GO:0005634;GO:0005737" "IEA:InterPro;nucleus;cytoplasm" "GO:0030154" "IEA:InterPro;cell differentiation" "" "" "PF07111" "1;HCR" "" "" "IPR009800" "HCR"
"XLOC_000682" 102.804784143866 0.33739408791375 0.0807322997744562 4.17917102394377 2.92573609392587e-05 0.000311586465542822 "TCONS_00004018" "2955" "505993" "gnl|BL_ORD_ID|505993" "I3J9D0_ORENI" "447" "1149" "7.35646e-143" "1033" "2679" "37" "590" "1" "0" "300" "9" "556" "Uncharacterized protein;" "Oreochromis niloticus (Nile tilapia) (Tilapia nilotica)" "GO:0005634;GO:0005737" "IEA:InterPro;nucleus;cytoplasm" "GO:0030154" "IEA:InterPro;cell differentiation" "" "" "PF07111" "1;HCR" "" "" "IPR009800" "HCR"
"XLOC_000682" 102.804784143866 0.33739408791375 0.0807322997744562 4.17917102394377 2.92573609392587e-05 0.000311586465542822 "TCONS_00004019" "2964" "505993" "gnl|BL_ORD_ID|505993" "I3J9D0_ORENI" "456" "1171" "3.95473e-146" "1033" "2688" "37" "590" "1" "0" "302" "6" "556" "Uncharacterized protein;" "Oreochromis niloticus (Nile tilapia) (Tilapia nilotica)" "GO:0005634;GO:0005737" "IEA:InterPro;nucleus;cytoplasm" "GO:0030154" "IEA:InterPro;cell differentiation" "" "" "PF07111" "1;HCR" "" "" "IPR009800" "HCR"
"XLOC_000682" 102.804784143866 0.33739408791375 0.0807322997744562 4.17917102394377 2.92573609392587e-05 0.000311586465542822 "TCONS_00004020" "3414" "309542" "gnl|BL_ORD_ID|309542" "G3QAK7_GASAC" "423" "1086" "9.73439e-133" "123" "1562" "1" "484" "3" "0" "248" "8" "486" "Uncharacterized protein;" "Gasterosteus aculeatus (Three-spined stickleback)" "GO:0005634;GO:0005737" "IEA:InterPro;nucleus;cytoplasm" "GO:0030154" "IEA:InterPro;cell differentiation" "" "" "PF07111" "1;HCR" "" "" "IPR009800" "HCR"
"XLOC_000682" 102.804784143866 0.33739408791375 0.0807322997744562 4.17917102394377 2.92573609392587e-05 0.000311586465542822 "TCONS_00004021" "3446" "309542" "gnl|BL_ORD_ID|309542" "G3QAK7_GASAC" "460" "1181" "1.68735e-146" "123" "1778" "1" "556" "3" "0" "280" "8" "558" "Uncharacterized protein;" "Gasterosteus aculeatus (Three-spined stickleback)" "GO:0005634;GO:0005737" "IEA:InterPro;nucleus;cytoplasm" "GO:0030154" "IEA:InterPro;cell differentiation" "" "" "PF07111" "1;HCR" "" "" "IPR009800" "HCR"
"XLOC_000682" 102.804784143866 0.33739408791375 0.0807322997744562 4.17917102394377 2.92573609392587e-05 0.000311586465542822 "TCONS_00004022" "3016" "309542" "gnl|BL_ORD_ID|309542" "G3QAK7_GASAC" "477" "1226" "1.73877e-154" "123" "1781" "1" "556" "3" "0" "280" "9" "559" "Uncharacterized protein;" "Gasterosteus aculeatus (Three-spined stickleback)" "GO:0005634;GO:0005737" "IEA:InterPro;nucleus;cytoplasm" "GO:0030154" "IEA:InterPro;cell differentiation" "" "" "PF07111" "1;HCR" "" "" "IPR009800" "HCR"
"XLOC_000682" 102.804784143866 0.33739408791375 0.0807322997744562 4.17917102394377 2.92573609392587e-05 0.000311586465542822 "TCONS_00004023" "4438" "309542" "gnl|BL_ORD_ID|309542" "G3QAK7_GASAC" "458" "1178" "2.00287e-143" "123" "1778" "1" "556" "3" "0" "280" "8" "558" "Uncharacterized protein;" "Gasterosteus aculeatus (Three-spined stickleback)" "GO:0005634;GO:0005737" "IEA:InterPro;nucleus;cytoplasm" "GO:0030154" "IEA:InterPro;cell differentiation" "" "" "PF07111" "1;HCR" "" "" "IPR009800" "HCR"
"XLOC_000682" 102.804784143866 0.33739408791375 0.0807322997744562 4.17917102394377 2.92573609392587e-05 0.000311586465542822 "TCONS_00004024" "3982" "309542" "gnl|BL_ORD_ID|309542" "G3QAK7_GASAC" "257" "655" "1.38494e-120" "123" "1124" "1" "335" "3" "0" "155" "5" "337" "Uncharacterized protein;" "Gasterosteus aculeatus (Three-spined stickleback)" "GO:0005634;GO:0005737" "IEA:InterPro;nucleus;cytoplasm" "GO:0030154" "IEA:InterPro;cell differentiation" "" "" "PF07111" "1;HCR" "" "" "IPR009800" "HCR"
"XLOC_000682" 102.804784143866 0.33739408791375 0.0807322997744562 4.17917102394377 2.92573609392587e-05 0.000311586465542822 "TCONS_00004025" "3983" "309542" "gnl|BL_ORD_ID|309542" "G3QAK7_GASAC" "458" "1178" "1.68235e-144" "123" "1778" "1" "556" "3" "0" "280" "8" "558" "Uncharacterized protein;" "Gasterosteus aculeatus (Three-spined stickleback)" "GO:0005634;GO:0005737" "IEA:InterPro;nucleus;cytoplasm" "GO:0030154" "IEA:InterPro;cell differentiation" "" "" "PF07111" "1;HCR" "" "" "IPR009800" "HCR"
"XLOC_000682" 102.804784143866 0.33739408791375 0.0807322997744562 4.17917102394377 2.92573609392587e-05 0.000311586465542822 "TCONS_00004026" "3444" "309542" "gnl|BL_ORD_ID|309542" "G3QAK7_GASAC" "460" "1182" "1.51774e-146" "123" "1778" "1" "556" "3" "0" "280" "8" "558" "Uncharacterized protein;" "Gasterosteus aculeatus (Three-spined stickleback)" "GO:0005634;GO:0005737" "IEA:InterPro;nucleus;cytoplasm" "GO:0030154" "IEA:InterPro;cell differentiation" "" "" "PF07111" "1;HCR" "" "" "IPR009800" "HCR"
"XLOC_000682" 102.804784143866 0.33739408791375 0.0807322997744562 4.17917102394377 2.92573609392587e-05 0.000311586465542822 "TCONS_00004027" "4900" "309542" "gnl|BL_ORD_ID|309542" "G3QAK7_GASAC" "423" "1086" "1.08115e-129" "123" "1562" "1" "484" "3" "0" "248" "8" "486" "Uncharacterized protein;" "Gasterosteus aculeatus (Three-spined stickleback)" "GO:0005634;GO:0005737" "IEA:InterPro;nucleus;cytoplasm" "GO:0030154" "IEA:InterPro;cell differentiation" "" "" "PF07111" "1;HCR" "" "" "IPR009800" "HCR"
"XLOC_000682" 102.804784143866 0.33739408791375 0.0807322997744562 4.17917102394377 2.92573609392587e-05 0.000311586465542822 "TCONS_00004028" "2976" "505993" "gnl|BL_ORD_ID|505993" "I3J9D0_ORENI" "448" "1152" "2.47216e-143" "1054" "2700" "37" "590" "1" "0" "300" "9" "556" "Uncharacterized protein;" "Oreochromis niloticus (Nile tilapia) (Tilapia nilotica)" "GO:0005634;GO:0005737" "IEA:InterPro;nucleus;cytoplasm" "GO:0030154" "IEA:InterPro;cell differentiation" "" "" "PF07111" "1;HCR" "" "" "IPR009800" "HCR"
"XLOC_000682" 102.804784143866 0.33739408791375 0.0807322997744562 4.17917102394377 2.92573609392587e-05 0.000311586465542822 "TCONS_00004029" "2926" "505993" "gnl|BL_ORD_ID|505993" "I3J9D0_ORENI" "448" "1151" "2.3636e-143" "1004" "2650" "37" "590" "2" "0" "300" "9" "556" "Uncharacterized protein;" "Oreochromis niloticus (Nile tilapia) (Tilapia nilotica)" "GO:0005634;GO:0005737" "IEA:InterPro;nucleus;cytoplasm" "GO:0030154" "IEA:InterPro;cell differentiation" "" "" "PF07111" "1;HCR" "" "" "IPR009800" "HCR"
"XLOC_000682" 102.804784143866 0.33739408791375 0.0807322997744562 4.17917102394377 2.92573609392587e-05 0.000311586465542822 "TCONS_00004030" "2973" "505993" "gnl|BL_ORD_ID|505993" "I3J9D0_ORENI" "449" "1153" "1.99385e-143" "1051" "2697" "37" "590" "1" "0" "300" "9" "556" "Uncharacterized protein;" "Oreochromis niloticus (Nile tilapia) (Tilapia nilotica)" "GO:0005634;GO:0005737" "IEA:InterPro;nucleus;cytoplasm" "GO:0030154" "IEA:InterPro;cell differentiation" "" "" "PF07111" "1;HCR" "" "" "IPR009800" "HCR"
"XLOC_000682" 102.804784143866 0.33739408791375 0.0807322997744562 4.17917102394377 2.92573609392587e-05 0.000311586465542822 "TCONS_00004031" "2972" "309542" "gnl|BL_ORD_ID|309542" "G3QAK7_GASAC" "455" "1170" "2.32556e-146" "123" "1781" "1" "556" "3" "0" "280" "9" "559" "Uncharacterized protein;" "Gasterosteus aculeatus (Three-spined stickleback)" "GO:0005634;GO:0005737" "IEA:InterPro;nucleus;cytoplasm" "GO:0030154" "IEA:InterPro;cell differentiation" "" "" "PF07111" "1;HCR" "" "" "IPR009800" "HCR"
"XLOC_000682" 102.804784143866 0.33739408791375 0.0807322997744562 4.17917102394377 2.92573609392587e-05 0.000311586465542822 "TCONS_00004032" "2971" "505993" "gnl|BL_ORD_ID|505993" "I3J9D0_ORENI" "448" "1152" "2.78984e-143" "1049" "2695" "37" "590" "2" "0" "300" "9" "556" "Uncharacterized protein;" "Oreochromis niloticus (Nile tilapia) (Tilapia nilotica)" "GO:0005634;GO:0005737" "IEA:InterPro;nucleus;cytoplasm" "GO:0030154" "IEA:InterPro;cell differentiation" "" "" "PF07111" "1;HCR" "" "" "IPR009800" "HCR"
"XLOC_000682" 102.804784143866 0.33739408791375 0.0807322997744562 4.17917102394377 2.92573609392587e-05 0.000311586465542822 "TCONS_00004033" "2970" "505993" "gnl|BL_ORD_ID|505993" "I3J9D0_ORENI" "449" "1153" "2.18647e-143" "1048" "2694" "37" "590" "1" "0" "300" "9" "556" "Uncharacterized protein;" "Oreochromis niloticus (Nile tilapia) (Tilapia nilotica)" "GO:0005634;GO:0005737" "IEA:InterPro;nucleus;cytoplasm" "GO:0030154" "IEA:InterPro;cell differentiation" "" "" "PF07111" "1;HCR" "" "" "IPR009800" "HCR"
"XLOC_000682" 102.804784143866 0.33739408791375 0.0807322997744562 4.17917102394377 2.92573609392587e-05 0.000311586465542822 "TCONS_00004034" "3447" "309542" "gnl|BL_ORD_ID|309542" "G3QAK7_GASAC" "460" "1182" "1.55098e-146" "123" "1778" "1" "556" "3" "0" "280" "8" "558" "Uncharacterized protein;" "Gasterosteus aculeatus (Three-spined stickleback)" "GO:0005634;GO:0005737" "IEA:InterPro;nucleus;cytoplasm" "GO:0030154" "IEA:InterPro;cell differentiation" "" "" "PF07111" "1;HCR" "" "" "IPR009800" "HCR"
"XLOC_000682" 102.804784143866 0.33739408791375 0.0807322997744562 4.17917102394377 2.92573609392587e-05 0.000311586465542822 "TCONS_00004035" "2969" "309542" "gnl|BL_ORD_ID|309542" "G3QAK7_GASAC" "460" "1182" "3.84073e-148" "123" "1778" "1" "556" "3" "0" "280" "8" "558" "Uncharacterized protein;" "Gasterosteus aculeatus (Three-spined stickleback)" "GO:0005634;GO:0005737" "IEA:InterPro;nucleus;cytoplasm" "GO:0030154" "IEA:InterPro;cell differentiation" "" "" "PF07111" "1;HCR" "" "" "IPR009800" "HCR"
"XLOC_000682" 102.804784143866 0.33739408791375 0.0807322997744562 4.17917102394377 2.92573609392587e-05 0.000311586465542822 "TCONS_00004036" "4024" "309542" "gnl|BL_ORD_ID|309542" "G3QAK7_GASAC" "458" "1178" "2.12082e-144" "123" "1778" "1" "556" "3" "0" "280" "8" "558" "Uncharacterized protein;" "Gasterosteus aculeatus (Three-spined stickleback)" "GO:0005634;GO:0005737" "IEA:InterPro;nucleus;cytoplasm" "GO:0030154" "IEA:InterPro;cell differentiation" "" "" "PF07111" "1;HCR" "" "" "IPR009800" "HCR"
"XLOC_000682" 102.804784143866 0.33739408791375 0.0807322997744562 4.17917102394377 2.92573609392587e-05 0.000311586465542822 "TCONS_00004037" "2972" "309542" "gnl|BL_ORD_ID|309542" "G3QAK7_GASAC" "477" "1226" "1.21787e-154" "123" "1781" "1" "556" "3" "0" "280" "9" "559" "Uncharacterized protein;" "Gasterosteus aculeatus (Three-spined stickleback)" "GO:0005634;GO:0005737" "IEA:InterPro;nucleus;cytoplasm" "GO:0030154" "IEA:InterPro;cell differentiation" "" "" "PF07111" "1;HCR" "" "" "IPR009800" "HCR"
"XLOC_000682" 102.804784143866 0.33739408791375 0.0807322997744562 4.17917102394377 2.92573609392587e-05 0.000311586465542822 "TCONS_00004038" "3255" "309542" "gnl|BL_ORD_ID|309542" "G3QAK7_GASAC" "460" "1181" "4.18123e-147" "123" "1778" "1" "556" "3" "0" "280" "8" "558" "Uncharacterized protein;" "Gasterosteus aculeatus (Three-spined stickleback)" "GO:0005634;GO:0005737" "IEA:InterPro;nucleus;cytoplasm" "GO:0030154" "IEA:InterPro;cell differentiation" "" "" "PF07111" "1;HCR" "" "" "IPR009800" "HCR"
"XLOC_000682" 102.804784143866 0.33739408791375 0.0807322997744562 4.17917102394377 2.92573609392587e-05 0.000311586465542822 "TCONS_00004039" "3450" "309542" "gnl|BL_ORD_ID|309542" "G3QAK7_GASAC" "455" "1168" "1.5616e-144" "123" "1784" "1" "556" "3" "0" "280" "10" "560" "Uncharacterized protein;" "Gasterosteus aculeatus (Three-spined stickleback)" "GO:0005634;GO:0005737" "IEA:InterPro;nucleus;cytoplasm" "GO:0030154" "IEA:InterPro;cell differentiation" "" "" "PF07111" "1;HCR" "" "" "IPR009800" "HCR"
"XLOC_000682" 102.804784143866 0.33739408791375 0.0807322997744562 4.17917102394377 2.92573609392587e-05 0.000311586465542822 "TCONS_00004040" "3445" "309542" "gnl|BL_ORD_ID|309542" "G3QAK7_GASAC" "435" "1118" "2.54288e-137" "123" "1598" "1" "496" "3" "0" "255" "8" "498" "Uncharacterized protein;" "Gasterosteus aculeatus (Three-spined stickleback)" "GO:0005634;GO:0005737" "IEA:InterPro;nucleus;cytoplasm" "GO:0030154" "IEA:InterPro;cell differentiation" "" "" "PF07111" "1;HCR" "" "" "IPR009800" "HCR"
"XLOC_000682" 102.804784143866 0.33739408791375 0.0807322997744562 4.17917102394377 2.92573609392587e-05 0.000311586465542822 "TCONS_00004041" "4216" "309542" "gnl|BL_ORD_ID|309542" "G3QAK7_GASAC" "160" "403" "1.29509e-75" "655" "1242" "179" "374" "1" "0" "96" "0" "196" "Uncharacterized protein;" "Gasterosteus aculeatus (Three-spined stickleback)" "GO:0005634;GO:0005737" "IEA:InterPro;nucleus;cytoplasm" "GO:0030154" "IEA:InterPro;cell differentiation" "" "" "PF07111" "1;HCR" "" "" "IPR009800" "HCR"
"XLOC_000682" 102.804784143866 0.33739408791375 0.0807322997744562 4.17917102394377 2.92573609392587e-05 0.000311586465542822 "TCONS_00004042" "2970" "309542" "gnl|BL_ORD_ID|309542" "G3QAK7_GASAC" "460" "1181" "5.51196e-148" "123" "1778" "1" "556" "3" "0" "280" "8" "558" "Uncharacterized protein;" "Gasterosteus aculeatus (Three-spined stickleback)" "GO:0005634;GO:0005737" "IEA:InterPro;nucleus;cytoplasm" "GO:0030154" "IEA:InterPro;cell differentiation" "" "" "PF07111" "1;HCR" "" "" "IPR009800" "HCR"
"XLOC_000682" 102.804784143866 0.33739408791375 0.0807322997744562 4.17917102394377 2.92573609392587e-05 0.000311586465542822 "TCONS_00004043" "3015" "505993" "gnl|BL_ORD_ID|505993" "I3J9D0_ORENI" "449" "1154" "1.60823e-143" "1049" "2695" "37" "590" "2" "0" "300" "9" "556" "Uncharacterized protein;" "Oreochromis niloticus (Nile tilapia) (Tilapia nilotica)" "GO:0005634;GO:0005737" "IEA:InterPro;nucleus;cytoplasm" "GO:0030154" "IEA:InterPro;cell differentiation" "" "" "PF07111" "1;HCR" "" "" "IPR009800" "HCR"
"XLOC_000682" 102.804784143866 0.33739408791375 0.0807322997744562 4.17917102394377 2.92573609392587e-05 0.000311586465542822 "TCONS_00004044" "2337" "505993" "gnl|BL_ORD_ID|505993" "I3J9D0_ORENI" "266" "678" "1.68605e-76" "528" "2006" "104" "590" "3" "0" "223" "28" "504" "Uncharacterized protein;" "Oreochromis niloticus (Nile tilapia) (Tilapia nilotica)" "GO:0005634;GO:0005737" "IEA:InterPro;nucleus;cytoplasm" "GO:0030154" "IEA:InterPro;cell differentiation" "" "" "PF07111" "1;HCR" "" "" "IPR009800" "HCR"
"XLOC_000682" 102.804784143866 0.33739408791375 0.0807322997744562 4.17917102394377 2.92573609392587e-05 0.000311586465542822 "TCONS_00004045" "3016" "309542" "gnl|BL_ORD_ID|309542" "G3QAK7_GASAC" "455" "1169" "3.5297e-146" "123" "1781" "1" "556" "3" "0" "280" "9" "559" "Uncharacterized protein;" "Gasterosteus aculeatus (Three-spined stickleback)" "GO:0005634;GO:0005737" "IEA:InterPro;nucleus;cytoplasm" "GO:0030154" "IEA:InterPro;cell differentiation" "" "" "PF07111" "1;HCR" "" "" "IPR009800" "HCR"
"XLOC_000682" 102.804784143866 0.33739408791375 0.0807322997744562 4.17917102394377 2.92573609392587e-05 0.000311586465542822 "TCONS_00004046" "2983" "309542" "gnl|BL_ORD_ID|309542" "G3QAK7_GASAC" "465" "1195" "4.18243e-150" "128" "1792" "1" "556" "2" "0" "281" "5" "558" "Uncharacterized protein;" "Gasterosteus aculeatus (Three-spined stickleback)" "GO:0005634;GO:0005737" "IEA:InterPro;nucleus;cytoplasm" "GO:0030154" "IEA:InterPro;cell differentiation" "" "" "PF07111" "1;HCR" "" "" "IPR009800" "HCR"
"XLOC_000682" 102.804784143866 0.33739408791375 0.0807322997744562 4.17917102394377 2.92573609392587e-05 0.000311586465542822 "TCONS_00004047" "3019" "309542" "gnl|BL_ORD_ID|309542" "G3QAK7_GASAC" "460" "1182" "5.70287e-148" "129" "1784" "1" "556" "3" "0" "280" "8" "558" "Uncharacterized protein;" "Gasterosteus aculeatus (Three-spined stickleback)" "GO:0005634;GO:0005737" "IEA:InterPro;nucleus;cytoplasm" "GO:0030154" "IEA:InterPro;cell differentiation" "" "" "PF07111" "1;HCR" "" "" "IPR009800" "HCR"
"XLOC_000682" 102.804784143866 0.33739408791375 0.0807322997744562 4.17917102394377 2.92573609392587e-05 0.000311586465542822 "TCONS_00004048" "2972" "309542" "gnl|BL_ORD_ID|309542" "G3QAK7_GASAC" "454" "1167" "5.67331e-146" "132" "1781" "1" "556" "3" "0" "279" "10" "558" "Uncharacterized protein;" "Gasterosteus aculeatus (Three-spined stickleback)" "GO:0005634;GO:0005737" "IEA:InterPro;nucleus;cytoplasm" "GO:0030154" "IEA:InterPro;cell differentiation" "" "" "PF07111" "1;HCR" "" "" "IPR009800" "HCR"
"XLOC_000682" 102.804784143866 0.33739408791375 0.0807322997744562 4.17917102394377 2.92573609392587e-05 0.000311586465542822 "TCONS_00004049" "4103" "309542" "gnl|BL_ORD_ID|309542" "G3QAK7_GASAC" "458" "1178" "3.39341e-144" "246" "1901" "1" "556" "3" "0" "280" "8" "558" "Uncharacterized protein;" "Gasterosteus aculeatus (Three-spined stickleback)" "GO:0005634;GO:0005737" "IEA:InterPro;nucleus;cytoplasm" "GO:0030154" "IEA:InterPro;cell differentiation" "" "" "PF07111" "1;HCR" "" "" "IPR009800" "HCR"
"XLOC_000682" 102.804784143866 0.33739408791375 0.0807322997744562 4.17917102394377 2.92573609392587e-05 0.000311586465542822 "TCONS_00004050" "4587" "309542" "gnl|BL_ORD_ID|309542" "G3QAK7_GASAC" "458" "1178" "4.09879e-143" "255" "1910" "1" "556" "3" "0" "280" "8" "558" "Uncharacterized protein;" "Gasterosteus aculeatus (Three-spined stickleback)" "GO:0005634;GO:0005737" "IEA:InterPro;nucleus;cytoplasm" "GO:0030154" "IEA:InterPro;cell differentiation" "" "" "PF07111" "1;HCR" "" "" "IPR009800" "HCR"
"XLOC_000682" 102.804784143866 0.33739408791375 0.0807322997744562 4.17917102394377 2.92573609392587e-05 0.000311586465542822 "TCONS_00004051" "4115" "309542" "gnl|BL_ORD_ID|309542" "G3QAK7_GASAC" "454" "1167" "1.68705e-142" "255" "1913" "1" "556" "3" "0" "280" "9" "559" "Uncharacterized protein;" "Gasterosteus aculeatus (Three-spined stickleback)" "GO:0005634;GO:0005737" "IEA:InterPro;nucleus;cytoplasm" "GO:0030154" "IEA:InterPro;cell differentiation" "" "" "PF07111" "1;HCR" "" "" "IPR009800" "HCR"
"XLOC_000682" 102.804784143866 0.33739408791375 0.0807322997744562 4.17917102394377 2.92573609392587e-05 0.000311586465542822 "TCONS_00004052" "1413" "309542" "gnl|BL_ORD_ID|309542" "G3QAK7_GASAC" "355" "910" "3.39547e-114" "123" "1343" "1" "408" "3" "0" "205" "5" "410" "Uncharacterized protein;" "Gasterosteus aculeatus (Three-spined stickleback)" "GO:0005634;GO:0005737" "IEA:InterPro;nucleus;cytoplasm" "GO:0030154" "IEA:InterPro;cell differentiation" "" "" "PF07111" "1;HCR" "" "" "IPR009800" "HCR"
"XLOC_000682" 102.804784143866 0.33739408791375 0.0807322997744562 4.17917102394377 2.92573609392587e-05 0.000311586465542822 "TCONS_00004053" "523" "309542" "gnl|BL_ORD_ID|309542" "G3QAK7_GASAC" "80" "195" "3.00627e-16" "107" "412" "1" "104" "2" "0" "48" "4" "105" "Uncharacterized protein;" "Gasterosteus aculeatus (Three-spined stickleback)" "GO:0005634;GO:0005737" "IEA:InterPro;nucleus;cytoplasm" "GO:0030154" "IEA:InterPro;cell differentiation" "" "" "PF07111" "1;HCR" "" "" "IPR009800" "HCR"
"XLOC_000684" 8.22376045979234 -0.861090986271092 0.239913777996121 -3.58916854823159 0.000331734316807422 0.00246558026731375 "TCONS_00004057" "3505" "94871" "gnl|BL_ORD_ID|94871" "C0HBM2_SALSA" "274" "699" "8.30473e-83" "2504" "2962" "1" "189" "-1" "0" "148" "36" "189" "Rho-related GTP-binding protein RhoG;" "Salmo salar (Atlantic salmon)" "GO:0016020;GO:0005622" "IEA:UniProtKB-KW;IEA:InterPro;intracellular;membrane" "GO:0007264" "IEA:InterPro;small GTPase mediated signal transduction" "GO:0005525" "IEA:UniProtKB-KW;GTP binding" "PF00071" "1;Ras" "" "" "IPR001806;IPR005225;IPR027417;IPR003578" "Small_GTPase;Small_GTP-bd_dom;P-loop_NTPase;Small_GTPase_Rho"
"XLOC_000692" 12.0974079836574 -1.36592719187863 0.190891876706559 -7.15550192834213 8.3367317015392e-13 5.34868488620332e-11 "TCONS_00004095" "2004" "460413" "gnl|BL_ORD_ID|460413" "H3D2J7_TETNG" "84" "206" "6.85152e-16" "1773" "1928" "284" "333" "-2" "0" "40" "2" "52" "Uncharacterized protein;" "Tetraodon nigroviridis (Spotted green pufferfish) (ChelonodonTetraodon nigroviridis (Spotted green pufferfish) (Chelonodonnigroviridis)" "" "" "" "" "GO:0008270" "IEA:InterPro;zinc ion binding" "PF13639" "1;zf-RING_2" "" "" "IPR001841;IPR013083" "Znf_RING/FYVE/PHD;Znf_RING"
"XLOC_000698" 13.808281045635 -1.03211148373016 0.208982411792054 -4.93874807396304 7.86257097136381e-07 1.33196748044581e-05 "TCONS_00004104" "2369" "309575" "gnl|BL_ORD_ID|309575" "G3QAP1_GASAC" "126" "316" "3.67172e-28" "1875" "2102" "860" "935" "-1" "0" "58" "0" "76" "Uncharacterized protein;" "Gasterosteus aculeatus (Three-spined stickleback)" "" "" "GO:0007154" "IEA:InterPro;cell communication" "GO:0003824;GO:0035091" "IEA:InterPro;phosphatidylinositol binding;catalytic activity" "PF00787;PF13091;PF00614" "1;PLDc_2;PX;PLDc" "" "" "IPR016555;IPR015679;IPR025202;IPR001736;IPR001683;IPR001849" "PLipase_D/transphosphatidylase;PLipase_D_euk;Phox;PLipase_D_fam;Pleckstrin_homology;PLD-like_dom"
"XLOC_000698" 13.808281045635 -1.03211148373016 0.208982411792054 -4.93874807396304 7.86257097136381e-07 1.33196748044581e-05 "TCONS_00004105" "2371" "309575" "gnl|BL_ORD_ID|309575" "G3QAP1_GASAC" "126" "316" "3.68469e-28" "1877" "2104" "860" "935" "-1" "0" "58" "0" "76" "Uncharacterized protein;" "Gasterosteus aculeatus (Three-spined stickleback)" "" "" "GO:0007154" "IEA:InterPro;cell communication" "GO:0003824;GO:0035091" "IEA:InterPro;phosphatidylinositol binding;catalytic activity" "PF00787;PF13091;PF00614" "1;PLDc_2;PX;PLDc" "" "" "IPR016555;IPR015679;IPR025202;IPR001736;IPR001683;IPR001849" "PLipase_D/transphosphatidylase;PLipase_D_euk;Phox;PLipase_D_fam;Pleckstrin_homology;PLD-like_dom"
"XLOC_000698" 13.808281045635 -1.03211148373016 0.208982411792054 -4.93874807396304 7.86257097136381e-07 1.33196748044581e-05 "TCONS_00004106" "2340" "309575" "gnl|BL_ORD_ID|309575" "G3QAP1_GASAC" "126" "316" "3.55543e-28" "1846" "2073" "860" "935" "-1" "0" "58" "0" "76" "Uncharacterized protein;" "Gasterosteus aculeatus (Three-spined stickleback)" "" "" "GO:0007154" "IEA:InterPro;cell communication" "GO:0003824;GO:0035091" "IEA:InterPro;phosphatidylinositol binding;catalytic activity" "PF00787;PF13091;PF00614" "1;PLDc_2;PX;PLDc" "" "" "IPR016555;IPR015679;IPR025202;IPR001736;IPR001683;IPR001849" "PLipase_D/transphosphatidylase;PLipase_D_euk;Phox;PLipase_D_fam;Pleckstrin_homology;PLD-like_dom"
"XLOC_000698" 13.808281045635 -1.03211148373016 0.208982411792054 -4.93874807396304 7.86257097136381e-07 1.33196748044581e-05 "TCONS_00004107" "2070" "309575" "gnl|BL_ORD_ID|309575" "G3QAP1_GASAC" "126" "316" "2.38604e-28" "1576" "1803" "860" "935" "-1" "0" "58" "0" "76" "Uncharacterized protein;" "Gasterosteus aculeatus (Three-spined stickleback)" "" "" "GO:0007154" "IEA:InterPro;cell communication" "GO:0003824;GO:0035091" "IEA:InterPro;phosphatidylinositol binding;catalytic activity" "PF00787;PF13091;PF00614" "1;PLDc_2;PX;PLDc" "" "" "IPR016555;IPR015679;IPR025202;IPR001736;IPR001683;IPR001849" "PLipase_D/transphosphatidylase;PLipase_D_euk;Phox;PLipase_D_fam;Pleckstrin_homology;PLD-like_dom"
"XLOC_000698" 13.808281045635 -1.03211148373016 0.208982411792054 -4.93874807396304 7.86257097136381e-07 1.33196748044581e-05 "TCONS_00004108" "2376" "309575" "gnl|BL_ORD_ID|309575" "G3QAP1_GASAC" "126" "316" "3.71065e-28" "1882" "2109" "860" "935" "-1" "0" "58" "0" "76" "Uncharacterized protein;" "Gasterosteus aculeatus (Three-spined stickleback)" "" "" "GO:0007154" "IEA:InterPro;cell communication" "GO:0003824;GO:0035091" "IEA:InterPro;phosphatidylinositol binding;catalytic activity" "PF00787;PF13091;PF00614" "1;PLDc_2;PX;PLDc" "" "" "IPR016555;IPR015679;IPR025202;IPR001736;IPR001683;IPR001849" "PLipase_D/transphosphatidylase;PLipase_D_euk;Phox;PLipase_D_fam;Pleckstrin_homology;PLD-like_dom"
"XLOC_000698" 13.808281045635 -1.03211148373016 0.208982411792054 -4.93874807396304 7.86257097136381e-07 1.33196748044581e-05 "TCONS_00004109" "2414" "309575" "gnl|BL_ORD_ID|309575" "G3QAP1_GASAC" "126" "316" "3.86734e-28" "1920" "2147" "860" "935" "-1" "0" "58" "0" "76" "Uncharacterized protein;" "Gasterosteus aculeatus (Three-spined stickleback)" "" "" "GO:0007154" "IEA:InterPro;cell communication" "GO:0003824;GO:0035091" "IEA:InterPro;phosphatidylinositol binding;catalytic activity" "PF00787;PF13091;PF00614" "1;PLDc_2;PX;PLDc" "" "" "IPR016555;IPR015679;IPR025202;IPR001736;IPR001683;IPR001849" "PLipase_D/transphosphatidylase;PLipase_D_euk;Phox;PLipase_D_fam;Pleckstrin_homology;PLD-like_dom"
"XLOC_000698" 13.808281045635 -1.03211148373016 0.208982411792054 -4.93874807396304 7.86257097136381e-07 1.33196748044581e-05 "TCONS_00004110" "2406" "309575" "gnl|BL_ORD_ID|309575" "G3QAP1_GASAC" "126" "316" "3.84111e-28" "1912" "2139" "860" "935" "-1" "0" "58" "0" "76" "Uncharacterized protein;" "Gasterosteus aculeatus (Three-spined stickleback)" "" "" "GO:0007154" "IEA:InterPro;cell communication" "GO:0003824;GO:0035091" "IEA:InterPro;phosphatidylinositol binding;catalytic activity" "PF00787;PF13091;PF00614" "1;PLDc_2;PX;PLDc" "" "" "IPR016555;IPR015679;IPR025202;IPR001736;IPR001683;IPR001849" "PLipase_D/transphosphatidylase;PLipase_D_euk;Phox;PLipase_D_fam;Pleckstrin_homology;PLD-like_dom"
"XLOC_000698" 13.808281045635 -1.03211148373016 0.208982411792054 -4.93874807396304 7.86257097136381e-07 1.33196748044581e-05 "TCONS_00004111" "2428" "309575" "gnl|BL_ORD_ID|309575" "G3QAP1_GASAC" "126" "316" "3.93311e-28" "1934" "2161" "860" "935" "-1" "0" "58" "0" "76" "Uncharacterized protein;" "Gasterosteus aculeatus (Three-spined stickleback)" "" "" "GO:0007154" "IEA:InterPro;cell communication" "GO:0003824;GO:0035091" "IEA:InterPro;phosphatidylinositol binding;catalytic activity" "PF00787;PF13091;PF00614" "1;PLDc_2;PX;PLDc" "" "" "IPR016555;IPR015679;IPR025202;IPR001736;IPR001683;IPR001849" "PLipase_D/transphosphatidylase;PLipase_D_euk;Phox;PLipase_D_fam;Pleckstrin_homology;PLD-like_dom"
"XLOC_000698" 13.808281045635 -1.03211148373016 0.208982411792054 -4.93874807396304 7.86257097136381e-07 1.33196748044581e-05 "TCONS_00004112" "2493" "309575" "gnl|BL_ORD_ID|309575" "G3QAP1_GASAC" "126" "316" "4.22609e-28" "1999" "2226" "860" "935" "-1" "0" "58" "0" "76" "Uncharacterized protein;" "Gasterosteus aculeatus (Three-spined stickleback)" "" "" "GO:0007154" "IEA:InterPro;cell communication" "GO:0003824;GO:0035091" "IEA:InterPro;phosphatidylinositol binding;catalytic activity" "PF00787;PF13091;PF00614" "1;PLDc_2;PX;PLDc" "" "" "IPR016555;IPR015679;IPR025202;IPR001736;IPR001683;IPR001849" "PLipase_D/transphosphatidylase;PLipase_D_euk;Phox;PLipase_D_fam;Pleckstrin_homology;PLD-like_dom"
"XLOC_000698" 13.808281045635 -1.03211148373016 0.208982411792054 -4.93874807396304 7.86257097136381e-07 1.33196748044581e-05 "TCONS_00004113" "2468" "309575" "gnl|BL_ORD_ID|309575" "G3QAP1_GASAC" "126" "316" "4.10552e-28" "1974" "2201" "860" "935" "-1" "0" "58" "0" "76" "Uncharacterized protein;" "Gasterosteus aculeatus (Three-spined stickleback)" "" "" "GO:0007154" "IEA:InterPro;cell communication" "GO:0003824;GO:0035091" "IEA:InterPro;phosphatidylinositol binding;catalytic activity" "PF00787;PF13091;PF00614" "1;PLDc_2;PX;PLDc" "" "" "IPR016555;IPR015679;IPR025202;IPR001736;IPR001683;IPR001849" "PLipase_D/transphosphatidylase;PLipase_D_euk;Phox;PLipase_D_fam;Pleckstrin_homology;PLD-like_dom"
"XLOC_000699" 29.8758345081066 -1.26784147648028 0.14351879145503 -8.83397542319423 1.01019855387098e-18 1.99282907244006e-16 "TCONS_00004114" "4119" "419110" "gnl|BL_ORD_ID|419110" "H2UXT3_TAKRU" "65" "156" "1.02975e-08" "4035" "4118" "1154" "1181" "-2" "0" "27" "0" "28" "Uncharacterized protein;" "Takifugu rubripes (Japanese pufferfish) (Fugu rubripes)" "" "" "GO:0050790" "IEA:GOC;regulation of catalytic activity" "GO:0005083;GO:0004674;GO:0005524" "IEA:InterPro;IEA:UniProtKB-KW;protein serine/threonine kinase activity;small GTPase regulator activity;ATP binding" "PF00780;PF00069" "1;Pkinase;CNH" "" "" "IPR017441;IPR000719;IPR002290;IPR001180;IPR008271;IPR011009" "Ser/Thr_kinase_AS;Prot_kinase_dom;Citron;Protein_kinase_ATP_BS;Kinase-like_dom;Ser/Thr_dual-sp_kinase_dom"
"XLOC_000699" 29.8758345081066 -1.26784147648028 0.14351879145503 -8.83397542319423 1.01019855387098e-18 1.99282907244006e-16 "TCONS_00004115" "4411" "419110" "gnl|BL_ORD_ID|419110" "H2UXT3_TAKRU" "65" "156" "1.12084e-08" "4327" "4410" "1154" "1181" "-2" "0" "27" "0" "28" "Uncharacterized protein;" "Takifugu rubripes (Japanese pufferfish) (Fugu rubripes)" "" "" "GO:0050790" "IEA:GOC;regulation of catalytic activity" "GO:0005083;GO:0004674;GO:0005524" "IEA:InterPro;IEA:UniProtKB-KW;protein serine/threonine kinase activity;small GTPase regulator activity;ATP binding" "PF00780;PF00069" "1;Pkinase;CNH" "" "" "IPR017441;IPR000719;IPR002290;IPR001180;IPR008271;IPR011009" "Ser/Thr_kinase_AS;Prot_kinase_dom;Citron;Protein_kinase_ATP_BS;Kinase-like_dom;Ser/Thr_dual-sp_kinase_dom"
"XLOC_000703" 372.901800790101 -0.434222951985056 0.0995975739432003 -4.35977438800557 1.30196607300485e-05 0.000155089728380284 "TCONS_00004125" "4434" "401482" "gnl|BL_ORD_ID|401482" "H2TH57_TAKRU" "367" "941" "9.76047e-114" "827" "1726" "2" "299" "2" "0" "223" "14" "306" "Uncharacterized protein;" "Takifugu rubripes (Japanese pufferfish) (Fugu rubripes)" "GO:0016020" "IEA:InterPro;membrane" "GO:0007275;GO:0009966" "regulation of signal transduction;IEA:InterPro;multicellular organismal development" "" "" "PF05210" "1;Sprouty" "" "" "IPR007875" "Sprouty"
"XLOC_000703" 372.901800790101 -0.434222951985056 0.0995975739432003 -4.35977438800557 1.30196607300485e-05 0.000155089728380284 "TCONS_00004126" "5179" "401482" "gnl|BL_ORD_ID|401482" "H2TH57_TAKRU" "367" "941" "2.78473e-113" "951" "1850" "2" "299" "3" "0" "223" "14" "306" "Uncharacterized protein;" "Takifugu rubripes (Japanese pufferfish) (Fugu rubripes)" "GO:0016020" "IEA:InterPro;membrane" "GO:0007275;GO:0009966" "regulation of signal transduction;IEA:InterPro;multicellular organismal development" "" "" "PF05210" "1;Sprouty" "" "" "IPR007875" "Sprouty"
"XLOC_000703" 372.901800790101 -0.434222951985056 0.0995975739432003 -4.35977438800557 1.30196607300485e-05 0.000155089728380284 "TCONS_00004127" "5055" "401482" "gnl|BL_ORD_ID|401482" "H2TH57_TAKRU" "367" "941" "2.23561e-113" "827" "1726" "2" "299" "2" "0" "223" "14" "306" "Uncharacterized protein;" "Takifugu rubripes (Japanese pufferfish) (Fugu rubripes)" "GO:0016020" "IEA:InterPro;membrane" "GO:0007275;GO:0009966" "regulation of signal transduction;IEA:InterPro;multicellular organismal development" "" "" "PF05210" "1;Sprouty" "" "" "IPR007875" "Sprouty"
"XLOC_000705" 310.988613915993 -0.230130858185887 0.0838848861457088 -2.74341265464851 0.00608042219207647 0.0265863390223408 "TCONS_00004137" "8733" "517145" "gnl|BL_ORD_ID|517145" "I3K6A7_ORENI" "302" "773" "1.09381e-89" "203" "661" "126" "278" "2" "0" "142" "0" "153" "Uncharacterized protein;" "Oreochromis niloticus (Nile tilapia) (Tilapia nilotica)" "GO:0016021;GO:0031966" "IEA:InterPro;IEA:UniProtKB-KW;mitochondrial membrane;integral component of membrane" "GO:0006839" "IEA:InterPro;mitochondrial transport" "" "" "PF00153" "3;Mito_carr" "" "" "IPR023395;IPR002030;IPR018108" "Mt_carrier_dom;Mitochondrial_sb/sol_carrier;Mit_uncoupling"
"XLOC_000705" 310.988613915993 -0.230130858185887 0.0838848861457088 -2.74341265464851 0.00608042219207647 0.0265863390223408 "TCONS_00004138" "9083" "371779" "gnl|BL_ORD_ID|371779" "H2ML10_ORYLA" "532" "1369" "1.89376e-169" "112" "1011" "7" "308" "1" "0" "270" "6" "304" "Uncharacterized protein;" "Oryzias latipes (Medaka fish) (Japanese ricefish)" "GO:0016021;GO:0031966" "IEA:InterPro;IEA:UniProtKB-KW;mitochondrial membrane;integral component of membrane" "GO:0006839" "IEA:InterPro;mitochondrial transport" "" "" "PF00153" "3;Mito_carr" "" "" "IPR023395;IPR002030;IPR018108" "Mt_carrier_dom;Mitochondrial_sb/sol_carrier;Mit_uncoupling"
"XLOC_000705" 310.988613915993 -0.230130858185887 0.0838848861457088 -2.74341265464851 0.00608042219207647 0.0265863390223408 "TCONS_00004139" "9084" "371779" "gnl|BL_ORD_ID|371779" "H2ML10_ORYLA" "535" "1377" "1.77072e-170" "143" "1012" "17" "308" "2" "0" "267" "2" "292" "Uncharacterized protein;" "Oryzias latipes (Medaka fish) (Japanese ricefish)" "GO:0016021;GO:0031966" "IEA:InterPro;IEA:UniProtKB-KW;mitochondrial membrane;integral component of membrane" "GO:0006839" "IEA:InterPro;mitochondrial transport" "" "" "PF00153" "3;Mito_carr" "" "" "IPR023395;IPR002030;IPR018108" "Mt_carrier_dom;Mitochondrial_sb/sol_carrier;Mit_uncoupling"
"XLOC_000705" 310.988613915993 -0.230130858185887 0.0838848861457088 -2.74341265464851 0.00608042219207647 0.0265863390223408 "TCONS_00004140" "11691" "371779" "gnl|BL_ORD_ID|371779" "H2ML10_ORYLA" "533" "1372" "2.49694e-169" "2753" "3619" "18" "308" "2" "0" "266" "2" "291" "Uncharacterized protein;" "Oryzias latipes (Medaka fish) (Japanese ricefish)" "GO:0016021;GO:0031966" "IEA:InterPro;IEA:UniProtKB-KW;mitochondrial membrane;integral component of membrane" "GO:0006839" "IEA:InterPro;mitochondrial transport" "" "" "PF00153" "3;Mito_carr" "" "" "IPR023395;IPR002030;IPR018108" "Mt_carrier_dom;Mitochondrial_sb/sol_carrier;Mit_uncoupling"
[truncated: 45,088,115 more chars]
