# Supplementary material for: Training the salmon’s genes: influence of aerobic exercise, swimming performance and selection on gene expression in Atlantic salmon
Source: BMC Genomics. 2017 Dec 15;18:971. doi: 10.1186/s12864-017-4361-7 (PMC5731093; doi:10.1186/s12864-017-4361-7)
Supplement: Supplementary file 9 — Differential gene expression detected for exercise regime among the heart from Lærdal superior swimming parr. (ZIP 3092 kb) [file 12864_2017_4361_MOESM9_ESM.zip › Additional file 7 WP3_SUBSET_LAERDAL_BEST_resSig_Exercise_Regime.txt]

"gene_ID" "baseMean" "log2FoldChange" "lfcSE" "stat" "pvalue" "padj" "transcript_ID" "length" "genBank_accession" "hit_ID" "definition" "bitScore" "score" "eval" "query_from" "query_to" "hit_from" "hit_to" "query_frame" "hit_frame" "identity" "gap" "alignment_Len" "gene_name" "species" "GO_ID_C" "GO_Def_C" "GO_ID_P" "GO_Def_P" "GO_ID_F" "GO_Def_F" "Pfam_ID" "Pfam_Def" "KEGG_ID" "KEGG_Def" "InterPro_ID" "InterPro_Def"
"XLOC_000008" 725.209365704819 -0.158794978598472 0.0522683626423446 -3.03807065251028 0.00238098123960985 0.0194466299068809 "TCONS_00000026" "5344" "94112" "gnl|BL_ORD_ID|94112" "C0H940_SALSA" "598" "1541" "0" "3920" "4993" "230" "587" "-1" "0" "357" "0" "358" "Nuclear receptor coactivator 4;" "Salmo salar (Atlantic salmon)" "" "" "" "" "" "" "PF12489" "2;ARA70" "" "" "IPR022174" "ARA70"
"XLOC_000008" 725.209365704819 -0.158794978598472 0.0522683626423446 -3.03807065251028 0.00238098123960985 0.0194466299068809 "TCONS_00000027" "6240" "94112" "gnl|BL_ORD_ID|94112" "C0H940_SALSA" "598" "1541" "0" "4816" "5889" "230" "587" "-1" "0" "357" "0" "358" "Nuclear receptor coactivator 4;" "Salmo salar (Atlantic salmon)" "" "" "" "" "" "" "PF12489" "2;ARA70" "" "" "IPR022174" "ARA70"
"XLOC_000008" 725.209365704819 -0.158794978598472 0.0522683626423446 -3.03807065251028 0.00238098123960985 0.0194466299068809 "TCONS_00000028" "1991" "94112" "gnl|BL_ORD_ID|94112" "C0H940_SALSA" "252" "641" "5.37079e-72" "1200" "1640" "230" "376" "-1" "0" "146" "0" "147" "Nuclear receptor coactivator 4;" "Salmo salar (Atlantic salmon)" "" "" "" "" "" "" "PF12489" "2;ARA70" "" "" "IPR022174" "ARA70"
"XLOC_000036" 62.5933927135172 0.637685004628269 0.183223368739087 3.48036939292577 0.000500722891507997 0.0059321171391468 "TCONS_00000128" "3831" "517054" "gnl|BL_ORD_ID|517054" "I3K616_ORENI" "1212" "3134" "0" "170" "2725" "1" "853" "2" "0" "676" "7" "856" "Uncharacterized protein;" "Oreochromis niloticus (Nile tilapia) (Tilapia nilotica)" "" "" "GO:0008152" "IEA:GOC;metabolic process" "GO:0003677;GO:0005524;GO:0004386" "IEA:InterPro;helicase activity;DNA binding;ATP binding" "PF00271;PF00176" "SNF2_N;1;Helicase_C" "" "" "IPR027417;IPR014001;IPR001650;IPR000330" "SNF2_N;Helicase_C;P-loop_NTPase;Helicase_ATP-bd"
"XLOC_000036" 62.5933927135172 0.637685004628269 0.183223368739087 3.48036939292577 0.000500722891507997 0.0059321171391468 "TCONS_00000129" "3786" "517054" "gnl|BL_ORD_ID|517054" "I3K616_ORENI" "1212" "3135" "0" "128" "2680" "1" "853" "2" "0" "677" "6" "855" "Uncharacterized protein;" "Oreochromis niloticus (Nile tilapia) (Tilapia nilotica)" "" "" "GO:0008152" "IEA:GOC;metabolic process" "GO:0003677;GO:0005524;GO:0004386" "IEA:InterPro;helicase activity;DNA binding;ATP binding" "PF00271;PF00176" "SNF2_N;1;Helicase_C" "" "" "IPR027417;IPR014001;IPR001650;IPR000330" "SNF2_N;Helicase_C;P-loop_NTPase;Helicase_ATP-bd"
"XLOC_000036" 62.5933927135172 0.637685004628269 0.183223368739087 3.48036939292577 0.000500722891507997 0.0059321171391468 "TCONS_00000130" "3788" "517054" "gnl|BL_ORD_ID|517054" "I3K616_ORENI" "902" "2329" "0" "125" "2044" "1" "640" "2" "0" "503" "6" "643" "Uncharacterized protein;" "Oreochromis niloticus (Nile tilapia) (Tilapia nilotica)" "" "" "GO:0008152" "IEA:GOC;metabolic process" "GO:0003677;GO:0005524;GO:0004386" "IEA:InterPro;helicase activity;DNA binding;ATP binding" "PF00271;PF00176" "SNF2_N;1;Helicase_C" "" "" "IPR027417;IPR014001;IPR001650;IPR000330" "SNF2_N;Helicase_C;P-loop_NTPase;Helicase_ATP-bd"
"XLOC_000036" 62.5933927135172 0.637685004628269 0.183223368739087 3.48036939292577 0.000500722891507997 0.0059321171391468 "TCONS_00000131" "3789" "517054" "gnl|BL_ORD_ID|517054" "I3K616_ORENI" "1206" "3120" "0" "125" "2683" "1" "853" "2" "0" "676" "8" "857" "Uncharacterized protein;" "Oreochromis niloticus (Nile tilapia) (Tilapia nilotica)" "" "" "GO:0008152" "IEA:GOC;metabolic process" "GO:0003677;GO:0005524;GO:0004386" "IEA:InterPro;helicase activity;DNA binding;ATP binding" "PF00271;PF00176" "SNF2_N;1;Helicase_C" "" "" "IPR027417;IPR014001;IPR001650;IPR000330" "SNF2_N;Helicase_C;P-loop_NTPase;Helicase_ATP-bd"
"XLOC_000036" 62.5933927135172 0.637685004628269 0.183223368739087 3.48036939292577 0.000500722891507997 0.0059321171391468 "TCONS_00000132" "3794" "517054" "gnl|BL_ORD_ID|517054" "I3K616_ORENI" "802" "2069" "0" "1207" "2688" "360" "853" "1" "0" "410" "2" "495" "Uncharacterized protein;" "Oreochromis niloticus (Nile tilapia) (Tilapia nilotica)" "" "" "GO:0008152" "IEA:GOC;metabolic process" "GO:0003677;GO:0005524;GO:0004386" "IEA:InterPro;helicase activity;DNA binding;ATP binding" "PF00271;PF00176" "SNF2_N;1;Helicase_C" "" "" "IPR027417;IPR014001;IPR001650;IPR000330" "SNF2_N;Helicase_C;P-loop_NTPase;Helicase_ATP-bd"
"XLOC_000036" 62.5933927135172 0.637685004628269 0.183223368739087 3.48036939292577 0.000500722891507997 0.0059321171391468 "TCONS_00000133" "3787" "517054" "gnl|BL_ORD_ID|517054" "I3K616_ORENI" "1167" "3017" "0" "125" "2530" "1" "808" "2" "0" "633" "16" "813" "Uncharacterized protein;" "Oreochromis niloticus (Nile tilapia) (Tilapia nilotica)" "" "" "GO:0008152" "IEA:GOC;metabolic process" "GO:0003677;GO:0005524;GO:0004386" "IEA:InterPro;helicase activity;DNA binding;ATP binding" "PF00271;PF00176" "SNF2_N;1;Helicase_C" "" "" "IPR027417;IPR014001;IPR001650;IPR000330" "SNF2_N;Helicase_C;P-loop_NTPase;Helicase_ATP-bd"
"XLOC_000036" 62.5933927135172 0.637685004628269 0.183223368739087 3.48036939292577 0.000500722891507997 0.0059321171391468 "TCONS_00000134" "3789" "378482" "gnl|BL_ORD_ID|378482" "H2RKZ7_TAKRU" "1096" "2834" "0" "134" "2686" "3" "844" "2" "0" "617" "15" "854" "Uncharacterized protein;" "Takifugu rubripes (Japanese pufferfish) (Fugu rubripes)" "" "" "GO:0008152" "IEA:GOC;metabolic process" "GO:0003677;GO:0005524;GO:0004386" "IEA:InterPro;helicase activity;DNA binding;ATP binding" "PF00271;PF00176" "SNF2_N;1;Helicase_C" "" "" "IPR027417;IPR014001;IPR001650;IPR000330" "SNF2_N;Helicase_C;P-loop_NTPase;Helicase_ATP-bd"
"XLOC_000036" 62.5933927135172 0.637685004628269 0.183223368739087 3.48036939292577 0.000500722891507997 0.0059321171391468 "TCONS_00000135" "4013" "517054" "gnl|BL_ORD_ID|517054" "I3K616_ORENI" "902" "2329" "0" "125" "2044" "1" "640" "2" "0" "503" "6" "643" "Uncharacterized protein;" "Oreochromis niloticus (Nile tilapia) (Tilapia nilotica)" "" "" "GO:0008152" "IEA:GOC;metabolic process" "GO:0003677;GO:0005524;GO:0004386" "IEA:InterPro;helicase activity;DNA binding;ATP binding" "PF00271;PF00176" "SNF2_N;1;Helicase_C" "" "" "IPR027417;IPR014001;IPR001650;IPR000330" "SNF2_N;Helicase_C;P-loop_NTPase;Helicase_ATP-bd"
"XLOC_000036" 62.5933927135172 0.637685004628269 0.183223368739087 3.48036939292577 0.000500722891507997 0.0059321171391468 "TCONS_00000136" "4012" "517054" "gnl|BL_ORD_ID|517054" "I3K616_ORENI" "899" "2322" "0" "125" "2029" "1" "635" "2" "0" "501" "6" "638" "Uncharacterized protein;" "Oreochromis niloticus (Nile tilapia) (Tilapia nilotica)" "" "" "GO:0008152" "IEA:GOC;metabolic process" "GO:0003677;GO:0005524;GO:0004386" "IEA:InterPro;helicase activity;DNA binding;ATP binding" "PF00271;PF00176" "SNF2_N;1;Helicase_C" "" "" "IPR027417;IPR014001;IPR001650;IPR000330" "SNF2_N;Helicase_C;P-loop_NTPase;Helicase_ATP-bd"
"XLOC_000036" 62.5933927135172 0.637685004628269 0.183223368739087 3.48036939292577 0.000500722891507997 0.0059321171391468 "TCONS_00000137" "3789" "517054" "gnl|BL_ORD_ID|517054" "I3K616_ORENI" "1207" "3121" "0" "125" "2683" "1" "853" "2" "0" "676" "8" "857" "Uncharacterized protein;" "Oreochromis niloticus (Nile tilapia) (Tilapia nilotica)" "" "" "GO:0008152" "IEA:GOC;metabolic process" "GO:0003677;GO:0005524;GO:0004386" "IEA:InterPro;helicase activity;DNA binding;ATP binding" "PF00271;PF00176" "SNF2_N;1;Helicase_C" "" "" "IPR027417;IPR014001;IPR001650;IPR000330" "SNF2_N;Helicase_C;P-loop_NTPase;Helicase_ATP-bd"
"XLOC_000036" 62.5933927135172 0.637685004628269 0.183223368739087 3.48036939292577 0.000500722891507997 0.0059321171391468 "TCONS_00000138" "3781" "517054" "gnl|BL_ORD_ID|517054" "I3K616_ORENI" "766" "1977" "0" "122" "1789" "1" "557" "2" "0" "439" "5" "559" "Uncharacterized protein;" "Oreochromis niloticus (Nile tilapia) (Tilapia nilotica)" "" "" "GO:0008152" "IEA:GOC;metabolic process" "GO:0003677;GO:0005524;GO:0004386" "IEA:InterPro;helicase activity;DNA binding;ATP binding" "PF00271;PF00176" "SNF2_N;1;Helicase_C" "" "" "IPR027417;IPR014001;IPR001650;IPR000330" "SNF2_N;Helicase_C;P-loop_NTPase;Helicase_ATP-bd"
"XLOC_000051" 68.3430986712105 0.394870222144227 0.12827242062557 3.07837195414642 0.00208134953198734 0.0175371522937391 "TCONS_00000339" "879" "16457" "gnl|BL_ORD_ID|16457" "A4QNU6_DANRE" "309" "789" "3.29137e-97" "326" "856" "1" "183" "2" "0" "146" "6" "183" "Zgc:162151 protein;" "Danio rerio (Zebrafish) (Brachydanio rerio)" "GO:0005622" "IEA:InterPro;intracellular" "GO:0043087;GO:0007264;GO:0051056" "IEA:InterPro;IEA:GOC;regulation of GTPase activity;small GTPase mediated signal transduction;regulation of small GTPase mediated signal transduction" "GO:0005509;GO:0005085" "IEA:UniProtKB-KW;IEA:InterPro;guanyl-nucleotide exchange factor activity;calcium ion binding" "PF00618;PF13405;PF13202;PF00617;PF00130" "EF-hand_6;1;C1_1;RasGEF_N;EF-hand_5;RasGEF" "dre:563441" "-" "IPR018247;IPR008937;IPR002048;IPR011992;IPR020454;IPR002219;IPR023578;IPR001895;IPR000651" "Ras_GEF;Prot_Kinase_C-like_PE/DAG-bd;EF_hand_dom;Ras-like_Gua-exchang_fac_N;DAG/PE-bd;EF_Hand_1_Ca_BS;EF-hand-dom_pair;Ras_GEF_dom;RasGRF_CDC25"
"XLOC_000052" 444.088615150713 0.245925901428798 0.0876470809202459 2.80586528206886 0.005018166767761 0.0341577494993616 "TCONS_00000340" "8316" "16457" "gnl|BL_ORD_ID|16457" "A4QNU6_DANRE" "918" "2370" "0" "153" "1721" "170" "694" "3" "0" "457" "4" "526" "Zgc:162151 protein;" "Danio rerio (Zebrafish) (Brachydanio rerio)" "GO:0005622" "IEA:InterPro;intracellular" "GO:0043087;GO:0007264;GO:0051056" "IEA:InterPro;IEA:GOC;regulation of GTPase activity;small GTPase mediated signal transduction;regulation of small GTPase mediated signal transduction" "GO:0005509;GO:0005085" "IEA:UniProtKB-KW;IEA:InterPro;guanyl-nucleotide exchange factor activity;calcium ion binding" "PF00618;PF13405;PF13202;PF00617;PF00130" "EF-hand_6;1;C1_1;RasGEF_N;EF-hand_5;RasGEF" "dre:563441" "-" "IPR018247;IPR008937;IPR002048;IPR011992;IPR020454;IPR002219;IPR023578;IPR001895;IPR000651" "Ras_GEF;Prot_Kinase_C-like_PE/DAG-bd;EF_hand_dom;Ras-like_Gua-exchang_fac_N;DAG/PE-bd;EF_Hand_1_Ca_BS;EF-hand-dom_pair;Ras_GEF_dom;RasGRF_CDC25"
"XLOC_000052" 444.088615150713 0.245925901428798 0.0876470809202459 2.80586528206886 0.005018166767761 0.0341577494993616 "TCONS_00000341" "8324" "16457" "gnl|BL_ORD_ID|16457" "A4QNU6_DANRE" "918" "2372" "0" "153" "1721" "170" "694" "3" "0" "457" "4" "526" "Zgc:162151 protein;" "Danio rerio (Zebrafish) (Brachydanio rerio)" "GO:0005622" "IEA:InterPro;intracellular" "GO:0043087;GO:0007264;GO:0051056" "IEA:InterPro;IEA:GOC;regulation of GTPase activity;small GTPase mediated signal transduction;regulation of small GTPase mediated signal transduction" "GO:0005509;GO:0005085" "IEA:UniProtKB-KW;IEA:InterPro;guanyl-nucleotide exchange factor activity;calcium ion binding" "PF00618;PF13405;PF13202;PF00617;PF00130" "EF-hand_6;1;C1_1;RasGEF_N;EF-hand_5;RasGEF" "dre:563441" "-" "IPR018247;IPR008937;IPR002048;IPR011992;IPR020454;IPR002219;IPR023578;IPR001895;IPR000651" "Ras_GEF;Prot_Kinase_C-like_PE/DAG-bd;EF_hand_dom;Ras-like_Gua-exchang_fac_N;DAG/PE-bd;EF_Hand_1_Ca_BS;EF-hand-dom_pair;Ras_GEF_dom;RasGRF_CDC25"
"XLOC_000052" 444.088615150713 0.245925901428798 0.0876470809202459 2.80586528206886 0.005018166767761 0.0341577494993616 "TCONS_00000342" "8321" "16457" "gnl|BL_ORD_ID|16457" "A4QNU6_DANRE" "918" "2372" "0" "153" "1721" "170" "694" "3" "0" "457" "4" "526" "Zgc:162151 protein;" "Danio rerio (Zebrafish) (Brachydanio rerio)" "GO:0005622" "IEA:InterPro;intracellular" "GO:0043087;GO:0007264;GO:0051056" "IEA:InterPro;IEA:GOC;regulation of GTPase activity;small GTPase mediated signal transduction;regulation of small GTPase mediated signal transduction" "GO:0005509;GO:0005085" "IEA:UniProtKB-KW;IEA:InterPro;guanyl-nucleotide exchange factor activity;calcium ion binding" "PF00618;PF13405;PF13202;PF00617;PF00130" "EF-hand_6;1;C1_1;RasGEF_N;EF-hand_5;RasGEF" "dre:563441" "-" "IPR018247;IPR008937;IPR002048;IPR011992;IPR020454;IPR002219;IPR023578;IPR001895;IPR000651" "Ras_GEF;Prot_Kinase_C-like_PE/DAG-bd;EF_hand_dom;Ras-like_Gua-exchang_fac_N;DAG/PE-bd;EF_Hand_1_Ca_BS;EF-hand-dom_pair;Ras_GEF_dom;RasGRF_CDC25"
"XLOC_000052" 444.088615150713 0.245925901428798 0.0876470809202459 2.80586528206886 0.005018166767761 0.0341577494993616 "TCONS_00000343" "7610" "16457" "gnl|BL_ORD_ID|16457" "A4QNU6_DANRE" "582" "1500" "0" "30" "1010" "366" "694" "3" "0" "281" "4" "330" "Zgc:162151 protein;" "Danio rerio (Zebrafish) (Brachydanio rerio)" "GO:0005622" "IEA:InterPro;intracellular" "GO:0043087;GO:0007264;GO:0051056" "IEA:InterPro;IEA:GOC;regulation of GTPase activity;small GTPase mediated signal transduction;regulation of small GTPase mediated signal transduction" "GO:0005509;GO:0005085" "IEA:UniProtKB-KW;IEA:InterPro;guanyl-nucleotide exchange factor activity;calcium ion binding" "PF00618;PF13405;PF13202;PF00617;PF00130" "EF-hand_6;1;C1_1;RasGEF_N;EF-hand_5;RasGEF" "dre:563441" "-" "IPR018247;IPR008937;IPR002048;IPR011992;IPR020454;IPR002219;IPR023578;IPR001895;IPR000651" "Ras_GEF;Prot_Kinase_C-like_PE/DAG-bd;EF_hand_dom;Ras-like_Gua-exchang_fac_N;DAG/PE-bd;EF_Hand_1_Ca_BS;EF-hand-dom_pair;Ras_GEF_dom;RasGRF_CDC25"
"XLOC_000095" 6.54799829021846 0.533919106396557 0.19070178385824 2.7997593708586 0.0051140713210496 0.0346373230119122 "TCONS_00000753" "1719" "433546" "gnl|BL_ORD_ID|433546" "H3AFJ9_LATCH" "243" "619" "1.94604e-74" "606" "1193" "4" "201" "3" "0" "114" "2" "198" "Uncharacterized protein;" "Latimeria chalumnae (West Indian ocean coelacanth)" "GO:0005578" "IEA:InterPro;proteinaceous extracellular matrix" "GO:0007165" "IEA:InterPro;signal transduction" "GO:0005509" "IEA:InterPro;calcium ion binding" "PF10591;PF07648" "Kazal_2;1;SPARC_Ca_bdg" "" "" "IPR002350;IPR018247;IPR019577;IPR002048;IPR011992" "SPARC/Testican_Ca-bd-dom;Kazal_dom;EF_hand_dom;EF_Hand_1_Ca_BS;EF-hand-dom_pair"
"XLOC_000095" 6.54799829021846 0.533919106396557 0.19070178385824 2.7997593708586 0.0051140713210496 0.0346373230119122 "TCONS_00000754" "1567" "433546" "gnl|BL_ORD_ID|433546" "H3AFJ9_LATCH" "206" "523" "6.94399e-61" "549" "1049" "4" "172" "3" "0" "97" "2" "169" "Uncharacterized protein;" "Latimeria chalumnae (West Indian ocean coelacanth)" "GO:0005578" "IEA:InterPro;proteinaceous extracellular matrix" "GO:0007165" "IEA:InterPro;signal transduction" "GO:0005509" "IEA:InterPro;calcium ion binding" "PF10591;PF07648" "Kazal_2;1;SPARC_Ca_bdg" "" "" "IPR002350;IPR018247;IPR019577;IPR002048;IPR011992" "SPARC/Testican_Ca-bd-dom;Kazal_dom;EF_hand_dom;EF_Hand_1_Ca_BS;EF-hand-dom_pair"
"XLOC_000095" 6.54799829021846 0.533919106396557 0.19070178385824 2.7997593708586 0.0051140713210496 0.0346373230119122 "TCONS_00000755" "1664" "433546" "gnl|BL_ORD_ID|433546" "H3AFJ9_LATCH" "200" "507" "2.58662e-58" "572" "1135" "22" "200" "2" "0" "99" "11" "189" "Uncharacterized protein;" "Latimeria chalumnae (West Indian ocean coelacanth)" "GO:0005578" "IEA:InterPro;proteinaceous extracellular matrix" "GO:0007165" "IEA:InterPro;signal transduction" "GO:0005509" "IEA:InterPro;calcium ion binding" "PF10591;PF07648" "Kazal_2;1;SPARC_Ca_bdg" "" "" "IPR002350;IPR018247;IPR019577;IPR002048;IPR011992" "SPARC/Testican_Ca-bd-dom;Kazal_dom;EF_hand_dom;EF_Hand_1_Ca_BS;EF-hand-dom_pair"
"XLOC_000106" 54.5646143639906 1.35042832480835 0.181859571555389 7.4256653815829 1.12214359457571e-13 4.80513699235158e-11 "TCONS_00000847" "1762" "74158" "gnl|BL_ORD_ID|74158" "B5XBN1_SALSA" "418" "1072" "7.1583e-172" "777" "1385" "100" "302" "3" "0" "199" "0" "203" "Cell division control protein 2 homolog;" "Salmo salar (Atlantic salmon)" "" "" "GO:0051301" "IEA:UniProtKB-KW;cell division" "GO:0004674;GO:0005524" "IEA:InterPro;IEA:UniProtKB-KW;protein serine/threonine kinase activity;ATP binding" "PF00069" "1;Pkinase" "" "" "IPR017441;IPR000719;IPR002290;IPR008271;IPR011009" "Ser/Thr_kinase_AS;Prot_kinase_dom;Protein_kinase_ATP_BS;Kinase-like_dom;Ser/Thr_dual-sp_kinase_dom"
"XLOC_000106" 54.5646143639906 1.35042832480835 0.181859571555389 7.4256653815829 1.12214359457571e-13 4.80513699235158e-11 "TCONS_00000848" "2176" "74158" "gnl|BL_ORD_ID|74158" "B5XBN1_SALSA" "446" "1145" "1.53553e-149" "440" "1120" "1" "228" "2" "0" "220" "3" "229" "Cell division control protein 2 homolog;" "Salmo salar (Atlantic salmon)" "" "" "GO:0051301" "IEA:UniProtKB-KW;cell division" "GO:0004674;GO:0005524" "IEA:InterPro;IEA:UniProtKB-KW;protein serine/threonine kinase activity;ATP binding" "PF00069" "1;Pkinase" "" "" "IPR017441;IPR000719;IPR002290;IPR008271;IPR011009" "Ser/Thr_kinase_AS;Prot_kinase_dom;Protein_kinase_ATP_BS;Kinase-like_dom;Ser/Thr_dual-sp_kinase_dom"
"XLOC_000106" 54.5646143639906 1.35042832480835 0.181859571555389 7.4256653815829 1.12214359457571e-13 4.80513699235158e-11 "TCONS_00000849" "1722" "74158" "gnl|BL_ORD_ID|74158" "B5XBN1_SALSA" "615" "1584" "0" "440" "1345" "1" "302" "2" "0" "297" "0" "302" "Cell division control protein 2 homolog;" "Salmo salar (Atlantic salmon)" "" "" "GO:0051301" "IEA:UniProtKB-KW;cell division" "GO:0004674;GO:0005524" "IEA:InterPro;IEA:UniProtKB-KW;protein serine/threonine kinase activity;ATP binding" "PF00069" "1;Pkinase" "" "" "IPR017441;IPR000719;IPR002290;IPR008271;IPR011009" "Ser/Thr_kinase_AS;Prot_kinase_dom;Protein_kinase_ATP_BS;Kinase-like_dom;Ser/Thr_dual-sp_kinase_dom"
"XLOC_000106" 54.5646143639906 1.35042832480835 0.181859571555389 7.4256653815829 1.12214359457571e-13 4.80513699235158e-11 "TCONS_00000850" "1326" "74158" "gnl|BL_ORD_ID|74158" "B5XBN1_SALSA" "614" "1583" "0" "44" "949" "1" "302" "2" "0" "297" "0" "302" "Cell division control protein 2 homolog;" "Salmo salar (Atlantic salmon)" "" "" "GO:0051301" "IEA:UniProtKB-KW;cell division" "GO:0004674;GO:0005524" "IEA:InterPro;IEA:UniProtKB-KW;protein serine/threonine kinase activity;ATP binding" "PF00069" "1;Pkinase" "" "" "IPR017441;IPR000719;IPR002290;IPR008271;IPR011009" "Ser/Thr_kinase_AS;Prot_kinase_dom;Protein_kinase_ATP_BS;Kinase-like_dom;Ser/Thr_dual-sp_kinase_dom"
"XLOC_000109" 31.5418065570675 1.11420835382156 0.187407132757902 5.94538925720038 2.75800659298862e-09 2.63989901653593e-07 "TCONS_00000861" "3702" "206146" "gnl|BL_ORD_ID|206146" "F1QK82_DANRE" "1342" "3472" "0" "249" "3425" "1" "1062" "3" "0" "670" "7" "1064" "Uncharacterized protein;" "Danio rerio (Zebrafish) (Brachydanio rerio)" "GO:0005874;GO:0005871" "IEA:UniProtKB-KW;IEA:InterPro;kinesin complex;microtubule" "GO:0007018;GO:0008152" "IEA:InterPro;IEA:GOC;microtubule-based movement;metabolic process" "GO:0005524;GO:0003777" "IEA:InterPro;IEA:UniProtKB-KW;microtubule motor activity;ATP binding" "PF00225;PF13931" "1;Kinesin;Microtub_bind" "dre:195818" "-" "IPR019821;IPR027417;IPR027640;IPR025901;IPR001752" "Kinesin-like_fam;Kinesin_motor_CS;P-loop_NTPase;Kinesin-assoc_MT-bd_dom;Kinesin_motor_dom"
"XLOC_000109" 31.5418065570675 1.11420835382156 0.187407132757902 5.94538925720038 2.75800659298862e-09 2.63989901653593e-07 "TCONS_00000862" "3630" "206146" "gnl|BL_ORD_ID|206146" "F1QK82_DANRE" "1266" "3275" "0" "176" "3130" "1" "989" "2" "0" "628" "6" "990" "Uncharacterized protein;" "Danio rerio (Zebrafish) (Brachydanio rerio)" "GO:0005874;GO:0005871" "IEA:UniProtKB-KW;IEA:InterPro;kinesin complex;microtubule" "GO:0007018;GO:0008152" "IEA:InterPro;IEA:GOC;microtubule-based movement;metabolic process" "GO:0005524;GO:0003777" "IEA:InterPro;IEA:UniProtKB-KW;microtubule motor activity;ATP binding" "PF00225;PF13931" "1;Kinesin;Microtub_bind" "dre:195818" "-" "IPR019821;IPR027417;IPR027640;IPR025901;IPR001752" "Kinesin-like_fam;Kinesin_motor_CS;P-loop_NTPase;Kinesin-assoc_MT-bd_dom;Kinesin_motor_dom"
"XLOC_000109" 31.5418065570675 1.11420835382156 0.187407132757902 5.94538925720038 2.75800659298862e-09 2.63989901653593e-07 "TCONS_00000863" "3630" "206146" "gnl|BL_ORD_ID|206146" "F1QK82_DANRE" "849" "2193" "0" "966" "3353" "263" "1062" "3" "0" "439" "6" "801" "Uncharacterized protein;" "Danio rerio (Zebrafish) (Brachydanio rerio)" "GO:0005874;GO:0005871" "IEA:UniProtKB-KW;IEA:InterPro;kinesin complex;microtubule" "GO:0007018;GO:0008152" "IEA:InterPro;IEA:GOC;microtubule-based movement;metabolic process" "GO:0005524;GO:0003777" "IEA:InterPro;IEA:UniProtKB-KW;microtubule motor activity;ATP binding" "PF00225;PF13931" "1;Kinesin;Microtub_bind" "dre:195818" "-" "IPR019821;IPR027417;IPR027640;IPR025901;IPR001752" "Kinesin-like_fam;Kinesin_motor_CS;P-loop_NTPase;Kinesin-assoc_MT-bd_dom;Kinesin_motor_dom"
"XLOC_000109" 31.5418065570675 1.11420835382156 0.187407132757902 5.94538925720038 2.75800659298862e-09 2.63989901653593e-07 "TCONS_00000864" "3632" "206146" "gnl|BL_ORD_ID|206146" "F1QK82_DANRE" "719" "1854" "0" "966" "3041" "263" "957" "3" "0" "375" "3" "695" "Uncharacterized protein;" "Danio rerio (Zebrafish) (Brachydanio rerio)" "GO:0005874;GO:0005871" "IEA:UniProtKB-KW;IEA:InterPro;kinesin complex;microtubule" "GO:0007018;GO:0008152" "IEA:InterPro;IEA:GOC;microtubule-based movement;metabolic process" "GO:0005524;GO:0003777" "IEA:InterPro;IEA:UniProtKB-KW;microtubule motor activity;ATP binding" "PF00225;PF13931" "1;Kinesin;Microtub_bind" "dre:195818" "-" "IPR019821;IPR027417;IPR027640;IPR025901;IPR001752" "Kinesin-like_fam;Kinesin_motor_CS;P-loop_NTPase;Kinesin-assoc_MT-bd_dom;Kinesin_motor_dom"
"XLOC_000109" 31.5418065570675 1.11420835382156 0.187407132757902 5.94538925720038 2.75800659298862e-09 2.63989901653593e-07 "TCONS_00000865" "3633" "206146" "gnl|BL_ORD_ID|206146" "F1QK82_DANRE" "1316" "3405" "0" "176" "3241" "1" "1026" "2" "0" "652" "6" "1027" "Uncharacterized protein;" "Danio rerio (Zebrafish) (Brachydanio rerio)" "GO:0005874;GO:0005871" "IEA:UniProtKB-KW;IEA:InterPro;kinesin complex;microtubule" "GO:0007018;GO:0008152" "IEA:InterPro;IEA:GOC;microtubule-based movement;metabolic process" "GO:0005524;GO:0003777" "IEA:InterPro;IEA:UniProtKB-KW;microtubule motor activity;ATP binding" "PF00225;PF13931" "1;Kinesin;Microtub_bind" "dre:195818" "-" "IPR019821;IPR027417;IPR027640;IPR025901;IPR001752" "Kinesin-like_fam;Kinesin_motor_CS;P-loop_NTPase;Kinesin-assoc_MT-bd_dom;Kinesin_motor_dom"
"XLOC_000109" 31.5418065570675 1.11420835382156 0.187407132757902 5.94538925720038 2.75800659298862e-09 2.63989901653593e-07 "TCONS_00000866" "3589" "206146" "gnl|BL_ORD_ID|206146" "F1QK82_DANRE" "880" "2273" "0" "868" "3312" "244" "1062" "1" "0" "454" "6" "820" "Uncharacterized protein;" "Danio rerio (Zebrafish) (Brachydanio rerio)" "GO:0005874;GO:0005871" "IEA:UniProtKB-KW;IEA:InterPro;kinesin complex;microtubule" "GO:0007018;GO:0008152" "IEA:InterPro;IEA:GOC;microtubule-based movement;metabolic process" "GO:0005524;GO:0003777" "IEA:InterPro;IEA:UniProtKB-KW;microtubule motor activity;ATP binding" "PF00225;PF13931" "1;Kinesin;Microtub_bind" "dre:195818" "-" "IPR019821;IPR027417;IPR027640;IPR025901;IPR001752" "Kinesin-like_fam;Kinesin_motor_CS;P-loop_NTPase;Kinesin-assoc_MT-bd_dom;Kinesin_motor_dom"
"XLOC_000109" 31.5418065570675 1.11420835382156 0.187407132757902 5.94538925720038 2.75800659298862e-09 2.63989901653593e-07 "TCONS_00000867" "3630" "519943" "gnl|BL_ORD_ID|519943" "I3KEB0_ORENI" "982" "2537" "0" "182" "2050" "2" "623" "2" "0" "471" "1" "623" "Uncharacterized protein;" "Oreochromis niloticus (Nile tilapia) (Tilapia nilotica)" "GO:0005874;GO:0005871" "IEA:UniProtKB-KW;IEA:InterPro;kinesin complex;microtubule" "GO:0007018;GO:0008152" "IEA:InterPro;IEA:GOC;microtubule-based movement;metabolic process" "GO:0005524;GO:0003777" "IEA:InterPro;IEA:UniProtKB-KW;microtubule motor activity;ATP binding" "PF00225;PF13931" "1;Kinesin;Microtub_bind" "" "" "IPR019821;IPR027417;IPR027640;IPR025901;IPR001752" "Kinesin-like_fam;Kinesin_motor_CS;P-loop_NTPase;Kinesin-assoc_MT-bd_dom;Kinesin_motor_dom"
"XLOC_000109" 31.5418065570675 1.11420835382156 0.187407132757902 5.94538925720038 2.75800659298862e-09 2.63989901653593e-07 "TCONS_00000868" "3631" "206146" "gnl|BL_ORD_ID|206146" "F1QK82_DANRE" "706" "1820" "0" "176" "1315" "1" "379" "2" "0" "339" "1" "380" "Uncharacterized protein;" "Danio rerio (Zebrafish) (Brachydanio rerio)" "GO:0005874;GO:0005871" "IEA:UniProtKB-KW;IEA:InterPro;kinesin complex;microtubule" "GO:0007018;GO:0008152" "IEA:InterPro;IEA:GOC;microtubule-based movement;metabolic process" "GO:0005524;GO:0003777" "IEA:InterPro;IEA:UniProtKB-KW;microtubule motor activity;ATP binding" "PF00225;PF13931" "1;Kinesin;Microtub_bind" "dre:195818" "-" "IPR019821;IPR027417;IPR027640;IPR025901;IPR001752" "Kinesin-like_fam;Kinesin_motor_CS;P-loop_NTPase;Kinesin-assoc_MT-bd_dom;Kinesin_motor_dom"
"XLOC_000109" 31.5418065570675 1.11420835382156 0.187407132757902 5.94538925720038 2.75800659298862e-09 2.63989901653593e-07 "TCONS_00000869" "3630" "206146" "gnl|BL_ORD_ID|206146" "F1QK82_DANRE" "1052" "2719" "0" "176" "2332" "1" "718" "2" "0" "515" "1" "719" "Uncharacterized protein;" "Danio rerio (Zebrafish) (Brachydanio rerio)" "GO:0005874;GO:0005871" "IEA:UniProtKB-KW;IEA:InterPro;kinesin complex;microtubule" "GO:0007018;GO:0008152" "IEA:InterPro;IEA:GOC;microtubule-based movement;metabolic process" "GO:0005524;GO:0003777" "IEA:InterPro;IEA:UniProtKB-KW;microtubule motor activity;ATP binding" "PF00225;PF13931" "1;Kinesin;Microtub_bind" "dre:195818" "-" "IPR019821;IPR027417;IPR027640;IPR025901;IPR001752" "Kinesin-like_fam;Kinesin_motor_CS;P-loop_NTPase;Kinesin-assoc_MT-bd_dom;Kinesin_motor_dom"
"XLOC_000109" 31.5418065570675 1.11420835382156 0.187407132757902 5.94538925720038 2.75800659298862e-09 2.63989901653593e-07 "TCONS_00000870" "3605" "206146" "gnl|BL_ORD_ID|206146" "F1QK82_DANRE" "1177" "3044" "0" "407" "3328" "71" "1062" "2" "0" "599" "20" "993" "Uncharacterized protein;" "Danio rerio (Zebrafish) (Brachydanio rerio)" "GO:0005874;GO:0005871" "IEA:UniProtKB-KW;IEA:InterPro;kinesin complex;microtubule" "GO:0007018;GO:0008152" "IEA:InterPro;IEA:GOC;microtubule-based movement;metabolic process" "GO:0005524;GO:0003777" "IEA:InterPro;IEA:UniProtKB-KW;microtubule motor activity;ATP binding" "PF00225;PF13931" "1;Kinesin;Microtub_bind" "dre:195818" "-" "IPR019821;IPR027417;IPR027640;IPR025901;IPR001752" "Kinesin-like_fam;Kinesin_motor_CS;P-loop_NTPase;Kinesin-assoc_MT-bd_dom;Kinesin_motor_dom"
"XLOC_000109" 31.5418065570675 1.11420835382156 0.187407132757902 5.94538925720038 2.75800659298862e-09 2.63989901653593e-07 "TCONS_00000871" "3722" "466921" "gnl|BL_ORD_ID|466921" "H3DMW2_TETNG" "754" "1946" "0" "141" "1358" "1" "404" "3" "0" "360" "2" "406" "Uncharacterized protein;" "Tetraodon nigroviridis (Spotted green pufferfish) (ChelonodonTetraodon nigroviridis (Spotted green pufferfish) (Chelonodonnigroviridis)" "GO:0005874;GO:0005871" "IEA:UniProtKB-KW;IEA:InterPro;kinesin complex;microtubule" "GO:0007018;GO:0008152" "IEA:InterPro;IEA:GOC;microtubule-based movement;metabolic process" "GO:0005524;GO:0003777" "IEA:InterPro;IEA:UniProtKB-KW;microtubule motor activity;ATP binding" "PF00225;PF13931" "1;Kinesin;Microtub_bind" "" "" "IPR019821;IPR027417;IPR027640;IPR025901;IPR001752" "Kinesin-like_fam;Kinesin_motor_CS;P-loop_NTPase;Kinesin-assoc_MT-bd_dom;Kinesin_motor_dom"
"XLOC_000109" 31.5418065570675 1.11420835382156 0.187407132757902 5.94538925720038 2.75800659298862e-09 2.63989901653593e-07 "TCONS_00000872" "3600" "206146" "gnl|BL_ORD_ID|206146" "F1QK82_DANRE" "1337" "3458" "0" "141" "3323" "1" "1062" "3" "0" "670" "9" "1066" "Uncharacterized protein;" "Danio rerio (Zebrafish) (Brachydanio rerio)" "GO:0005874;GO:0005871" "IEA:UniProtKB-KW;IEA:InterPro;kinesin complex;microtubule" "GO:0007018;GO:0008152" "IEA:InterPro;IEA:GOC;microtubule-based movement;metabolic process" "GO:0005524;GO:0003777" "IEA:InterPro;IEA:UniProtKB-KW;microtubule motor activity;ATP binding" "PF00225;PF13931" "1;Kinesin;Microtub_bind" "dre:195818" "-" "IPR019821;IPR027417;IPR027640;IPR025901;IPR001752" "Kinesin-like_fam;Kinesin_motor_CS;P-loop_NTPase;Kinesin-assoc_MT-bd_dom;Kinesin_motor_dom"
"XLOC_000109" 31.5418065570675 1.11420835382156 0.187407132757902 5.94538925720038 2.75800659298862e-09 2.63989901653593e-07 "TCONS_00000873" "3395" "206146" "gnl|BL_ORD_ID|206146" "F1QK82_DANRE" "1307" "3380" "0" "20" "3118" "26" "1062" "2" "0" "650" "6" "1038" "Uncharacterized protein;" "Danio rerio (Zebrafish) (Brachydanio rerio)" "GO:0005874;GO:0005871" "IEA:UniProtKB-KW;IEA:InterPro;kinesin complex;microtubule" "GO:0007018;GO:0008152" "IEA:InterPro;IEA:GOC;microtubule-based movement;metabolic process" "GO:0005524;GO:0003777" "IEA:InterPro;IEA:UniProtKB-KW;microtubule motor activity;ATP binding" "PF00225;PF13931" "1;Kinesin;Microtub_bind" "dre:195818" "-" "IPR019821;IPR027417;IPR027640;IPR025901;IPR001752" "Kinesin-like_fam;Kinesin_motor_CS;P-loop_NTPase;Kinesin-assoc_MT-bd_dom;Kinesin_motor_dom"
"XLOC_000109" 31.5418065570675 1.11420835382156 0.187407132757902 5.94538925720038 2.75800659298862e-09 2.63989901653593e-07 "TCONS_00000874" "2957" "206146" "gnl|BL_ORD_ID|206146" "F1QK82_DANRE" "989" "2555" "0" "77" "2680" "191" "1062" "2" "0" "507" "6" "873" "Uncharacterized protein;" "Danio rerio (Zebrafish) (Brachydanio rerio)" "GO:0005874;GO:0005871" "IEA:UniProtKB-KW;IEA:InterPro;kinesin complex;microtubule" "GO:0007018;GO:0008152" "IEA:InterPro;IEA:GOC;microtubule-based movement;metabolic process" "GO:0005524;GO:0003777" "IEA:InterPro;IEA:UniProtKB-KW;microtubule motor activity;ATP binding" "PF00225;PF13931" "1;Kinesin;Microtub_bind" "dre:195818" "-" "IPR019821;IPR027417;IPR027640;IPR025901;IPR001752" "Kinesin-like_fam;Kinesin_motor_CS;P-loop_NTPase;Kinesin-assoc_MT-bd_dom;Kinesin_motor_dom"
"XLOC_000109" 31.5418065570675 1.11420835382156 0.187407132757902 5.94538925720038 2.75800659298862e-09 2.63989901653593e-07 "TCONS_00000875" "886" "297479" "gnl|BL_ORD_ID|297479" "G3PAU3_GASAC" "190" "482" "2.62213e-52" "1" "609" "855" "1048" "1" "0" "108" "9" "203" "Uncharacterized protein;" "Gasterosteus aculeatus (Three-spined stickleback)" "GO:0005874;GO:0005871" "IEA:UniProtKB-KW;IEA:InterPro;kinesin complex;microtubule" "GO:0007018;GO:0008152" "IEA:InterPro;IEA:GOC;microtubule-based movement;metabolic process" "GO:0005524;GO:0003777" "IEA:InterPro;IEA:UniProtKB-KW;microtubule motor activity;ATP binding" "PF00225;PF13931" "1;Kinesin;Microtub_bind" "" "" "IPR019821;IPR027417;IPR027640;IPR025901;IPR001752" "Kinesin-like_fam;Kinesin_motor_CS;P-loop_NTPase;Kinesin-assoc_MT-bd_dom;Kinesin_motor_dom"
"XLOC_000118" 25.3808870552032 0.497836067400148 0.156455495653677 3.18196599819118 0.00146278990552203 0.0134207927681233 "TCONS_00000923" "5158" "394431" "gnl|BL_ORD_ID|394431" "H2SWW7_TAKRU" "652" "1680" "0" "326" "1666" "1" "446" "2" "0" "318" "3" "448" "Uncharacterized protein;" "Takifugu rubripes (Japanese pufferfish) (Fugu rubripes)" "" "" "" "" "GO:0003824" "IEA:InterPro;catalytic activity" "" "" "" "" "IPR001736" "PLipase_D/transphosphatidylase"
"XLOC_000118" 25.3808870552032 0.497836067400148 0.156455495653677 3.18196599819118 0.00146278990552203 0.0134207927681233 "TCONS_00000924" "3922" "394431" "gnl|BL_ORD_ID|394431" "H2SWW7_TAKRU" "437" "1122" "4.7902e-138" "46" "951" "124" "427" "1" "0" "202" "2" "304" "Uncharacterized protein;" "Takifugu rubripes (Japanese pufferfish) (Fugu rubripes)" "" "" "" "" "GO:0003824" "IEA:InterPro;catalytic activity" "" "" "" "" "IPR001736" "PLipase_D/transphosphatidylase"
"XLOC_000118" 25.3808870552032 0.497836067400148 0.156455495653677 3.18196599819118 0.00146278990552203 0.0134207927681233 "TCONS_00000925" "4441" "718342" "gnl|BL_ORD_ID|718342" "Q4SQL4_TETNG" "390" "1000" "2.98423e-120" "176" "979" "145" "410" "2" "0" "174" "2" "268" "Chromosome 17 SCAF14532" " whole genome shotgun sequence.;" "Tetraodon nigroviridis (Spotted green pufferfish) (ChelonodonTetraodon nigroviridis (Spotted green pufferfish) (Chelonodonnigroviridis)" "" "" "" "" "GO:0003824" "IEA:InterPro;catalytic activity" "" "" "" "" "IPR001736"
"XLOC_000118" 25.3808870552032 0.497836067400148 0.156455495653677 3.18196599819118 0.00146278990552203 0.0134207927681233 "TCONS_00000926" "3833" "718342" "gnl|BL_ORD_ID|718342" "Q4SQL4_TETNG" "350" "896" "1.43647e-106" "141" "842" "145" "378" "3" "0" "156" "0" "234" "Chromosome 17 SCAF14532" " whole genome shotgun sequence.;" "Tetraodon nigroviridis (Spotted green pufferfish) (ChelonodonTetraodon nigroviridis (Spotted green pufferfish) (Chelonodonnigroviridis)" "" "" "" "" "GO:0003824" "IEA:InterPro;catalytic activity" "" "" "" "" "IPR001736"
"XLOC_000118" 25.3808870552032 0.497836067400148 0.156455495653677 3.18196599819118 0.00146278990552203 0.0134207927681233 "TCONS_00000927" "3775" "718342" "gnl|BL_ORD_ID|718342" "Q4SQL4_TETNG" "350" "896" "1.0919e-106" "88" "804" "145" "383" "1" "0" "155" "0" "239" "Chromosome 17 SCAF14532" " whole genome shotgun sequence.;" "Tetraodon nigroviridis (Spotted green pufferfish) (ChelonodonTetraodon nigroviridis (Spotted green pufferfish) (Chelonodonnigroviridis)" "" "" "" "" "GO:0003824" "IEA:InterPro;catalytic activity" "" "" "" "" "IPR001736"
"XLOC_000129" 101.474512098839 0.490889375154847 0.101145082123399 4.85331926030719 1.21411994950867e-06 4.53643164601726e-05 "TCONS_00001002" "10268" "94923" "gnl|BL_ORD_ID|94923" "C0HBT0_SALSA" "763" "1969" "0" "794" "2134" "1" "447" "2" "0" "401" "0" "447" "Equilibrative nucleoside transporter 1;" "Salmo salar (Atlantic salmon)" "GO:0016021" "IEA:InterPro;integral component of membrane" "GO:0055085;GO:0015931" "IEA:GOC;nucleobase-containing compound transport;transmembrane transport" "GO:0005337" "IEA:InterPro;nucleoside transmembrane transporter activity" "PF01733" "1;Nucleoside_tran" "" "" "IPR002259;IPR016196" "Eqnu_transpt;MFS_dom_general_subst_transpt"
"XLOC_000129" 101.474512098839 0.490889375154847 0.101145082123399 4.85331926030719 1.21411994950867e-06 4.53643164601726e-05 "TCONS_00001003" "10229" "94923" "gnl|BL_ORD_ID|94923" "C0HBT0_SALSA" "763" "1969" "0" "755" "2095" "1" "447" "2" "0" "401" "0" "447" "Equilibrative nucleoside transporter 1;" "Salmo salar (Atlantic salmon)" "GO:0016021" "IEA:InterPro;integral component of membrane" "GO:0055085;GO:0015931" "IEA:GOC;nucleobase-containing compound transport;transmembrane transport" "GO:0005337" "IEA:InterPro;nucleoside transmembrane transporter activity" "PF01733" "1;Nucleoside_tran" "" "" "IPR002259;IPR016196" "Eqnu_transpt;MFS_dom_general_subst_transpt"
"XLOC_000129" 101.474512098839 0.490889375154847 0.101145082123399 4.85331926030719 1.21411994950867e-06 4.53643164601726e-05 "TCONS_00001004" "9836" "94923" "gnl|BL_ORD_ID|94923" "C0HBT0_SALSA" "701" "1808" "0" "437" "1702" "1" "447" "2" "0" "378" "25" "447" "Equilibrative nucleoside transporter 1;" "Salmo salar (Atlantic salmon)" "GO:0016021" "IEA:InterPro;integral component of membrane" "GO:0055085;GO:0015931" "IEA:GOC;nucleobase-containing compound transport;transmembrane transport" "GO:0005337" "IEA:InterPro;nucleoside transmembrane transporter activity" "PF01733" "1;Nucleoside_tran" "" "" "IPR002259;IPR016196" "Eqnu_transpt;MFS_dom_general_subst_transpt"
"XLOC_000129" 101.474512098839 0.490889375154847 0.101145082123399 4.85331926030719 1.21411994950867e-06 4.53643164601726e-05 "TCONS_00001005" "9891" "94923" "gnl|BL_ORD_ID|94923" "C0HBT0_SALSA" "763" "1969" "0" "417" "1757" "1" "447" "3" "0" "401" "0" "447" "Equilibrative nucleoside transporter 1;" "Salmo salar (Atlantic salmon)" "GO:0016021" "IEA:InterPro;integral component of membrane" "GO:0055085;GO:0015931" "IEA:GOC;nucleobase-containing compound transport;transmembrane transport" "GO:0005337" "IEA:InterPro;nucleoside transmembrane transporter activity" "PF01733" "1;Nucleoside_tran" "" "" "IPR002259;IPR016196" "Eqnu_transpt;MFS_dom_general_subst_transpt"
"XLOC_000129" 101.474512098839 0.490889375154847 0.101145082123399 4.85331926030719 1.21411994950867e-06 4.53643164601726e-05 "TCONS_00001006" "9725" "94923" "gnl|BL_ORD_ID|94923" "C0HBT0_SALSA" "605" "1559" "0" "409" "1458" "1" "347" "1" "0" "309" "3" "350" "Equilibrative nucleoside transporter 1;" "Salmo salar (Atlantic salmon)" "GO:0016021" "IEA:InterPro;integral component of membrane" "GO:0055085;GO:0015931" "IEA:GOC;nucleobase-containing compound transport;transmembrane transport" "GO:0005337" "IEA:InterPro;nucleoside transmembrane transporter activity" "PF01733" "1;Nucleoside_tran" "" "" "IPR002259;IPR016196" "Eqnu_transpt;MFS_dom_general_subst_transpt"
"XLOC_000129" 101.474512098839 0.490889375154847 0.101145082123399 4.85331926030719 1.21411994950867e-06 4.53643164601726e-05 "TCONS_00001007" "9791" "94923" "gnl|BL_ORD_ID|94923" "C0HBT0_SALSA" "371" "951" "4.70039e-111" "907" "1524" "145" "347" "1" "0" "181" "3" "206" "Equilibrative nucleoside transporter 1;" "Salmo salar (Atlantic salmon)" "GO:0016021" "IEA:InterPro;integral component of membrane" "GO:0055085;GO:0015931" "IEA:GOC;nucleobase-containing compound transport;transmembrane transport" "GO:0005337" "IEA:InterPro;nucleoside transmembrane transporter activity" "PF01733" "1;Nucleoside_tran" "" "" "IPR002259;IPR016196" "Eqnu_transpt;MFS_dom_general_subst_transpt"
"XLOC_000129" 101.474512098839 0.490889375154847 0.101145082123399 4.85331926030719 1.21411994950867e-06 4.53643164601726e-05 "TCONS_00001008" "9909" "94923" "gnl|BL_ORD_ID|94923" "C0HBT0_SALSA" "763" "1969" "0" "435" "1775" "1" "447" "3" "0" "401" "0" "447" "Equilibrative nucleoside transporter 1;" "Salmo salar (Atlantic salmon)" "GO:0016021" "IEA:InterPro;integral component of membrane" "GO:0055085;GO:0015931" "IEA:GOC;nucleobase-containing compound transport;transmembrane transport" "GO:0005337" "IEA:InterPro;nucleoside transmembrane transporter activity" "PF01733" "1;Nucleoside_tran" "" "" "IPR002259;IPR016196" "Eqnu_transpt;MFS_dom_general_subst_transpt"
"XLOC_000129" 101.474512098839 0.490889375154847 0.101145082123399 4.85331926030719 1.21411994950867e-06 4.53643164601726e-05 "TCONS_00001009" "9747" "94923" "gnl|BL_ORD_ID|94923" "C0HBT0_SALSA" "476" "1223" "0" "269" "1108" "1" "280" "2" "0" "244" "0" "280" "Equilibrative nucleoside transporter 1;" "Salmo salar (Atlantic salmon)" "GO:0016021" "IEA:InterPro;integral component of membrane" "GO:0055085;GO:0015931" "IEA:GOC;nucleobase-containing compound transport;transmembrane transport" "GO:0005337" "IEA:InterPro;nucleoside transmembrane transporter activity" "PF01733" "1;Nucleoside_tran" "" "" "IPR002259;IPR016196" "Eqnu_transpt;MFS_dom_general_subst_transpt"
"XLOC_000129" 101.474512098839 0.490889375154847 0.101145082123399 4.85331926030719 1.21411994950867e-06 4.53643164601726e-05 "TCONS_00001010" "9881" "94923" "gnl|BL_ORD_ID|94923" "C0HBT0_SALSA" "701" "1808" "0" "482" "1747" "1" "447" "2" "0" "378" "25" "447" "Equilibrative nucleoside transporter 1;" "Salmo salar (Atlantic salmon)" "GO:0016021" "IEA:InterPro;integral component of membrane" "GO:0055085;GO:0015931" "IEA:GOC;nucleobase-containing compound transport;transmembrane transport" "GO:0005337" "IEA:InterPro;nucleoside transmembrane transporter activity" "PF01733" "1;Nucleoside_tran" "" "" "IPR002259;IPR016196" "Eqnu_transpt;MFS_dom_general_subst_transpt"
"XLOC_000129" 101.474512098839 0.490889375154847 0.101145082123399 4.85331926030719 1.21411994950867e-06 4.53643164601726e-05 "TCONS_00001011" "9586" "94923" "gnl|BL_ORD_ID|94923" "C0HBT0_SALSA" "371" "951" "4.48175e-111" "702" "1319" "145" "347" "3" "0" "181" "3" "206" "Equilibrative nucleoside transporter 1;" "Salmo salar (Atlantic salmon)" "GO:0016021" "IEA:InterPro;integral component of membrane" "GO:0055085;GO:0015931" "IEA:GOC;nucleobase-containing compound transport;transmembrane transport" "GO:0005337" "IEA:InterPro;nucleoside transmembrane transporter activity" "PF01733" "1;Nucleoside_tran" "" "" "IPR002259;IPR016196" "Eqnu_transpt;MFS_dom_general_subst_transpt"
"XLOC_000129" 101.474512098839 0.490889375154847 0.101145082123399 4.85331926030719 1.21411994950867e-06 4.53643164601726e-05 "TCONS_00001012" "9739" "203025" "gnl|BL_ORD_ID|203025" "F1QAM5_DANRE" "371" "950" "0" "269" "1015" "1" "242" "2" "0" "201" "7" "249" "Uncharacterized protein;" "Danio rerio (Zebrafish) (Brachydanio rerio)" "GO:0016021" "IEA:InterPro;integral component of membrane" "GO:0055085;GO:0015931" "IEA:GOC;nucleobase-containing compound transport;transmembrane transport" "GO:0005337" "IEA:InterPro;nucleoside transmembrane transporter activity" "PF01733" "1;Nucleoside_tran" "" "" "IPR002259;IPR016196" "Eqnu_transpt;MFS_dom_general_subst_transpt"
"XLOC_000129" 101.474512098839 0.490889375154847 0.101145082123399 4.85331926030719 1.21411994950867e-06 4.53643164601726e-05 "TCONS_00001013" "9736" "94923" "gnl|BL_ORD_ID|94923" "C0HBT0_SALSA" "763" "1969" "0" "262" "1602" "1" "447" "1" "0" "401" "0" "447" "Equilibrative nucleoside transporter 1;" "Salmo salar (Atlantic salmon)" "GO:0016021" "IEA:InterPro;integral component of membrane" "GO:0055085;GO:0015931" "IEA:GOC;nucleobase-containing compound transport;transmembrane transport" "GO:0005337" "IEA:InterPro;nucleoside transmembrane transporter activity" "PF01733" "1;Nucleoside_tran" "" "" "IPR002259;IPR016196" "Eqnu_transpt;MFS_dom_general_subst_transpt"
"XLOC_000129" 101.474512098839 0.490889375154847 0.101145082123399 4.85331926030719 1.21411994950867e-06 4.53643164601726e-05 "TCONS_00001014" "9745" "94923" "gnl|BL_ORD_ID|94923" "C0HBT0_SALSA" "608" "1566" "0" "559" "1611" "97" "447" "1" "0" "314" "0" "351" "Equilibrative nucleoside transporter 1;" "Salmo salar (Atlantic salmon)" "GO:0016021" "IEA:InterPro;integral component of membrane" "GO:0055085;GO:0015931" "IEA:GOC;nucleobase-containing compound transport;transmembrane transport" "GO:0005337" "IEA:InterPro;nucleoside transmembrane transporter activity" "PF01733" "1;Nucleoside_tran" "" "" "IPR002259;IPR016196" "Eqnu_transpt;MFS_dom_general_subst_transpt"
"XLOC_000129" 101.474512098839 0.490889375154847 0.101145082123399 4.85331926030719 1.21411994950867e-06 4.53643164601726e-05 "TCONS_00001015" "9586" "75495" "gnl|BL_ORD_ID|75495" "B5XGL0_SALSA" "419" "1076" "4.07117e-131" "269" "934" "1" "222" "2" "0" "222" "0" "222" "Equilibrative nucleoside transporter 1;" "Salmo salar (Atlantic salmon)" "GO:0016021" "IEA:InterPro;integral component of membrane" "GO:0055085;GO:0015931" "IEA:GOC;nucleobase-containing compound transport;transmembrane transport" "GO:0005337" "IEA:InterPro;nucleoside transmembrane transporter activity" "PF01733" "1;Nucleoside_tran" "" "" "IPR002259" "Eqnu_transpt"
"XLOC_000129" 101.474512098839 0.490889375154847 0.101145082123399 4.85331926030719 1.21411994950867e-06 4.53643164601726e-05 "TCONS_00001016" "9645" "94923" "gnl|BL_ORD_ID|94923" "C0HBT0_SALSA" "763" "1969" "0" "171" "1511" "1" "447" "3" "0" "401" "0" "447" "Equilibrative nucleoside transporter 1;" "Salmo salar (Atlantic salmon)" "GO:0016021" "IEA:InterPro;integral component of membrane" "GO:0055085;GO:0015931" "IEA:GOC;nucleobase-containing compound transport;transmembrane transport" "GO:0005337" "IEA:InterPro;nucleoside transmembrane transporter activity" "PF01733" "1;Nucleoside_tran" "" "" "IPR002259;IPR016196" "Eqnu_transpt;MFS_dom_general_subst_transpt"
"XLOC_000129" 101.474512098839 0.490889375154847 0.101145082123399 4.85331926030719 1.21411994950867e-06 4.53643164601726e-05 "TCONS_00001017" "9570" "94923" "gnl|BL_ORD_ID|94923" "C0HBT0_SALSA" "701" "1808" "0" "171" "1436" "1" "447" "3" "0" "378" "25" "447" "Equilibrative nucleoside transporter 1;" "Salmo salar (Atlantic salmon)" "GO:0016021" "IEA:InterPro;integral component of membrane" "GO:0055085;GO:0015931" "IEA:GOC;nucleobase-containing compound transport;transmembrane transport" "GO:0005337" "IEA:InterPro;nucleoside transmembrane transporter activity" "PF01733" "1;Nucleoside_tran" "" "" "IPR002259;IPR016196" "Eqnu_transpt;MFS_dom_general_subst_transpt"
"XLOC_000129" 101.474512098839 0.490889375154847 0.101145082123399 4.85331926030719 1.21411994950867e-06 4.53643164601726e-05 "TCONS_00001018" "9565" "94923" "gnl|BL_ORD_ID|94923" "C0HBT0_SALSA" "605" "1559" "0" "249" "1298" "1" "347" "3" "0" "309" "3" "350" "Equilibrative nucleoside transporter 1;" "Salmo salar (Atlantic salmon)" "GO:0016021" "IEA:InterPro;integral component of membrane" "GO:0055085;GO:0015931" "IEA:GOC;nucleobase-containing compound transport;transmembrane transport" "GO:0005337" "IEA:InterPro;nucleoside transmembrane transporter activity" "PF01733" "1;Nucleoside_tran" "" "" "IPR002259;IPR016196" "Eqnu_transpt;MFS_dom_general_subst_transpt"
"XLOC_000129" 101.474512098839 0.490889375154847 0.101145082123399 4.85331926030719 1.21411994950867e-06 4.53643164601726e-05 "TCONS_00001019" "9547" "94923" "gnl|BL_ORD_ID|94923" "C0HBT0_SALSA" "446" "1147" "1.34774e-164" "525" "1280" "99" "347" "3" "0" "221" "3" "252" "Equilibrative nucleoside transporter 1;" "Salmo salar (Atlantic salmon)" "GO:0016021" "IEA:InterPro;integral component of membrane" "GO:0055085;GO:0015931" "IEA:GOC;nucleobase-containing compound transport;transmembrane transport" "GO:0005337" "IEA:InterPro;nucleoside transmembrane transporter activity" "PF01733" "1;Nucleoside_tran" "" "" "IPR002259;IPR016196" "Eqnu_transpt;MFS_dom_general_subst_transpt"
"XLOC_000129" 101.474512098839 0.490889375154847 0.101145082123399 4.85331926030719 1.21411994950867e-06 4.53643164601726e-05 "TCONS_00001020" "9665" "94923" "gnl|BL_ORD_ID|94923" "C0HBT0_SALSA" "603" "1553" "0" "479" "1531" "97" "447" "2" "0" "313" "0" "351" "Equilibrative nucleoside transporter 1;" "Salmo salar (Atlantic salmon)" "GO:0016021" "IEA:InterPro;integral component of membrane" "GO:0055085;GO:0015931" "IEA:GOC;nucleobase-containing compound transport;transmembrane transport" "GO:0005337" "IEA:InterPro;nucleoside transmembrane transporter activity" "PF01733" "1;Nucleoside_tran" "" "" "IPR002259;IPR016196" "Eqnu_transpt;MFS_dom_general_subst_transpt"
"XLOC_000129" 101.474512098839 0.490889375154847 0.101145082123399 4.85331926030719 1.21411994950867e-06 4.53643164601726e-05 "TCONS_00001021" "9690" "94923" "gnl|BL_ORD_ID|94923" "C0HBT0_SALSA" "763" "1969" "0" "216" "1556" "1" "447" "3" "0" "401" "0" "447" "Equilibrative nucleoside transporter 1;" "Salmo salar (Atlantic salmon)" "GO:0016021" "IEA:InterPro;integral component of membrane" "GO:0055085;GO:0015931" "IEA:GOC;nucleobase-containing compound transport;transmembrane transport" "GO:0005337" "IEA:InterPro;nucleoside transmembrane transporter activity" "PF01733" "1;Nucleoside_tran" "" "" "IPR002259;IPR016196" "Eqnu_transpt;MFS_dom_general_subst_transpt"
"XLOC_000129" 101.474512098839 0.490889375154847 0.101145082123399 4.85331926030719 1.21411994950867e-06 4.53643164601726e-05 "TCONS_00001022" "10073" "94923" "gnl|BL_ORD_ID|94923" "C0HBT0_SALSA" "545" "1404" "0" "597" "1541" "1" "315" "3" "0" "279" "0" "315" "Equilibrative nucleoside transporter 1;" "Salmo salar (Atlantic salmon)" "GO:0016021" "IEA:InterPro;integral component of membrane" "GO:0055085;GO:0015931" "IEA:GOC;nucleobase-containing compound transport;transmembrane transport" "GO:0005337" "IEA:InterPro;nucleoside transmembrane transporter activity" "PF01733" "1;Nucleoside_tran" "" "" "IPR002259;IPR016196" "Eqnu_transpt;MFS_dom_general_subst_transpt"
"XLOC_000129" 101.474512098839 0.490889375154847 0.101145082123399 4.85331926030719 1.21411994950867e-06 4.53643164601726e-05 "TCONS_00001023" "9913" "94923" "gnl|BL_ORD_ID|94923" "C0HBT0_SALSA" "605" "1559" "0" "597" "1646" "1" "347" "3" "0" "309" "3" "350" "Equilibrative nucleoside transporter 1;" "Salmo salar (Atlantic salmon)" "GO:0016021" "IEA:InterPro;integral component of membrane" "GO:0055085;GO:0015931" "IEA:GOC;nucleobase-containing compound transport;transmembrane transport" "GO:0005337" "IEA:InterPro;nucleoside transmembrane transporter activity" "PF01733" "1;Nucleoside_tran" "" "" "IPR002259;IPR016196" "Eqnu_transpt;MFS_dom_general_subst_transpt"
"XLOC_000129" 101.474512098839 0.490889375154847 0.101145082123399 4.85331926030719 1.21411994950867e-06 4.53643164601726e-05 "TCONS_00001024" "10071" "94923" "gnl|BL_ORD_ID|94923" "C0HBT0_SALSA" "763" "1969" "0" "597" "1937" "1" "447" "3" "0" "401" "0" "447" "Equilibrative nucleoside transporter 1;" "Salmo salar (Atlantic salmon)" "GO:0016021" "IEA:InterPro;integral component of membrane" "GO:0055085;GO:0015931" "IEA:GOC;nucleobase-containing compound transport;transmembrane transport" "GO:0005337" "IEA:InterPro;nucleoside transmembrane transporter activity" "PF01733" "1;Nucleoside_tran" "" "" "IPR002259;IPR016196" "Eqnu_transpt;MFS_dom_general_subst_transpt"
"XLOC_000129" 101.474512098839 0.490889375154847 0.101145082123399 4.85331926030719 1.21411994950867e-06 4.53643164601726e-05 "TCONS_00001025" "9046" "94923" "gnl|BL_ORD_ID|94923" "C0HBT0_SALSA" "530" "1364" "9.70383e-167" "4" "912" "145" "447" "1" "0" "273" "0" "303" "Equilibrative nucleoside transporter 1;" "Salmo salar (Atlantic salmon)" "GO:0016021" "IEA:InterPro;integral component of membrane" "GO:0055085;GO:0015931" "IEA:GOC;nucleobase-containing compound transport;transmembrane transport" "GO:0005337" "IEA:InterPro;nucleoside transmembrane transporter activity" "PF01733" "1;Nucleoside_tran" "" "" "IPR002259;IPR016196" "Eqnu_transpt;MFS_dom_general_subst_transpt"
"XLOC_000129" 101.474512098839 0.490889375154847 0.101145082123399 4.85331926030719 1.21411994950867e-06 4.53643164601726e-05 "TCONS_00001026" "8452" "325199" "gnl|BL_ORD_ID|325199" "G9BRW1_CYPCA" "223" "568" "1.01578e-61" "6973" "7677" "29" "264" "-2" "0" "135" "31" "251" "TC1-like transposase;" "Cyprinus carpio (Common carp)" "" "" "GO:0015074;GO:0006313" "IEA:InterPro;DNA integration;transposition" " DNA-mediated" "GO:0003677;GO:0004803" "IEA:InterPro;transposase activity;DNA binding" "PF01498" "1;HTH_Tnp_Tc3_2" "" "" "IPR009057;IPR002492"
"XLOC_000129" 101.474512098839 0.490889375154847 0.101145082123399 4.85331926030719 1.21411994950867e-06 4.53643164601726e-05 "TCONS_00001027" "3880" "526646" "gnl|BL_ORD_ID|526646" "I3KYI7_ORENI" "37" "84" "3.96126e-08" "1711" "1770" "1" "20" "-2" "0" "17" "0" "20" "Uncharacterized protein;" "Oreochromis niloticus (Nile tilapia) (Tilapia nilotica)" "" "" "GO:0015074;GO:0006313" "IEA:InterPro;DNA integration;transposition" " DNA-mediated" "GO:0003677;GO:0004803" "IEA:InterPro;transposase activity;DNA binding" "PF01498" "1;HTH_Tnp_Tc3_2" "" "" "IPR009057;IPR002492"
"XLOC_000129" 101.474512098839 0.490889375154847 0.101145082123399 4.85331926030719 1.21411994950867e-06 4.53643164601726e-05 "TCONS_00001028" "8303" "325199" "gnl|BL_ORD_ID|325199" "G9BRW1_CYPCA" "223" "568" "9.86985e-62" "6824" "7528" "29" "264" "-2" "0" "135" "31" "251" "TC1-like transposase;" "Cyprinus carpio (Common carp)" "" "" "GO:0015074;GO:0006313" "IEA:InterPro;DNA integration;transposition" " DNA-mediated" "GO:0003677;GO:0004803" "IEA:InterPro;transposase activity;DNA binding" "PF01498" "1;HTH_Tnp_Tc3_2" "" "" "IPR009057;IPR002492"
"XLOC_000141" 28.2693645217257 -0.477486969196315 0.127795476934982 -3.73633700228094 0.000186720388321251 0.00270794488303334 NA NA NA NA NA NA NA NA NA NA NA NA NA NA NA NA NA NA NA NA NA NA NA NA NA NA NA NA NA NA NA
"XLOC_000144" 26.1098962419488 -0.358462233737152 0.113945619713089 -3.14590621947335 0.00165573087024768 0.0147627686140659 "TCONS_00001119" "1475" "674647" "gnl|BL_ORD_ID|674647" "Q108P3_DANRE" "275" "702" "4.1562e-80" "1087" "1473" "8" "136" "1" "0" "129" "0" "129" "Potassium voltage-gated channel subfamily H member 1;" "Danio rerio (Zebrafish) (Brachydanio rerio)" "GO:0005887" "IBA:RefGenome;integral component of plasma membrane" "GO:0023014;GO:0018106;GO:0001756;GO:0042391;GO:0021576" "somitogenesis;IBA:RefGenome;peptidyl-histidine phosphorylation;IMZFIN;IEA:GOC;regulation of membrane potential;hindbrain formation;signal transduction by phosphorylation" "GO:0000155;GO:0005249" "IEA:InterPro;voltage-gated potassium channel activity;phosphorelay sensor kinase activity;IDA:ZFIN" "PF00520;PF00027;PF13426" "Ion_trans;1;cNMP_binding;PAS_9" "dre:560568" "-" "IPR001610;IPR000595;IPR003938;IPR005821;IPR018490;IPR000014;IPR000700;IPR014710;IPR003949" "Ion_trans_dom;RmlC-like_jellyroll;PAS;K_chnl_volt-dep_EAG/ELK/ERG;PAS-assoc_C;cNMP-bd_dom;K_chnl_volt-dep_EAG;cNMP-bd-like;PAC"
"XLOC_000144" 26.1098962419488 -0.358462233737152 0.113945619713089 -3.14590621947335 0.00165573087024768 0.0147627686140659 "TCONS_00001120" "2037" "75488" "gnl|BL_ORD_ID|75488" "B5XGJ7_SALSA" "211" "537" "3.91855e-63" "182" "484" "1" "101" "2" "0" "101" "0" "101" "Mitochondrial ribosomal protein 63;" "Salmo salar (Atlantic salmon)" "GO:0005761" "IEA:InterPro;mitochondrial ribosome" "" "" "" "" "PF14978" "1;MRP-63" "" "" "IPR016576" "Ribosomal_MRP63_mit"
"XLOC_000149" 221.889948347571 0.263397568144062 0.0770658459631777 3.41782491130915 0.000631237004579149 0.00705944229450991 "TCONS_00001146" "468" "304597" "gnl|BL_ORD_ID|304597" "G3PWB5_GASAC" "164" "413" "1.20024e-47" "83" "433" "1" "117" "2" "0" "82" "2" "118" "Uncharacterized protein;" "Gasterosteus aculeatus (Three-spined stickleback)" "" "" "" "" "" "" "" "" "" "" "IPR000742" "EG-like_dom"
"XLOC_000149" 221.889948347571 0.263397568144062 0.0770658459631777 3.41782491130915 0.000631237004579149 0.00705944229450991 "TCONS_00001147" "1171" "304597" "gnl|BL_ORD_ID|304597" "G3PWB5_GASAC" "165" "417" "2.92386e-45" "786" "1136" "1" "117" "3" "0" "82" "2" "118" "Uncharacterized protein;" "Gasterosteus aculeatus (Three-spined stickleback)" "" "" "" "" "" "" "" "" "" "" "IPR000742" "EG-like_dom"
"XLOC_000149" 221.889948347571 0.263397568144062 0.0770658459631777 3.41782491130915 0.000631237004579149 0.00705944229450991 "TCONS_00001148" "1174" "304597" "gnl|BL_ORD_ID|304597" "G3PWB5_GASAC" "165" "417" "3.02027e-45" "789" "1139" "1" "117" "3" "0" "82" "2" "118" "Uncharacterized protein;" "Gasterosteus aculeatus (Three-spined stickleback)" "" "" "" "" "" "" "" "" "" "" "IPR000742" "EG-like_dom"
"XLOC_000149" 221.889948347571 0.263397568144062 0.0770658459631777 3.41782491130915 0.000631237004579149 0.00705944229450991 "TCONS_00001149" "1085" "304597" "gnl|BL_ORD_ID|304597" "G3PWB5_GASAC" "163" "412" "1.07956e-44" "700" "1050" "1" "117" "1" "0" "82" "2" "118" "Uncharacterized protein;" "Gasterosteus aculeatus (Three-spined stickleback)" "" "" "" "" "" "" "" "" "" "" "IPR000742" "EG-like_dom"
"XLOC_000151" 66.1663330823807 -0.285442080129263 0.089564439606454 -3.18700235700123 0.00143755603372113 0.0132195036907094 "TCONS_00001152" "5320" "203411" "gnl|BL_ORD_ID|203411" "F1QBU5_DANRE" "726" "1872" "0" "403" "2010" "1" "512" "1" "0" "369" "32" "540" "Uncharacterized protein;" "Danio rerio (Zebrafish) (Brachydanio rerio)" "" "" "" "" "GO:0005524;GO:0004672" "IEA:InterPro;protein kinase activity;ATP binding" "PF12260" "1;PIP49_C" "" "" "IPR000719;IPR022049;IPR011009" "Prot_kinase_dom;FAM69_kinase_dom;Kinase-like_dom"
"XLOC_000164" 112.947889053328 -0.208881867378565 0.070243061378759 -2.97370107849156 0.00294231554456873 0.0228804580842162 "TCONS_00001279" "1664" "165712" "gnl|BL_ORD_ID|165712" "E3TDF7_9TELE" "342" "877" "5.07369e-110" "7" "540" "238" "415" "1" "0" "155" "0" "178" "Adipocyte plasma membrane-associated protein;" "Ictalurus furcatus (blue catfish)" "" "" "GO:0009058" "IEA:InterPro;biosynthetic process" "GO:0016844" "IEA:InterPro;strictosidine synthase activity" "PF03088" "1;Str_synth" "" "" "IPR018119;IPR011042" "Strictosidine_synth_cons-reg;6-blade_b-propeller_TolB-like"
"XLOC_000164" 112.947889053328 -0.208881867378565 0.070243061378759 -2.97370107849156 0.00294231554456873 0.0228804580842162 "TCONS_00001280" "2547" "165712" "gnl|BL_ORD_ID|165712" "E3TDF7_9TELE" "629" "1622" "0" "248" "1423" "25" "415" "2" "0" "321" "1" "392" "Adipocyte plasma membrane-associated protein;" "Ictalurus furcatus (blue catfish)" "" "" "GO:0009058" "IEA:InterPro;biosynthetic process" "GO:0016844" "IEA:InterPro;strictosidine synthase activity" "PF03088" "1;Str_synth" "" "" "IPR018119;IPR011042" "Strictosidine_synth_cons-reg;6-blade_b-propeller_TolB-like"
"XLOC_000164" 112.947889053328 -0.208881867378565 0.070243061378759 -2.97370107849156 0.00294231554456873 0.0228804580842162 "TCONS_00001281" "2556" "165712" "gnl|BL_ORD_ID|165712" "E3TDF7_9TELE" "671" "1731" "0" "182" "1432" "1" "415" "2" "0" "329" "2" "417" "Adipocyte plasma membrane-associated protein;" "Ictalurus furcatus (blue catfish)" "" "" "GO:0009058" "IEA:InterPro;biosynthetic process" "GO:0016844" "IEA:InterPro;strictosidine synthase activity" "PF03088" "1;Str_synth" "" "" "IPR018119;IPR011042" "Strictosidine_synth_cons-reg;6-blade_b-propeller_TolB-like"
"XLOC_000164" 112.947889053328 -0.208881867378565 0.070243061378759 -2.97370107849156 0.00294231554456873 0.0228804580842162 "TCONS_00001282" "2554" "165712" "gnl|BL_ORD_ID|165712" "E3TDF7_9TELE" "630" "1624" "0" "249" "1430" "23" "415" "3" "0" "321" "1" "394" "Adipocyte plasma membrane-associated protein;" "Ictalurus furcatus (blue catfish)" "" "" "GO:0009058" "IEA:InterPro;biosynthetic process" "GO:0016844" "IEA:InterPro;strictosidine synthase activity" "PF03088" "1;Str_synth" "" "" "IPR018119;IPR011042" "Strictosidine_synth_cons-reg;6-blade_b-propeller_TolB-like"
"XLOC_000164" 112.947889053328 -0.208881867378565 0.070243061378759 -2.97370107849156 0.00294231554456873 0.0228804580842162 "TCONS_00001283" "2558" "165712" "gnl|BL_ORD_ID|165712" "E3TDF7_9TELE" "632" "1630" "0" "391" "1434" "69" "415" "1" "0" "294" "1" "348" "Adipocyte plasma membrane-associated protein;" "Ictalurus furcatus (blue catfish)" "" "" "GO:0009058" "IEA:InterPro;biosynthetic process" "GO:0016844" "IEA:InterPro;strictosidine synthase activity" "PF03088" "1;Str_synth" "" "" "IPR018119;IPR011042" "Strictosidine_synth_cons-reg;6-blade_b-propeller_TolB-like"
"XLOC_000164" 112.947889053328 -0.208881867378565 0.070243061378759 -2.97370107849156 0.00294231554456873 0.0228804580842162 "TCONS_00001284" "2555" "165712" "gnl|BL_ORD_ID|165712" "E3TDF7_9TELE" "628" "1619" "0" "394" "1431" "71" "415" "1" "0" "292" "1" "346" "Adipocyte plasma membrane-associated protein;" "Ictalurus furcatus (blue catfish)" "" "" "GO:0009058" "IEA:InterPro;biosynthetic process" "GO:0016844" "IEA:InterPro;strictosidine synthase activity" "PF03088" "1;Str_synth" "" "" "IPR018119;IPR011042" "Strictosidine_synth_cons-reg;6-blade_b-propeller_TolB-like"
"XLOC_000164" 112.947889053328 -0.208881867378565 0.070243061378759 -2.97370107849156 0.00294231554456873 0.0228804580842162 "TCONS_00001285" "2559" "165712" "gnl|BL_ORD_ID|165712" "E3TDF7_9TELE" "668" "1723" "0" "182" "1435" "1" "415" "2" "0" "342" "3" "418" "Adipocyte plasma membrane-associated protein;" "Ictalurus furcatus (blue catfish)" "" "" "GO:0009058" "IEA:InterPro;biosynthetic process" "GO:0016844" "IEA:InterPro;strictosidine synthase activity" "PF03088" "1;Str_synth" "" "" "IPR018119;IPR011042" "Strictosidine_synth_cons-reg;6-blade_b-propeller_TolB-like"
"XLOC_000164" 112.947889053328 -0.208881867378565 0.070243061378759 -2.97370107849156 0.00294231554456873 0.0228804580842162 "TCONS_00001286" "2560" "165712" "gnl|BL_ORD_ID|165712" "E3TDF7_9TELE" "446" "1145" "0" "726" "1436" "179" "415" "3" "0" "205" "0" "237" "Adipocyte plasma membrane-associated protein;" "Ictalurus furcatus (blue catfish)" "" "" "GO:0009058" "IEA:InterPro;biosynthetic process" "GO:0016844" "IEA:InterPro;strictosidine synthase activity" "PF03088" "1;Str_synth" "" "" "IPR018119;IPR011042" "Strictosidine_synth_cons-reg;6-blade_b-propeller_TolB-like"
"XLOC_000164" 112.947889053328 -0.208881867378565 0.070243061378759 -2.97370107849156 0.00294231554456873 0.0228804580842162 "TCONS_00001287" "2564" "165712" "gnl|BL_ORD_ID|165712" "E3TDF7_9TELE" "446" "1145" "0" "730" "1440" "179" "415" "1" "0" "205" "0" "237" "Adipocyte plasma membrane-associated protein;" "Ictalurus furcatus (blue catfish)" "" "" "GO:0009058" "IEA:InterPro;biosynthetic process" "GO:0016844" "IEA:InterPro;strictosidine synthase activity" "PF03088" "1;Str_synth" "" "" "IPR018119;IPR011042" "Strictosidine_synth_cons-reg;6-blade_b-propeller_TolB-like"
"XLOC_000164" 112.947889053328 -0.208881867378565 0.070243061378759 -2.97370107849156 0.00294231554456873 0.0228804580842162 "TCONS_00001288" "2562" "165712" "gnl|BL_ORD_ID|165712" "E3TDF7_9TELE" "669" "1725" "0" "188" "1438" "1" "415" "2" "0" "342" "2" "417" "Adipocyte plasma membrane-associated protein;" "Ictalurus furcatus (blue catfish)" "" "" "GO:0009058" "IEA:InterPro;biosynthetic process" "GO:0016844" "IEA:InterPro;strictosidine synthase activity" "PF03088" "1;Str_synth" "" "" "IPR018119;IPR011042" "Strictosidine_synth_cons-reg;6-blade_b-propeller_TolB-like"
"XLOC_000164" 112.947889053328 -0.208881867378565 0.070243061378759 -2.97370107849156 0.00294231554456873 0.0228804580842162 "TCONS_00001289" "2567" "165712" "gnl|BL_ORD_ID|165712" "E3TDF7_9TELE" "654" "1687" "0" "190" "1443" "1" "415" "1" "0" "322" "5" "419" "Adipocyte plasma membrane-associated protein;" "Ictalurus furcatus (blue catfish)" "" "" "GO:0009058" "IEA:InterPro;biosynthetic process" "GO:0016844" "IEA:InterPro;strictosidine synthase activity" "PF03088" "1;Str_synth" "" "" "IPR018119;IPR011042" "Strictosidine_synth_cons-reg;6-blade_b-propeller_TolB-like"
"XLOC_000164" 112.947889053328 -0.208881867378565 0.070243061378759 -2.97370107849156 0.00294231554456873 0.0228804580842162 "TCONS_00001290" "2573" "165712" "gnl|BL_ORD_ID|165712" "E3TDF7_9TELE" "674" "1738" "0" "205" "1449" "1" "415" "1" "0" "341" "0" "415" "Adipocyte plasma membrane-associated protein;" "Ictalurus furcatus (blue catfish)" "" "" "GO:0009058" "IEA:InterPro;biosynthetic process" "GO:0016844" "IEA:InterPro;strictosidine synthase activity" "PF03088" "1;Str_synth" "" "" "IPR018119;IPR011042" "Strictosidine_synth_cons-reg;6-blade_b-propeller_TolB-like"
"XLOC_000164" 112.947889053328 -0.208881867378565 0.070243061378759 -2.97370107849156 0.00294231554456873 0.0228804580842162 "TCONS_00001291" "2584" "165712" "gnl|BL_ORD_ID|165712" "E3TDF7_9TELE" "629" "1620" "0" "288" "1460" "26" "415" "3" "0" "321" "1" "391" "Adipocyte plasma membrane-associated protein;" "Ictalurus furcatus (blue catfish)" "" "" "GO:0009058" "IEA:InterPro;biosynthetic process" "GO:0016844" "IEA:InterPro;strictosidine synthase activity" "PF03088" "1;Str_synth" "" "" "IPR018119;IPR011042" "Strictosidine_synth_cons-reg;6-blade_b-propeller_TolB-like"
"XLOC_000164" 112.947889053328 -0.208881867378565 0.070243061378759 -2.97370107849156 0.00294231554456873 0.0228804580842162 "TCONS_00001292" "2468" "165712" "gnl|BL_ORD_ID|165712" "E3TDF7_9TELE" "657" "1694" "0" "214" "1344" "1" "415" "1" "0" "315" "40" "416" "Adipocyte plasma membrane-associated protein;" "Ictalurus furcatus (blue catfish)" "" "" "GO:0009058" "IEA:InterPro;biosynthetic process" "GO:0016844" "IEA:InterPro;strictosidine synthase activity" "PF03088" "1;Str_synth" "" "" "IPR018119;IPR011042" "Strictosidine_synth_cons-reg;6-blade_b-propeller_TolB-like"
"XLOC_000164" 112.947889053328 -0.208881867378565 0.070243061378759 -2.97370107849156 0.00294231554456873 0.0228804580842162 "TCONS_00001293" "2587" "165712" "gnl|BL_ORD_ID|165712" "E3TDF7_9TELE" "674" "1737" "0" "216" "1463" "1" "415" "3" "0" "342" "1" "416" "Adipocyte plasma membrane-associated protein;" "Ictalurus furcatus (blue catfish)" "" "" "GO:0009058" "IEA:InterPro;biosynthetic process" "GO:0016844" "IEA:InterPro;strictosidine synthase activity" "PF03088" "1;Str_synth" "" "" "IPR018119;IPR011042" "Strictosidine_synth_cons-reg;6-blade_b-propeller_TolB-like"
"XLOC_000164" 112.947889053328 -0.208881867378565 0.070243061378759 -2.97370107849156 0.00294231554456873 0.0228804580842162 "TCONS_00001294" "2588" "165712" "gnl|BL_ORD_ID|165712" "E3TDF7_9TELE" "446" "1145" "0" "754" "1464" "179" "415" "1" "0" "205" "0" "237" "Adipocyte plasma membrane-associated protein;" "Ictalurus furcatus (blue catfish)" "" "" "GO:0009058" "IEA:InterPro;biosynthetic process" "GO:0016844" "IEA:InterPro;strictosidine synthase activity" "PF03088" "1;Str_synth" "" "" "IPR018119;IPR011042" "Strictosidine_synth_cons-reg;6-blade_b-propeller_TolB-like"
"XLOC_000170" 692.776974238323 -0.252505091376474 0.0663757499921403 -3.80417684781526 0.000142276511732406 0.00217076736887924 NA NA NA NA NA NA NA NA NA NA NA NA NA NA NA NA NA NA NA NA NA NA NA NA NA NA NA NA NA NA NA
"XLOC_000173" 645.789050575772 0.260666601588941 0.0472845425628969 5.51272334383287 3.53323392963878e-08 2.2634953741371e-06 "TCONS_00001343" "5818" "405500" "gnl|BL_ORD_ID|405500" "H2TTP6_TAKRU" "434" "1116" "6.01281e-131" "637" "1440" "482" "723" "1" "0" "210" "28" "269" "Uncharacterized protein;" "Takifugu rubripes (Japanese pufferfish) (Fugu rubripes)" "" "" "" "" "GO:0008270" "IEA:InterPro;zinc ion binding" "PF00595;PF00412" "1;PDZ;LIM;3" "" "" "IPR001781;IPR006643;IPR001478" "PDZ;Znf_LIM;ZASP"
"XLOC_000173" 645.789050575772 0.260666601588941 0.0472845425628969 5.51272334383287 3.53323392963878e-08 2.2634953741371e-06 "TCONS_00001344" "6377" "405500" "gnl|BL_ORD_ID|405500" "H2TTP6_TAKRU" "443" "1138" "1.49601e-133" "1070" "1999" "419" "723" "2" "0" "235" "49" "332" "Uncharacterized protein;" "Takifugu rubripes (Japanese pufferfish) (Fugu rubripes)" "" "" "" "" "GO:0008270" "IEA:InterPro;zinc ion binding" "PF00595;PF00412" "1;PDZ;LIM;3" "" "" "IPR001781;IPR006643;IPR001478" "PDZ;Znf_LIM;ZASP"
"XLOC_000173" 645.789050575772 0.260666601588941 0.0472845425628969 5.51272334383287 3.53323392963878e-08 2.2634953741371e-06 "TCONS_00001345" "6718" "405500" "gnl|BL_ORD_ID|405500" "H2TTP6_TAKRU" "443" "1137" "4.11298e-133" "1411" "2340" "419" "723" "1" "0" "235" "49" "332" "Uncharacterized protein;" "Takifugu rubripes (Japanese pufferfish) (Fugu rubripes)" "" "" "" "" "GO:0008270" "IEA:InterPro;zinc ion binding" "PF00595;PF00412" "1;PDZ;LIM;3" "" "" "IPR001781;IPR006643;IPR001478" "PDZ;Znf_LIM;ZASP"
"XLOC_000173" 645.789050575772 0.260666601588941 0.0472845425628969 5.51272334383287 3.53323392963878e-08 2.2634953741371e-06 "TCONS_00001346" "5544" "405500" "gnl|BL_ORD_ID|405500" "H2TTP6_TAKRU" "433" "1113" "1.06175e-130" "363" "1166" "482" "723" "3" "0" "210" "28" "269" "Uncharacterized protein;" "Takifugu rubripes (Japanese pufferfish) (Fugu rubripes)" "" "" "" "" "GO:0008270" "IEA:InterPro;zinc ion binding" "PF00595;PF00412" "1;PDZ;LIM;3" "" "" "IPR001781;IPR006643;IPR001478" "PDZ;Znf_LIM;ZASP"
"XLOC_000173" 645.789050575772 0.260666601588941 0.0472845425628969 5.51272334383287 3.53323392963878e-08 2.2634953741371e-06 "TCONS_00001347" "6085" "405500" "gnl|BL_ORD_ID|405500" "H2TTP6_TAKRU" "435" "1118" "4.92955e-131" "904" "1707" "482" "723" "1" "0" "210" "28" "269" "Uncharacterized protein;" "Takifugu rubripes (Japanese pufferfish) (Fugu rubripes)" "" "" "" "" "GO:0008270" "IEA:InterPro;zinc ion binding" "PF00595;PF00412" "1;PDZ;LIM;3" "" "" "IPR001781;IPR006643;IPR001478" "PDZ;Znf_LIM;ZASP"
"XLOC_000173" 645.789050575772 0.260666601588941 0.0472845425628969 5.51272334383287 3.53323392963878e-08 2.2634953741371e-06 "TCONS_00001348" "6184" "405500" "gnl|BL_ORD_ID|405500" "H2TTP6_TAKRU" "443" "1138" "1.08091e-133" "877" "1806" "419" "723" "1" "0" "235" "49" "332" "Uncharacterized protein;" "Takifugu rubripes (Japanese pufferfish) (Fugu rubripes)" "" "" "" "" "GO:0008270" "IEA:InterPro;zinc ion binding" "PF00595;PF00412" "1;PDZ;LIM;3" "" "" "IPR001781;IPR006643;IPR001478" "PDZ;Znf_LIM;ZASP"
"XLOC_000173" 645.789050575772 0.260666601588941 0.0472845425628969 5.51272334383287 3.53323392963878e-08 2.2634953741371e-06 "TCONS_00001349" "6458" "405500" "gnl|BL_ORD_ID|405500" "H2TTP6_TAKRU" "453" "1163" "7.40903e-137" "1151" "2080" "419" "723" "2" "0" "235" "49" "332" "Uncharacterized protein;" "Takifugu rubripes (Japanese pufferfish) (Fugu rubripes)" "" "" "" "" "GO:0008270" "IEA:InterPro;zinc ion binding" "PF00595;PF00412" "1;PDZ;LIM;3" "" "" "IPR001781;IPR006643;IPR001478" "PDZ;Znf_LIM;ZASP"
"XLOC_000173" 645.789050575772 0.260666601588941 0.0472845425628969 5.51272334383287 3.53323392963878e-08 2.2634953741371e-06 "TCONS_00001350" "6407" "72499" "gnl|BL_ORD_ID|72499" "B5X5Z2_SALSA" "472" "1213" "4.75792e-150" "170" "916" "1" "248" "2" "0" "231" "3" "250" "LIM domain-binding protein 3;" "Salmo salar (Atlantic salmon)" "" "" "" "" "" "" "PF00595" "1;PDZ" "" "" "IPR006643;IPR001478" "PDZ;ZASP"
"XLOC_000173" 645.789050575772 0.260666601588941 0.0472845425628969 5.51272334383287 3.53323392963878e-08 2.2634953741371e-06 "TCONS_00001351" "6242" "405500" "gnl|BL_ORD_ID|405500" "H2TTP6_TAKRU" "444" "1141" "3.88485e-134" "1061" "1864" "482" "723" "2" "0" "210" "28" "269" "Uncharacterized protein;" "Takifugu rubripes (Japanese pufferfish) (Fugu rubripes)" "" "" "" "" "GO:0008270" "IEA:InterPro;zinc ion binding" "PF00595;PF00412" "1;PDZ;LIM;3" "" "" "IPR001781;IPR006643;IPR001478" "PDZ;Znf_LIM;ZASP"
"XLOC_000173" 645.789050575772 0.260666601588941 0.0472845425628969 5.51272334383287 3.53323392963878e-08 2.2634953741371e-06 "TCONS_00001352" "6315" "405500" "gnl|BL_ORD_ID|405500" "H2TTP6_TAKRU" "450" "1156" "4.81034e-136" "1008" "1937" "419" "723" "3" "0" "235" "49" "332" "Uncharacterized protein;" "Takifugu rubripes (Japanese pufferfish) (Fugu rubripes)" "" "" "" "" "GO:0008270" "IEA:InterPro;zinc ion binding" "PF00595;PF00412" "1;PDZ;LIM;3" "" "" "IPR001781;IPR006643;IPR001478" "PDZ;Znf_LIM;ZASP"
"XLOC_000173" 645.789050575772 0.260666601588941 0.0472845425628969 5.51272334383287 3.53323392963878e-08 2.2634953741371e-06 "TCONS_00001353" "6400" "405500" "gnl|BL_ORD_ID|405500" "H2TTP6_TAKRU" "447" "1149" "4.73619e-135" "1219" "2022" "482" "723" "1" "0" "210" "28" "269" "Uncharacterized protein;" "Takifugu rubripes (Japanese pufferfish) (Fugu rubripes)" "" "" "" "" "GO:0008270" "IEA:InterPro;zinc ion binding" "PF00595;PF00412" "1;PDZ;LIM;3" "" "" "IPR001781;IPR006643;IPR001478" "PDZ;Znf_LIM;ZASP"
"XLOC_000173" 645.789050575772 0.260666601588941 0.0472845425628969 5.51272334383287 3.53323392963878e-08 2.2634953741371e-06 "TCONS_00001354" "6268" "405500" "gnl|BL_ORD_ID|405500" "H2TTP6_TAKRU" "450" "1156" "4.4868e-136" "961" "1890" "419" "723" "1" "0" "235" "49" "332" "Uncharacterized protein;" "Takifugu rubripes (Japanese pufferfish) (Fugu rubripes)" "" "" "" "" "GO:0008270" "IEA:InterPro;zinc ion binding" "PF00595;PF00412" "1;PDZ;LIM;3" "" "" "IPR001781;IPR006643;IPR001478" "PDZ;Znf_LIM;ZASP"
"XLOC_000173" 645.789050575772 0.260666601588941 0.0472845425628969 5.51272334383287 3.53323392963878e-08 2.2634953741371e-06 "TCONS_00001355" "6166" "405500" "gnl|BL_ORD_ID|405500" "H2TTP6_TAKRU" "441" "1134" "3.32637e-133" "985" "1788" "482" "723" "1" "0" "210" "28" "269" "Uncharacterized protein;" "Takifugu rubripes (Japanese pufferfish) (Fugu rubripes)" "" "" "" "" "GO:0008270" "IEA:InterPro;zinc ion binding" "PF00595;PF00412" "1;PDZ;LIM;3" "" "" "IPR001781;IPR006643;IPR001478" "PDZ;Znf_LIM;ZASP"
"XLOC_000173" 645.789050575772 0.260666601588941 0.0472845425628969 5.51272334383287 3.53323392963878e-08 2.2634953741371e-06 "TCONS_00001356" "6296" "405500" "gnl|BL_ORD_ID|405500" "H2TTP6_TAKRU" "453" "1163" "5.67643e-137" "989" "1918" "419" "723" "2" "0" "235" "49" "332" "Uncharacterized protein;" "Takifugu rubripes (Japanese pufferfish) (Fugu rubripes)" "" "" "" "" "GO:0008270" "IEA:InterPro;zinc ion binding" "PF00595;PF00412" "1;PDZ;LIM;3" "" "" "IPR001781;IPR006643;IPR001478" "PDZ;Znf_LIM;ZASP"
"XLOC_000173" 645.789050575772 0.260666601588941 0.0472845425628969 5.51272334383287 3.53323392963878e-08 2.2634953741371e-06 "TCONS_00001357" "6240" "405500" "gnl|BL_ORD_ID|405500" "H2TTP6_TAKRU" "444" "1141" "3.86593e-134" "1059" "1862" "482" "723" "3" "0" "210" "28" "269" "Uncharacterized protein;" "Takifugu rubripes (Japanese pufferfish) (Fugu rubripes)" "" "" "" "" "GO:0008270" "IEA:InterPro;zinc ion binding" "PF00595;PF00412" "1;PDZ;LIM;3" "" "" "IPR001781;IPR006643;IPR001478" "PDZ;Znf_LIM;ZASP"
"XLOC_000173" 645.789050575772 0.260666601588941 0.0472845425628969 5.51272334383287 3.53323392963878e-08 2.2634953741371e-06 "TCONS_00001358" "6685" "405500" "gnl|BL_ORD_ID|405500" "H2TTP6_TAKRU" "454" "1167" "2.98684e-137" "1378" "2307" "419" "723" "1" "0" "235" "49" "332" "Uncharacterized protein;" "Takifugu rubripes (Japanese pufferfish) (Fugu rubripes)" "" "" "" "" "GO:0008270" "IEA:InterPro;zinc ion binding" "PF00595;PF00412" "1;PDZ;LIM;3" "" "" "IPR001781;IPR006643;IPR001478" "PDZ;Znf_LIM;ZASP"
"XLOC_000173" 645.789050575772 0.260666601588941 0.0472845425628969 5.51272334383287 3.53323392963878e-08 2.2634953741371e-06 "TCONS_00001359" "4879" "405500" "gnl|BL_ORD_ID|405500" "H2TTP6_TAKRU" "443" "1138" "1.00417e-134" "1386" "2315" "419" "723" "3" "0" "235" "49" "332" "Uncharacterized protein;" "Takifugu rubripes (Japanese pufferfish) (Fugu rubripes)" "" "" "" "" "GO:0008270" "IEA:InterPro;zinc ion binding" "PF00595;PF00412" "1;PDZ;LIM;3" "" "" "IPR001781;IPR006643;IPR001478" "PDZ;Znf_LIM;ZASP"
"XLOC_000173" 645.789050575772 0.260666601588941 0.0472845425628969 5.51272334383287 3.53323392963878e-08 2.2634953741371e-06 "TCONS_00001360" "5319" "405500" "gnl|BL_ORD_ID|405500" "H2TTP6_TAKRU" "456" "1172" "7.94936e-139" "1421" "2350" "419" "723" "2" "0" "235" "49" "332" "Uncharacterized protein;" "Takifugu rubripes (Japanese pufferfish) (Fugu rubripes)" "" "" "" "" "GO:0008270" "IEA:InterPro;zinc ion binding" "PF00595;PF00412" "1;PDZ;LIM;3" "" "" "IPR001781;IPR006643;IPR001478" "PDZ;Znf_LIM;ZASP"
"XLOC_000173" 645.789050575772 0.260666601588941 0.0472845425628969 5.51272334383287 3.53323392963878e-08 2.2634953741371e-06 "TCONS_00001361" "5385" "72499" "gnl|BL_ORD_ID|72499" "B5X5Z2_SALSA" "330" "844" "6.13488e-100" "170" "694" "1" "176" "2" "0" "160" "1" "176" "LIM domain-binding protein 3;" "Salmo salar (Atlantic salmon)" "" "" "" "" "" "" "PF00595" "1;PDZ" "" "" "IPR006643;IPR001478" "PDZ;ZASP"
"XLOC_000173" 645.789050575772 0.260666601588941 0.0472845425628969 5.51272334383287 3.53323392963878e-08 2.2634953741371e-06 "TCONS_00001362" "6148" "405507" "gnl|BL_ORD_ID|405507" "H2TTQ3_TAKRU" "390" "1001" "3.87862e-118" "1159" "1722" "295" "482" "1" "0" "173" "0" "188" "Uncharacterized protein;" "Takifugu rubripes (Japanese pufferfish) (Fugu rubripes)" "" "" "" "" "GO:0008270" "IEA:InterPro;zinc ion binding" "PF00595;PF00412" "1;PDZ;LIM;3" "" "" "IPR001781;IPR001478" "PDZ;Znf_LIM"
"XLOC_000173" 645.789050575772 0.260666601588941 0.0472845425628969 5.51272334383287 3.53323392963878e-08 2.2634953741371e-06 "TCONS_00001363" "6684" "405500" "gnl|BL_ORD_ID|405500" "H2TTP6_TAKRU" "456" "1172" "6.65389e-138" "1329" "2258" "419" "723" "3" "0" "235" "49" "332" "Uncharacterized protein;" "Takifugu rubripes (Japanese pufferfish) (Fugu rubripes)" "" "" "" "" "GO:0008270" "IEA:InterPro;zinc ion binding" "PF00595;PF00412" "1;PDZ;LIM;3" "" "" "IPR001781;IPR006643;IPR001478" "PDZ;Znf_LIM;ZASP"
"XLOC_000173" 645.789050575772 0.260666601588941 0.0472845425628969 5.51272334383287 3.53323392963878e-08 2.2634953741371e-06 "TCONS_00001364" "1234" "66019" "gnl|BL_ORD_ID|66019" "B5DG83_SALSA" "213" "540" "2.48109e-63" "597" "908" "191" "294" "3" "0" "99" "0" "104" "LIM domain-binding protein 3;LIM domain-binding protein 3;LIM-domain binding factor 3;" "Salmo salar (Atlantic salmon)" "" "" "" "" "" "" "PF00595" "1;PDZ" "" "" "IPR006643;IPR001478" "PDZ;ZASP"
"XLOC_000173" 645.789050575772 0.260666601588941 0.0472845425628969 5.51272334383287 3.53323392963878e-08 2.2634953741371e-06 "TCONS_00001365" "1380" "66019" "gnl|BL_ORD_ID|66019" "B5DG83_SALSA" "564" "1452" "0" "170" "1054" "1" "294" "2" "0" "274" "3" "296" "LIM domain-binding protein 3;LIM domain-binding protein 3;LIM-domain binding factor 3;" "Salmo salar (Atlantic salmon)" "" "" "" "" "" "" "PF00595" "1;PDZ" "" "" "IPR006643;IPR001478" "PDZ;ZASP"
"XLOC_000173" 645.789050575772 0.260666601588941 0.0472845425628969 5.51272334383287 3.53323392963878e-08 2.2634953741371e-06 "TCONS_00001366" "1343" "66019" "gnl|BL_ORD_ID|66019" "B5DG83_SALSA" "419" "1076" "3.15777e-143" "127" "1017" "1" "294" "1" "0" "216" "9" "300" "LIM domain-binding protein 3;LIM domain-binding protein 3;LIM-domain binding factor 3;" "Salmo salar (Atlantic salmon)" "" "" "" "" "" "" "PF00595" "1;PDZ" "" "" "IPR006643;IPR001478" "PDZ;ZASP"
"XLOC_000173" 645.789050575772 0.260666601588941 0.0472845425628969 5.51272334383287 3.53323392963878e-08 2.2634953741371e-06 "TCONS_00001367" "1482" "66019" "gnl|BL_ORD_ID|66019" "B5DG83_SALSA" "325" "831" "1.23546e-141" "644" "1156" "116" "294" "2" "0" "159" "12" "181" "LIM domain-binding protein 3;LIM domain-binding protein 3;LIM-domain binding factor 3;" "Salmo salar (Atlantic salmon)" "" "" "" "" "" "" "PF00595" "1;PDZ" "" "" "IPR006643;IPR001478" "PDZ;ZASP"
"XLOC_000173" 645.789050575772 0.260666601588941 0.0472845425628969 5.51272334383287 3.53323392963878e-08 2.2634953741371e-06 "TCONS_00001368" "1304" "72499" "gnl|BL_ORD_ID|72499" "B5X5Z2_SALSA" "544" "1401" "0" "124" "978" "1" "284" "1" "0" "264" "3" "286" "LIM domain-binding protein 3;" "Salmo salar (Atlantic salmon)" "" "" "" "" "" "" "PF00595" "1;PDZ" "" "" "IPR006643;IPR001478" "PDZ;ZASP"
"XLOC_000173" 645.789050575772 0.260666601588941 0.0472845425628969 5.51272334383287 3.53323392963878e-08 2.2634953741371e-06 "TCONS_00001369" "1335" "66019" "gnl|BL_ORD_ID|66019" "B5DG83_SALSA" "564" "1452" "0" "125" "1009" "1" "294" "2" "0" "274" "3" "296" "LIM domain-binding protein 3;LIM domain-binding protein 3;LIM-domain binding factor 3;" "Salmo salar (Atlantic salmon)" "" "" "" "" "" "" "PF00595" "1;PDZ" "" "" "IPR006643;IPR001478" "PDZ;ZASP"
"XLOC_000173" 645.789050575772 0.260666601588941 0.0472845425628969 5.51272334383287 3.53323392963878e-08 2.2634953741371e-06 "TCONS_00001370" "1293" "72499" "gnl|BL_ORD_ID|72499" "B5X5Z2_SALSA" "544" "1401" "0" "113" "967" "1" "284" "2" "0" "264" "3" "286" "LIM domain-binding protein 3;" "Salmo salar (Atlantic salmon)" "" "" "" "" "" "" "PF00595" "1;PDZ" "" "" "IPR006643;IPR001478" "PDZ;ZASP"
"XLOC_000173" 645.789050575772 0.260666601588941 0.0472845425628969 5.51272334383287 3.53323392963878e-08 2.2634953741371e-06 "TCONS_00001371" "1340" "72499" "gnl|BL_ORD_ID|72499" "B5X5Z2_SALSA" "544" "1401" "0" "160" "1014" "1" "284" "1" "0" "264" "3" "286" "LIM domain-binding protein 3;" "Salmo salar (Atlantic salmon)" "" "" "" "" "" "" "PF00595" "1;PDZ" "" "" "IPR006643;IPR001478" "PDZ;ZASP"
"XLOC_000173" 645.789050575772 0.260666601588941 0.0472845425628969 5.51272334383287 3.53323392963878e-08 2.2634953741371e-06 "TCONS_00001372" "1328" "66019" "gnl|BL_ORD_ID|66019" "B5DG83_SALSA" "564" "1452" "0" "118" "1002" "1" "294" "1" "0" "274" "3" "296" "LIM domain-binding protein 3;LIM domain-binding protein 3;LIM-domain binding factor 3;" "Salmo salar (Atlantic salmon)" "" "" "" "" "" "" "PF00595" "1;PDZ" "" "" "IPR006643;IPR001478" "PDZ;ZASP"
"XLOC_000173" 645.789050575772 0.260666601588941 0.0472845425628969 5.51272334383287 3.53323392963878e-08 2.2634953741371e-06 "TCONS_00001373" "1324" "72499" "gnl|BL_ORD_ID|72499" "B5X5Z2_SALSA" "544" "1401" "0" "144" "998" "1" "284" "3" "0" "264" "3" "286" "LIM domain-binding protein 3;" "Salmo salar (Atlantic salmon)" "" "" "" "" "" "" "PF00595" "1;PDZ" "" "" "IPR006643;IPR001478" "PDZ;ZASP"
"XLOC_000173" 645.789050575772 0.260666601588941 0.0472845425628969 5.51272334383287 3.53323392963878e-08 2.2634953741371e-06 "TCONS_00001374" "1371" "72499" "gnl|BL_ORD_ID|72499" "B5X5Z2_SALSA" "544" "1401" "0" "191" "1045" "1" "284" "2" "0" "264" "3" "286" "LIM domain-binding protein 3;" "Salmo salar (Atlantic salmon)" "" "" "" "" "" "" "PF00595" "1;PDZ" "" "" "IPR006643;IPR001478" "PDZ;ZASP"
"XLOC_000173" 645.789050575772 0.260666601588941 0.0472845425628969 5.51272334383287 3.53323392963878e-08 2.2634953741371e-06 "TCONS_00001375" "1518" "66019" "gnl|BL_ORD_ID|66019" "B5DG83_SALSA" "419" "1076" "2.31052e-142" "302" "1192" "1" "294" "2" "0" "216" "9" "300" "LIM domain-binding protein 3;LIM domain-binding protein 3;LIM-domain binding factor 3;" "Salmo salar (Atlantic salmon)" "" "" "" "" "" "" "PF00595" "1;PDZ" "" "" "IPR006643;IPR001478" "PDZ;ZASP"
"XLOC_000173" 645.789050575772 0.260666601588941 0.0472845425628969 5.51272334383287 3.53323392963878e-08 2.2634953741371e-06 "TCONS_00001376" "1535" "66019" "gnl|BL_ORD_ID|66019" "B5DG83_SALSA" "564" "1452" "0" "325" "1209" "1" "294" "1" "0" "274" "3" "296" "LIM domain-binding protein 3;LIM domain-binding protein 3;LIM-domain binding factor 3;" "Salmo salar (Atlantic salmon)" "" "" "" "" "" "" "PF00595" "1;PDZ" "" "" "IPR006643;IPR001478" "PDZ;ZASP"
"XLOC_000174" 257.888437375153 0.413042907594806 0.082419175820659 5.01149039021662 5.40100811581412e-07 2.29193572018411e-05 "TCONS_00001377" "5163" "177580" "gnl|BL_ORD_ID|177580" "E7F383_DANRE" "185" "469" "2.78462e-45" "1207" "1707" "1087" "1258" "1" "0" "109" "11" "175" "Uncharacterized protein;" "Danio rerio (Zebrafish) (Brachydanio rerio)" "" "" "GO:0006511" "IEA:InterPro;ubiquitin-dependent protein catabolic process" "GO:0004221" "IEA:InterPro;ubiquitin thiolesterase activity" "PF00443" "1;UCH" "dre:563912" "-" "IPR028889;IPR001394" "Peptidase_C19_UCH;UCH/PAN2"
"XLOC_000174" 257.888437375153 0.413042907594806 0.082419175820659 5.01149039021662 5.40100811581412e-07 2.29193572018411e-05 "TCONS_00001378" "4931" "181623" "gnl|BL_ORD_ID|181623" "E7FG34_DANRE" "184" "467" "3.35237e-45" "424" "1743" "840" "1256" "1" "0" "176" "61" "459" "Uncharacterized protein;" "Danio rerio (Zebrafish) (Brachydanio rerio)" "" "" "GO:0006511" "IEA:InterPro;ubiquitin-dependent protein catabolic process" "GO:0004221" "IEA:InterPro;ubiquitin thiolesterase activity" "PF00443" "1;UCH" "" "" "IPR028889;IPR001394" "Peptidase_C19_UCH;UCH/PAN2"
"XLOC_000174" 257.888437375153 0.413042907594806 0.082419175820659 5.01149039021662 5.40100811581412e-07 2.29193572018411e-05 "TCONS_00001379" "6063" "181623" "gnl|BL_ORD_ID|181623" "E7FG34_DANRE" "428" "1099" "2.72388e-123" "103" "2562" "443" "1229" "1" "0" "401" "105" "856" "Uncharacterized protein;" "Danio rerio (Zebrafish) (Brachydanio rerio)" "" "" "GO:0006511" "IEA:InterPro;ubiquitin-dependent protein catabolic process" "GO:0004221" "IEA:InterPro;ubiquitin thiolesterase activity" "PF00443" "1;UCH" "" "" "IPR028889;IPR001394" "Peptidase_C19_UCH;UCH/PAN2"
"XLOC_000174" 257.888437375153 0.413042907594806 0.082419175820659 5.01149039021662 5.40100811581412e-07 2.29193572018411e-05 "TCONS_00001380" "6386" "177580" "gnl|BL_ORD_ID|177580" "E7F383_DANRE" "572" "1474" "9.16926e-171" "30" "1931" "326" "917" "3" "0" "436" "58" "642" "Uncharacterized protein;" "Danio rerio (Zebrafish) (Brachydanio rerio)" "" "" "GO:0006511" "IEA:InterPro;ubiquitin-dependent protein catabolic process" "GO:0004221" "IEA:InterPro;ubiquitin thiolesterase activity" "PF00443" "1;UCH" "dre:563912" "-" "IPR028889;IPR001394" "Peptidase_C19_UCH;UCH/PAN2"
"XLOC_000174" 257.888437375153 0.413042907594806 0.082419175820659 5.01149039021662 5.40100811581412e-07 2.29193572018411e-05 "TCONS_00001381" "6384" "177580" "gnl|BL_ORD_ID|177580" "E7F383_DANRE" "572" "1473" "1.25408e-170" "30" "1931" "326" "917" "3" "0" "436" "58" "642" "Uncharacterized protein;" "Danio rerio (Zebrafish) (Brachydanio rerio)" "" "" "GO:0006511" "IEA:InterPro;ubiquitin-dependent protein catabolic process" "GO:0004221" "IEA:InterPro;ubiquitin thiolesterase activity" "PF00443" "1;UCH" "dre:563912" "-" "IPR028889;IPR001394" "Peptidase_C19_UCH;UCH/PAN2"
"XLOC_000174" 257.888437375153 0.413042907594806 0.082419175820659 5.01149039021662 5.40100811581412e-07 2.29193572018411e-05 "TCONS_00001382" "6385" "177580" "gnl|BL_ORD_ID|177580" "E7F383_DANRE" "573" "1476" "4.57038e-171" "30" "1931" "326" "917" "3" "0" "436" "58" "642" "Uncharacterized protein;" "Danio rerio (Zebrafish) (Brachydanio rerio)" "" "" "GO:0006511" "IEA:InterPro;ubiquitin-dependent protein catabolic process" "GO:0004221" "IEA:InterPro;ubiquitin thiolesterase activity" "PF00443" "1;UCH" "dre:563912" "-" "IPR028889;IPR001394" "Peptidase_C19_UCH;UCH/PAN2"
"XLOC_000174" 257.888437375153 0.413042907594806 0.082419175820659 5.01149039021662 5.40100811581412e-07 2.29193572018411e-05 "TCONS_00001383" "6152" "177580" "gnl|BL_ORD_ID|177580" "E7F383_DANRE" "573" "1476" "2.10664e-171" "30" "1931" "326" "917" "3" "0" "436" "58" "642" "Uncharacterized protein;" "Danio rerio (Zebrafish) (Brachydanio rerio)" "" "" "GO:0006511" "IEA:InterPro;ubiquitin-dependent protein catabolic process" "GO:0004221" "IEA:InterPro;ubiquitin thiolesterase activity" "PF00443" "1;UCH" "dre:563912" "-" "IPR028889;IPR001394" "Peptidase_C19_UCH;UCH/PAN2"
"XLOC_000174" 257.888437375153 0.413042907594806 0.082419175820659 5.01149039021662 5.40100811581412e-07 2.29193572018411e-05 "TCONS_00001384" "6513" "177580" "gnl|BL_ORD_ID|177580" "E7F383_DANRE" "573" "1475" "9.64387e-171" "30" "1931" "326" "917" "3" "0" "436" "58" "642" "Uncharacterized protein;" "Danio rerio (Zebrafish) (Brachydanio rerio)" "" "" "GO:0006511" "IEA:InterPro;ubiquitin-dependent protein catabolic process" "GO:0004221" "IEA:InterPro;ubiquitin thiolesterase activity" "PF00443" "1;UCH" "dre:563912" "-" "IPR028889;IPR001394" "Peptidase_C19_UCH;UCH/PAN2"
"XLOC_000174" 257.888437375153 0.413042907594806 0.082419175820659 5.01149039021662 5.40100811581412e-07 2.29193572018411e-05 "TCONS_00001385" "6299" "181623" "gnl|BL_ORD_ID|181623" "E7FG34_DANRE" "545" "1404" "1.21314e-163" "2" "2926" "291" "1229" "2" "0" "501" "112" "1013" "Uncharacterized protein;" "Danio rerio (Zebrafish) (Brachydanio rerio)" "" "" "GO:0006511" "IEA:InterPro;ubiquitin-dependent protein catabolic process" "GO:0004221" "IEA:InterPro;ubiquitin thiolesterase activity" "PF00443" "1;UCH" "" "" "IPR028889;IPR001394" "Peptidase_C19_UCH;UCH/PAN2"
"XLOC_000174" 257.888437375153 0.413042907594806 0.082419175820659 5.01149039021662 5.40100811581412e-07 2.29193572018411e-05 "TCONS_00001386" "6268" "177580" "gnl|BL_ORD_ID|177580" "E7F383_DANRE" "513" "1321" "2.09163e-150" "122" "1657" "326" "822" "2" "0" "387" "31" "520" "Uncharacterized protein;" "Danio rerio (Zebrafish) (Brachydanio rerio)" "" "" "GO:0006511" "IEA:InterPro;ubiquitin-dependent protein catabolic process" "GO:0004221" "IEA:InterPro;ubiquitin thiolesterase activity" "PF00443" "1;UCH" "dre:563912" "-" "IPR028889;IPR001394" "Peptidase_C19_UCH;UCH/PAN2"
"XLOC_000174" 257.888437375153 0.413042907594806 0.082419175820659 5.01149039021662 5.40100811581412e-07 2.29193572018411e-05 "TCONS_00001387" "6305" "181623" "gnl|BL_ORD_ID|181623" "E7FG34_DANRE" "546" "1405" "9.85029e-164" "2" "2926" "291" "1229" "2" "0" "501" "112" "1013" "Uncharacterized protein;" "Danio rerio (Zebrafish) (Brachydanio rerio)" "" "" "GO:0006511" "IEA:InterPro;ubiquitin-dependent protein catabolic process" "GO:0004221" "IEA:InterPro;ubiquitin thiolesterase activity" "PF00443" "1;UCH" "" "" "IPR028889;IPR001394" "Peptidase_C19_UCH;UCH/PAN2"
"XLOC_000174" 257.888437375153 0.413042907594806 0.082419175820659 5.01149039021662 5.40100811581412e-07 2.29193572018411e-05 "TCONS_00001388" "6459" "177580" "gnl|BL_ORD_ID|177580" "E7F383_DANRE" "467" "1201" "8.86551e-135" "2" "1582" "289" "850" "2" "0" "374" "101" "595" "Uncharacterized protein;" "Danio rerio (Zebrafish) (Brachydanio rerio)" "" "" "GO:0006511" "IEA:InterPro;ubiquitin-dependent protein catabolic process" "GO:0004221" "IEA:InterPro;ubiquitin thiolesterase activity" "PF00443" "1;UCH" "dre:563912" "-" "IPR028889;IPR001394" "Peptidase_C19_UCH;UCH/PAN2"
"XLOC_000174" 257.888437375153 0.413042907594806 0.082419175820659 5.01149039021662 5.40100811581412e-07 2.29193572018411e-05 "TCONS_00001389" "6430" "181623" "gnl|BL_ORD_ID|181623" "E7FG34_DANRE" "523" "1346" "1.1836e-155" "2" "2929" "291" "1229" "2" "0" "494" "113" "1014" "Uncharacterized protein;" "Danio rerio (Zebrafish) (Brachydanio rerio)" "" "" "GO:0006511" "IEA:InterPro;ubiquitin-dependent protein catabolic process" "GO:0004221" "IEA:InterPro;ubiquitin thiolesterase activity" "PF00443" "1;UCH" "" "" "IPR028889;IPR001394" "Peptidase_C19_UCH;UCH/PAN2"
"XLOC_000174" 257.888437375153 0.413042907594806 0.082419175820659 5.01149039021662 5.40100811581412e-07 2.29193572018411e-05 "TCONS_00001390" "6431" "181623" "gnl|BL_ORD_ID|181623" "E7FG34_DANRE" "525" "1352" "2.08812e-156" "2" "2941" "291" "1237" "2" "0" "497" "117" "1022" "Uncharacterized protein;" "Danio rerio (Zebrafish) (Brachydanio rerio)" "" "" "GO:0006511" "IEA:InterPro;ubiquitin-dependent protein catabolic process" "GO:0004221" "IEA:InterPro;ubiquitin thiolesterase activity" "PF00443" "1;UCH" "" "" "IPR028889;IPR001394" "Peptidase_C19_UCH;UCH/PAN2"
"XLOC_000174" 257.888437375153 0.413042907594806 0.082419175820659 5.01149039021662 5.40100811581412e-07 2.29193572018411e-05 "TCONS_00001391" "3533" "177580" "gnl|BL_ORD_ID|177580" "E7F383_DANRE" "573" "1476" "1.46891e-178" "2" "2023" "289" "917" "2" "0" "442" "63" "683" "Uncharacterized protein;" "Danio rerio (Zebrafish) (Brachydanio rerio)" "" "" "GO:0006511" "IEA:InterPro;ubiquitin-dependent protein catabolic process" "GO:0004221" "IEA:InterPro;ubiquitin thiolesterase activity" "PF00443" "1;UCH" "dre:563912" "-" "IPR028889;IPR001394" "Peptidase_C19_UCH;UCH/PAN2"
"XLOC_000174" 257.888437375153 0.413042907594806 0.082419175820659 5.01149039021662 5.40100811581412e-07 2.29193572018411e-05 "TCONS_00001392" "3191" "181623" "gnl|BL_ORD_ID|181623" "E7FG34_DANRE" "546" "1405" "8.75239e-172" "2" "2923" "291" "1228" "2" "0" "501" "112" "1012" "Uncharacterized protein;" "Danio rerio (Zebrafish) (Brachydanio rerio)" "" "" "GO:0006511" "IEA:InterPro;ubiquitin-dependent protein catabolic process" "GO:0004221" "IEA:InterPro;ubiquitin thiolesterase activity" "PF00443" "1;UCH" "" "" "IPR028889;IPR001394" "Peptidase_C19_UCH;UCH/PAN2"
"XLOC_000182" 142.27299154973 0.430224068027457 0.121808097736427 3.53198248739089 0.000412456669593716 0.00509373110306717 "TCONS_00001417" "2666" "214473" "gnl|BL_ORD_ID|214473" "F1RBI3_DANRE" "161" "406" "1.05418e-43" "551" "838" "39" "134" "2" "0" "87" "0" "96" "Uncharacterized protein;" "Danio rerio (Zebrafish) (Brachydanio rerio)" "" "" "" "" "GO:0008270" "IEA:InterPro;zinc ion binding" "PF13639" "1;zf-RING_2" "" "" "IPR001841;IPR013083" "Znf_RING/FYVE/PHD;Znf_RING"
"XLOC_000182" 142.27299154973 0.430224068027457 0.121808097736427 3.53198248739089 0.000412456669593716 0.00509373110306717 "TCONS_00001418" "2312" "214473" "gnl|BL_ORD_ID|214473" "F1RBI3_DANRE" "218" "554" "1.10441e-64" "86" "484" "2" "134" "2" "0" "114" "0" "133" "Uncharacterized protein;" "Danio rerio (Zebrafish) (Brachydanio rerio)" "" "" "" "" "GO:0008270" "IEA:InterPro;zinc ion binding" "PF13639" "1;zf-RING_2" "" "" "IPR001841;IPR013083" "Znf_RING/FYVE/PHD;Znf_RING"
"XLOC_000182" 142.27299154973 0.430224068027457 0.121808097736427 3.53198248739089 0.000412456669593716 0.00509373110306717 "TCONS_00001419" "3698" "214473" "gnl|BL_ORD_ID|214473" "F1RBI3_DANRE" "133" "334" "1.48026e-33" "1670" "1870" "68" "134" "2" "0" "61" "0" "67" "Uncharacterized protein;" "Danio rerio (Zebrafish) (Brachydanio rerio)" "" "" "" "" "GO:0008270" "IEA:InterPro;zinc ion binding" "PF13639" "1;zf-RING_2" "" "" "IPR001841;IPR013083" "Znf_RING/FYVE/PHD;Znf_RING"
"XLOC_000182" 142.27299154973 0.430224068027457 0.121808097736427 3.53198248739089 0.000412456669593716 0.00509373110306717 "TCONS_00001420" "3485" "613821" "gnl|BL_ORD_ID|613821" "M3ZR17_XIPMA" "223" "566" "8.10063e-65" "1196" "1657" "2" "155" "2" "0" "121" "2" "155" "Uncharacterized protein;" "Xiphophorus maculatus (Southern platyfish) (Platypoecilus maculatus)" "" "" "" "" "GO:0008270" "IEA:InterPro;zinc ion binding" "PF13639" "1;zf-RING_2" "" "" "IPR001841;IPR013083" "Znf_RING/FYVE/PHD;Znf_RING"
"XLOC_000182" 142.27299154973 0.430224068027457 0.121808097736427 3.53198248739089 0.000412456669593716 0.00509373110306717 "TCONS_00001421" "3494" "613821" "gnl|BL_ORD_ID|613821" "M3ZR17_XIPMA" "224" "570" "2.14732e-65" "1196" "1666" "2" "155" "2" "0" "123" "3" "157" "Uncharacterized protein;" "Xiphophorus maculatus (Southern platyfish) (Platypoecilus maculatus)" "" "" "" "" "GO:0008270" "IEA:InterPro;zinc ion binding" "PF13639" "1;zf-RING_2" "" "" "IPR001841;IPR013083" "Znf_RING/FYVE/PHD;Znf_RING"
"XLOC_000182" 142.27299154973 0.430224068027457 0.121808097736427 3.53198248739089 0.000412456669593716 0.00509373110306717 "TCONS_00001422" "3382" "613821" "gnl|BL_ORD_ID|613821" "M3ZR17_XIPMA" "143" "360" "1.34099e-49" "1261" "1554" "58" "155" "1" "0" "80" "0" "98" "Uncharacterized protein;" "Xiphophorus maculatus (Southern platyfish) (Platypoecilus maculatus)" "" "" "" "" "GO:0008270" "IEA:InterPro;zinc ion binding" "PF13639" "1;zf-RING_2" "" "" "IPR001841;IPR013083" "Znf_RING/FYVE/PHD;Znf_RING"
"XLOC_000182" 142.27299154973 0.430224068027457 0.121808097736427 3.53198248739089 0.000412456669593716 0.00509373110306717 "TCONS_00001423" "3378" "613821" "gnl|BL_ORD_ID|613821" "M3ZR17_XIPMA" "219" "557" "9.33866e-64" "1110" "1550" "10" "155" "3" "0" "119" "1" "147" "Uncharacterized protein;" "Xiphophorus maculatus (Southern platyfish) (Platypoecilus maculatus)" "" "" "" "" "GO:0008270" "IEA:InterPro;zinc ion binding" "PF13639" "1;zf-RING_2" "" "" "IPR001841;IPR013083" "Znf_RING/FYVE/PHD;Znf_RING"
"XLOC_000182" 142.27299154973 0.430224068027457 0.121808097736427 3.53198248739089 0.000412456669593716 0.00509373110306717 "TCONS_00001424" "3416" "613821" "gnl|BL_ORD_ID|613821" "M3ZR17_XIPMA" "170" "430" "2.56237e-46" "1199" "1588" "3" "155" "2" "0" "101" "25" "154" "Uncharacterized protein;" "Xiphophorus maculatus (Southern platyfish) (Platypoecilus maculatus)" "" "" "" "" "GO:0008270" "IEA:InterPro;zinc ion binding" "PF13639" "1;zf-RING_2" "" "" "IPR001841;IPR013083" "Znf_RING/FYVE/PHD;Znf_RING"
"XLOC_000182" 142.27299154973 0.430224068027457 0.121808097736427 3.53198248739089 0.000412456669593716 0.00509373110306717 "TCONS_00001425" "3488" "613821" "gnl|BL_ORD_ID|613821" "M3ZR17_XIPMA" "229" "583" "3.21133e-67" "1196" "1660" "2" "155" "2" "0" "123" "1" "155" "Uncharacterized protein;" "Xiphophorus maculatus (Southern platyfish) (Platypoecilus maculatus)" "" "" "" "" "GO:0008270" "IEA:InterPro;zinc ion binding" "PF13639" "1;zf-RING_2" "" "" "IPR001841;IPR013083" "Znf_RING/FYVE/PHD;Znf_RING"
"XLOC_000182" 142.27299154973 0.430224068027457 0.121808097736427 3.53198248739089 0.000412456669593716 0.00509373110306717 "TCONS_00001426" "3446" "613821" "gnl|BL_ORD_ID|613821" "M3ZR17_XIPMA" "220" "559" "6.00843e-64" "1196" "1618" "2" "155" "2" "0" "110" "15" "155" "Uncharacterized protein;" "Xiphophorus maculatus (Southern platyfish) (Platypoecilus maculatus)" "" "" "" "" "GO:0008270" "IEA:InterPro;zinc ion binding" "PF13639" "1;zf-RING_2" "" "" "IPR001841;IPR013083" "Znf_RING/FYVE/PHD;Znf_RING"
"XLOC_000194" 1068.22680688781 -0.162788728816508 0.0557335050632621 -2.92084139749921 0.00349087490929273 0.0260865747527032 "TCONS_00001491" "5906" "325199" "gnl|BL_ORD_ID|325199" "G9BRW1_CYPCA" "266" "678" "1.00616e-76" "4968" "5489" "144" "332" "-1" "0" "133" "15" "189" "TC1-like transposase;" "Cyprinus carpio (Common carp)" "" "" "GO:0015074;GO:0006313" "IEA:InterPro;DNA integration;transposition" " DNA-mediated" "GO:0003677;GO:0004803" "IEA:InterPro;transposase activity;DNA binding" "PF01498" "1;HTH_Tnp_Tc3_2" "" "" "IPR009057;IPR002492"
"XLOC_000194" 1068.22680688781 -0.162788728816508 0.0557335050632621 -2.92084139749921 0.00349087490929273 0.0260865747527032 "TCONS_00001492" "6884" "517018" "gnl|BL_ORD_ID|517018" "I3K5Y0_ORENI" "636" "1638" "0" "189" "1157" "1" "323" "3" "0" "296" "0" "323" "Uncharacterized protein;" "Oreochromis niloticus (Nile tilapia) (Tilapia nilotica)" "GO:0016021" "IEA:InterPro;integral component of membrane" "GO:0006633" "IEA:InterPro;fatty acid biosynthetic process" "GO:0016705" "IEA:InterPro;oxidoreductase activity" " acting on paired donors" " with incorporation or reduction of molecular oxygen" "PF08557;PF00487" "1;FA_desaturase;Lipid_DES" "" ""
"XLOC_000194" 1068.22680688781 -0.162788728816508 0.0557335050632621 -2.92084139749921 0.00349087490929273 0.0260865747527032 "TCONS_00001493" "6802" "517018" "gnl|BL_ORD_ID|517018" "I3K5Y0_ORENI" "582" "1500" "0" "137" "1075" "13" "323" "2" "0" "275" "2" "313" "Uncharacterized protein;" "Oreochromis niloticus (Nile tilapia) (Tilapia nilotica)" "GO:0016021" "IEA:InterPro;integral component of membrane" "GO:0006633" "IEA:InterPro;fatty acid biosynthetic process" "GO:0016705" "IEA:InterPro;oxidoreductase activity" " acting on paired donors" " with incorporation or reduction of molecular oxygen" "PF08557;PF00487" "1;FA_desaturase;Lipid_DES" "" ""
"XLOC_000194" 1068.22680688781 -0.162788728816508 0.0557335050632621 -2.92084139749921 0.00349087490929273 0.0260865747527032 "TCONS_00001494" "6037" "325199" "gnl|BL_ORD_ID|325199" "G9BRW1_CYPCA" "266" "678" "1.06888e-76" "5099" "5620" "144" "332" "-1" "0" "133" "15" "189" "TC1-like transposase;" "Cyprinus carpio (Common carp)" "" "" "GO:0015074;GO:0006313" "IEA:InterPro;DNA integration;transposition" " DNA-mediated" "GO:0003677;GO:0004803" "IEA:InterPro;transposase activity;DNA binding" "PF01498" "1;HTH_Tnp_Tc3_2" "" "" "IPR009057;IPR002492"
"XLOC_000194" 1068.22680688781 -0.162788728816508 0.0557335050632621 -2.92084139749921 0.00349087490929273 0.0260865747527032 "TCONS_00001495" "6925" "517018" "gnl|BL_ORD_ID|517018" "I3K5Y0_ORENI" "580" "1494" "0" "242" "1198" "6" "323" "2" "0" "274" "1" "319" "Uncharacterized protein;" "Oreochromis niloticus (Nile tilapia) (Tilapia nilotica)" "GO:0016021" "IEA:InterPro;integral component of membrane" "GO:0006633" "IEA:InterPro;fatty acid biosynthetic process" "GO:0016705" "IEA:InterPro;oxidoreductase activity" " acting on paired donors" " with incorporation or reduction of molecular oxygen" "PF08557;PF00487" "1;FA_desaturase;Lipid_DES" "" ""
"XLOC_000194" 1068.22680688781 -0.162788728816508 0.0557335050632621 -2.92084139749921 0.00349087490929273 0.0260865747527032 "TCONS_00001496" "6182" "325199" "gnl|BL_ORD_ID|325199" "G9BRW1_CYPCA" "266" "678" "1.13731e-76" "5244" "5765" "144" "332" "-1" "0" "133" "15" "189" "TC1-like transposase;" "Cyprinus carpio (Common carp)" "" "" "GO:0015074;GO:0006313" "IEA:InterPro;DNA integration;transposition" " DNA-mediated" "GO:0003677;GO:0004803" "IEA:InterPro;transposase activity;DNA binding" "PF01498" "1;HTH_Tnp_Tc3_2" "" "" "IPR009057;IPR002492"
"XLOC_000194" 1068.22680688781 -0.162788728816508 0.0557335050632621 -2.92084139749921 0.00349087490929273 0.0260865747527032 "TCONS_00001497" "4283" "583617" "gnl|BL_ORD_ID|583617" "K7FZE7_PELSI" "285" "729" "3.39174e-98" "57" "560" "53" "208" "3" "0" "139" "12" "168" "Uncharacterized protein;" "Pelodiscus sinensis (Chinese softshell turtle) (Trionyx sinensis)" "" "" "" "" "" "" "" "" "" "" "" ""
"XLOC_000194" 1068.22680688781 -0.162788728816508 0.0557335050632621 -2.92084139749921 0.00349087490929273 0.0260865747527032 "TCONS_00001498" "4242" "517017" "gnl|BL_ORD_ID|517017" "I3K5X9_ORENI" "439" "1129" "3.24852e-140" "57" "1004" "42" "320" "3" "0" "251" "37" "316" "Uncharacterized protein;" "Oreochromis niloticus (Nile tilapia) (Tilapia nilotica)" "" "" "" "" "" "" "PF00646" "1;F-box" "" "" "IPR001810" "F-box_dom"
"XLOC_000194" 1068.22680688781 -0.162788728816508 0.0557335050632621 -2.92084139749921 0.00349087490929273 0.0260865747527032 "TCONS_00001499" "4235" "583617" "gnl|BL_ORD_ID|583617" "K7FZE7_PELSI" "281" "717" "8.27997e-97" "57" "512" "53" "208" "3" "0" "135" "4" "156" "Uncharacterized protein;" "Pelodiscus sinensis (Chinese softshell turtle) (Trionyx sinensis)" "" "" "" "" "" "" "" "" "" "" "" ""
"XLOC_000194" 1068.22680688781 -0.162788728816508 0.0557335050632621 -2.92084139749921 0.00349087490929273 0.0260865747527032 "TCONS_00001500" "4608" "517017" "gnl|BL_ORD_ID|517017" "I3K5X9_ORENI" "280" "714" "3.73034e-82" "672" "1370" "121" "320" "3" "0" "173" "33" "233" "Uncharacterized protein;" "Oreochromis niloticus (Nile tilapia) (Tilapia nilotica)" "" "" "" "" "" "" "PF00646" "1;F-box" "" "" "IPR001810" "F-box_dom"
"XLOC_000194" 1068.22680688781 -0.162788728816508 0.0557335050632621 -2.92084139749921 0.00349087490929273 0.0260865747527032 "TCONS_00001501" "4643" "16329" "gnl|BL_ORD_ID|16329" "A4QNB1_XENTR" "166" "420" "1.63282e-42" "57" "308" "67" "150" "3" "0" "77" "0" "84" "LOC100125127 protein;" "Xenopus tropicalis (Western clawed frog) (Silurana tropicalis)" "" "" "" "" "" "" "PF00646" "1;F-box" "xtr:100125127" "-" "IPR001810" "F-box_dom"
"XLOC_000194" 1068.22680688781 -0.162788728816508 0.0557335050632621 -2.92084139749921 0.00349087490929273 0.0260865747527032 "TCONS_00001502" "4248" "517017" "gnl|BL_ORD_ID|517017" "I3K5X9_ORENI" "439" "1127" "7.0481e-140" "57" "1010" "42" "320" "3" "0" "251" "39" "318" "Uncharacterized protein;" "Oreochromis niloticus (Nile tilapia) (Tilapia nilotica)" "" "" "" "" "" "" "PF00646" "1;F-box" "" "" "IPR001810" "F-box_dom"
"XLOC_000194" 1068.22680688781 -0.162788728816508 0.0557335050632621 -2.92084139749921 0.00349087490929273 0.0260865747527032 "TCONS_00001503" "4244" "517017" "gnl|BL_ORD_ID|517017" "I3K5X9_ORENI" "448" "1152" "1.64297e-143" "89" "1006" "42" "320" "2" "0" "251" "27" "306" "Uncharacterized protein;" "Oreochromis niloticus (Nile tilapia) (Tilapia nilotica)" "" "" "" "" "" "" "PF00646" "1;F-box" "" "" "IPR001810" "F-box_dom"
"XLOC_000194" 1068.22680688781 -0.162788728816508 0.0557335050632621 -2.92084139749921 0.00349087490929273 0.0260865747527032 "TCONS_00001504" "4568" "517017" "gnl|BL_ORD_ID|517017" "I3K5X9_ORENI" "280" "714" "3.54292e-82" "632" "1330" "121" "320" "2" "0" "173" "33" "233" "Uncharacterized protein;" "Oreochromis niloticus (Nile tilapia) (Tilapia nilotica)" "" "" "" "" "" "" "PF00646" "1;F-box" "" "" "IPR001810" "F-box_dom"
"XLOC_000194" 1068.22680688781 -0.162788728816508 0.0557335050632621 -2.92084139749921 0.00349087490929273 0.0260865747527032 "TCONS_00001505" "4634" "517017" "gnl|BL_ORD_ID|517017" "I3K5X9_ORENI" "280" "714" "3.8598e-82" "698" "1396" "121" "320" "2" "0" "173" "33" "233" "Uncharacterized protein;" "Oreochromis niloticus (Nile tilapia) (Tilapia nilotica)" "" "" "" "" "" "" "PF00646" "1;F-box" "" "" "IPR001810" "F-box_dom"
"XLOC_000194" 1068.22680688781 -0.162788728816508 0.0557335050632621 -2.92084139749921 0.00349087490929273 0.0260865747527032 "TCONS_00001506" "4254" "517017" "gnl|BL_ORD_ID|517017" "I3K5X9_ORENI" "280" "714" "2.05828e-82" "318" "1016" "121" "320" "3" "0" "173" "33" "233" "Uncharacterized protein;" "Oreochromis niloticus (Nile tilapia) (Tilapia nilotica)" "" "" "" "" "" "" "PF00646" "1;F-box" "" "" "IPR001810" "F-box_dom"
"XLOC_000194" 1068.22680688781 -0.162788728816508 0.0557335050632621 -2.92084139749921 0.00349087490929273 0.0260865747527032 "TCONS_00001507" "4392" "84427" "gnl|BL_ORD_ID|84427" "B8A499_DANRE" "386" "990" "6.7225e-120" "10" "669" "2" "223" "1" "0" "191" "2" "222" "Uncharacterized protein;" "Danio rerio (Zebrafish) (Brachydanio rerio)" "" "" "" "" "" "" "" "" "" "" "IPR001810" "F-box_dom"
"XLOC_000194" 1068.22680688781 -0.162788728816508 0.0557335050632621 -2.92084139749921 0.00349087490929273 0.0260865747527032 "TCONS_00001508" "4846" "84427" "gnl|BL_ORD_ID|84427" "B8A499_DANRE" "255" "650" "5.91386e-73" "68" "511" "2" "151" "2" "0" "124" "2" "150" "Uncharacterized protein;" "Danio rerio (Zebrafish) (Brachydanio rerio)" "" "" "" "" "" "" "" "" "" "" "IPR001810" "F-box_dom"
"XLOC_000194" 1068.22680688781 -0.162788728816508 0.0557335050632621 -2.92084139749921 0.00349087490929273 0.0260865747527032 "TCONS_00001509" "4487" "84427" "gnl|BL_ORD_ID|84427" "B8A499_DANRE" "377" "968" "1.2785e-116" "69" "764" "2" "223" "3" "0" "191" "14" "234" "Uncharacterized protein;" "Danio rerio (Zebrafish) (Brachydanio rerio)" "" "" "" "" "" "" "" "" "" "" "IPR001810" "F-box_dom"
"XLOC_000194" 1068.22680688781 -0.162788728816508 0.0557335050632621 -2.92084139749921 0.00349087490929273 0.0260865747527032 "TCONS_00001510" "4488" "517017" "gnl|BL_ORD_ID|517017" "I3K5X9_ORENI" "518" "1332" "4.36732e-169" "210" "1250" "1" "320" "3" "0" "286" "27" "347" "Uncharacterized protein;" "Oreochromis niloticus (Nile tilapia) (Tilapia nilotica)" "" "" "" "" "" "" "PF00646" "1;F-box" "" "" "IPR001810" "F-box_dom"
"XLOC_000194" 1068.22680688781 -0.162788728816508 0.0557335050632621 -2.92084139749921 0.00349087490929273 0.0260865747527032 "TCONS_00001511" "4531" "517017" "gnl|BL_ORD_ID|517017" "I3K5X9_ORENI" "508" "1307" "2.85047e-165" "217" "1293" "1" "320" "1" "0" "286" "39" "359" "Uncharacterized protein;" "Oreochromis niloticus (Nile tilapia) (Tilapia nilotica)" "" "" "" "" "" "" "PF00646" "1;F-box" "" "" "IPR001810" "F-box_dom"
"XLOC_000194" 1068.22680688781 -0.162788728816508 0.0557335050632621 -2.92084139749921 0.00349087490929273 0.0260865747527032 "TCONS_00001512" "4734" "517017" "gnl|BL_ORD_ID|517017" "I3K5X9_ORENI" "280" "714" "4.33282e-82" "798" "1496" "121" "320" "3" "0" "173" "33" "233" "Uncharacterized protein;" "Oreochromis niloticus (Nile tilapia) (Tilapia nilotica)" "" "" "" "" "" "" "PF00646" "1;F-box" "" "" "IPR001810" "F-box_dom"
"XLOC_000197" 170.330027634039 0.219680995899058 0.0811914568153664 2.70571565674235 0.00681573774893907 0.0427464577570771 "TCONS_00001531" "3193" "517042" "gnl|BL_ORD_ID|517042" "I3K604_ORENI" "708" "1827" "0" "2" "1633" "33" "533" "2" "0" "413" "43" "544" "Uncharacterized protein;" "Oreochromis niloticus (Nile tilapia) (Tilapia nilotica)" "" "" "" "" "" "" "PF00514" "Arm;2" "" "" "IPR011989;IPR000225;IPR016024" "ARM-type_fold;Armadillo;ARM-like"
"XLOC_000197" 170.330027634039 0.219680995899058 0.0811914568153664 2.70571565674235 0.00681573774893907 0.0427464577570771 "TCONS_00001532" "3061" "517042" "gnl|BL_ORD_ID|517042" "I3K604_ORENI" "632" "1629" "0" "456" "1586" "184" "560" "3" "0" "317" "0" "377" "Uncharacterized protein;" "Oreochromis niloticus (Nile tilapia) (Tilapia nilotica)" "" "" "" "" "" "" "PF00514" "Arm;2" "" "" "IPR011989;IPR000225;IPR016024" "ARM-type_fold;Armadillo;ARM-like"
"XLOC_000197" 170.330027634039 0.219680995899058 0.0811914568153664 2.70571565674235 0.00681573774893907 0.0427464577570771 "TCONS_00001533" "3065" "517042" "gnl|BL_ORD_ID|517042" "I3K604_ORENI" "785" "2027" "0" "4" "1590" "32" "560" "1" "0" "435" "0" "529" "Uncharacterized protein;" "Oreochromis niloticus (Nile tilapia) (Tilapia nilotica)" "" "" "" "" "" "" "PF00514" "Arm;2" "" "" "IPR011989;IPR000225;IPR016024" "ARM-type_fold;Armadillo;ARM-like"
"XLOC_000197" 170.330027634039 0.219680995899058 0.0811914568153664 2.70571565674235 0.00681573774893907 0.0427464577570771 "TCONS_00001534" "3474" "517042" "gnl|BL_ORD_ID|517042" "I3K604_ORENI" "776" "2003" "0" "315" "1871" "1" "519" "3" "0" "433" "0" "519" "Uncharacterized protein;" "Oreochromis niloticus (Nile tilapia) (Tilapia nilotica)" "" "" "" "" "" "" "PF00514" "Arm;2" "" "" "IPR011989;IPR000225;IPR016024" "ARM-type_fold;Armadillo;ARM-like"
"XLOC_000197" 170.330027634039 0.219680995899058 0.0811914568153664 2.70571565674235 0.00681573774893907 0.0427464577570771 "TCONS_00001535" "3473" "517042" "gnl|BL_ORD_ID|517042" "I3K604_ORENI" "413" "1061" "0" "1219" "1998" "301" "560" "1" "0" "212" "0" "260" "Uncharacterized protein;" "Oreochromis niloticus (Nile tilapia) (Tilapia nilotica)" "" "" "" "" "" "" "PF00514" "Arm;2" "" "" "IPR011989;IPR000225;IPR016024" "ARM-type_fold;Armadillo;ARM-like"
"XLOC_000197" 170.330027634039 0.219680995899058 0.0811914568153664 2.70571565674235 0.00681573774893907 0.0427464577570771 "TCONS_00001536" "3473" "517042" "gnl|BL_ORD_ID|517042" "I3K604_ORENI" "584" "1503" "0" "315" "1502" "1" "395" "3" "0" "327" "1" "396" "Uncharacterized protein;" "Oreochromis niloticus (Nile tilapia) (Tilapia nilotica)" "" "" "" "" "" "" "PF00514" "Arm;2" "" "" "IPR011989;IPR000225;IPR016024" "ARM-type_fold;Armadillo;ARM-like"
"XLOC_000197" 170.330027634039 0.219680995899058 0.0811914568153664 2.70571565674235 0.00681573774893907 0.0427464577570771 "TCONS_00001537" "3474" "517042" "gnl|BL_ORD_ID|517042" "I3K604_ORENI" "510" "1311" "0" "315" "1364" "1" "350" "3" "0" "290" "0" "350" "Uncharacterized protein;" "Oreochromis niloticus (Nile tilapia) (Tilapia nilotica)" "" "" "" "" "" "" "PF00514" "Arm;2" "" "" "IPR011989;IPR000225;IPR016024" "ARM-type_fold;Armadillo;ARM-like"
"XLOC_000197" 170.330027634039 0.219680995899058 0.0811914568153664 2.70571565674235 0.00681573774893907 0.0427464577570771 "TCONS_00001538" "3477" "517042" "gnl|BL_ORD_ID|517042" "I3K604_ORENI" "510" "1311" "0" "315" "1364" "1" "350" "3" "0" "290" "0" "350" "Uncharacterized protein;" "Oreochromis niloticus (Nile tilapia) (Tilapia nilotica)" "" "" "" "" "" "" "PF00514" "Arm;2" "" "" "IPR011989;IPR000225;IPR016024" "ARM-type_fold;Armadillo;ARM-like"
"XLOC_000197" 170.330027634039 0.219680995899058 0.0811914568153664 2.70571565674235 0.00681573774893907 0.0427464577570771 "TCONS_00001539" "3558" "517042" "gnl|BL_ORD_ID|517042" "I3K604_ORENI" "833" "2150" "0" "404" "2083" "1" "560" "2" "0" "458" "0" "560" "Uncharacterized protein;" "Oreochromis niloticus (Nile tilapia) (Tilapia nilotica)" "" "" "" "" "" "" "PF00514" "Arm;2" "" "" "IPR011989;IPR000225;IPR016024" "ARM-type_fold;Armadillo;ARM-like"
"XLOC_000197" 170.330027634039 0.219680995899058 0.0811914568153664 2.70571565674235 0.00681573774893907 0.0427464577570771 "TCONS_00001540" "3561" "517042" "gnl|BL_ORD_ID|517042" "I3K604_ORENI" "828" "2137" "0" "404" "2086" "1" "560" "2" "0" "458" "1" "561" "Uncharacterized protein;" "Oreochromis niloticus (Nile tilapia) (Tilapia nilotica)" "" "" "" "" "" "" "PF00514" "Arm;2" "" "" "IPR011989;IPR000225;IPR016024" "ARM-type_fold;Armadillo;ARM-like"
"XLOC_000215" 120.91437317019 0.418596883152474 0.14417143408906 2.90346618105977 0.00369056827624302 0.0271917260543475 "TCONS_00001629" "1766" "72502" "gnl|BL_ORD_ID|72502" "B5X5Z5_SALSA" "497" "1278" "0" "39" "785" "1" "249" "3" "0" "248" "0" "249" "Pleckstrin;" "Salmo salar (Atlantic salmon)" "" "" "GO:0035556" "IEA:InterPro;intracellular signal transduction" "" "" "PF00169;PF00610" "DEP;PH;1;2" "" "" "IPR011991;IPR011993;IPR001849;IPR000591" "DEP_dom;Pleckstrin_homology;WHTH_DNA-bd_dom;PH_like_dom"
"XLOC_000215" 120.91437317019 0.418596883152474 0.14417143408906 2.90346618105977 0.00369056827624302 0.0271917260543475 "TCONS_00001630" "1771" "72502" "gnl|BL_ORD_ID|72502" "B5X5Z5_SALSA" "688" "1775" "0" "163" "1182" "42" "381" "1" "0" "339" "0" "340" "Pleckstrin;" "Salmo salar (Atlantic salmon)" "" "" "GO:0035556" "IEA:InterPro;intracellular signal transduction" "" "" "PF00169;PF00610" "DEP;PH;1;2" "" "" "IPR011991;IPR011993;IPR001849;IPR000591" "DEP_dom;Pleckstrin_homology;WHTH_DNA-bd_dom;PH_like_dom"
"XLOC_000215" 120.91437317019 0.418596883152474 0.14417143408906 2.90346618105977 0.00369056827624302 0.0271917260543475 "TCONS_00001631" "1827" "72502" "gnl|BL_ORD_ID|72502" "B5X5Z5_SALSA" "777" "2005" "0" "96" "1238" "1" "381" "3" "0" "381" "0" "381" "Pleckstrin;" "Salmo salar (Atlantic salmon)" "" "" "GO:0035556" "IEA:InterPro;intracellular signal transduction" "" "" "PF00169;PF00610" "DEP;PH;1;2" "" "" "IPR011991;IPR011993;IPR001849;IPR000591" "DEP_dom;Pleckstrin_homology;WHTH_DNA-bd_dom;PH_like_dom"
"XLOC_000224" 131.653346350411 -0.170186967611915 0.0555788793189789 -3.06207987093759 0.00219804793274266 0.0182762575174188 "TCONS_00001669" "2707" "501097" "gnl|BL_ORD_ID|501097" "I3IVC3_ORENI" "827" "2134" "0" "52" "1320" "25" "447" "1" "0" "407" "0" "423" "" "Oreochromis niloticus (Nile tilapia) (Tilapia nilotica)" "GO:0000159" "IEA:InterPro;protein phosphatase type 2A complex" "GO:0007165;GO:0050790" "IEA:InterPro;IEA:GOC;signal transduction;regulation of catalytic activity" "GO:0008601" "IEA:InterPro;protein phosphatase type 2A regulator activity" "" "" "" "" "IPR000009;IPR018067;IPR017986;IPR001680;IPR015943" "WD40_repeat;PP2A_PR55;WD40_repeat_dom;PP2A_PR55_CS;WD40/YVTN_repeat-like_dom"
"XLOC_000224" 131.653346350411 -0.170186967611915 0.0555788793189789 -3.06207987093759 0.00219804793274266 0.0182762575174188 "TCONS_00001670" "2866" "501097" "gnl|BL_ORD_ID|501097" "I3IVC3_ORENI" "576" "1484" "0" "574" "1479" "146" "447" "1" "0" "287" "0" "302" "" "Oreochromis niloticus (Nile tilapia) (Tilapia nilotica)" "GO:0000159" "IEA:InterPro;protein phosphatase type 2A complex" "GO:0007165;GO:0050790" "IEA:InterPro;IEA:GOC;signal transduction;regulation of catalytic activity" "GO:0008601" "IEA:InterPro;protein phosphatase type 2A regulator activity" "" "" "" "" "IPR000009;IPR018067;IPR017986;IPR001680;IPR015943" "WD40_repeat;PP2A_PR55;WD40_repeat_dom;PP2A_PR55_CS;WD40/YVTN_repeat-like_dom"
"XLOC_000224" 131.653346350411 -0.170186967611915 0.0555788793189789 -3.06207987093759 0.00219804793274266 0.0182762575174188 "TCONS_00001671" "2871" "501097" "gnl|BL_ORD_ID|501097" "I3IVC3_ORENI" "882" "2278" "0" "144" "1484" "1" "447" "3" "0" "433" "0" "447" "" "Oreochromis niloticus (Nile tilapia) (Tilapia nilotica)" "GO:0000159" "IEA:InterPro;protein phosphatase type 2A complex" "GO:0007165;GO:0050790" "IEA:InterPro;IEA:GOC;signal transduction;regulation of catalytic activity" "GO:0008601" "IEA:InterPro;protein phosphatase type 2A regulator activity" "" "" "" "" "IPR000009;IPR018067;IPR017986;IPR001680;IPR015943" "WD40_repeat;PP2A_PR55;WD40_repeat_dom;PP2A_PR55_CS;WD40/YVTN_repeat-like_dom"
"XLOC_000224" 131.653346350411 -0.170186967611915 0.0555788793189789 -3.06207987093759 0.00219804793274266 0.0182762575174188 "TCONS_00001672" "2876" "501097" "gnl|BL_ORD_ID|501097" "I3IVC3_ORENI" "881" "2274" "0" "155" "1489" "3" "447" "2" "0" "432" "0" "445" "" "Oreochromis niloticus (Nile tilapia) (Tilapia nilotica)" "GO:0000159" "IEA:InterPro;protein phosphatase type 2A complex" "GO:0007165;GO:0050790" "IEA:InterPro;IEA:GOC;signal transduction;regulation of catalytic activity" "GO:0008601" "IEA:InterPro;protein phosphatase type 2A regulator activity" "" "" "" "" "IPR000009;IPR018067;IPR017986;IPR001680;IPR015943" "WD40_repeat;PP2A_PR55;WD40_repeat_dom;PP2A_PR55_CS;WD40/YVTN_repeat-like_dom"
"XLOC_000238" 63.4612603227859 0.369197549526738 0.0901703080209608 4.09444702618643 4.23177150250553e-05 0.000817368673374806 "TCONS_00001743" "750" "501480" "gnl|BL_ORD_ID|501480" "I3IWF7_ORENI" "161" "407" "1.26133e-43" "426" "749" "1" "107" "3" "0" "81" "1" "108" "Uncharacterized protein;" "Oreochromis niloticus (Nile tilapia) (Tilapia nilotica)" "" "" "" "" "" "" "PF12516" "1;DUF3719" "" "" "IPR022194" "DUF3719"
"XLOC_000238" 63.4612603227859 0.369197549526738 0.0901703080209608 4.09444702618643 4.23177150250553e-05 0.000817368673374806 "TCONS_00001744" "2247" "501480" "gnl|BL_ORD_ID|501480" "I3IWF7_ORENI" "152" "383" "6.31467e-37" "426" "737" "1" "103" "3" "0" "77" "1" "104" "Uncharacterized protein;" "Oreochromis niloticus (Nile tilapia) (Tilapia nilotica)" "" "" "" "" "" "" "PF12516" "1;DUF3719" "" "" "IPR022194" "DUF3719"
"XLOC_000244" 127.313000438352 -0.62054166293208 0.110702305511521 -5.60549900080898 2.0765582071144e-08 1.45020408352642e-06 "TCONS_00001764" "3363" "94283" "gnl|BL_ORD_ID|94283" "C0H9N5_SALSA" "597" "1537" "0" "881" "1906" "149" "490" "2" "0" "342" "0" "342" "Monocarboxylate transporter 9;" "Salmo salar (Atlantic salmon)" "GO:0016021" "IEA:InterPro;integral component of membrane" "GO:0055085" "IEA:InterPro;transmembrane transport" "" "" "PF07690" "2;MFS_1" "" "" "IPR020846;IPR011701;IPR016196" "MFS_dom;MFS_dom_general_subst_transpt;MFS"
"XLOC_000244" 127.313000438352 -0.62054166293208 0.110702305511521 -5.60549900080898 2.0765582071144e-08 1.45020408352642e-06 "TCONS_00001765" "3298" "94283" "gnl|BL_ORD_ID|94283" "C0H9N5_SALSA" "894" "2308" "0" "372" "1841" "1" "490" "3" "0" "490" "0" "490" "Monocarboxylate transporter 9;" "Salmo salar (Atlantic salmon)" "GO:0016021" "IEA:InterPro;integral component of membrane" "GO:0055085" "IEA:InterPro;transmembrane transport" "" "" "PF07690" "2;MFS_1" "" "" "IPR020846;IPR011701;IPR016196" "MFS_dom;MFS_dom_general_subst_transpt;MFS"
"XLOC_000244" 127.313000438352 -0.62054166293208 0.110702305511521 -5.60549900080898 2.0765582071144e-08 1.45020408352642e-06 "TCONS_00001766" "2915" "94283" "gnl|BL_ORD_ID|94283" "C0H9N5_SALSA" "595" "1533" "0" "438" "1463" "149" "490" "3" "0" "342" "0" "342" "Monocarboxylate transporter 9;" "Salmo salar (Atlantic salmon)" "GO:0016021" "IEA:InterPro;integral component of membrane" "GO:0055085" "IEA:InterPro;transmembrane transport" "" "" "PF07690" "2;MFS_1" "" "" "IPR020846;IPR011701;IPR016196" "MFS_dom;MFS_dom_general_subst_transpt;MFS"
"XLOC_000244" 127.313000438352 -0.62054166293208 0.110702305511521 -5.60549900080898 2.0765582071144e-08 1.45020408352642e-06 "TCONS_00001767" "2870" "94283" "gnl|BL_ORD_ID|94283" "C0H9N5_SALSA" "753" "1942" "0" "156" "1418" "70" "490" "3" "0" "421" "0" "421" "Monocarboxylate transporter 9;" "Salmo salar (Atlantic salmon)" "GO:0016021" "IEA:InterPro;integral component of membrane" "GO:0055085" "IEA:InterPro;transmembrane transport" "" "" "PF07690" "2;MFS_1" "" "" "IPR020846;IPR011701;IPR016196" "MFS_dom;MFS_dom_general_subst_transpt;MFS"
"XLOC_000244" 127.313000438352 -0.62054166293208 0.110702305511521 -5.60549900080898 2.0765582071144e-08 1.45020408352642e-06 "TCONS_00001768" "2990" "94283" "gnl|BL_ORD_ID|94283" "C0H9N5_SALSA" "894" "2308" "0" "69" "1538" "1" "490" "3" "0" "490" "0" "490" "Monocarboxylate transporter 9;" "Salmo salar (Atlantic salmon)" "GO:0016021" "IEA:InterPro;integral component of membrane" "GO:0055085" "IEA:InterPro;transmembrane transport" "" "" "PF07690" "2;MFS_1" "" "" "IPR020846;IPR011701;IPR016196" "MFS_dom;MFS_dom_general_subst_transpt;MFS"
"XLOC_000244" 127.313000438352 -0.62054166293208 0.110702305511521 -5.60549900080898 2.0765582071144e-08 1.45020408352642e-06 "TCONS_00001769" "3128" "94283" "gnl|BL_ORD_ID|94283" "C0H9N5_SALSA" "597" "1537" "0" "651" "1676" "149" "490" "3" "0" "342" "0" "342" "Monocarboxylate transporter 9;" "Salmo salar (Atlantic salmon)" "GO:0016021" "IEA:InterPro;integral component of membrane" "GO:0055085" "IEA:InterPro;transmembrane transport" "" "" "PF07690" "2;MFS_1" "" "" "IPR020846;IPR011701;IPR016196" "MFS_dom;MFS_dom_general_subst_transpt;MFS"
"XLOC_000244" 127.313000438352 -0.62054166293208 0.110702305511521 -5.60549900080898 2.0765582071144e-08 1.45020408352642e-06 "TCONS_00001770" "3045" "94283" "gnl|BL_ORD_ID|94283" "C0H9N5_SALSA" "894" "2308" "0" "124" "1593" "1" "490" "1" "0" "490" "0" "490" "Monocarboxylate transporter 9;" "Salmo salar (Atlantic salmon)" "GO:0016021" "IEA:InterPro;integral component of membrane" "GO:0055085" "IEA:InterPro;transmembrane transport" "" "" "PF07690" "2;MFS_1" "" "" "IPR020846;IPR011701;IPR016196" "MFS_dom;MFS_dom_general_subst_transpt;MFS"
"XLOC_000244" 127.313000438352 -0.62054166293208 0.110702305511521 -5.60549900080898 2.0765582071144e-08 1.45020408352642e-06 "TCONS_00001771" "3412" "94283" "gnl|BL_ORD_ID|94283" "C0H9N5_SALSA" "646" "1666" "0" "857" "1960" "123" "490" "2" "0" "368" "0" "368" "Monocarboxylate transporter 9;" "Salmo salar (Atlantic salmon)" "GO:0016021" "IEA:InterPro;integral component of membrane" "GO:0055085" "IEA:InterPro;transmembrane transport" "" "" "PF07690" "2;MFS_1" "" "" "IPR020846;IPR011701;IPR016196" "MFS_dom;MFS_dom_general_subst_transpt;MFS"
"XLOC_000244" 127.313000438352 -0.62054166293208 0.110702305511521 -5.60549900080898 2.0765582071144e-08 1.45020408352642e-06 "TCONS_00001772" "3505" "94283" "gnl|BL_ORD_ID|94283" "C0H9N5_SALSA" "597" "1537" "0" "1028" "2053" "149" "490" "2" "0" "342" "0" "342" "Monocarboxylate transporter 9;" "Salmo salar (Atlantic salmon)" "GO:0016021" "IEA:InterPro;integral component of membrane" "GO:0055085" "IEA:InterPro;transmembrane transport" "" "" "PF07690" "2;MFS_1" "" "" "IPR020846;IPR011701;IPR016196" "MFS_dom;MFS_dom_general_subst_transpt;MFS"
"XLOC_000244" 127.313000438352 -0.62054166293208 0.110702305511521 -5.60549900080898 2.0765582071144e-08 1.45020408352642e-06 "TCONS_00001773" "3740" "94283" "gnl|BL_ORD_ID|94283" "C0H9N5_SALSA" "595" "1533" "0" "1263" "2288" "149" "490" "3" "0" "342" "0" "342" "Monocarboxylate transporter 9;" "Salmo salar (Atlantic salmon)" "GO:0016021" "IEA:InterPro;integral component of membrane" "GO:0055085" "IEA:InterPro;transmembrane transport" "" "" "PF07690" "2;MFS_1" "" "" "IPR020846;IPR011701;IPR016196" "MFS_dom;MFS_dom_general_subst_transpt;MFS"
"XLOC_000244" 127.313000438352 -0.62054166293208 0.110702305511521 -5.60549900080898 2.0765582071144e-08 1.45020408352642e-06 "TCONS_00001774" "3547" "94283" "gnl|BL_ORD_ID|94283" "C0H9N5_SALSA" "894" "2308" "0" "626" "2095" "1" "490" "2" "0" "490" "0" "490" "Monocarboxylate transporter 9;" "Salmo salar (Atlantic salmon)" "GO:0016021" "IEA:InterPro;integral component of membrane" "GO:0055085" "IEA:InterPro;transmembrane transport" "" "" "PF07690" "2;MFS_1" "" "" "IPR020846;IPR011701;IPR016196" "MFS_dom;MFS_dom_general_subst_transpt;MFS"
"XLOC_000244" 127.313000438352 -0.62054166293208 0.110702305511521 -5.60549900080898 2.0765582071144e-08 1.45020408352642e-06 "TCONS_00001775" "3251" "94283" "gnl|BL_ORD_ID|94283" "C0H9N5_SALSA" "894" "2308" "0" "330" "1799" "1" "490" "3" "0" "490" "0" "490" "Monocarboxylate transporter 9;" "Salmo salar (Atlantic salmon)" "GO:0016021" "IEA:InterPro;integral component of membrane" "GO:0055085" "IEA:InterPro;transmembrane transport" "" "" "PF07690" "2;MFS_1" "" "" "IPR020846;IPR011701;IPR016196" "MFS_dom;MFS_dom_general_subst_transpt;MFS"
"XLOC_000244" 127.313000438352 -0.62054166293208 0.110702305511521 -5.60549900080898 2.0765582071144e-08 1.45020408352642e-06 "TCONS_00001776" "3874" "94283" "gnl|BL_ORD_ID|94283" "C0H9N5_SALSA" "510" "1312" "2.96812e-165" "1116" "1976" "149" "435" "3" "0" "287" "0" "287" "Monocarboxylate transporter 9;" "Salmo salar (Atlantic salmon)" "GO:0016021" "IEA:InterPro;integral component of membrane" "GO:0055085" "IEA:InterPro;transmembrane transport" "" "" "PF07690" "2;MFS_1" "" "" "IPR020846;IPR011701;IPR016196" "MFS_dom;MFS_dom_general_subst_transpt;MFS"
"XLOC_000244" 127.313000438352 -0.62054166293208 0.110702305511521 -5.60549900080898 2.0765582071144e-08 1.45020408352642e-06 "TCONS_00001777" "3544" "94283" "gnl|BL_ORD_ID|94283" "C0H9N5_SALSA" "808" "2085" "0" "342" "1646" "1" "435" "3" "0" "435" "0" "435" "Monocarboxylate transporter 9;" "Salmo salar (Atlantic salmon)" "GO:0016021" "IEA:InterPro;integral component of membrane" "GO:0055085" "IEA:InterPro;transmembrane transport" "" "" "PF07690" "2;MFS_1" "" "" "IPR020846;IPR011701;IPR016196" "MFS_dom;MFS_dom_general_subst_transpt;MFS"
"XLOC_000244" 127.313000438352 -0.62054166293208 0.110702305511521 -5.60549900080898 2.0765582071144e-08 1.45020408352642e-06 "TCONS_00001778" "3593" "94283" "gnl|BL_ORD_ID|94283" "C0H9N5_SALSA" "595" "1533" "0" "1116" "2141" "149" "490" "3" "0" "342" "0" "342" "Monocarboxylate transporter 9;" "Salmo salar (Atlantic salmon)" "GO:0016021" "IEA:InterPro;integral component of membrane" "GO:0055085" "IEA:InterPro;transmembrane transport" "" "" "PF07690" "2;MFS_1" "" "" "IPR020846;IPR011701;IPR016196" "MFS_dom;MFS_dom_general_subst_transpt;MFS"
"XLOC_000244" 127.313000438352 -0.62054166293208 0.110702305511521 -5.60549900080898 2.0765582071144e-08 1.45020408352642e-06 "TCONS_00001779" "3362" "94283" "gnl|BL_ORD_ID|94283" "C0H9N5_SALSA" "595" "1533" "0" "885" "1910" "149" "490" "3" "0" "342" "0" "342" "Monocarboxylate transporter 9;" "Salmo salar (Atlantic salmon)" "GO:0016021" "IEA:InterPro;integral component of membrane" "GO:0055085" "IEA:InterPro;transmembrane transport" "" "" "PF07690" "2;MFS_1" "" "" "IPR020846;IPR011701;IPR016196" "MFS_dom;MFS_dom_general_subst_transpt;MFS"
"XLOC_000244" 127.313000438352 -0.62054166293208 0.110702305511521 -5.60549900080898 2.0765582071144e-08 1.45020408352642e-06 "TCONS_00001780" "3132" "94283" "gnl|BL_ORD_ID|94283" "C0H9N5_SALSA" "597" "1537" "0" "655" "1680" "149" "490" "1" "0" "342" "0" "342" "Monocarboxylate transporter 9;" "Salmo salar (Atlantic salmon)" "GO:0016021" "IEA:InterPro;integral component of membrane" "GO:0055085" "IEA:InterPro;transmembrane transport" "" "" "PF07690" "2;MFS_1" "" "" "IPR020846;IPR011701;IPR016196" "MFS_dom;MFS_dom_general_subst_transpt;MFS"
"XLOC_000244" 127.313000438352 -0.62054166293208 0.110702305511521 -5.60549900080898 2.0765582071144e-08 1.45020408352642e-06 "TCONS_00001781" "3078" "94283" "gnl|BL_ORD_ID|94283" "C0H9N5_SALSA" "894" "2308" "0" "157" "1626" "1" "490" "1" "0" "490" "0" "490" "Monocarboxylate transporter 9;" "Salmo salar (Atlantic salmon)" "GO:0016021" "IEA:InterPro;integral component of membrane" "GO:0055085" "IEA:InterPro;transmembrane transport" "" "" "PF07690" "2;MFS_1" "" "" "IPR020846;IPR011701;IPR016196" "MFS_dom;MFS_dom_general_subst_transpt;MFS"
"XLOC_000247" 2085.61977567488 0.411091174925894 0.0837968264946379 4.90580839540743 9.30433207525694e-07 3.62201175905696e-05 "TCONS_00001796" "2836" "612964" "gnl|BL_ORD_ID|612964" "M3ZNK9_XIPMA" "129" "323" "1.69404e-28" "51" "476" "1727" "1857" "3" "0" "93" "11" "142" "Uncharacterized protein;" "Xiphophorus maculatus (Southern platyfish) (Platypoecilus maculatus)" "" "" "GO:0007165" "IEA:InterPro;signal transduction" "" "" "PF00531;PF00791;PF12796;PF00023" "8;1;Death;Ank_2;Ank;ZU5;2" "" "" "IPR000906;IPR000488;IPR020683;IPR011029;IPR002110" "Death_domain;DEATH-like_dom;Ankyrin_rpt;Ankyrin_rpt-contain_dom;ZU5"
"XLOC_000247" 2085.61977567488 0.411091174925894 0.0837968264946379 4.90580839540743 9.30433207525694e-07 3.62201175905696e-05 "TCONS_00001797" "3077" "250476" "gnl|BL_ORD_ID|250476" "F8W5B5_DANRE" "241" "613" "2.21566e-71" "1" "477" "20" "178" "1" "0" "125" "0" "159" "Uncharacterized protein;" "Danio rerio (Zebrafish) (Brachydanio rerio)" "" "" "GO:0007165" "IEA:InterPro;signal transduction" "" "" "PF00531" "1;Death" "" "" "IPR000488;IPR011029" "Death_domain;DEATH-like_dom"
"XLOC_000247" 2085.61977567488 0.411091174925894 0.0837968264946379 4.90580839540743 9.30433207525694e-07 3.62201175905696e-05 "TCONS_00001798" "2821" "249899" "gnl|BL_ORD_ID|249899" "F8W371_DANRE" "276" "704" "5.46568e-75" "9" "593" "1464" "1656" "3" "0" "145" "4" "196" "Uncharacterized protein;" "Danio rerio (Zebrafish) (Brachydanio rerio)" "" "" "GO:0007165" "IEA:InterPro;signal transduction" "" "" "PF00531;PF00791;PF12796;PF00023" "1;Death;Ank_2;3;Ank;7;ZU5" "" "" "IPR000906;IPR000488;IPR020683;IPR011029;IPR002110" "Death_domain;DEATH-like_dom;Ankyrin_rpt;Ankyrin_rpt-contain_dom;ZU5"
"XLOC_000247" 2085.61977567488 0.411091174925894 0.0837968264946379 4.90580839540743 9.30433207525694e-07 3.62201175905696e-05 "TCONS_00001799" "4066" "612964" "gnl|BL_ORD_ID|612964" "M3ZNK9_XIPMA" "293" "748" "7.09776e-79" "30" "719" "1442" "1675" "3" "0" "157" "14" "239" "Uncharacterized protein;" "Xiphophorus maculatus (Southern platyfish) (Platypoecilus maculatus)" "" "" "GO:0007165" "IEA:InterPro;signal transduction" "" "" "PF00531;PF00791;PF12796;PF00023" "8;1;Death;Ank_2;Ank;ZU5;2" "" "" "IPR000906;IPR000488;IPR020683;IPR011029;IPR002110" "Death_domain;DEATH-like_dom;Ankyrin_rpt;Ankyrin_rpt-contain_dom;ZU5"
"XLOC_000247" 2085.61977567488 0.411091174925894 0.0837968264946379 4.90580839540743 9.30433207525694e-07 3.62201175905696e-05 "TCONS_00001800" "4009" "612964" "gnl|BL_ORD_ID|612964" "M3ZNK9_XIPMA" "241" "614" "1.00274e-62" "39" "665" "1442" "1675" "3" "0" "139" "35" "239" "Uncharacterized protein;" "Xiphophorus maculatus (Southern platyfish) (Platypoecilus maculatus)" "" "" "GO:0007165" "IEA:InterPro;signal transduction" "" "" "PF00531;PF00791;PF12796;PF00023" "8;1;Death;Ank_2;Ank;ZU5;2" "" "" "IPR000906;IPR000488;IPR020683;IPR011029;IPR002110" "Death_domain;DEATH-like_dom;Ankyrin_rpt;Ankyrin_rpt-contain_dom;ZU5"
"XLOC_000247" 2085.61977567488 0.411091174925894 0.0837968264946379 4.90580839540743 9.30433207525694e-07 3.62201175905696e-05 "TCONS_00001801" "3733" "612964" "gnl|BL_ORD_ID|612964" "M3ZNK9_XIPMA" "242" "615" "5.14817e-63" "39" "665" "1442" "1675" "3" "0" "139" "35" "239" "Uncharacterized protein;" "Xiphophorus maculatus (Southern platyfish) (Platypoecilus maculatus)" "" "" "GO:0007165" "IEA:InterPro;signal transduction" "" "" "PF00531;PF00791;PF12796;PF00023" "8;1;Death;Ank_2;Ank;ZU5;2" "" "" "IPR000906;IPR000488;IPR020683;IPR011029;IPR002110" "Death_domain;DEATH-like_dom;Ankyrin_rpt;Ankyrin_rpt-contain_dom;ZU5"
"XLOC_000247" 2085.61977567488 0.411091174925894 0.0837968264946379 4.90580839540743 9.30433207525694e-07 3.62201175905696e-05 "TCONS_00001802" "3518" "250476" "gnl|BL_ORD_ID|250476" "F8W5B5_DANRE" "281" "717" "2.19469e-85" "68" "598" "2" "178" "2" "0" "143" "0" "177" "Uncharacterized protein;" "Danio rerio (Zebrafish) (Brachydanio rerio)" "" "" "GO:0007165" "IEA:InterPro;signal transduction" "" "" "PF00531" "1;Death" "" "" "IPR000488;IPR011029" "Death_domain;DEATH-like_dom"
"XLOC_000247" 2085.61977567488 0.411091174925894 0.0837968264946379 4.90580839540743 9.30433207525694e-07 3.62201175905696e-05 "TCONS_00001803" "5661" "612964" "gnl|BL_ORD_ID|612964" "M3ZNK9_XIPMA" "1185" "3064" "0" "191" "2392" "922" "1675" "2" "0" "603" "40" "764" "Uncharacterized protein;" "Xiphophorus maculatus (Southern platyfish) (Platypoecilus maculatus)" "" "" "GO:0007165" "IEA:InterPro;signal transduction" "" "" "PF00531;PF00791;PF12796;PF00023" "8;1;Death;Ank_2;Ank;ZU5;2" "" "" "IPR000906;IPR000488;IPR020683;IPR011029;IPR002110" "Death_domain;DEATH-like_dom;Ankyrin_rpt;Ankyrin_rpt-contain_dom;ZU5"
"XLOC_000247" 2085.61977567488 0.411091174925894 0.0837968264946379 4.90580839540743 9.30433207525694e-07 3.62201175905696e-05 "TCONS_00001804" "6093" "612964" "gnl|BL_ORD_ID|612964" "M3ZNK9_XIPMA" "1371" "3546" "0" "545" "3025" "808" "1675" "2" "0" "697" "55" "875" "Uncharacterized protein;" "Xiphophorus maculatus (Southern platyfish) (Platypoecilus maculatus)" "" "" "GO:0007165" "IEA:InterPro;signal transduction" "" "" "PF00531;PF00791;PF12796;PF00023" "8;1;Death;Ank_2;Ank;ZU5;2" "" "" "IPR000906;IPR000488;IPR020683;IPR011029;IPR002110" "Death_domain;DEATH-like_dom;Ankyrin_rpt;Ankyrin_rpt-contain_dom;ZU5"
"XLOC_000247" 2085.61977567488 0.411091174925894 0.0837968264946379 4.90580839540743 9.30433207525694e-07 3.62201175905696e-05 "TCONS_00001805" "5472" "249899" "gnl|BL_ORD_ID|249899" "F8W371_DANRE" "1396" "3613" "0" "581" "3307" "866" "1770" "2" "0" "724" "22" "918" "Uncharacterized protein;" "Danio rerio (Zebrafish) (Brachydanio rerio)" "" "" "GO:0007165" "IEA:InterPro;signal transduction" "" "" "PF00531;PF00791;PF12796;PF00023" "1;Death;Ank_2;3;Ank;7;ZU5" "" "" "IPR000906;IPR000488;IPR020683;IPR011029;IPR002110" "Death_domain;DEATH-like_dom;Ankyrin_rpt;Ankyrin_rpt-contain_dom;ZU5"
"XLOC_000247" 2085.61977567488 0.411091174925894 0.0837968264946379 4.90580839540743 9.30433207525694e-07 3.62201175905696e-05 "TCONS_00001806" "6294" "612964" "gnl|BL_ORD_ID|612964" "M3ZNK9_XIPMA" "1369" "3542" "0" "581" "3025" "820" "1675" "2" "0" "694" "55" "863" "Uncharacterized protein;" "Xiphophorus maculatus (Southern platyfish) (Platypoecilus maculatus)" "" "" "GO:0007165" "IEA:InterPro;signal transduction" "" "" "PF00531;PF00791;PF12796;PF00023" "8;1;Death;Ank_2;Ank;ZU5;2" "" "" "IPR000906;IPR000488;IPR020683;IPR011029;IPR002110" "Death_domain;DEATH-like_dom;Ankyrin_rpt;Ankyrin_rpt-contain_dom;ZU5"
"XLOC_000247" 2085.61977567488 0.411091174925894 0.0837968264946379 4.90580839540743 9.30433207525694e-07 3.62201175905696e-05 "TCONS_00001807" "6151" "612964" "gnl|BL_ORD_ID|612964" "M3ZNK9_XIPMA" "1417" "3666" "0" "591" "3083" "820" "1675" "3" "0" "710" "37" "862" "Uncharacterized protein;" "Xiphophorus maculatus (Southern platyfish) (Platypoecilus maculatus)" "" "" "GO:0007165" "IEA:InterPro;signal transduction" "" "" "PF00531;PF00791;PF12796;PF00023" "8;1;Death;Ank_2;Ank;ZU5;2" "" "" "IPR000906;IPR000488;IPR020683;IPR011029;IPR002110" "Death_domain;DEATH-like_dom;Ankyrin_rpt;Ankyrin_rpt-contain_dom;ZU5"
"XLOC_000247" 2085.61977567488 0.411091174925894 0.0837968264946379 4.90580839540743 9.30433207525694e-07 3.62201175905696e-05 "TCONS_00001808" "6255" "249899" "gnl|BL_ORD_ID|249899" "F8W371_DANRE" "1346" "3483" "0" "591" "2960" "866" "1656" "3" "0" "658" "11" "796" "Uncharacterized protein;" "Danio rerio (Zebrafish) (Brachydanio rerio)" "" "" "GO:0007165" "IEA:InterPro;signal transduction" "" "" "PF00531;PF00791;PF12796;PF00023" "1;Death;Ank_2;3;Ank;7;ZU5" "" "" "IPR000906;IPR000488;IPR020683;IPR011029;IPR002110" "Death_domain;DEATH-like_dom;Ankyrin_rpt;Ankyrin_rpt-contain_dom;ZU5"
"XLOC_000247" 2085.61977567488 0.411091174925894 0.0837968264946379 4.90580839540743 9.30433207525694e-07 3.62201175905696e-05 "TCONS_00001809" "6088" "612964" "gnl|BL_ORD_ID|612964" "M3ZNK9_XIPMA" "1366" "3535" "0" "555" "3020" "808" "1675" "3" "0" "695" "58" "874" "Uncharacterized protein;" "Xiphophorus maculatus (Southern platyfish) (Platypoecilus maculatus)" "" "" "GO:0007165" "IEA:InterPro;signal transduction" "" "" "PF00531;PF00791;PF12796;PF00023" "8;1;Death;Ank_2;Ank;ZU5;2" "" "" "IPR000906;IPR000488;IPR020683;IPR011029;IPR002110" "Death_domain;DEATH-like_dom;Ankyrin_rpt;Ankyrin_rpt-contain_dom;ZU5"
"XLOC_000247" 2085.61977567488 0.411091174925894 0.0837968264946379 4.90580839540743 9.30433207525694e-07 3.62201175905696e-05 "TCONS_00001810" "5464" "249899" "gnl|BL_ORD_ID|249899" "F8W371_DANRE" "1391" "3598" "0" "591" "3299" "866" "1770" "3" "0" "721" "24" "916" "Uncharacterized protein;" "Danio rerio (Zebrafish) (Brachydanio rerio)" "" "" "GO:0007165" "IEA:InterPro;signal transduction" "" "" "PF00531;PF00791;PF12796;PF00023" "1;Death;Ank_2;3;Ank;7;ZU5" "" "" "IPR000906;IPR000488;IPR020683;IPR011029;IPR002110" "Death_domain;DEATH-like_dom;Ankyrin_rpt;Ankyrin_rpt-contain_dom;ZU5"
"XLOC_000247" 2085.61977567488 0.411091174925894 0.0837968264946379 4.90580839540743 9.30433207525694e-07 3.62201175905696e-05 "TCONS_00001811" "5188" "249899" "gnl|BL_ORD_ID|249899" "F8W371_DANRE" "1347" "3484" "0" "591" "2963" "866" "1657" "3" "0" "658" "11" "797" "Uncharacterized protein;" "Danio rerio (Zebrafish) (Brachydanio rerio)" "" "" "GO:0007165" "IEA:InterPro;signal transduction" "" "" "PF00531;PF00791;PF12796;PF00023" "1;Death;Ank_2;3;Ank;7;ZU5" "" "" "IPR000906;IPR000488;IPR020683;IPR011029;IPR002110" "Death_domain;DEATH-like_dom;Ankyrin_rpt;Ankyrin_rpt-contain_dom;ZU5"
"XLOC_000247" 2085.61977567488 0.411091174925894 0.0837968264946379 4.90580839540743 9.30433207525694e-07 3.62201175905696e-05 "TCONS_00001812" "6289" "612964" "gnl|BL_ORD_ID|612964" "M3ZNK9_XIPMA" "1297" "3354" "0" "591" "2945" "820" "1675" "3" "0" "666" "83" "862" "Uncharacterized protein;" "Xiphophorus maculatus (Southern platyfish) (Platypoecilus maculatus)" "" "" "GO:0007165" "IEA:InterPro;signal transduction" "" "" "PF00531;PF00791;PF12796;PF00023" "8;1;Death;Ank_2;Ank;ZU5;2" "" "" "IPR000906;IPR000488;IPR020683;IPR011029;IPR002110" "Death_domain;DEATH-like_dom;Ankyrin_rpt;Ankyrin_rpt-contain_dom;ZU5"
"XLOC_000247" 2085.61977567488 0.411091174925894 0.0837968264946379 4.90580839540743 9.30433207525694e-07 3.62201175905696e-05 "TCONS_00001813" "6121" "612964" "gnl|BL_ORD_ID|612964" "M3ZNK9_XIPMA" "1395" "3610" "0" "555" "3053" "808" "1675" "3" "0" "704" "45" "873" "Uncharacterized protein;" "Xiphophorus maculatus (Southern platyfish) (Platypoecilus maculatus)" "" "" "GO:0007165" "IEA:InterPro;signal transduction" "" "" "PF00531;PF00791;PF12796;PF00023" "8;1;Death;Ank_2;Ank;ZU5;2" "" "" "IPR000906;IPR000488;IPR020683;IPR011029;IPR002110" "Death_domain;DEATH-like_dom;Ankyrin_rpt;Ankyrin_rpt-contain_dom;ZU5"
"XLOC_000247" 2085.61977567488 0.411091174925894 0.0837968264946379 4.90580839540743 9.30433207525694e-07 3.62201175905696e-05 "TCONS_00001814" "6618" "612964" "gnl|BL_ORD_ID|612964" "M3ZNK9_XIPMA" "1340" "3468" "0" "591" "2954" "820" "1675" "3" "0" "679" "70" "857" "Uncharacterized protein;" "Xiphophorus maculatus (Southern platyfish) (Platypoecilus maculatus)" "" "" "GO:0007165" "IEA:InterPro;signal transduction" "" "" "PF00531;PF00791;PF12796;PF00023" "8;1;Death;Ank_2;Ank;ZU5;2" "" "" "IPR000906;IPR000488;IPR020683;IPR011029;IPR002110" "Death_domain;DEATH-like_dom;Ankyrin_rpt;Ankyrin_rpt-contain_dom;ZU5"
"XLOC_000247" 2085.61977567488 0.411091174925894 0.0837968264946379 4.90580839540743 9.30433207525694e-07 3.62201175905696e-05 "TCONS_00001815" "6430" "612964" "gnl|BL_ORD_ID|612964" "M3ZNK9_XIPMA" "1417" "3667" "0" "591" "3083" "820" "1675" "3" "0" "710" "37" "862" "Uncharacterized protein;" "Xiphophorus maculatus (Southern platyfish) (Platypoecilus maculatus)" "" "" "GO:0007165" "IEA:InterPro;signal transduction" "" "" "PF00531;PF00791;PF12796;PF00023" "8;1;Death;Ank_2;Ank;ZU5;2" "" "" "IPR000906;IPR000488;IPR020683;IPR011029;IPR002110" "Death_domain;DEATH-like_dom;Ankyrin_rpt;Ankyrin_rpt-contain_dom;ZU5"
"XLOC_000247" 2085.61977567488 0.411091174925894 0.0837968264946379 4.90580839540743 9.30433207525694e-07 3.62201175905696e-05 "TCONS_00001816" "6352" "612964" "gnl|BL_ORD_ID|612964" "M3ZNK9_XIPMA" "1416" "3664" "0" "591" "3083" "820" "1675" "3" "0" "710" "37" "862" "Uncharacterized protein;" "Xiphophorus maculatus (Southern platyfish) (Platypoecilus maculatus)" "" "" "GO:0007165" "IEA:InterPro;signal transduction" "" "" "PF00531;PF00791;PF12796;PF00023" "8;1;Death;Ank_2;Ank;ZU5;2" "" "" "IPR000906;IPR000488;IPR020683;IPR011029;IPR002110" "Death_domain;DEATH-like_dom;Ankyrin_rpt;Ankyrin_rpt-contain_dom;ZU5"
"XLOC_000247" 2085.61977567488 0.411091174925894 0.0837968264946379 4.90580839540743 9.30433207525694e-07 3.62201175905696e-05 "TCONS_00001817" "6259" "612964" "gnl|BL_ORD_ID|612964" "M3ZNK9_XIPMA" "1344" "3477" "0" "570" "2990" "813" "1675" "3" "0" "685" "66" "868" "Uncharacterized protein;" "Xiphophorus maculatus (Southern platyfish) (Platypoecilus maculatus)" "" "" "GO:0007165" "IEA:InterPro;signal transduction" "" "" "PF00531;PF00791;PF12796;PF00023" "8;1;Death;Ank_2;Ank;ZU5;2" "" "" "IPR000906;IPR000488;IPR020683;IPR011029;IPR002110" "Death_domain;DEATH-like_dom;Ankyrin_rpt;Ankyrin_rpt-contain_dom;ZU5"
"XLOC_000247" 2085.61977567488 0.411091174925894 0.0837968264946379 4.90580839540743 9.30433207525694e-07 3.62201175905696e-05 "TCONS_00001818" "6364" "612964" "gnl|BL_ORD_ID|612964" "M3ZNK9_XIPMA" "1366" "3534" "0" "591" "3020" "820" "1675" "3" "0" "692" "58" "862" "Uncharacterized protein;" "Xiphophorus maculatus (Southern platyfish) (Platypoecilus maculatus)" "" "" "GO:0007165" "IEA:InterPro;signal transduction" "" "" "PF00531;PF00791;PF12796;PF00023" "8;1;Death;Ank_2;Ank;ZU5;2" "" "" "IPR000906;IPR000488;IPR020683;IPR011029;IPR002110" "Death_domain;DEATH-like_dom;Ankyrin_rpt;Ankyrin_rpt-contain_dom;ZU5"
"XLOC_000247" 2085.61977567488 0.411091174925894 0.0837968264946379 4.90580839540743 9.30433207525694e-07 3.62201175905696e-05 "TCONS_00001819" "5422" "400398" "gnl|BL_ORD_ID|400398" "H2TE15_TAKRU" "1352" "3499" "0" "591" "2756" "853" "1580" "3" "0" "648" "6" "728" "Uncharacterized protein;" "Takifugu rubripes (Japanese pufferfish) (Fugu rubripes)" "" "" "GO:0007165" "IEA:InterPro;signal transduction" "" "" "PF00531;PF00791;PF12796" "8;1;Death;Ank_2;ZU5" "" "" "IPR000906;IPR000488;IPR020683;IPR011029;IPR002110" "Death_domain;DEATH-like_dom;Ankyrin_rpt;Ankyrin_rpt-contain_dom;ZU5"
"XLOC_000247" 2085.61977567488 0.411091174925894 0.0837968264946379 4.90580839540743 9.30433207525694e-07 3.62201175905696e-05 "TCONS_00001820" "6289" "612964" "gnl|BL_ORD_ID|612964" "M3ZNK9_XIPMA" "1365" "3532" "0" "591" "3020" "820" "1675" "3" "0" "692" "58" "862" "Uncharacterized protein;" "Xiphophorus maculatus (Southern platyfish) (Platypoecilus maculatus)" "" "" "GO:0007165" "IEA:InterPro;signal transduction" "" "" "PF00531;PF00791;PF12796;PF00023" "8;1;Death;Ank_2;Ank;ZU5;2" "" "" "IPR000906;IPR000488;IPR020683;IPR011029;IPR002110" "Death_domain;DEATH-like_dom;Ankyrin_rpt;Ankyrin_rpt-contain_dom;ZU5"
"XLOC_000247" 2085.61977567488 0.411091174925894 0.0837968264946379 4.90580839540743 9.30433207525694e-07 3.62201175905696e-05 "TCONS_00001821" "6163" "612964" "gnl|BL_ORD_ID|612964" "M3ZNK9_XIPMA" "1366" "3535" "0" "591" "3020" "820" "1675" "3" "0" "692" "58" "862" "Uncharacterized protein;" "Xiphophorus maculatus (Southern platyfish) (Platypoecilus maculatus)" "" "" "GO:0007165" "IEA:InterPro;signal transduction" "" "" "PF00531;PF00791;PF12796;PF00023" "8;1;Death;Ank_2;Ank;ZU5;2" "" "" "IPR000906;IPR000488;IPR020683;IPR011029;IPR002110" "Death_domain;DEATH-like_dom;Ankyrin_rpt;Ankyrin_rpt-contain_dom;ZU5"
"XLOC_000247" 2085.61977567488 0.411091174925894 0.0837968264946379 4.90580839540743 9.30433207525694e-07 3.62201175905696e-05 "TCONS_00001822" "5467" "249899" "gnl|BL_ORD_ID|249899" "F8W371_DANRE" "1392" "3603" "0" "591" "3302" "866" "1770" "3" "0" "722" "25" "917" "Uncharacterized protein;" "Danio rerio (Zebrafish) (Brachydanio rerio)" "" "" "GO:0007165" "IEA:InterPro;signal transduction" "" "" "PF00531;PF00791;PF12796;PF00023" "1;Death;Ank_2;3;Ank;7;ZU5" "" "" "IPR000906;IPR000488;IPR020683;IPR011029;IPR002110" "Death_domain;DEATH-like_dom;Ankyrin_rpt;Ankyrin_rpt-contain_dom;ZU5"
"XLOC_000247" 2085.61977567488 0.411091174925894 0.0837968264946379 4.90580839540743 9.30433207525694e-07 3.62201175905696e-05 "TCONS_00001823" "5266" "249899" "gnl|BL_ORD_ID|249899" "F8W371_DANRE" "1353" "3501" "0" "591" "3038" "866" "1678" "3" "0" "675" "15" "822" "Uncharacterized protein;" "Danio rerio (Zebrafish) (Brachydanio rerio)" "" "" "GO:0007165" "IEA:InterPro;signal transduction" "" "" "PF00531;PF00791;PF12796;PF00023" "1;Death;Ank_2;3;Ank;7;ZU5" "" "" "IPR000906;IPR000488;IPR020683;IPR011029;IPR002110" "Death_domain;DEATH-like_dom;Ankyrin_rpt;Ankyrin_rpt-contain_dom;ZU5"
"XLOC_000247" 2085.61977567488 0.411091174925894 0.0837968264946379 4.90580839540743 9.30433207525694e-07 3.62201175905696e-05 "TCONS_00001824" "6367" "612964" "gnl|BL_ORD_ID|612964" "M3ZNK9_XIPMA" "1366" "3534" "0" "591" "3020" "820" "1675" "3" "0" "692" "58" "862" "Uncharacterized protein;" "Xiphophorus maculatus (Southern platyfish) (Platypoecilus maculatus)" "" "" "GO:0007165" "IEA:InterPro;signal transduction" "" "" "PF00531;PF00791;PF12796;PF00023" "8;1;Death;Ank_2;Ank;ZU5;2" "" "" "IPR000906;IPR000488;IPR020683;IPR011029;IPR002110" "Death_domain;DEATH-like_dom;Ankyrin_rpt;Ankyrin_rpt-contain_dom;ZU5"
"XLOC_000247" 2085.61977567488 0.411091174925894 0.0837968264946379 4.90580839540743 9.30433207525694e-07 3.62201175905696e-05 "TCONS_00001825" "8654" "612964" "gnl|BL_ORD_ID|612964" "M3ZNK9_XIPMA" "2812" "7289" "0" "478" "5349" "6" "1692" "1" "0" "1410" "113" "1712" "Uncharacterized protein;" "Xiphophorus maculatus (Southern platyfish) (Platypoecilus maculatus)" "" "" "GO:0007165" "IEA:InterPro;signal transduction" "" "" "PF00531;PF00791;PF12796;PF00023" "8;1;Death;Ank_2;Ank;ZU5;2" "" "" "IPR000906;IPR000488;IPR020683;IPR011029;IPR002110" "Death_domain;DEATH-like_dom;Ankyrin_rpt;Ankyrin_rpt-contain_dom;ZU5"
"XLOC_000247" 2085.61977567488 0.411091174925894 0.0837968264946379 4.90580839540743 9.30433207525694e-07 3.62201175905696e-05 "TCONS_00001826" "8474" "612964" "gnl|BL_ORD_ID|612964" "M3ZNK9_XIPMA" "2892" "7497" "0" "478" "5448" "6" "1692" "1" "0" "1441" "80" "1712" "Uncharacterized protein;" "Xiphophorus maculatus (Southern platyfish) (Platypoecilus maculatus)" "" "" "GO:0007165" "IEA:InterPro;signal transduction" "" "" "PF00531;PF00791;PF12796;PF00023" "8;1;Death;Ank_2;Ank;ZU5;2" "" "" "IPR000906;IPR000488;IPR020683;IPR011029;IPR002110" "Death_domain;DEATH-like_dom;Ankyrin_rpt;Ankyrin_rpt-contain_dom;ZU5"
"XLOC_000247" 2085.61977567488 0.411091174925894 0.0837968264946379 4.90580839540743 9.30433207525694e-07 3.62201175905696e-05 "TCONS_00001827" "9541" "612964" "gnl|BL_ORD_ID|612964" "M3ZNK9_XIPMA" "2893" "7499" "0" "478" "5448" "6" "1692" "1" "0" "1441" "80" "1712" "Uncharacterized protein;" "Xiphophorus maculatus (Southern platyfish) (Platypoecilus maculatus)" "" "" "GO:0007165" "IEA:InterPro;signal transduction" "" "" "PF00531;PF00791;PF12796;PF00023" "8;1;Death;Ank_2;Ank;ZU5;2" "" "" "IPR000906;IPR000488;IPR020683;IPR011029;IPR002110" "Death_domain;DEATH-like_dom;Ankyrin_rpt;Ankyrin_rpt-contain_dom;ZU5"
"XLOC_000247" 2085.61977567488 0.411091174925894 0.0837968264946379 4.90580839540743 9.30433207525694e-07 3.62201175905696e-05 "TCONS_00001828" "7775" "249899" "gnl|BL_ORD_ID|249899" "F8W371_DANRE" "2870" "7439" "0" "481" "5610" "40" "1770" "1" "0" "1434" "51" "1746" "Uncharacterized protein;" "Danio rerio (Zebrafish) (Brachydanio rerio)" "" "" "GO:0007165" "IEA:InterPro;signal transduction" "" "" "PF00531;PF00791;PF12796;PF00023" "1;Death;Ank_2;3;Ank;7;ZU5" "" "" "IPR000906;IPR000488;IPR020683;IPR011029;IPR002110" "Death_domain;DEATH-like_dom;Ankyrin_rpt;Ankyrin_rpt-contain_dom;ZU5"
"XLOC_000247" 2085.61977567488 0.411091174925894 0.0837968264946379 4.90580839540743 9.30433207525694e-07 3.62201175905696e-05 "TCONS_00001829" "8914" "612964" "gnl|BL_ORD_ID|612964" "M3ZNK9_XIPMA" "2823" "7316" "0" "478" "5292" "6" "1692" "1" "0" "1410" "94" "1693" "Uncharacterized protein;" "Xiphophorus maculatus (Southern platyfish) (Platypoecilus maculatus)" "" "" "GO:0007165" "IEA:InterPro;signal transduction" "" "" "PF00531;PF00791;PF12796;PF00023" "8;1;Death;Ank_2;Ank;ZU5;2" "" "" "IPR000906;IPR000488;IPR020683;IPR011029;IPR002110" "Death_domain;DEATH-like_dom;Ankyrin_rpt;Ankyrin_rpt-contain_dom;ZU5"
"XLOC_000247" 2085.61977567488 0.411091174925894 0.0837968264946379 4.90580839540743 9.30433207525694e-07 3.62201175905696e-05 "TCONS_00001830" "8232" "612964" "gnl|BL_ORD_ID|612964" "M3ZNK9_XIPMA" "2823" "7316" "0" "478" "5292" "6" "1692" "1" "0" "1410" "94" "1693" "Uncharacterized protein;" "Xiphophorus maculatus (Southern platyfish) (Platypoecilus maculatus)" "" "" "GO:0007165" "IEA:InterPro;signal transduction" "" "" "PF00531;PF00791;PF12796;PF00023" "8;1;Death;Ank_2;Ank;ZU5;2" "" "" "IPR000906;IPR000488;IPR020683;IPR011029;IPR002110" "Death_domain;DEATH-like_dom;Ankyrin_rpt;Ankyrin_rpt-contain_dom;ZU5"
"XLOC_000247" 2085.61977567488 0.411091174925894 0.0837968264946379 4.90580839540743 9.30433207525694e-07 3.62201175905696e-05 "TCONS_00001831" "8594" "612964" "gnl|BL_ORD_ID|612964" "M3ZNK9_XIPMA" "2824" "7319" "0" "478" "5292" "6" "1692" "1" "0" "1410" "94" "1693" "Uncharacterized protein;" "Xiphophorus maculatus (Southern platyfish) (Platypoecilus maculatus)" "" "" "GO:0007165" "IEA:InterPro;signal transduction" "" "" "PF00531;PF00791;PF12796;PF00023" "8;1;Death;Ank_2;Ank;ZU5;2" "" "" "IPR000906;IPR000488;IPR020683;IPR011029;IPR002110" "Death_domain;DEATH-like_dom;Ankyrin_rpt;Ankyrin_rpt-contain_dom;ZU5"
"XLOC_000247" 2085.61977567488 0.411091174925894 0.0837968264946379 4.90580839540743 9.30433207525694e-07 3.62201175905696e-05 "TCONS_00001832" "7694" "249899" "gnl|BL_ORD_ID|249899" "F8W371_DANRE" "2803" "7265" "0" "481" "5529" "40" "1770" "1" "0" "1415" "70" "1742" "Uncharacterized protein;" "Danio rerio (Zebrafish) (Brachydanio rerio)" "" "" "GO:0007165" "IEA:InterPro;signal transduction" "" "" "PF00531;PF00791;PF12796;PF00023" "1;Death;Ank_2;3;Ank;7;ZU5" "" "" "IPR000906;IPR000488;IPR020683;IPR011029;IPR002110" "Death_domain;DEATH-like_dom;Ankyrin_rpt;Ankyrin_rpt-contain_dom;ZU5"
"XLOC_000247" 2085.61977567488 0.411091174925894 0.0837968264946379 4.90580839540743 9.30433207525694e-07 3.62201175905696e-05 "TCONS_00001833" "7853" "249899" "gnl|BL_ORD_ID|249899" "F8W371_DANRE" "2889" "7487" "0" "481" "5688" "40" "1770" "1" "0" "1451" "33" "1750" "Uncharacterized protein;" "Danio rerio (Zebrafish) (Brachydanio rerio)" "" "" "GO:0007165" "IEA:InterPro;signal transduction" "" "" "PF00531;PF00791;PF12796;PF00023" "1;Death;Ank_2;3;Ank;7;ZU5" "" "" "IPR000906;IPR000488;IPR020683;IPR011029;IPR002110" "Death_domain;DEATH-like_dom;Ankyrin_rpt;Ankyrin_rpt-contain_dom;ZU5"
"XLOC_000247" 2085.61977567488 0.411091174925894 0.0837968264946379 4.90580839540743 9.30433207525694e-07 3.62201175905696e-05 "TCONS_00001834" "7697" "249899" "gnl|BL_ORD_ID|249899" "F8W371_DANRE" "2805" "7271" "0" "481" "5532" "40" "1770" "1" "0" "1416" "71" "1743" "Uncharacterized protein;" "Danio rerio (Zebrafish) (Brachydanio rerio)" "" "" "GO:0007165" "IEA:InterPro;signal transduction" "" "" "PF00531;PF00791;PF12796;PF00023" "1;Death;Ank_2;3;Ank;7;ZU5" "" "" "IPR000906;IPR000488;IPR020683;IPR011029;IPR002110" "Death_domain;DEATH-like_dom;Ankyrin_rpt;Ankyrin_rpt-contain_dom;ZU5"
"XLOC_000247" 2085.61977567488 0.411091174925894 0.0837968264946379 4.90580839540743 9.30433207525694e-07 3.62201175905696e-05 "TCONS_00001835" "7751" "249899" "gnl|BL_ORD_ID|249899" "F8W371_DANRE" "2807" "7275" "0" "481" "5586" "40" "1770" "1" "0" "1419" "65" "1749" "Uncharacterized protein;" "Danio rerio (Zebrafish) (Brachydanio rerio)" "" "" "GO:0007165" "IEA:InterPro;signal transduction" "" "" "PF00531;PF00791;PF12796;PF00023" "1;Death;Ank_2;3;Ank;7;ZU5" "" "" "IPR000906;IPR000488;IPR020683;IPR011029;IPR002110" "Death_domain;DEATH-like_dom;Ankyrin_rpt;Ankyrin_rpt-contain_dom;ZU5"
"XLOC_000247" 2085.61977567488 0.411091174925894 0.0837968264946379 4.90580839540743 9.30433207525694e-07 3.62201175905696e-05 "TCONS_00001836" "8093" "295913" "gnl|BL_ORD_ID|295913" "G3P6B6_GASAC" "2710" "7023" "0" "475" "4839" "20" "1515" "1" "0" "1333" "61" "1506" "Uncharacterized protein;" "Gasterosteus aculeatus (Three-spined stickleback)" "" "" "GO:0007165" "IEA:InterPro;signal transduction" "" "" "PF00531;PF00791;PF12796;PF00023" "1;Death;Ank_2;3;Ank;7;ZU5" "" "" "IPR000906;IPR000488;IPR020683;IPR011029;IPR002110" "Death_domain;DEATH-like_dom;Ankyrin_rpt;Ankyrin_rpt-contain_dom;ZU5"
"XLOC_000247" 2085.61977567488 0.411091174925894 0.0837968264946379 4.90580839540743 9.30433207525694e-07 3.62201175905696e-05 "TCONS_00001837" "8675" "612964" "gnl|BL_ORD_ID|612964" "M3ZNK9_XIPMA" "2824" "7319" "0" "478" "5373" "6" "1692" "1" "0" "1415" "105" "1712" "Uncharacterized protein;" "Xiphophorus maculatus (Southern platyfish) (Platypoecilus maculatus)" "" "" "GO:0007165" "IEA:InterPro;signal transduction" "" "" "PF00531;PF00791;PF12796;PF00023" "8;1;Death;Ank_2;Ank;ZU5;2" "" "" "IPR000906;IPR000488;IPR020683;IPR011029;IPR002110" "Death_domain;DEATH-like_dom;Ankyrin_rpt;Ankyrin_rpt-contain_dom;ZU5"
"XLOC_000247" 2085.61977567488 0.411091174925894 0.0837968264946379 4.90580839540743 9.30433207525694e-07 3.62201175905696e-05 "TCONS_00001838" "8318" "612964" "gnl|BL_ORD_ID|612964" "M3ZNK9_XIPMA" "2823" "7316" "0" "478" "5292" "6" "1692" "1" "0" "1410" "94" "1693" "Uncharacterized protein;" "Xiphophorus maculatus (Southern platyfish) (Platypoecilus maculatus)" "" "" "GO:0007165" "IEA:InterPro;signal transduction" "" "" "PF00531;PF00791;PF12796;PF00023" "8;1;Death;Ank_2;Ank;ZU5;2" "" "" "IPR000906;IPR000488;IPR020683;IPR011029;IPR002110" "Death_domain;DEATH-like_dom;Ankyrin_rpt;Ankyrin_rpt-contain_dom;ZU5"
"XLOC_000247" 2085.61977567488 0.411091174925894 0.0837968264946379 4.90580839540743 9.30433207525694e-07 3.62201175905696e-05 "TCONS_00001839" "7481" "612964" "gnl|BL_ORD_ID|612964" "M3ZNK9_XIPMA" "2812" "7287" "0" "478" "4986" "6" "1562" "1" "0" "1377" "56" "1558" "Uncharacterized protein;" "Xiphophorus maculatus (Southern platyfish) (Platypoecilus maculatus)" "" "" "GO:0007165" "IEA:InterPro;signal transduction" "" "" "PF00531;PF00791;PF12796;PF00023" "8;1;Death;Ank_2;Ank;ZU5;2" "" "" "IPR000906;IPR000488;IPR020683;IPR011029;IPR002110" "Death_domain;DEATH-like_dom;Ankyrin_rpt;Ankyrin_rpt-contain_dom;ZU5"
"XLOC_000247" 2085.61977567488 0.411091174925894 0.0837968264946379 4.90580839540743 9.30433207525694e-07 3.62201175905696e-05 "TCONS_00001840" "8225" "249899" "gnl|BL_ORD_ID|249899" "F8W371_DANRE" "2768" "7174" "0" "481" "5325" "40" "1678" "1" "0" "1373" "56" "1655" "Uncharacterized protein;" "Danio rerio (Zebrafish) (Brachydanio rerio)" "" "" "GO:0007165" "IEA:InterPro;signal transduction" "" "" "PF00531;PF00791;PF12796;PF00023" "1;Death;Ank_2;3;Ank;7;ZU5" "" "" "IPR000906;IPR000488;IPR020683;IPR011029;IPR002110" "Death_domain;DEATH-like_dom;Ankyrin_rpt;Ankyrin_rpt-contain_dom;ZU5"
"XLOC_000247" 2085.61977567488 0.411091174925894 0.0837968264946379 4.90580839540743 9.30433207525694e-07 3.62201175905696e-05 "TCONS_00001841" "8813" "612964" "gnl|BL_ORD_ID|612964" "M3ZNK9_XIPMA" "2944" "7631" "0" "478" "5511" "6" "1692" "1" "0" "1459" "59" "1712" "Uncharacterized protein;" "Xiphophorus maculatus (Southern platyfish) (Platypoecilus maculatus)" "" "" "GO:0007165" "IEA:InterPro;signal transduction" "" "" "PF00531;PF00791;PF12796;PF00023" "8;1;Death;Ank_2;Ank;ZU5;2" "" "" "IPR000906;IPR000488;IPR020683;IPR011029;IPR002110" "Death_domain;DEATH-like_dom;Ankyrin_rpt;Ankyrin_rpt-contain_dom;ZU5"
"XLOC_000247" 2085.61977567488 0.411091174925894 0.0837968264946379 4.90580839540743 9.30433207525694e-07 3.62201175905696e-05 "TCONS_00001842" "9224" "612964" "gnl|BL_ORD_ID|612964" "M3ZNK9_XIPMA" "2893" "7499" "0" "478" "5448" "6" "1692" "1" "0" "1441" "80" "1712" "Uncharacterized protein;" "Xiphophorus maculatus (Southern platyfish) (Platypoecilus maculatus)" "" "" "GO:0007165" "IEA:InterPro;signal transduction" "" "" "PF00531;PF00791;PF12796;PF00023" "8;1;Death;Ank_2;Ank;ZU5;2" "" "" "IPR000906;IPR000488;IPR020683;IPR011029;IPR002110" "Death_domain;DEATH-like_dom;Ankyrin_rpt;Ankyrin_rpt-contain_dom;ZU5"
"XLOC_000247" 2085.61977567488 0.411091174925894 0.0837968264946379 4.90580839540743 9.30433207525694e-07 3.62201175905696e-05 "TCONS_00001843" "8548" "612964" "gnl|BL_ORD_ID|612964" "M3ZNK9_XIPMA" "2810" "7283" "0" "478" "4986" "6" "1562" "1" "0" "1377" "56" "1558" "Uncharacterized protein;" "Xiphophorus maculatus (Southern platyfish) (Platypoecilus maculatus)" "" "" "GO:0007165" "IEA:InterPro;signal transduction" "" "" "PF00531;PF00791;PF12796;PF00023" "8;1;Death;Ank_2;Ank;ZU5;2" "" "" "IPR000906;IPR000488;IPR020683;IPR011029;IPR002110" "Death_domain;DEATH-like_dom;Ankyrin_rpt;Ankyrin_rpt-contain_dom;ZU5"
"XLOC_000247" 2085.61977567488 0.411091174925894 0.0837968264946379 4.90580839540743 9.30433207525694e-07 3.62201175905696e-05 "TCONS_00001844" "8618" "612964" "gnl|BL_ORD_ID|612964" "M3ZNK9_XIPMA" "2818" "7304" "0" "478" "5316" "6" "1692" "1" "0" "1410" "102" "1701" "Uncharacterized protein;" "Xiphophorus maculatus (Southern platyfish) (Platypoecilus maculatus)" "" "" "GO:0007165" "IEA:InterPro;signal transduction" "" "" "PF00531;PF00791;PF12796;PF00023" "8;1;Death;Ank_2;Ank;ZU5;2" "" "" "IPR000906;IPR000488;IPR020683;IPR011029;IPR002110" "Death_domain;DEATH-like_dom;Ankyrin_rpt;Ankyrin_rpt-contain_dom;ZU5"
"XLOC_000247" 2085.61977567488 0.411091174925894 0.0837968264946379 4.90580839540743 9.30433207525694e-07 3.62201175905696e-05 "TCONS_00001845" "8597" "612964" "gnl|BL_ORD_ID|612964" "M3ZNK9_XIPMA" "2824" "7319" "0" "478" "5292" "6" "1692" "1" "0" "1410" "94" "1693" "Uncharacterized protein;" "Xiphophorus maculatus (Southern platyfish) (Platypoecilus maculatus)" "" "" "GO:0007165" "IEA:InterPro;signal transduction" "" "" "PF00531;PF00791;PF12796;PF00023" "8;1;Death;Ank_2;Ank;ZU5;2" "" "" "IPR000906;IPR000488;IPR020683;IPR011029;IPR002110" "Death_domain;DEATH-like_dom;Ankyrin_rpt;Ankyrin_rpt-contain_dom;ZU5"
"XLOC_000247" 2085.61977567488 0.411091174925894 0.0837968264946379 4.90580839540743 9.30433207525694e-07 3.62201175905696e-05 "TCONS_00001846" "9122" "612964" "gnl|BL_ORD_ID|612964" "M3ZNK9_XIPMA" "2813" "7290" "0" "478" "5349" "6" "1692" "1" "0" "1410" "113" "1712" "Uncharacterized protein;" "Xiphophorus maculatus (Southern platyfish) (Platypoecilus maculatus)" "" "" "GO:0007165" "IEA:InterPro;signal transduction" "" "" "PF00531;PF00791;PF12796;PF00023" "8;1;Death;Ank_2;Ank;ZU5;2" "" "" "IPR000906;IPR000488;IPR020683;IPR011029;IPR002110" "Death_domain;DEATH-like_dom;Ankyrin_rpt;Ankyrin_rpt-contain_dom;ZU5"
"XLOC_000247" 2085.61977567488 0.411091174925894 0.0837968264946379 4.90580839540743 9.30433207525694e-07 3.62201175905696e-05 "TCONS_00001847" "8660" "612964" "gnl|BL_ORD_ID|612964" "M3ZNK9_XIPMA" "2875" "7452" "0" "478" "5355" "6" "1692" "1" "0" "1428" "73" "1693" "Uncharacterized protein;" "Xiphophorus maculatus (Southern platyfish) (Platypoecilus maculatus)" "" "" "GO:0007165" "IEA:InterPro;signal transduction" "" "" "PF00531;PF00791;PF12796;PF00023" "8;1;Death;Ank_2;Ank;ZU5;2" "" "" "IPR000906;IPR000488;IPR020683;IPR011029;IPR002110" "Death_domain;DEATH-like_dom;Ankyrin_rpt;Ankyrin_rpt-contain_dom;ZU5"
"XLOC_000247" 2085.61977567488 0.411091174925894 0.0837968264946379 4.90580839540743 9.30433207525694e-07 3.62201175905696e-05 "TCONS_00001848" "8641" "249899" "gnl|BL_ORD_ID|249899" "F8W371_DANRE" "2843" "7369" "0" "481" "5346" "40" "1656" "1" "0" "1387" "19" "1629" "Uncharacterized protein;" "Danio rerio (Zebrafish) (Brachydanio rerio)" "" "" "GO:0007165" "IEA:InterPro;signal transduction" "" "" "PF00531;PF00791;PF12796;PF00023" "1;Death;Ank_2;3;Ank;7;ZU5" "" "" "IPR000906;IPR000488;IPR020683;IPR011029;IPR002110" "Death_domain;DEATH-like_dom;Ankyrin_rpt;Ankyrin_rpt-contain_dom;ZU5"
"XLOC_000247" 2085.61977567488 0.411091174925894 0.0837968264946379 4.90580839540743 9.30433207525694e-07 3.62201175905696e-05 "TCONS_00001849" "8320" "612964" "gnl|BL_ORD_ID|612964" "M3ZNK9_XIPMA" "2824" "7318" "0" "478" "5292" "6" "1692" "1" "0" "1410" "94" "1693" "Uncharacterized protein;" "Xiphophorus maculatus (Southern platyfish) (Platypoecilus maculatus)" "" "" "GO:0007165" "IEA:InterPro;signal transduction" "" "" "PF00531;PF00791;PF12796;PF00023" "8;1;Death;Ank_2;Ank;ZU5;2" "" "" "IPR000906;IPR000488;IPR020683;IPR011029;IPR002110" "Death_domain;DEATH-like_dom;Ankyrin_rpt;Ankyrin_rpt-contain_dom;ZU5"
"XLOC_000247" 2085.61977567488 0.411091174925894 0.0837968264946379 4.90580839540743 9.30433207525694e-07 3.62201175905696e-05 "TCONS_00001850" "8678" "612964" "gnl|BL_ORD_ID|612964" "M3ZNK9_XIPMA" "2824" "7319" "0" "478" "5373" "6" "1692" "1" "0" "1415" "105" "1712" "Uncharacterized protein;" "Xiphophorus maculatus (Southern platyfish) (Platypoecilus maculatus)" "" "" "GO:0007165" "IEA:InterPro;signal transduction" "" "" "PF00531;PF00791;PF12796;PF00023" "8;1;Death;Ank_2;Ank;ZU5;2" "" "" "IPR000906;IPR000488;IPR020683;IPR011029;IPR002110" "Death_domain;DEATH-like_dom;Ankyrin_rpt;Ankyrin_rpt-contain_dom;ZU5"
"XLOC_000247" 2085.61977567488 0.411091174925894 0.0837968264946379 4.90580839540743 9.30433207525694e-07 3.62201175905696e-05 "TCONS_00001851" "8597" "501272" "gnl|BL_ORD_ID|501272" "I3IVU9_ORENI" "2023" "5239" "0" "445" "3729" "1" "1161" "1" "0" "1008" "66" "1161" "Uncharacterized protein;" "Oreochromis niloticus (Nile tilapia) (Tilapia nilotica)" "" "" "GO:0007165" "IEA:InterPro;signal transduction" "" "" "PF00531;PF00791;PF12796;PF00023" "1;Death;Ank_2;Ank;7;ZU5;2" "" "" "IPR000906;IPR000488;IPR020683;IPR011029;IPR002110" "Death_domain;DEATH-like_dom;Ankyrin_rpt;Ankyrin_rpt-contain_dom;ZU5"
"XLOC_000247" 2085.61977567488 0.411091174925894 0.0837968264946379 4.90580839540743 9.30433207525694e-07 3.62201175905696e-05 "TCONS_00001852" "8753" "612964" "gnl|BL_ORD_ID|612964" "M3ZNK9_XIPMA" "2895" "7504" "0" "478" "5448" "6" "1692" "1" "0" "1441" "80" "1712" "Uncharacterized protein;" "Xiphophorus maculatus (Southern platyfish) (Platypoecilus maculatus)" "" "" "GO:0007165" "IEA:InterPro;signal transduction" "" "" "PF00531;PF00791;PF12796;PF00023" "8;1;Death;Ank_2;Ank;ZU5;2" "" "" "IPR000906;IPR000488;IPR020683;IPR011029;IPR002110" "Death_domain;DEATH-like_dom;Ankyrin_rpt;Ankyrin_rpt-contain_dom;ZU5"
"XLOC_000247" 2085.61977567488 0.411091174925894 0.0837968264946379 4.90580839540743 9.30433207525694e-07 3.62201175905696e-05 "TCONS_00001853" "8651" "612964" "gnl|BL_ORD_ID|612964" "M3ZNK9_XIPMA" "2812" "7289" "0" "478" "5349" "6" "1692" "1" "0" "1410" "113" "1712" "Uncharacterized protein;" "Xiphophorus maculatus (Southern platyfish) (Platypoecilus maculatus)" "" "" "GO:0007165" "IEA:InterPro;signal transduction" "" "" "PF00531;PF00791;PF12796;PF00023" "8;1;Death;Ank_2;Ank;ZU5;2" "" "" "IPR000906;IPR000488;IPR020683;IPR011029;IPR002110" "Death_domain;DEATH-like_dom;Ankyrin_rpt;Ankyrin_rpt-contain_dom;ZU5"
"XLOC_000247" 2085.61977567488 0.411091174925894 0.0837968264946379 4.90580839540743 9.30433207525694e-07 3.62201175905696e-05 "TCONS_00001854" "8750" "612964" "gnl|BL_ORD_ID|612964" "M3ZNK9_XIPMA" "2893" "7498" "0" "478" "5448" "6" "1692" "1" "0" "1441" "80" "1712" "Uncharacterized protein;" "Xiphophorus maculatus (Southern platyfish) (Platypoecilus maculatus)" "" "" "GO:0007165" "IEA:InterPro;signal transduction" "" "" "PF00531;PF00791;PF12796;PF00023" "8;1;Death;Ank_2;Ank;ZU5;2" "" "" "IPR000906;IPR000488;IPR020683;IPR011029;IPR002110" "Death_domain;DEATH-like_dom;Ankyrin_rpt;Ankyrin_rpt-contain_dom;ZU5"
"XLOC_000247" 2085.61977567488 0.411091174925894 0.0837968264946379 4.90580839540743 9.30433207525694e-07 3.62201175905696e-05 "TCONS_00001855" "9385" "612964" "gnl|BL_ORD_ID|612964" "M3ZNK9_XIPMA" "2823" "7316" "0" "478" "5292" "6" "1692" "1" "0" "1410" "94" "1693" "Uncharacterized protein;" "Xiphophorus maculatus (Southern platyfish) (Platypoecilus maculatus)" "" "" "GO:0007165" "IEA:InterPro;signal transduction" "" "" "PF00531;PF00791;PF12796;PF00023" "8;1;Death;Ank_2;Ank;ZU5;2" "" "" "IPR000906;IPR000488;IPR020683;IPR011029;IPR002110" "Death_domain;DEATH-like_dom;Ankyrin_rpt;Ankyrin_rpt-contain_dom;ZU5"
"XLOC_000247" 2085.61977567488 0.411091174925894 0.0837968264946379 4.90580839540743 9.30433207525694e-07 3.62201175905696e-05 "TCONS_00001856" "7778" "249899" "gnl|BL_ORD_ID|249899" "F8W371_DANRE" "2820" "7308" "0" "481" "5613" "40" "1770" "1" "0" "1425" "58" "1750" "Uncharacterized protein;" "Danio rerio (Zebrafish) (Brachydanio rerio)" "" "" "GO:0007165" "IEA:InterPro;signal transduction" "" "" "PF00531;PF00791;PF12796;PF00023" "1;Death;Ank_2;3;Ank;7;ZU5" "" "" "IPR000906;IPR000488;IPR020683;IPR011029;IPR002110" "Death_domain;DEATH-like_dom;Ankyrin_rpt;Ankyrin_rpt-contain_dom;ZU5"
"XLOC_000247" 2085.61977567488 0.411091174925894 0.0837968264946379 4.90580839540743 9.30433207525694e-07 3.62201175905696e-05 "TCONS_00001857" "8142" "612964" "gnl|BL_ORD_ID|612964" "M3ZNK9_XIPMA" "2825" "7323" "0" "26" "4840" "6" "1692" "2" "0" "1410" "94" "1693" "Uncharacterized protein;" "Xiphophorus maculatus (Southern platyfish) (Platypoecilus maculatus)" "" "" "GO:0007165" "IEA:InterPro;signal transduction" "" "" "PF00531;PF00791;PF12796;PF00023" "8;1;Death;Ank_2;Ank;ZU5;2" "" "" "IPR000906;IPR000488;IPR020683;IPR011029;IPR002110" "Death_domain;DEATH-like_dom;Ankyrin_rpt;Ankyrin_rpt-contain_dom;ZU5"
"XLOC_000247" 2085.61977567488 0.411091174925894 0.0837968264946379 4.90580839540743 9.30433207525694e-07 3.62201175905696e-05 "TCONS_00001858" "8013" "612964" "gnl|BL_ORD_ID|612964" "M3ZNK9_XIPMA" "2811" "7285" "0" "116" "4987" "6" "1692" "2" "0" "1410" "113" "1712" "Uncharacterized protein;" "Xiphophorus maculatus (Southern platyfish) (Platypoecilus maculatus)" "" "" "GO:0007165" "IEA:InterPro;signal transduction" "" "" "PF00531;PF00791;PF12796;PF00023" "8;1;Death;Ank_2;Ank;ZU5;2" "" "" "IPR000906;IPR000488;IPR020683;IPR011029;IPR002110" "Death_domain;DEATH-like_dom;Ankyrin_rpt;Ankyrin_rpt-contain_dom;ZU5"
"XLOC_000247" 2085.61977567488 0.411091174925894 0.0837968264946379 4.90580839540743 9.30433207525694e-07 3.62201175905696e-05 "TCONS_00001859" "9152" "612964" "gnl|BL_ORD_ID|612964" "M3ZNK9_XIPMA" "2942" "7626" "0" "26" "5059" "6" "1692" "2" "0" "1459" "59" "1712" "Uncharacterized protein;" "Xiphophorus maculatus (Southern platyfish) (Platypoecilus maculatus)" "" "" "GO:0007165" "IEA:InterPro;signal transduction" "" "" "PF00531;PF00791;PF12796;PF00023" "8;1;Death;Ank_2;Ank;ZU5;2" "" "" "IPR000906;IPR000488;IPR020683;IPR011029;IPR002110" "Death_domain;DEATH-like_dom;Ankyrin_rpt;Ankyrin_rpt-contain_dom;ZU5"
"XLOC_000247" 2085.61977567488 0.411091174925894 0.0837968264946379 4.90580839540743 9.30433207525694e-07 3.62201175905696e-05 "TCONS_00001860" "8260" "612964" "gnl|BL_ORD_ID|612964" "M3ZNK9_XIPMA" "2818" "7304" "0" "117" "4955" "6" "1692" "3" "0" "1410" "102" "1701" "Uncharacterized protein;" "Xiphophorus maculatus (Southern platyfish) (Platypoecilus maculatus)" "" "" "GO:0007165" "IEA:InterPro;signal transduction" "" "" "PF00531;PF00791;PF12796;PF00023" "8;1;Death;Ank_2;Ank;ZU5;2" "" "" "IPR000906;IPR000488;IPR020683;IPR011029;IPR002110" "Death_domain;DEATH-like_dom;Ankyrin_rpt;Ankyrin_rpt-contain_dom;ZU5"
"XLOC_000248" 138.00229098617 -0.375571561564916 0.0998708041301016 -3.76057412209938 0.000169523832479653 0.00250886021110405 "TCONS_00001861" "5969" "73004" "gnl|BL_ORD_ID|73004" "B5X7N2_SALSA" "458" "1177" "8.02329e-146" "4916" "5668" "1" "248" "-2" "0" "223" "3" "251" "2-aminoethanethiol dioxygenase;" "Salmo salar (Atlantic salmon)" "" "" "" "" "GO:0047800" "IEA:InterPro;cysteamine dioxygenase activity" "PF07847" "1;DUF1637" "" "" "IPR011051;IPR014710;IPR012864" "Cysteamine_dioxygenase;RmlC_Cupin;RmlC-like_jellyroll"
"XLOC_000260" 314.067837490063 -0.315877985933094 0.0737796903098073 -4.28136773964075 1.85748109557447e-05 0.000416608303062547 "TCONS_00001908" "2603" "297143" "gnl|BL_ORD_ID|297143" "G3P9V5_GASAC" "1191" "3080" "0" "163" "2226" "1" "690" "1" "0" "586" "2" "690" "Uncharacterized protein;" "Gasterosteus aculeatus (Three-spined stickleback)" "" "" "GO:0006396;GO:0090503;GO:0006402" "IEA:GOC;IEA:InterPro;mRNA catabolic process;RNA phosphodiester bond hydrolysis" " exonucleolytic;RNA processing" "GO:0003723;GO:0004654;GO:0000175" "polyribonucleotide nucleotidyltransferase activity;IEA:InterPro;3'-5'-exoribonuclease activity;RNA binding" "PF03725;PF01138;PF00575;PF03726;PF00013" "S1;PNPase;RNase_PH_C;1;KH_1;2;RNase_PH" "" "" "IPR012340;IPR015847;IPR003029;IPR015848;IPR027408;IPR004087;IPR004088;IPR022967;IPR001247;IPR020568;IPR012162"
"XLOC_000260" 314.067837490063 -0.315877985933094 0.0737796903098073 -4.28136773964075 1.85748109557447e-05 0.000416608303062547 "TCONS_00001909" "2773" "297143" "gnl|BL_ORD_ID|297143" "G3P9V5_GASAC" "1333" "3449" "0" "163" "2457" "1" "767" "1" "0" "655" "2" "767" "Uncharacterized protein;" "Gasterosteus aculeatus (Three-spined stickleback)" "" "" "GO:0006396;GO:0090503;GO:0006402" "IEA:GOC;IEA:InterPro;mRNA catabolic process;RNA phosphodiester bond hydrolysis" " exonucleolytic;RNA processing" "GO:0003723;GO:0004654;GO:0000175" "polyribonucleotide nucleotidyltransferase activity;IEA:InterPro;3'-5'-exoribonuclease activity;RNA binding" "PF03725;PF01138;PF00575;PF03726;PF00013" "S1;PNPase;RNase_PH_C;1;KH_1;2;RNase_PH" "" "" "IPR012340;IPR015847;IPR003029;IPR015848;IPR027408;IPR004087;IPR004088;IPR022967;IPR001247;IPR020568;IPR012162"
"XLOC_000260" 314.067837490063 -0.315877985933094 0.0737796903098073 -4.28136773964075 1.85748109557447e-05 0.000416608303062547 "TCONS_00001910" "2144" "626115" "gnl|BL_ORD_ID|626115" "M4AR70_XIPMA" "1139" "2944" "0" "163" "2139" "1" "659" "1" "0" "567" "0" "659" "Uncharacterized protein;" "Xiphophorus maculatus (Southern platyfish) (Platypoecilus maculatus)" "" "" "GO:0006396;GO:0090503;GO:0006402" "IEA:GOC;IEA:InterPro;mRNA catabolic process;RNA phosphodiester bond hydrolysis" " exonucleolytic;RNA processing" "GO:0003723;GO:0004654;GO:0000175" "polyribonucleotide nucleotidyltransferase activity;IEA:InterPro;3'-5'-exoribonuclease activity;RNA binding" "PF03725;PF01138;PF00575;PF03726;PF00013" "S1;PNPase;RNase_PH_C;1;KH_1;2;RNase_PH" "" "" "IPR012340;IPR015847;IPR003029;IPR015848;IPR027408;IPR004087;IPR004088;IPR022967;IPR001247;IPR020568;IPR012162"
"XLOC_000282" 925.741903436631 0.318984013049822 0.04766236815283 6.69257582894318 2.19276054947325e-11 4.17316955099752e-09 "TCONS_00002108" "2035" "66075" "gnl|BL_ORD_ID|66075" "B5DGE1_SALSA" "221" "561" "2.79423e-66" "247" "564" "13" "118" "1" "0" "106" "0" "106" "Eukaryotic translation initiation factor 4E binding protein 2;Eukaryotic translation initiation factor 4E binding protein 2;Eukaryotic translation initiation factor 4E-binding protein 2;" "Salmo salar (Atlantic salmon)" "" "" "GO:0045947" "IEA:InterPro;negative regulation of translational initiation" "GO:0003743" "IEA:UniProtKB-KW;translation initiation factor activity" "PF05456" "1;eIF_4EBP" "" "" "IPR008606" "EIF4EBP"
"XLOC_000285" 301.413547741452 -0.147942848988886 0.0419328408138004 -3.52809030148506 0.000418569339292817 0.00515006449071662 "TCONS_00002117" "3163" "294148" "gnl|BL_ORD_ID|294148" "G3P171_GASAC" "360" "922" "3.93276e-112" "40" "708" "153" "371" "1" "0" "177" "6" "224" "Uncharacterized protein;" "Gasterosteus aculeatus (Three-spined stickleback)" "" "" "" "" "" "" "PF00226;PF09320" "1;DUF1977;DnaJ" "" "" "IPR015399;IPR001623;IPR018253" "DnaJ_domain_CS;DnaJ_domain;DUF1977_DnaJ-like"
"XLOC_000285" 301.413547741452 -0.147942848988886 0.0419328408138004 -3.52809030148506 0.000418569339292817 0.00515006449071662 "TCONS_00002118" "3609" "294148" "gnl|BL_ORD_ID|294148" "G3P171_GASAC" "582" "1499" "0" "54" "1154" "1" "371" "3" "0" "288" "14" "376" "Uncharacterized protein;" "Gasterosteus aculeatus (Three-spined stickleback)" "" "" "" "" "" "" "PF00226;PF09320" "1;DUF1977;DnaJ" "" "" "IPR015399;IPR001623;IPR018253" "DnaJ_domain_CS;DnaJ_domain;DUF1977_DnaJ-like"
"XLOC_000285" 301.413547741452 -0.147942848988886 0.0419328408138004 -3.52809030148506 0.000418569339292817 0.00515006449071662 "TCONS_00002119" "3607" "294148" "gnl|BL_ORD_ID|294148" "G3P171_GASAC" "506" "1301" "2.38417e-166" "54" "1037" "1" "332" "3" "0" "250" "14" "337" "Uncharacterized protein;" "Gasterosteus aculeatus (Three-spined stickleback)" "" "" "" "" "" "" "PF00226;PF09320" "1;DUF1977;DnaJ" "" "" "IPR015399;IPR001623;IPR018253" "DnaJ_domain_CS;DnaJ_domain;DUF1977_DnaJ-like"
"XLOC_000285" 301.413547741452 -0.147942848988886 0.0419328408138004 -3.52809030148506 0.000418569339292817 0.00515006449071662 "TCONS_00002120" "4662" "294148" "gnl|BL_ORD_ID|294148" "G3P171_GASAC" "507" "1303" "1.17648e-163" "1230" "2207" "42" "371" "3" "0" "254" "14" "335" "Uncharacterized protein;" "Gasterosteus aculeatus (Three-spined stickleback)" "" "" "" "" "" "" "PF00226;PF09320" "1;DUF1977;DnaJ" "" "" "IPR015399;IPR001623;IPR018253" "DnaJ_domain_CS;DnaJ_domain;DUF1977_DnaJ-like"
"XLOC_000451" 326.481357288833 -0.299491154069752 0.0699710692090737 -4.28021405782541 1.86713640651594e-05 0.000418485449129853 "TCONS_00002341" "2068" "73826" "gnl|BL_ORD_ID|73826" "B5XAH5_SALSA" "601" "1549" "0" "448" "1410" "1" "321" "1" "0" "321" "0" "321" "" "Salmo salar (Atlantic salmon)" "" "" "" "" "GO:0030246" "IEA:InterPro;carbohydrate binding" "PF00337" "Gal-bind_lectin;2" "" "" "IPR001079;IPR013320;IPR008985" "Galectin_CRD;ConA-like_subgrp;ConA-like_lec_gl_sf"
"XLOC_000451" 326.481357288833 -0.299491154069752 0.0699710692090737 -4.28021405782541 1.86713640651594e-05 0.000418485449129853 "TCONS_00002342" "2119" "73826" "gnl|BL_ORD_ID|73826" "B5XAH5_SALSA" "569" "1466" "0" "448" "1461" "1" "321" "1" "0" "304" "17" "338" "" "Salmo salar (Atlantic salmon)" "" "" "" "" "GO:0030246" "IEA:InterPro;carbohydrate binding" "PF00337" "Gal-bind_lectin;2" "" "" "IPR001079;IPR013320;IPR008985" "Galectin_CRD;ConA-like_subgrp;ConA-like_lec_gl_sf"
"XLOC_000451" 326.481357288833 -0.299491154069752 0.0699710692090737 -4.28021405782541 1.86713640651594e-05 0.000418485449129853 "TCONS_00002343" "2038" "789074" "gnl|BL_ORD_ID|789074" "Q8QGB1_ONCMY" "543" "1397" "0" "448" "1413" "1" "323" "1" "0" "307" "1" "323" "" "Oncorhynchus mykiss (Rainbow trout) (Salmo gairdneri)" "" "" "" "" "GO:0030246" "IEA:InterPro;carbohydrate binding" "PF00337" "Gal-bind_lectin;2" "" "" "IPR001079;IPR013320;IPR008985" "Galectin_CRD;ConA-like_subgrp;ConA-like_lec_gl_sf"
"XLOC_000451" 326.481357288833 -0.299491154069752 0.0699710692090737 -4.28021405782541 1.86713640651594e-05 0.000418485449129853 "TCONS_00002344" "1923" "73826" "gnl|BL_ORD_ID|73826" "B5XAH5_SALSA" "498" "1282" "5.04866e-171" "435" "1265" "36" "321" "3" "0" "270" "9" "286" "" "Salmo salar (Atlantic salmon)" "" "" "" "" "GO:0030246" "IEA:InterPro;carbohydrate binding" "PF00337" "Gal-bind_lectin;2" "" "" "IPR001079;IPR013320;IPR008985" "Galectin_CRD;ConA-like_subgrp;ConA-like_lec_gl_sf"
"XLOC_000451" 326.481357288833 -0.299491154069752 0.0699710692090737 -4.28021405782541 1.86713640651594e-05 0.000418485449129853 "TCONS_00002345" "1916" "73826" "gnl|BL_ORD_ID|73826" "B5XAH5_SALSA" "524" "1349" "0" "401" "1258" "36" "321" "2" "0" "283" "0" "286" "" "Salmo salar (Atlantic salmon)" "" "" "" "" "GO:0030246" "IEA:InterPro;carbohydrate binding" "PF00337" "Gal-bind_lectin;2" "" "" "IPR001079;IPR013320;IPR008985" "Galectin_CRD;ConA-like_subgrp;ConA-like_lec_gl_sf"
"XLOC_000451" 326.481357288833 -0.299491154069752 0.0699710692090737 -4.28021405782541 1.86713640651594e-05 0.000418485449129853 "TCONS_00002346" "1954" "73826" "gnl|BL_ORD_ID|73826" "B5XAH5_SALSA" "495" "1274" "1.32725e-169" "388" "1296" "36" "321" "1" "0" "266" "17" "303" "" "Salmo salar (Atlantic salmon)" "" "" "" "" "GO:0030246" "IEA:InterPro;carbohydrate binding" "PF00337" "Gal-bind_lectin;2" "" "" "IPR001079;IPR013320;IPR008985" "Galectin_CRD;ConA-like_subgrp;ConA-like_lec_gl_sf"
"XLOC_000451" 326.481357288833 -0.299491154069752 0.0699710692090737 -4.28021405782541 1.86713640651594e-05 0.000418485449129853 "TCONS_00002347" "1981" "789074" "gnl|BL_ORD_ID|789074" "Q8QGB1_ONCMY" "523" "1347" "4.32583e-180" "388" "1323" "36" "348" "1" "0" "298" "1" "313" "" "Oncorhynchus mykiss (Rainbow trout) (Salmo gairdneri)" "" "" "" "" "GO:0030246" "IEA:InterPro;carbohydrate binding" "PF00337" "Gal-bind_lectin;2" "" "" "IPR001079;IPR013320;IPR008985" "Galectin_CRD;ConA-like_subgrp;ConA-like_lec_gl_sf"
"XLOC_000451" 326.481357288833 -0.299491154069752 0.0699710692090737 -4.28021405782541 1.86713640651594e-05 0.000418485449129853 "TCONS_00002348" "1980" "789074" "gnl|BL_ORD_ID|789074" "Q8QGB1_ONCMY" "530" "1363" "0" "357" "1322" "1" "348" "3" "0" "309" "26" "348" "" "Oncorhynchus mykiss (Rainbow trout) (Salmo gairdneri)" "" "" "" "" "GO:0030246" "IEA:InterPro;carbohydrate binding" "PF00337" "Gal-bind_lectin;2" "" "" "IPR001079;IPR013320;IPR008985" "Galectin_CRD;ConA-like_subgrp;ConA-like_lec_gl_sf"
"XLOC_000451" 326.481357288833 -0.299491154069752 0.0699710692090737 -4.28021405782541 1.86713640651594e-05 0.000418485449129853 "TCONS_00002349" "1630" "73826" "gnl|BL_ORD_ID|73826" "B5XAH5_SALSA" "371" "951" "1.47508e-122" "337" "972" "110" "321" "1" "0" "212" "0" "212" "" "Salmo salar (Atlantic salmon)" "" "" "" "" "GO:0030246" "IEA:InterPro;carbohydrate binding" "PF00337" "Gal-bind_lectin;2" "" "" "IPR001079;IPR013320;IPR008985" "Galectin_CRD;ConA-like_subgrp;ConA-like_lec_gl_sf"
"XLOC_000451" 326.481357288833 -0.299491154069752 0.0699710692090737 -4.28021405782541 1.86713640651594e-05 0.000418485449129853 "TCONS_00002350" "1888" "789074" "gnl|BL_ORD_ID|789074" "Q8QGB1_ONCMY" "572" "1472" "0" "214" "1230" "1" "348" "1" "0" "326" "9" "348" "" "Oncorhynchus mykiss (Rainbow trout) (Salmo gairdneri)" "" "" "" "" "GO:0030246" "IEA:InterPro;carbohydrate binding" "PF00337" "Gal-bind_lectin;2" "" "" "IPR001079;IPR013320;IPR008985" "Galectin_CRD;ConA-like_subgrp;ConA-like_lec_gl_sf"
"XLOC_000451" 326.481357288833 -0.299491154069752 0.0699710692090737 -4.28021405782541 1.86713640651594e-05 0.000418485449129853 "TCONS_00002351" "1660" "73826" "gnl|BL_ORD_ID|73826" "B5XAH5_SALSA" "572" "1472" "0" "67" "1002" "1" "321" "1" "0" "308" "9" "321" "" "Salmo salar (Atlantic salmon)" "" "" "" "" "GO:0030246" "IEA:InterPro;carbohydrate binding" "PF00337" "Gal-bind_lectin;2" "" "" "IPR001079;IPR013320;IPR008985" "Galectin_CRD;ConA-like_subgrp;ConA-like_lec_gl_sf"
"XLOC_000451" 326.481357288833 -0.299491154069752 0.0699710692090737 -4.28021405782541 1.86713640651594e-05 0.000418485449129853 "TCONS_00002352" "1775" "789074" "gnl|BL_ORD_ID|789074" "Q8QGB1_ONCMY" "523" "1347" "0" "179" "1117" "35" "348" "2" "0" "298" "1" "314" "" "Oncorhynchus mykiss (Rainbow trout) (Salmo gairdneri)" "" "" "" "" "GO:0030246" "IEA:InterPro;carbohydrate binding" "PF00337" "Gal-bind_lectin;2" "" "" "IPR001079;IPR013320;IPR008985" "Galectin_CRD;ConA-like_subgrp;ConA-like_lec_gl_sf"
"XLOC_000451" 326.481357288833 -0.299491154069752 0.0699710692090737 -4.28021405782541 1.86713640651594e-05 0.000418485449129853 "TCONS_00002353" "1618" "73826" "gnl|BL_ORD_ID|73826" "B5XAH5_SALSA" "524" "1349" "0" "100" "960" "35" "321" "1" "0" "283" "0" "287" "" "Salmo salar (Atlantic salmon)" "" "" "" "" "GO:0030246" "IEA:InterPro;carbohydrate binding" "PF00337" "Gal-bind_lectin;2" "" "" "IPR001079;IPR013320;IPR008985" "Galectin_CRD;ConA-like_subgrp;ConA-like_lec_gl_sf"
"XLOC_000451" 326.481357288833 -0.299491154069752 0.0699710692090737 -4.28021405782541 1.86713640651594e-05 0.000418485449129853 "TCONS_00002354" "1647" "73826" "gnl|BL_ORD_ID|73826" "B5XAH5_SALSA" "495" "1274" "4.34502e-171" "78" "989" "35" "321" "3" "0" "266" "17" "304" "" "Salmo salar (Atlantic salmon)" "" "" "" "" "GO:0030246" "IEA:InterPro;carbohydrate binding" "PF00337" "Gal-bind_lectin;2" "" "" "IPR001079;IPR013320;IPR008985" "Galectin_CRD;ConA-like_subgrp;ConA-like_lec_gl_sf"
"XLOC_000462" 169.109098758515 0.444247098364747 0.134350885265326 3.3066183187957 0.00094429461719987 0.00955569776808227 "TCONS_00002427" "4488" "325199" "gnl|BL_ORD_ID|325199" "G9BRW1_CYPCA" "340" "871" "1.33821e-103" "1705" "2700" "1" "332" "-1" "0" "198" "30" "347" "TC1-like transposase;" "Cyprinus carpio (Common carp)" "" "" "GO:0015074;GO:0006313" "IEA:InterPro;DNA integration;transposition" " DNA-mediated" "GO:0003677;GO:0004803" "IEA:InterPro;transposase activity;DNA binding" "PF01498" "1;HTH_Tnp_Tc3_2" "" "" "IPR009057;IPR002492"
"XLOC_000472" 10.4026946359786 0.657862084693163 0.167495488555711 3.92764062104485 8.57832654409761e-05 0.00144724240047233 "TCONS_00002505" "4159" "884797" "gnl|BL_ORD_ID|884797" "U3IFF0_ANAPL" "208" "527" "3.15753e-55" "119" "1657" "1" "489" "2" "0" "173" "68" "535" "Uncharacterized protein;" "Anas platyrhynchos (Domestic duck) (Anas boschas)" "GO:0005887" "IEA:InterPro;integral component of plasma membrane" "" "" "" "" "PF00020" "1;TNFR_c6" "" "" "IPR001368;IPR022319" "TNFR/NGFR_Cys_rich_reg;TNFR_27"
"XLOC_000472" 10.4026946359786 0.657862084693163 0.167495488555711 3.92764062104485 8.57832654409761e-05 0.00144724240047233 "TCONS_00002506" "4335" "26445" "gnl|BL_ORD_ID|26445" "A7MBT9_DANRE" "184" "466" "1.23787e-48" "175" "1179" "1" "306" "1" "0" "126" "37" "339" "Si:dkey-204l11.1 protein;" "Danio rerio (Zebrafish) (Brachydanio rerio)" "" "" "" "" "" "" "" "" "dre:100006301" "-" "IPR001368" "TNFR/NGFR_Cys_rich_reg"
"XLOC_000472" 10.4026946359786 0.657862084693163 0.167495488555711 3.92764062104485 8.57832654409761e-05 0.00144724240047233 "TCONS_00002507" "4447" "26445" "gnl|BL_ORD_ID|26445" "A7MBT9_DANRE" "184" "466" "1.25462e-48" "287" "1291" "1" "306" "2" "0" "126" "37" "339" "Si:dkey-204l11.1 protein;" "Danio rerio (Zebrafish) (Brachydanio rerio)" "" "" "" "" "" "" "" "" "dre:100006301" "-" "IPR001368" "TNFR/NGFR_Cys_rich_reg"
"XLOC_000472" 10.4026946359786 0.657862084693163 0.167495488555711 3.92764062104485 8.57832654409761e-05 0.00144724240047233 "TCONS_00002508" "4708" "26445" "gnl|BL_ORD_ID|26445" "A7MBT9_DANRE" "184" "466" "1.42961e-48" "287" "1291" "1" "306" "2" "0" "126" "37" "339" "Si:dkey-204l11.1 protein;" "Danio rerio (Zebrafish) (Brachydanio rerio)" "" "" "" "" "" "" "" "" "dre:100006301" "-" "IPR001368" "TNFR/NGFR_Cys_rich_reg"
"XLOC_000473" 3403.99317578654 -0.321784329000848 0.120127046482052 -2.67870007982695 0.00739085614890097 0.0453997777481754 "TCONS_00002509" "4547" "371476" "gnl|BL_ORD_ID|371476" "H2MK54_ORYLA" "87" "214" "2.36412e-34" "1256" "1594" "2" "128" "-2" "0" "57" "14" "127" "Uncharacterized protein;" "Oryzias latipes (Medaka fish) (Japanese ricefish)" "" "" "GO:0015074;GO:0006313" "IEA:InterPro;DNA integration;transposition" " DNA-mediated" "GO:0003677;GO:0004803" "IEA:InterPro;transposase activity;DNA binding" "PF01498" "1;HTH_Tnp_Tc3_2" "" "" "IPR009057;IPR002492"
"XLOC_000473" 3403.99317578654 -0.321784329000848 0.120127046482052 -2.67870007982695 0.00739085614890097 0.0453997777481754 "TCONS_00002510" "5151" "371476" "gnl|BL_ORD_ID|371476" "H2MK54_ORYLA" "194" "492" "3.92298e-52" "2820" "3545" "36" "277" "-2" "0" "126" "18" "251" "Uncharacterized protein;" "Oryzias latipes (Medaka fish) (Japanese ricefish)" "" "" "GO:0015074;GO:0006313" "IEA:InterPro;DNA integration;transposition" " DNA-mediated" "GO:0003677;GO:0004803" "IEA:InterPro;transposase activity;DNA binding" "PF01498" "1;HTH_Tnp_Tc3_2" "" "" "IPR009057;IPR002492"
"XLOC_000473" 3403.99317578654 -0.321784329000848 0.120127046482052 -2.67870007982695 0.00739085614890097 0.0453997777481754 "TCONS_00002511" "5814" "371476" "gnl|BL_ORD_ID|371476" "H2MK54_ORYLA" "194" "492" "4.99553e-52" "3483" "4208" "36" "277" "-2" "0" "126" "18" "251" "Uncharacterized protein;" "Oryzias latipes (Medaka fish) (Japanese ricefish)" "" "" "GO:0015074;GO:0006313" "IEA:InterPro;DNA integration;transposition" " DNA-mediated" "GO:0003677;GO:0004803" "IEA:InterPro;transposase activity;DNA binding" "PF01498" "1;HTH_Tnp_Tc3_2" "" "" "IPR009057;IPR002492"
"XLOC_000473" 3403.99317578654 -0.321784329000848 0.120127046482052 -2.67870007982695 0.00739085614890097 0.0453997777481754 "TCONS_00002512" "5848" "371476" "gnl|BL_ORD_ID|371476" "H2MK54_ORYLA" "194" "492" "5.05376e-52" "3517" "4242" "36" "277" "-2" "0" "126" "18" "251" "Uncharacterized protein;" "Oryzias latipes (Medaka fish) (Japanese ricefish)" "" "" "GO:0015074;GO:0006313" "IEA:InterPro;DNA integration;transposition" " DNA-mediated" "GO:0003677;GO:0004803" "IEA:InterPro;transposase activity;DNA binding" "PF01498" "1;HTH_Tnp_Tc3_2" "" "" "IPR009057;IPR002492"
"XLOC_000473" 3403.99317578654 -0.321784329000848 0.120127046482052 -2.67870007982695 0.00739085614890097 0.0453997777481754 "TCONS_00002513" "6109" "371476" "gnl|BL_ORD_ID|371476" "H2MK54_ORYLA" "194" "492" "5.47599e-52" "3778" "4503" "36" "277" "-2" "0" "126" "18" "251" "Uncharacterized protein;" "Oryzias latipes (Medaka fish) (Japanese ricefish)" "" "" "GO:0015074;GO:0006313" "IEA:InterPro;DNA integration;transposition" " DNA-mediated" "GO:0003677;GO:0004803" "IEA:InterPro;transposase activity;DNA binding" "PF01498" "1;HTH_Tnp_Tc3_2" "" "" "IPR009057;IPR002492"
"XLOC_000473" 3403.99317578654 -0.321784329000848 0.120127046482052 -2.67870007982695 0.00739085614890097 0.0453997777481754 "TCONS_00002514" "8584" "371476" "gnl|BL_ORD_ID|371476" "H2MK54_ORYLA" "194" "492" "9.47982e-52" "6253" "6978" "36" "277" "-2" "0" "126" "18" "251" "Uncharacterized protein;" "Oryzias latipes (Medaka fish) (Japanese ricefish)" "" "" "GO:0015074;GO:0006313" "IEA:InterPro;DNA integration;transposition" " DNA-mediated" "GO:0003677;GO:0004803" "IEA:InterPro;transposase activity;DNA binding" "PF01498" "1;HTH_Tnp_Tc3_2" "" "" "IPR009057;IPR002492"
"XLOC_000473" 3403.99317578654 -0.321784329000848 0.120127046482052 -2.67870007982695 0.00739085614890097 0.0453997777481754 "TCONS_00002515" "8588" "371476" "gnl|BL_ORD_ID|371476" "H2MK54_ORYLA" "194" "492" "9.48468e-52" "6257" "6982" "36" "277" "-2" "0" "126" "18" "251" "Uncharacterized protein;" "Oryzias latipes (Medaka fish) (Japanese ricefish)" "" "" "GO:0015074;GO:0006313" "IEA:InterPro;DNA integration;transposition" " DNA-mediated" "GO:0003677;GO:0004803" "IEA:InterPro;transposase activity;DNA binding" "PF01498" "1;HTH_Tnp_Tc3_2" "" "" "IPR009057;IPR002492"
"XLOC_000473" 3403.99317578654 -0.321784329000848 0.120127046482052 -2.67870007982695 0.00739085614890097 0.0453997777481754 "TCONS_00002516" "5773" "371476" "gnl|BL_ORD_ID|371476" "H2MK54_ORYLA" "194" "492" "4.93244e-52" "3442" "4167" "36" "277" "-2" "0" "126" "18" "251" "Uncharacterized protein;" "Oryzias latipes (Medaka fish) (Japanese ricefish)" "" "" "GO:0015074;GO:0006313" "IEA:InterPro;DNA integration;transposition" " DNA-mediated" "GO:0003677;GO:0004803" "IEA:InterPro;transposase activity;DNA binding" "PF01498" "1;HTH_Tnp_Tc3_2" "" "" "IPR009057;IPR002492"
"XLOC_000473" 3403.99317578654 -0.321784329000848 0.120127046482052 -2.67870007982695 0.00739085614890097 0.0453997777481754 "TCONS_00002517" "6031" "371476" "gnl|BL_ORD_ID|371476" "H2MK54_ORYLA" "194" "492" "5.34981e-52" "3700" "4425" "36" "277" "-2" "0" "126" "18" "251" "Uncharacterized protein;" "Oryzias latipes (Medaka fish) (Japanese ricefish)" "" "" "GO:0015074;GO:0006313" "IEA:InterPro;DNA integration;transposition" " DNA-mediated" "GO:0003677;GO:0004803" "IEA:InterPro;transposase activity;DNA binding" "PF01498" "1;HTH_Tnp_Tc3_2" "" "" "IPR009057;IPR002492"
"XLOC_000473" 3403.99317578654 -0.321784329000848 0.120127046482052 -2.67870007982695 0.00739085614890097 0.0453997777481754 "TCONS_00002518" "7006" "371476" "gnl|BL_ORD_ID|371476" "H2MK54_ORYLA" "194" "492" "6.92708e-52" "4675" "5400" "36" "277" "-2" "0" "126" "18" "251" "Uncharacterized protein;" "Oryzias latipes (Medaka fish) (Japanese ricefish)" "" "" "GO:0015074;GO:0006313" "IEA:InterPro;DNA integration;transposition" " DNA-mediated" "GO:0003677;GO:0004803" "IEA:InterPro;transposase activity;DNA binding" "PF01498" "1;HTH_Tnp_Tc3_2" "" "" "IPR009057;IPR002492"
"XLOC_000473" 3403.99317578654 -0.321784329000848 0.120127046482052 -2.67870007982695 0.00739085614890097 0.0453997777481754 "TCONS_00002519" "7002" "371476" "gnl|BL_ORD_ID|371476" "H2MK54_ORYLA" "194" "492" "6.91737e-52" "4671" "5396" "36" "277" "-2" "0" "126" "18" "251" "Uncharacterized protein;" "Oryzias latipes (Medaka fish) (Japanese ricefish)" "" "" "GO:0015074;GO:0006313" "IEA:InterPro;DNA integration;transposition" " DNA-mediated" "GO:0003677;GO:0004803" "IEA:InterPro;transposase activity;DNA binding" "PF01498" "1;HTH_Tnp_Tc3_2" "" "" "IPR009057;IPR002492"
"XLOC_000473" 3403.99317578654 -0.321784329000848 0.120127046482052 -2.67870007982695 0.00739085614890097 0.0453997777481754 "TCONS_00002520" "6036" "371476" "gnl|BL_ORD_ID|371476" "H2MK54_ORYLA" "194" "492" "5.35466e-52" "3705" "4430" "36" "277" "-2" "0" "126" "18" "251" "Uncharacterized protein;" "Oryzias latipes (Medaka fish) (Japanese ricefish)" "" "" "GO:0015074;GO:0006313" "IEA:InterPro;DNA integration;transposition" " DNA-mediated" "GO:0003677;GO:0004803" "IEA:InterPro;transposase activity;DNA binding" "PF01498" "1;HTH_Tnp_Tc3_2" "" "" "IPR009057;IPR002492"
"XLOC_000473" 3403.99317578654 -0.321784329000848 0.120127046482052 -2.67870007982695 0.00739085614890097 0.0453997777481754 "TCONS_00002521" "2668" "643704" "gnl|BL_ORD_ID|643704" "M7BIJ2_CHEMY" "172" "435" "1.6441e-61" "1562" "2197" "123" "425" "2" "0" "117" "91" "303" "Rho GTPase-activating protein 20;" "Chelonia mydas (Green sea-turtle) (Chelonia agassizi)" "GO:0005622" "IEA:InterPro;intracellular" "GO:0007165;GO:0043547" "IEA:InterPro;IEA:GOC;signal transduction;positive regulation of GTPase activity" "GO:0005096" "IEA:UniProtKB-KW;GTPase activator activity" "PF00620;PF00169;PF00788" "1;PH;RhoGAP;RA" "" "" "IPR011993;IPR008936;IPR000198;IPR000159;IPR001849" "Ras-assoc;RhoGAP_dom;Rho_GTPase_activation_prot;Pleckstrin_homology;PH_like_dom"
"XLOC_000473" 3403.99317578654 -0.321784329000848 0.120127046482052 -2.67870007982695 0.00739085614890097 0.0453997777481754 "TCONS_00002522" "4778" "371476" "gnl|BL_ORD_ID|371476" "H2MK54_ORYLA" "194" "492" "3.3212e-52" "2447" "3172" "36" "277" "-2" "0" "126" "18" "251" "Uncharacterized protein;" "Oryzias latipes (Medaka fish) (Japanese ricefish)" "" "" "GO:0015074;GO:0006313" "IEA:InterPro;DNA integration;transposition" " DNA-mediated" "GO:0003677;GO:0004803" "IEA:InterPro;transposase activity;DNA binding" "PF01498" "1;HTH_Tnp_Tc3_2" "" "" "IPR009057;IPR002492"
"XLOC_000473" 3403.99317578654 -0.321784329000848 0.120127046482052 -2.67870007982695 0.00739085614890097 0.0453997777481754 "TCONS_00002523" "1741" "814227" "gnl|BL_ORD_ID|814227" "R0JSZ7_ANAPL" "87" "214" "3.47071e-18" "1178" "1339" "7" "60" "2" "0" "39" "0" "54" "Rho GTPase-activating protein 20;" "Anas platyrhynchos (Domestic duck) (Anas boschas)" "GO:0005622" "IEA:InterPro;intracellular" "GO:0007165" "IEA:InterPro;signal transduction" "" "" "PF00620" "1;RhoGAP" "" "" "IPR008936;IPR000198" "RhoGAP_dom;Rho_GTPase_activation_prot"
"XLOC_000480" 349.296723206563 0.200833643248431 0.0547460938049939 3.66845612700336 0.000244019556960291 0.00335645497113936 "TCONS_00002559" "5359" "21001" "gnl|BL_ORD_ID|21001" "A5WUY4_DANRE" "1751" "4535" "0" "129" "3017" "1" "989" "3" "0" "898" "28" "990" "Uncharacterized protein;" "Danio rerio (Zebrafish) (Brachydanio rerio)" "GO:0005634" "IEA:UniProtKB-KW;nucleus" "GO:0008152;GO:0043044" "IEA:GOC;IEA:InterPro;ATP-dependent chromatin remodeling;metabolic process" "GO:0003677;GO:0005524;GO:0003682;GO:0004386" "IEA:InterPro;chromatin binding;helicase activity;DNA binding;ATP binding" "PF00271;PF09111;PF09110;PF00176;PF13892" "SNF2_N;1;HAND;DBINO;SLIDE;Helicase_C" "dre:559803" "-" "IPR015194;IPR027417;IPR020838;IPR017884;IPR000330;IPR001005;IPR015195;IPR009057;IPR014001;IPR001650" "SANT/Myb;SANT_dom;DBINO;Helicase_C;P-loop_NTPase;Helicase_ATP-bd;ISWI_HAND-dom;SNF2_N;SLIDE;Homeodomain-like"
"XLOC_000480" 349.296723206563 0.200833643248431 0.0547460938049939 3.66845612700336 0.000244019556960291 0.00335645497113936 "TCONS_00002560" "1160" "21001" "gnl|BL_ORD_ID|21001" "A5WUY4_DANRE" "613" "1580" "0" "113" "1159" "1" "353" "2" "0" "321" "6" "354" "Uncharacterized protein;" "Danio rerio (Zebrafish) (Brachydanio rerio)" "GO:0005634" "IEA:UniProtKB-KW;nucleus" "GO:0008152;GO:0043044" "IEA:GOC;IEA:InterPro;ATP-dependent chromatin remodeling;metabolic process" "GO:0003677;GO:0005524;GO:0003682;GO:0004386" "IEA:InterPro;chromatin binding;helicase activity;DNA binding;ATP binding" "PF00271;PF09111;PF09110;PF00176;PF13892" "SNF2_N;1;HAND;DBINO;SLIDE;Helicase_C" "dre:559803" "-" "IPR015194;IPR027417;IPR020838;IPR017884;IPR000330;IPR001005;IPR015195;IPR009057;IPR014001;IPR001650" "SANT/Myb;SANT_dom;DBINO;Helicase_C;P-loop_NTPase;Helicase_ATP-bd;ISWI_HAND-dom;SNF2_N;SLIDE;Homeodomain-like"
"XLOC_000480" 349.296723206563 0.200833643248431 0.0547460938049939 3.66845612700336 0.000244019556960291 0.00335645497113936 "TCONS_00002561" "1149" "21001" "gnl|BL_ORD_ID|21001" "A5WUY4_DANRE" "606" "1562" "0" "110" "1147" "1" "350" "2" "0" "318" "6" "351" "Uncharacterized protein;" "Danio rerio (Zebrafish) (Brachydanio rerio)" "GO:0005634" "IEA:UniProtKB-KW;nucleus" "GO:0008152;GO:0043044" "IEA:GOC;IEA:InterPro;ATP-dependent chromatin remodeling;metabolic process" "GO:0003677;GO:0005524;GO:0003682;GO:0004386" "IEA:InterPro;chromatin binding;helicase activity;DNA binding;ATP binding" "PF00271;PF09111;PF09110;PF00176;PF13892" "SNF2_N;1;HAND;DBINO;SLIDE;Helicase_C" "dre:559803" "-" "IPR015194;IPR027417;IPR020838;IPR017884;IPR000330;IPR001005;IPR015195;IPR009057;IPR014001;IPR001650" "SANT/Myb;SANT_dom;DBINO;Helicase_C;P-loop_NTPase;Helicase_ATP-bd;ISWI_HAND-dom;SNF2_N;SLIDE;Homeodomain-like"
"XLOC_000480" 349.296723206563 0.200833643248431 0.0547460938049939 3.66845612700336 0.000244019556960291 0.00335645497113936 "TCONS_00002562" "1149" "21001" "gnl|BL_ORD_ID|21001" "A5WUY4_DANRE" "606" "1562" "0" "110" "1147" "1" "350" "2" "0" "318" "6" "351" "Uncharacterized protein;" "Danio rerio (Zebrafish) (Brachydanio rerio)" "GO:0005634" "IEA:UniProtKB-KW;nucleus" "GO:0008152;GO:0043044" "IEA:GOC;IEA:InterPro;ATP-dependent chromatin remodeling;metabolic process" "GO:0003677;GO:0005524;GO:0003682;GO:0004386" "IEA:InterPro;chromatin binding;helicase activity;DNA binding;ATP binding" "PF00271;PF09111;PF09110;PF00176;PF13892" "SNF2_N;1;HAND;DBINO;SLIDE;Helicase_C" "dre:559803" "-" "IPR015194;IPR027417;IPR020838;IPR017884;IPR000330;IPR001005;IPR015195;IPR009057;IPR014001;IPR001650" "SANT/Myb;SANT_dom;DBINO;Helicase_C;P-loop_NTPase;Helicase_ATP-bd;ISWI_HAND-dom;SNF2_N;SLIDE;Homeodomain-like"
"XLOC_000480" 349.296723206563 0.200833643248431 0.0547460938049939 3.66845612700336 0.000244019556960291 0.00335645497113936 "TCONS_00002563" "3651" "21001" "gnl|BL_ORD_ID|21001" "A5WUY4_DANRE" "1751" "4534" "0" "110" "2974" "1" "980" "2" "0" "895" "27" "981" "Uncharacterized protein;" "Danio rerio (Zebrafish) (Brachydanio rerio)" "GO:0005634" "IEA:UniProtKB-KW;nucleus" "GO:0008152;GO:0043044" "IEA:GOC;IEA:InterPro;ATP-dependent chromatin remodeling;metabolic process" "GO:0003677;GO:0005524;GO:0003682;GO:0004386" "IEA:InterPro;chromatin binding;helicase activity;DNA binding;ATP binding" "PF00271;PF09111;PF09110;PF00176;PF13892" "SNF2_N;1;HAND;DBINO;SLIDE;Helicase_C" "dre:559803" "-" "IPR015194;IPR027417;IPR020838;IPR017884;IPR000330;IPR001005;IPR015195;IPR009057;IPR014001;IPR001650" "SANT/Myb;SANT_dom;DBINO;Helicase_C;P-loop_NTPase;Helicase_ATP-bd;ISWI_HAND-dom;SNF2_N;SLIDE;Homeodomain-like"
"XLOC_000480" 349.296723206563 0.200833643248431 0.0547460938049939 3.66845612700336 0.000244019556960291 0.00335645497113936 "TCONS_00002564" "3706" "21001" "gnl|BL_ORD_ID|21001" "A5WUY4_DANRE" "1753" "4538" "0" "110" "2998" "1" "989" "2" "0" "898" "28" "990" "Uncharacterized protein;" "Danio rerio (Zebrafish) (Brachydanio rerio)" "GO:0005634" "IEA:UniProtKB-KW;nucleus" "GO:0008152;GO:0043044" "IEA:GOC;IEA:InterPro;ATP-dependent chromatin remodeling;metabolic process" "GO:0003677;GO:0005524;GO:0003682;GO:0004386" "IEA:InterPro;chromatin binding;helicase activity;DNA binding;ATP binding" "PF00271;PF09111;PF09110;PF00176;PF13892" "SNF2_N;1;HAND;DBINO;SLIDE;Helicase_C" "dre:559803" "-" "IPR015194;IPR027417;IPR020838;IPR017884;IPR000330;IPR001005;IPR015195;IPR009057;IPR014001;IPR001650" "SANT/Myb;SANT_dom;DBINO;Helicase_C;P-loop_NTPase;Helicase_ATP-bd;ISWI_HAND-dom;SNF2_N;SLIDE;Homeodomain-like"
"XLOC_000480" 349.296723206563 0.200833643248431 0.0547460938049939 3.66845612700336 0.000244019556960291 0.00335645497113936 "TCONS_00002565" "4498" "21001" "gnl|BL_ORD_ID|21001" "A5WUY4_DANRE" "1751" "4535" "0" "110" "2998" "1" "989" "2" "0" "898" "28" "990" "Uncharacterized protein;" "Danio rerio (Zebrafish) (Brachydanio rerio)" "GO:0005634" "IEA:UniProtKB-KW;nucleus" "GO:0008152;GO:0043044" "IEA:GOC;IEA:InterPro;ATP-dependent chromatin remodeling;metabolic process" "GO:0003677;GO:0005524;GO:0003682;GO:0004386" "IEA:InterPro;chromatin binding;helicase activity;DNA binding;ATP binding" "PF00271;PF09111;PF09110;PF00176;PF13892" "SNF2_N;1;HAND;DBINO;SLIDE;Helicase_C" "dre:559803" "-" "IPR015194;IPR027417;IPR020838;IPR017884;IPR000330;IPR001005;IPR015195;IPR009057;IPR014001;IPR001650" "SANT/Myb;SANT_dom;DBINO;Helicase_C;P-loop_NTPase;Helicase_ATP-bd;ISWI_HAND-dom;SNF2_N;SLIDE;Homeodomain-like"
"XLOC_000480" 349.296723206563 0.200833643248431 0.0547460938049939 3.66845612700336 0.000244019556960291 0.00335645497113936 "TCONS_00002566" "4499" "21001" "gnl|BL_ORD_ID|21001" "A5WUY4_DANRE" "1438" "3720" "0" "110" "2512" "1" "826" "2" "0" "747" "27" "827" "Uncharacterized protein;" "Danio rerio (Zebrafish) (Brachydanio rerio)" "GO:0005634" "IEA:UniProtKB-KW;nucleus" "GO:0008152;GO:0043044" "IEA:GOC;IEA:InterPro;ATP-dependent chromatin remodeling;metabolic process" "GO:0003677;GO:0005524;GO:0003682;GO:0004386" "IEA:InterPro;chromatin binding;helicase activity;DNA binding;ATP binding" "PF00271;PF09111;PF09110;PF00176;PF13892" "SNF2_N;1;HAND;DBINO;SLIDE;Helicase_C" "dre:559803" "-" "IPR015194;IPR027417;IPR020838;IPR017884;IPR000330;IPR001005;IPR015195;IPR009057;IPR014001;IPR001650" "SANT/Myb;SANT_dom;DBINO;Helicase_C;P-loop_NTPase;Helicase_ATP-bd;ISWI_HAND-dom;SNF2_N;SLIDE;Homeodomain-like"
"XLOC_000480" 349.296723206563 0.200833643248431 0.0547460938049939 3.66845612700336 0.000244019556960291 0.00335645497113936 "TCONS_00002567" "3653" "21001" "gnl|BL_ORD_ID|21001" "A5WUY4_DANRE" "1782" "4613" "0" "110" "3121" "1" "1028" "2" "0" "936" "28" "1030" "Uncharacterized protein;" "Danio rerio (Zebrafish) (Brachydanio rerio)" "GO:0005634" "IEA:UniProtKB-KW;nucleus" "GO:0008152;GO:0043044" "IEA:GOC;IEA:InterPro;ATP-dependent chromatin remodeling;metabolic process" "GO:0003677;GO:0005524;GO:0003682;GO:0004386" "IEA:InterPro;chromatin binding;helicase activity;DNA binding;ATP binding" "PF00271;PF09111;PF09110;PF00176;PF13892" "SNF2_N;1;HAND;DBINO;SLIDE;Helicase_C" "dre:559803" "-" "IPR015194;IPR027417;IPR020838;IPR017884;IPR000330;IPR001005;IPR015195;IPR009057;IPR014001;IPR001650" "SANT/Myb;SANT_dom;DBINO;Helicase_C;P-loop_NTPase;Helicase_ATP-bd;ISWI_HAND-dom;SNF2_N;SLIDE;Homeodomain-like"
"XLOC_000480" 349.296723206563 0.200833643248431 0.0547460938049939 3.66845612700336 0.000244019556960291 0.00335645497113936 "TCONS_00002568" "3708" "21001" "gnl|BL_ORD_ID|21001" "A5WUY4_DANRE" "1443" "3735" "0" "110" "2473" "1" "813" "2" "0" "734" "27" "814" "Uncharacterized protein;" "Danio rerio (Zebrafish) (Brachydanio rerio)" "GO:0005634" "IEA:UniProtKB-KW;nucleus" "GO:0008152;GO:0043044" "IEA:GOC;IEA:InterPro;ATP-dependent chromatin remodeling;metabolic process" "GO:0003677;GO:0005524;GO:0003682;GO:0004386" "IEA:InterPro;chromatin binding;helicase activity;DNA binding;ATP binding" "PF00271;PF09111;PF09110;PF00176;PF13892" "SNF2_N;1;HAND;DBINO;SLIDE;Helicase_C" "dre:559803" "-" "IPR015194;IPR027417;IPR020838;IPR017884;IPR000330;IPR001005;IPR015195;IPR009057;IPR014001;IPR001650" "SANT/Myb;SANT_dom;DBINO;Helicase_C;P-loop_NTPase;Helicase_ATP-bd;ISWI_HAND-dom;SNF2_N;SLIDE;Homeodomain-like"
"XLOC_000480" 349.296723206563 0.200833643248431 0.0547460938049939 3.66845612700336 0.000244019556960291 0.00335645497113936 "TCONS_00002569" "3651" "21001" "gnl|BL_ORD_ID|21001" "A5WUY4_DANRE" "1389" "3594" "0" "110" "2401" "1" "789" "2" "0" "709" "27" "790" "Uncharacterized protein;" "Danio rerio (Zebrafish) (Brachydanio rerio)" "GO:0005634" "IEA:UniProtKB-KW;nucleus" "GO:0008152;GO:0043044" "IEA:GOC;IEA:InterPro;ATP-dependent chromatin remodeling;metabolic process" "GO:0003677;GO:0005524;GO:0003682;GO:0004386" "IEA:InterPro;chromatin binding;helicase activity;DNA binding;ATP binding" "PF00271;PF09111;PF09110;PF00176;PF13892" "SNF2_N;1;HAND;DBINO;SLIDE;Helicase_C" "dre:559803" "-" "IPR015194;IPR027417;IPR020838;IPR017884;IPR000330;IPR001005;IPR015195;IPR009057;IPR014001;IPR001650" "SANT/Myb;SANT_dom;DBINO;Helicase_C;P-loop_NTPase;Helicase_ATP-bd;ISWI_HAND-dom;SNF2_N;SLIDE;Homeodomain-like"
"XLOC_000480" 349.296723206563 0.200833643248431 0.0547460938049939 3.66845612700336 0.000244019556960291 0.00335645497113936 "TCONS_00002570" "3651" "21001" "gnl|BL_ORD_ID|21001" "A5WUY4_DANRE" "962" "2486" "0" "1461" "3119" "455" "1028" "3" "0" "515" "21" "574" "Uncharacterized protein;" "Danio rerio (Zebrafish) (Brachydanio rerio)" "GO:0005634" "IEA:UniProtKB-KW;nucleus" "GO:0008152;GO:0043044" "IEA:GOC;IEA:InterPro;ATP-dependent chromatin remodeling;metabolic process" "GO:0003677;GO:0005524;GO:0003682;GO:0004386" "IEA:InterPro;chromatin binding;helicase activity;DNA binding;ATP binding" "PF00271;PF09111;PF09110;PF00176;PF13892" "SNF2_N;1;HAND;DBINO;SLIDE;Helicase_C" "dre:559803" "-" "IPR015194;IPR027417;IPR020838;IPR017884;IPR000330;IPR001005;IPR015195;IPR009057;IPR014001;IPR001650" "SANT/Myb;SANT_dom;DBINO;Helicase_C;P-loop_NTPase;Helicase_ATP-bd;ISWI_HAND-dom;SNF2_N;SLIDE;Homeodomain-like"
"XLOC_000480" 349.296723206563 0.200833643248431 0.0547460938049939 3.66845612700336 0.000244019556960291 0.00335645497113936 "TCONS_00002571" "3659" "21001" "gnl|BL_ORD_ID|21001" "A5WUY4_DANRE" "1389" "3594" "0" "110" "2401" "1" "789" "2" "0" "709" "27" "790" "Uncharacterized protein;" "Danio rerio (Zebrafish) (Brachydanio rerio)" "GO:0005634" "IEA:UniProtKB-KW;nucleus" "GO:0008152;GO:0043044" "IEA:GOC;IEA:InterPro;ATP-dependent chromatin remodeling;metabolic process" "GO:0003677;GO:0005524;GO:0003682;GO:0004386" "IEA:InterPro;chromatin binding;helicase activity;DNA binding;ATP binding" "PF00271;PF09111;PF09110;PF00176;PF13892" "SNF2_N;1;HAND;DBINO;SLIDE;Helicase_C" "dre:559803" "-" "IPR015194;IPR027417;IPR020838;IPR017884;IPR000330;IPR001005;IPR015195;IPR009057;IPR014001;IPR001650" "SANT/Myb;SANT_dom;DBINO;Helicase_C;P-loop_NTPase;Helicase_ATP-bd;ISWI_HAND-dom;SNF2_N;SLIDE;Homeodomain-like"
"XLOC_000480" 349.296723206563 0.200833643248431 0.0547460938049939 3.66845612700336 0.000244019556960291 0.00335645497113936 "TCONS_00002572" "5341" "21001" "gnl|BL_ORD_ID|21001" "A5WUY4_DANRE" "1389" "3594" "0" "110" "2401" "1" "789" "2" "0" "709" "27" "790" "Uncharacterized protein;" "Danio rerio (Zebrafish) (Brachydanio rerio)" "GO:0005634" "IEA:UniProtKB-KW;nucleus" "GO:0008152;GO:0043044" "IEA:GOC;IEA:InterPro;ATP-dependent chromatin remodeling;metabolic process" "GO:0003677;GO:0005524;GO:0003682;GO:0004386" "IEA:InterPro;chromatin binding;helicase activity;DNA binding;ATP binding" "PF00271;PF09111;PF09110;PF00176;PF13892" "SNF2_N;1;HAND;DBINO;SLIDE;Helicase_C" "dre:559803" "-" "IPR015194;IPR027417;IPR020838;IPR017884;IPR000330;IPR001005;IPR015195;IPR009057;IPR014001;IPR001650" "SANT/Myb;SANT_dom;DBINO;Helicase_C;P-loop_NTPase;Helicase_ATP-bd;ISWI_HAND-dom;SNF2_N;SLIDE;Homeodomain-like"
"XLOC_000480" 349.296723206563 0.200833643248431 0.0547460938049939 3.66845612700336 0.000244019556960291 0.00335645497113936 "TCONS_00002573" "5342" "21001" "gnl|BL_ORD_ID|21001" "A5WUY4_DANRE" "1443" "3735" "0" "110" "2473" "1" "813" "2" "0" "734" "27" "814" "Uncharacterized protein;" "Danio rerio (Zebrafish) (Brachydanio rerio)" "GO:0005634" "IEA:UniProtKB-KW;nucleus" "GO:0008152;GO:0043044" "IEA:GOC;IEA:InterPro;ATP-dependent chromatin remodeling;metabolic process" "GO:0003677;GO:0005524;GO:0003682;GO:0004386" "IEA:InterPro;chromatin binding;helicase activity;DNA binding;ATP binding" "PF00271;PF09111;PF09110;PF00176;PF13892" "SNF2_N;1;HAND;DBINO;SLIDE;Helicase_C" "dre:559803" "-" "IPR015194;IPR027417;IPR020838;IPR017884;IPR000330;IPR001005;IPR015195;IPR009057;IPR014001;IPR001650" "SANT/Myb;SANT_dom;DBINO;Helicase_C;P-loop_NTPase;Helicase_ATP-bd;ISWI_HAND-dom;SNF2_N;SLIDE;Homeodomain-like"
"XLOC_000480" 349.296723206563 0.200833643248431 0.0547460938049939 3.66845612700336 0.000244019556960291 0.00335645497113936 "TCONS_00002574" "3655" "21001" "gnl|BL_ORD_ID|21001" "A5WUY4_DANRE" "1753" "4538" "0" "110" "2974" "1" "980" "2" "0" "895" "27" "981" "Uncharacterized protein;" "Danio rerio (Zebrafish) (Brachydanio rerio)" "GO:0005634" "IEA:UniProtKB-KW;nucleus" "GO:0008152;GO:0043044" "IEA:GOC;IEA:InterPro;ATP-dependent chromatin remodeling;metabolic process" "GO:0003677;GO:0005524;GO:0003682;GO:0004386" "IEA:InterPro;chromatin binding;helicase activity;DNA binding;ATP binding" "PF00271;PF09111;PF09110;PF00176;PF13892" "SNF2_N;1;HAND;DBINO;SLIDE;Helicase_C" "dre:559803" "-" "IPR015194;IPR027417;IPR020838;IPR017884;IPR000330;IPR001005;IPR015195;IPR009057;IPR014001;IPR001650" "SANT/Myb;SANT_dom;DBINO;Helicase_C;P-loop_NTPase;Helicase_ATP-bd;ISWI_HAND-dom;SNF2_N;SLIDE;Homeodomain-like"
"XLOC_000480" 349.296723206563 0.200833643248431 0.0547460938049939 3.66845612700336 0.000244019556960291 0.00335645497113936 "TCONS_00002575" "3651" "21001" "gnl|BL_ORD_ID|21001" "A5WUY4_DANRE" "1320" "3414" "0" "110" "2257" "1" "741" "2" "0" "664" "27" "742" "Uncharacterized protein;" "Danio rerio (Zebrafish) (Brachydanio rerio)" "GO:0005634" "IEA:UniProtKB-KW;nucleus" "GO:0008152;GO:0043044" "IEA:GOC;IEA:InterPro;ATP-dependent chromatin remodeling;metabolic process" "GO:0003677;GO:0005524;GO:0003682;GO:0004386" "IEA:InterPro;chromatin binding;helicase activity;DNA binding;ATP binding" "PF00271;PF09111;PF09110;PF00176;PF13892" "SNF2_N;1;HAND;DBINO;SLIDE;Helicase_C" "dre:559803" "-" "IPR015194;IPR027417;IPR020838;IPR017884;IPR000330;IPR001005;IPR015195;IPR009057;IPR014001;IPR001650" "SANT/Myb;SANT_dom;DBINO;Helicase_C;P-loop_NTPase;Helicase_ATP-bd;ISWI_HAND-dom;SNF2_N;SLIDE;Homeodomain-like"
"XLOC_000480" 349.296723206563 0.200833643248431 0.0547460938049939 3.66845612700336 0.000244019556960291 0.00335645497113936 "TCONS_00002576" "3655" "21001" "gnl|BL_ORD_ID|21001" "A5WUY4_DANRE" "1443" "3735" "0" "110" "2473" "1" "813" "2" "0" "734" "27" "814" "Uncharacterized protein;" "Danio rerio (Zebrafish) (Brachydanio rerio)" "GO:0005634" "IEA:UniProtKB-KW;nucleus" "GO:0008152;GO:0043044" "IEA:GOC;IEA:InterPro;ATP-dependent chromatin remodeling;metabolic process" "GO:0003677;GO:0005524;GO:0003682;GO:0004386" "IEA:InterPro;chromatin binding;helicase activity;DNA binding;ATP binding" "PF00271;PF09111;PF09110;PF00176;PF13892" "SNF2_N;1;HAND;DBINO;SLIDE;Helicase_C" "dre:559803" "-" "IPR015194;IPR027417;IPR020838;IPR017884;IPR000330;IPR001005;IPR015195;IPR009057;IPR014001;IPR001650" "SANT/Myb;SANT_dom;DBINO;Helicase_C;P-loop_NTPase;Helicase_ATP-bd;ISWI_HAND-dom;SNF2_N;SLIDE;Homeodomain-like"
"XLOC_000480" 349.296723206563 0.200833643248431 0.0547460938049939 3.66845612700336 0.000244019556960291 0.00335645497113936 "TCONS_00002577" "3655" "21001" "gnl|BL_ORD_ID|21001" "A5WUY4_DANRE" "1117" "2889" "0" "1255" "3123" "385" "1028" "1" "0" "585" "21" "644" "Uncharacterized protein;" "Danio rerio (Zebrafish) (Brachydanio rerio)" "GO:0005634" "IEA:UniProtKB-KW;nucleus" "GO:0008152;GO:0043044" "IEA:GOC;IEA:InterPro;ATP-dependent chromatin remodeling;metabolic process" "GO:0003677;GO:0005524;GO:0003682;GO:0004386" "IEA:InterPro;chromatin binding;helicase activity;DNA binding;ATP binding" "PF00271;PF09111;PF09110;PF00176;PF13892" "SNF2_N;1;HAND;DBINO;SLIDE;Helicase_C" "dre:559803" "-" "IPR015194;IPR027417;IPR020838;IPR017884;IPR000330;IPR001005;IPR015195;IPR009057;IPR014001;IPR001650" "SANT/Myb;SANT_dom;DBINO;Helicase_C;P-loop_NTPase;Helicase_ATP-bd;ISWI_HAND-dom;SNF2_N;SLIDE;Homeodomain-like"
"XLOC_000480" 349.296723206563 0.200833643248431 0.0547460938049939 3.66845612700336 0.000244019556960291 0.00335645497113936 "TCONS_00002578" "3657" "21001" "gnl|BL_ORD_ID|21001" "A5WUY4_DANRE" "827" "2136" "0" "110" "1480" "1" "461" "2" "0" "424" "6" "462" "Uncharacterized protein;" "Danio rerio (Zebrafish) (Brachydanio rerio)" "GO:0005634" "IEA:UniProtKB-KW;nucleus" "GO:0008152;GO:0043044" "IEA:GOC;IEA:InterPro;ATP-dependent chromatin remodeling;metabolic process" "GO:0003677;GO:0005524;GO:0003682;GO:0004386" "IEA:InterPro;chromatin binding;helicase activity;DNA binding;ATP binding" "PF00271;PF09111;PF09110;PF00176;PF13892" "SNF2_N;1;HAND;DBINO;SLIDE;Helicase_C" "dre:559803" "-" "IPR015194;IPR027417;IPR020838;IPR017884;IPR000330;IPR001005;IPR015195;IPR009057;IPR014001;IPR001650" "SANT/Myb;SANT_dom;DBINO;Helicase_C;P-loop_NTPase;Helicase_ATP-bd;ISWI_HAND-dom;SNF2_N;SLIDE;Homeodomain-like"
"XLOC_000480" 349.296723206563 0.200833643248431 0.0547460938049939 3.66845612700336 0.000244019556960291 0.00335645497113936 "TCONS_00002579" "3714" "21001" "gnl|BL_ORD_ID|21001" "A5WUY4_DANRE" "1755" "4543" "0" "110" "2986" "1" "984" "2" "0" "897" "27" "985" "Uncharacterized protein;" "Danio rerio (Zebrafish) (Brachydanio rerio)" "GO:0005634" "IEA:UniProtKB-KW;nucleus" "GO:0008152;GO:0043044" "IEA:GOC;IEA:InterPro;ATP-dependent chromatin remodeling;metabolic process" "GO:0003677;GO:0005524;GO:0003682;GO:0004386" "IEA:InterPro;chromatin binding;helicase activity;DNA binding;ATP binding" "PF00271;PF09111;PF09110;PF00176;PF13892" "SNF2_N;1;HAND;DBINO;SLIDE;Helicase_C" "dre:559803" "-" "IPR015194;IPR027417;IPR020838;IPR017884;IPR000330;IPR001005;IPR015195;IPR009057;IPR014001;IPR001650" "SANT/Myb;SANT_dom;DBINO;Helicase_C;P-loop_NTPase;Helicase_ATP-bd;ISWI_HAND-dom;SNF2_N;SLIDE;Homeodomain-like"
"XLOC_000480" 349.296723206563 0.200833643248431 0.0547460938049939 3.66845612700336 0.000244019556960291 0.00335645497113936 "TCONS_00002580" "3651" "21001" "gnl|BL_ORD_ID|21001" "A5WUY4_DANRE" "1438" "3720" "0" "110" "2512" "1" "826" "2" "0" "747" "27" "827" "Uncharacterized protein;" "Danio rerio (Zebrafish) (Brachydanio rerio)" "GO:0005634" "IEA:UniProtKB-KW;nucleus" "GO:0008152;GO:0043044" "IEA:GOC;IEA:InterPro;ATP-dependent chromatin remodeling;metabolic process" "GO:0003677;GO:0005524;GO:0003682;GO:0004386" "IEA:InterPro;chromatin binding;helicase activity;DNA binding;ATP binding" "PF00271;PF09111;PF09110;PF00176;PF13892" "SNF2_N;1;HAND;DBINO;SLIDE;Helicase_C" "dre:559803" "-" "IPR015194;IPR027417;IPR020838;IPR017884;IPR000330;IPR001005;IPR015195;IPR009057;IPR014001;IPR001650" "SANT/Myb;SANT_dom;DBINO;Helicase_C;P-loop_NTPase;Helicase_ATP-bd;ISWI_HAND-dom;SNF2_N;SLIDE;Homeodomain-like"
"XLOC_000480" 349.296723206563 0.200833643248431 0.0547460938049939 3.66845612700336 0.000244019556960291 0.00335645497113936 "TCONS_00002581" "3658" "21001" "gnl|BL_ORD_ID|21001" "A5WUY4_DANRE" "1742" "4511" "0" "110" "2977" "1" "980" "2" "0" "890" "28" "982" "Uncharacterized protein;" "Danio rerio (Zebrafish) (Brachydanio rerio)" "GO:0005634" "IEA:UniProtKB-KW;nucleus" "GO:0008152;GO:0043044" "IEA:GOC;IEA:InterPro;ATP-dependent chromatin remodeling;metabolic process" "GO:0003677;GO:0005524;GO:0003682;GO:0004386" "IEA:InterPro;chromatin binding;helicase activity;DNA binding;ATP binding" "PF00271;PF09111;PF09110;PF00176;PF13892" "SNF2_N;1;HAND;DBINO;SLIDE;Helicase_C" "dre:559803" "-" "IPR015194;IPR027417;IPR020838;IPR017884;IPR000330;IPR001005;IPR015195;IPR009057;IPR014001;IPR001650" "SANT/Myb;SANT_dom;DBINO;Helicase_C;P-loop_NTPase;Helicase_ATP-bd;ISWI_HAND-dom;SNF2_N;SLIDE;Homeodomain-like"
"XLOC_000480" 349.296723206563 0.200833643248431 0.0547460938049939 3.66845612700336 0.000244019556960291 0.00335645497113936 "TCONS_00002582" "4556" "21001" "gnl|BL_ORD_ID|21001" "A5WUY4_DANRE" "1755" "4544" "0" "110" "2986" "1" "984" "2" "0" "897" "27" "985" "Uncharacterized protein;" "Danio rerio (Zebrafish) (Brachydanio rerio)" "GO:0005634" "IEA:UniProtKB-KW;nucleus" "GO:0008152;GO:0043044" "IEA:GOC;IEA:InterPro;ATP-dependent chromatin remodeling;metabolic process" "GO:0003677;GO:0005524;GO:0003682;GO:0004386" "IEA:InterPro;chromatin binding;helicase activity;DNA binding;ATP binding" "PF00271;PF09111;PF09110;PF00176;PF13892" "SNF2_N;1;HAND;DBINO;SLIDE;Helicase_C" "dre:559803" "-" "IPR015194;IPR027417;IPR020838;IPR017884;IPR000330;IPR001005;IPR015195;IPR009057;IPR014001;IPR001650" "SANT/Myb;SANT_dom;DBINO;Helicase_C;P-loop_NTPase;Helicase_ATP-bd;ISWI_HAND-dom;SNF2_N;SLIDE;Homeodomain-like"
"XLOC_000480" 349.296723206563 0.200833643248431 0.0547460938049939 3.66845612700336 0.000244019556960291 0.00335645497113936 "TCONS_00002583" "3650" "21001" "gnl|BL_ORD_ID|21001" "A5WUY4_DANRE" "1786" "4625" "0" "110" "3118" "1" "1028" "2" "0" "936" "27" "1029" "Uncharacterized protein;" "Danio rerio (Zebrafish) (Brachydanio rerio)" "GO:0005634" "IEA:UniProtKB-KW;nucleus" "GO:0008152;GO:0043044" "IEA:GOC;IEA:InterPro;ATP-dependent chromatin remodeling;metabolic process" "GO:0003677;GO:0005524;GO:0003682;GO:0004386" "IEA:InterPro;chromatin binding;helicase activity;DNA binding;ATP binding" "PF00271;PF09111;PF09110;PF00176;PF13892" "SNF2_N;1;HAND;DBINO;SLIDE;Helicase_C" "dre:559803" "-" "IPR015194;IPR027417;IPR020838;IPR017884;IPR000330;IPR001005;IPR015195;IPR009057;IPR014001;IPR001650" "SANT/Myb;SANT_dom;DBINO;Helicase_C;P-loop_NTPase;Helicase_ATP-bd;ISWI_HAND-dom;SNF2_N;SLIDE;Homeodomain-like"
"XLOC_000480" 349.296723206563 0.200833643248431 0.0547460938049939 3.66845612700336 0.000244019556960291 0.00335645497113936 "TCONS_00002584" "4810" "21001" "gnl|BL_ORD_ID|21001" "A5WUY4_DANRE" "1756" "4547" "0" "110" "3013" "1" "991" "2" "0" "900" "29" "994" "Uncharacterized protein;" "Danio rerio (Zebrafish) (Brachydanio rerio)" "GO:0005634" "IEA:UniProtKB-KW;nucleus" "GO:0008152;GO:0043044" "IEA:GOC;IEA:InterPro;ATP-dependent chromatin remodeling;metabolic process" "GO:0003677;GO:0005524;GO:0003682;GO:0004386" "IEA:InterPro;chromatin binding;helicase activity;DNA binding;ATP binding" "PF00271;PF09111;PF09110;PF00176;PF13892" "SNF2_N;1;HAND;DBINO;SLIDE;Helicase_C" "dre:559803" "-" "IPR015194;IPR027417;IPR020838;IPR017884;IPR000330;IPR001005;IPR015195;IPR009057;IPR014001;IPR001650" "SANT/Myb;SANT_dom;DBINO;Helicase_C;P-loop_NTPase;Helicase_ATP-bd;ISWI_HAND-dom;SNF2_N;SLIDE;Homeodomain-like"
"XLOC_000480" 349.296723206563 0.200833643248431 0.0547460938049939 3.66845612700336 0.000244019556960291 0.00335645497113936 "TCONS_00002585" "3653" "21001" "gnl|BL_ORD_ID|21001" "A5WUY4_DANRE" "827" "2136" "0" "110" "1480" "1" "461" "2" "0" "424" "6" "462" "Uncharacterized protein;" "Danio rerio (Zebrafish) (Brachydanio rerio)" "GO:0005634" "IEA:UniProtKB-KW;nucleus" "GO:0008152;GO:0043044" "IEA:GOC;IEA:InterPro;ATP-dependent chromatin remodeling;metabolic process" "GO:0003677;GO:0005524;GO:0003682;GO:0004386" "IEA:InterPro;chromatin binding;helicase activity;DNA binding;ATP binding" "PF00271;PF09111;PF09110;PF00176;PF13892" "SNF2_N;1;HAND;DBINO;SLIDE;Helicase_C" "dre:559803" "-" "IPR015194;IPR027417;IPR020838;IPR017884;IPR000330;IPR001005;IPR015195;IPR009057;IPR014001;IPR001650" "SANT/Myb;SANT_dom;DBINO;Helicase_C;P-loop_NTPase;Helicase_ATP-bd;ISWI_HAND-dom;SNF2_N;SLIDE;Homeodomain-like"
"XLOC_000480" 349.296723206563 0.200833643248431 0.0547460938049939 3.66845612700336 0.000244019556960291 0.00335645497113936 "TCONS_00002586" "3652" "21001" "gnl|BL_ORD_ID|21001" "A5WUY4_DANRE" "1443" "3735" "0" "110" "2473" "1" "813" "2" "0" "734" "27" "814" "Uncharacterized protein;" "Danio rerio (Zebrafish) (Brachydanio rerio)" "GO:0005634" "IEA:UniProtKB-KW;nucleus" "GO:0008152;GO:0043044" "IEA:GOC;IEA:InterPro;ATP-dependent chromatin remodeling;metabolic process" "GO:0003677;GO:0005524;GO:0003682;GO:0004386" "IEA:InterPro;chromatin binding;helicase activity;DNA binding;ATP binding" "PF00271;PF09111;PF09110;PF00176;PF13892" "SNF2_N;1;HAND;DBINO;SLIDE;Helicase_C" "dre:559803" "-" "IPR015194;IPR027417;IPR020838;IPR017884;IPR000330;IPR001005;IPR015195;IPR009057;IPR014001;IPR001650" "SANT/Myb;SANT_dom;DBINO;Helicase_C;P-loop_NTPase;Helicase_ATP-bd;ISWI_HAND-dom;SNF2_N;SLIDE;Homeodomain-like"
"XLOC_000480" 349.296723206563 0.200833643248431 0.0547460938049939 3.66845612700336 0.000244019556960291 0.00335645497113936 "TCONS_00002587" "3653" "21001" "gnl|BL_ORD_ID|21001" "A5WUY4_DANRE" "1782" "4615" "0" "110" "3121" "1" "1028" "2" "0" "936" "28" "1030" "Uncharacterized protein;" "Danio rerio (Zebrafish) (Brachydanio rerio)" "GO:0005634" "IEA:UniProtKB-KW;nucleus" "GO:0008152;GO:0043044" "IEA:GOC;IEA:InterPro;ATP-dependent chromatin remodeling;metabolic process" "GO:0003677;GO:0005524;GO:0003682;GO:0004386" "IEA:InterPro;chromatin binding;helicase activity;DNA binding;ATP binding" "PF00271;PF09111;PF09110;PF00176;PF13892" "SNF2_N;1;HAND;DBINO;SLIDE;Helicase_C" "dre:559803" "-" "IPR015194;IPR027417;IPR020838;IPR017884;IPR000330;IPR001005;IPR015195;IPR009057;IPR014001;IPR001650" "SANT/Myb;SANT_dom;DBINO;Helicase_C;P-loop_NTPase;Helicase_ATP-bd;ISWI_HAND-dom;SNF2_N;SLIDE;Homeodomain-like"
"XLOC_000480" 349.296723206563 0.200833643248431 0.0547460938049939 3.66845612700336 0.000244019556960291 0.00335645497113936 "TCONS_00002588" "3653" "21001" "gnl|BL_ORD_ID|21001" "A5WUY4_DANRE" "1776" "4599" "0" "110" "3121" "1" "1028" "2" "0" "931" "28" "1030" "Uncharacterized protein;" "Danio rerio (Zebrafish) (Brachydanio rerio)" "GO:0005634" "IEA:UniProtKB-KW;nucleus" "GO:0008152;GO:0043044" "IEA:GOC;IEA:InterPro;ATP-dependent chromatin remodeling;metabolic process" "GO:0003677;GO:0005524;GO:0003682;GO:0004386" "IEA:InterPro;chromatin binding;helicase activity;DNA binding;ATP binding" "PF00271;PF09111;PF09110;PF00176;PF13892" "SNF2_N;1;HAND;DBINO;SLIDE;Helicase_C" "dre:559803" "-" "IPR015194;IPR027417;IPR020838;IPR017884;IPR000330;IPR001005;IPR015195;IPR009057;IPR014001;IPR001650" "SANT/Myb;SANT_dom;DBINO;Helicase_C;P-loop_NTPase;Helicase_ATP-bd;ISWI_HAND-dom;SNF2_N;SLIDE;Homeodomain-like"
"XLOC_000480" 349.296723206563 0.200833643248431 0.0547460938049939 3.66845612700336 0.000244019556960291 0.00335645497113936 "TCONS_00002589" "3652" "21001" "gnl|BL_ORD_ID|21001" "A5WUY4_DANRE" "1188" "3073" "0" "110" "2035" "1" "646" "2" "0" "595" "6" "647" "Uncharacterized protein;" "Danio rerio (Zebrafish) (Brachydanio rerio)" "GO:0005634" "IEA:UniProtKB-KW;nucleus" "GO:0008152;GO:0043044" "IEA:GOC;IEA:InterPro;ATP-dependent chromatin remodeling;metabolic process" "GO:0003677;GO:0005524;GO:0003682;GO:0004386" "IEA:InterPro;chromatin binding;helicase activity;DNA binding;ATP binding" "PF00271;PF09111;PF09110;PF00176;PF13892" "SNF2_N;1;HAND;DBINO;SLIDE;Helicase_C" "dre:559803" "-" "IPR015194;IPR027417;IPR020838;IPR017884;IPR000330;IPR001005;IPR015195;IPR009057;IPR014001;IPR001650" "SANT/Myb;SANT_dom;DBINO;Helicase_C;P-loop_NTPase;Helicase_ATP-bd;ISWI_HAND-dom;SNF2_N;SLIDE;Homeodomain-like"
"XLOC_000480" 349.296723206563 0.200833643248431 0.0547460938049939 3.66845612700336 0.000244019556960291 0.00335645497113936 "TCONS_00002590" "3652" "21001" "gnl|BL_ORD_ID|21001" "A5WUY4_DANRE" "1389" "3594" "0" "110" "2389" "1" "785" "2" "0" "708" "27" "786" "Uncharacterized protein;" "Danio rerio (Zebrafish) (Brachydanio rerio)" "GO:0005634" "IEA:UniProtKB-KW;nucleus" "GO:0008152;GO:0043044" "IEA:GOC;IEA:InterPro;ATP-dependent chromatin remodeling;metabolic process" "GO:0003677;GO:0005524;GO:0003682;GO:0004386" "IEA:InterPro;chromatin binding;helicase activity;DNA binding;ATP binding" "PF00271;PF09111;PF09110;PF00176;PF13892" "SNF2_N;1;HAND;DBINO;SLIDE;Helicase_C" "dre:559803" "-" "IPR015194;IPR027417;IPR020838;IPR017884;IPR000330;IPR001005;IPR015195;IPR009057;IPR014001;IPR001650" "SANT/Myb;SANT_dom;DBINO;Helicase_C;P-loop_NTPase;Helicase_ATP-bd;ISWI_HAND-dom;SNF2_N;SLIDE;Homeodomain-like"
"XLOC_000480" 349.296723206563 0.200833643248431 0.0547460938049939 3.66845612700336 0.000244019556960291 0.00335645497113936 "TCONS_00002591" "3654" "21001" "gnl|BL_ORD_ID|21001" "A5WUY4_DANRE" "1521" "3936" "0" "110" "2653" "1" "872" "2" "0" "788" "28" "874" "Uncharacterized protein;" "Danio rerio (Zebrafish) (Brachydanio rerio)" "GO:0005634" "IEA:UniProtKB-KW;nucleus" "GO:0008152;GO:0043044" "IEA:GOC;IEA:InterPro;ATP-dependent chromatin remodeling;metabolic process" "GO:0003677;GO:0005524;GO:0003682;GO:0004386" "IEA:InterPro;chromatin binding;helicase activity;DNA binding;ATP binding" "PF00271;PF09111;PF09110;PF00176;PF13892" "SNF2_N;1;HAND;DBINO;SLIDE;Helicase_C" "dre:559803" "-" "IPR015194;IPR027417;IPR020838;IPR017884;IPR000330;IPR001005;IPR015195;IPR009057;IPR014001;IPR001650" "SANT/Myb;SANT_dom;DBINO;Helicase_C;P-loop_NTPase;Helicase_ATP-bd;ISWI_HAND-dom;SNF2_N;SLIDE;Homeodomain-like"
"XLOC_000480" 349.296723206563 0.200833643248431 0.0547460938049939 3.66845612700336 0.000244019556960291 0.00335645497113936 "TCONS_00002592" "3651" "21001" "gnl|BL_ORD_ID|21001" "A5WUY4_DANRE" "1011" "2613" "0" "110" "1762" "1" "555" "2" "0" "509" "6" "556" "Uncharacterized protein;" "Danio rerio (Zebrafish) (Brachydanio rerio)" "GO:0005634" "IEA:UniProtKB-KW;nucleus" "GO:0008152;GO:0043044" "IEA:GOC;IEA:InterPro;ATP-dependent chromatin remodeling;metabolic process" "GO:0003677;GO:0005524;GO:0003682;GO:0004386" "IEA:InterPro;chromatin binding;helicase activity;DNA binding;ATP binding" "PF00271;PF09111;PF09110;PF00176;PF13892" "SNF2_N;1;HAND;DBINO;SLIDE;Helicase_C" "dre:559803" "-" "IPR015194;IPR027417;IPR020838;IPR017884;IPR000330;IPR001005;IPR015195;IPR009057;IPR014001;IPR001650" "SANT/Myb;SANT_dom;DBINO;Helicase_C;P-loop_NTPase;Helicase_ATP-bd;ISWI_HAND-dom;SNF2_N;SLIDE;Homeodomain-like"
"XLOC_000480" 349.296723206563 0.200833643248431 0.0547460938049939 3.66845612700336 0.000244019556960291 0.00335645497113936 "TCONS_00002593" "3651" "21001" "gnl|BL_ORD_ID|21001" "A5WUY4_DANRE" "1270" "3286" "0" "110" "2164" "1" "689" "2" "0" "634" "6" "690" "Uncharacterized protein;" "Danio rerio (Zebrafish) (Brachydanio rerio)" "GO:0005634" "IEA:UniProtKB-KW;nucleus" "GO:0008152;GO:0043044" "IEA:GOC;IEA:InterPro;ATP-dependent chromatin remodeling;metabolic process" "GO:0003677;GO:0005524;GO:0003682;GO:0004386" "IEA:InterPro;chromatin binding;helicase activity;DNA binding;ATP binding" "PF00271;PF09111;PF09110;PF00176;PF13892" "SNF2_N;1;HAND;DBINO;SLIDE;Helicase_C" "dre:559803" "-" "IPR015194;IPR027417;IPR020838;IPR017884;IPR000330;IPR001005;IPR015195;IPR009057;IPR014001;IPR001650" "SANT/Myb;SANT_dom;DBINO;Helicase_C;P-loop_NTPase;Helicase_ATP-bd;ISWI_HAND-dom;SNF2_N;SLIDE;Homeodomain-like"
"XLOC_000480" 349.296723206563 0.200833643248431 0.0547460938049939 3.66845612700336 0.000244019556960291 0.00335645497113936 "TCONS_00002594" "3658" "21001" "gnl|BL_ORD_ID|21001" "A5WUY4_DANRE" "1097" "2835" "0" "110" "1885" "1" "596" "2" "0" "551" "6" "597" "Uncharacterized protein;" "Danio rerio (Zebrafish) (Brachydanio rerio)" "GO:0005634" "IEA:UniProtKB-KW;nucleus" "GO:0008152;GO:0043044" "IEA:GOC;IEA:InterPro;ATP-dependent chromatin remodeling;metabolic process" "GO:0003677;GO:0005524;GO:0003682;GO:0004386" "IEA:InterPro;chromatin binding;helicase activity;DNA binding;ATP binding" "PF00271;PF09111;PF09110;PF00176;PF13892" "SNF2_N;1;HAND;DBINO;SLIDE;Helicase_C" "dre:559803" "-" "IPR015194;IPR027417;IPR020838;IPR017884;IPR000330;IPR001005;IPR015195;IPR009057;IPR014001;IPR001650" "SANT/Myb;SANT_dom;DBINO;Helicase_C;P-loop_NTPase;Helicase_ATP-bd;ISWI_HAND-dom;SNF2_N;SLIDE;Homeodomain-like"
"XLOC_000480" 349.296723206563 0.200833643248431 0.0547460938049939 3.66845612700336 0.000244019556960291 0.00335645497113936 "TCONS_00002595" "4365" "21001" "gnl|BL_ORD_ID|21001" "A5WUY4_DANRE" "1011" "2612" "0" "110" "1753" "1" "552" "2" "0" "509" "6" "553" "Uncharacterized protein;" "Danio rerio (Zebrafish) (Brachydanio rerio)" "GO:0005634" "IEA:UniProtKB-KW;nucleus" "GO:0008152;GO:0043044" "IEA:GOC;IEA:InterPro;ATP-dependent chromatin remodeling;metabolic process" "GO:0003677;GO:0005524;GO:0003682;GO:0004386" "IEA:InterPro;chromatin binding;helicase activity;DNA binding;ATP binding" "PF00271;PF09111;PF09110;PF00176;PF13892" "SNF2_N;1;HAND;DBINO;SLIDE;Helicase_C" "dre:559803" "-" "IPR015194;IPR027417;IPR020838;IPR017884;IPR000330;IPR001005;IPR015195;IPR009057;IPR014001;IPR001650" "SANT/Myb;SANT_dom;DBINO;Helicase_C;P-loop_NTPase;Helicase_ATP-bd;ISWI_HAND-dom;SNF2_N;SLIDE;Homeodomain-like"
"XLOC_000480" 349.296723206563 0.200833643248431 0.0547460938049939 3.66845612700336 0.000244019556960291 0.00335645497113936 "TCONS_00002596" "3518" "21001" "gnl|BL_ORD_ID|21001" "A5WUY4_DANRE" "1011" "2612" "0" "110" "1753" "1" "552" "2" "0" "509" "6" "553" "Uncharacterized protein;" "Danio rerio (Zebrafish) (Brachydanio rerio)" "GO:0005634" "IEA:UniProtKB-KW;nucleus" "GO:0008152;GO:0043044" "IEA:GOC;IEA:InterPro;ATP-dependent chromatin remodeling;metabolic process" "GO:0003677;GO:0005524;GO:0003682;GO:0004386" "IEA:InterPro;chromatin binding;helicase activity;DNA binding;ATP binding" "PF00271;PF09111;PF09110;PF00176;PF13892" "SNF2_N;1;HAND;DBINO;SLIDE;Helicase_C" "dre:559803" "-" "IPR015194;IPR027417;IPR020838;IPR017884;IPR000330;IPR001005;IPR015195;IPR009057;IPR014001;IPR001650" "SANT/Myb;SANT_dom;DBINO;Helicase_C;P-loop_NTPase;Helicase_ATP-bd;ISWI_HAND-dom;SNF2_N;SLIDE;Homeodomain-like"
"XLOC_000480" 349.296723206563 0.200833643248431 0.0547460938049939 3.66845612700336 0.000244019556960291 0.00335645497113936 "TCONS_00002597" "3657" "21001" "gnl|BL_ORD_ID|21001" "A5WUY4_DANRE" "1438" "3720" "0" "110" "2473" "1" "813" "2" "0" "734" "27" "814" "Uncharacterized protein;" "Danio rerio (Zebrafish) (Brachydanio rerio)" "GO:0005634" "IEA:UniProtKB-KW;nucleus" "GO:0008152;GO:0043044" "IEA:GOC;IEA:InterPro;ATP-dependent chromatin remodeling;metabolic process" "GO:0003677;GO:0005524;GO:0003682;GO:0004386" "IEA:InterPro;chromatin binding;helicase activity;DNA binding;ATP binding" "PF00271;PF09111;PF09110;PF00176;PF13892" "SNF2_N;1;HAND;DBINO;SLIDE;Helicase_C" "dre:559803" "-" "IPR015194;IPR027417;IPR020838;IPR017884;IPR000330;IPR001005;IPR015195;IPR009057;IPR014001;IPR001650" "SANT/Myb;SANT_dom;DBINO;Helicase_C;P-loop_NTPase;Helicase_ATP-bd;ISWI_HAND-dom;SNF2_N;SLIDE;Homeodomain-like"
"XLOC_000480" 349.296723206563 0.200833643248431 0.0547460938049939 3.66845612700336 0.000244019556960291 0.00335645497113936 "TCONS_00002598" "3517" "21001" "gnl|BL_ORD_ID|21001" "A5WUY4_DANRE" "1011" "2612" "0" "110" "1753" "1" "552" "2" "0" "509" "6" "553" "Uncharacterized protein;" "Danio rerio (Zebrafish) (Brachydanio rerio)" "GO:0005634" "IEA:UniProtKB-KW;nucleus" "GO:0008152;GO:0043044" "IEA:GOC;IEA:InterPro;ATP-dependent chromatin remodeling;metabolic process" "GO:0003677;GO:0005524;GO:0003682;GO:0004386" "IEA:InterPro;chromatin binding;helicase activity;DNA binding;ATP binding" "PF00271;PF09111;PF09110;PF00176;PF13892" "SNF2_N;1;HAND;DBINO;SLIDE;Helicase_C" "dre:559803" "-" "IPR015194;IPR027417;IPR020838;IPR017884;IPR000330;IPR001005;IPR015195;IPR009057;IPR014001;IPR001650" "SANT/Myb;SANT_dom;DBINO;Helicase_C;P-loop_NTPase;Helicase_ATP-bd;ISWI_HAND-dom;SNF2_N;SLIDE;Homeodomain-like"
"XLOC_000480" 349.296723206563 0.200833643248431 0.0547460938049939 3.66845612700336 0.000244019556960291 0.00335645497113936 "TCONS_00002599" "4493" "21001" "gnl|BL_ORD_ID|21001" "A5WUY4_DANRE" "1011" "2612" "0" "110" "1753" "1" "552" "2" "0" "509" "6" "553" "Uncharacterized protein;" "Danio rerio (Zebrafish) (Brachydanio rerio)" "GO:0005634" "IEA:UniProtKB-KW;nucleus" "GO:0008152;GO:0043044" "IEA:GOC;IEA:InterPro;ATP-dependent chromatin remodeling;metabolic process" "GO:0003677;GO:0005524;GO:0003682;GO:0004386" "IEA:InterPro;chromatin binding;helicase activity;DNA binding;ATP binding" "PF00271;PF09111;PF09110;PF00176;PF13892" "SNF2_N;1;HAND;DBINO;SLIDE;Helicase_C" "dre:559803" "-" "IPR015194;IPR027417;IPR020838;IPR017884;IPR000330;IPR001005;IPR015195;IPR009057;IPR014001;IPR001650" "SANT/Myb;SANT_dom;DBINO;Helicase_C;P-loop_NTPase;Helicase_ATP-bd;ISWI_HAND-dom;SNF2_N;SLIDE;Homeodomain-like"
"XLOC_000480" 349.296723206563 0.200833643248431 0.0547460938049939 3.66845612700336 0.000244019556960291 0.00335645497113936 "TCONS_00002600" "3739" "21001" "gnl|BL_ORD_ID|21001" "A5WUY4_DANRE" "1192" "3083" "0" "110" "2041" "1" "648" "2" "0" "596" "6" "649" "Uncharacterized protein;" "Danio rerio (Zebrafish) (Brachydanio rerio)" "GO:0005634" "IEA:UniProtKB-KW;nucleus" "GO:0008152;GO:0043044" "IEA:GOC;IEA:InterPro;ATP-dependent chromatin remodeling;metabolic process" "GO:0003677;GO:0005524;GO:0003682;GO:0004386" "IEA:InterPro;chromatin binding;helicase activity;DNA binding;ATP binding" "PF00271;PF09111;PF09110;PF00176;PF13892" "SNF2_N;1;HAND;DBINO;SLIDE;Helicase_C" "dre:559803" "-" "IPR015194;IPR027417;IPR020838;IPR017884;IPR000330;IPR001005;IPR015195;IPR009057;IPR014001;IPR001650" "SANT/Myb;SANT_dom;DBINO;Helicase_C;P-loop_NTPase;Helicase_ATP-bd;ISWI_HAND-dom;SNF2_N;SLIDE;Homeodomain-like"
"XLOC_000480" 349.296723206563 0.200833643248431 0.0547460938049939 3.66845612700336 0.000244019556960291 0.00335645497113936 "TCONS_00002601" "3649" "21001" "gnl|BL_ORD_ID|21001" "A5WUY4_DANRE" "1620" "4193" "0" "502" "3117" "137" "1028" "1" "0" "825" "22" "893" "Uncharacterized protein;" "Danio rerio (Zebrafish) (Brachydanio rerio)" "GO:0005634" "IEA:UniProtKB-KW;nucleus" "GO:0008152;GO:0043044" "IEA:GOC;IEA:InterPro;ATP-dependent chromatin remodeling;metabolic process" "GO:0003677;GO:0005524;GO:0003682;GO:0004386" "IEA:InterPro;chromatin binding;helicase activity;DNA binding;ATP binding" "PF00271;PF09111;PF09110;PF00176;PF13892" "SNF2_N;1;HAND;DBINO;SLIDE;Helicase_C" "dre:559803" "-" "IPR015194;IPR027417;IPR020838;IPR017884;IPR000330;IPR001005;IPR015195;IPR009057;IPR014001;IPR001650" "SANT/Myb;SANT_dom;DBINO;Helicase_C;P-loop_NTPase;Helicase_ATP-bd;ISWI_HAND-dom;SNF2_N;SLIDE;Homeodomain-like"
"XLOC_000480" 349.296723206563 0.200833643248431 0.0547460938049939 3.66845612700336 0.000244019556960291 0.00335645497113936 "TCONS_00002602" "3626" "21001" "gnl|BL_ORD_ID|21001" "A5WUY4_DANRE" "1426" "3690" "0" "734" "3094" "223" "1028" "2" "0" "738" "23" "808" "Uncharacterized protein;" "Danio rerio (Zebrafish) (Brachydanio rerio)" "GO:0005634" "IEA:UniProtKB-KW;nucleus" "GO:0008152;GO:0043044" "IEA:GOC;IEA:InterPro;ATP-dependent chromatin remodeling;metabolic process" "GO:0003677;GO:0005524;GO:0003682;GO:0004386" "IEA:InterPro;chromatin binding;helicase activity;DNA binding;ATP binding" "PF00271;PF09111;PF09110;PF00176;PF13892" "SNF2_N;1;HAND;DBINO;SLIDE;Helicase_C" "dre:559803" "-" "IPR015194;IPR027417;IPR020838;IPR017884;IPR000330;IPR001005;IPR015195;IPR009057;IPR014001;IPR001650" "SANT/Myb;SANT_dom;DBINO;Helicase_C;P-loop_NTPase;Helicase_ATP-bd;ISWI_HAND-dom;SNF2_N;SLIDE;Homeodomain-like"
"XLOC_000480" 349.296723206563 0.200833643248431 0.0547460938049939 3.66845612700336 0.000244019556960291 0.00335645497113936 "TCONS_00002603" "5243" "21001" "gnl|BL_ORD_ID|21001" "A5WUY4_DANRE" "1695" "4388" "0" "82" "2901" "1" "989" "1" "0" "876" "49" "989" "Uncharacterized protein;" "Danio rerio (Zebrafish) (Brachydanio rerio)" "GO:0005634" "IEA:UniProtKB-KW;nucleus" "GO:0008152;GO:0043044" "IEA:GOC;IEA:InterPro;ATP-dependent chromatin remodeling;metabolic process" "GO:0003677;GO:0005524;GO:0003682;GO:0004386" "IEA:InterPro;chromatin binding;helicase activity;DNA binding;ATP binding" "PF00271;PF09111;PF09110;PF00176;PF13892" "SNF2_N;1;HAND;DBINO;SLIDE;Helicase_C" "dre:559803" "-" "IPR015194;IPR027417;IPR020838;IPR017884;IPR000330;IPR001005;IPR015195;IPR009057;IPR014001;IPR001650" "SANT/Myb;SANT_dom;DBINO;Helicase_C;P-loop_NTPase;Helicase_ATP-bd;ISWI_HAND-dom;SNF2_N;SLIDE;Homeodomain-like"
"XLOC_000480" 349.296723206563 0.200833643248431 0.0547460938049939 3.66845612700336 0.000244019556960291 0.00335645497113936 "TCONS_00002604" "5313" "21001" "gnl|BL_ORD_ID|21001" "A5WUY4_DANRE" "1198" "3097" "0" "1046" "2971" "327" "989" "2" "0" "604" "23" "664" "Uncharacterized protein;" "Danio rerio (Zebrafish) (Brachydanio rerio)" "GO:0005634" "IEA:UniProtKB-KW;nucleus" "GO:0008152;GO:0043044" "IEA:GOC;IEA:InterPro;ATP-dependent chromatin remodeling;metabolic process" "GO:0003677;GO:0005524;GO:0003682;GO:0004386" "IEA:InterPro;chromatin binding;helicase activity;DNA binding;ATP binding" "PF00271;PF09111;PF09110;PF00176;PF13892" "SNF2_N;1;HAND;DBINO;SLIDE;Helicase_C" "dre:559803" "-" "IPR015194;IPR027417;IPR020838;IPR017884;IPR000330;IPR001005;IPR015195;IPR009057;IPR014001;IPR001650" "SANT/Myb;SANT_dom;DBINO;Helicase_C;P-loop_NTPase;Helicase_ATP-bd;ISWI_HAND-dom;SNF2_N;SLIDE;Homeodomain-like"
"XLOC_000480" 349.296723206563 0.200833643248431 0.0547460938049939 3.66845612700336 0.000244019556960291 0.00335645497113936 "TCONS_00002605" "5313" "21001" "gnl|BL_ORD_ID|21001" "A5WUY4_DANRE" "1284" "3321" "0" "911" "2971" "282" "989" "2" "0" "646" "23" "709" "Uncharacterized protein;" "Danio rerio (Zebrafish) (Brachydanio rerio)" "GO:0005634" "IEA:UniProtKB-KW;nucleus" "GO:0008152;GO:0043044" "IEA:GOC;IEA:InterPro;ATP-dependent chromatin remodeling;metabolic process" "GO:0003677;GO:0005524;GO:0003682;GO:0004386" "IEA:InterPro;chromatin binding;helicase activity;DNA binding;ATP binding" "PF00271;PF09111;PF09110;PF00176;PF13892" "SNF2_N;1;HAND;DBINO;SLIDE;Helicase_C" "dre:559803" "-" "IPR015194;IPR027417;IPR020838;IPR017884;IPR000330;IPR001005;IPR015195;IPR009057;IPR014001;IPR001650" "SANT/Myb;SANT_dom;DBINO;Helicase_C;P-loop_NTPase;Helicase_ATP-bd;ISWI_HAND-dom;SNF2_N;SLIDE;Homeodomain-like"
"XLOC_000480" 349.296723206563 0.200833643248431 0.0547460938049939 3.66845612700336 0.000244019556960291 0.00335645497113936 "TCONS_00002606" "3646" "21001" "gnl|BL_ORD_ID|21001" "A5WUY4_DANRE" "1382" "3576" "0" "741" "2951" "225" "980" "3" "0" "691" "23" "758" "Uncharacterized protein;" "Danio rerio (Zebrafish) (Brachydanio rerio)" "GO:0005634" "IEA:UniProtKB-KW;nucleus" "GO:0008152;GO:0043044" "IEA:GOC;IEA:InterPro;ATP-dependent chromatin remodeling;metabolic process" "GO:0003677;GO:0005524;GO:0003682;GO:0004386" "IEA:InterPro;chromatin binding;helicase activity;DNA binding;ATP binding" "PF00271;PF09111;PF09110;PF00176;PF13892" "SNF2_N;1;HAND;DBINO;SLIDE;Helicase_C" "dre:559803" "-" "IPR015194;IPR027417;IPR020838;IPR017884;IPR000330;IPR001005;IPR015195;IPR009057;IPR014001;IPR001650" "SANT/Myb;SANT_dom;DBINO;Helicase_C;P-loop_NTPase;Helicase_ATP-bd;ISWI_HAND-dom;SNF2_N;SLIDE;Homeodomain-like"
"XLOC_000480" 349.296723206563 0.200833643248431 0.0547460938049939 3.66845612700336 0.000244019556960291 0.00335645497113936 "TCONS_00002607" "3624" "21001" "gnl|BL_ORD_ID|21001" "A5WUY4_DANRE" "1426" "3690" "0" "741" "3092" "225" "1028" "3" "0" "737" "22" "805" "Uncharacterized protein;" "Danio rerio (Zebrafish) (Brachydanio rerio)" "GO:0005634" "IEA:UniProtKB-KW;nucleus" "GO:0008152;GO:0043044" "IEA:GOC;IEA:InterPro;ATP-dependent chromatin remodeling;metabolic process" "GO:0003677;GO:0005524;GO:0003682;GO:0004386" "IEA:InterPro;chromatin binding;helicase activity;DNA binding;ATP binding" "PF00271;PF09111;PF09110;PF00176;PF13892" "SNF2_N;1;HAND;DBINO;SLIDE;Helicase_C" "dre:559803" "-" "IPR015194;IPR027417;IPR020838;IPR017884;IPR000330;IPR001005;IPR015195;IPR009057;IPR014001;IPR001650" "SANT/Myb;SANT_dom;DBINO;Helicase_C;P-loop_NTPase;Helicase_ATP-bd;ISWI_HAND-dom;SNF2_N;SLIDE;Homeodomain-like"
"XLOC_000480" 349.296723206563 0.200833643248431 0.0547460938049939 3.66845612700336 0.000244019556960291 0.00335645497113936 "TCONS_00002608" "4455" "21001" "gnl|BL_ORD_ID|21001" "A5WUY4_DANRE" "1517" "3927" "0" "562" "2955" "171" "989" "1" "0" "756" "23" "820" "Uncharacterized protein;" "Danio rerio (Zebrafish) (Brachydanio rerio)" "GO:0005634" "IEA:UniProtKB-KW;nucleus" "GO:0008152;GO:0043044" "IEA:GOC;IEA:InterPro;ATP-dependent chromatin remodeling;metabolic process" "GO:0003677;GO:0005524;GO:0003682;GO:0004386" "IEA:InterPro;chromatin binding;helicase activity;DNA binding;ATP binding" "PF00271;PF09111;PF09110;PF00176;PF13892" "SNF2_N;1;HAND;DBINO;SLIDE;Helicase_C" "dre:559803" "-" "IPR015194;IPR027417;IPR020838;IPR017884;IPR000330;IPR001005;IPR015195;IPR009057;IPR014001;IPR001650" "SANT/Myb;SANT_dom;DBINO;Helicase_C;P-loop_NTPase;Helicase_ATP-bd;ISWI_HAND-dom;SNF2_N;SLIDE;Homeodomain-like"
"XLOC_000480" 349.296723206563 0.200833643248431 0.0547460938049939 3.66845612700336 0.000244019556960291 0.00335645497113936 "TCONS_00002609" "5299" "21001" "gnl|BL_ORD_ID|21001" "A5WUY4_DANRE" "1747" "4523" "0" "66" "2957" "1" "989" "3" "0" "898" "29" "991" "Uncharacterized protein;" "Danio rerio (Zebrafish) (Brachydanio rerio)" "GO:0005634" "IEA:UniProtKB-KW;nucleus" "GO:0008152;GO:0043044" "IEA:GOC;IEA:InterPro;ATP-dependent chromatin remodeling;metabolic process" "GO:0003677;GO:0005524;GO:0003682;GO:0004386" "IEA:InterPro;chromatin binding;helicase activity;DNA binding;ATP binding" "PF00271;PF09111;PF09110;PF00176;PF13892" "SNF2_N;1;HAND;DBINO;SLIDE;Helicase_C" "dre:559803" "-" "IPR015194;IPR027417;IPR020838;IPR017884;IPR000330;IPR001005;IPR015195;IPR009057;IPR014001;IPR001650" "SANT/Myb;SANT_dom;DBINO;Helicase_C;P-loop_NTPase;Helicase_ATP-bd;ISWI_HAND-dom;SNF2_N;SLIDE;Homeodomain-like"
"XLOC_000480" 349.296723206563 0.200833643248431 0.0547460938049939 3.66845612700336 0.000244019556960291 0.00335645497113936 "TCONS_00002610" "5298" "21001" "gnl|BL_ORD_ID|21001" "A5WUY4_DANRE" "1735" "4491" "0" "185" "2956" "45" "989" "2" "0" "875" "23" "946" "Uncharacterized protein;" "Danio rerio (Zebrafish) (Brachydanio rerio)" "GO:0005634" "IEA:UniProtKB-KW;nucleus" "GO:0008152;GO:0043044" "IEA:GOC;IEA:InterPro;ATP-dependent chromatin remodeling;metabolic process" "GO:0003677;GO:0005524;GO:0003682;GO:0004386" "IEA:InterPro;chromatin binding;helicase activity;DNA binding;ATP binding" "PF00271;PF09111;PF09110;PF00176;PF13892" "SNF2_N;1;HAND;DBINO;SLIDE;Helicase_C" "dre:559803" "-" "IPR015194;IPR027417;IPR020838;IPR017884;IPR000330;IPR001005;IPR015195;IPR009057;IPR014001;IPR001650" "SANT/Myb;SANT_dom;DBINO;Helicase_C;P-loop_NTPase;Helicase_ATP-bd;ISWI_HAND-dom;SNF2_N;SLIDE;Homeodomain-like"
"XLOC_000480" 349.296723206563 0.200833643248431 0.0547460938049939 3.66845612700336 0.000244019556960291 0.00335645497113936 "TCONS_00002611" "5358" "21001" "gnl|BL_ORD_ID|21001" "A5WUY4_DANRE" "1620" "4194" "0" "413" "3016" "101" "989" "2" "0" "819" "23" "890" "Uncharacterized protein;" "Danio rerio (Zebrafish) (Brachydanio rerio)" "GO:0005634" "IEA:UniProtKB-KW;nucleus" "GO:0008152;GO:0043044" "IEA:GOC;IEA:InterPro;ATP-dependent chromatin remodeling;metabolic process" "GO:0003677;GO:0005524;GO:0003682;GO:0004386" "IEA:InterPro;chromatin binding;helicase activity;DNA binding;ATP binding" "PF00271;PF09111;PF09110;PF00176;PF13892" "SNF2_N;1;HAND;DBINO;SLIDE;Helicase_C" "dre:559803" "-" "IPR015194;IPR027417;IPR020838;IPR017884;IPR000330;IPR001005;IPR015195;IPR009057;IPR014001;IPR001650" "SANT/Myb;SANT_dom;DBINO;Helicase_C;P-loop_NTPase;Helicase_ATP-bd;ISWI_HAND-dom;SNF2_N;SLIDE;Homeodomain-like"
"XLOC_000480" 349.296723206563 0.200833643248431 0.0547460938049939 3.66845612700336 0.000244019556960291 0.00335645497113936 "TCONS_00002612" "4965" "21001" "gnl|BL_ORD_ID|21001" "A5WUY4_DANRE" "1620" "4194" "0" "29" "2623" "104" "989" "2" "0" "819" "23" "887" "Uncharacterized protein;" "Danio rerio (Zebrafish) (Brachydanio rerio)" "GO:0005634" "IEA:UniProtKB-KW;nucleus" "GO:0008152;GO:0043044" "IEA:GOC;IEA:InterPro;ATP-dependent chromatin remodeling;metabolic process" "GO:0003677;GO:0005524;GO:0003682;GO:0004386" "IEA:InterPro;chromatin binding;helicase activity;DNA binding;ATP binding" "PF00271;PF09111;PF09110;PF00176;PF13892" "SNF2_N;1;HAND;DBINO;SLIDE;Helicase_C" "dre:559803" "-" "IPR015194;IPR027417;IPR020838;IPR017884;IPR000330;IPR001005;IPR015195;IPR009057;IPR014001;IPR001650" "SANT/Myb;SANT_dom;DBINO;Helicase_C;P-loop_NTPase;Helicase_ATP-bd;ISWI_HAND-dom;SNF2_N;SLIDE;Homeodomain-like"
"XLOC_000495" 99.1005047663008 -0.265565014567458 0.0754665309289826 -3.51897737047655 0.000433213658217592 0.00530018995978696 "TCONS_00002706" "1913" "74283" "gnl|BL_ORD_ID|74283" "B5XC43_SALSA" "196" "498" "1.12415e-57" "297" "602" "12" "113" "3" "0" "95" "0" "102" "LYR motif-containing protein ENSP00000368165;" "Salmo salar (Atlantic salmon)" "" "" "" "" "" "" "PF05347" "1;Complex1_LYR" "" "" "IPR008011" "Complex1_LYR"
"XLOC_000495" 99.1005047663008 -0.265565014567458 0.0754665309289826 -3.51897737047655 0.000433213658217592 0.00530018995978696 "TCONS_00002707" "1860" "74283" "gnl|BL_ORD_ID|74283" "B5XC43_SALSA" "196" "498" "8.98904e-58" "244" "549" "12" "113" "1" "0" "95" "0" "102" "LYR motif-containing protein ENSP00000368165;" "Salmo salar (Atlantic salmon)" "" "" "" "" "" "" "PF05347" "1;Complex1_LYR" "" "" "IPR008011" "Complex1_LYR"
"XLOC_000495" 99.1005047663008 -0.265565014567458 0.0754665309289826 -3.51897737047655 0.000433213658217592 0.00530018995978696 "TCONS_00002708" "1873" "74283" "gnl|BL_ORD_ID|74283" "B5XC43_SALSA" "196" "498" "9.49001e-58" "257" "562" "12" "113" "2" "0" "95" "0" "102" "LYR motif-containing protein ENSP00000368165;" "Salmo salar (Atlantic salmon)" "" "" "" "" "" "" "PF05347" "1;Complex1_LYR" "" "" "IPR008011" "Complex1_LYR"
"XLOC_000495" 99.1005047663008 -0.265565014567458 0.0754665309289826 -3.51897737047655 0.000433213658217592 0.00530018995978696 "TCONS_00002709" "2267" "74283" "gnl|BL_ORD_ID|74283" "B5XC43_SALSA" "196" "498" "3.22602e-57" "651" "956" "12" "113" "3" "0" "95" "0" "102" "LYR motif-containing protein ENSP00000368165;" "Salmo salar (Atlantic salmon)" "" "" "" "" "" "" "PF05347" "1;Complex1_LYR" "" "" "IPR008011" "Complex1_LYR"
"XLOC_000520" 109.583263867655 0.191547833199937 0.0707016100294022 2.70924287467116 0.00674369536159589 0.0424172442689943 "TCONS_00002832" "1989" "447078" "gnl|BL_ORD_ID|447078" "H3BW53_TETNG" "968" "2501" "0" "295" "1989" "1" "566" "1" "0" "482" "1" "566" "Uncharacterized protein;" "Tetraodon nigroviridis (Spotted green pufferfish) (ChelonodonTetraodon nigroviridis (Spotted green pufferfish) (Chelonodonnigroviridis)" "" "" "" "" "" "" "PF08514" "1;STAG" "" "" "IPR016024;IPR013721;IPR020839" "ARM-type_fold;STAG;SCD"
"XLOC_000520" 109.583263867655 0.191547833199937 0.0707016100294022 2.70924287467116 0.00674369536159589 0.0424172442689943 "TCONS_00002833" "1992" "447078" "gnl|BL_ORD_ID|447078" "H3BW53_TETNG" "975" "2518" "0" "295" "1992" "1" "566" "1" "0" "483" "0" "566" "Uncharacterized protein;" "Tetraodon nigroviridis (Spotted green pufferfish) (ChelonodonTetraodon nigroviridis (Spotted green pufferfish) (Chelonodonnigroviridis)" "" "" "" "" "" "" "PF08514" "1;STAG" "" "" "IPR016024;IPR013721;IPR020839" "ARM-type_fold;STAG;SCD"
"XLOC_000520" 109.583263867655 0.191547833199937 0.0707016100294022 2.70924287467116 0.00674369536159589 0.0424172442689943 "TCONS_00002834" "1871" "447078" "gnl|BL_ORD_ID|447078" "H3BW53_TETNG" "975" "2518" "0" "174" "1871" "1" "566" "3" "0" "483" "0" "566" "Uncharacterized protein;" "Tetraodon nigroviridis (Spotted green pufferfish) (ChelonodonTetraodon nigroviridis (Spotted green pufferfish) (Chelonodonnigroviridis)" "" "" "" "" "" "" "PF08514" "1;STAG" "" "" "IPR016024;IPR013721;IPR020839" "ARM-type_fold;STAG;SCD"
"XLOC_000520" 109.583263867655 0.191547833199937 0.0707016100294022 2.70924287467116 0.00674369536159589 0.0424172442689943 "TCONS_00002835" "3425" "447078" "gnl|BL_ORD_ID|447078" "H3BW53_TETNG" "975" "2520" "0" "1728" "3425" "1" "566" "3" "0" "483" "0" "566" "Uncharacterized protein;" "Tetraodon nigroviridis (Spotted green pufferfish) (ChelonodonTetraodon nigroviridis (Spotted green pufferfish) (Chelonodonnigroviridis)" "" "" "" "" "" "" "PF08514" "1;STAG" "" "" "IPR016024;IPR013721;IPR020839" "ARM-type_fold;STAG;SCD"
"XLOC_000520" 109.583263867655 0.191547833199937 0.0707016100294022 2.70924287467116 0.00674369536159589 0.0424172442689943 "TCONS_00002836" "3208" "447078" "gnl|BL_ORD_ID|447078" "H3BW53_TETNG" "969" "2503" "0" "1514" "3208" "1" "566" "2" "0" "482" "1" "566" "Uncharacterized protein;" "Tetraodon nigroviridis (Spotted green pufferfish) (ChelonodonTetraodon nigroviridis (Spotted green pufferfish) (Chelonodonnigroviridis)" "" "" "" "" "" "" "PF08514" "1;STAG" "" "" "IPR016024;IPR013721;IPR020839" "ARM-type_fold;STAG;SCD"
"XLOC_000520" 109.583263867655 0.191547833199937 0.0707016100294022 2.70924287467116 0.00674369536159589 0.0424172442689943 "TCONS_00002837" "2771" "447078" "gnl|BL_ORD_ID|447078" "H3BW53_TETNG" "974" "2517" "0" "1074" "2771" "1" "566" "3" "0" "483" "0" "566" "Uncharacterized protein;" "Tetraodon nigroviridis (Spotted green pufferfish) (ChelonodonTetraodon nigroviridis (Spotted green pufferfish) (Chelonodonnigroviridis)" "" "" "" "" "" "" "PF08514" "1;STAG" "" "" "IPR016024;IPR013721;IPR020839" "ARM-type_fold;STAG;SCD"
"XLOC_000520" 109.583263867655 0.191547833199937 0.0707016100294022 2.70924287467116 0.00674369536159589 0.0424172442689943 "TCONS_00002838" "2876" "447078" "gnl|BL_ORD_ID|447078" "H3BW53_TETNG" "973" "2514" "0" "1179" "2876" "1" "566" "3" "0" "483" "0" "566" "Uncharacterized protein;" "Tetraodon nigroviridis (Spotted green pufferfish) (ChelonodonTetraodon nigroviridis (Spotted green pufferfish) (Chelonodonnigroviridis)" "" "" "" "" "" "" "PF08514" "1;STAG" "" "" "IPR016024;IPR013721;IPR020839" "ARM-type_fold;STAG;SCD"
"XLOC_000520" 109.583263867655 0.191547833199937 0.0707016100294022 2.70924287467116 0.00674369536159589 0.0424172442689943 "TCONS_00002839" "2291" "460428" "gnl|BL_ORD_ID|460428" "H3D2L2_TETNG" "974" "2517" "0" "594" "2291" "1" "566" "3" "0" "483" "0" "566" "Uncharacterized protein;" "Tetraodon nigroviridis (Spotted green pufferfish) (ChelonodonTetraodon nigroviridis (Spotted green pufferfish) (Chelonodonnigroviridis)" "" "" "" "" "" "" "PF08514" "1;STAG" "" "" "IPR016024;IPR013721;IPR020839" "ARM-type_fold;STAG;SCD"
"XLOC_000520" 109.583263867655 0.191547833199937 0.0707016100294022 2.70924287467116 0.00674369536159589 0.0424172442689943 "TCONS_00002840" "2535" "506011" "gnl|BL_ORD_ID|506011" "I3J9E8_ORENI" "663" "1708" "0" "1435" "2535" "166" "528" "1" "0" "330" "4" "367" "Uncharacterized protein;" "Oreochromis niloticus (Nile tilapia) (Tilapia nilotica)" "" "" "" "" "" "" "PF08514" "1;STAG" "" "" "IPR016024;IPR013721;IPR020839" "ARM-type_fold;STAG;SCD"
"XLOC_000520" 109.583263867655 0.191547833199937 0.0707016100294022 2.70924287467116 0.00674369536159589 0.0424172442689943 "TCONS_00002841" "1795" "447078" "gnl|BL_ORD_ID|447078" "H3BW53_TETNG" "973" "2515" "0" "98" "1795" "1" "566" "2" "0" "483" "0" "566" "Uncharacterized protein;" "Tetraodon nigroviridis (Spotted green pufferfish) (ChelonodonTetraodon nigroviridis (Spotted green pufferfish) (Chelonodonnigroviridis)" "" "" "" "" "" "" "PF08514" "1;STAG" "" "" "IPR016024;IPR013721;IPR020839" "ARM-type_fold;STAG;SCD"
"XLOC_000533" 310.212837308769 1.00240023654495 0.167885663662216 5.97073159600908 2.3619203792326e-09 2.31925820726667e-07 "TCONS_00002924" "6093" "72161" "gnl|BL_ORD_ID|72161" "B5X4N1_SALSA" "1577" "4083" "0" "521" "2887" "1" "792" "2" "0" "765" "3" "792" "" "Salmo salar (Atlantic salmon)" "GO:0005971" "IEA:InterPro;ribonucleoside-diphosphate reductase complex" "GO:0006260" "IEA:UniProtKB-UniPathway;DNA replication" "GO:0004748;GO:0005524" "IEA:InterPro;IEA:UniProtKB-EC;ribonucleoside-diphosphate reductase activity" " thioredoxin disulfide as acceptor;ATP binding" "PF02867;PF00317;PF03477" "1;ATP-cone;Ribonuc_red_lgC;Ribonuc_red_lgN" "" "" "IPR013509;IPR000788;IPR013346;IPR005144;IPR008926"
"XLOC_000533" 310.212837308769 1.00240023654495 0.167885663662216 5.97073159600908 2.3619203792326e-09 2.31925820726667e-07 "TCONS_00002925" "6031" "72161" "gnl|BL_ORD_ID|72161" "B5X4N1_SALSA" "1465" "3792" "0" "454" "2640" "1" "729" "1" "0" "709" "0" "729" "" "Salmo salar (Atlantic salmon)" "GO:0005971" "IEA:InterPro;ribonucleoside-diphosphate reductase complex" "GO:0006260" "IEA:UniProtKB-UniPathway;DNA replication" "GO:0004748;GO:0005524" "IEA:InterPro;IEA:UniProtKB-EC;ribonucleoside-diphosphate reductase activity" " thioredoxin disulfide as acceptor;ATP binding" "PF02867;PF00317;PF03477" "1;ATP-cone;Ribonuc_red_lgC;Ribonuc_red_lgN" "" "" "IPR013509;IPR000788;IPR013346;IPR005144;IPR008926"
"XLOC_000533" 310.212837308769 1.00240023654495 0.167885663662216 5.97073159600908 2.3619203792326e-09 2.31925820726667e-07 "TCONS_00002926" "5950" "72161" "gnl|BL_ORD_ID|72161" "B5X4N1_SALSA" "1590" "4115" "0" "369" "2744" "1" "792" "3" "0" "768" "0" "792" "" "Salmo salar (Atlantic salmon)" "GO:0005971" "IEA:InterPro;ribonucleoside-diphosphate reductase complex" "GO:0006260" "IEA:UniProtKB-UniPathway;DNA replication" "GO:0004748;GO:0005524" "IEA:InterPro;IEA:UniProtKB-EC;ribonucleoside-diphosphate reductase activity" " thioredoxin disulfide as acceptor;ATP binding" "PF02867;PF00317;PF03477" "1;ATP-cone;Ribonuc_red_lgC;Ribonuc_red_lgN" "" "" "IPR013509;IPR000788;IPR013346;IPR005144;IPR008926"
"XLOC_000533" 310.212837308769 1.00240023654495 0.167885663662216 5.97073159600908 2.3619203792326e-09 2.31925820726667e-07 "TCONS_00002927" "5882" "72161" "gnl|BL_ORD_ID|72161" "B5X4N1_SALSA" "975" "2519" "0" "305" "1774" "1" "490" "2" "0" "475" "0" "490" "" "Salmo salar (Atlantic salmon)" "GO:0005971" "IEA:InterPro;ribonucleoside-diphosphate reductase complex" "GO:0006260" "IEA:UniProtKB-UniPathway;DNA replication" "GO:0004748;GO:0005524" "IEA:InterPro;IEA:UniProtKB-EC;ribonucleoside-diphosphate reductase activity" " thioredoxin disulfide as acceptor;ATP binding" "PF02867;PF00317;PF03477" "1;ATP-cone;Ribonuc_red_lgC;Ribonuc_red_lgN" "" "" "IPR013509;IPR000788;IPR013346;IPR005144;IPR008926"
"XLOC_000533" 310.212837308769 1.00240023654495 0.167885663662216 5.97073159600908 2.3619203792326e-09 2.31925820726667e-07 "TCONS_00002928" "5846" "72161" "gnl|BL_ORD_ID|72161" "B5X4N1_SALSA" "1290" "3338" "0" "748" "2640" "162" "792" "1" "0" "611" "0" "631" "" "Salmo salar (Atlantic salmon)" "GO:0005971" "IEA:InterPro;ribonucleoside-diphosphate reductase complex" "GO:0006260" "IEA:UniProtKB-UniPathway;DNA replication" "GO:0004748;GO:0005524" "IEA:InterPro;IEA:UniProtKB-EC;ribonucleoside-diphosphate reductase activity" " thioredoxin disulfide as acceptor;ATP binding" "PF02867;PF00317;PF03477" "1;ATP-cone;Ribonuc_red_lgC;Ribonuc_red_lgN" "" "" "IPR013509;IPR000788;IPR013346;IPR005144;IPR008926"
"XLOC_000533" 310.212837308769 1.00240023654495 0.167885663662216 5.97073159600908 2.3619203792326e-09 2.31925820726667e-07 "TCONS_00002929" "5888" "72161" "gnl|BL_ORD_ID|72161" "B5X4N1_SALSA" "1336" "3456" "0" "305" "2305" "1" "667" "2" "0" "647" "0" "667" "" "Salmo salar (Atlantic salmon)" "GO:0005971" "IEA:InterPro;ribonucleoside-diphosphate reductase complex" "GO:0006260" "IEA:UniProtKB-UniPathway;DNA replication" "GO:0004748;GO:0005524" "IEA:InterPro;IEA:UniProtKB-EC;ribonucleoside-diphosphate reductase activity" " thioredoxin disulfide as acceptor;ATP binding" "PF02867;PF00317;PF03477" "1;ATP-cone;Ribonuc_red_lgC;Ribonuc_red_lgN" "" "" "IPR013509;IPR000788;IPR013346;IPR005144;IPR008926"
"XLOC_000533" 310.212837308769 1.00240023654495 0.167885663662216 5.97073159600908 2.3619203792326e-09 2.31925820726667e-07 "TCONS_00002930" "3797" "72161" "gnl|BL_ORD_ID|72161" "B5X4N1_SALSA" "127" "317" "6.70521e-28" "209" "403" "728" "792" "2" "0" "59" "0" "65" "" "Salmo salar (Atlantic salmon)" "GO:0005971" "IEA:InterPro;ribonucleoside-diphosphate reductase complex" "GO:0006260" "IEA:UniProtKB-UniPathway;DNA replication" "GO:0004748;GO:0005524" "IEA:InterPro;IEA:UniProtKB-EC;ribonucleoside-diphosphate reductase activity" " thioredoxin disulfide as acceptor;ATP binding" "PF02867;PF00317;PF03477" "1;ATP-cone;Ribonuc_red_lgC;Ribonuc_red_lgN" "" "" "IPR013509;IPR000788;IPR013346;IPR005144;IPR008926"
"XLOC_000534" 180.596746312831 -0.166389998572202 0.059329454240313 -2.80450917175543 0.00503932538595191 0.03424510448119 "TCONS_00002931" "5445" "75218" "gnl|BL_ORD_ID|75218" "B5XFI7_SALSA" "639" "1647" "0" "348" "1343" "1" "332" "3" "0" "323" "0" "332" "RING finger protein 121;" "Salmo salar (Atlantic salmon)" "" "" "" "" "GO:0008270" "IEA:InterPro;zinc ion binding" "PF13639" "1;zf-RING_2" "" "" "IPR001841;IPR013083" "Znf_RING/FYVE/PHD;Znf_RING"
"XLOC_000534" 180.596746312831 -0.166389998572202 0.059329454240313 -2.80450917175543 0.00503932538595191 0.03424510448119 "TCONS_00002932" "5438" "75218" "gnl|BL_ORD_ID|75218" "B5XFI7_SALSA" "555" "1428" "1.61246e-180" "348" "1223" "1" "292" "3" "0" "282" "0" "292" "RING finger protein 121;" "Salmo salar (Atlantic salmon)" "" "" "" "" "GO:0008270" "IEA:InterPro;zinc ion binding" "PF13639" "1;zf-RING_2" "" "" "IPR001841;IPR013083" "Znf_RING/FYVE/PHD;Znf_RING"
"XLOC_000534" 180.596746312831 -0.166389998572202 0.059329454240313 -2.80450917175543 0.00503932538595191 0.03424510448119 "TCONS_00002933" "5447" "75218" "gnl|BL_ORD_ID|75218" "B5XFI7_SALSA" "489" "1257" "1.25531e-176" "348" "1127" "1" "260" "3" "0" "252" "0" "260" "RING finger protein 121;" "Salmo salar (Atlantic salmon)" "" "" "" "" "GO:0008270" "IEA:InterPro;zinc ion binding" "PF13639" "1;zf-RING_2" "" "" "IPR001841;IPR013083" "Znf_RING/FYVE/PHD;Znf_RING"
"XLOC_000534" 180.596746312831 -0.166389998572202 0.059329454240313 -2.80450917175543 0.00503932538595191 0.03424510448119 "TCONS_00002934" "4744" "75218" "gnl|BL_ORD_ID|75218" "B5XFI7_SALSA" "639" "1647" "0" "348" "1343" "1" "332" "3" "0" "323" "0" "332" "RING finger protein 121;" "Salmo salar (Atlantic salmon)" "" "" "" "" "GO:0008270" "IEA:InterPro;zinc ion binding" "PF13639" "1;zf-RING_2" "" "" "IPR001841;IPR013083" "Znf_RING/FYVE/PHD;Znf_RING"
"XLOC_000534" 180.596746312831 -0.166389998572202 0.059329454240313 -2.80450917175543 0.00503932538595191 0.03424510448119 "TCONS_00002935" "5400" "75218" "gnl|BL_ORD_ID|75218" "B5XFI7_SALSA" "639" "1647" "0" "348" "1343" "1" "332" "3" "0" "323" "0" "332" "RING finger protein 121;" "Salmo salar (Atlantic salmon)" "" "" "" "" "GO:0008270" "IEA:InterPro;zinc ion binding" "PF13639" "1;zf-RING_2" "" "" "IPR001841;IPR013083" "Znf_RING/FYVE/PHD;Znf_RING"
"XLOC_000534" 180.596746312831 -0.166389998572202 0.059329454240313 -2.80450917175543 0.00503932538595191 0.03424510448119 "TCONS_00002936" "5395" "75218" "gnl|BL_ORD_ID|75218" "B5XFI7_SALSA" "639" "1647" "0" "348" "1343" "1" "332" "3" "0" "323" "0" "332" "RING finger protein 121;" "Salmo salar (Atlantic salmon)" "" "" "" "" "GO:0008270" "IEA:InterPro;zinc ion binding" "PF13639" "1;zf-RING_2" "" "" "IPR001841;IPR013083" "Znf_RING/FYVE/PHD;Znf_RING"
"XLOC_000534" 180.596746312831 -0.166389998572202 0.059329454240313 -2.80450917175543 0.00503932538595191 0.03424510448119 "TCONS_00002937" "4874" "75218" "gnl|BL_ORD_ID|75218" "B5XFI7_SALSA" "639" "1647" "0" "348" "1343" "1" "332" "3" "0" "323" "0" "332" "RING finger protein 121;" "Salmo salar (Atlantic salmon)" "" "" "" "" "GO:0008270" "IEA:InterPro;zinc ion binding" "PF13639" "1;zf-RING_2" "" "" "IPR001841;IPR013083" "Znf_RING/FYVE/PHD;Znf_RING"
"XLOC_000534" 180.596746312831 -0.166389998572202 0.059329454240313 -2.80450917175543 0.00503932538595191 0.03424510448119 "TCONS_00002938" "5315" "75218" "gnl|BL_ORD_ID|75218" "B5XFI7_SALSA" "639" "1647" "0" "348" "1343" "1" "332" "3" "0" "323" "0" "332" "RING finger protein 121;" "Salmo salar (Atlantic salmon)" "" "" "" "" "GO:0008270" "IEA:InterPro;zinc ion binding" "PF13639" "1;zf-RING_2" "" "" "IPR001841;IPR013083" "Znf_RING/FYVE/PHD;Znf_RING"
"XLOC_000534" 180.596746312831 -0.166389998572202 0.059329454240313 -2.80450917175543 0.00503932538595191 0.03424510448119 "TCONS_00002939" "4313" "75218" "gnl|BL_ORD_ID|75218" "B5XFI7_SALSA" "462" "1187" "3.55732e-148" "127" "912" "1" "332" "1" "0" "255" "70" "332" "RING finger protein 121;" "Salmo salar (Atlantic salmon)" "" "" "" "" "GO:0008270" "IEA:InterPro;zinc ion binding" "PF13639" "1;zf-RING_2" "" "" "IPR001841;IPR013083" "Znf_RING/FYVE/PHD;Znf_RING"
"XLOC_000534" 180.596746312831 -0.166389998572202 0.059329454240313 -2.80450917175543 0.00503932538595191 0.03424510448119 "TCONS_00002940" "5200" "75218" "gnl|BL_ORD_ID|75218" "B5XFI7_SALSA" "361" "926" "1.73148e-165" "517" "1098" "139" "332" "1" "0" "190" "0" "194" "RING finger protein 121;" "Salmo salar (Atlantic salmon)" "" "" "" "" "GO:0008270" "IEA:InterPro;zinc ion binding" "PF13639" "1;zf-RING_2" "" "" "IPR001841;IPR013083" "Znf_RING/FYVE/PHD;Znf_RING"
"XLOC_000534" 180.596746312831 -0.166389998572202 0.059329454240313 -2.80450917175543 0.00503932538595191 0.03424510448119 "TCONS_00002941" "4415" "75218" "gnl|BL_ORD_ID|75218" "B5XFI7_SALSA" "552" "1421" "0" "127" "1014" "1" "332" "1" "0" "288" "36" "332" "RING finger protein 121;" "Salmo salar (Atlantic salmon)" "" "" "" "" "GO:0008270" "IEA:InterPro;zinc ion binding" "PF13639" "1;zf-RING_2" "" "" "IPR001841;IPR013083" "Znf_RING/FYVE/PHD;Znf_RING"
"XLOC_000534" 180.596746312831 -0.166389998572202 0.059329454240313 -2.80450917175543 0.00503932538595191 0.03424510448119 "TCONS_00002942" "5131" "75218" "gnl|BL_ORD_ID|75218" "B5XFI7_SALSA" "348" "892" "7.07498e-176" "30" "548" "1" "173" "3" "0" "167" "0" "173" "RING finger protein 121;" "Salmo salar (Atlantic salmon)" "" "" "" "" "GO:0008270" "IEA:InterPro;zinc ion binding" "PF13639" "1;zf-RING_2" "" "" "IPR001841;IPR013083" "Znf_RING/FYVE/PHD;Znf_RING"
"XLOC_000534" 180.596746312831 -0.166389998572202 0.059329454240313 -2.80450917175543 0.00503932538595191 0.03424510448119 "TCONS_00002943" "4427" "75218" "gnl|BL_ORD_ID|75218" "B5XFI7_SALSA" "563" "1449" "0" "145" "1026" "39" "332" "1" "0" "288" "0" "294" "RING finger protein 121;" "Salmo salar (Atlantic salmon)" "" "" "" "" "GO:0008270" "IEA:InterPro;zinc ion binding" "PF13639" "1;zf-RING_2" "" "" "IPR001841;IPR013083" "Znf_RING/FYVE/PHD;Znf_RING"
"XLOC_000534" 180.596746312831 -0.166389998572202 0.059329454240313 -2.80450917175543 0.00503932538595191 0.03424510448119 "TCONS_00002944" "5125" "75218" "gnl|BL_ORD_ID|75218" "B5XFI7_SALSA" "635" "1636" "0" "25" "1023" "1" "332" "1" "0" "323" "1" "333" "RING finger protein 121;" "Salmo salar (Atlantic salmon)" "" "" "" "" "GO:0008270" "IEA:InterPro;zinc ion binding" "PF13639" "1;zf-RING_2" "" "" "IPR001841;IPR013083" "Znf_RING/FYVE/PHD;Znf_RING"
"XLOC_000538" 205.516840100313 -0.276532705855951 0.0546258120319393 -5.06230837711418 4.14210313081362e-07 1.83754091092847e-05 "TCONS_00002974" "680" "309567" "gnl|BL_ORD_ID|309567" "G3QAN3_GASAC" "84" "205" "1.47211e-16" "264" "488" "65" "139" "3" "0" "66" "0" "75" "Uncharacterized protein;" "Gasterosteus aculeatus (Three-spined stickleback)" "" "" "" "" "" "" "PF12066;PF04959" "1;ARS2;DUF3546" "" "" "IPR007042;IPR021933" "DUF3546;Arsenite-R_2"
"XLOC_000538" 205.516840100313 -0.276532705855951 0.0546258120319393 -5.06230837711418 4.14210313081362e-07 1.83754091092847e-05 "TCONS_00002975" "1371" "309567" "gnl|BL_ORD_ID|309567" "G3QAN3_GASAC" "215" "547" "1.24109e-59" "79" "504" "63" "204" "1" "0" "129" "0" "142" "Uncharacterized protein;" "Gasterosteus aculeatus (Three-spined stickleback)" "" "" "" "" "" "" "PF12066;PF04959" "1;ARS2;DUF3546" "" "" "IPR007042;IPR021933" "DUF3546;Arsenite-R_2"
"XLOC_000538" 205.516840100313 -0.276532705855951 0.0546258120319393 -5.06230837711418 4.14210313081362e-07 1.83754091092847e-05 "TCONS_00002976" "2027" "309567" "gnl|BL_ORD_ID|309567" "G3QAN3_GASAC" "213" "541" "4.74292e-57" "79" "489" "63" "199" "1" "0" "127" "0" "137" "Uncharacterized protein;" "Gasterosteus aculeatus (Three-spined stickleback)" "" "" "" "" "" "" "PF12066;PF04959" "1;ARS2;DUF3546" "" "" "IPR007042;IPR021933" "DUF3546;Arsenite-R_2"
"XLOC_000544" 224.252799454877 0.205570035609446 0.05806342015411 3.54043966173245 0.000399460964235957 0.00496754207875239 "TCONS_00003050" "2909" "714829" "gnl|BL_ORD_ID|714829" "Q4SFI2_TETNG" "102" "254" "4.4031e-21" "1252" "1494" "350" "430" "1" "0" "46" "0" "81" "Chromosome 7 SCAF14601" " whole genome shotgun sequence.;" "Tetraodon nigroviridis (Spotted green pufferfish) (ChelonodonTetraodon nigroviridis (Spotted green pufferfish) (Chelonodonnigroviridis)" "" "" "" "" "GO:0046872;GO:0003676" "IEA:InterPro;nucleic acid binding;metal ion binding" "" "" "" "" "IPR015880;IPR007087;IPR013087"
"XLOC_000544" 224.252799454877 0.205570035609446 0.05806342015411 3.54043966173245 0.000399460964235957 0.00496754207875239 "TCONS_00003051" "2428" "621250" "gnl|BL_ORD_ID|621250" "M4ACA2_XIPMA" "315" "805" "4.89548e-91" "1739" "2425" "141" "370" "2" "0" "186" "3" "231" "Uncharacterized protein;" "Xiphophorus maculatus (Southern platyfish) (Platypoecilus maculatus)" "GO:0016020" "IEA:InterPro;membrane" "GO:0055085" "IEA:InterPro;transmembrane transport" "" "" "PF00324" "1;AA_permease" "" "" "IPR004841" "AA-permease/SLC12A_dom"
"XLOC_000544" 224.252799454877 0.205570035609446 0.05806342015411 3.54043966173245 0.000399460964235957 0.00496754207875239 "TCONS_00003052" "6075" "505811" "gnl|BL_ORD_ID|505811" "I3J8U7_ORENI" "579" "1491" "4.75911e-180" "1739" "2848" "69" "463" "2" "0" "304" "31" "398" "Uncharacterized protein;" "Oreochromis niloticus (Nile tilapia) (Tilapia nilotica)" "GO:0016020" "IEA:InterPro;membrane" "GO:0055085" "IEA:InterPro;transmembrane transport" "" "" "PF00324" "1;AA_permease" "" "" "IPR004841" "AA-permease/SLC12A_dom"
"XLOC_000544" 224.252799454877 0.205570035609446 0.05806342015411 3.54043966173245 0.000399460964235957 0.00496754207875239 "TCONS_00003053" "5366" "579028" "gnl|BL_ORD_ID|579028" "K7FL73_PELSI" "466" "1199" "0" "1447" "2613" "73" "456" "1" "0" "258" "13" "393" "Uncharacterized protein;" "Pelodiscus sinensis (Chinese softshell turtle) (Trionyx sinensis)" "GO:0016020" "IEA:InterPro;membrane" "GO:0055085" "IEA:InterPro;transmembrane transport" "" "" "PF00324" "1;AA_permease" "" "" "IPR004841" "AA-permease/SLC12A_dom"
"XLOC_000544" 224.252799454877 0.205570035609446 0.05806342015411 3.54043966173245 0.000399460964235957 0.00496754207875239 "TCONS_00003054" "5665" "621250" "gnl|BL_ORD_ID|621250" "M4ACA2_XIPMA" "738" "1905" "0" "2820" "4190" "528" "979" "3" "0" "379" "13" "461" "Uncharacterized protein;" "Xiphophorus maculatus (Southern platyfish) (Platypoecilus maculatus)" "GO:0016020" "IEA:InterPro;membrane" "GO:0055085" "IEA:InterPro;transmembrane transport" "" "" "PF00324" "1;AA_permease" "" "" "IPR004841" "AA-permease/SLC12A_dom"
"XLOC_000544" 224.252799454877 0.205570035609446 0.05806342015411 3.54043966173245 0.000399460964235957 0.00496754207875239 "TCONS_00003055" "5566" "579028" "gnl|BL_ORD_ID|579028" "K7FL73_PELSI" "556" "1431" "0" "2811" "4091" "487" "898" "3" "0" "289" "17" "428" "Uncharacterized protein;" "Pelodiscus sinensis (Chinese softshell turtle) (Trionyx sinensis)" "GO:0016020" "IEA:InterPro;membrane" "GO:0055085" "IEA:InterPro;transmembrane transport" "" "" "PF00324" "1;AA_permease" "" "" "IPR004841" "AA-permease/SLC12A_dom"
"XLOC_000544" 224.252799454877 0.205570035609446 0.05806342015411 3.54043966173245 0.000399460964235957 0.00496754207875239 "TCONS_00003056" "5742" "621250" "gnl|BL_ORD_ID|621250" "M4ACA2_XIPMA" "1327" "3433" "0" "1739" "4267" "141" "979" "2" "0" "696" "16" "849" "Uncharacterized protein;" "Xiphophorus maculatus (Southern platyfish) (Platypoecilus maculatus)" "GO:0016020" "IEA:InterPro;membrane" "GO:0055085" "IEA:InterPro;transmembrane transport" "" "" "PF00324" "1;AA_permease" "" "" "IPR004841" "AA-permease/SLC12A_dom"
"XLOC_000544" 224.252799454877 0.205570035609446 0.05806342015411 3.54043966173245 0.000399460964235957 0.00496754207875239 "TCONS_00003057" "5870" "621250" "gnl|BL_ORD_ID|621250" "M4ACA2_XIPMA" "578" "1489" "3.27543e-179" "1739" "2848" "141" "535" "2" "0" "306" "31" "398" "Uncharacterized protein;" "Xiphophorus maculatus (Southern platyfish) (Platypoecilus maculatus)" "GO:0016020" "IEA:InterPro;membrane" "GO:0055085" "IEA:InterPro;transmembrane transport" "" "" "PF00324" "1;AA_permease" "" "" "IPR004841" "AA-permease/SLC12A_dom"
"XLOC_000544" 224.252799454877 0.205570035609446 0.05806342015411 3.54043966173245 0.000399460964235957 0.00496754207875239 "TCONS_00003058" "5868" "621250" "gnl|BL_ORD_ID|621250" "M4ACA2_XIPMA" "730" "1884" "0" "3035" "4393" "532" "979" "2" "0" "375" "13" "457" "Uncharacterized protein;" "Xiphophorus maculatus (Southern platyfish) (Platypoecilus maculatus)" "GO:0016020" "IEA:InterPro;membrane" "GO:0055085" "IEA:InterPro;transmembrane transport" "" "" "PF00324" "1;AA_permease" "" "" "IPR004841" "AA-permease/SLC12A_dom"
"XLOC_000544" 224.252799454877 0.205570035609446 0.05806342015411 3.54043966173245 0.000399460964235957 0.00496754207875239 "TCONS_00003059" "5567" "505811" "gnl|BL_ORD_ID|505811" "I3J8U7_ORENI" "692" "1784" "0" "1739" "3091" "69" "520" "2" "0" "374" "3" "453" "Uncharacterized protein;" "Oreochromis niloticus (Nile tilapia) (Tilapia nilotica)" "GO:0016020" "IEA:InterPro;membrane" "GO:0055085" "IEA:InterPro;transmembrane transport" "" "" "PF00324" "1;AA_permease" "" "" "IPR004841" "AA-permease/SLC12A_dom"
"XLOC_000544" 224.252799454877 0.205570035609446 0.05806342015411 3.54043966173245 0.000399460964235957 0.00496754207875239 "TCONS_00003060" "5949" "621250" "gnl|BL_ORD_ID|621250" "M4ACA2_XIPMA" "909" "2348" "0" "1739" "3487" "141" "732" "2" "0" "488" "11" "593" "Uncharacterized protein;" "Xiphophorus maculatus (Southern platyfish) (Platypoecilus maculatus)" "GO:0016020" "IEA:InterPro;membrane" "GO:0055085" "IEA:InterPro;transmembrane transport" "" "" "PF00324" "1;AA_permease" "" "" "IPR004841" "AA-permease/SLC12A_dom"
"XLOC_000544" 224.252799454877 0.205570035609446 0.05806342015411 3.54043966173245 0.000399460964235957 0.00496754207875239 "TCONS_00003061" "4445" "505811" "gnl|BL_ORD_ID|505811" "I3J8U7_ORENI" "662" "1707" "0" "210" "1487" "1" "455" "3" "0" "346" "29" "455" "Uncharacterized protein;" "Oreochromis niloticus (Nile tilapia) (Tilapia nilotica)" "GO:0016020" "IEA:InterPro;membrane" "GO:0055085" "IEA:InterPro;transmembrane transport" "" "" "PF00324" "1;AA_permease" "" "" "IPR004841" "AA-permease/SLC12A_dom"
"XLOC_000544" 224.252799454877 0.205570035609446 0.05806342015411 3.54043966173245 0.000399460964235957 0.00496754207875239 "TCONS_00003062" "4826" "505811" "gnl|BL_ORD_ID|505811" "I3J8U7_ORENI" "405" "1039" "2.90951e-119" "2497" "3351" "628" "902" "1" "0" "212" "18" "289" "Uncharacterized protein;" "Oreochromis niloticus (Nile tilapia) (Tilapia nilotica)" "GO:0016020" "IEA:InterPro;membrane" "GO:0055085" "IEA:InterPro;transmembrane transport" "" "" "PF00324" "1;AA_permease" "" "" "IPR004841" "AA-permease/SLC12A_dom"
"XLOC_000544" 224.252799454877 0.205570035609446 0.05806342015411 3.54043966173245 0.000399460964235957 0.00496754207875239 "TCONS_00003063" "4585" "621250" "gnl|BL_ORD_ID|621250" "M4ACA2_XIPMA" "1406" "3637" "0" "375" "3110" "71" "979" "3" "0" "736" "19" "920" "Uncharacterized protein;" "Xiphophorus maculatus (Southern platyfish) (Platypoecilus maculatus)" "GO:0016020" "IEA:InterPro;membrane" "GO:0055085" "IEA:InterPro;transmembrane transport" "" "" "PF00324" "1;AA_permease" "" "" "IPR004841" "AA-permease/SLC12A_dom"
"XLOC_000544" 224.252799454877 0.205570035609446 0.05806342015411 3.54043966173245 0.000399460964235957 0.00496754207875239 "TCONS_00003064" "4476" "579028" "gnl|BL_ORD_ID|579028" "K7FL73_PELSI" "556" "1431" "0" "1721" "3001" "487" "898" "2" "0" "289" "17" "428" "Uncharacterized protein;" "Pelodiscus sinensis (Chinese softshell turtle) (Trionyx sinensis)" "GO:0016020" "IEA:InterPro;membrane" "GO:0055085" "IEA:InterPro;transmembrane transport" "" "" "PF00324" "1;AA_permease" "" "" "IPR004841" "AA-permease/SLC12A_dom"
"XLOC_000544" 224.252799454877 0.205570035609446 0.05806342015411 3.54043966173245 0.000399460964235957 0.00496754207875239 "TCONS_00003065" "4778" "621250" "gnl|BL_ORD_ID|621250" "M4ACA2_XIPMA" "730" "1884" "0" "1945" "3303" "532" "979" "1" "0" "375" "13" "457" "Uncharacterized protein;" "Xiphophorus maculatus (Southern platyfish) (Platypoecilus maculatus)" "GO:0016020" "IEA:InterPro;membrane" "GO:0055085" "IEA:InterPro;transmembrane transport" "" "" "PF00324" "1;AA_permease" "" "" "IPR004841" "AA-permease/SLC12A_dom"
"XLOC_000544" 224.252799454877 0.205570035609446 0.05806342015411 3.54043966173245 0.000399460964235957 0.00496754207875239 "TCONS_00003066" "2783" "621250" "gnl|BL_ORD_ID|621250" "M4ACA2_XIPMA" "501" "1288" "3.38617e-159" "331" "1308" "659" "979" "1" "0" "256" "13" "330" "Uncharacterized protein;" "Xiphophorus maculatus (Southern platyfish) (Platypoecilus maculatus)" "GO:0016020" "IEA:InterPro;membrane" "GO:0055085" "IEA:InterPro;transmembrane transport" "" "" "PF00324" "1;AA_permease" "" "" "IPR004841" "AA-permease/SLC12A_dom"
"XLOC_000552" 103.935451846958 0.239459460909512 0.0748875624083724 3.19758653117464 0.00138582826243909 0.0128601069212483 "TCONS_00003091" "2899" "615896" "gnl|BL_ORD_ID|615896" "M3ZWZ4_XIPMA" "801" "2067" "0" "220" "1440" "1" "407" "1" "0" "386" "0" "407" "Uncharacterized protein;" "Xiphophorus maculatus (Southern platyfish) (Platypoecilus maculatus)" "" "" "GO:0007165" "IEA:InterPro;signal transduction" "" "" "PF00339;PF02752" "1;Arrestin_C;Arrestin_N" "" "" "IPR017864;IPR011021;IPR000698;IPR014756;IPR014752;IPR014753;IPR011022" "Arrestin_C-like;Arrestin-like_N;Arrestin_C;Ig_E-set;Arrestin_N;Arrestin;Arrestin_CS"
"XLOC_000552" 103.935451846958 0.239459460909512 0.0748875624083724 3.19758653117464 0.00138582826243909 0.0128601069212483 "TCONS_00003092" "2896" "615896" "gnl|BL_ORD_ID|615896" "M3ZWZ4_XIPMA" "794" "2050" "0" "220" "1437" "1" "407" "1" "0" "385" "1" "407" "Uncharacterized protein;" "Xiphophorus maculatus (Southern platyfish) (Platypoecilus maculatus)" "" "" "GO:0007165" "IEA:InterPro;signal transduction" "" "" "PF00339;PF02752" "1;Arrestin_C;Arrestin_N" "" "" "IPR017864;IPR011021;IPR000698;IPR014756;IPR014752;IPR014753;IPR011022" "Arrestin_C-like;Arrestin-like_N;Arrestin_C;Ig_E-set;Arrestin_N;Arrestin;Arrestin_CS"
"XLOC_000552" 103.935451846958 0.239459460909512 0.0748875624083724 3.19758653117464 0.00138582826243909 0.0128601069212483 "TCONS_00003093" "2882" "285330" "gnl|BL_ORD_ID|285330" "G3NAK9_GASAC" "661" "1705" "0" "220" "1245" "1" "342" "1" "0" "321" "0" "342" "Uncharacterized protein;" "Gasterosteus aculeatus (Three-spined stickleback)" "" "" "GO:0007165" "IEA:InterPro;signal transduction" "" "" "PF00339;PF02752" "1;Arrestin_C;Arrestin_N" "" "" "IPR017864;IPR011021;IPR000698;IPR014756;IPR014752;IPR014753;IPR011022" "Arrestin_C-like;Arrestin-like_N;Arrestin_C;Ig_E-set;Arrestin_N;Arrestin;Arrestin_CS"
"XLOC_000552" 103.935451846958 0.239459460909512 0.0748875624083724 3.19758653117464 0.00138582826243909 0.0128601069212483 "TCONS_00003094" "2923" "380470" "gnl|BL_ORD_ID|380470" "H2RRP4_TAKRU" "797" "2058" "0" "220" "1464" "1" "414" "1" "0" "388" "1" "415" "Uncharacterized protein;" "Takifugu rubripes (Japanese pufferfish) (Fugu rubripes)" "" "" "GO:0007165" "IEA:InterPro;signal transduction" "" "" "PF00339;PF02752" "1;Arrestin_C;Arrestin_N" "" "" "IPR017864;IPR011021;IPR000698;IPR014756;IPR014752;IPR014753;IPR011022" "Arrestin_C-like;Arrestin-like_N;Arrestin_C;Ig_E-set;Arrestin_N;Arrestin;Arrestin_CS"
"XLOC_000552" 103.935451846958 0.239459460909512 0.0748875624083724 3.19758653117464 0.00138582826243909 0.0128601069212483 "TCONS_00003095" "3370" "380470" "gnl|BL_ORD_ID|380470" "H2RRP4_TAKRU" "663" "1709" "0" "220" "1239" "1" "334" "1" "0" "323" "6" "340" "Uncharacterized protein;" "Takifugu rubripes (Japanese pufferfish) (Fugu rubripes)" "" "" "GO:0007165" "IEA:InterPro;signal transduction" "" "" "PF00339;PF02752" "1;Arrestin_C;Arrestin_N" "" "" "IPR017864;IPR011021;IPR000698;IPR014756;IPR014752;IPR014753;IPR011022" "Arrestin_C-like;Arrestin-like_N;Arrestin_C;Ig_E-set;Arrestin_N;Arrestin;Arrestin_CS"
"XLOC_000552" 103.935451846958 0.239459460909512 0.0748875624083724 3.19758653117464 0.00138582826243909 0.0128601069212483 "TCONS_00003096" "2917" "615896" "gnl|BL_ORD_ID|615896" "M3ZWZ4_XIPMA" "793" "2046" "0" "220" "1458" "1" "407" "1" "0" "385" "6" "413" "Uncharacterized protein;" "Xiphophorus maculatus (Southern platyfish) (Platypoecilus maculatus)" "" "" "GO:0007165" "IEA:InterPro;signal transduction" "" "" "PF00339;PF02752" "1;Arrestin_C;Arrestin_N" "" "" "IPR017864;IPR011021;IPR000698;IPR014756;IPR014752;IPR014753;IPR011022" "Arrestin_C-like;Arrestin-like_N;Arrestin_C;Ig_E-set;Arrestin_N;Arrestin;Arrestin_CS"
"XLOC_000552" 103.935451846958 0.239459460909512 0.0748875624083724 3.19758653117464 0.00138582826243909 0.0128601069212483 "TCONS_00003097" "5753" "380470" "gnl|BL_ORD_ID|380470" "H2RRP4_TAKRU" "663" "1709" "0" "220" "1239" "1" "334" "1" "0" "323" "6" "340" "Uncharacterized protein;" "Takifugu rubripes (Japanese pufferfish) (Fugu rubripes)" "" "" "GO:0007165" "IEA:InterPro;signal transduction" "" "" "PF00339;PF02752" "1;Arrestin_C;Arrestin_N" "" "" "IPR017864;IPR011021;IPR000698;IPR014756;IPR014752;IPR014753;IPR011022" "Arrestin_C-like;Arrestin-like_N;Arrestin_C;Ig_E-set;Arrestin_N;Arrestin;Arrestin_CS"
"XLOC_000552" 103.935451846958 0.239459460909512 0.0748875624083724 3.19758653117464 0.00138582826243909 0.0128601069212483 "TCONS_00003098" "3352" "380470" "gnl|BL_ORD_ID|380470" "H2RRP4_TAKRU" "672" "1732" "0" "220" "1221" "1" "334" "1" "0" "324" "0" "334" "Uncharacterized protein;" "Takifugu rubripes (Japanese pufferfish) (Fugu rubripes)" "" "" "GO:0007165" "IEA:InterPro;signal transduction" "" "" "PF00339;PF02752" "1;Arrestin_C;Arrestin_N" "" "" "IPR017864;IPR011021;IPR000698;IPR014756;IPR014752;IPR014753;IPR011022" "Arrestin_C-like;Arrestin-like_N;Arrestin_C;Ig_E-set;Arrestin_N;Arrestin;Arrestin_CS"
"XLOC_000552" 103.935451846958 0.239459460909512 0.0748875624083724 3.19758653117464 0.00138582826243909 0.0128601069212483 "TCONS_00003099" "5671" "380470" "gnl|BL_ORD_ID|380470" "H2RRP4_TAKRU" "368" "943" "4.20681e-173" "220" "783" "1" "188" "1" "0" "175" "0" "188" "Uncharacterized protein;" "Takifugu rubripes (Japanese pufferfish) (Fugu rubripes)" "" "" "GO:0007165" "IEA:InterPro;signal transduction" "" "" "PF00339;PF02752" "1;Arrestin_C;Arrestin_N" "" "" "IPR017864;IPR011021;IPR000698;IPR014756;IPR014752;IPR014753;IPR011022" "Arrestin_C-like;Arrestin-like_N;Arrestin_C;Ig_E-set;Arrestin_N;Arrestin;Arrestin_CS"
"XLOC_000552" 103.935451846958 0.239459460909512 0.0748875624083724 3.19758653117464 0.00138582826243909 0.0128601069212483 "TCONS_00003100" "3907" "380470" "gnl|BL_ORD_ID|380470" "H2RRP4_TAKRU" "672" "1732" "0" "219" "1220" "1" "334" "3" "0" "324" "0" "334" "Uncharacterized protein;" "Takifugu rubripes (Japanese pufferfish) (Fugu rubripes)" "" "" "GO:0007165" "IEA:InterPro;signal transduction" "" "" "PF00339;PF02752" "1;Arrestin_C;Arrestin_N" "" "" "IPR017864;IPR011021;IPR000698;IPR014756;IPR014752;IPR014753;IPR011022" "Arrestin_C-like;Arrestin-like_N;Arrestin_C;Ig_E-set;Arrestin_N;Arrestin;Arrestin_CS"
"XLOC_000552" 103.935451846958 0.239459460909512 0.0748875624083724 3.19758653117464 0.00138582826243909 0.0128601069212483 "TCONS_00003101" "3348" "380470" "gnl|BL_ORD_ID|380470" "H2RRP4_TAKRU" "672" "1732" "0" "219" "1220" "1" "334" "3" "0" "324" "0" "334" "Uncharacterized protein;" "Takifugu rubripes (Japanese pufferfish) (Fugu rubripes)" "" "" "GO:0007165" "IEA:InterPro;signal transduction" "" "" "PF00339;PF02752" "1;Arrestin_C;Arrestin_N" "" "" "IPR017864;IPR011021;IPR000698;IPR014756;IPR014752;IPR014753;IPR011022" "Arrestin_C-like;Arrestin-like_N;Arrestin_C;Ig_E-set;Arrestin_N;Arrestin;Arrestin_CS"
"XLOC_000552" 103.935451846958 0.239459460909512 0.0748875624083724 3.19758653117464 0.00138582826243909 0.0128601069212483 "TCONS_00003102" "2938" "380470" "gnl|BL_ORD_ID|380470" "H2RRP4_TAKRU" "789" "2037" "0" "217" "1479" "1" "414" "1" "0" "387" "7" "421" "Uncharacterized protein;" "Takifugu rubripes (Japanese pufferfish) (Fugu rubripes)" "" "" "GO:0007165" "IEA:InterPro;signal transduction" "" "" "PF00339;PF02752" "1;Arrestin_C;Arrestin_N" "" "" "IPR017864;IPR011021;IPR000698;IPR014756;IPR014752;IPR014753;IPR011022" "Arrestin_C-like;Arrestin-like_N;Arrestin_C;Ig_E-set;Arrestin_N;Arrestin;Arrestin_CS"
"XLOC_000552" 103.935451846958 0.239459460909512 0.0748875624083724 3.19758653117464 0.00138582826243909 0.0128601069212483 "TCONS_00003103" "3293" "380470" "gnl|BL_ORD_ID|380470" "H2RRP4_TAKRU" "672" "1732" "0" "199" "1200" "1" "334" "1" "0" "324" "0" "334" "Uncharacterized protein;" "Takifugu rubripes (Japanese pufferfish) (Fugu rubripes)" "" "" "GO:0007165" "IEA:InterPro;signal transduction" "" "" "PF00339;PF02752" "1;Arrestin_C;Arrestin_N" "" "" "IPR017864;IPR011021;IPR000698;IPR014756;IPR014752;IPR014753;IPR011022" "Arrestin_C-like;Arrestin-like_N;Arrestin_C;Ig_E-set;Arrestin_N;Arrestin;Arrestin_CS"
"XLOC_000552" 103.935451846958 0.239459460909512 0.0748875624083724 3.19758653117464 0.00138582826243909 0.0128601069212483 "TCONS_00003104" "2824" "615896" "gnl|BL_ORD_ID|615896" "M3ZWZ4_XIPMA" "750" "1934" "0" "199" "1365" "1" "407" "1" "0" "367" "18" "407" "Uncharacterized protein;" "Xiphophorus maculatus (Southern platyfish) (Platypoecilus maculatus)" "" "" "GO:0007165" "IEA:InterPro;signal transduction" "" "" "PF00339;PF02752" "1;Arrestin_C;Arrestin_N" "" "" "IPR017864;IPR011021;IPR000698;IPR014756;IPR014752;IPR014753;IPR011022" "Arrestin_C-like;Arrestin-like_N;Arrestin_C;Ig_E-set;Arrestin_N;Arrestin;Arrestin_CS"
"XLOC_000552" 103.935451846958 0.239459460909512 0.0748875624083724 3.19758653117464 0.00138582826243909 0.0128601069212483 "TCONS_00003105" "2893" "615896" "gnl|BL_ORD_ID|615896" "M3ZWZ4_XIPMA" "786" "2029" "0" "199" "1434" "1" "407" "1" "0" "384" "7" "413" "Uncharacterized protein;" "Xiphophorus maculatus (Southern platyfish) (Platypoecilus maculatus)" "" "" "GO:0007165" "IEA:InterPro;signal transduction" "" "" "PF00339;PF02752" "1;Arrestin_C;Arrestin_N" "" "" "IPR017864;IPR011021;IPR000698;IPR014756;IPR014752;IPR014753;IPR011022" "Arrestin_C-like;Arrestin-like_N;Arrestin_C;Ig_E-set;Arrestin_N;Arrestin;Arrestin_CS"
"XLOC_000552" 103.935451846958 0.239459460909512 0.0748875624083724 3.19758653117464 0.00138582826243909 0.0128601069212483 "TCONS_00003106" "2827" "615896" "gnl|BL_ORD_ID|615896" "M3ZWZ4_XIPMA" "756" "1950" "0" "199" "1368" "1" "407" "1" "0" "368" "17" "407" "Uncharacterized protein;" "Xiphophorus maculatus (Southern platyfish) (Platypoecilus maculatus)" "" "" "GO:0007165" "IEA:InterPro;signal transduction" "" "" "PF00339;PF02752" "1;Arrestin_C;Arrestin_N" "" "" "IPR017864;IPR011021;IPR000698;IPR014756;IPR014752;IPR014753;IPR011022" "Arrestin_C-like;Arrestin-like_N;Arrestin_C;Ig_E-set;Arrestin_N;Arrestin;Arrestin_CS"
"XLOC_000552" 103.935451846958 0.239459460909512 0.0748875624083724 3.19758653117464 0.00138582826243909 0.0128601069212483 "TCONS_00003107" "2794" "615896" "gnl|BL_ORD_ID|615896" "M3ZWZ4_XIPMA" "732" "1889" "0" "199" "1335" "1" "407" "1" "0" "359" "28" "407" "Uncharacterized protein;" "Xiphophorus maculatus (Southern platyfish) (Platypoecilus maculatus)" "" "" "GO:0007165" "IEA:InterPro;signal transduction" "" "" "PF00339;PF02752" "1;Arrestin_C;Arrestin_N" "" "" "IPR017864;IPR011021;IPR000698;IPR014756;IPR014752;IPR014753;IPR011022" "Arrestin_C-like;Arrestin-like_N;Arrestin_C;Ig_E-set;Arrestin_N;Arrestin;Arrestin_CS"
"XLOC_000552" 103.935451846958 0.239459460909512 0.0748875624083724 3.19758653117464 0.00138582826243909 0.0128601069212483 "TCONS_00003108" "3434" "285330" "gnl|BL_ORD_ID|285330" "G3NAK9_GASAC" "672" "1733" "0" "199" "1224" "1" "342" "1" "0" "324" "0" "342" "Uncharacterized protein;" "Gasterosteus aculeatus (Three-spined stickleback)" "" "" "GO:0007165" "IEA:InterPro;signal transduction" "" "" "PF00339;PF02752" "1;Arrestin_C;Arrestin_N" "" "" "IPR017864;IPR011021;IPR000698;IPR014756;IPR014752;IPR014753;IPR011022" "Arrestin_C-like;Arrestin-like_N;Arrestin_C;Ig_E-set;Arrestin_N;Arrestin;Arrestin_CS"
"XLOC_000552" 103.935451846958 0.239459460909512 0.0748875624083724 3.19758653117464 0.00138582826243909 0.0128601069212483 "TCONS_00003109" "2899" "380470" "gnl|BL_ORD_ID|380470" "H2RRP4_TAKRU" "790" "2040" "0" "199" "1440" "1" "414" "1" "0" "387" "2" "415" "Uncharacterized protein;" "Takifugu rubripes (Japanese pufferfish) (Fugu rubripes)" "" "" "GO:0007165" "IEA:InterPro;signal transduction" "" "" "PF00339;PF02752" "1;Arrestin_C;Arrestin_N" "" "" "IPR017864;IPR011021;IPR000698;IPR014756;IPR014752;IPR014753;IPR011022" "Arrestin_C-like;Arrestin-like_N;Arrestin_C;Ig_E-set;Arrestin_N;Arrestin;Arrestin_CS"
"XLOC_000552" 103.935451846958 0.239459460909512 0.0748875624083724 3.19758653117464 0.00138582826243909 0.0128601069212483 "TCONS_00003110" "2880" "615896" "gnl|BL_ORD_ID|615896" "M3ZWZ4_XIPMA" "524" "1348" "0" "199" "978" "1" "260" "1" "0" "248" "0" "260" "Uncharacterized protein;" "Xiphophorus maculatus (Southern platyfish) (Platypoecilus maculatus)" "" "" "GO:0007165" "IEA:InterPro;signal transduction" "" "" "PF00339;PF02752" "1;Arrestin_C;Arrestin_N" "" "" "IPR017864;IPR011021;IPR000698;IPR014756;IPR014752;IPR014753;IPR011022" "Arrestin_C-like;Arrestin-like_N;Arrestin_C;Ig_E-set;Arrestin_N;Arrestin;Arrestin_CS"
"XLOC_000559" 433.894076675545 -0.174210024647825 0.0372887942370799 -4.67191359259858 2.98406498880125e-06 9.34681530274763e-05 "TCONS_00003157" "2778" "514721" "gnl|BL_ORD_ID|514721" "I3JZC9_ORENI" "743" "1917" "0" "579" "1922" "1" "453" "3" "0" "365" "5" "453" "Uncharacterized protein;" "Oreochromis niloticus (Nile tilapia) (Tilapia nilotica)" "GO:0016021" "IEA:InterPro;integral component of membrane" "GO:0055085" "IEA:InterPro;transmembrane transport" "GO:0005215" "IEA:InterPro;transporter activity" "PF07690" "1;MFS_1" "" "" "IPR000849;IPR021159;IPR020846;IPR011701;IPR016196" "MFS_dom;Sugar-P_transporter_CS;MFS_dom_general_subst_transpt;MFS;Sugar_P_transporter"
"XLOC_000559" 433.894076675545 -0.174210024647825 0.0372887942370799 -4.67191359259858 2.98406498880125e-06 9.34681530274763e-05 "TCONS_00003158" "4849" "514721" "gnl|BL_ORD_ID|514721" "I3JZC9_ORENI" "455" "1169" "0" "570" "1352" "1" "266" "3" "0" "219" "5" "266" "Uncharacterized protein;" "Oreochromis niloticus (Nile tilapia) (Tilapia nilotica)" "GO:0016021" "IEA:InterPro;integral component of membrane" "GO:0055085" "IEA:InterPro;transmembrane transport" "GO:0005215" "IEA:InterPro;transporter activity" "PF07690" "1;MFS_1" "" "" "IPR000849;IPR021159;IPR020846;IPR011701;IPR016196" "MFS_dom;Sugar-P_transporter_CS;MFS_dom_general_subst_transpt;MFS;Sugar_P_transporter"
"XLOC_000559" 433.894076675545 -0.174210024647825 0.0372887942370799 -4.67191359259858 2.98406498880125e-06 9.34681530274763e-05 "TCONS_00003159" "4853" "514721" "gnl|BL_ORD_ID|514721" "I3JZC9_ORENI" "743" "1917" "0" "570" "1913" "1" "453" "3" "0" "365" "5" "453" "Uncharacterized protein;" "Oreochromis niloticus (Nile tilapia) (Tilapia nilotica)" "GO:0016021" "IEA:InterPro;integral component of membrane" "GO:0055085" "IEA:InterPro;transmembrane transport" "GO:0005215" "IEA:InterPro;transporter activity" "PF07690" "1;MFS_1" "" "" "IPR000849;IPR021159;IPR020846;IPR011701;IPR016196" "MFS_dom;Sugar-P_transporter_CS;MFS_dom_general_subst_transpt;MFS;Sugar_P_transporter"
"XLOC_000559" 433.894076675545 -0.174210024647825 0.0372887942370799 -4.67191359259858 2.98406498880125e-06 9.34681530274763e-05 "TCONS_00003160" "4767" "382228" "gnl|BL_ORD_ID|382228" "H2RWS0_TAKRU" "420" "1078" "2.74143e-179" "570" "1343" "1" "260" "3" "0" "201" "6" "262" "Uncharacterized protein;" "Takifugu rubripes (Japanese pufferfish) (Fugu rubripes)" "GO:0016021" "IEA:InterPro;integral component of membrane" "GO:0055085" "IEA:InterPro;transmembrane transport" "GO:0005215" "IEA:InterPro;transporter activity" "PF07690" "1;MFS_1" "" "" "IPR000849;IPR021159;IPR020846;IPR011701;IPR016196" "MFS_dom;Sugar-P_transporter_CS;MFS_dom_general_subst_transpt;MFS;Sugar_P_transporter"
"XLOC_000559" 433.894076675545 -0.174210024647825 0.0372887942370799 -4.67191359259858 2.98406498880125e-06 9.34681530274763e-05 "TCONS_00003161" "4739" "514721" "gnl|BL_ORD_ID|514721" "I3JZC9_ORENI" "669" "1724" "0" "570" "1799" "1" "453" "3" "0" "338" "43" "453" "Uncharacterized protein;" "Oreochromis niloticus (Nile tilapia) (Tilapia nilotica)" "GO:0016021" "IEA:InterPro;integral component of membrane" "GO:0055085" "IEA:InterPro;transmembrane transport" "GO:0005215" "IEA:InterPro;transporter activity" "PF07690" "1;MFS_1" "" "" "IPR000849;IPR021159;IPR020846;IPR011701;IPR016196" "MFS_dom;Sugar-P_transporter_CS;MFS_dom_general_subst_transpt;MFS;Sugar_P_transporter"
"XLOC_000559" 433.894076675545 -0.174210024647825 0.0372887942370799 -4.67191359259858 2.98406498880125e-06 9.34681530274763e-05 "TCONS_00003162" "4450" "514721" "gnl|BL_ORD_ID|514721" "I3JZC9_ORENI" "743" "1917" "0" "570" "1913" "1" "453" "3" "0" "365" "5" "453" "Uncharacterized protein;" "Oreochromis niloticus (Nile tilapia) (Tilapia nilotica)" "GO:0016021" "IEA:InterPro;integral component of membrane" "GO:0055085" "IEA:InterPro;transmembrane transport" "GO:0005215" "IEA:InterPro;transporter activity" "PF07690" "1;MFS_1" "" "" "IPR000849;IPR021159;IPR020846;IPR011701;IPR016196" "MFS_dom;Sugar-P_transporter_CS;MFS_dom_general_subst_transpt;MFS;Sugar_P_transporter"
"XLOC_000559" 433.894076675545 -0.174210024647825 0.0372887942370799 -4.67191359259858 2.98406498880125e-06 9.34681530274763e-05 "TCONS_00003163" "4849" "514721" "gnl|BL_ORD_ID|514721" "I3JZC9_ORENI" "560" "1442" "0" "570" "1550" "1" "332" "3" "0" "270" "5" "332" "Uncharacterized protein;" "Oreochromis niloticus (Nile tilapia) (Tilapia nilotica)" "GO:0016021" "IEA:InterPro;integral component of membrane" "GO:0055085" "IEA:InterPro;transmembrane transport" "GO:0005215" "IEA:InterPro;transporter activity" "PF07690" "1;MFS_1" "" "" "IPR000849;IPR021159;IPR020846;IPR011701;IPR016196" "MFS_dom;Sugar-P_transporter_CS;MFS_dom_general_subst_transpt;MFS;Sugar_P_transporter"
"XLOC_000559" 433.894076675545 -0.174210024647825 0.0372887942370799 -4.67191359259858 2.98406498880125e-06 9.34681530274763e-05 "TCONS_00003164" "2897" "514721" "gnl|BL_ORD_ID|514721" "I3JZC9_ORENI" "743" "1917" "0" "570" "1913" "1" "453" "3" "0" "365" "5" "453" "Uncharacterized protein;" "Oreochromis niloticus (Nile tilapia) (Tilapia nilotica)" "GO:0016021" "IEA:InterPro;integral component of membrane" "GO:0055085" "IEA:InterPro;transmembrane transport" "GO:0005215" "IEA:InterPro;transporter activity" "PF07690" "1;MFS_1" "" "" "IPR000849;IPR021159;IPR020846;IPR011701;IPR016196" "MFS_dom;Sugar-P_transporter_CS;MFS_dom_general_subst_transpt;MFS;Sugar_P_transporter"
"XLOC_000559" 433.894076675545 -0.174210024647825 0.0372887942370799 -4.67191359259858 2.98406498880125e-06 9.34681530274763e-05 "TCONS_00003165" "4803" "514721" "gnl|BL_ORD_ID|514721" "I3JZC9_ORENI" "743" "1917" "0" "520" "1863" "1" "453" "1" "0" "365" "5" "453" "Uncharacterized protein;" "Oreochromis niloticus (Nile tilapia) (Tilapia nilotica)" "GO:0016021" "IEA:InterPro;integral component of membrane" "GO:0055085" "IEA:InterPro;transmembrane transport" "GO:0005215" "IEA:InterPro;transporter activity" "PF07690" "1;MFS_1" "" "" "IPR000849;IPR021159;IPR020846;IPR011701;IPR016196" "MFS_dom;Sugar-P_transporter_CS;MFS_dom_general_subst_transpt;MFS;Sugar_P_transporter"
"XLOC_000559" 433.894076675545 -0.174210024647825 0.0372887942370799 -4.67191359259858 2.98406498880125e-06 9.34681530274763e-05 "TCONS_00003166" "4592" "514721" "gnl|BL_ORD_ID|514721" "I3JZC9_ORENI" "696" "1796" "0" "387" "1652" "27" "453" "3" "0" "343" "5" "427" "Uncharacterized protein;" "Oreochromis niloticus (Nile tilapia) (Tilapia nilotica)" "GO:0016021" "IEA:InterPro;integral component of membrane" "GO:0055085" "IEA:InterPro;transmembrane transport" "GO:0005215" "IEA:InterPro;transporter activity" "PF07690" "1;MFS_1" "" "" "IPR000849;IPR021159;IPR020846;IPR011701;IPR016196" "MFS_dom;Sugar-P_transporter_CS;MFS_dom_general_subst_transpt;MFS;Sugar_P_transporter"
"XLOC_000559" 433.894076675545 -0.174210024647825 0.0372887942370799 -4.67191359259858 2.98406498880125e-06 9.34681530274763e-05 "TCONS_00003167" "4372" "777425" "gnl|BL_ORD_ID|777425" "Q7ZVN2_DANRE" "249" "634" "8.75453e-70" "935" "1432" "288" "453" "2" "0" "126" "0" "166" "Zgc:55871;" "Danio rerio (Zebrafish) (Brachydanio rerio)" "GO:0016021" "IEA:InterPro;integral component of membrane" "GO:0055085" "IEA:InterPro;transmembrane transport" "GO:0005215" "IEA:InterPro;transporter activity" "PF07690" "1;MFS_1" "dre:393914" "-" "IPR000849;IPR020846;IPR011701;IPR016196" "MFS_dom;MFS_dom_general_subst_transpt;MFS;Sugar_P_transporter"
"XLOC_000559" 433.894076675545 -0.174210024647825 0.0372887942370799 -4.67191359259858 2.98406498880125e-06 9.34681530274763e-05 "TCONS_00003168" "2330" "242495" "gnl|BL_ORD_ID|242495" "F7DEG5_XENTR" "82" "201" "2.21582e-17" "1406" "1543" "3" "48" "2" "0" "39" "0" "46" "Uncharacterized protein;" "Xenopus tropicalis (Western clawed frog) (Silurana tropicalis)" "" "" "" "" "" "" "PF03297" "1;Ribosomal_S25" "" "" "IPR004977" "Ribosomal_S25"
"XLOC_000559" 433.894076675545 -0.174210024647825 0.0372887942370799 -4.67191359259858 2.98406498880125e-06 9.34681530274763e-05 "TCONS_00003169" "2672" "242495" "gnl|BL_ORD_ID|242495" "F7DEG5_XENTR" "82" "201" "2.58677e-17" "1748" "1885" "3" "48" "2" "0" "39" "0" "46" "Uncharacterized protein;" "Xenopus tropicalis (Western clawed frog) (Silurana tropicalis)" "" "" "" "" "" "" "PF03297" "1;Ribosomal_S25" "" "" "IPR004977" "Ribosomal_S25"
"XLOC_000560" 501.553221940109 -0.255667293428026 0.0754566386785698 -3.38826772442274 0.000703355737851308 0.00766321028879577 "TCONS_00003170" "10037" "354431" "gnl|BL_ORD_ID|354431" "H2L5Z3_ORYLA" "160" "403" "1.194e-67" "4910" "5443" "56" "233" "2" "0" "78" "2" "179" "Uncharacterized protein;" "Oryzias latipes (Medaka fish) (Japanese ricefish)" "" "" "GO:0032259" "IEA:GOC;methylation" "GO:0016706;GO:0008168" "oxidoreductase activity" " acting on paired donors" " with incorporation or reduction of molecular oxygen" " 2-oxoglutarate as one donor" " and incorporation of one atom each of oxygen into both donors;IEA:InterPro;methyltransferase activity" "PF09004;PF03372" "1;DUF1891;Exo_endo_phos"
"XLOC_000560" 501.553221940109 -0.255667293428026 0.0754566386785698 -3.38826772442274 0.000703355737851308 0.00766321028879577 "TCONS_00003171" "10126" "354431" "gnl|BL_ORD_ID|354431" "H2L5Z3_ORYLA" "160" "403" "1.20452e-67" "4999" "5532" "56" "233" "1" "0" "78" "2" "179" "Uncharacterized protein;" "Oryzias latipes (Medaka fish) (Japanese ricefish)" "" "" "GO:0032259" "IEA:GOC;methylation" "GO:0016706;GO:0008168" "oxidoreductase activity" " acting on paired donors" " with incorporation or reduction of molecular oxygen" " 2-oxoglutarate as one donor" " and incorporation of one atom each of oxygen into both donors;IEA:InterPro;methyltransferase activity" "PF09004;PF03372" "1;DUF1891;Exo_endo_phos"
"XLOC_000560" 501.553221940109 -0.255667293428026 0.0754566386785698 -3.38826772442274 0.000703355737851308 0.00766321028879577 "TCONS_00003172" "10031" "354431" "gnl|BL_ORD_ID|354431" "H2L5Z3_ORYLA" "160" "403" "1.19328e-67" "4904" "5437" "56" "233" "2" "0" "78" "2" "179" "Uncharacterized protein;" "Oryzias latipes (Medaka fish) (Japanese ricefish)" "" "" "GO:0032259" "IEA:GOC;methylation" "GO:0016706;GO:0008168" "oxidoreductase activity" " acting on paired donors" " with incorporation or reduction of molecular oxygen" " 2-oxoglutarate as one donor" " and incorporation of one atom each of oxygen into both donors;IEA:InterPro;methyltransferase activity" "PF09004;PF03372" "1;DUF1891;Exo_endo_phos"
"XLOC_000560" 501.553221940109 -0.255667293428026 0.0754566386785698 -3.38826772442274 0.000703355737851308 0.00766321028879577 "TCONS_00003173" "10035" "99435" "gnl|BL_ORD_ID|99435" "C1BL11_OSMMO" "268" "683" "3.31175e-76" "1277" "1948" "30" "260" "2" "0" "134" "7" "231" "Tumor necrosis factor receptor superfamily member 19;" "Osmerus mordax (Rainbow smelt) (Atherina mordax)" "" "" "" "" "" "" "PF00020" "1;TNFR_c6" "" "" "IPR001368;IPR022342" "TNFR/NGFR_Cys_rich_reg;TNFR_19"
"XLOC_000560" 501.553221940109 -0.255667293428026 0.0754566386785698 -3.38826772442274 0.000703355737851308 0.00766321028879577 "TCONS_00003174" "8405" "354431" "gnl|BL_ORD_ID|354431" "H2L5Z3_ORYLA" "160" "403" "1.00051e-67" "3278" "3811" "56" "233" "2" "0" "78" "2" "179" "Uncharacterized protein;" "Oryzias latipes (Medaka fish) (Japanese ricefish)" "" "" "GO:0032259" "IEA:GOC;methylation" "GO:0016706;GO:0008168" "oxidoreductase activity" " acting on paired donors" " with incorporation or reduction of molecular oxygen" " 2-oxoglutarate as one donor" " and incorporation of one atom each of oxygen into both donors;IEA:InterPro;methyltransferase activity" "PF09004;PF03372" "1;DUF1891;Exo_endo_phos"
"XLOC_000561" 101.948106566168 0.405221358289295 0.083733944039863 4.83939175367617 1.30237102424663e-06 4.82737615183172e-05 "TCONS_00003175" "1188" "89977" "gnl|BL_ORD_ID|89977" "B9EMQ7_SALSA" "306" "782" "1.23097e-101" "305" "760" "1" "152" "2" "0" "151" "0" "152" "Tryptophan-rich protein;" "Salmo salar (Atlantic salmon)" "" "" "" "" "" "" "" "" "" "" "" ""
"XLOC_000561" 101.948106566168 0.405221358289295 0.083733944039863 4.83939175367617 1.30237102424663e-06 4.82737615183172e-05 "TCONS_00003176" "1242" "74030" "gnl|BL_ORD_ID|74030" "B5XB76_SALSA" "344" "882" "3.07545e-116" "305" "814" "1" "170" "2" "0" "170" "0" "170" "Tryptophan-rich protein;" "Salmo salar (Atlantic salmon)" "" "" "" "" "" "" "" "" "" "" "" ""
"XLOC_000561" 101.948106566168 0.405221358289295 0.083733944039863 4.83939175367617 1.30237102424663e-06 4.82737615183172e-05 "TCONS_00003177" "887" "74030" "gnl|BL_ORD_ID|74030" "B5XB76_SALSA" "173" "436" "1.22788e-75" "205" "459" "86" "170" "1" "0" "85" "0" "85" "Tryptophan-rich protein;" "Salmo salar (Atlantic salmon)" "" "" "" "" "" "" "" "" "" "" "" ""
"XLOC_000561" 101.948106566168 0.405221358289295 0.083733944039863 4.83939175367617 1.30237102424663e-06 4.82737615183172e-05 "TCONS_00003178" "717" "75193" "gnl|BL_ORD_ID|75193" "B5XFF4_SALSA" "172" "435" "1.52731e-51" "38" "289" "87" "170" "2" "0" "84" "0" "84" "Tryptophan-rich protein;" "Salmo salar (Atlantic salmon)" "" "" "" "" "" "" "" "" "" "" "" ""
"XLOC_000561" 101.948106566168 0.405221358289295 0.083733944039863 4.83939175367617 1.30237102424663e-06 4.82737615183172e-05 "TCONS_00003179" "993" "74030" "gnl|BL_ORD_ID|74030" "B5XB76_SALSA" "287" "732" "9.09347e-95" "137" "565" "28" "170" "2" "0" "140" "0" "143" "Tryptophan-rich protein;" "Salmo salar (Atlantic salmon)" "" "" "" "" "" "" "" "" "" "" "" ""
"XLOC_000561" 101.948106566168 0.405221358289295 0.083733944039863 4.83939175367617 1.30237102424663e-06 4.82737615183172e-05 "TCONS_00003180" "826" "90163" "gnl|BL_ORD_ID|90163" "B9ENE4_SALSA" "248" "633" "5.54675e-81" "24" "398" "28" "152" "3" "0" "122" "0" "125" "Tryptophan-rich protein;" "Salmo salar (Atlantic salmon)" "" "" "" "" "" "" "" "" "" "" "" ""
"XLOC_000561" 101.948106566168 0.405221358289295 0.083733944039863 4.83939175367617 1.30237102424663e-06 4.82737615183172e-05 "TCONS_00003181" "888" "74030" "gnl|BL_ORD_ID|74030" "B5XB76_SALSA" "286" "731" "3.03981e-95" "41" "460" "31" "170" "2" "0" "140" "0" "140" "Tryptophan-rich protein;" "Salmo salar (Atlantic salmon)" "" "" "" "" "" "" "" "" "" "" "" ""
"XLOC_000566" 183.264290242535 -0.170272274629732 0.0552007491327311 -3.08460079446223 0.00203825532010429 0.0172787135028585 "TCONS_00003196" "7111" "520466" "gnl|BL_ORD_ID|520466" "I3KFT6_ORENI" "402" "1031" "3.21893e-115" "2484" "4223" "481" "1082" "3" "0" "345" "88" "635" "Uncharacterized protein;" "Oreochromis niloticus (Nile tilapia) (Tilapia nilotica)" "GO:0005634" "IEA:InterPro;nucleus" "GO:0006357" "IEA:InterPro;regulation of transcription from RNA polymerase II promoter" "GO:0003712" "IEA:InterPro;transcription cofactor activity" "" "" "" "" "IPR026649" "NRIP1"
"XLOC_000566" 183.264290242535 -0.170272274629732 0.0552007491327311 -3.08460079446223 0.00203825532010429 0.0172787135028585 "TCONS_00003197" "5000" "520466" "gnl|BL_ORD_ID|520466" "I3KFT6_ORENI" "250" "638" "3.59164e-66" "1204" "2112" "795" "1082" "1" "0" "178" "39" "315" "Uncharacterized protein;" "Oreochromis niloticus (Nile tilapia) (Tilapia nilotica)" "GO:0005634" "IEA:InterPro;nucleus" "GO:0006357" "IEA:InterPro;regulation of transcription from RNA polymerase II promoter" "GO:0003712" "IEA:InterPro;transcription cofactor activity" "" "" "" "" "IPR026649" "NRIP1"
"XLOC_000575" 77.4883337970297 1.20097260068528 0.185452891865069 6.47589039247272 9.42544521463827e-11 1.44689475974145e-08 "TCONS_00003307" "4859" "177589" "gnl|BL_ORD_ID|177589" "E7F392_DANRE" "352" "902" "5.90078e-104" "1539" "3290" "8" "608" "3" "0" "273" "75" "630" "Uncharacterized protein;" "Danio rerio (Zebrafish) (Brachydanio rerio)" "" "" "" "" "" "" "" "" "dre:568826" "-" "IPR026165" "CKAP2_fam"
"XLOC_000575" 77.4883337970297 1.20097260068528 0.185452891865069 6.47589039247272 9.42544521463827e-11 1.44689475974145e-08 "TCONS_00003308" "4882" "177589" "gnl|BL_ORD_ID|177589" "E7F392_DANRE" "352" "902" "6.12258e-104" "1539" "3290" "8" "608" "3" "0" "273" "75" "630" "Uncharacterized protein;" "Danio rerio (Zebrafish) (Brachydanio rerio)" "" "" "" "" "" "" "" "" "dre:568826" "-" "IPR026165" "CKAP2_fam"
"XLOC_000575" 77.4883337970297 1.20097260068528 0.185452891865069 6.47589039247272 9.42544521463827e-11 1.44689475974145e-08 "TCONS_00003309" "4885" "177589" "gnl|BL_ORD_ID|177589" "E7F392_DANRE" "352" "901" "8.33567e-104" "1539" "3293" "8" "608" "3" "0" "273" "74" "630" "Uncharacterized protein;" "Danio rerio (Zebrafish) (Brachydanio rerio)" "" "" "" "" "" "" "" "" "dre:568826" "-" "IPR026165" "CKAP2_fam"
"XLOC_000575" 77.4883337970297 1.20097260068528 0.185452891865069 6.47589039247272 9.42544521463827e-11 1.44689475974145e-08 "TCONS_00003310" "2665" "177589" "gnl|BL_ORD_ID|177589" "E7F392_DANRE" "352" "902" "1.79253e-107" "655" "2406" "8" "608" "1" "0" "273" "75" "630" "Uncharacterized protein;" "Danio rerio (Zebrafish) (Brachydanio rerio)" "" "" "" "" "" "" "" "" "dre:568826" "-" "IPR026165" "CKAP2_fam"
"XLOC_000580" 38.368025512504 0.590709506817493 0.141136885739065 4.18536588592158 2.84707127697773e-05 0.000590535931408306 "TCONS_00003332" "5363" "309304" "gnl|BL_ORD_ID|309304" "G3Q9W8_GASAC" "1205" "3115" "0" "146" "3202" "7" "975" "2" "0" "657" "86" "1037" "Uncharacterized protein;" "Gasterosteus aculeatus (Three-spined stickleback)" "GO:0005634" "IEA:UniProtKB-KW;nucleus" "" "" "GO:0046872;GO:0003676" "IEA:InterPro;IEA:UniProtKB-KW;nucleic acid binding;metal ion binding" "PF00096;PF00651" "1;BTB;zf-C2H2;2" "" "" "IPR015880;IPR013069;IPR011333;IPR007087;IPR000210;IPR013087" "Znf_C2H2-like;Znf_C2H2;BTB/POZ_fold;Znf_C2H2/integrase_DNA-bd;BTB/POZ-like;BTB_POZ"
"XLOC_000580" 38.368025512504 0.590709506817493 0.141136885739065 4.18536588592158 2.84707127697773e-05 0.000590535931408306 "TCONS_00003333" "3561" "309305" "gnl|BL_ORD_ID|309305" "G3Q9W9_GASAC" "505" "1299" "4.67337e-158" "144" "1400" "599" "969" "3" "0" "268" "54" "422" "Uncharacterized protein;" "Gasterosteus aculeatus (Three-spined stickleback)" "GO:0005634" "IEA:UniProtKB-KW;nucleus" "" "" "GO:0046872;GO:0003676" "IEA:InterPro;IEA:UniProtKB-KW;nucleic acid binding;metal ion binding" "PF00096;PF00651" "1;BTB;zf-C2H2;2" "" "" "IPR015880;IPR013069;IPR011333;IPR007087;IPR000210;IPR013087" "Znf_C2H2-like;Znf_C2H2;BTB/POZ_fold;Znf_C2H2/integrase_DNA-bd;BTB/POZ-like;BTB_POZ"
"XLOC_000582" 31.3677525377291 -0.513823882116298 0.136955284340768 -3.75176382999444 0.000175594837904442 0.00257877184330422 "TCONS_00003341" "5604" "880399" "gnl|BL_ORD_ID|880399" "U3I127_ANAPL" "1330" "3440" "0" "126" "3374" "11" "1110" "3" "0" "692" "49" "1116" "Uncharacterized protein;" "Anas platyrhynchos (Domestic duck) (Anas boschas)" "" "" "" "" "GO:0046872;GO:0003676" "IEA:InterPro;nucleic acid binding;metal ion binding" "PF00096" "6;zf-C2H2" "" "" "IPR015880;IPR001214;IPR007087;IPR013087" "SET_dom;Znf_C2H2-like;Znf_C2H2;Znf_C2H2/integrase_DNA-bd"
"XLOC_000582" 31.3677525377291 -0.513823882116298 0.136955284340768 -3.75176382999444 0.000175594837904442 0.00257877184330422 "TCONS_00003342" "5587" "880399" "gnl|BL_ORD_ID|880399" "U3I127_ANAPL" "1350" "3493" "0" "103" "3357" "11" "1110" "1" "0" "701" "51" "1118" "Uncharacterized protein;" "Anas platyrhynchos (Domestic duck) (Anas boschas)" "" "" "" "" "GO:0046872;GO:0003676" "IEA:InterPro;nucleic acid binding;metal ion binding" "PF00096" "6;zf-C2H2" "" "" "IPR015880;IPR001214;IPR007087;IPR013087" "SET_dom;Znf_C2H2-like;Znf_C2H2;Znf_C2H2/integrase_DNA-bd"
"XLOC_000582" 31.3677525377291 -0.513823882116298 0.136955284340768 -3.75176382999444 0.000175594837904442 0.00257877184330422 "TCONS_00003343" "5560" "880399" "gnl|BL_ORD_ID|880399" "U3I127_ANAPL" "1321" "3417" "0" "103" "3330" "11" "1110" "1" "0" "688" "56" "1116" "Uncharacterized protein;" "Anas platyrhynchos (Domestic duck) (Anas boschas)" "" "" "" "" "GO:0046872;GO:0003676" "IEA:InterPro;nucleic acid binding;metal ion binding" "PF00096" "6;zf-C2H2" "" "" "IPR015880;IPR001214;IPR007087;IPR013087" "SET_dom;Znf_C2H2-like;Znf_C2H2;Znf_C2H2/integrase_DNA-bd"
"XLOC_000582" 31.3677525377291 -0.513823882116298 0.136955284340768 -3.75176382999444 0.000175594837904442 0.00257877184330422 "TCONS_00003344" "5579" "623043" "gnl|BL_ORD_ID|623043" "M4AHE6_XIPMA" "1193" "3085" "0" "1109" "3400" "335" "1101" "2" "0" "613" "9" "770" "Uncharacterized protein;" "Xiphophorus maculatus (Southern platyfish) (Platypoecilus maculatus)" "" "" "" "" "GO:0046872;GO:0003676" "IEA:InterPro;nucleic acid binding;metal ion binding" "PF00096" "1;zf-C2H2" "" "" "IPR015880;IPR001214;IPR007087;IPR013087" "SET_dom;Znf_C2H2-like;Znf_C2H2;Znf_C2H2/integrase_DNA-bd"
"XLOC_000582" 31.3677525377291 -0.513823882116298 0.136955284340768 -3.75176382999444 0.000175594837904442 0.00257877184330422 "TCONS_00003345" "531" "21659" "gnl|BL_ORD_ID|21659" "A5XCE9_DANRE" "263" "670" "5.61033e-88" "30" "524" "1" "165" "3" "0" "137" "2" "166" "PR domain containing 15;" "Danio rerio (Zebrafish) (Brachydanio rerio)" "" "" "" "" "" "" "" "" "" "" "" ""
"XLOC_000582" 31.3677525377291 -0.513823882116298 0.136955284340768 -3.75176382999444 0.000175594837904442 0.00257877184330422 "TCONS_00003346" "3925" "368282" "gnl|BL_ORD_ID|368282" "H2MAX7_ORYLA" "728" "1878" "0" "250" "1752" "574" "1079" "1" "0" "386" "11" "509" "Uncharacterized protein;" "Oryzias latipes (Medaka fish) (Japanese ricefish)" "" "" "" "" "GO:0046872;GO:0003676" "IEA:InterPro;nucleic acid binding;metal ion binding" "PF00096" "3;zf-C2H2" "" "" "IPR015880;IPR001214;IPR007087;IPR013087" "SET_dom;Znf_C2H2-like;Znf_C2H2;Znf_C2H2/integrase_DNA-bd"
"XLOC_000595" 6.78442798116014 -0.666603930611248 0.18557170848925 -3.5921635686717 0.000327943892163757 0.00425372898628031 "TCONS_00003449" "3318" "72914" "gnl|BL_ORD_ID|72914" "B5X7C3_SALSA" "138" "347" "1.38275e-34" "3059" "3256" "87" "152" "-3" "0" "66" "0" "66" "Mitochondrial import inner membrane translocase subunit Tim22;" "Salmo salar (Atlantic salmon)" "GO:0016021" "IEA:UniProtKB-KW;integral component of membrane" "" "" "" "" "PF02466" "1;Tim17" "" "" "IPR003397" "Tim17/Tim22/Tim23/PMP24"
"XLOC_000600" 40.104874885127 -0.371021292743556 0.10498225532095 -3.5341333791056 0.00040911456920885 0.00506244279100107 "TCONS_00003481" "4634" "367713" "gnl|BL_ORD_ID|367713" "H2M999_ORYLA" "629" "1620" "0" "571" "1905" "5" "442" "1" "0" "297" "11" "447" "" "Oryzias latipes (Medaka fish) (Japanese ricefish)" "GO:0016021" "IEA:UniProtKB-KW;integral component of membrane" "GO:0034220;GO:0035590" "IEA:GOC;purinergic nucleotide receptor signaling pathway;ion transmembrane transport" "GO:0005216;GO:0005524;GO:0001614" "ion channel activity;IEA:InterPro;purinergic nucleotide receptor activity;ATP binding" "PF00864" "1;P2X_receptor" "" "" "IPR003048;IPR001429;IPR027309" "P2X_purnocptor;P2X5_purnocptor;P2X_extracellular_dom"
"XLOC_000600" 40.104874885127 -0.371021292743556 0.10498225532095 -3.5341333791056 0.00040911456920885 0.00506244279100107 "TCONS_00003482" "4505" "367713" "gnl|BL_ORD_ID|367713" "H2M999_ORYLA" "625" "1610" "0" "477" "1742" "5" "420" "3" "0" "292" "10" "424" "" "Oryzias latipes (Medaka fish) (Japanese ricefish)" "GO:0016021" "IEA:UniProtKB-KW;integral component of membrane" "GO:0034220;GO:0035590" "IEA:GOC;purinergic nucleotide receptor signaling pathway;ion transmembrane transport" "GO:0005216;GO:0005524;GO:0001614" "ion channel activity;IEA:InterPro;purinergic nucleotide receptor activity;ATP binding" "PF00864" "1;P2X_receptor" "" "" "IPR003048;IPR001429;IPR027309" "P2X_purnocptor;P2X5_purnocptor;P2X_extracellular_dom"
"XLOC_000600" 40.104874885127 -0.371021292743556 0.10498225532095 -3.5341333791056 0.00040911456920885 0.00506244279100107 "TCONS_00003483" "4359" "367713" "gnl|BL_ORD_ID|367713" "H2M999_ORYLA" "617" "1590" "0" "308" "1630" "5" "442" "2" "0" "295" "15" "447" "" "Oryzias latipes (Medaka fish) (Japanese ricefish)" "GO:0016021" "IEA:UniProtKB-KW;integral component of membrane" "GO:0034220;GO:0035590" "IEA:GOC;purinergic nucleotide receptor signaling pathway;ion transmembrane transport" "GO:0005216;GO:0005524;GO:0001614" "ion channel activity;IEA:InterPro;purinergic nucleotide receptor activity;ATP binding" "PF00864" "1;P2X_receptor" "" "" "IPR003048;IPR001429;IPR027309" "P2X_purnocptor;P2X5_purnocptor;P2X_extracellular_dom"
"XLOC_000600" 40.104874885127 -0.371021292743556 0.10498225532095 -3.5341333791056 0.00040911456920885 0.00506244279100107 "TCONS_00003484" "3989" "367713" "gnl|BL_ORD_ID|367713" "H2M999_ORYLA" "498" "1281" "6.87341e-161" "184" "1260" "91" "442" "1" "0" "239" "11" "361" "" "Oryzias latipes (Medaka fish) (Japanese ricefish)" "GO:0016021" "IEA:UniProtKB-KW;integral component of membrane" "GO:0034220;GO:0035590" "IEA:GOC;purinergic nucleotide receptor signaling pathway;ion transmembrane transport" "GO:0005216;GO:0005524;GO:0001614" "ion channel activity;IEA:InterPro;purinergic nucleotide receptor activity;ATP binding" "PF00864" "1;P2X_receptor" "" "" "IPR003048;IPR001429;IPR027309" "P2X_purnocptor;P2X5_purnocptor;P2X_extracellular_dom"
"XLOC_000602" 505.643882916529 -0.241549140048519 0.0548211273197233 -4.40613230442666 1.05232702187567e-05 0.000262227646247487 "TCONS_00003498" "4823" "516596" "gnl|BL_ORD_ID|516596" "I3K4Q8_ORENI" "639" "1648" "0" "253" "1509" "4" "412" "1" "0" "316" "12" "420" "Uncharacterized protein;" "Oreochromis niloticus (Nile tilapia) (Tilapia nilotica)" "GO:0005622" "IEA:InterPro;intracellular" "" "" "GO:0003723;GO:0005525" "IEA:InterPro;IEA:UniProtKB-KW;RNA binding;GTP binding" "PF07650;PF01926" "1;KH_2;MMR_HSR1" "" "" "IPR009019;IPR004044;IPR005225;IPR006073;IPR005662;IPR027417;IPR015946" "KH_dom-like_a/b;Small_GTP-bd_dom;KH_dom_type_2;P-loop_NTPase;KH_prok-type;GTP_binding_domain;GTP-bd_Era"
"XLOC_000602" 505.643882916529 -0.241549140048519 0.0548211273197233 -4.40613230442666 1.05232702187567e-05 0.000262227646247487 "TCONS_00003499" "4459" "516596" "gnl|BL_ORD_ID|516596" "I3K4Q8_ORENI" "580" "1494" "0" "48" "1145" "56" "412" "3" "0" "280" "9" "366" "Uncharacterized protein;" "Oreochromis niloticus (Nile tilapia) (Tilapia nilotica)" "GO:0005622" "IEA:InterPro;intracellular" "" "" "GO:0003723;GO:0005525" "IEA:InterPro;IEA:UniProtKB-KW;RNA binding;GTP binding" "PF07650;PF01926" "1;KH_2;MMR_HSR1" "" "" "IPR009019;IPR004044;IPR005225;IPR006073;IPR005662;IPR027417;IPR015946" "KH_dom-like_a/b;Small_GTP-bd_dom;KH_dom_type_2;P-loop_NTPase;KH_prok-type;GTP_binding_domain;GTP-bd_Era"
"XLOC_000602" 505.643882916529 -0.241549140048519 0.0548211273197233 -4.40613230442666 1.05232702187567e-05 0.000262227646247487 "TCONS_00003500" "4818" "516596" "gnl|BL_ORD_ID|516596" "I3K4Q8_ORENI" "644" "1661" "0" "239" "1504" "1" "412" "2" "0" "318" "12" "423" "Uncharacterized protein;" "Oreochromis niloticus (Nile tilapia) (Tilapia nilotica)" "GO:0005622" "IEA:InterPro;intracellular" "" "" "GO:0003723;GO:0005525" "IEA:InterPro;IEA:UniProtKB-KW;RNA binding;GTP binding" "PF07650;PF01926" "1;KH_2;MMR_HSR1" "" "" "IPR009019;IPR004044;IPR005225;IPR006073;IPR005662;IPR027417;IPR015946" "KH_dom-like_a/b;Small_GTP-bd_dom;KH_dom_type_2;P-loop_NTPase;KH_prok-type;GTP_binding_domain;GTP-bd_Era"
"XLOC_000602" 505.643882916529 -0.241549140048519 0.0548211273197233 -4.40613230442666 1.05232702187567e-05 0.000262227646247487 "TCONS_00003501" "4663" "516596" "gnl|BL_ORD_ID|516596" "I3K4Q8_ORENI" "643" "1657" "0" "93" "1349" "4" "412" "3" "0" "316" "12" "420" "Uncharacterized protein;" "Oreochromis niloticus (Nile tilapia) (Tilapia nilotica)" "GO:0005622" "IEA:InterPro;intracellular" "" "" "GO:0003723;GO:0005525" "IEA:InterPro;IEA:UniProtKB-KW;RNA binding;GTP binding" "PF07650;PF01926" "1;KH_2;MMR_HSR1" "" "" "IPR009019;IPR004044;IPR005225;IPR006073;IPR005662;IPR027417;IPR015946" "KH_dom-like_a/b;Small_GTP-bd_dom;KH_dom_type_2;P-loop_NTPase;KH_prok-type;GTP_binding_domain;GTP-bd_Era"
"XLOC_000602" 505.643882916529 -0.241549140048519 0.0548211273197233 -4.40613230442666 1.05232702187567e-05 0.000262227646247487 "TCONS_00003502" "4562" "516596" "gnl|BL_ORD_ID|516596" "I3K4Q8_ORENI" "580" "1495" "0" "151" "1248" "56" "412" "1" "0" "280" "9" "366" "Uncharacterized protein;" "Oreochromis niloticus (Nile tilapia) (Tilapia nilotica)" "GO:0005622" "IEA:InterPro;intracellular" "" "" "GO:0003723;GO:0005525" "IEA:InterPro;IEA:UniProtKB-KW;RNA binding;GTP binding" "PF07650;PF01926" "1;KH_2;MMR_HSR1" "" "" "IPR009019;IPR004044;IPR005225;IPR006073;IPR005662;IPR027417;IPR015946" "KH_dom-like_a/b;Small_GTP-bd_dom;KH_dom_type_2;P-loop_NTPase;KH_prok-type;GTP_binding_domain;GTP-bd_Era"
"XLOC_000602" 505.643882916529 -0.241549140048519 0.0548211273197233 -4.40613230442666 1.05232702187567e-05 0.000262227646247487 "TCONS_00003503" "4800" "516596" "gnl|BL_ORD_ID|516596" "I3K4Q8_ORENI" "626" "1614" "0" "239" "1486" "1" "412" "2" "0" "312" "18" "423" "Uncharacterized protein;" "Oreochromis niloticus (Nile tilapia) (Tilapia nilotica)" "GO:0005622" "IEA:InterPro;intracellular" "" "" "GO:0003723;GO:0005525" "IEA:InterPro;IEA:UniProtKB-KW;RNA binding;GTP binding" "PF07650;PF01926" "1;KH_2;MMR_HSR1" "" "" "IPR009019;IPR004044;IPR005225;IPR006073;IPR005662;IPR027417;IPR015946" "KH_dom-like_a/b;Small_GTP-bd_dom;KH_dom_type_2;P-loop_NTPase;KH_prok-type;GTP_binding_domain;GTP-bd_Era"
"XLOC_000602" 505.643882916529 -0.241549140048519 0.0548211273197233 -4.40613230442666 1.05232702187567e-05 0.000262227646247487 "TCONS_00003504" "4821" "516596" "gnl|BL_ORD_ID|516596" "I3K4Q8_ORENI" "640" "1649" "0" "239" "1507" "1" "412" "2" "0" "318" "13" "424" "Uncharacterized protein;" "Oreochromis niloticus (Nile tilapia) (Tilapia nilotica)" "GO:0005622" "IEA:InterPro;intracellular" "" "" "GO:0003723;GO:0005525" "IEA:InterPro;IEA:UniProtKB-KW;RNA binding;GTP binding" "PF07650;PF01926" "1;KH_2;MMR_HSR1" "" "" "IPR009019;IPR004044;IPR005225;IPR006073;IPR005662;IPR027417;IPR015946" "KH_dom-like_a/b;Small_GTP-bd_dom;KH_dom_type_2;P-loop_NTPase;KH_prok-type;GTP_binding_domain;GTP-bd_Era"
"XLOC_000602" 505.643882916529 -0.241549140048519 0.0548211273197233 -4.40613230442666 1.05232702187567e-05 0.000262227646247487 "TCONS_00003505" "4724" "516596" "gnl|BL_ORD_ID|516596" "I3K4Q8_ORENI" "643" "1657" "0" "154" "1410" "4" "412" "1" "0" "316" "12" "420" "Uncharacterized protein;" "Oreochromis niloticus (Nile tilapia) (Tilapia nilotica)" "GO:0005622" "IEA:InterPro;intracellular" "" "" "GO:0003723;GO:0005525" "IEA:InterPro;IEA:UniProtKB-KW;RNA binding;GTP binding" "PF07650;PF01926" "1;KH_2;MMR_HSR1" "" "" "IPR009019;IPR004044;IPR005225;IPR006073;IPR005662;IPR027417;IPR015946" "KH_dom-like_a/b;Small_GTP-bd_dom;KH_dom_type_2;P-loop_NTPase;KH_prok-type;GTP_binding_domain;GTP-bd_Era"
"XLOC_000602" 505.643882916529 -0.241549140048519 0.0548211273197233 -4.40613230442666 1.05232702187567e-05 0.000262227646247487 "TCONS_00003506" "4656" "516596" "gnl|BL_ORD_ID|516596" "I3K4Q8_ORENI" "584" "1503" "0" "95" "1342" "11" "412" "2" "0" "292" "14" "416" "Uncharacterized protein;" "Oreochromis niloticus (Nile tilapia) (Tilapia nilotica)" "GO:0005622" "IEA:InterPro;intracellular" "" "" "GO:0003723;GO:0005525" "IEA:InterPro;IEA:UniProtKB-KW;RNA binding;GTP binding" "PF07650;PF01926" "1;KH_2;MMR_HSR1" "" "" "IPR009019;IPR004044;IPR005225;IPR006073;IPR005662;IPR027417;IPR015946" "KH_dom-like_a/b;Small_GTP-bd_dom;KH_dom_type_2;P-loop_NTPase;KH_prok-type;GTP_binding_domain;GTP-bd_Era"
"XLOC_000602" 505.643882916529 -0.241549140048519 0.0548211273197233 -4.40613230442666 1.05232702187567e-05 0.000262227646247487 "TCONS_00003507" "4448" "516596" "gnl|BL_ORD_ID|516596" "I3K4Q8_ORENI" "503" "1293" "5.12091e-162" "163" "1134" "98" "412" "1" "0" "241" "9" "324" "Uncharacterized protein;" "Oreochromis niloticus (Nile tilapia) (Tilapia nilotica)" "GO:0005622" "IEA:InterPro;intracellular" "" "" "GO:0003723;GO:0005525" "IEA:InterPro;IEA:UniProtKB-KW;RNA binding;GTP binding" "PF07650;PF01926" "1;KH_2;MMR_HSR1" "" "" "IPR009019;IPR004044;IPR005225;IPR006073;IPR005662;IPR027417;IPR015946" "KH_dom-like_a/b;Small_GTP-bd_dom;KH_dom_type_2;P-loop_NTPase;KH_prok-type;GTP_binding_domain;GTP-bd_Era"
"XLOC_000602" 505.643882916529 -0.241549140048519 0.0548211273197233 -4.40613230442666 1.05232702187567e-05 0.000262227646247487 "TCONS_00003508" "4607" "516596" "gnl|BL_ORD_ID|516596" "I3K4Q8_ORENI" "540" "1389" "2.99802e-176" "35" "1093" "4" "346" "2" "0" "268" "12" "354" "Uncharacterized protein;" "Oreochromis niloticus (Nile tilapia) (Tilapia nilotica)" "GO:0005622" "IEA:InterPro;intracellular" "" "" "GO:0003723;GO:0005525" "IEA:InterPro;IEA:UniProtKB-KW;RNA binding;GTP binding" "PF07650;PF01926" "1;KH_2;MMR_HSR1" "" "" "IPR009019;IPR004044;IPR005225;IPR006073;IPR005662;IPR027417;IPR015946" "KH_dom-like_a/b;Small_GTP-bd_dom;KH_dom_type_2;P-loop_NTPase;KH_prok-type;GTP_binding_domain;GTP-bd_Era"
"XLOC_000602" 505.643882916529 -0.241549140048519 0.0548211273197233 -4.40613230442666 1.05232702187567e-05 0.000262227646247487 "TCONS_00003509" "4606" "516596" "gnl|BL_ORD_ID|516596" "I3K4Q8_ORENI" "583" "1502" "0" "183" "1292" "52" "412" "3" "0" "281" "9" "370" "Uncharacterized protein;" "Oreochromis niloticus (Nile tilapia) (Tilapia nilotica)" "GO:0005622" "IEA:InterPro;intracellular" "" "" "GO:0003723;GO:0005525" "IEA:InterPro;IEA:UniProtKB-KW;RNA binding;GTP binding" "PF07650;PF01926" "1;KH_2;MMR_HSR1" "" "" "IPR009019;IPR004044;IPR005225;IPR006073;IPR005662;IPR027417;IPR015946" "KH_dom-like_a/b;Small_GTP-bd_dom;KH_dom_type_2;P-loop_NTPase;KH_prok-type;GTP_binding_domain;GTP-bd_Era"
"XLOC_000602" 505.643882916529 -0.241549140048519 0.0548211273197233 -4.40613230442666 1.05232702187567e-05 0.000262227646247487 "TCONS_00003510" "4601" "516596" "gnl|BL_ORD_ID|516596" "I3K4Q8_ORENI" "507" "1305" "2.28511e-163" "271" "1287" "78" "412" "1" "0" "244" "14" "344" "Uncharacterized protein;" "Oreochromis niloticus (Nile tilapia) (Tilapia nilotica)" "GO:0005622" "IEA:InterPro;intracellular" "" "" "GO:0003723;GO:0005525" "IEA:InterPro;IEA:UniProtKB-KW;RNA binding;GTP binding" "PF07650;PF01926" "1;KH_2;MMR_HSR1" "" "" "IPR009019;IPR004044;IPR005225;IPR006073;IPR005662;IPR027417;IPR015946" "KH_dom-like_a/b;Small_GTP-bd_dom;KH_dom_type_2;P-loop_NTPase;KH_prok-type;GTP_binding_domain;GTP-bd_Era"
"XLOC_000602" 505.643882916529 -0.241549140048519 0.0548211273197233 -4.40613230442666 1.05232702187567e-05 0.000262227646247487 "TCONS_00003511" "4886" "516596" "gnl|BL_ORD_ID|516596" "I3K4Q8_ORENI" "382" "980" "4.26029e-117" "808" "1572" "167" "412" "1" "0" "179" "9" "255" "Uncharacterized protein;" "Oreochromis niloticus (Nile tilapia) (Tilapia nilotica)" "GO:0005622" "IEA:InterPro;intracellular" "" "" "GO:0003723;GO:0005525" "IEA:InterPro;IEA:UniProtKB-KW;RNA binding;GTP binding" "PF07650;PF01926" "1;KH_2;MMR_HSR1" "" "" "IPR009019;IPR004044;IPR005225;IPR006073;IPR005662;IPR027417;IPR015946" "KH_dom-like_a/b;Small_GTP-bd_dom;KH_dom_type_2;P-loop_NTPase;KH_prok-type;GTP_binding_domain;GTP-bd_Era"
"XLOC_000602" 505.643882916529 -0.241549140048519 0.0548211273197233 -4.40613230442666 1.05232702187567e-05 0.000262227646247487 "TCONS_00003512" "4479" "516596" "gnl|BL_ORD_ID|516596" "I3K4Q8_ORENI" "580" "1495" "0" "68" "1165" "56" "412" "2" "0" "280" "9" "366" "Uncharacterized protein;" "Oreochromis niloticus (Nile tilapia) (Tilapia nilotica)" "GO:0005622" "IEA:InterPro;intracellular" "" "" "GO:0003723;GO:0005525" "IEA:InterPro;IEA:UniProtKB-KW;RNA binding;GTP binding" "PF07650;PF01926" "1;KH_2;MMR_HSR1" "" "" "IPR009019;IPR004044;IPR005225;IPR006073;IPR005662;IPR027417;IPR015946" "KH_dom-like_a/b;Small_GTP-bd_dom;KH_dom_type_2;P-loop_NTPase;KH_prok-type;GTP_binding_domain;GTP-bd_Era"
"XLOC_000602" 505.643882916529 -0.241549140048519 0.0548211273197233 -4.40613230442666 1.05232702187567e-05 0.000262227646247487 "TCONS_00003513" "4113" "516596" "gnl|BL_ORD_ID|516596" "I3K4Q8_ORENI" "396" "1015" "8.15219e-123" "14" "799" "160" "412" "2" "0" "186" "9" "262" "Uncharacterized protein;" "Oreochromis niloticus (Nile tilapia) (Tilapia nilotica)" "GO:0005622" "IEA:InterPro;intracellular" "" "" "GO:0003723;GO:0005525" "IEA:InterPro;IEA:UniProtKB-KW;RNA binding;GTP binding" "PF07650;PF01926" "1;KH_2;MMR_HSR1" "" "" "IPR009019;IPR004044;IPR005225;IPR006073;IPR005662;IPR027417;IPR015946" "KH_dom-like_a/b;Small_GTP-bd_dom;KH_dom_type_2;P-loop_NTPase;KH_prok-type;GTP_binding_domain;GTP-bd_Era"
"XLOC_000602" 505.643882916529 -0.241549140048519 0.0548211273197233 -4.40613230442666 1.05232702187567e-05 0.000262227646247487 "TCONS_00003514" "3721" "629567" "gnl|BL_ORD_ID|629567" "M4B123_XIPMA" "106" "262" "3.24493e-22" "987" "1199" "328" "398" "-3" "0" "49" "0" "71" "Uncharacterized protein;" "Xiphophorus maculatus (Southern platyfish) (Platypoecilus maculatus)" "" "" "GO:0032259" "IEA:GOC;methylation" "GO:0003964;GO:0003723;GO:0016706;GO:0008168" "oxidoreductase activity" " acting on paired donors" " with incorporation or reduction of molecular oxygen" " 2-oxoglutarate as one donor" " and incorporation of one atom each of oxygen into both donors;IEA:InterPro;methyltransferase activity;RNA binding;RNA-directed DNA polymerase activity" "PF09004;PF00078" "1;DUF1891;RVT_1"
"XLOC_000609" 353.142723074923 0.133244850043975 0.0462616902328061 2.88024171562772 0.00397370390213396 0.0287378266202328 "TCONS_00003526" "2019" "94825" "gnl|BL_ORD_ID|94825" "C0HBG7_SALSA" "801" "2067" "0" "305" "1810" "1" "502" "2" "0" "471" "6" "505" "FAM114A2;" "Salmo salar (Atlantic salmon)" "" "" "" "" "" "" "PF05334" "DUF719;1" "" "" "IPR007998" "DUF719"
"XLOC_000609" 353.142723074923 0.133244850043975 0.0462616902328061 2.88024171562772 0.00397370390213396 0.0287378266202328 "TCONS_00003527" "4609" "94825" "gnl|BL_ORD_ID|94825" "C0HBG7_SALSA" "904" "2335" "0" "305" "1840" "1" "512" "2" "0" "511" "0" "512" "FAM114A2;" "Salmo salar (Atlantic salmon)" "" "" "" "" "" "" "PF05334" "DUF719;1" "" "" "IPR007998" "DUF719"
"XLOC_000609" 353.142723074923 0.133244850043975 0.0462616902328061 2.88024171562772 0.00397370390213396 0.0287378266202328 "TCONS_00003528" "4594" "94825" "gnl|BL_ORD_ID|94825" "C0HBG7_SALSA" "904" "2335" "0" "305" "1840" "1" "512" "2" "0" "511" "0" "512" "FAM114A2;" "Salmo salar (Atlantic salmon)" "" "" "" "" "" "" "PF05334" "DUF719;1" "" "" "IPR007998" "DUF719"
"XLOC_000609" 353.142723074923 0.133244850043975 0.0462616902328061 2.88024171562772 0.00397370390213396 0.0287378266202328 "TCONS_00003529" "4613" "94825" "gnl|BL_ORD_ID|94825" "C0HBG7_SALSA" "904" "2335" "0" "305" "1840" "1" "512" "2" "0" "511" "0" "512" "FAM114A2;" "Salmo salar (Atlantic salmon)" "" "" "" "" "" "" "PF05334" "DUF719;1" "" "" "IPR007998" "DUF719"
"XLOC_000609" 353.142723074923 0.133244850043975 0.0462616902328061 2.88024171562772 0.00397370390213396 0.0287378266202328 "TCONS_00003530" "4606" "94825" "gnl|BL_ORD_ID|94825" "C0HBG7_SALSA" "904" "2335" "0" "305" "1840" "1" "512" "2" "0" "511" "0" "512" "FAM114A2;" "Salmo salar (Atlantic salmon)" "" "" "" "" "" "" "PF05334" "DUF719;1" "" "" "IPR007998" "DUF719"
"XLOC_000609" 353.142723074923 0.133244850043975 0.0462616902328061 2.88024171562772 0.00397370390213396 0.0287378266202328 "TCONS_00003531" "4591" "94825" "gnl|BL_ORD_ID|94825" "C0HBG7_SALSA" "904" "2335" "0" "305" "1840" "1" "512" "2" "0" "511" "0" "512" "FAM114A2;" "Salmo salar (Atlantic salmon)" "" "" "" "" "" "" "PF05334" "DUF719;1" "" "" "IPR007998" "DUF719"
"XLOC_000609" 353.142723074923 0.133244850043975 0.0462616902328061 2.88024171562772 0.00397370390213396 0.0287378266202328 "TCONS_00003532" "4499" "94825" "gnl|BL_ORD_ID|94825" "C0HBG7_SALSA" "904" "2335" "0" "305" "1840" "1" "512" "2" "0" "511" "0" "512" "FAM114A2;" "Salmo salar (Atlantic salmon)" "" "" "" "" "" "" "PF05334" "DUF719;1" "" "" "IPR007998" "DUF719"
"XLOC_000609" 353.142723074923 0.133244850043975 0.0462616902328061 2.88024171562772 0.00397370390213396 0.0287378266202328 "TCONS_00003533" "3615" "94825" "gnl|BL_ORD_ID|94825" "C0HBG7_SALSA" "904" "2335" "0" "305" "1840" "1" "512" "2" "0" "511" "0" "512" "FAM114A2;" "Salmo salar (Atlantic salmon)" "" "" "" "" "" "" "PF05334" "DUF719;1" "" "" "IPR007998" "DUF719"
"XLOC_000609" 353.142723074923 0.133244850043975 0.0462616902328061 2.88024171562772 0.00397370390213396 0.0287378266202328 "TCONS_00003534" "4442" "94825" "gnl|BL_ORD_ID|94825" "C0HBG7_SALSA" "825" "2129" "0" "230" "1669" "1" "512" "2" "0" "480" "32" "512" "FAM114A2;" "Salmo salar (Atlantic salmon)" "" "" "" "" "" "" "PF05334" "DUF719;1" "" "" "IPR007998" "DUF719"
"XLOC_000609" 353.142723074923 0.133244850043975 0.0462616902328061 2.88024171562772 0.00397370390213396 0.0287378266202328 "TCONS_00003535" "4526" "94825" "gnl|BL_ORD_ID|94825" "C0HBG7_SALSA" "904" "2336" "0" "218" "1753" "1" "512" "2" "0" "511" "0" "512" "FAM114A2;" "Salmo salar (Atlantic salmon)" "" "" "" "" "" "" "PF05334" "DUF719;1" "" "" "IPR007998" "DUF719"
"XLOC_000609" 353.142723074923 0.133244850043975 0.0462616902328061 2.88024171562772 0.00397370390213396 0.0287378266202328 "TCONS_00003536" "4532" "94825" "gnl|BL_ORD_ID|94825" "C0HBG7_SALSA" "895" "2312" "0" "230" "1759" "1" "512" "2" "0" "509" "2" "512" "FAM114A2;" "Salmo salar (Atlantic salmon)" "" "" "" "" "" "" "PF05334" "DUF719;1" "" "" "IPR007998" "DUF719"
"XLOC_000609" 353.142723074923 0.133244850043975 0.0462616902328061 2.88024171562772 0.00397370390213396 0.0287378266202328 "TCONS_00003537" "2256" "94825" "gnl|BL_ORD_ID|94825" "C0HBG7_SALSA" "750" "1935" "0" "136" "1458" "1" "441" "1" "0" "437" "0" "441" "FAM114A2;" "Salmo salar (Atlantic salmon)" "" "" "" "" "" "" "PF05334" "DUF719;1" "" "" "IPR007998" "DUF719"
"XLOC_000609" 353.142723074923 0.133244850043975 0.0462616902328061 2.88024171562772 0.00397370390213396 0.0287378266202328 "TCONS_00003538" "4429" "94825" "gnl|BL_ORD_ID|94825" "C0HBG7_SALSA" "642" "1655" "0" "599" "1657" "160" "512" "2" "0" "352" "0" "353" "FAM114A2;" "Salmo salar (Atlantic salmon)" "" "" "" "" "" "" "PF05334" "DUF719;1" "" "" "IPR007998" "DUF719"
"XLOC_000609" 353.142723074923 0.133244850043975 0.0462616902328061 2.88024171562772 0.00397370390213396 0.0287378266202328 "TCONS_00003539" "4428" "94825" "gnl|BL_ORD_ID|94825" "C0HBG7_SALSA" "558" "1436" "0" "136" "1110" "1" "325" "1" "0" "324" "0" "325" "FAM114A2;" "Salmo salar (Atlantic salmon)" "" "" "" "" "" "" "PF05334" "DUF719;1" "" "" "IPR007998" "DUF719"
"XLOC_000609" 353.142723074923 0.133244850043975 0.0462616902328061 2.88024171562772 0.00397370390213396 0.0287378266202328 "TCONS_00003540" "4447" "94825" "gnl|BL_ORD_ID|94825" "C0HBG7_SALSA" "560" "1442" "0" "501" "1448" "122" "437" "3" "0" "315" "0" "316" "FAM114A2;" "Salmo salar (Atlantic salmon)" "" "" "" "" "" "" "PF05334" "DUF719;1" "" "" "IPR007998" "DUF719"
"XLOC_000609" 353.142723074923 0.133244850043975 0.0462616902328061 2.88024171562772 0.00397370390213396 0.0287378266202328 "TCONS_00003541" "4344" "94825" "gnl|BL_ORD_ID|94825" "C0HBG7_SALSA" "824" "2126" "0" "136" "1575" "1" "512" "1" "0" "480" "32" "512" "FAM114A2;" "Salmo salar (Atlantic salmon)" "" "" "" "" "" "" "PF05334" "DUF719;1" "" "" "IPR007998" "DUF719"
"XLOC_000609" 353.142723074923 0.133244850043975 0.0462616902328061 2.88024171562772 0.00397370390213396 0.0287378266202328 "TCONS_00003542" "4446" "94825" "gnl|BL_ORD_ID|94825" "C0HBG7_SALSA" "714" "1842" "0" "501" "1673" "122" "512" "3" "0" "390" "0" "391" "FAM114A2;" "Salmo salar (Atlantic salmon)" "" "" "" "" "" "" "PF05334" "DUF719;1" "" "" "IPR007998" "DUF719"
"XLOC_000609" 353.142723074923 0.133244850043975 0.0462616902328061 2.88024171562772 0.00397370390213396 0.0287378266202328 "TCONS_00003543" "4448" "94825" "gnl|BL_ORD_ID|94825" "C0HBG7_SALSA" "650" "1676" "0" "593" "1675" "152" "512" "2" "0" "356" "0" "361" "FAM114A2;" "Salmo salar (Atlantic salmon)" "" "" "" "" "" "" "PF05334" "DUF719;1" "" "" "IPR007998" "DUF719"
"XLOC_000609" 353.142723074923 0.133244850043975 0.0462616902328061 2.88024171562772 0.00397370390213396 0.0287378266202328 "TCONS_00003544" "4335" "94825" "gnl|BL_ORD_ID|94825" "C0HBG7_SALSA" "904" "2335" "0" "27" "1562" "1" "512" "3" "0" "511" "0" "512" "FAM114A2;" "Salmo salar (Atlantic salmon)" "" "" "" "" "" "" "PF05334" "DUF719;1" "" "" "IPR007998" "DUF719"
"XLOC_000609" 353.142723074923 0.133244850043975 0.0462616902328061 2.88024171562772 0.00397370390213396 0.0287378266202328 "TCONS_00003545" "1961" "31554" "gnl|BL_ORD_ID|31554" "A8E5K6_DANRE" "583" "1501" "0" "362" "1216" "1" "285" "2" "0" "279" "0" "285" "CCR4-NOT transcription complex" " subunit 8;CCR4-NOT transcription complex" " subunit 8;Uncharacterized protein;" "Danio rerio (Zebrafish) (Brachydanio rerio)" "GO:0005634" "IEA:InterPro;nucleus" "GO:0006351" "IEA:InterPro;transcription" " DNA-templated" "GO:0003676" "IEA:InterPro;nucleic acid binding" "PF04857" "1;CAF1" "dre:406788"
"XLOC_000609" 353.142723074923 0.133244850043975 0.0462616902328061 2.88024171562772 0.00397370390213396 0.0287378266202328 "TCONS_00003546" "1788" "31554" "gnl|BL_ORD_ID|31554" "A8E5K6_DANRE" "582" "1499" "0" "186" "1043" "1" "285" "3" "0" "279" "1" "286" "CCR4-NOT transcription complex" " subunit 8;CCR4-NOT transcription complex" " subunit 8;Uncharacterized protein;" "Danio rerio (Zebrafish) (Brachydanio rerio)" "GO:0005634" "IEA:InterPro;nucleus" "GO:0006351" "IEA:InterPro;transcription" " DNA-templated" "GO:0003676" "IEA:InterPro;nucleic acid binding" "PF04857" "1;CAF1" "dre:406788"
"XLOC_000609" 353.142723074923 0.133244850043975 0.0462616902328061 2.88024171562772 0.00397370390213396 0.0287378266202328 "TCONS_00003547" "1786" "31554" "gnl|BL_ORD_ID|31554" "A8E5K6_DANRE" "328" "840" "4.65397e-160" "186" "656" "1" "157" "3" "0" "154" "0" "157" "CCR4-NOT transcription complex" " subunit 8;CCR4-NOT transcription complex" " subunit 8;Uncharacterized protein;" "Danio rerio (Zebrafish) (Brachydanio rerio)" "GO:0005634" "IEA:InterPro;nucleus" "GO:0006351" "IEA:InterPro;transcription" " DNA-templated" "GO:0003676" "IEA:InterPro;nucleic acid binding" "PF04857" "1;CAF1" "dre:406788"
"XLOC_000609" 353.142723074923 0.133244850043975 0.0462616902328061 2.88024171562772 0.00397370390213396 0.0287378266202328 "TCONS_00003548" "1787" "31554" "gnl|BL_ORD_ID|31554" "A8E5K6_DANRE" "328" "840" "1.34205e-159" "186" "656" "1" "157" "3" "0" "154" "0" "157" "CCR4-NOT transcription complex" " subunit 8;CCR4-NOT transcription complex" " subunit 8;Uncharacterized protein;" "Danio rerio (Zebrafish) (Brachydanio rerio)" "GO:0005634" "IEA:InterPro;nucleus" "GO:0006351" "IEA:InterPro;transcription" " DNA-templated" "GO:0003676" "IEA:InterPro;nucleic acid binding" "PF04857" "1;CAF1" "dre:406788"
"XLOC_000609" 353.142723074923 0.133244850043975 0.0462616902328061 2.88024171562772 0.00397370390213396 0.0287378266202328 "TCONS_00003549" "1787" "31554" "gnl|BL_ORD_ID|31554" "A8E5K6_DANRE" "371" "952" "1.66178e-160" "476" "1042" "96" "285" "2" "0" "182" "1" "190" "CCR4-NOT transcription complex" " subunit 8;CCR4-NOT transcription complex" " subunit 8;Uncharacterized protein;" "Danio rerio (Zebrafish) (Brachydanio rerio)" "GO:0005634" "IEA:InterPro;nucleus" "GO:0006351" "IEA:InterPro;transcription" " DNA-templated" "GO:0003676" "IEA:InterPro;nucleic acid binding" "PF04857" "1;CAF1" "dre:406788"
"XLOC_000609" 353.142723074923 0.133244850043975 0.0462616902328061 2.88024171562772 0.00397370390213396 0.0287378266202328 "TCONS_00003550" "1763" "31554" "gnl|BL_ORD_ID|31554" "A8E5K6_DANRE" "583" "1502" "0" "164" "1018" "1" "285" "2" "0" "279" "0" "285" "CCR4-NOT transcription complex" " subunit 8;CCR4-NOT transcription complex" " subunit 8;Uncharacterized protein;" "Danio rerio (Zebrafish) (Brachydanio rerio)" "GO:0005634" "IEA:InterPro;nucleus" "GO:0006351" "IEA:InterPro;transcription" " DNA-templated" "GO:0003676" "IEA:InterPro;nucleic acid binding" "PF04857" "1;CAF1" "dre:406788"
"XLOC_000609" 353.142723074923 0.133244850043975 0.0462616902328061 2.88024171562772 0.00397370390213396 0.0287378266202328 "TCONS_00003551" "1761" "31554" "gnl|BL_ORD_ID|31554" "A8E5K6_DANRE" "581" "1497" "0" "159" "1016" "1" "285" "3" "0" "279" "1" "286" "CCR4-NOT transcription complex" " subunit 8;CCR4-NOT transcription complex" " subunit 8;Uncharacterized protein;" "Danio rerio (Zebrafish) (Brachydanio rerio)" "GO:0005634" "IEA:InterPro;nucleus" "GO:0006351" "IEA:InterPro;transcription" " DNA-templated" "GO:0003676" "IEA:InterPro;nucleic acid binding" "PF04857" "1;CAF1" "dre:406788"
"XLOC_000609" 353.142723074923 0.133244850043975 0.0462616902328061 2.88024171562772 0.00397370390213396 0.0287378266202328 "TCONS_00003552" "1747" "31554" "gnl|BL_ORD_ID|31554" "A8E5K6_DANRE" "371" "952" "7.72395e-160" "436" "1002" "96" "285" "1" "0" "182" "1" "190" "CCR4-NOT transcription complex" " subunit 8;CCR4-NOT transcription complex" " subunit 8;Uncharacterized protein;" "Danio rerio (Zebrafish) (Brachydanio rerio)" "GO:0005634" "IEA:InterPro;nucleus" "GO:0006351" "IEA:InterPro;transcription" " DNA-templated" "GO:0003676" "IEA:InterPro;nucleic acid binding" "PF04857" "1;CAF1" "dre:406788"
"XLOC_000609" 353.142723074923 0.133244850043975 0.0462616902328061 2.88024171562772 0.00397370390213396 0.0287378266202328 "TCONS_00003553" "827" "772923" "gnl|BL_ORD_ID|772923" "Q7SXS5_DANRE" "72" "175" "3.24336e-13" "726" "827" "1" "34" "3" "0" "33" "0" "34" "CCR4-NOT transcription complex" " subunit 8;" "Danio rerio (Zebrafish) (Brachydanio rerio)" "GO:0005634" "IEA:InterPro;nucleus" "GO:0006351" "IEA:InterPro;transcription" " DNA-templated" "GO:0003676" "IEA:InterPro;nucleic acid binding" "PF04857" "1;CAF1" "dre:406788" "-"
"XLOC_000609" 353.142723074923 0.133244850043975 0.0462616902328061 2.88024171562772 0.00397370390213396 0.0287378266202328 "TCONS_00003554" "1150" "31554" "gnl|BL_ORD_ID|31554" "A8E5K6_DANRE" "260" "663" "4.03362e-82" "22" "405" "158" "285" "1" "0" "124" "0" "128" "CCR4-NOT transcription complex" " subunit 8;CCR4-NOT transcription complex" " subunit 8;Uncharacterized protein;" "Danio rerio (Zebrafish) (Brachydanio rerio)" "GO:0005634" "IEA:InterPro;nucleus" "GO:0006351" "IEA:InterPro;transcription" " DNA-templated" "GO:0003676" "IEA:InterPro;nucleic acid binding" "PF04857" "1;CAF1" "dre:406788"
"XLOC_000609" 353.142723074923 0.133244850043975 0.0462616902328061 2.88024171562772 0.00397370390213396 0.0287378266202328 "TCONS_00003555" "1044" "772923" "gnl|BL_ORD_ID|772923" "Q7SXS5_DANRE" "87" "213" "6.01994e-18" "218" "346" "243" "285" "2" "0" "40" "0" "43" "CCR4-NOT transcription complex" " subunit 8;" "Danio rerio (Zebrafish) (Brachydanio rerio)" "GO:0005634" "IEA:InterPro;nucleus" "GO:0006351" "IEA:InterPro;transcription" " DNA-templated" "GO:0003676" "IEA:InterPro;nucleic acid binding" "PF04857" "1;CAF1" "dre:406788" "-"
"XLOC_000612" 287.13380308392 0.287960206694718 0.084952205067404 3.38967312815765 0.000699760072210471 0.0076352281913091 "TCONS_00003577" "4426" "212009" "gnl|BL_ORD_ID|212009" "F1R3K0_DANRE" "1075" "2778" "0" "225" "3437" "1" "1028" "3" "0" "623" "63" "1081" "Uncharacterized protein;" "Danio rerio (Zebrafish) (Brachydanio rerio)" "GO:0005622" "IEA:InterPro;intracellular" "GO:0007165" "IEA:InterPro;signal transduction" "GO:0008289" "IEA:InterPro;lipid binding" "PF00620;PF01852" "1;START;RhoGAP" "" "" "IPR013761;IPR002913;IPR023393;IPR008936;IPR000198" "RhoGAP_dom;Rho_GTPase_activation_prot;SAM/pointed;START-like_dom;START_lipid-bd_dom"
"XLOC_000612" 287.13380308392 0.287960206694718 0.084952205067404 3.38967312815765 0.000699760072210471 0.0076352281913091 "TCONS_00003578" "4451" "212009" "gnl|BL_ORD_ID|212009" "F1R3K0_DANRE" "1065" "2754" "0" "217" "3462" "1" "1028" "1" "0" "622" "74" "1092" "Uncharacterized protein;" "Danio rerio (Zebrafish) (Brachydanio rerio)" "GO:0005622" "IEA:InterPro;intracellular" "GO:0007165" "IEA:InterPro;signal transduction" "GO:0008289" "IEA:InterPro;lipid binding" "PF00620;PF01852" "1;START;RhoGAP" "" "" "IPR013761;IPR002913;IPR023393;IPR008936;IPR000198" "RhoGAP_dom;Rho_GTPase_activation_prot;SAM/pointed;START-like_dom;START_lipid-bd_dom"
"XLOC_000612" 287.13380308392 0.287960206694718 0.084952205067404 3.38967312815765 0.000699760072210471 0.0076352281913091 "TCONS_00003579" "4456" "212009" "gnl|BL_ORD_ID|212009" "F1R3K0_DANRE" "853" "2202" "0" "217" "2970" "1" "864" "1" "0" "528" "74" "928" "Uncharacterized protein;" "Danio rerio (Zebrafish) (Brachydanio rerio)" "GO:0005622" "IEA:InterPro;intracellular" "GO:0007165" "IEA:InterPro;signal transduction" "GO:0008289" "IEA:InterPro;lipid binding" "PF00620;PF01852" "1;START;RhoGAP" "" "" "IPR013761;IPR002913;IPR023393;IPR008936;IPR000198" "RhoGAP_dom;Rho_GTPase_activation_prot;SAM/pointed;START-like_dom;START_lipid-bd_dom"
"XLOC_000612" 287.13380308392 0.287960206694718 0.084952205067404 3.38967312815765 0.000699760072210471 0.0076352281913091 "TCONS_00003580" "4414" "521181" "gnl|BL_ORD_ID|521181" "I3KHV1_ORENI" "668" "1721" "0" "1992" "3428" "623" "1109" "3" "0" "332" "10" "488" "Uncharacterized protein;" "Oreochromis niloticus (Nile tilapia) (Tilapia nilotica)" "GO:0005622" "IEA:InterPro;intracellular" "GO:0007165" "IEA:InterPro;signal transduction" "GO:0008289" "IEA:InterPro;lipid binding" "PF07647;PF00620;PF01852" "1;START;RhoGAP;SAM_2" "" "" "IPR013761;IPR002913;IPR023393;IPR011510;IPR008936;IPR000198" "RhoGAP_dom;Rho_GTPase_activation_prot;SAM/pointed;START-like_dom;START_lipid-bd_dom;SAM_2"
"XLOC_000612" 287.13380308392 0.287960206694718 0.084952205067404 3.38967312815765 0.000699760072210471 0.0076352281913091 "TCONS_00003581" "4413" "212009" "gnl|BL_ORD_ID|212009" "F1R3K0_DANRE" "1032" "2668" "0" "210" "3332" "1" "998" "3" "0" "605" "63" "1051" "Uncharacterized protein;" "Danio rerio (Zebrafish) (Brachydanio rerio)" "GO:0005622" "IEA:InterPro;intracellular" "GO:0007165" "IEA:InterPro;signal transduction" "GO:0008289" "IEA:InterPro;lipid binding" "PF00620;PF01852" "1;START;RhoGAP" "" "" "IPR013761;IPR002913;IPR023393;IPR008936;IPR000198" "RhoGAP_dom;Rho_GTPase_activation_prot;SAM/pointed;START-like_dom;START_lipid-bd_dom"
"XLOC_000612" 287.13380308392 0.287960206694718 0.084952205067404 3.38967312815765 0.000699760072210471 0.0076352281913091 "TCONS_00003582" "4412" "521181" "gnl|BL_ORD_ID|521181" "I3KHV1_ORENI" "668" "1721" "0" "1990" "3426" "623" "1109" "1" "0" "332" "10" "488" "Uncharacterized protein;" "Oreochromis niloticus (Nile tilapia) (Tilapia nilotica)" "GO:0005622" "IEA:InterPro;intracellular" "GO:0007165" "IEA:InterPro;signal transduction" "GO:0008289" "IEA:InterPro;lipid binding" "PF07647;PF00620;PF01852" "1;START;RhoGAP;SAM_2" "" "" "IPR013761;IPR002913;IPR023393;IPR011510;IPR008936;IPR000198" "RhoGAP_dom;Rho_GTPase_activation_prot;SAM/pointed;START-like_dom;START_lipid-bd_dom;SAM_2"
"XLOC_000612" 287.13380308392 0.287960206694718 0.084952205067404 3.38967312815765 0.000699760072210471 0.0076352281913091 "TCONS_00003583" "4416" "212009" "gnl|BL_ORD_ID|212009" "F1R3K0_DANRE" "861" "2222" "0" "210" "2930" "1" "864" "3" "0" "527" "63" "917" "Uncharacterized protein;" "Danio rerio (Zebrafish) (Brachydanio rerio)" "GO:0005622" "IEA:InterPro;intracellular" "GO:0007165" "IEA:InterPro;signal transduction" "GO:0008289" "IEA:InterPro;lipid binding" "PF00620;PF01852" "1;START;RhoGAP" "" "" "IPR013761;IPR002913;IPR023393;IPR008936;IPR000198" "RhoGAP_dom;Rho_GTPase_activation_prot;SAM/pointed;START-like_dom;START_lipid-bd_dom"
"XLOC_000612" 287.13380308392 0.287960206694718 0.084952205067404 3.38967312815765 0.000699760072210471 0.0076352281913091 "TCONS_00003584" "4412" "212009" "gnl|BL_ORD_ID|212009" "F1R3K0_DANRE" "741" "1911" "0" "210" "2591" "1" "751" "3" "0" "461" "63" "804" "Uncharacterized protein;" "Danio rerio (Zebrafish) (Brachydanio rerio)" "GO:0005622" "IEA:InterPro;intracellular" "GO:0007165" "IEA:InterPro;signal transduction" "GO:0008289" "IEA:InterPro;lipid binding" "PF00620;PF01852" "1;START;RhoGAP" "" "" "IPR013761;IPR002913;IPR023393;IPR008936;IPR000198" "RhoGAP_dom;Rho_GTPase_activation_prot;SAM/pointed;START-like_dom;START_lipid-bd_dom"
"XLOC_000612" 287.13380308392 0.287960206694718 0.084952205067404 3.38967312815765 0.000699760072210471 0.0076352281913091 "TCONS_00003585" "4412" "212009" "gnl|BL_ORD_ID|212009" "F1R3K0_DANRE" "741" "1911" "0" "210" "2591" "1" "751" "3" "0" "461" "63" "804" "Uncharacterized protein;" "Danio rerio (Zebrafish) (Brachydanio rerio)" "GO:0005622" "IEA:InterPro;intracellular" "GO:0007165" "IEA:InterPro;signal transduction" "GO:0008289" "IEA:InterPro;lipid binding" "PF00620;PF01852" "1;START;RhoGAP" "" "" "IPR013761;IPR002913;IPR023393;IPR008936;IPR000198" "RhoGAP_dom;Rho_GTPase_activation_prot;SAM/pointed;START-like_dom;START_lipid-bd_dom"
"XLOC_000616" 349.071742243891 -0.840117440727948 0.101197764906946 -8.30173908979569 1.02598329180199e-16 1.1129866749468e-13 "TCONS_00003598" "2963" "201879" "gnl|BL_ORD_ID|201879" "F1Q771_DANRE" "361" "924" "5.06932e-114" "63" "980" "7" "301" "3" "0" "201" "27" "314" "Zinc finger protein 346;" "Danio rerio (Zebrafish) (Brachydanio rerio)" "" "" "" "" "GO:0008270;GO:0003676" "IEA:InterPro;zinc ion binding;nucleic acid binding" "PF12171" "1;zf-C2H2_jaz" "" "" "IPR015880;IPR003604;IPR007087;IPR022755" "Znf_C2H2_jaz;Znf_C2H2-like;Znf_C2H2;Znf_U1"
"XLOC_000616" 349.071742243891 -0.840117440727948 0.101197764906946 -8.30173908979569 1.02598329180199e-16 1.1129866749468e-13 "TCONS_00003599" "2904" "201879" "gnl|BL_ORD_ID|201879" "F1Q771_DANRE" "362" "928" "9.01066e-115" "7" "921" "7" "301" "1" "0" "201" "26" "313" "Zinc finger protein 346;" "Danio rerio (Zebrafish) (Brachydanio rerio)" "" "" "" "" "GO:0008270;GO:0003676" "IEA:InterPro;zinc ion binding;nucleic acid binding" "PF12171" "1;zf-C2H2_jaz" "" "" "IPR015880;IPR003604;IPR007087;IPR022755" "Znf_C2H2_jaz;Znf_C2H2-like;Znf_C2H2;Znf_U1"
"XLOC_000616" 349.071742243891 -0.840117440727948 0.101197764906946 -8.30173908979569 1.02598329180199e-16 1.1129866749468e-13 "TCONS_00003600" "2803" "201879" "gnl|BL_ORD_ID|201879" "F1Q771_DANRE" "335" "859" "5.54078e-105" "17" "820" "18" "301" "2" "0" "181" "38" "295" "Zinc finger protein 346;" "Danio rerio (Zebrafish) (Brachydanio rerio)" "" "" "" "" "GO:0008270;GO:0003676" "IEA:InterPro;zinc ion binding;nucleic acid binding" "PF12171" "1;zf-C2H2_jaz" "" "" "IPR015880;IPR003604;IPR007087;IPR022755" "Znf_C2H2_jaz;Znf_C2H2-like;Znf_C2H2;Znf_U1"
"XLOC_000616" 349.071742243891 -0.840117440727948 0.101197764906946 -8.30173908979569 1.02598329180199e-16 1.1129866749468e-13 "TCONS_00003601" "2823" "201879" "gnl|BL_ORD_ID|201879" "F1Q771_DANRE" "215" "545" "3.42834e-86" "11" "427" "18" "155" "2" "0" "103" "1" "139" "Zinc finger protein 346;" "Danio rerio (Zebrafish) (Brachydanio rerio)" "" "" "" "" "GO:0008270;GO:0003676" "IEA:InterPro;zinc ion binding;nucleic acid binding" "PF12171" "1;zf-C2H2_jaz" "" "" "IPR015880;IPR003604;IPR007087;IPR022755" "Znf_C2H2_jaz;Znf_C2H2-like;Znf_C2H2;Znf_U1"
"XLOC_000616" 349.071742243891 -0.840117440727948 0.101197764906946 -8.30173908979569 1.02598329180199e-16 1.1129866749468e-13 "TCONS_00003602" "2824" "201879" "gnl|BL_ORD_ID|201879" "F1Q771_DANRE" "328" "839" "6.43806e-102" "11" "841" "18" "301" "2" "0" "179" "45" "303" "Zinc finger protein 346;" "Danio rerio (Zebrafish) (Brachydanio rerio)" "" "" "" "" "GO:0008270;GO:0003676" "IEA:InterPro;zinc ion binding;nucleic acid binding" "PF12171" "1;zf-C2H2_jaz" "" "" "IPR015880;IPR003604;IPR007087;IPR022755" "Znf_C2H2_jaz;Znf_C2H2-like;Znf_C2H2;Znf_U1"
"XLOC_000616" 349.071742243891 -0.840117440727948 0.101197764906946 -8.30173908979569 1.02598329180199e-16 1.1129866749468e-13 "TCONS_00003603" "2894" "201879" "gnl|BL_ORD_ID|201879" "F1Q771_DANRE" "271" "692" "3.84141e-92" "11" "679" "18" "229" "2" "0" "146" "11" "223" "Zinc finger protein 346;" "Danio rerio (Zebrafish) (Brachydanio rerio)" "" "" "" "" "GO:0008270;GO:0003676" "IEA:InterPro;zinc ion binding;nucleic acid binding" "PF12171" "1;zf-C2H2_jaz" "" "" "IPR015880;IPR003604;IPR007087;IPR022755" "Znf_C2H2_jaz;Znf_C2H2-like;Znf_C2H2;Znf_U1"
"XLOC_000616" 349.071742243891 -0.840117440727948 0.101197764906946 -8.30173908979569 1.02598329180199e-16 1.1129866749468e-13 "TCONS_00003604" "2817" "201879" "gnl|BL_ORD_ID|201879" "F1Q771_DANRE" "287" "732" "1.48904e-86" "82" "834" "44" "301" "1" "0" "159" "45" "277" "Zinc finger protein 346;" "Danio rerio (Zebrafish) (Brachydanio rerio)" "" "" "" "" "GO:0008270;GO:0003676" "IEA:InterPro;zinc ion binding;nucleic acid binding" "PF12171" "1;zf-C2H2_jaz" "" "" "IPR015880;IPR003604;IPR007087;IPR022755" "Znf_C2H2_jaz;Znf_C2H2-like;Znf_C2H2;Znf_U1"
"XLOC_000616" 349.071742243891 -0.840117440727948 0.101197764906946 -8.30173908979569 1.02598329180199e-16 1.1129866749468e-13 "TCONS_00003605" "2876" "201879" "gnl|BL_ORD_ID|201879" "F1Q771_DANRE" "317" "812" "7.06527e-98" "72" "893" "44" "301" "3" "0" "177" "22" "277" "Zinc finger protein 346;" "Danio rerio (Zebrafish) (Brachydanio rerio)" "" "" "" "" "GO:0008270;GO:0003676" "IEA:InterPro;zinc ion binding;nucleic acid binding" "PF12171" "1;zf-C2H2_jaz" "" "" "IPR015880;IPR003604;IPR007087;IPR022755" "Znf_C2H2_jaz;Znf_C2H2-like;Znf_C2H2;Znf_U1"
"XLOC_000616" 349.071742243891 -0.840117440727948 0.101197764906946 -8.30173908979569 1.02598329180199e-16 1.1129866749468e-13 "TCONS_00003606" "3723" "201879" "gnl|BL_ORD_ID|201879" "F1Q771_DANRE" "324" "829" "7.66877e-99" "910" "1740" "41" "301" "1" "0" "180" "22" "280" "Zinc finger protein 346;" "Danio rerio (Zebrafish) (Brachydanio rerio)" "" "" "" "" "GO:0008270;GO:0003676" "IEA:InterPro;zinc ion binding;nucleic acid binding" "PF12171" "1;zf-C2H2_jaz" "" "" "IPR015880;IPR003604;IPR007087;IPR022755" "Znf_C2H2_jaz;Znf_C2H2-like;Znf_C2H2;Znf_U1"
"XLOC_000616" 349.071742243891 -0.840117440727948 0.101197764906946 -8.30173908979569 1.02598329180199e-16 1.1129866749468e-13 "TCONS_00003607" "3142" "201879" "gnl|BL_ORD_ID|201879" "F1Q771_DANRE" "294" "752" "6.71855e-89" "401" "1159" "41" "301" "2" "0" "162" "44" "279" "Zinc finger protein 346;" "Danio rerio (Zebrafish) (Brachydanio rerio)" "" "" "" "" "GO:0008270;GO:0003676" "IEA:InterPro;zinc ion binding;nucleic acid binding" "PF12171" "1;zf-C2H2_jaz" "" "" "IPR015880;IPR003604;IPR007087;IPR022755" "Znf_C2H2_jaz;Znf_C2H2-like;Znf_C2H2;Znf_U1"
"XLOC_000616" 349.071742243891 -0.840117440727948 0.101197764906946 -8.30173908979569 1.02598329180199e-16 1.1129866749468e-13 "TCONS_00003608" "3211" "201879" "gnl|BL_ORD_ID|201879" "F1Q771_DANRE" "325" "832" "3.95285e-100" "401" "1228" "41" "301" "2" "0" "180" "21" "279" "Zinc finger protein 346;" "Danio rerio (Zebrafish) (Brachydanio rerio)" "" "" "" "" "GO:0008270;GO:0003676" "IEA:InterPro;zinc ion binding;nucleic acid binding" "PF12171" "1;zf-C2H2_jaz" "" "" "IPR015880;IPR003604;IPR007087;IPR022755" "Znf_C2H2_jaz;Znf_C2H2-like;Znf_C2H2;Znf_U1"
"XLOC_000616" 349.071742243891 -0.840117440727948 0.101197764906946 -8.30173908979569 1.02598329180199e-16 1.1129866749468e-13 "TCONS_00003609" "3145" "201879" "gnl|BL_ORD_ID|201879" "F1Q771_DANRE" "293" "749" "2.083e-88" "401" "1162" "41" "301" "2" "0" "162" "45" "280" "Zinc finger protein 346;" "Danio rerio (Zebrafish) (Brachydanio rerio)" "" "" "" "" "GO:0008270;GO:0003676" "IEA:InterPro;zinc ion binding;nucleic acid binding" "PF12171" "1;zf-C2H2_jaz" "" "" "IPR015880;IPR003604;IPR007087;IPR022755" "Znf_C2H2_jaz;Znf_C2H2-like;Znf_C2H2;Znf_U1"
"XLOC_000620" 7506.70095673814 0.351119781373528 0.0486446625298828 7.21805359751098 5.27369322636969e-13 1.75129665672424e-10 "TCONS_00003619" "645" "93764" "gnl|BL_ORD_ID|93764" "C0H754_SALSA" "154" "389" "3.61709e-46" "234" "455" "1" "74" "3" "0" "74" "0" "74" "Cytochrome c oxidase polypeptide VIIb" " mitochondrial;" "Salmo salar (Atlantic salmon)" "GO:0005746" "IEA:InterPro;mitochondrial respiratory chain" "GO:0034220;GO:0015992;GO:0055114" "oxidation-reduction process;IEA:GOC;proton transport;ion transmembrane transport" "GO:0004129" "IEA:InterPro;cytochrome-c oxidase activity" "PF05392" "1;COX7B" "" "" "IPR008433;IPR023272"
"XLOC_000620" 7506.70095673814 0.351119781373528 0.0486446625298828 7.21805359751098 5.27369322636969e-13 1.75129665672424e-10 "TCONS_00003620" "648" "73829" "gnl|BL_ORD_ID|73829" "B5XAH8_SALSA" "156" "394" "6.61538e-47" "234" "458" "1" "75" "3" "0" "75" "0" "75" "Cytochrome c oxidase polypeptide VIIb" " mitochondrial;" "Salmo salar (Atlantic salmon)" "GO:0005746" "IEA:InterPro;mitochondrial respiratory chain" "GO:0034220;GO:0015992;GO:0055114" "oxidation-reduction process;IEA:GOC;proton transport;ion transmembrane transport" "GO:0004129" "IEA:InterPro;cytochrome-c oxidase activity" "PF05392" "1;COX7B" "" "" "IPR008433;IPR023272"
"XLOC_000620" 7506.70095673814 0.351119781373528 0.0486446625298828 7.21805359751098 5.27369322636969e-13 1.75129665672424e-10 "TCONS_00003621" "449" "93764" "gnl|BL_ORD_ID|93764" "C0H754_SALSA" "154" "389" "3.99592e-47" "38" "259" "1" "74" "2" "0" "74" "0" "74" "Cytochrome c oxidase polypeptide VIIb" " mitochondrial;" "Salmo salar (Atlantic salmon)" "GO:0005746" "IEA:InterPro;mitochondrial respiratory chain" "GO:0034220;GO:0015992;GO:0055114" "oxidation-reduction process;IEA:GOC;proton transport;ion transmembrane transport" "GO:0004129" "IEA:InterPro;cytochrome-c oxidase activity" "PF05392" "1;COX7B" "" "" "IPR008433;IPR023272"
"XLOC_000620" 7506.70095673814 0.351119781373528 0.0486446625298828 7.21805359751098 5.27369322636969e-13 1.75129665672424e-10 "TCONS_00003622" "444" "93764" "gnl|BL_ORD_ID|93764" "C0H754_SALSA" "154" "389" "3.7181e-47" "33" "254" "1" "74" "3" "0" "74" "0" "74" "Cytochrome c oxidase polypeptide VIIb" " mitochondrial;" "Salmo salar (Atlantic salmon)" "GO:0005746" "IEA:InterPro;mitochondrial respiratory chain" "GO:0034220;GO:0015992;GO:0055114" "oxidation-reduction process;IEA:GOC;proton transport;ion transmembrane transport" "GO:0004129" "IEA:InterPro;cytochrome-c oxidase activity" "PF05392" "1;COX7B" "" "" "IPR008433;IPR023272"
"XLOC_000620" 7506.70095673814 0.351119781373528 0.0486446625298828 7.21805359751098 5.27369322636969e-13 1.75129665672424e-10 "TCONS_00003623" "448" "93764" "gnl|BL_ORD_ID|93764" "C0H754_SALSA" "154" "389" "3.99592e-47" "37" "258" "1" "74" "1" "0" "74" "0" "74" "Cytochrome c oxidase polypeptide VIIb" " mitochondrial;" "Salmo salar (Atlantic salmon)" "GO:0005746" "IEA:InterPro;mitochondrial respiratory chain" "GO:0034220;GO:0015992;GO:0055114" "oxidation-reduction process;IEA:GOC;proton transport;ion transmembrane transport" "GO:0004129" "IEA:InterPro;cytochrome-c oxidase activity" "PF05392" "1;COX7B" "" "" "IPR008433;IPR023272"
"XLOC_000620" 7506.70095673814 0.351119781373528 0.0486446625298828 7.21805359751098 5.27369322636969e-13 1.75129665672424e-10 "TCONS_00003624" "446" "93764" "gnl|BL_ORD_ID|93764" "C0H754_SALSA" "154" "389" "3.85463e-47" "35" "256" "1" "74" "2" "0" "74" "0" "74" "Cytochrome c oxidase polypeptide VIIb" " mitochondrial;" "Salmo salar (Atlantic salmon)" "GO:0005746" "IEA:InterPro;mitochondrial respiratory chain" "GO:0034220;GO:0015992;GO:0055114" "oxidation-reduction process;IEA:GOC;proton transport;ion transmembrane transport" "GO:0004129" "IEA:InterPro;cytochrome-c oxidase activity" "PF05392" "1;COX7B" "" "" "IPR008433;IPR023272"
"XLOC_000620" 7506.70095673814 0.351119781373528 0.0486446625298828 7.21805359751098 5.27369322636969e-13 1.75129665672424e-10 "TCONS_00003625" "455" "73829" "gnl|BL_ORD_ID|73829" "B5XAH8_SALSA" "143" "358" "1.94585e-42" "53" "265" "1" "75" "2" "0" "71" "4" "75" "Cytochrome c oxidase polypeptide VIIb" " mitochondrial;" "Salmo salar (Atlantic salmon)" "GO:0005746" "IEA:InterPro;mitochondrial respiratory chain" "GO:0034220;GO:0015992;GO:0055114" "oxidation-reduction process;IEA:GOC;proton transport;ion transmembrane transport" "GO:0004129" "IEA:InterPro;cytochrome-c oxidase activity" "PF05392" "1;COX7B" "" "" "IPR008433;IPR023272"
"XLOC_000620" 7506.70095673814 0.351119781373528 0.0486446625298828 7.21805359751098 5.27369322636969e-13 1.75129665672424e-10 "TCONS_00003626" "350" "73829" "gnl|BL_ORD_ID|73829" "B5XAH8_SALSA" "67" "161" "1.49105e-13" "53" "151" "1" "33" "2" "0" "32" "0" "33" "Cytochrome c oxidase polypeptide VIIb" " mitochondrial;" "Salmo salar (Atlantic salmon)" "GO:0005746" "IEA:InterPro;mitochondrial respiratory chain" "GO:0034220;GO:0015992;GO:0055114" "oxidation-reduction process;IEA:GOC;proton transport;ion transmembrane transport" "GO:0004129" "IEA:InterPro;cytochrome-c oxidase activity" "PF05392" "1;COX7B" "" "" "IPR008433;IPR023272"
"XLOC_000620" 7506.70095673814 0.351119781373528 0.0486446625298828 7.21805359751098 5.27369322636969e-13 1.75129665672424e-10 "TCONS_00003627" "385" "73829" "gnl|BL_ORD_ID|73829" "B5XAH8_SALSA" "75" "184" "4.01267e-18" "50" "163" "1" "38" "2" "0" "36" "0" "38" "Cytochrome c oxidase polypeptide VIIb" " mitochondrial;" "Salmo salar (Atlantic salmon)" "GO:0005746" "IEA:InterPro;mitochondrial respiratory chain" "GO:0034220;GO:0015992;GO:0055114" "oxidation-reduction process;IEA:GOC;proton transport;ion transmembrane transport" "GO:0004129" "IEA:InterPro;cytochrome-c oxidase activity" "PF05392" "1;COX7B" "" "" "IPR008433;IPR023272"
"XLOC_000620" 7506.70095673814 0.351119781373528 0.0486446625298828 7.21805359751098 5.27369322636969e-13 1.75129665672424e-10 "TCONS_00003628" "449" "93764" "gnl|BL_ORD_ID|93764" "C0H754_SALSA" "141" "353" "1.03044e-41" "50" "259" "1" "74" "2" "0" "70" "4" "74" "Cytochrome c oxidase polypeptide VIIb" " mitochondrial;" "Salmo salar (Atlantic salmon)" "GO:0005746" "IEA:InterPro;mitochondrial respiratory chain" "GO:0034220;GO:0015992;GO:0055114" "oxidation-reduction process;IEA:GOC;proton transport;ion transmembrane transport" "GO:0004129" "IEA:InterPro;cytochrome-c oxidase activity" "PF05392" "1;COX7B" "" "" "IPR008433;IPR023272"
"XLOC_000620" 7506.70095673814 0.351119781373528 0.0486446625298828 7.21805359751098 5.27369322636969e-13 1.75129665672424e-10 "TCONS_00003629" "447" "73829" "gnl|BL_ORD_ID|73829" "B5XAH8_SALSA" "99" "246" "1.12041e-29" "49" "189" "1" "47" "1" "0" "47" "0" "47" "Cytochrome c oxidase polypeptide VIIb" " mitochondrial;" "Salmo salar (Atlantic salmon)" "GO:0005746" "IEA:InterPro;mitochondrial respiratory chain" "GO:0034220;GO:0015992;GO:0055114" "oxidation-reduction process;IEA:GOC;proton transport;ion transmembrane transport" "GO:0004129" "IEA:InterPro;cytochrome-c oxidase activity" "PF05392" "1;COX7B" "" "" "IPR008433;IPR023272"
"XLOC_000621" 4408.62709199789 0.443952783135616 0.0628488844327476 7.06381325846243 1.61994414344489e-12 4.43020690792189e-10 "TCONS_00003630" "1474" "65922" "gnl|BL_ORD_ID|65922" "B5DFX8_SALSA" "489" "1258" "3.17945e-168" "189" "908" "1" "240" "3" "0" "239" "0" "240" "" "Salmo salar (Atlantic salmon)" "" "" "GO:0006096" "IEA:InterPro;glycolysis" "GO:0005524;GO:0004618" "IEA:UniProtKB-KW;phosphoglycerate kinase activity;IEA:UniProtKB-EC;ATP binding" "PF00162" "1;PGK" "" "" "IPR015824;IPR001576;IPR015901;IPR015911" "Phosphoglycerate_kinase_N;Phosphoglycerate_kinase_C;Phosphoglycerate_kinase_CS;Phosphoglycerate_kinase"
"XLOC_000621" 4408.62709199789 0.443952783135616 0.0628488844327476 7.06381325846243 1.61994414344489e-12 4.43020690792189e-10 "TCONS_00003631" "967" "65922" "gnl|BL_ORD_ID|65922" "B5DFX8_SALSA" "544" "1400" "0" "165" "962" "1" "266" "3" "0" "266" "0" "266" "" "Salmo salar (Atlantic salmon)" "" "" "GO:0006096" "IEA:InterPro;glycolysis" "GO:0005524;GO:0004618" "IEA:UniProtKB-KW;phosphoglycerate kinase activity;IEA:UniProtKB-EC;ATP binding" "PF00162" "1;PGK" "" "" "IPR015824;IPR001576;IPR015901;IPR015911" "Phosphoglycerate_kinase_N;Phosphoglycerate_kinase_C;Phosphoglycerate_kinase_CS;Phosphoglycerate_kinase"
"XLOC_000621" 4408.62709199789 0.443952783135616 0.0628488844327476 7.06381325846243 1.61994414344489e-12 4.43020690792189e-10 "TCONS_00003632" "1326" "65922" "gnl|BL_ORD_ID|65922" "B5DFX8_SALSA" "758" "1956" "0" "165" "1277" "1" "371" "3" "0" "371" "0" "371" "" "Salmo salar (Atlantic salmon)" "" "" "GO:0006096" "IEA:InterPro;glycolysis" "GO:0005524;GO:0004618" "IEA:UniProtKB-KW;phosphoglycerate kinase activity;IEA:UniProtKB-EC;ATP binding" "PF00162" "1;PGK" "" "" "IPR015824;IPR001576;IPR015901;IPR015911" "Phosphoglycerate_kinase_N;Phosphoglycerate_kinase_C;Phosphoglycerate_kinase_CS;Phosphoglycerate_kinase"
"XLOC_000621" 4408.62709199789 0.443952783135616 0.0628488844327476 7.06381325846243 1.61994414344489e-12 4.43020690792189e-10 "TCONS_00003633" "1820" "65922" "gnl|BL_ORD_ID|65922" "B5DFX8_SALSA" "488" "1255" "6.71536e-166" "165" "881" "1" "239" "3" "0" "239" "0" "239" "" "Salmo salar (Atlantic salmon)" "" "" "GO:0006096" "IEA:InterPro;glycolysis" "GO:0005524;GO:0004618" "IEA:UniProtKB-KW;phosphoglycerate kinase activity;IEA:UniProtKB-EC;ATP binding" "PF00162" "1;PGK" "" "" "IPR015824;IPR001576;IPR015901;IPR015911" "Phosphoglycerate_kinase_N;Phosphoglycerate_kinase_C;Phosphoglycerate_kinase_CS;Phosphoglycerate_kinase"
"XLOC_000621" 4408.62709199789 0.443952783135616 0.0628488844327476 7.06381325846243 1.61994414344489e-12 4.43020690792189e-10 "TCONS_00003634" "2223" "65922" "gnl|BL_ORD_ID|65922" "B5DFX8_SALSA" "830" "2142" "0" "165" "1385" "1" "407" "3" "0" "406" "0" "407" "" "Salmo salar (Atlantic salmon)" "" "" "GO:0006096" "IEA:InterPro;glycolysis" "GO:0005524;GO:0004618" "IEA:UniProtKB-KW;phosphoglycerate kinase activity;IEA:UniProtKB-EC;ATP binding" "PF00162" "1;PGK" "" "" "IPR015824;IPR001576;IPR015901;IPR015911" "Phosphoglycerate_kinase_N;Phosphoglycerate_kinase_C;Phosphoglycerate_kinase_CS;Phosphoglycerate_kinase"
"XLOC_000621" 4408.62709199789 0.443952783135616 0.0628488844327476 7.06381325846243 1.61994414344489e-12 4.43020690792189e-10 "TCONS_00003635" "2225" "65922" "gnl|BL_ORD_ID|65922" "B5DFX8_SALSA" "851" "2198" "0" "165" "1415" "1" "417" "3" "0" "417" "0" "417" "" "Salmo salar (Atlantic salmon)" "" "" "GO:0006096" "IEA:InterPro;glycolysis" "GO:0005524;GO:0004618" "IEA:UniProtKB-KW;phosphoglycerate kinase activity;IEA:UniProtKB-EC;ATP binding" "PF00162" "1;PGK" "" "" "IPR015824;IPR001576;IPR015901;IPR015911" "Phosphoglycerate_kinase_N;Phosphoglycerate_kinase_C;Phosphoglycerate_kinase_CS;Phosphoglycerate_kinase"
"XLOC_000621" 4408.62709199789 0.443952783135616 0.0628488844327476 7.06381325846243 1.61994414344489e-12 4.43020690792189e-10 "TCONS_00003636" "1744" "65922" "gnl|BL_ORD_ID|65922" "B5DFX8_SALSA" "851" "2198" "0" "165" "1415" "1" "417" "3" "0" "417" "0" "417" "" "Salmo salar (Atlantic salmon)" "" "" "GO:0006096" "IEA:InterPro;glycolysis" "GO:0005524;GO:0004618" "IEA:UniProtKB-KW;phosphoglycerate kinase activity;IEA:UniProtKB-EC;ATP binding" "PF00162" "1;PGK" "" "" "IPR015824;IPR001576;IPR015901;IPR015911" "Phosphoglycerate_kinase_N;Phosphoglycerate_kinase_C;Phosphoglycerate_kinase_CS;Phosphoglycerate_kinase"
"XLOC_000621" 4408.62709199789 0.443952783135616 0.0628488844327476 7.06381325846243 1.61994414344489e-12 4.43020690792189e-10 "TCONS_00003637" "595" "65922" "gnl|BL_ORD_ID|65922" "B5DFX8_SALSA" "287" "733" "1.26624e-93" "105" "566" "1" "154" "3" "0" "141" "0" "154" "" "Salmo salar (Atlantic salmon)" "" "" "GO:0006096" "IEA:InterPro;glycolysis" "GO:0005524;GO:0004618" "IEA:UniProtKB-KW;phosphoglycerate kinase activity;IEA:UniProtKB-EC;ATP binding" "PF00162" "1;PGK" "" "" "IPR015824;IPR001576;IPR015901;IPR015911" "Phosphoglycerate_kinase_N;Phosphoglycerate_kinase_C;Phosphoglycerate_kinase_CS;Phosphoglycerate_kinase"
"XLOC_000621" 4408.62709199789 0.443952783135616 0.0628488844327476 7.06381325846243 1.61994414344489e-12 4.43020690792189e-10 "TCONS_00003638" "2056" "65922" "gnl|BL_ORD_ID|65922" "B5DFX8_SALSA" "802" "2071" "0" "47" "1246" "1" "417" "2" "0" "400" "17" "417" "" "Salmo salar (Atlantic salmon)" "" "" "GO:0006096" "IEA:InterPro;glycolysis" "GO:0005524;GO:0004618" "IEA:UniProtKB-KW;phosphoglycerate kinase activity;IEA:UniProtKB-EC;ATP binding" "PF00162" "1;PGK" "" "" "IPR015824;IPR001576;IPR015901;IPR015911" "Phosphoglycerate_kinase_N;Phosphoglycerate_kinase_C;Phosphoglycerate_kinase_CS;Phosphoglycerate_kinase"
"XLOC_000632" 4227.96806969885 -0.207496758668196 0.0424800102760167 -4.88457411662502 1.03652648162336e-06 3.94534711321062e-05 "TCONS_00003675" "4127" "516688" "gnl|BL_ORD_ID|516688" "I3K500_ORENI" "847" "2188" "0" "1962" "3410" "170" "650" "3" "0" "432" "2" "483" "Uncharacterized protein;" "Oreochromis niloticus (Nile tilapia) (Tilapia nilotica)" "" "" "GO:0045454" "IEA:InterPro;cell redox homeostasis" "GO:0050660;GO:0016491" "IEA:InterPro;oxidoreductase activity;flavin adenine dinucleotide binding" "PF07992;PF00070" "Pyr_redox;Pyr_redox_2;1" "" "" "IPR013027;IPR016156;IPR001327;IPR004099;IPR023753" "Pyr_nucl-diS_OxRdtase_FAD/NAD;Pyr_OxRdtase_NAD-bd_dom;Pyr_nucl-diS_OxRdtase_dimer;FAD_pyr_nucl-diS_OxRdtase;FAD/NAD-linked_Rdtase_dimer"
"XLOC_000632" 4227.96806969885 -0.207496758668196 0.0424800102760167 -4.88457411662502 1.03652648162336e-06 3.94534711321062e-05 "TCONS_00003676" "3866" "516688" "gnl|BL_ORD_ID|516688" "I3K500_ORENI" "851" "2197" "0" "1695" "3149" "168" "650" "3" "0" "433" "2" "485" "Uncharacterized protein;" "Oreochromis niloticus (Nile tilapia) (Tilapia nilotica)" "" "" "GO:0045454" "IEA:InterPro;cell redox homeostasis" "GO:0050660;GO:0016491" "IEA:InterPro;oxidoreductase activity;flavin adenine dinucleotide binding" "PF07992;PF00070" "Pyr_redox;Pyr_redox_2;1" "" "" "IPR013027;IPR016156;IPR001327;IPR004099;IPR023753" "Pyr_nucl-diS_OxRdtase_FAD/NAD;Pyr_OxRdtase_NAD-bd_dom;Pyr_nucl-diS_OxRdtase_dimer;FAD_pyr_nucl-diS_OxRdtase;FAD/NAD-linked_Rdtase_dimer"
"XLOC_000632" 4227.96806969885 -0.207496758668196 0.0424800102760167 -4.88457411662502 1.03652648162336e-06 3.94534711321062e-05 "TCONS_00003677" "2540" "516688" "gnl|BL_ORD_ID|516688" "I3K500_ORENI" "909" "2348" "0" "15" "1823" "20" "650" "3" "0" "483" "32" "633" "Uncharacterized protein;" "Oreochromis niloticus (Nile tilapia) (Tilapia nilotica)" "" "" "GO:0045454" "IEA:InterPro;cell redox homeostasis" "GO:0050660;GO:0016491" "IEA:InterPro;oxidoreductase activity;flavin adenine dinucleotide binding" "PF07992;PF00070" "Pyr_redox;Pyr_redox_2;1" "" "" "IPR013027;IPR016156;IPR001327;IPR004099;IPR023753" "Pyr_nucl-diS_OxRdtase_FAD/NAD;Pyr_OxRdtase_NAD-bd_dom;Pyr_nucl-diS_OxRdtase_dimer;FAD_pyr_nucl-diS_OxRdtase;FAD/NAD-linked_Rdtase_dimer"
"XLOC_000632" 4227.96806969885 -0.207496758668196 0.0424800102760167 -4.88457411662502 1.03652648162336e-06 3.94534711321062e-05 "TCONS_00003678" "2576" "516688" "gnl|BL_ORD_ID|516688" "I3K500_ORENI" "847" "2188" "0" "411" "1859" "170" "650" "3" "0" "432" "2" "483" "Uncharacterized protein;" "Oreochromis niloticus (Nile tilapia) (Tilapia nilotica)" "" "" "GO:0045454" "IEA:InterPro;cell redox homeostasis" "GO:0050660;GO:0016491" "IEA:InterPro;oxidoreductase activity;flavin adenine dinucleotide binding" "PF07992;PF00070" "Pyr_redox;Pyr_redox_2;1" "" "" "IPR013027;IPR016156;IPR001327;IPR004099;IPR023753" "Pyr_nucl-diS_OxRdtase_FAD/NAD;Pyr_OxRdtase_NAD-bd_dom;Pyr_nucl-diS_OxRdtase_dimer;FAD_pyr_nucl-diS_OxRdtase;FAD/NAD-linked_Rdtase_dimer"
"XLOC_000632" 4227.96806969885 -0.207496758668196 0.0424800102760167 -4.88457411662502 1.03652648162336e-06 3.94534711321062e-05 "TCONS_00003679" "2797" "516688" "gnl|BL_ORD_ID|516688" "I3K500_ORENI" "847" "2188" "0" "632" "2080" "170" "650" "2" "0" "432" "2" "483" "Uncharacterized protein;" "Oreochromis niloticus (Nile tilapia) (Tilapia nilotica)" "" "" "GO:0045454" "IEA:InterPro;cell redox homeostasis" "GO:0050660;GO:0016491" "IEA:InterPro;oxidoreductase activity;flavin adenine dinucleotide binding" "PF07992;PF00070" "Pyr_redox;Pyr_redox_2;1" "" "" "IPR013027;IPR016156;IPR001327;IPR004099;IPR023753" "Pyr_nucl-diS_OxRdtase_FAD/NAD;Pyr_OxRdtase_NAD-bd_dom;Pyr_nucl-diS_OxRdtase_dimer;FAD_pyr_nucl-diS_OxRdtase;FAD/NAD-linked_Rdtase_dimer"
"XLOC_000632" 4227.96806969885 -0.207496758668196 0.0424800102760167 -4.88457411662502 1.03652648162336e-06 3.94534711321062e-05 "TCONS_00003680" "2718" "684243" "gnl|BL_ORD_ID|684243" "Q28IZ0_XENTR" "508" "1307" "0" "1015" "2001" "306" "636" "1" "0" "250" "6" "333" "Programmed cell death 8 (Apoptosis-inducing factor);Programmed cell death 8 (Apoptosis-inducing factor);Uncharacterized protein;" "Xenopus tropicalis (Western clawed frog) (Silurana tropicalis)" "" "" "GO:0045454" "IEA:InterPro;cell redox homeostasis" "GO:0050660;GO:0016491" "IEA:InterPro;oxidoreductase activity;flavin adenine dinucleotide binding" "PF07992;PF00070" "Pyr_redox;Pyr_redox_2;1" "xtr:549998" "-" "IPR013027;IPR016156;IPR001327;IPR004099;IPR023753" "Pyr_nucl-diS_OxRdtase_FAD/NAD;Pyr_OxRdtase_NAD-bd_dom;Pyr_nucl-diS_OxRdtase_dimer;FAD_pyr_nucl-diS_OxRdtase;FAD/NAD-linked_Rdtase_dimer"
"XLOC_000632" 4227.96806969885 -0.207496758668196 0.0424800102760167 -4.88457411662502 1.03652648162336e-06 3.94534711321062e-05 "TCONS_00003681" "2720" "516688" "gnl|BL_ORD_ID|516688" "I3K500_ORENI" "949" "2452" "0" "135" "2003" "1" "650" "3" "0" "502" "33" "653" "Uncharacterized protein;" "Oreochromis niloticus (Nile tilapia) (Tilapia nilotica)" "" "" "GO:0045454" "IEA:InterPro;cell redox homeostasis" "GO:0050660;GO:0016491" "IEA:InterPro;oxidoreductase activity;flavin adenine dinucleotide binding" "PF07992;PF00070" "Pyr_redox;Pyr_redox_2;1" "" "" "IPR013027;IPR016156;IPR001327;IPR004099;IPR023753" "Pyr_nucl-diS_OxRdtase_FAD/NAD;Pyr_OxRdtase_NAD-bd_dom;Pyr_nucl-diS_OxRdtase_dimer;FAD_pyr_nucl-diS_OxRdtase;FAD/NAD-linked_Rdtase_dimer"
"XLOC_000632" 4227.96806969885 -0.207496758668196 0.0424800102760167 -4.88457411662502 1.03652648162336e-06 3.94534711321062e-05 "TCONS_00003682" "2718" "516689" "gnl|BL_ORD_ID|516689" "I3K501_ORENI" "853" "2202" "0" "547" "2001" "248" "730" "1" "0" "433" "2" "485" "Uncharacterized protein;" "Oreochromis niloticus (Nile tilapia) (Tilapia nilotica)" "" "" "GO:0045454" "IEA:InterPro;cell redox homeostasis" "GO:0050660;GO:0016491" "IEA:InterPro;oxidoreductase activity;flavin adenine dinucleotide binding" "PF07992;PF00070" "Pyr_redox;Pyr_redox_2;1" "" "" "IPR013027;IPR016156;IPR001327;IPR004099;IPR023753" "Pyr_nucl-diS_OxRdtase_FAD/NAD;Pyr_OxRdtase_NAD-bd_dom;Pyr_nucl-diS_OxRdtase_dimer;FAD_pyr_nucl-diS_OxRdtase;FAD/NAD-linked_Rdtase_dimer"
"XLOC_000632" 4227.96806969885 -0.207496758668196 0.0424800102760167 -4.88457411662502 1.03652648162336e-06 3.94534711321062e-05 "TCONS_00003683" "3335" "516688" "gnl|BL_ORD_ID|516688" "I3K500_ORENI" "847" "2188" "0" "1170" "2618" "170" "650" "3" "0" "432" "2" "483" "Uncharacterized protein;" "Oreochromis niloticus (Nile tilapia) (Tilapia nilotica)" "" "" "GO:0045454" "IEA:InterPro;cell redox homeostasis" "GO:0050660;GO:0016491" "IEA:InterPro;oxidoreductase activity;flavin adenine dinucleotide binding" "PF07992;PF00070" "Pyr_redox;Pyr_redox_2;1" "" "" "IPR013027;IPR016156;IPR001327;IPR004099;IPR023753" "Pyr_nucl-diS_OxRdtase_FAD/NAD;Pyr_OxRdtase_NAD-bd_dom;Pyr_nucl-diS_OxRdtase_dimer;FAD_pyr_nucl-diS_OxRdtase;FAD/NAD-linked_Rdtase_dimer"
"XLOC_000632" 4227.96806969885 -0.207496758668196 0.0424800102760167 -4.88457411662502 1.03652648162336e-06 3.94534711321062e-05 "TCONS_00003684" "2557" "516688" "gnl|BL_ORD_ID|516688" "I3K500_ORENI" "787" "2031" "0" "143" "1840" "1" "650" "2" "0" "441" "88" "652" "Uncharacterized protein;" "Oreochromis niloticus (Nile tilapia) (Tilapia nilotica)" "" "" "GO:0045454" "IEA:InterPro;cell redox homeostasis" "GO:0050660;GO:0016491" "IEA:InterPro;oxidoreductase activity;flavin adenine dinucleotide binding" "PF07992;PF00070" "Pyr_redox;Pyr_redox_2;1" "" "" "IPR013027;IPR016156;IPR001327;IPR004099;IPR023753" "Pyr_nucl-diS_OxRdtase_FAD/NAD;Pyr_OxRdtase_NAD-bd_dom;Pyr_nucl-diS_OxRdtase_dimer;FAD_pyr_nucl-diS_OxRdtase;FAD/NAD-linked_Rdtase_dimer"
"XLOC_000632" 4227.96806969885 -0.207496758668196 0.0424800102760167 -4.88457411662502 1.03652648162336e-06 3.94534711321062e-05 "TCONS_00003685" "2727" "712459" "gnl|BL_ORD_ID|712459" "Q4S8P8_TETNG" "475" "1222" "0" "1147" "2010" "348" "634" "1" "0" "254" "1" "288" "Chromosome 7 SCAF14703" " whole genome shotgun sequence.;" "Tetraodon nigroviridis (Spotted green pufferfish) (ChelonodonTetraodon nigroviridis (Spotted green pufferfish) (Chelonodonnigroviridis)" "" "" "GO:0045454" "IEA:InterPro;cell redox homeostasis" "GO:0050660;GO:0016491" "IEA:InterPro;oxidoreductase activity;flavin adenine dinucleotide binding" "PF07992" "1;Pyr_redox_2" "" "" "IPR013027;IPR016156;IPR004099;IPR023753"
"XLOC_000632" 4227.96806969885 -0.207496758668196 0.0424800102760167 -4.88457411662502 1.03652648162336e-06 3.94534711321062e-05 "TCONS_00003686" "2730" "516688" "gnl|BL_ORD_ID|516688" "I3K500_ORENI" "859" "2219" "0" "352" "2013" "69" "650" "1" "0" "457" "32" "584" "Uncharacterized protein;" "Oreochromis niloticus (Nile tilapia) (Tilapia nilotica)" "" "" "GO:0045454" "IEA:InterPro;cell redox homeostasis" "GO:0050660;GO:0016491" "IEA:InterPro;oxidoreductase activity;flavin adenine dinucleotide binding" "PF07992;PF00070" "Pyr_redox;Pyr_redox_2;1" "" "" "IPR013027;IPR016156;IPR001327;IPR004099;IPR023753" "Pyr_nucl-diS_OxRdtase_FAD/NAD;Pyr_OxRdtase_NAD-bd_dom;Pyr_nucl-diS_OxRdtase_dimer;FAD_pyr_nucl-diS_OxRdtase;FAD/NAD-linked_Rdtase_dimer"
"XLOC_000632" 4227.96806969885 -0.207496758668196 0.0424800102760167 -4.88457411662502 1.03652648162336e-06 3.94534711321062e-05 "TCONS_00003687" "2872" "516688" "gnl|BL_ORD_ID|516688" "I3K500_ORENI" "852" "2201" "0" "701" "2155" "168" "650" "2" "0" "433" "2" "485" "Uncharacterized protein;" "Oreochromis niloticus (Nile tilapia) (Tilapia nilotica)" "" "" "GO:0045454" "IEA:InterPro;cell redox homeostasis" "GO:0050660;GO:0016491" "IEA:InterPro;oxidoreductase activity;flavin adenine dinucleotide binding" "PF07992;PF00070" "Pyr_redox;Pyr_redox_2;1" "" "" "IPR013027;IPR016156;IPR001327;IPR004099;IPR023753" "Pyr_nucl-diS_OxRdtase_FAD/NAD;Pyr_OxRdtase_NAD-bd_dom;Pyr_nucl-diS_OxRdtase_dimer;FAD_pyr_nucl-diS_OxRdtase;FAD/NAD-linked_Rdtase_dimer"
"XLOC_000632" 4227.96806969885 -0.207496758668196 0.0424800102760167 -4.88457411662502 1.03652648162336e-06 3.94534711321062e-05 "TCONS_00003688" "2733" "516688" "gnl|BL_ORD_ID|516688" "I3K500_ORENI" "954" "2464" "0" "148" "2016" "1" "650" "1" "0" "505" "31" "652" "Uncharacterized protein;" "Oreochromis niloticus (Nile tilapia) (Tilapia nilotica)" "" "" "GO:0045454" "IEA:InterPro;cell redox homeostasis" "GO:0050660;GO:0016491" "IEA:InterPro;oxidoreductase activity;flavin adenine dinucleotide binding" "PF07992;PF00070" "Pyr_redox;Pyr_redox_2;1" "" "" "IPR013027;IPR016156;IPR001327;IPR004099;IPR023753" "Pyr_nucl-diS_OxRdtase_FAD/NAD;Pyr_OxRdtase_NAD-bd_dom;Pyr_nucl-diS_OxRdtase_dimer;FAD_pyr_nucl-diS_OxRdtase;FAD/NAD-linked_Rdtase_dimer"
"XLOC_000632" 4227.96806969885 -0.207496758668196 0.0424800102760167 -4.88457411662502 1.03652648162336e-06 3.94534711321062e-05 "TCONS_00003689" "2739" "309481" "gnl|BL_ORD_ID|309481" "G3QAE5_GASAC" "514" "1323" "0" "156" "1265" "1" "355" "3" "0" "270" "15" "370" "Uncharacterized protein;" "Gasterosteus aculeatus (Three-spined stickleback)" "" "" "GO:0045454" "IEA:InterPro;cell redox homeostasis" "GO:0050660;GO:0016491" "IEA:InterPro;oxidoreductase activity;flavin adenine dinucleotide binding" "PF07992;PF00070" "Pyr_redox;Pyr_redox_2;1" "" "" "IPR013027;IPR016156;IPR001327;IPR004099;IPR023753" "Pyr_nucl-diS_OxRdtase_FAD/NAD;Pyr_OxRdtase_NAD-bd_dom;Pyr_nucl-diS_OxRdtase_dimer;FAD_pyr_nucl-diS_OxRdtase;FAD/NAD-linked_Rdtase_dimer"
"XLOC_000632" 4227.96806969885 -0.207496758668196 0.0424800102760167 -4.88457411662502 1.03652648162336e-06 3.94534711321062e-05 "TCONS_00003690" "2747" "309481" "gnl|BL_ORD_ID|309481" "G3QAE5_GASAC" "804" "2074" "0" "163" "1767" "1" "520" "1" "0" "424" "15" "535" "Uncharacterized protein;" "Gasterosteus aculeatus (Three-spined stickleback)" "" "" "GO:0045454" "IEA:InterPro;cell redox homeostasis" "GO:0050660;GO:0016491" "IEA:InterPro;oxidoreductase activity;flavin adenine dinucleotide binding" "PF07992;PF00070" "Pyr_redox;Pyr_redox_2;1" "" "" "IPR013027;IPR016156;IPR001327;IPR004099;IPR023753" "Pyr_nucl-diS_OxRdtase_FAD/NAD;Pyr_OxRdtase_NAD-bd_dom;Pyr_nucl-diS_OxRdtase_dimer;FAD_pyr_nucl-diS_OxRdtase;FAD/NAD-linked_Rdtase_dimer"
"XLOC_000632" 4227.96806969885 -0.207496758668196 0.0424800102760167 -4.88457411662502 1.03652648162336e-06 3.94534711321062e-05 "TCONS_00003691" "2711" "516688" "gnl|BL_ORD_ID|516688" "I3K500_ORENI" "641" "1652" "0" "163" "1512" "1" "478" "1" "0" "338" "32" "480" "Uncharacterized protein;" "Oreochromis niloticus (Nile tilapia) (Tilapia nilotica)" "" "" "GO:0045454" "IEA:InterPro;cell redox homeostasis" "GO:0050660;GO:0016491" "IEA:InterPro;oxidoreductase activity;flavin adenine dinucleotide binding" "PF07992;PF00070" "Pyr_redox;Pyr_redox_2;1" "" "" "IPR013027;IPR016156;IPR001327;IPR004099;IPR023753" "Pyr_nucl-diS_OxRdtase_FAD/NAD;Pyr_OxRdtase_NAD-bd_dom;Pyr_nucl-diS_OxRdtase_dimer;FAD_pyr_nucl-diS_OxRdtase;FAD/NAD-linked_Rdtase_dimer"
"XLOC_000632" 4227.96806969885 -0.207496758668196 0.0424800102760167 -4.88457411662502 1.03652648162336e-06 3.94534711321062e-05 "TCONS_00003692" "2964" "516688" "gnl|BL_ORD_ID|516688" "I3K500_ORENI" "852" "2200" "0" "793" "2247" "168" "650" "1" "0" "433" "2" "485" "Uncharacterized protein;" "Oreochromis niloticus (Nile tilapia) (Tilapia nilotica)" "" "" "GO:0045454" "IEA:InterPro;cell redox homeostasis" "GO:0050660;GO:0016491" "IEA:InterPro;oxidoreductase activity;flavin adenine dinucleotide binding" "PF07992;PF00070" "Pyr_redox;Pyr_redox_2;1" "" "" "IPR013027;IPR016156;IPR001327;IPR004099;IPR023753" "Pyr_nucl-diS_OxRdtase_FAD/NAD;Pyr_OxRdtase_NAD-bd_dom;Pyr_nucl-diS_OxRdtase_dimer;FAD_pyr_nucl-diS_OxRdtase;FAD/NAD-linked_Rdtase_dimer"
"XLOC_000632" 4227.96806969885 -0.207496758668196 0.0424800102760167 -4.88457411662502 1.03652648162336e-06 3.94534711321062e-05 "TCONS_00003693" "2707" "516688" "gnl|BL_ORD_ID|516688" "I3K500_ORENI" "901" "2327" "0" "251" "1990" "43" "650" "2" "0" "476" "32" "610" "Uncharacterized protein;" "Oreochromis niloticus (Nile tilapia) (Tilapia nilotica)" "" "" "GO:0045454" "IEA:InterPro;cell redox homeostasis" "GO:0050660;GO:0016491" "IEA:InterPro;oxidoreductase activity;flavin adenine dinucleotide binding" "PF07992;PF00070" "Pyr_redox;Pyr_redox_2;1" "" "" "IPR013027;IPR016156;IPR001327;IPR004099;IPR023753" "Pyr_nucl-diS_OxRdtase_FAD/NAD;Pyr_OxRdtase_NAD-bd_dom;Pyr_nucl-diS_OxRdtase_dimer;FAD_pyr_nucl-diS_OxRdtase;FAD/NAD-linked_Rdtase_dimer"
"XLOC_000632" 4227.96806969885 -0.207496758668196 0.0424800102760167 -4.88457411662502 1.03652648162336e-06 3.94534711321062e-05 "TCONS_00003694" "3030" "516688" "gnl|BL_ORD_ID|516688" "I3K500_ORENI" "853" "2203" "0" "859" "2313" "168" "650" "1" "0" "433" "2" "485" "Uncharacterized protein;" "Oreochromis niloticus (Nile tilapia) (Tilapia nilotica)" "" "" "GO:0045454" "IEA:InterPro;cell redox homeostasis" "GO:0050660;GO:0016491" "IEA:InterPro;oxidoreductase activity;flavin adenine dinucleotide binding" "PF07992;PF00070" "Pyr_redox;Pyr_redox_2;1" "" "" "IPR013027;IPR016156;IPR001327;IPR004099;IPR023753" "Pyr_nucl-diS_OxRdtase_FAD/NAD;Pyr_OxRdtase_NAD-bd_dom;Pyr_nucl-diS_OxRdtase_dimer;FAD_pyr_nucl-diS_OxRdtase;FAD/NAD-linked_Rdtase_dimer"
"XLOC_000632" 4227.96806969885 -0.207496758668196 0.0424800102760167 -4.88457411662502 1.03652648162336e-06 3.94534711321062e-05 "TCONS_00003695" "4290" "516688" "gnl|BL_ORD_ID|516688" "I3K500_ORENI" "851" "2197" "0" "2119" "3573" "168" "650" "1" "0" "433" "2" "485" "Uncharacterized protein;" "Oreochromis niloticus (Nile tilapia) (Tilapia nilotica)" "" "" "GO:0045454" "IEA:InterPro;cell redox homeostasis" "GO:0050660;GO:0016491" "IEA:InterPro;oxidoreductase activity;flavin adenine dinucleotide binding" "PF07992;PF00070" "Pyr_redox;Pyr_redox_2;1" "" "" "IPR013027;IPR016156;IPR001327;IPR004099;IPR023753" "Pyr_nucl-diS_OxRdtase_FAD/NAD;Pyr_OxRdtase_NAD-bd_dom;Pyr_nucl-diS_OxRdtase_dimer;FAD_pyr_nucl-diS_OxRdtase;FAD/NAD-linked_Rdtase_dimer"
"XLOC_000632" 4227.96806969885 -0.207496758668196 0.0424800102760167 -4.88457411662502 1.03652648162336e-06 3.94534711321062e-05 "TCONS_00003696" "3235" "516688" "gnl|BL_ORD_ID|516688" "I3K500_ORENI" "851" "2197" "0" "1064" "2518" "168" "650" "2" "0" "433" "2" "485" "Uncharacterized protein;" "Oreochromis niloticus (Nile tilapia) (Tilapia nilotica)" "" "" "GO:0045454" "IEA:InterPro;cell redox homeostasis" "GO:0050660;GO:0016491" "IEA:InterPro;oxidoreductase activity;flavin adenine dinucleotide binding" "PF07992;PF00070" "Pyr_redox;Pyr_redox_2;1" "" "" "IPR013027;IPR016156;IPR001327;IPR004099;IPR023753" "Pyr_nucl-diS_OxRdtase_FAD/NAD;Pyr_OxRdtase_NAD-bd_dom;Pyr_nucl-diS_OxRdtase_dimer;FAD_pyr_nucl-diS_OxRdtase;FAD/NAD-linked_Rdtase_dimer"
"XLOC_000632" 4227.96806969885 -0.207496758668196 0.0424800102760167 -4.88457411662502 1.03652648162336e-06 3.94534711321062e-05 "TCONS_00003697" "3832" "516688" "gnl|BL_ORD_ID|516688" "I3K500_ORENI" "847" "2188" "0" "1667" "3115" "170" "650" "2" "0" "432" "2" "483" "Uncharacterized protein;" "Oreochromis niloticus (Nile tilapia) (Tilapia nilotica)" "" "" "GO:0045454" "IEA:InterPro;cell redox homeostasis" "GO:0050660;GO:0016491" "IEA:InterPro;oxidoreductase activity;flavin adenine dinucleotide binding" "PF07992;PF00070" "Pyr_redox;Pyr_redox_2;1" "" "" "IPR013027;IPR016156;IPR001327;IPR004099;IPR023753" "Pyr_nucl-diS_OxRdtase_FAD/NAD;Pyr_OxRdtase_NAD-bd_dom;Pyr_nucl-diS_OxRdtase_dimer;FAD_pyr_nucl-diS_OxRdtase;FAD/NAD-linked_Rdtase_dimer"
"XLOC_000632" 4227.96806969885 -0.207496758668196 0.0424800102760167 -4.88457411662502 1.03652648162336e-06 3.94534711321062e-05 "TCONS_00003698" "3096" "516688" "gnl|BL_ORD_ID|516688" "I3K500_ORENI" "853" "2202" "0" "925" "2379" "168" "650" "1" "0" "433" "2" "485" "Uncharacterized protein;" "Oreochromis niloticus (Nile tilapia) (Tilapia nilotica)" "" "" "GO:0045454" "IEA:InterPro;cell redox homeostasis" "GO:0050660;GO:0016491" "IEA:InterPro;oxidoreductase activity;flavin adenine dinucleotide binding" "PF07992;PF00070" "Pyr_redox;Pyr_redox_2;1" "" "" "IPR013027;IPR016156;IPR001327;IPR004099;IPR023753" "Pyr_nucl-diS_OxRdtase_FAD/NAD;Pyr_OxRdtase_NAD-bd_dom;Pyr_nucl-diS_OxRdtase_dimer;FAD_pyr_nucl-diS_OxRdtase;FAD/NAD-linked_Rdtase_dimer"
"XLOC_000632" 4227.96806969885 -0.207496758668196 0.0424800102760167 -4.88457411662502 1.03652648162336e-06 3.94534711321062e-05 "TCONS_00003699" "5045" "516688" "gnl|BL_ORD_ID|516688" "I3K500_ORENI" "847" "2188" "0" "2880" "4328" "170" "650" "3" "0" "432" "2" "483" "Uncharacterized protein;" "Oreochromis niloticus (Nile tilapia) (Tilapia nilotica)" "" "" "GO:0045454" "IEA:InterPro;cell redox homeostasis" "GO:0050660;GO:0016491" "IEA:InterPro;oxidoreductase activity;flavin adenine dinucleotide binding" "PF07992;PF00070" "Pyr_redox;Pyr_redox_2;1" "" "" "IPR013027;IPR016156;IPR001327;IPR004099;IPR023753" "Pyr_nucl-diS_OxRdtase_FAD/NAD;Pyr_OxRdtase_NAD-bd_dom;Pyr_nucl-diS_OxRdtase_dimer;FAD_pyr_nucl-diS_OxRdtase;FAD/NAD-linked_Rdtase_dimer"
"XLOC_000632" 4227.96806969885 -0.207496758668196 0.0424800102760167 -4.88457411662502 1.03652648162336e-06 3.94534711321062e-05 "TCONS_00003700" "3380" "516688" "gnl|BL_ORD_ID|516688" "I3K500_ORENI" "851" "2197" "0" "1209" "2663" "168" "650" "3" "0" "433" "2" "485" "Uncharacterized protein;" "Oreochromis niloticus (Nile tilapia) (Tilapia nilotica)" "" "" "GO:0045454" "IEA:InterPro;cell redox homeostasis" "GO:0050660;GO:0016491" "IEA:InterPro;oxidoreductase activity;flavin adenine dinucleotide binding" "PF07992;PF00070" "Pyr_redox;Pyr_redox_2;1" "" "" "IPR013027;IPR016156;IPR001327;IPR004099;IPR023753" "Pyr_nucl-diS_OxRdtase_FAD/NAD;Pyr_OxRdtase_NAD-bd_dom;Pyr_nucl-diS_OxRdtase_dimer;FAD_pyr_nucl-diS_OxRdtase;FAD/NAD-linked_Rdtase_dimer"
"XLOC_000632" 4227.96806969885 -0.207496758668196 0.0424800102760167 -4.88457411662502 1.03652648162336e-06 3.94534711321062e-05 "TCONS_00003701" "3578" "516688" "gnl|BL_ORD_ID|516688" "I3K500_ORENI" "847" "2188" "0" "1413" "2861" "170" "650" "3" "0" "432" "2" "483" "Uncharacterized protein;" "Oreochromis niloticus (Nile tilapia) (Tilapia nilotica)" "" "" "GO:0045454" "IEA:InterPro;cell redox homeostasis" "GO:0050660;GO:0016491" "IEA:InterPro;oxidoreductase activity;flavin adenine dinucleotide binding" "PF07992;PF00070" "Pyr_redox;Pyr_redox_2;1" "" "" "IPR013027;IPR016156;IPR001327;IPR004099;IPR023753" "Pyr_nucl-diS_OxRdtase_FAD/NAD;Pyr_OxRdtase_NAD-bd_dom;Pyr_nucl-diS_OxRdtase_dimer;FAD_pyr_nucl-diS_OxRdtase;FAD/NAD-linked_Rdtase_dimer"
"XLOC_000632" 4227.96806969885 -0.207496758668196 0.0424800102760167 -4.88457411662502 1.03652648162336e-06 3.94534711321062e-05 "TCONS_00003702" "2839" "516688" "gnl|BL_ORD_ID|516688" "I3K500_ORENI" "964" "2491" "0" "182" "2122" "1" "650" "2" "0" "509" "7" "652" "Uncharacterized protein;" "Oreochromis niloticus (Nile tilapia) (Tilapia nilotica)" "" "" "GO:0045454" "IEA:InterPro;cell redox homeostasis" "GO:0050660;GO:0016491" "IEA:InterPro;oxidoreductase activity;flavin adenine dinucleotide binding" "PF07992;PF00070" "Pyr_redox;Pyr_redox_2;1" "" "" "IPR013027;IPR016156;IPR001327;IPR004099;IPR023753" "Pyr_nucl-diS_OxRdtase_FAD/NAD;Pyr_OxRdtase_NAD-bd_dom;Pyr_nucl-diS_OxRdtase_dimer;FAD_pyr_nucl-diS_OxRdtase;FAD/NAD-linked_Rdtase_dimer"
"XLOC_000632" 4227.96806969885 -0.207496758668196 0.0424800102760167 -4.88457411662502 1.03652648162336e-06 3.94534711321062e-05 "TCONS_00003703" "2766" "516689" "gnl|BL_ORD_ID|516689" "I3K501_ORENI" "853" "2202" "0" "595" "2049" "248" "730" "1" "0" "433" "2" "485" "Uncharacterized protein;" "Oreochromis niloticus (Nile tilapia) (Tilapia nilotica)" "" "" "GO:0045454" "IEA:InterPro;cell redox homeostasis" "GO:0050660;GO:0016491" "IEA:InterPro;oxidoreductase activity;flavin adenine dinucleotide binding" "PF07992;PF00070" "Pyr_redox;Pyr_redox_2;1" "" "" "IPR013027;IPR016156;IPR001327;IPR004099;IPR023753" "Pyr_nucl-diS_OxRdtase_FAD/NAD;Pyr_OxRdtase_NAD-bd_dom;Pyr_nucl-diS_OxRdtase_dimer;FAD_pyr_nucl-diS_OxRdtase;FAD/NAD-linked_Rdtase_dimer"
"XLOC_000632" 4227.96806969885 -0.207496758668196 0.0424800102760167 -4.88457411662502 1.03652648162336e-06 3.94534711321062e-05 "TCONS_00003704" "2986" "516688" "gnl|BL_ORD_ID|516688" "I3K500_ORENI" "852" "2200" "0" "815" "2269" "168" "650" "2" "0" "433" "2" "485" "Uncharacterized protein;" "Oreochromis niloticus (Nile tilapia) (Tilapia nilotica)" "" "" "GO:0045454" "IEA:InterPro;cell redox homeostasis" "GO:0050660;GO:0016491" "IEA:InterPro;oxidoreductase activity;flavin adenine dinucleotide binding" "PF07992;PF00070" "Pyr_redox;Pyr_redox_2;1" "" "" "IPR013027;IPR016156;IPR001327;IPR004099;IPR023753" "Pyr_nucl-diS_OxRdtase_FAD/NAD;Pyr_OxRdtase_NAD-bd_dom;Pyr_nucl-diS_OxRdtase_dimer;FAD_pyr_nucl-diS_OxRdtase;FAD/NAD-linked_Rdtase_dimer"
"XLOC_000632" 4227.96806969885 -0.207496758668196 0.0424800102760167 -4.88457411662502 1.03652648162336e-06 3.94534711321062e-05 "TCONS_00003705" "2790" "516688" "gnl|BL_ORD_ID|516688" "I3K500_ORENI" "954" "2464" "0" "208" "2073" "1" "650" "1" "0" "502" "32" "652" "Uncharacterized protein;" "Oreochromis niloticus (Nile tilapia) (Tilapia nilotica)" "" "" "GO:0045454" "IEA:InterPro;cell redox homeostasis" "GO:0050660;GO:0016491" "IEA:InterPro;oxidoreductase activity;flavin adenine dinucleotide binding" "PF07992;PF00070" "Pyr_redox;Pyr_redox_2;1" "" "" "IPR013027;IPR016156;IPR001327;IPR004099;IPR023753" "Pyr_nucl-diS_OxRdtase_FAD/NAD;Pyr_OxRdtase_NAD-bd_dom;Pyr_nucl-diS_OxRdtase_dimer;FAD_pyr_nucl-diS_OxRdtase;FAD/NAD-linked_Rdtase_dimer"
"XLOC_000632" 4227.96806969885 -0.207496758668196 0.0424800102760167 -4.88457411662502 1.03652648162336e-06 3.94534711321062e-05 "TCONS_00003706" "3336" "516688" "gnl|BL_ORD_ID|516688" "I3K500_ORENI" "853" "2203" "0" "1165" "2619" "168" "650" "1" "0" "433" "2" "485" "Uncharacterized protein;" "Oreochromis niloticus (Nile tilapia) (Tilapia nilotica)" "" "" "GO:0045454" "IEA:InterPro;cell redox homeostasis" "GO:0050660;GO:0016491" "IEA:InterPro;oxidoreductase activity;flavin adenine dinucleotide binding" "PF07992;PF00070" "Pyr_redox;Pyr_redox_2;1" "" "" "IPR013027;IPR016156;IPR001327;IPR004099;IPR023753" "Pyr_nucl-diS_OxRdtase_FAD/NAD;Pyr_OxRdtase_NAD-bd_dom;Pyr_nucl-diS_OxRdtase_dimer;FAD_pyr_nucl-diS_OxRdtase;FAD/NAD-linked_Rdtase_dimer"
"XLOC_000632" 4227.96806969885 -0.207496758668196 0.0424800102760167 -4.88457411662502 1.03652648162336e-06 3.94534711321062e-05 "TCONS_00003707" "3448" "516688" "gnl|BL_ORD_ID|516688" "I3K500_ORENI" "854" "2205" "0" "1277" "2731" "168" "650" "2" "0" "433" "2" "485" "Uncharacterized protein;" "Oreochromis niloticus (Nile tilapia) (Tilapia nilotica)" "" "" "GO:0045454" "IEA:InterPro;cell redox homeostasis" "GO:0050660;GO:0016491" "IEA:InterPro;oxidoreductase activity;flavin adenine dinucleotide binding" "PF07992;PF00070" "Pyr_redox;Pyr_redox_2;1" "" "" "IPR013027;IPR016156;IPR001327;IPR004099;IPR023753" "Pyr_nucl-diS_OxRdtase_FAD/NAD;Pyr_OxRdtase_NAD-bd_dom;Pyr_nucl-diS_OxRdtase_dimer;FAD_pyr_nucl-diS_OxRdtase;FAD/NAD-linked_Rdtase_dimer"
"XLOC_000632" 4227.96806969885 -0.207496758668196 0.0424800102760167 -4.88457411662502 1.03652648162336e-06 3.94534711321062e-05 "TCONS_00003708" "5221" "516688" "gnl|BL_ORD_ID|516688" "I3K500_ORENI" "847" "2188" "0" "3056" "4504" "170" "650" "2" "0" "432" "2" "483" "Uncharacterized protein;" "Oreochromis niloticus (Nile tilapia) (Tilapia nilotica)" "" "" "GO:0045454" "IEA:InterPro;cell redox homeostasis" "GO:0050660;GO:0016491" "IEA:InterPro;oxidoreductase activity;flavin adenine dinucleotide binding" "PF07992;PF00070" "Pyr_redox;Pyr_redox_2;1" "" "" "IPR013027;IPR016156;IPR001327;IPR004099;IPR023753" "Pyr_nucl-diS_OxRdtase_FAD/NAD;Pyr_OxRdtase_NAD-bd_dom;Pyr_nucl-diS_OxRdtase_dimer;FAD_pyr_nucl-diS_OxRdtase;FAD/NAD-linked_Rdtase_dimer"
"XLOC_000632" 4227.96806969885 -0.207496758668196 0.0424800102760167 -4.88457411662502 1.03652648162336e-06 3.94534711321062e-05 "TCONS_00003709" "4362" "516688" "gnl|BL_ORD_ID|516688" "I3K500_ORENI" "851" "2196" "0" "2191" "3645" "168" "650" "1" "0" "433" "2" "485" "Uncharacterized protein;" "Oreochromis niloticus (Nile tilapia) (Tilapia nilotica)" "" "" "GO:0045454" "IEA:InterPro;cell redox homeostasis" "GO:0050660;GO:0016491" "IEA:InterPro;oxidoreductase activity;flavin adenine dinucleotide binding" "PF07992;PF00070" "Pyr_redox;Pyr_redox_2;1" "" "" "IPR013027;IPR016156;IPR001327;IPR004099;IPR023753" "Pyr_nucl-diS_OxRdtase_FAD/NAD;Pyr_OxRdtase_NAD-bd_dom;Pyr_nucl-diS_OxRdtase_dimer;FAD_pyr_nucl-diS_OxRdtase;FAD/NAD-linked_Rdtase_dimer"
"XLOC_000632" 4227.96806969885 -0.207496758668196 0.0424800102760167 -4.88457411662502 1.03652648162336e-06 3.94534711321062e-05 "TCONS_00003710" "3703" "516688" "gnl|BL_ORD_ID|516688" "I3K500_ORENI" "851" "2197" "0" "1532" "2986" "168" "650" "2" "0" "433" "2" "485" "Uncharacterized protein;" "Oreochromis niloticus (Nile tilapia) (Tilapia nilotica)" "" "" "GO:0045454" "IEA:InterPro;cell redox homeostasis" "GO:0050660;GO:0016491" "IEA:InterPro;oxidoreductase activity;flavin adenine dinucleotide binding" "PF07992;PF00070" "Pyr_redox;Pyr_redox_2;1" "" "" "IPR013027;IPR016156;IPR001327;IPR004099;IPR023753" "Pyr_nucl-diS_OxRdtase_FAD/NAD;Pyr_OxRdtase_NAD-bd_dom;Pyr_nucl-diS_OxRdtase_dimer;FAD_pyr_nucl-diS_OxRdtase;FAD/NAD-linked_Rdtase_dimer"
"XLOC_000632" 4227.96806969885 -0.207496758668196 0.0424800102760167 -4.88457411662502 1.03652648162336e-06 3.94534711321062e-05 "TCONS_00003711" "3476" "516688" "gnl|BL_ORD_ID|516688" "I3K500_ORENI" "854" "2204" "0" "1305" "2759" "168" "650" "3" "0" "433" "2" "485" "Uncharacterized protein;" "Oreochromis niloticus (Nile tilapia) (Tilapia nilotica)" "" "" "GO:0045454" "IEA:InterPro;cell redox homeostasis" "GO:0050660;GO:0016491" "IEA:InterPro;oxidoreductase activity;flavin adenine dinucleotide binding" "PF07992;PF00070" "Pyr_redox;Pyr_redox_2;1" "" "" "IPR013027;IPR016156;IPR001327;IPR004099;IPR023753" "Pyr_nucl-diS_OxRdtase_FAD/NAD;Pyr_OxRdtase_NAD-bd_dom;Pyr_nucl-diS_OxRdtase_dimer;FAD_pyr_nucl-diS_OxRdtase;FAD/NAD-linked_Rdtase_dimer"
"XLOC_000632" 4227.96806969885 -0.207496758668196 0.0424800102760167 -4.88457411662502 1.03652648162336e-06 3.94534711321062e-05 "TCONS_00003712" "3187" "516688" "gnl|BL_ORD_ID|516688" "I3K500_ORENI" "854" "2205" "0" "1016" "2470" "168" "650" "2" "0" "433" "2" "485" "Uncharacterized protein;" "Oreochromis niloticus (Nile tilapia) (Tilapia nilotica)" "" "" "GO:0045454" "IEA:InterPro;cell redox homeostasis" "GO:0050660;GO:0016491" "IEA:InterPro;oxidoreductase activity;flavin adenine dinucleotide binding" "PF07992;PF00070" "Pyr_redox;Pyr_redox_2;1" "" "" "IPR013027;IPR016156;IPR001327;IPR004099;IPR023753" "Pyr_nucl-diS_OxRdtase_FAD/NAD;Pyr_OxRdtase_NAD-bd_dom;Pyr_nucl-diS_OxRdtase_dimer;FAD_pyr_nucl-diS_OxRdtase;FAD/NAD-linked_Rdtase_dimer"
"XLOC_000632" 4227.96806969885 -0.207496758668196 0.0424800102760167 -4.88457411662502 1.03652648162336e-06 3.94534711321062e-05 "TCONS_00003713" "3345" "516688" "gnl|BL_ORD_ID|516688" "I3K500_ORENI" "854" "2204" "0" "1174" "2628" "168" "650" "1" "0" "433" "2" "485" "Uncharacterized protein;" "Oreochromis niloticus (Nile tilapia) (Tilapia nilotica)" "" "" "GO:0045454" "IEA:InterPro;cell redox homeostasis" "GO:0050660;GO:0016491" "IEA:InterPro;oxidoreductase activity;flavin adenine dinucleotide binding" "PF07992;PF00070" "Pyr_redox;Pyr_redox_2;1" "" "" "IPR013027;IPR016156;IPR001327;IPR004099;IPR023753" "Pyr_nucl-diS_OxRdtase_FAD/NAD;Pyr_OxRdtase_NAD-bd_dom;Pyr_nucl-diS_OxRdtase_dimer;FAD_pyr_nucl-diS_OxRdtase;FAD/NAD-linked_Rdtase_dimer"
"XLOC_000632" 4227.96806969885 -0.207496758668196 0.0424800102760167 -4.88457411662502 1.03652648162336e-06 3.94534711321062e-05 "TCONS_00003714" "4160" "516689" "gnl|BL_ORD_ID|516689" "I3K501_ORENI" "855" "2208" "0" "1989" "3443" "248" "730" "3" "0" "433" "2" "485" "Uncharacterized protein;" "Oreochromis niloticus (Nile tilapia) (Tilapia nilotica)" "" "" "GO:0045454" "IEA:InterPro;cell redox homeostasis" "GO:0050660;GO:0016491" "IEA:InterPro;oxidoreductase activity;flavin adenine dinucleotide binding" "PF07992;PF00070" "Pyr_redox;Pyr_redox_2;1" "" "" "IPR013027;IPR016156;IPR001327;IPR004099;IPR023753" "Pyr_nucl-diS_OxRdtase_FAD/NAD;Pyr_OxRdtase_NAD-bd_dom;Pyr_nucl-diS_OxRdtase_dimer;FAD_pyr_nucl-diS_OxRdtase;FAD/NAD-linked_Rdtase_dimer"
"XLOC_000632" 4227.96806969885 -0.207496758668196 0.0424800102760167 -4.88457411662502 1.03652648162336e-06 3.94534711321062e-05 "TCONS_00003715" "666" "309481" "gnl|BL_ORD_ID|309481" "G3QAE5_GASAC" "140" "351" "1.61885e-36" "302" "640" "1" "117" "2" "0" "68" "4" "117" "Uncharacterized protein;" "Gasterosteus aculeatus (Three-spined stickleback)" "" "" "GO:0045454" "IEA:InterPro;cell redox homeostasis" "GO:0050660;GO:0016491" "IEA:InterPro;oxidoreductase activity;flavin adenine dinucleotide binding" "PF07992;PF00070" "Pyr_redox;Pyr_redox_2;1" "" "" "IPR013027;IPR016156;IPR001327;IPR004099;IPR023753" "Pyr_nucl-diS_OxRdtase_FAD/NAD;Pyr_OxRdtase_NAD-bd_dom;Pyr_nucl-diS_OxRdtase_dimer;FAD_pyr_nucl-diS_OxRdtase;FAD/NAD-linked_Rdtase_dimer"
"XLOC_000632" 4227.96806969885 -0.207496758668196 0.0424800102760167 -4.88457411662502 1.03652648162336e-06 3.94534711321062e-05 "TCONS_00003716" "711" "309481" "gnl|BL_ORD_ID|309481" "G3QAE5_GASAC" "141" "353" "1.34494e-36" "182" "547" "1" "123" "2" "0" "71" "7" "126" "Uncharacterized protein;" "Gasterosteus aculeatus (Three-spined stickleback)" "" "" "GO:0045454" "IEA:InterPro;cell redox homeostasis" "GO:0050660;GO:0016491" "IEA:InterPro;oxidoreductase activity;flavin adenine dinucleotide binding" "PF07992;PF00070" "Pyr_redox;Pyr_redox_2;1" "" "" "IPR013027;IPR016156;IPR001327;IPR004099;IPR023753" "Pyr_nucl-diS_OxRdtase_FAD/NAD;Pyr_OxRdtase_NAD-bd_dom;Pyr_nucl-diS_OxRdtase_dimer;FAD_pyr_nucl-diS_OxRdtase;FAD/NAD-linked_Rdtase_dimer"
"XLOC_000632" 4227.96806969885 -0.207496758668196 0.0424800102760167 -4.88457411662502 1.03652648162336e-06 3.94534711321062e-05 "TCONS_00003717" "390" "309477" "gnl|BL_ORD_ID|309477" "G3QAE1_GASAC" "99" "246" "5.28564e-23" "163" "384" "1" "74" "1" "0" "45" "0" "74" "Uncharacterized protein;" "Gasterosteus aculeatus (Three-spined stickleback)" "" "" "GO:0045454" "IEA:InterPro;cell redox homeostasis" "GO:0050660;GO:0016491" "IEA:InterPro;oxidoreductase activity;flavin adenine dinucleotide binding" "PF07992;PF00070" "Pyr_redox;Pyr_redox_2;1" "" "" "IPR013027;IPR016156;IPR001327;IPR004099;IPR023753" "Pyr_nucl-diS_OxRdtase_FAD/NAD;Pyr_OxRdtase_NAD-bd_dom;Pyr_nucl-diS_OxRdtase_dimer;FAD_pyr_nucl-diS_OxRdtase;FAD/NAD-linked_Rdtase_dimer"
"XLOC_000636" 9.9745609020195 -0.442791282408416 0.163757028733926 -2.70395283690612 0.00685200137853054 0.0429407920013283 "TCONS_00003741" "4466" "364657" "gnl|BL_ORD_ID|364657" "H2M0G7_ORYLA" "538" "1386" "2.32624e-176" "952" "2022" "1" "356" "1" "0" "259" "9" "361" "" "Oryzias latipes (Medaka fish) (Japanese ricefish)" "GO:0005922;GO:0016021" "IEA:UniProtKB-KW;IEA:InterPro;connexon complex;integral component of membrane" "GO:0007154" "IEA:InterPro;cell communication" "" "" "PF00029;PF10582" "1;Connexin_CCC;Connexin" "ola:101162623" "-" "IPR000500;IPR017990;IPR013092;IPR019570" "Connexin_CS;Connexin_N;Connexin_CCC;Connexin"
"XLOC_000643" 240.479041429327 0.268090008133646 0.0985122105623003 2.7213886136897 0.00650082890943031 0.0413370410372216 "TCONS_00003779" "2703" "820443" "gnl|BL_ORD_ID|820443" "R0L3Z6_ANAPL" "326" "834" "8.97349e-103" "9" "659" "1" "217" "3" "0" "184" "0" "217" "Protein YIPF6;" "Anas platyrhynchos (Domestic duck) (Anas boschas)" "GO:0016020;GO:0030134;GO:0005783;GO:0005802;GO:0005801" "trans-Golgi network;IEA:InterPro;endoplasmic reticulum;ER to Golgi transport vesicle;membrane;cis-Golgi network;IEA:Ensembl" "GO:0060576" "intestinal epithelial cell development;IEA:Ensembl" "" "" "PF04893" "1;Yip1" "" "" "IPR006977" "Yip1"
"XLOC_000643" 240.479041429327 0.268090008133646 0.0985122105623003 2.7213886136897 0.00650082890943031 0.0413370410372216 "TCONS_00003780" "2761" "7049" "gnl|BL_ORD_ID|7049" "A2CEG7_DANRE" "237" "604" "1.95971e-84" "30" "449" "1" "140" "3" "0" "115" "0" "140" "Protein YIPF6;" "Danio rerio (Zebrafish) (Brachydanio rerio)" "GO:0016020" "IEA:InterPro;membrane" "" "" "" "" "PF04893" "1;Yip1" "dre:415186" "-" "IPR006977" "Yip1"
"XLOC_000643" 240.479041429327 0.268090008133646 0.0985122105623003 2.7213886136897 0.00650082890943031 0.0413370410372216 "TCONS_00003781" "2657" "7049" "gnl|BL_ORD_ID|7049" "A2CEG7_DANRE" "176" "446" "3.19911e-66" "30" "341" "1" "104" "3" "0" "83" "0" "104" "Protein YIPF6;" "Danio rerio (Zebrafish) (Brachydanio rerio)" "GO:0016020" "IEA:InterPro;membrane" "" "" "" "" "PF04893" "1;Yip1" "dre:415186" "-" "IPR006977" "Yip1"
"XLOC_000643" 240.479041429327 0.268090008133646 0.0985122105623003 2.7213886136897 0.00650082890943031 0.0413370410372216 "TCONS_00003782" "2759" "7049" "gnl|BL_ORD_ID|7049" "A2CEG7_DANRE" "243" "620" "1.08202e-86" "30" "464" "1" "145" "3" "0" "117" "0" "145" "Protein YIPF6;" "Danio rerio (Zebrafish) (Brachydanio rerio)" "GO:0016020" "IEA:InterPro;membrane" "" "" "" "" "PF04893" "1;Yip1" "dre:415186" "-" "IPR006977" "Yip1"
"XLOC_000643" 240.479041429327 0.268090008133646 0.0985122105623003 2.7213886136897 0.00650082890943031 0.0413370410372216 "TCONS_00003783" "3021" "7049" "gnl|BL_ORD_ID|7049" "A2CEG7_DANRE" "325" "832" "1.34803e-101" "30" "608" "1" "193" "3" "0" "159" "0" "193" "Protein YIPF6;" "Danio rerio (Zebrafish) (Brachydanio rerio)" "GO:0016020" "IEA:InterPro;membrane" "" "" "" "" "PF04893" "1;Yip1" "dre:415186" "-" "IPR006977" "Yip1"
"XLOC_000643" 240.479041429327 0.268090008133646 0.0985122105623003 2.7213886136897 0.00650082890943031 0.0413370410372216 "TCONS_00003784" "2059" "7049" "gnl|BL_ORD_ID|7049" "A2CEG7_DANRE" "336" "860" "1.53974e-108" "30" "713" "1" "228" "3" "0" "195" "0" "228" "Protein YIPF6;" "Danio rerio (Zebrafish) (Brachydanio rerio)" "GO:0016020" "IEA:InterPro;membrane" "" "" "" "" "PF04893" "1;Yip1" "dre:415186" "-" "IPR006977" "Yip1"
"XLOC_000643" 240.479041429327 0.268090008133646 0.0985122105623003 2.7213886136897 0.00650082890943031 0.0413370410372216 "TCONS_00003785" "2770" "7049" "gnl|BL_ORD_ID|7049" "A2CEG7_DANRE" "336" "860" "3.41543e-106" "43" "726" "1" "228" "1" "0" "195" "0" "228" "Protein YIPF6;" "Danio rerio (Zebrafish) (Brachydanio rerio)" "GO:0016020" "IEA:InterPro;membrane" "" "" "" "" "PF04893" "1;Yip1" "dre:415186" "-" "IPR006977" "Yip1"
"XLOC_000655" 57.2749392997176 0.42772179699375 0.115637079443039 3.69882912171297 0.00021659635654647 0.00303963425073235 "TCONS_00003841" "1166" "90183" "gnl|BL_ORD_ID|90183" "B9ENH0_SALSA" "242" "616" "2.37948e-77" "191" "535" "1" "115" "2" "0" "115" "0" "115" "" "Salmo salar (Atlantic salmon)" "" "" "" "" "" "" "PF04908" "1;SH3BGR" "" "" "IPR006993;IPR012336" "Glut_rich_SH3-bd;Thioredoxin-like_fold"
"XLOC_000655" 57.2749392997176 0.42772179699375 0.115637079443039 3.69882912171297 0.00021659635654647 0.00303963425073235 "TCONS_00003842" "1093" "90183" "gnl|BL_ORD_ID|90183" "B9ENH0_SALSA" "242" "617" "8.13879e-78" "118" "462" "1" "115" "1" "0" "115" "0" "115" "" "Salmo salar (Atlantic salmon)" "" "" "" "" "" "" "PF04908" "1;SH3BGR" "" "" "IPR006993;IPR012336" "Glut_rich_SH3-bd;Thioredoxin-like_fold"
"XLOC_000655" 57.2749392997176 0.42772179699375 0.115637079443039 3.69882912171297 0.00021659635654647 0.00303963425073235 "TCONS_00003843" "1075" "90183" "gnl|BL_ORD_ID|90183" "B9ENH0_SALSA" "242" "617" "6.26835e-78" "100" "444" "1" "115" "1" "0" "115" "0" "115" "" "Salmo salar (Atlantic salmon)" "" "" "" "" "" "" "PF04908" "1;SH3BGR" "" "" "IPR006993;IPR012336" "Glut_rich_SH3-bd;Thioredoxin-like_fold"
"XLOC_000655" 57.2749392997176 0.42772179699375 0.115637079443039 3.69882912171297 0.00021659635654647 0.00303963425073235 "TCONS_00003844" "1079" "90183" "gnl|BL_ORD_ID|90183" "B9ENH0_SALSA" "243" "618" "5.55807e-78" "104" "448" "1" "115" "2" "0" "115" "0" "115" "" "Salmo salar (Atlantic salmon)" "" "" "" "" "" "" "PF04908" "1;SH3BGR" "" "" "IPR006993;IPR012336" "Glut_rich_SH3-bd;Thioredoxin-like_fold"
"XLOC_000655" 57.2749392997176 0.42772179699375 0.115637079443039 3.69882912171297 0.00021659635654647 0.00303963425073235 "TCONS_00003845" "1907" "90183" "gnl|BL_ORD_ID|90183" "B9ENH0_SALSA" "242" "616" "1.12531e-74" "932" "1276" "1" "115" "2" "0" "115" "0" "115" "" "Salmo salar (Atlantic salmon)" "" "" "" "" "" "" "PF04908" "1;SH3BGR" "" "" "IPR006993;IPR012336" "Glut_rich_SH3-bd;Thioredoxin-like_fold"
"XLOC_000655" 57.2749392997176 0.42772179699375 0.115637079443039 3.69882912171297 0.00021659635654647 0.00303963425073235 "TCONS_00003846" "1023" "90183" "gnl|BL_ORD_ID|90183" "B9ENH0_SALSA" "144" "363" "2.20258e-40" "174" "389" "16" "89" "3" "0" "68" "2" "74" "" "Salmo salar (Atlantic salmon)" "" "" "" "" "" "" "PF04908" "1;SH3BGR" "" "" "IPR006993;IPR012336" "Glut_rich_SH3-bd;Thioredoxin-like_fold"
"XLOC_000655" 57.2749392997176 0.42772179699375 0.115637079443039 3.69882912171297 0.00021659635654647 0.00303963425073235 "TCONS_00003847" "1142" "90183" "gnl|BL_ORD_ID|90183" "B9ENH0_SALSA" "215" "545" "6.90303e-67" "212" "511" "16" "115" "2" "0" "100" "0" "100" "" "Salmo salar (Atlantic salmon)" "" "" "" "" "" "" "PF04908" "1;SH3BGR" "" "" "IPR006993;IPR012336" "Glut_rich_SH3-bd;Thioredoxin-like_fold"
"XLOC_000655" 57.2749392997176 0.42772179699375 0.115637079443039 3.69882912171297 0.00021659635654647 0.00303963425073235 "TCONS_00003848" "868" "90183" "gnl|BL_ORD_ID|90183" "B9ENH0_SALSA" "121" "303" "4.78641e-32" "681" "866" "8" "69" "3" "0" "56" "0" "62" "" "Salmo salar (Atlantic salmon)" "" "" "" "" "" "" "PF04908" "1;SH3BGR" "" "" "IPR006993;IPR012336" "Glut_rich_SH3-bd;Thioredoxin-like_fold"
"XLOC_000660" 114.517626086637 -0.364279254967058 0.110011610806752 -3.3112800757636 0.000928702071676544 0.00942722402390563 "TCONS_00003877" "3231" "865783" "gnl|BL_ORD_ID|865783" "T1DLL7_CROHD" "66" "159" "3.57112e-10" "1971" "2069" "144" "176" "-2" "0" "31" "0" "33" "Ras-related protein rab-4b;" "Crotalus horridus (Timber rattlesnake)" "" "" "GO:0007264;GO:0015031" "IEA:InterPro;protein transport;small GTPase mediated signal transduction" "GO:0005525" "IEA:UniProtKB-KW;GTP binding" "PF00071" "1;Ras" "" "" "IPR001806;IPR005225;IPR003579;IPR027417" "Small_GTPase_Rab_type;Small_GTPase;Small_GTP-bd_dom;P-loop_NTPase"
"XLOC_000660" 114.517626086637 -0.364279254967058 0.110011610806752 -3.3112800757636 0.000928702071676544 0.00942722402390563 "TCONS_00003878" "2624" "865783" "gnl|BL_ORD_ID|865783" "T1DLL7_CROHD" "66" "159" "2.72621e-10" "1789" "1887" "144" "176" "-3" "0" "31" "0" "33" "Ras-related protein rab-4b;" "Crotalus horridus (Timber rattlesnake)" "" "" "GO:0007264;GO:0015031" "IEA:InterPro;protein transport;small GTPase mediated signal transduction" "GO:0005525" "IEA:UniProtKB-KW;GTP binding" "PF00071" "1;Ras" "" "" "IPR001806;IPR005225;IPR003579;IPR027417" "Small_GTPase_Rab_type;Small_GTPase;Small_GTP-bd_dom;P-loop_NTPase"
"XLOC_000662" 294.656852588612 0.153866446316659 0.0491912140766694 3.12792536644538 0.00176044877737352 0.0155136867075126 "TCONS_00003891" "1817" "71642" "gnl|BL_ORD_ID|71642" "B5X315_SALSA" "315" "805" "3.70659e-179" "157" "699" "1" "181" "1" "0" "171" "0" "181" "" "Salmo salar (Atlantic salmon)" "" "" "GO:0006482" "IEA:InterPro;protein demethylation" "GO:0052689" "IEA:InterPro;carboxylic ester hydrolase activity" "" "" "" "" "IPR016812" "PPase_methylesterase_euk"
"XLOC_000662" 294.656852588612 0.153866446316659 0.0491912140766694 3.12792536644538 0.00176044877737352 0.0155136867075126 "TCONS_00003892" "1781" "239185" "gnl|BL_ORD_ID|239185" "F7AWU4_XENTR" "392" "1005" "4.30509e-129" "148" "1251" "1" "373" "1" "0" "232" "31" "386" "" "Xenopus tropicalis (Western clawed frog) (Silurana tropicalis)" "" "" "GO:0006482" "IEA:InterPro;protein demethylation" "GO:0052689" "IEA:InterPro;carboxylic ester hydrolase activity" "" "" "" "" "IPR016812" "PPase_methylesterase_euk"
"XLOC_000662" 294.656852588612 0.153866446316659 0.0491912140766694 3.12792536644538 0.00176044877737352 0.0155136867075126 "TCONS_00003893" "1822" "71642" "gnl|BL_ORD_ID|71642" "B5X315_SALSA" "669" "1726" "0" "159" "1292" "1" "377" "3" "0" "359" "1" "378" "" "Salmo salar (Atlantic salmon)" "" "" "GO:0006482" "IEA:InterPro;protein demethylation" "GO:0052689" "IEA:InterPro;carboxylic ester hydrolase activity" "" "" "" "" "IPR016812" "PPase_methylesterase_euk"
"XLOC_000662" 294.656852588612 0.153866446316659 0.0491912140766694 3.12792536644538 0.00176044877737352 0.0155136867075126 "TCONS_00003894" "1827" "71642" "gnl|BL_ORD_ID|71642" "B5X315_SALSA" "637" "1642" "0" "161" "1297" "1" "377" "2" "0" "347" "2" "379" "" "Salmo salar (Atlantic salmon)" "" "" "GO:0006482" "IEA:InterPro;protein demethylation" "GO:0052689" "IEA:InterPro;carboxylic ester hydrolase activity" "" "" "" "" "IPR016812" "PPase_methylesterase_euk"
"XLOC_000662" 294.656852588612 0.153866446316659 0.0491912140766694 3.12792536644538 0.00176044877737352 0.0155136867075126 "TCONS_00003895" "3148" "71642" "gnl|BL_ORD_ID|71642" "B5X315_SALSA" "512" "1317" "3.0313e-170" "161" "1066" "1" "301" "2" "0" "283" "1" "302" "" "Salmo salar (Atlantic salmon)" "" "" "GO:0006482" "IEA:InterPro;protein demethylation" "GO:0052689" "IEA:InterPro;carboxylic ester hydrolase activity" "" "" "" "" "IPR016812" "PPase_methylesterase_euk"
"XLOC_000662" 294.656852588612 0.153866446316659 0.0491912140766694 3.12792536644538 0.00176044877737352 0.0155136867075126 "TCONS_00003896" "1819" "71642" "gnl|BL_ORD_ID|71642" "B5X315_SALSA" "575" "1481" "0" "161" "1159" "1" "332" "2" "0" "316" "1" "333" "" "Salmo salar (Atlantic salmon)" "" "" "GO:0006482" "IEA:InterPro;protein demethylation" "GO:0052689" "IEA:InterPro;carboxylic ester hydrolase activity" "" "" "" "" "IPR016812" "PPase_methylesterase_euk"
"XLOC_000662" 294.656852588612 0.153866446316659 0.0491912140766694 3.12792536644538 0.00176044877737352 0.0155136867075126 "TCONS_00003897" "1819" "71642" "gnl|BL_ORD_ID|71642" "B5X315_SALSA" "663" "1709" "0" "162" "1289" "1" "377" "3" "0" "358" "3" "378" "" "Salmo salar (Atlantic salmon)" "" "" "GO:0006482" "IEA:InterPro;protein demethylation" "GO:0052689" "IEA:InterPro;carboxylic ester hydrolase activity" "" "" "" "" "IPR016812" "PPase_methylesterase_euk"
"XLOC_000662" 294.656852588612 0.153866446316659 0.0491912140766694 3.12792536644538 0.00176044877737352 0.0155136867075126 "TCONS_00003898" "1827" "71642" "gnl|BL_ORD_ID|71642" "B5X315_SALSA" "419" "1077" "0" "163" "858" "1" "232" "1" "0" "222" "0" "232" "" "Salmo salar (Atlantic salmon)" "" "" "GO:0006482" "IEA:InterPro;protein demethylation" "GO:0052689" "IEA:InterPro;carboxylic ester hydrolase activity" "" "" "" "" "IPR016812" "PPase_methylesterase_euk"
"XLOC_000662" 294.656852588612 0.153866446316659 0.0491912140766694 3.12792536644538 0.00176044877737352 0.0155136867075126 "TCONS_00003899" "1843" "71642" "gnl|BL_ORD_ID|71642" "B5X315_SALSA" "671" "1731" "0" "177" "1310" "1" "377" "3" "0" "360" "1" "378" "" "Salmo salar (Atlantic salmon)" "" "" "GO:0006482" "IEA:InterPro;protein demethylation" "GO:0052689" "IEA:InterPro;carboxylic ester hydrolase activity" "" "" "" "" "IPR016812" "PPase_methylesterase_euk"
"XLOC_000662" 294.656852588612 0.153866446316659 0.0491912140766694 3.12792536644538 0.00176044877737352 0.0155136867075126 "TCONS_00003900" "1902" "71642" "gnl|BL_ORD_ID|71642" "B5X315_SALSA" "669" "1726" "0" "239" "1372" "1" "377" "2" "0" "359" "1" "378" "" "Salmo salar (Atlantic salmon)" "" "" "GO:0006482" "IEA:InterPro;protein demethylation" "GO:0052689" "IEA:InterPro;carboxylic ester hydrolase activity" "" "" "" "" "IPR016812" "PPase_methylesterase_euk"
"XLOC_000662" 294.656852588612 0.153866446316659 0.0491912140766694 3.12792536644538 0.00176044877737352 0.0155136867075126 "TCONS_00003901" "1947" "71642" "gnl|BL_ORD_ID|71642" "B5X315_SALSA" "671" "1731" "0" "284" "1417" "1" "377" "2" "0" "360" "1" "378" "" "Salmo salar (Atlantic salmon)" "" "" "GO:0006482" "IEA:InterPro;protein demethylation" "GO:0052689" "IEA:InterPro;carboxylic ester hydrolase activity" "" "" "" "" "IPR016812" "PPase_methylesterase_euk"
"XLOC_000662" 294.656852588612 0.153866446316659 0.0491912140766694 3.12792536644538 0.00176044877737352 0.0155136867075126 "TCONS_00003902" "1994" "71642" "gnl|BL_ORD_ID|71642" "B5X315_SALSA" "575" "1481" "0" "161" "1159" "1" "332" "2" "0" "316" "1" "333" "" "Salmo salar (Atlantic salmon)" "" "" "GO:0006482" "IEA:InterPro;protein demethylation" "GO:0052689" "IEA:InterPro;carboxylic ester hydrolase activity" "" "" "" "" "IPR016812" "PPase_methylesterase_euk"
"XLOC_000662" 294.656852588612 0.153866446316659 0.0491912140766694 3.12792536644538 0.00176044877737352 0.0155136867075126 "TCONS_00003903" "2015" "71642" "gnl|BL_ORD_ID|71642" "B5X315_SALSA" "668" "1723" "0" "177" "1307" "1" "376" "3" "0" "359" "1" "377" "" "Salmo salar (Atlantic salmon)" "" "" "GO:0006482" "IEA:InterPro;protein demethylation" "GO:0052689" "IEA:InterPro;carboxylic ester hydrolase activity" "" "" "" "" "IPR016812" "PPase_methylesterase_euk"
"XLOC_000662" 294.656852588612 0.153866446316659 0.0491912140766694 3.12792536644538 0.00176044877737352 0.0155136867075126 "TCONS_00003904" "632" "71642" "gnl|BL_ORD_ID|71642" "B5X315_SALSA" "208" "527" "3.70549e-63" "169" "552" "1" "128" "1" "0" "119" "0" "128" "" "Salmo salar (Atlantic salmon)" "" "" "GO:0006482" "IEA:InterPro;protein demethylation" "GO:0052689" "IEA:InterPro;carboxylic ester hydrolase activity" "" "" "" "" "IPR016812" "PPase_methylesterase_euk"
"XLOC_000669" 190.653739428338 0.162853602536612 0.0574432617420972 2.83503404224808 0.00458208027937209 0.031979245252388 "TCONS_00003919" "3103" "506044" "gnl|BL_ORD_ID|506044" "I3J9I1_ORENI" "401" "1029" "4.54867e-130" "131" "817" "1" "229" "2" "0" "187" "0" "229" "Uncharacterized protein;" "Oreochromis niloticus (Nile tilapia) (Tilapia nilotica)" "" "" "GO:0008152" "IEA:GOC;metabolic process" "GO:0016787" "IEA:InterPro;hydrolase activity" "" "" "" "" "IPR013831" "SGNH_hydro-type_esterase_dom"
[truncated: 36,689,475 more chars]
