# Supplementary material for: Training the salmon’s genes: influence of aerobic exercise, swimming performance and selection on gene expression in Atlantic salmon
Source: BMC Genomics. 2017 Dec 15;18:971. doi: 10.1186/s12864-017-4361-7 (PMC5731093; doi:10.1186/s12864-017-4361-7)
Supplement: Supplementary file 10 — Differential gene expression detected for exercise regime among the heart from Bolaks inferior swimming parr. (ZIP 1115 kb) [file 12864_2017_4361_MOESM10_ESM.zip › Additional file 8 WP3_SUBSET_BOLAKS_POOR_resSig_Exercise_Regime.txt]

"gene_ID" "baseMean" "log2FoldChange" "lfcSE" "stat" "pvalue" "padj" "transcript_ID" "length" "genBank_accession" "hit_ID" "definition" "bitScore" "score" "eval" "query_from" "query_to" "hit_from" "hit_to" "query_frame" "hit_frame" "identity" "gap" "alignment_Len" "gene_name" "species" "GO_ID_C" "GO_Def_C" "GO_ID_P" "GO_Def_P" "GO_ID_F" "GO_Def_F" "Pfam_ID" "Pfam_Def" "KEGG_ID" "KEGG_Def" "InterPro_ID" "InterPro_Def"
"XLOC_000024" 126.404188389936 0.285792411153443 0.0875983066487679 3.26253351334005 0.00110421115951369 0.026238339136398 "TCONS_00000095" "8560" "213018" "gnl|BL_ORD_ID|213018" "F1R6V5_DANRE" "790" "2040" "0" "1000" "3930" "134" "1087" "1" "0" "477" "57" "994" "Uncharacterized protein;" "Danio rerio (Zebrafish) (Brachydanio rerio)" "" "" "" "" "" "" "PF07546;PF00386" "1;C1q;EMI" "" "" "IPR008983;IPR011489;IPR001073" "EMI_domain;Tumour_necrosis_fac-like_dom;C1q"
"XLOC_000024" 126.404188389936 0.285792411153443 0.0875983066487679 3.26253351334005 0.00110421115951369 0.026238339136398 "TCONS_00000096" "7981" "213018" "gnl|BL_ORD_ID|213018" "F1R6V5_DANRE" "700" "1805" "0" "409" "3243" "165" "1087" "1" "0" "443" "56" "962" "Uncharacterized protein;" "Danio rerio (Zebrafish) (Brachydanio rerio)" "" "" "" "" "" "" "PF07546;PF00386" "1;C1q;EMI" "" "" "IPR008983;IPR011489;IPR001073" "EMI_domain;Tumour_necrosis_fac-like_dom;C1q"
"XLOC_000024" 126.404188389936 0.285792411153443 0.0875983066487679 3.26253351334005 0.00110421115951369 0.026238339136398 "TCONS_00000097" "7967" "201845" "gnl|BL_ORD_ID|201845" "F1Q737_DANRE" "694" "1790" "0" "449" "3229" "188" "1093" "2" "0" "438" "57" "945" "Uncharacterized protein;" "Danio rerio (Zebrafish) (Brachydanio rerio)" "" "" "" "" "" "" "PF07546;PF00386" "1;C1q;EMI" "" "" "IPR008983;IPR011489;IPR001073" "EMI_domain;Tumour_necrosis_fac-like_dom;C1q"
"XLOC_000024" 126.404188389936 0.285792411153443 0.0875983066487679 3.26253351334005 0.00110421115951369 0.026238339136398 "TCONS_00000098" "8071" "213018" "gnl|BL_ORD_ID|213018" "F1R6V5_DANRE" "784" "2024" "0" "406" "3333" "134" "1087" "1" "0" "476" "58" "994" "Uncharacterized protein;" "Danio rerio (Zebrafish) (Brachydanio rerio)" "" "" "" "" "" "" "PF07546;PF00386" "1;C1q;EMI" "" "" "IPR008983;IPR011489;IPR001073" "EMI_domain;Tumour_necrosis_fac-like_dom;C1q"
"XLOC_000024" 126.404188389936 0.285792411153443 0.0875983066487679 3.26253351334005 0.00110421115951369 0.026238339136398 "TCONS_00000099" "8096" "213018" "gnl|BL_ORD_ID|213018" "F1R6V5_DANRE" "789" "2036" "0" "395" "3358" "134" "1087" "2" "0" "475" "70" "1006" "Uncharacterized protein;" "Danio rerio (Zebrafish) (Brachydanio rerio)" "" "" "" "" "" "" "PF07546;PF00386" "1;C1q;EMI" "" "" "IPR008983;IPR011489;IPR001073" "EMI_domain;Tumour_necrosis_fac-like_dom;C1q"
"XLOC_000024" 126.404188389936 0.285792411153443 0.0875983066487679 3.26253351334005 0.00110421115951369 0.026238339136398 "TCONS_00000100" "7747" "213018" "gnl|BL_ORD_ID|213018" "F1R6V5_DANRE" "532" "1369" "1.0915e-159" "394" "2259" "134" "733" "1" "0" "302" "36" "629" "Uncharacterized protein;" "Danio rerio (Zebrafish) (Brachydanio rerio)" "" "" "" "" "" "" "PF07546;PF00386" "1;C1q;EMI" "" "" "IPR008983;IPR011489;IPR001073" "EMI_domain;Tumour_necrosis_fac-like_dom;C1q"
"XLOC_000024" 126.404188389936 0.285792411153443 0.0875983066487679 3.26253351334005 0.00110421115951369 0.026238339136398 "TCONS_00000101" "8066" "213018" "gnl|BL_ORD_ID|213018" "F1R6V5_DANRE" "522" "1342" "0" "1400" "3328" "453" "1087" "2" "0" "317" "30" "654" "Uncharacterized protein;" "Danio rerio (Zebrafish) (Brachydanio rerio)" "" "" "" "" "" "" "PF07546;PF00386" "1;C1q;EMI" "" "" "IPR008983;IPR011489;IPR001073" "EMI_domain;Tumour_necrosis_fac-like_dom;C1q"
"XLOC_000024" 126.404188389936 0.285792411153443 0.0875983066487679 3.26253351334005 0.00110421115951369 0.026238339136398 "TCONS_00000102" "7938" "213018" "gnl|BL_ORD_ID|213018" "F1R6V5_DANRE" "522" "1344" "0" "1272" "3200" "453" "1087" "3" "0" "317" "30" "654" "Uncharacterized protein;" "Danio rerio (Zebrafish) (Brachydanio rerio)" "" "" "" "" "" "" "PF07546;PF00386" "1;C1q;EMI" "" "" "IPR008983;IPR011489;IPR001073" "EMI_domain;Tumour_necrosis_fac-like_dom;C1q"
"XLOC_000024" 126.404188389936 0.285792411153443 0.0875983066487679 3.26253351334005 0.00110421115951369 0.026238339136398 "TCONS_00000103" "7771" "213018" "gnl|BL_ORD_ID|213018" "F1R6V5_DANRE" "785" "2026" "0" "115" "3033" "136" "1087" "1" "0" "474" "57" "991" "Uncharacterized protein;" "Danio rerio (Zebrafish) (Brachydanio rerio)" "" "" "" "" "" "" "PF07546;PF00386" "1;C1q;EMI" "" "" "IPR008983;IPR011489;IPR001073" "EMI_domain;Tumour_necrosis_fac-like_dom;C1q"
"XLOC_000025" 166.416634300576 -0.204449715968906 0.0651627674421583 -3.13752352753259 0.00170381599253628 0.0353233595510753 NA NA NA NA NA NA NA NA NA NA NA NA NA NA NA NA NA NA NA NA NA NA NA NA NA NA NA NA NA NA NA
"XLOC_000051" 81.1844901578749 0.475654257925285 0.125249152317482 3.79766448813638 0.000146065846902702 0.00569864186099635 "TCONS_00000339" "879" "16457" "gnl|BL_ORD_ID|16457" "A4QNU6_DANRE" "309" "789" "3.29137e-97" "326" "856" "1" "183" "2" "0" "146" "6" "183" "Zgc:162151 protein;" "Danio rerio (Zebrafish) (Brachydanio rerio)" "GO:0005622" "IEA:InterPro;intracellular" "GO:0043087;GO:0007264;GO:0051056" "IEA:InterPro;IEA:GOC;regulation of GTPase activity;small GTPase mediated signal transduction;regulation of small GTPase mediated signal transduction" "GO:0005509;GO:0005085" "IEA:UniProtKB-KW;IEA:InterPro;guanyl-nucleotide exchange factor activity;calcium ion binding" "PF00618;PF13405;PF13202;PF00617;PF00130" "EF-hand_6;1;C1_1;RasGEF_N;EF-hand_5;RasGEF" "dre:563441" "-" "IPR018247;IPR008937;IPR002048;IPR011992;IPR020454;IPR002219;IPR023578;IPR001895;IPR000651" "Ras_GEF;Prot_Kinase_C-like_PE/DAG-bd;EF_hand_dom;Ras-like_Gua-exchang_fac_N;DAG/PE-bd;EF_Hand_1_Ca_BS;EF-hand-dom_pair;Ras_GEF_dom;RasGRF_CDC25"
"XLOC_000052" 453.610117386807 0.352156218410958 0.0586112446880893 6.00833884837326 1.87433790555085e-09 6.18071765571929e-07 "TCONS_00000340" "8316" "16457" "gnl|BL_ORD_ID|16457" "A4QNU6_DANRE" "918" "2370" "0" "153" "1721" "170" "694" "3" "0" "457" "4" "526" "Zgc:162151 protein;" "Danio rerio (Zebrafish) (Brachydanio rerio)" "GO:0005622" "IEA:InterPro;intracellular" "GO:0043087;GO:0007264;GO:0051056" "IEA:InterPro;IEA:GOC;regulation of GTPase activity;small GTPase mediated signal transduction;regulation of small GTPase mediated signal transduction" "GO:0005509;GO:0005085" "IEA:UniProtKB-KW;IEA:InterPro;guanyl-nucleotide exchange factor activity;calcium ion binding" "PF00618;PF13405;PF13202;PF00617;PF00130" "EF-hand_6;1;C1_1;RasGEF_N;EF-hand_5;RasGEF" "dre:563441" "-" "IPR018247;IPR008937;IPR002048;IPR011992;IPR020454;IPR002219;IPR023578;IPR001895;IPR000651" "Ras_GEF;Prot_Kinase_C-like_PE/DAG-bd;EF_hand_dom;Ras-like_Gua-exchang_fac_N;DAG/PE-bd;EF_Hand_1_Ca_BS;EF-hand-dom_pair;Ras_GEF_dom;RasGRF_CDC25"
"XLOC_000052" 453.610117386807 0.352156218410958 0.0586112446880893 6.00833884837326 1.87433790555085e-09 6.18071765571929e-07 "TCONS_00000341" "8324" "16457" "gnl|BL_ORD_ID|16457" "A4QNU6_DANRE" "918" "2372" "0" "153" "1721" "170" "694" "3" "0" "457" "4" "526" "Zgc:162151 protein;" "Danio rerio (Zebrafish) (Brachydanio rerio)" "GO:0005622" "IEA:InterPro;intracellular" "GO:0043087;GO:0007264;GO:0051056" "IEA:InterPro;IEA:GOC;regulation of GTPase activity;small GTPase mediated signal transduction;regulation of small GTPase mediated signal transduction" "GO:0005509;GO:0005085" "IEA:UniProtKB-KW;IEA:InterPro;guanyl-nucleotide exchange factor activity;calcium ion binding" "PF00618;PF13405;PF13202;PF00617;PF00130" "EF-hand_6;1;C1_1;RasGEF_N;EF-hand_5;RasGEF" "dre:563441" "-" "IPR018247;IPR008937;IPR002048;IPR011992;IPR020454;IPR002219;IPR023578;IPR001895;IPR000651" "Ras_GEF;Prot_Kinase_C-like_PE/DAG-bd;EF_hand_dom;Ras-like_Gua-exchang_fac_N;DAG/PE-bd;EF_Hand_1_Ca_BS;EF-hand-dom_pair;Ras_GEF_dom;RasGRF_CDC25"
"XLOC_000052" 453.610117386807 0.352156218410958 0.0586112446880893 6.00833884837326 1.87433790555085e-09 6.18071765571929e-07 "TCONS_00000342" "8321" "16457" "gnl|BL_ORD_ID|16457" "A4QNU6_DANRE" "918" "2372" "0" "153" "1721" "170" "694" "3" "0" "457" "4" "526" "Zgc:162151 protein;" "Danio rerio (Zebrafish) (Brachydanio rerio)" "GO:0005622" "IEA:InterPro;intracellular" "GO:0043087;GO:0007264;GO:0051056" "IEA:InterPro;IEA:GOC;regulation of GTPase activity;small GTPase mediated signal transduction;regulation of small GTPase mediated signal transduction" "GO:0005509;GO:0005085" "IEA:UniProtKB-KW;IEA:InterPro;guanyl-nucleotide exchange factor activity;calcium ion binding" "PF00618;PF13405;PF13202;PF00617;PF00130" "EF-hand_6;1;C1_1;RasGEF_N;EF-hand_5;RasGEF" "dre:563441" "-" "IPR018247;IPR008937;IPR002048;IPR011992;IPR020454;IPR002219;IPR023578;IPR001895;IPR000651" "Ras_GEF;Prot_Kinase_C-like_PE/DAG-bd;EF_hand_dom;Ras-like_Gua-exchang_fac_N;DAG/PE-bd;EF_Hand_1_Ca_BS;EF-hand-dom_pair;Ras_GEF_dom;RasGRF_CDC25"
"XLOC_000052" 453.610117386807 0.352156218410958 0.0586112446880893 6.00833884837326 1.87433790555085e-09 6.18071765571929e-07 "TCONS_00000343" "7610" "16457" "gnl|BL_ORD_ID|16457" "A4QNU6_DANRE" "582" "1500" "0" "30" "1010" "366" "694" "3" "0" "281" "4" "330" "Zgc:162151 protein;" "Danio rerio (Zebrafish) (Brachydanio rerio)" "GO:0005622" "IEA:InterPro;intracellular" "GO:0043087;GO:0007264;GO:0051056" "IEA:InterPro;IEA:GOC;regulation of GTPase activity;small GTPase mediated signal transduction;regulation of small GTPase mediated signal transduction" "GO:0005509;GO:0005085" "IEA:UniProtKB-KW;IEA:InterPro;guanyl-nucleotide exchange factor activity;calcium ion binding" "PF00618;PF13405;PF13202;PF00617;PF00130" "EF-hand_6;1;C1_1;RasGEF_N;EF-hand_5;RasGEF" "dre:563441" "-" "IPR018247;IPR008937;IPR002048;IPR011992;IPR020454;IPR002219;IPR023578;IPR001895;IPR000651" "Ras_GEF;Prot_Kinase_C-like_PE/DAG-bd;EF_hand_dom;Ras-like_Gua-exchang_fac_N;DAG/PE-bd;EF_Hand_1_Ca_BS;EF-hand-dom_pair;Ras_GEF_dom;RasGRF_CDC25"
"XLOC_000106" 46.5866499687644 1.39332553616525 0.184079863893724 7.56913606243031 3.7571447569374e-14 5.91797258631232e-11 "TCONS_00000847" "1762" "74158" "gnl|BL_ORD_ID|74158" "B5XBN1_SALSA" "418" "1072" "7.1583e-172" "777" "1385" "100" "302" "3" "0" "199" "0" "203" "Cell division control protein 2 homolog;" "Salmo salar (Atlantic salmon)" "" "" "GO:0051301" "IEA:UniProtKB-KW;cell division" "GO:0004674;GO:0005524" "IEA:InterPro;IEA:UniProtKB-KW;protein serine/threonine kinase activity;ATP binding" "PF00069" "1;Pkinase" "" "" "IPR017441;IPR000719;IPR002290;IPR008271;IPR011009" "Ser/Thr_kinase_AS;Prot_kinase_dom;Protein_kinase_ATP_BS;Kinase-like_dom;Ser/Thr_dual-sp_kinase_dom"
"XLOC_000106" 46.5866499687644 1.39332553616525 0.184079863893724 7.56913606243031 3.7571447569374e-14 5.91797258631232e-11 "TCONS_00000848" "2176" "74158" "gnl|BL_ORD_ID|74158" "B5XBN1_SALSA" "446" "1145" "1.53553e-149" "440" "1120" "1" "228" "2" "0" "220" "3" "229" "Cell division control protein 2 homolog;" "Salmo salar (Atlantic salmon)" "" "" "GO:0051301" "IEA:UniProtKB-KW;cell division" "GO:0004674;GO:0005524" "IEA:InterPro;IEA:UniProtKB-KW;protein serine/threonine kinase activity;ATP binding" "PF00069" "1;Pkinase" "" "" "IPR017441;IPR000719;IPR002290;IPR008271;IPR011009" "Ser/Thr_kinase_AS;Prot_kinase_dom;Protein_kinase_ATP_BS;Kinase-like_dom;Ser/Thr_dual-sp_kinase_dom"
"XLOC_000106" 46.5866499687644 1.39332553616525 0.184079863893724 7.56913606243031 3.7571447569374e-14 5.91797258631232e-11 "TCONS_00000849" "1722" "74158" "gnl|BL_ORD_ID|74158" "B5XBN1_SALSA" "615" "1584" "0" "440" "1345" "1" "302" "2" "0" "297" "0" "302" "Cell division control protein 2 homolog;" "Salmo salar (Atlantic salmon)" "" "" "GO:0051301" "IEA:UniProtKB-KW;cell division" "GO:0004674;GO:0005524" "IEA:InterPro;IEA:UniProtKB-KW;protein serine/threonine kinase activity;ATP binding" "PF00069" "1;Pkinase" "" "" "IPR017441;IPR000719;IPR002290;IPR008271;IPR011009" "Ser/Thr_kinase_AS;Prot_kinase_dom;Protein_kinase_ATP_BS;Kinase-like_dom;Ser/Thr_dual-sp_kinase_dom"
"XLOC_000106" 46.5866499687644 1.39332553616525 0.184079863893724 7.56913606243031 3.7571447569374e-14 5.91797258631232e-11 "TCONS_00000850" "1326" "74158" "gnl|BL_ORD_ID|74158" "B5XBN1_SALSA" "614" "1583" "0" "44" "949" "1" "302" "2" "0" "297" "0" "302" "Cell division control protein 2 homolog;" "Salmo salar (Atlantic salmon)" "" "" "GO:0051301" "IEA:UniProtKB-KW;cell division" "GO:0004674;GO:0005524" "IEA:InterPro;IEA:UniProtKB-KW;protein serine/threonine kinase activity;ATP binding" "PF00069" "1;Pkinase" "" "" "IPR017441;IPR000719;IPR002290;IPR008271;IPR011009" "Ser/Thr_kinase_AS;Prot_kinase_dom;Protein_kinase_ATP_BS;Kinase-like_dom;Ser/Thr_dual-sp_kinase_dom"
"XLOC_000109" 20.3311776439324 1.33637691482148 0.172449454866965 7.74938323726462 9.23399429243297e-15 2.01728147811064e-11 "TCONS_00000861" "3702" "206146" "gnl|BL_ORD_ID|206146" "F1QK82_DANRE" "1342" "3472" "0" "249" "3425" "1" "1062" "3" "0" "670" "7" "1064" "Uncharacterized protein;" "Danio rerio (Zebrafish) (Brachydanio rerio)" "GO:0005874;GO:0005871" "IEA:UniProtKB-KW;IEA:InterPro;kinesin complex;microtubule" "GO:0007018;GO:0008152" "IEA:InterPro;IEA:GOC;microtubule-based movement;metabolic process" "GO:0005524;GO:0003777" "IEA:InterPro;IEA:UniProtKB-KW;microtubule motor activity;ATP binding" "PF00225;PF13931" "1;Kinesin;Microtub_bind" "dre:195818" "-" "IPR019821;IPR027417;IPR027640;IPR025901;IPR001752" "Kinesin-like_fam;Kinesin_motor_CS;P-loop_NTPase;Kinesin-assoc_MT-bd_dom;Kinesin_motor_dom"
"XLOC_000109" 20.3311776439324 1.33637691482148 0.172449454866965 7.74938323726462 9.23399429243297e-15 2.01728147811064e-11 "TCONS_00000862" "3630" "206146" "gnl|BL_ORD_ID|206146" "F1QK82_DANRE" "1266" "3275" "0" "176" "3130" "1" "989" "2" "0" "628" "6" "990" "Uncharacterized protein;" "Danio rerio (Zebrafish) (Brachydanio rerio)" "GO:0005874;GO:0005871" "IEA:UniProtKB-KW;IEA:InterPro;kinesin complex;microtubule" "GO:0007018;GO:0008152" "IEA:InterPro;IEA:GOC;microtubule-based movement;metabolic process" "GO:0005524;GO:0003777" "IEA:InterPro;IEA:UniProtKB-KW;microtubule motor activity;ATP binding" "PF00225;PF13931" "1;Kinesin;Microtub_bind" "dre:195818" "-" "IPR019821;IPR027417;IPR027640;IPR025901;IPR001752" "Kinesin-like_fam;Kinesin_motor_CS;P-loop_NTPase;Kinesin-assoc_MT-bd_dom;Kinesin_motor_dom"
"XLOC_000109" 20.3311776439324 1.33637691482148 0.172449454866965 7.74938323726462 9.23399429243297e-15 2.01728147811064e-11 "TCONS_00000863" "3630" "206146" "gnl|BL_ORD_ID|206146" "F1QK82_DANRE" "849" "2193" "0" "966" "3353" "263" "1062" "3" "0" "439" "6" "801" "Uncharacterized protein;" "Danio rerio (Zebrafish) (Brachydanio rerio)" "GO:0005874;GO:0005871" "IEA:UniProtKB-KW;IEA:InterPro;kinesin complex;microtubule" "GO:0007018;GO:0008152" "IEA:InterPro;IEA:GOC;microtubule-based movement;metabolic process" "GO:0005524;GO:0003777" "IEA:InterPro;IEA:UniProtKB-KW;microtubule motor activity;ATP binding" "PF00225;PF13931" "1;Kinesin;Microtub_bind" "dre:195818" "-" "IPR019821;IPR027417;IPR027640;IPR025901;IPR001752" "Kinesin-like_fam;Kinesin_motor_CS;P-loop_NTPase;Kinesin-assoc_MT-bd_dom;Kinesin_motor_dom"
"XLOC_000109" 20.3311776439324 1.33637691482148 0.172449454866965 7.74938323726462 9.23399429243297e-15 2.01728147811064e-11 "TCONS_00000864" "3632" "206146" "gnl|BL_ORD_ID|206146" "F1QK82_DANRE" "719" "1854" "0" "966" "3041" "263" "957" "3" "0" "375" "3" "695" "Uncharacterized protein;" "Danio rerio (Zebrafish) (Brachydanio rerio)" "GO:0005874;GO:0005871" "IEA:UniProtKB-KW;IEA:InterPro;kinesin complex;microtubule" "GO:0007018;GO:0008152" "IEA:InterPro;IEA:GOC;microtubule-based movement;metabolic process" "GO:0005524;GO:0003777" "IEA:InterPro;IEA:UniProtKB-KW;microtubule motor activity;ATP binding" "PF00225;PF13931" "1;Kinesin;Microtub_bind" "dre:195818" "-" "IPR019821;IPR027417;IPR027640;IPR025901;IPR001752" "Kinesin-like_fam;Kinesin_motor_CS;P-loop_NTPase;Kinesin-assoc_MT-bd_dom;Kinesin_motor_dom"
"XLOC_000109" 20.3311776439324 1.33637691482148 0.172449454866965 7.74938323726462 9.23399429243297e-15 2.01728147811064e-11 "TCONS_00000865" "3633" "206146" "gnl|BL_ORD_ID|206146" "F1QK82_DANRE" "1316" "3405" "0" "176" "3241" "1" "1026" "2" "0" "652" "6" "1027" "Uncharacterized protein;" "Danio rerio (Zebrafish) (Brachydanio rerio)" "GO:0005874;GO:0005871" "IEA:UniProtKB-KW;IEA:InterPro;kinesin complex;microtubule" "GO:0007018;GO:0008152" "IEA:InterPro;IEA:GOC;microtubule-based movement;metabolic process" "GO:0005524;GO:0003777" "IEA:InterPro;IEA:UniProtKB-KW;microtubule motor activity;ATP binding" "PF00225;PF13931" "1;Kinesin;Microtub_bind" "dre:195818" "-" "IPR019821;IPR027417;IPR027640;IPR025901;IPR001752" "Kinesin-like_fam;Kinesin_motor_CS;P-loop_NTPase;Kinesin-assoc_MT-bd_dom;Kinesin_motor_dom"
"XLOC_000109" 20.3311776439324 1.33637691482148 0.172449454866965 7.74938323726462 9.23399429243297e-15 2.01728147811064e-11 "TCONS_00000866" "3589" "206146" "gnl|BL_ORD_ID|206146" "F1QK82_DANRE" "880" "2273" "0" "868" "3312" "244" "1062" "1" "0" "454" "6" "820" "Uncharacterized protein;" "Danio rerio (Zebrafish) (Brachydanio rerio)" "GO:0005874;GO:0005871" "IEA:UniProtKB-KW;IEA:InterPro;kinesin complex;microtubule" "GO:0007018;GO:0008152" "IEA:InterPro;IEA:GOC;microtubule-based movement;metabolic process" "GO:0005524;GO:0003777" "IEA:InterPro;IEA:UniProtKB-KW;microtubule motor activity;ATP binding" "PF00225;PF13931" "1;Kinesin;Microtub_bind" "dre:195818" "-" "IPR019821;IPR027417;IPR027640;IPR025901;IPR001752" "Kinesin-like_fam;Kinesin_motor_CS;P-loop_NTPase;Kinesin-assoc_MT-bd_dom;Kinesin_motor_dom"
"XLOC_000109" 20.3311776439324 1.33637691482148 0.172449454866965 7.74938323726462 9.23399429243297e-15 2.01728147811064e-11 "TCONS_00000867" "3630" "519943" "gnl|BL_ORD_ID|519943" "I3KEB0_ORENI" "982" "2537" "0" "182" "2050" "2" "623" "2" "0" "471" "1" "623" "Uncharacterized protein;" "Oreochromis niloticus (Nile tilapia) (Tilapia nilotica)" "GO:0005874;GO:0005871" "IEA:UniProtKB-KW;IEA:InterPro;kinesin complex;microtubule" "GO:0007018;GO:0008152" "IEA:InterPro;IEA:GOC;microtubule-based movement;metabolic process" "GO:0005524;GO:0003777" "IEA:InterPro;IEA:UniProtKB-KW;microtubule motor activity;ATP binding" "PF00225;PF13931" "1;Kinesin;Microtub_bind" "" "" "IPR019821;IPR027417;IPR027640;IPR025901;IPR001752" "Kinesin-like_fam;Kinesin_motor_CS;P-loop_NTPase;Kinesin-assoc_MT-bd_dom;Kinesin_motor_dom"
"XLOC_000109" 20.3311776439324 1.33637691482148 0.172449454866965 7.74938323726462 9.23399429243297e-15 2.01728147811064e-11 "TCONS_00000868" "3631" "206146" "gnl|BL_ORD_ID|206146" "F1QK82_DANRE" "706" "1820" "0" "176" "1315" "1" "379" "2" "0" "339" "1" "380" "Uncharacterized protein;" "Danio rerio (Zebrafish) (Brachydanio rerio)" "GO:0005874;GO:0005871" "IEA:UniProtKB-KW;IEA:InterPro;kinesin complex;microtubule" "GO:0007018;GO:0008152" "IEA:InterPro;IEA:GOC;microtubule-based movement;metabolic process" "GO:0005524;GO:0003777" "IEA:InterPro;IEA:UniProtKB-KW;microtubule motor activity;ATP binding" "PF00225;PF13931" "1;Kinesin;Microtub_bind" "dre:195818" "-" "IPR019821;IPR027417;IPR027640;IPR025901;IPR001752" "Kinesin-like_fam;Kinesin_motor_CS;P-loop_NTPase;Kinesin-assoc_MT-bd_dom;Kinesin_motor_dom"
"XLOC_000109" 20.3311776439324 1.33637691482148 0.172449454866965 7.74938323726462 9.23399429243297e-15 2.01728147811064e-11 "TCONS_00000869" "3630" "206146" "gnl|BL_ORD_ID|206146" "F1QK82_DANRE" "1052" "2719" "0" "176" "2332" "1" "718" "2" "0" "515" "1" "719" "Uncharacterized protein;" "Danio rerio (Zebrafish) (Brachydanio rerio)" "GO:0005874;GO:0005871" "IEA:UniProtKB-KW;IEA:InterPro;kinesin complex;microtubule" "GO:0007018;GO:0008152" "IEA:InterPro;IEA:GOC;microtubule-based movement;metabolic process" "GO:0005524;GO:0003777" "IEA:InterPro;IEA:UniProtKB-KW;microtubule motor activity;ATP binding" "PF00225;PF13931" "1;Kinesin;Microtub_bind" "dre:195818" "-" "IPR019821;IPR027417;IPR027640;IPR025901;IPR001752" "Kinesin-like_fam;Kinesin_motor_CS;P-loop_NTPase;Kinesin-assoc_MT-bd_dom;Kinesin_motor_dom"
"XLOC_000109" 20.3311776439324 1.33637691482148 0.172449454866965 7.74938323726462 9.23399429243297e-15 2.01728147811064e-11 "TCONS_00000870" "3605" "206146" "gnl|BL_ORD_ID|206146" "F1QK82_DANRE" "1177" "3044" "0" "407" "3328" "71" "1062" "2" "0" "599" "20" "993" "Uncharacterized protein;" "Danio rerio (Zebrafish) (Brachydanio rerio)" "GO:0005874;GO:0005871" "IEA:UniProtKB-KW;IEA:InterPro;kinesin complex;microtubule" "GO:0007018;GO:0008152" "IEA:InterPro;IEA:GOC;microtubule-based movement;metabolic process" "GO:0005524;GO:0003777" "IEA:InterPro;IEA:UniProtKB-KW;microtubule motor activity;ATP binding" "PF00225;PF13931" "1;Kinesin;Microtub_bind" "dre:195818" "-" "IPR019821;IPR027417;IPR027640;IPR025901;IPR001752" "Kinesin-like_fam;Kinesin_motor_CS;P-loop_NTPase;Kinesin-assoc_MT-bd_dom;Kinesin_motor_dom"
"XLOC_000109" 20.3311776439324 1.33637691482148 0.172449454866965 7.74938323726462 9.23399429243297e-15 2.01728147811064e-11 "TCONS_00000871" "3722" "466921" "gnl|BL_ORD_ID|466921" "H3DMW2_TETNG" "754" "1946" "0" "141" "1358" "1" "404" "3" "0" "360" "2" "406" "Uncharacterized protein;" "Tetraodon nigroviridis (Spotted green pufferfish) (ChelonodonTetraodon nigroviridis (Spotted green pufferfish) (Chelonodonnigroviridis)" "GO:0005874;GO:0005871" "IEA:UniProtKB-KW;IEA:InterPro;kinesin complex;microtubule" "GO:0007018;GO:0008152" "IEA:InterPro;IEA:GOC;microtubule-based movement;metabolic process" "GO:0005524;GO:0003777" "IEA:InterPro;IEA:UniProtKB-KW;microtubule motor activity;ATP binding" "PF00225;PF13931" "1;Kinesin;Microtub_bind" "" "" "IPR019821;IPR027417;IPR027640;IPR025901;IPR001752" "Kinesin-like_fam;Kinesin_motor_CS;P-loop_NTPase;Kinesin-assoc_MT-bd_dom;Kinesin_motor_dom"
"XLOC_000109" 20.3311776439324 1.33637691482148 0.172449454866965 7.74938323726462 9.23399429243297e-15 2.01728147811064e-11 "TCONS_00000872" "3600" "206146" "gnl|BL_ORD_ID|206146" "F1QK82_DANRE" "1337" "3458" "0" "141" "3323" "1" "1062" "3" "0" "670" "9" "1066" "Uncharacterized protein;" "Danio rerio (Zebrafish) (Brachydanio rerio)" "GO:0005874;GO:0005871" "IEA:UniProtKB-KW;IEA:InterPro;kinesin complex;microtubule" "GO:0007018;GO:0008152" "IEA:InterPro;IEA:GOC;microtubule-based movement;metabolic process" "GO:0005524;GO:0003777" "IEA:InterPro;IEA:UniProtKB-KW;microtubule motor activity;ATP binding" "PF00225;PF13931" "1;Kinesin;Microtub_bind" "dre:195818" "-" "IPR019821;IPR027417;IPR027640;IPR025901;IPR001752" "Kinesin-like_fam;Kinesin_motor_CS;P-loop_NTPase;Kinesin-assoc_MT-bd_dom;Kinesin_motor_dom"
"XLOC_000109" 20.3311776439324 1.33637691482148 0.172449454866965 7.74938323726462 9.23399429243297e-15 2.01728147811064e-11 "TCONS_00000873" "3395" "206146" "gnl|BL_ORD_ID|206146" "F1QK82_DANRE" "1307" "3380" "0" "20" "3118" "26" "1062" "2" "0" "650" "6" "1038" "Uncharacterized protein;" "Danio rerio (Zebrafish) (Brachydanio rerio)" "GO:0005874;GO:0005871" "IEA:UniProtKB-KW;IEA:InterPro;kinesin complex;microtubule" "GO:0007018;GO:0008152" "IEA:InterPro;IEA:GOC;microtubule-based movement;metabolic process" "GO:0005524;GO:0003777" "IEA:InterPro;IEA:UniProtKB-KW;microtubule motor activity;ATP binding" "PF00225;PF13931" "1;Kinesin;Microtub_bind" "dre:195818" "-" "IPR019821;IPR027417;IPR027640;IPR025901;IPR001752" "Kinesin-like_fam;Kinesin_motor_CS;P-loop_NTPase;Kinesin-assoc_MT-bd_dom;Kinesin_motor_dom"
"XLOC_000109" 20.3311776439324 1.33637691482148 0.172449454866965 7.74938323726462 9.23399429243297e-15 2.01728147811064e-11 "TCONS_00000874" "2957" "206146" "gnl|BL_ORD_ID|206146" "F1QK82_DANRE" "989" "2555" "0" "77" "2680" "191" "1062" "2" "0" "507" "6" "873" "Uncharacterized protein;" "Danio rerio (Zebrafish) (Brachydanio rerio)" "GO:0005874;GO:0005871" "IEA:UniProtKB-KW;IEA:InterPro;kinesin complex;microtubule" "GO:0007018;GO:0008152" "IEA:InterPro;IEA:GOC;microtubule-based movement;metabolic process" "GO:0005524;GO:0003777" "IEA:InterPro;IEA:UniProtKB-KW;microtubule motor activity;ATP binding" "PF00225;PF13931" "1;Kinesin;Microtub_bind" "dre:195818" "-" "IPR019821;IPR027417;IPR027640;IPR025901;IPR001752" "Kinesin-like_fam;Kinesin_motor_CS;P-loop_NTPase;Kinesin-assoc_MT-bd_dom;Kinesin_motor_dom"
"XLOC_000109" 20.3311776439324 1.33637691482148 0.172449454866965 7.74938323726462 9.23399429243297e-15 2.01728147811064e-11 "TCONS_00000875" "886" "297479" "gnl|BL_ORD_ID|297479" "G3PAU3_GASAC" "190" "482" "2.62213e-52" "1" "609" "855" "1048" "1" "0" "108" "9" "203" "Uncharacterized protein;" "Gasterosteus aculeatus (Three-spined stickleback)" "GO:0005874;GO:0005871" "IEA:UniProtKB-KW;IEA:InterPro;kinesin complex;microtubule" "GO:0007018;GO:0008152" "IEA:InterPro;IEA:GOC;microtubule-based movement;metabolic process" "GO:0005524;GO:0003777" "IEA:InterPro;IEA:UniProtKB-KW;microtubule motor activity;ATP binding" "PF00225;PF13931" "1;Kinesin;Microtub_bind" "" "" "IPR019821;IPR027417;IPR027640;IPR025901;IPR001752" "Kinesin-like_fam;Kinesin_motor_CS;P-loop_NTPase;Kinesin-assoc_MT-bd_dom;Kinesin_motor_dom"
"XLOC_000114" 149.351776596053 0.172235668316706 0.0558201408149649 3.08554700511488 0.00203178106406864 0.0398407043936768 "TCONS_00000898" "4527" "71297" "gnl|BL_ORD_ID|71297" "B5X1Z6_SALSA" "513" "1319" "6.81671e-168" "259" "1083" "1" "268" "1" "0" "268" "7" "275" "Tetraspanin-14;" "Salmo salar (Atlantic salmon)" "GO:0016021" "IEA:UniProtKB-KW;integral component of membrane" "" "" "" "" "PF00335" "1;Tetraspannin" "" "" "IPR018499;IPR018503;IPR000301;IPR008952" "Tetraspanin/Peripherin;Tetraspanin;Tetraspanin_EC2;Tetraspanin_CS"
"XLOC_000114" 149.351776596053 0.172235668316706 0.0558201408149649 3.08554700511488 0.00203178106406864 0.0398407043936768 "TCONS_00000899" "4468" "71297" "gnl|BL_ORD_ID|71297" "B5X1Z6_SALSA" "509" "1309" "1.50076e-166" "221" "1024" "1" "268" "2" "0" "268" "0" "268" "Tetraspanin-14;" "Salmo salar (Atlantic salmon)" "GO:0016021" "IEA:UniProtKB-KW;integral component of membrane" "" "" "" "" "PF00335" "1;Tetraspannin" "" "" "IPR018499;IPR018503;IPR000301;IPR008952" "Tetraspanin/Peripherin;Tetraspanin;Tetraspanin_EC2;Tetraspanin_CS"
"XLOC_000114" 149.351776596053 0.172235668316706 0.0558201408149649 3.08554700511488 0.00203178106406864 0.0398407043936768 "TCONS_00000900" "4352" "71297" "gnl|BL_ORD_ID|71297" "B5X1Z6_SALSA" "397" "1019" "4.02987e-125" "101" "781" "1" "226" "2" "0" "213" "1" "227" "Tetraspanin-14;" "Salmo salar (Atlantic salmon)" "GO:0016021" "IEA:UniProtKB-KW;integral component of membrane" "" "" "" "" "PF00335" "1;Tetraspannin" "" "" "IPR018499;IPR018503;IPR000301;IPR008952" "Tetraspanin/Peripherin;Tetraspanin;Tetraspanin_EC2;Tetraspanin_CS"
"XLOC_000114" 149.351776596053 0.172235668316706 0.0558201408149649 3.08554700511488 0.00203178106406864 0.0398407043936768 "TCONS_00000901" "4294" "71297" "gnl|BL_ORD_ID|71297" "B5X1Z6_SALSA" "506" "1302" "6.55534e-166" "98" "850" "1" "268" "2" "0" "251" "17" "268" "Tetraspanin-14;" "Salmo salar (Atlantic salmon)" "GO:0016021" "IEA:UniProtKB-KW;integral component of membrane" "" "" "" "" "PF00335" "1;Tetraspannin" "" "" "IPR018499;IPR018503;IPR000301;IPR008952" "Tetraspanin/Peripherin;Tetraspanin;Tetraspanin_EC2;Tetraspanin_CS"
"XLOC_000114" 149.351776596053 0.172235668316706 0.0558201408149649 3.08554700511488 0.00203178106406864 0.0398407043936768 "TCONS_00000902" "4250" "71297" "gnl|BL_ORD_ID|71297" "B5X1Z6_SALSA" "476" "1224" "9.65768e-155" "90" "806" "1" "268" "3" "0" "239" "29" "268" "Tetraspanin-14;" "Salmo salar (Atlantic salmon)" "GO:0016021" "IEA:UniProtKB-KW;integral component of membrane" "" "" "" "" "PF00335" "1;Tetraspannin" "" "" "IPR018499;IPR018503;IPR000301;IPR008952" "Tetraspanin/Peripherin;Tetraspanin;Tetraspanin_EC2;Tetraspanin_CS"
"XLOC_000114" 149.351776596053 0.172235668316706 0.0558201408149649 3.08554700511488 0.00203178106406864 0.0398407043936768 "TCONS_00000903" "4232" "71297" "gnl|BL_ORD_ID|71297" "B5X1Z6_SALSA" "463" "1190" "8.45182e-150" "108" "788" "42" "268" "3" "0" "227" "0" "227" "Tetraspanin-14;" "Salmo salar (Atlantic salmon)" "GO:0016021" "IEA:UniProtKB-KW;integral component of membrane" "" "" "" "" "PF00335" "1;Tetraspannin" "" "" "IPR018499;IPR018503;IPR000301;IPR008952" "Tetraspanin/Peripherin;Tetraspanin;Tetraspanin_EC2;Tetraspanin_CS"
"XLOC_000114" 149.351776596053 0.172235668316706 0.0558201408149649 3.08554700511488 0.00203178106406864 0.0398407043936768 "TCONS_00000904" "4367" "71297" "gnl|BL_ORD_ID|71297" "B5X1Z6_SALSA" "258" "659" "1.31629e-135" "73" "522" "1" "150" "1" "0" "150" "0" "150" "Tetraspanin-14;" "Salmo salar (Atlantic salmon)" "GO:0016021" "IEA:UniProtKB-KW;integral component of membrane" "" "" "" "" "PF00335" "1;Tetraspannin" "" "" "IPR018499;IPR018503;IPR000301;IPR008952" "Tetraspanin/Peripherin;Tetraspanin;Tetraspanin_EC2;Tetraspanin_CS"
"XLOC_000114" 149.351776596053 0.172235668316706 0.0558201408149649 3.08554700511488 0.00203178106406864 0.0398407043936768 "TCONS_00000905" "4292" "71297" "gnl|BL_ORD_ID|71297" "B5X1Z6_SALSA" "257" "656" "3.36153e-135" "49" "447" "1" "150" "1" "0" "133" "17" "150" "Tetraspanin-14;" "Salmo salar (Atlantic salmon)" "GO:0016021" "IEA:UniProtKB-KW;integral component of membrane" "" "" "" "" "PF00335" "1;Tetraspannin" "" "" "IPR018499;IPR018503;IPR000301;IPR008952" "Tetraspanin/Peripherin;Tetraspanin;Tetraspanin_EC2;Tetraspanin_CS"
"XLOC_000114" 149.351776596053 0.172235668316706 0.0558201408149649 3.08554700511488 0.00203178106406864 0.0398407043936768 "TCONS_00000906" "4249" "71297" "gnl|BL_ORD_ID|71297" "B5X1Z6_SALSA" "451" "1158" "3.82464e-145" "146" "805" "49" "268" "2" "0" "220" "0" "220" "Tetraspanin-14;" "Salmo salar (Atlantic salmon)" "GO:0016021" "IEA:UniProtKB-KW;integral component of membrane" "" "" "" "" "PF00335" "1;Tetraspannin" "" "" "IPR018499;IPR018503;IPR000301;IPR008952" "Tetraspanin/Peripherin;Tetraspanin;Tetraspanin_EC2;Tetraspanin_CS"
"XLOC_000114" 149.351776596053 0.172235668316706 0.0558201408149649 3.08554700511488 0.00203178106406864 0.0398407043936768 "TCONS_00000907" "4281" "71297" "gnl|BL_ORD_ID|71297" "B5X1Z6_SALSA" "507" "1303" "3.23906e-166" "34" "837" "1" "268" "1" "0" "268" "0" "268" "Tetraspanin-14;" "Salmo salar (Atlantic salmon)" "GO:0016021" "IEA:UniProtKB-KW;integral component of membrane" "" "" "" "" "PF00335" "1;Tetraspannin" "" "" "IPR018499;IPR018503;IPR000301;IPR008952" "Tetraspanin/Peripherin;Tetraspanin;Tetraspanin_EC2;Tetraspanin_CS"
"XLOC_000114" 149.351776596053 0.172235668316706 0.0558201408149649 3.08554700511488 0.00203178106406864 0.0398407043936768 "TCONS_00000908" "4272" "71297" "gnl|BL_ORD_ID|71297" "B5X1Z6_SALSA" "507" "1303" "3.06188e-166" "25" "828" "1" "268" "1" "0" "268" "0" "268" "Tetraspanin-14;" "Salmo salar (Atlantic salmon)" "GO:0016021" "IEA:UniProtKB-KW;integral component of membrane" "" "" "" "" "PF00335" "1;Tetraspannin" "" "" "IPR018499;IPR018503;IPR000301;IPR008952" "Tetraspanin/Peripherin;Tetraspanin;Tetraspanin_EC2;Tetraspanin_CS"
"XLOC_000114" 149.351776596053 0.172235668316706 0.0558201408149649 3.08554700511488 0.00203178106406864 0.0398407043936768 "TCONS_00000909" "4309" "71297" "gnl|BL_ORD_ID|71297" "B5X1Z6_SALSA" "507" "1303" "3.83075e-166" "62" "865" "1" "268" "2" "0" "268" "0" "268" "Tetraspanin-14;" "Salmo salar (Atlantic salmon)" "GO:0016021" "IEA:UniProtKB-KW;integral component of membrane" "" "" "" "" "PF00335" "1;Tetraspannin" "" "" "IPR018499;IPR018503;IPR000301;IPR008952" "Tetraspanin/Peripherin;Tetraspanin;Tetraspanin_EC2;Tetraspanin_CS"
"XLOC_000114" 149.351776596053 0.172235668316706 0.0558201408149649 3.08554700511488 0.00203178106406864 0.0398407043936768 "TCONS_00000910" "4231" "71297" "gnl|BL_ORD_ID|71297" "B5X1Z6_SALSA" "463" "1191" "6.18217e-150" "107" "787" "42" "268" "2" "0" "227" "0" "227" "Tetraspanin-14;" "Salmo salar (Atlantic salmon)" "GO:0016021" "IEA:UniProtKB-KW;integral component of membrane" "" "" "" "" "PF00335" "1;Tetraspannin" "" "" "IPR018499;IPR018503;IPR000301;IPR008952" "Tetraspanin/Peripherin;Tetraspanin;Tetraspanin_EC2;Tetraspanin_CS"
"XLOC_000114" 149.351776596053 0.172235668316706 0.0558201408149649 3.08554700511488 0.00203178106406864 0.0398407043936768 "TCONS_00000911" "4217" "71297" "gnl|BL_ORD_ID|71297" "B5X1Z6_SALSA" "464" "1192" "3.52157e-150" "93" "773" "42" "268" "3" "0" "227" "0" "227" "Tetraspanin-14;" "Salmo salar (Atlantic salmon)" "GO:0016021" "IEA:UniProtKB-KW;integral component of membrane" "" "" "" "" "PF00335" "1;Tetraspannin" "" "" "IPR018499;IPR018503;IPR000301;IPR008952" "Tetraspanin/Peripherin;Tetraspanin;Tetraspanin_EC2;Tetraspanin_CS"
"XLOC_000121" 1665.80362121562 0.103022073930058 0.0342646920420095 3.00665401585253 0.0026414020878646 0.0476782838409129 "TCONS_00000973" "2285" "698287" "gnl|BL_ORD_ID|698287" "Q4FZ68_ONCMY" "383" "983" "1.01944e-123" "316" "1362" "12" "383" "1" "0" "266" "49" "385" "" "Oncorhynchus mykiss (Rainbow trout) (Salmo gairdneri)" "GO:0016021" "IEA:UniProtKB-KW;integral component of membrane" "" "" "" "" "PF02453" "Reticulon;1" "" "" "IPR003388" "Reticulon"
"XLOC_000121" 1665.80362121562 0.103022073930058 0.0342646920420095 3.00665401585253 0.0026414020878646 0.0476782838409129 "TCONS_00000974" "2286" "698287" "gnl|BL_ORD_ID|698287" "Q4FZ68_ONCMY" "383" "983" "1.04665e-123" "316" "1362" "12" "383" "1" "0" "266" "49" "385" "" "Oncorhynchus mykiss (Rainbow trout) (Salmo gairdneri)" "GO:0016021" "IEA:UniProtKB-KW;integral component of membrane" "" "" "" "" "PF02453" "Reticulon;1" "" "" "IPR003388" "Reticulon"
"XLOC_000121" 1665.80362121562 0.103022073930058 0.0342646920420095 3.00665401585253 0.0026414020878646 0.0476782838409129 "TCONS_00000975" "3564" "710371" "gnl|BL_ORD_ID|710371" "Q4S2Q0_TETNG" "505" "1298" "8.94015e-158" "671" "2629" "311" "988" "2" "0" "389" "57" "694" "" "Tetraodon nigroviridis (Spotted green pufferfish) (ChelonodonTetraodon nigroviridis (Spotted green pufferfish) (Chelonodonnigroviridis)" "GO:0016021" "IEA:UniProtKB-KW;integral component of membrane" "" "" "" "" "PF02453" "Reticulon;1" "" "" "IPR003388" "Reticulon"
"XLOC_000121" 1665.80362121562 0.103022073930058 0.0342646920420095 3.00665401585253 0.0026414020878646 0.0476782838409129 "TCONS_00000976" "3841" "710371" "gnl|BL_ORD_ID|710371" "Q4S2Q0_TETNG" "577" "1486" "0" "676" "3048" "185" "988" "1" "0" "464" "67" "831" "" "Tetraodon nigroviridis (Spotted green pufferfish) (ChelonodonTetraodon nigroviridis (Spotted green pufferfish) (Chelonodonnigroviridis)" "GO:0016021" "IEA:UniProtKB-KW;integral component of membrane" "" "" "" "" "PF02453" "Reticulon;1" "" "" "IPR003388" "Reticulon"
"XLOC_000121" 1665.80362121562 0.103022073930058 0.0342646920420095 3.00665401585253 0.0026414020878646 0.0476782838409129 "TCONS_00000977" "2087" "698287" "gnl|BL_ORD_ID|698287" "Q4FZ68_ONCMY" "346" "885" "5.81277e-110" "172" "1164" "12" "383" "1" "0" "253" "67" "385" "" "Oncorhynchus mykiss (Rainbow trout) (Salmo gairdneri)" "GO:0016021" "IEA:UniProtKB-KW;integral component of membrane" "" "" "" "" "PF02453" "Reticulon;1" "" "" "IPR003388" "Reticulon"
"XLOC_000121" 1665.80362121562 0.103022073930058 0.0342646920420095 3.00665401585253 0.0026414020878646 0.0476782838409129 "TCONS_00000978" "1830" "698282" "gnl|BL_ORD_ID|698282" "Q4FZ63_SALSA" "307" "784" "1.99849e-98" "284" "907" "1" "209" "2" "0" "195" "1" "209" "" "Salmo salar (Atlantic salmon)" "GO:0016021" "IEA:UniProtKB-KW;integral component of membrane" "" "" "" "" "PF02453" "Reticulon;1" "" "" "IPR003388" "Reticulon"
"XLOC_000121" 1665.80362121562 0.103022073930058 0.0342646920420095 3.00665401585253 0.0026414020878646 0.0476782838409129 "TCONS_00000979" "1687" "698282" "gnl|BL_ORD_ID|698282" "Q4FZ63_SALSA" "296" "757" "5.80018e-95" "270" "875" "1" "203" "3" "0" "190" "1" "203" "" "Salmo salar (Atlantic salmon)" "GO:0016021" "IEA:UniProtKB-KW;integral component of membrane" "" "" "" "" "PF02453" "Reticulon;1" "" "" "IPR003388" "Reticulon"
"XLOC_000121" 1665.80362121562 0.103022073930058 0.0342646920420095 3.00665401585253 0.0026414020878646 0.0476782838409129 "TCONS_00000980" "1601" "698289" "gnl|BL_ORD_ID|698289" "Q4FZ70_ONCMY" "295" "754" "5.62392e-95" "97" "678" "1" "194" "1" "0" "191" "0" "194" "" "Oncorhynchus mykiss (Rainbow trout) (Salmo gairdneri)" "GO:0016021" "IEA:UniProtKB-KW;integral component of membrane" "" "" "" "" "PF02453" "Reticulon;1" "" "" "IPR003388" "Reticulon"
"XLOC_000121" 1665.80362121562 0.103022073930058 0.0342646920420095 3.00665401585253 0.0026414020878646 0.0476782838409129 "TCONS_00000981" "1531" "698283" "gnl|BL_ORD_ID|698283" "Q4FZ64_SALSA" "160" "403" "1.94626e-44" "255" "608" "10" "143" "3" "0" "106" "16" "134" "" "Salmo salar (Atlantic salmon)" "GO:0016021" "IEA:UniProtKB-KW;integral component of membrane" "" "" "" "" "PF02453" "Reticulon;1" "" "" "IPR003388" "Reticulon"
"XLOC_000121" 1665.80362121562 0.103022073930058 0.0342646920420095 3.00665401585253 0.0026414020878646 0.0476782838409129 "TCONS_00000982" "1472" "698289" "gnl|BL_ORD_ID|698289" "Q4FZ70_ONCMY" "283" "723" "6.8134e-91" "97" "660" "1" "188" "1" "0" "185" "0" "188" "" "Oncorhynchus mykiss (Rainbow trout) (Salmo gairdneri)" "GO:0016021" "IEA:UniProtKB-KW;integral component of membrane" "" "" "" "" "PF02453" "Reticulon;1" "" "" "IPR003388" "Reticulon"
"XLOC_000138" 288.361508942109 0.16744400528962 0.0454422068095923 3.68476834743586 0.000228910740010421 0.00803347992602837 "TCONS_00001079" "9216" "17827" "gnl|BL_ORD_ID|17827" "A5D8K9_DANRE" "404" "1037" "8.56164e-126" "322" "1035" "1" "238" "1" "0" "228" "0" "238" "Uncharacterized protein;Uncharacterized protein;Zgc:158323 protein;" "Danio rerio (Zebrafish) (Brachydanio rerio)" "" "" "" "" "GO:0008270;GO:0003676" "IEA:InterPro;zinc ion binding;nucleic acid binding" "PF13696;PF13695" "1;zf-3CxxC;zf-CCHC_2" "dre:562028" "-" "IPR001878;IPR027377;IPR025829" "Znf_CCHC;Znf-3CxxC;Zn_knuckle_CX2CX3GHX4C"
"XLOC_000161" 180.435274251391 -0.175088796813213 0.0482787779145579 -3.6266203159301 0.0002871550502475 0.00966000029856737 "TCONS_00001215" "7121" "177850" "gnl|BL_ORD_ID|177850" "E7F429_DANRE" "366" "939" "2.40256e-100" "1418" "2824" "277" "739" "2" "0" "218" "32" "482" "Uncharacterized protein;" "Danio rerio (Zebrafish) (Brachydanio rerio)" "" "" "GO:0008152" "IEA:GOC;metabolic process" "GO:0016787" "IEA:InterPro;hydrolase activity" "" "" "" "" "IPR012340;IPR013831" "NA-bd_OB-fold;SGNH_hydro-type_esterase_dom"
"XLOC_000161" 180.435274251391 -0.175088796813213 0.0482787779145579 -3.6266203159301 0.0002871550502475 0.00966000029856737 "TCONS_00001216" "7578" "177850" "gnl|BL_ORD_ID|177850" "E7F429_DANRE" "379" "973" "2.16409e-104" "1418" "2827" "277" "739" "2" "0" "219" "31" "482" "Uncharacterized protein;" "Danio rerio (Zebrafish) (Brachydanio rerio)" "" "" "GO:0008152" "IEA:GOC;metabolic process" "GO:0016787" "IEA:InterPro;hydrolase activity" "" "" "" "" "IPR012340;IPR013831" "NA-bd_OB-fold;SGNH_hydro-type_esterase_dom"
"XLOC_000161" 180.435274251391 -0.175088796813213 0.0482787779145579 -3.6266203159301 0.0002871550502475 0.00966000029856737 "TCONS_00001217" "7123" "177850" "gnl|BL_ORD_ID|177850" "E7F429_DANRE" "379" "973" "1.79179e-104" "1418" "2827" "277" "739" "2" "0" "219" "31" "482" "Uncharacterized protein;" "Danio rerio (Zebrafish) (Brachydanio rerio)" "" "" "GO:0008152" "IEA:GOC;metabolic process" "GO:0016787" "IEA:InterPro;hydrolase activity" "" "" "" "" "IPR012340;IPR013831" "NA-bd_OB-fold;SGNH_hydro-type_esterase_dom"
"XLOC_000161" 180.435274251391 -0.175088796813213 0.0482787779145579 -3.6266203159301 0.0002871550502475 0.00966000029856737 "TCONS_00001218" "8925" "177850" "gnl|BL_ORD_ID|177850" "E7F429_DANRE" "380" "975" "2.32824e-104" "1418" "2821" "277" "739" "2" "0" "220" "33" "482" "Uncharacterized protein;" "Danio rerio (Zebrafish) (Brachydanio rerio)" "" "" "GO:0008152" "IEA:GOC;metabolic process" "GO:0016787" "IEA:InterPro;hydrolase activity" "" "" "" "" "IPR012340;IPR013831" "NA-bd_OB-fold;SGNH_hydro-type_esterase_dom"
"XLOC_000161" 180.435274251391 -0.175088796813213 0.0482787779145579 -3.6266203159301 0.0002871550502475 0.00966000029856737 "TCONS_00001219" "8476" "177850" "gnl|BL_ORD_ID|177850" "E7F429_DANRE" "381" "976" "1.56805e-104" "1418" "2827" "277" "739" "2" "0" "220" "31" "482" "Uncharacterized protein;" "Danio rerio (Zebrafish) (Brachydanio rerio)" "" "" "GO:0008152" "IEA:GOC;metabolic process" "GO:0016787" "IEA:InterPro;hydrolase activity" "" "" "" "" "IPR012340;IPR013831" "NA-bd_OB-fold;SGNH_hydro-type_esterase_dom"
"XLOC_000161" 180.435274251391 -0.175088796813213 0.0482787779145579 -3.6266203159301 0.0002871550502475 0.00966000029856737 "TCONS_00001220" "8712" "177850" "gnl|BL_ORD_ID|177850" "E7F429_DANRE" "381" "976" "1.67297e-104" "1418" "2827" "277" "739" "2" "0" "220" "31" "482" "Uncharacterized protein;" "Danio rerio (Zebrafish) (Brachydanio rerio)" "" "" "GO:0008152" "IEA:GOC;metabolic process" "GO:0016787" "IEA:InterPro;hydrolase activity" "" "" "" "" "IPR012340;IPR013831" "NA-bd_OB-fold;SGNH_hydro-type_esterase_dom"
"XLOC_000161" 180.435274251391 -0.175088796813213 0.0482787779145579 -3.6266203159301 0.0002871550502475 0.00966000029856737 "TCONS_00001221" "7572" "177850" "gnl|BL_ORD_ID|177850" "E7F429_DANRE" "379" "973" "2.63146e-104" "1418" "2821" "277" "739" "2" "0" "219" "33" "482" "Uncharacterized protein;" "Danio rerio (Zebrafish) (Brachydanio rerio)" "" "" "GO:0008152" "IEA:GOC;metabolic process" "GO:0016787" "IEA:InterPro;hydrolase activity" "" "" "" "" "IPR012340;IPR013831" "NA-bd_OB-fold;SGNH_hydro-type_esterase_dom"
"XLOC_000161" 180.435274251391 -0.175088796813213 0.0482787779145579 -3.6266203159301 0.0002871550502475 0.00966000029856737 "TCONS_00001222" "7574" "177850" "gnl|BL_ORD_ID|177850" "E7F429_DANRE" "316" "808" "9.0295e-85" "4945" "6081" "1664" "2012" "1" "0" "181" "44" "386" "Uncharacterized protein;" "Danio rerio (Zebrafish) (Brachydanio rerio)" "" "" "GO:0008152" "IEA:GOC;metabolic process" "GO:0016787" "IEA:InterPro;hydrolase activity" "" "" "" "" "IPR012340;IPR013831" "NA-bd_OB-fold;SGNH_hydro-type_esterase_dom"
"XLOC_000161" 180.435274251391 -0.175088796813213 0.0482787779145579 -3.6266203159301 0.0002871550502475 0.00966000029856737 "TCONS_00001223" "7865" "177850" "gnl|BL_ORD_ID|177850" "E7F429_DANRE" "316" "809" "6.94406e-85" "5236" "6372" "1664" "2012" "1" "0" "181" "44" "386" "Uncharacterized protein;" "Danio rerio (Zebrafish) (Brachydanio rerio)" "" "" "GO:0008152" "IEA:GOC;metabolic process" "GO:0016787" "IEA:InterPro;hydrolase activity" "" "" "" "" "IPR012340;IPR013831" "NA-bd_OB-fold;SGNH_hydro-type_esterase_dom"
"XLOC_000161" 180.435274251391 -0.175088796813213 0.0482787779145579 -3.6266203159301 0.0002871550502475 0.00966000029856737 "TCONS_00001224" "7359" "177850" "gnl|BL_ORD_ID|177850" "E7F429_DANRE" "379" "973" "1.98313e-104" "1418" "2827" "277" "739" "2" "0" "219" "31" "482" "Uncharacterized protein;" "Danio rerio (Zebrafish) (Brachydanio rerio)" "" "" "GO:0008152" "IEA:GOC;metabolic process" "GO:0016787" "IEA:InterPro;hydrolase activity" "" "" "" "" "IPR012340;IPR013831" "NA-bd_OB-fold;SGNH_hydro-type_esterase_dom"
"XLOC_000161" 180.435274251391 -0.175088796813213 0.0482787779145579 -3.6266203159301 0.0002871550502475 0.00966000029856737 "TCONS_00001225" "9218" "298909" "gnl|BL_ORD_ID|298909" "G3PEX9_GASAC" "258" "658" "6.81315e-76" "7225" "7719" "1" "165" "1" "0" "120" "0" "165" "Uncharacterized protein;" "Gasterosteus aculeatus (Three-spined stickleback)" "" "" "GO:0008152" "IEA:GOC;metabolic process" "GO:0016787" "IEA:InterPro;hydrolase activity" "" "" "" "" "IPR013831" "SGNH_hydro-type_esterase_dom"
"XLOC_000161" 180.435274251391 -0.175088796813213 0.0482787779145579 -3.6266203159301 0.0002871550502475 0.00966000029856737 "TCONS_00001226" "8477" "177850" "gnl|BL_ORD_ID|177850" "E7F429_DANRE" "354" "908" "1.77327e-96" "1418" "2734" "277" "708" "2" "0" "207" "31" "451" "Uncharacterized protein;" "Danio rerio (Zebrafish) (Brachydanio rerio)" "" "" "GO:0008152" "IEA:GOC;metabolic process" "GO:0016787" "IEA:InterPro;hydrolase activity" "" "" "" "" "IPR012340;IPR013831" "NA-bd_OB-fold;SGNH_hydro-type_esterase_dom"
"XLOC_000161" 180.435274251391 -0.175088796813213 0.0482787779145579 -3.6266203159301 0.0002871550502475 0.00966000029856737 "TCONS_00001227" "7000" "177850" "gnl|BL_ORD_ID|177850" "E7F429_DANRE" "381" "976" "9.10717e-105" "1418" "2827" "277" "739" "2" "0" "220" "31" "482" "Uncharacterized protein;" "Danio rerio (Zebrafish) (Brachydanio rerio)" "" "" "GO:0008152" "IEA:GOC;metabolic process" "GO:0016787" "IEA:InterPro;hydrolase activity" "" "" "" "" "IPR012340;IPR013831" "NA-bd_OB-fold;SGNH_hydro-type_esterase_dom"
"XLOC_000161" 180.435274251391 -0.175088796813213 0.0482787779145579 -3.6266203159301 0.0002871550502475 0.00966000029856737 "TCONS_00001228" "8479" "177850" "gnl|BL_ORD_ID|177850" "E7F429_DANRE" "376" "964" "4.24657e-103" "1418" "2830" "277" "739" "2" "0" "220" "32" "483" "Uncharacterized protein;" "Danio rerio (Zebrafish) (Brachydanio rerio)" "" "" "GO:0008152" "IEA:GOC;metabolic process" "GO:0016787" "IEA:InterPro;hydrolase activity" "" "" "" "" "IPR012340;IPR013831" "NA-bd_OB-fold;SGNH_hydro-type_esterase_dom"
"XLOC_000161" 180.435274251391 -0.175088796813213 0.0482787779145579 -3.6266203159301 0.0002871550502475 0.00966000029856737 "TCONS_00001229" "8695" "177850" "gnl|BL_ORD_ID|177850" "E7F429_DANRE" "381" "976" "1.66624e-104" "1418" "2827" "277" "739" "2" "0" "220" "31" "482" "Uncharacterized protein;" "Danio rerio (Zebrafish) (Brachydanio rerio)" "" "" "GO:0008152" "IEA:GOC;metabolic process" "GO:0016787" "IEA:InterPro;hydrolase activity" "" "" "" "" "IPR012340;IPR013831" "NA-bd_OB-fold;SGNH_hydro-type_esterase_dom"
"XLOC_000161" 180.435274251391 -0.175088796813213 0.0482787779145579 -3.6266203159301 0.0002871550502475 0.00966000029856737 "TCONS_00001230" "8932" "177850" "gnl|BL_ORD_ID|177850" "E7F429_DANRE" "373" "956" "4.52658e-102" "1418" "2827" "277" "739" "2" "0" "219" "31" "482" "Uncharacterized protein;" "Danio rerio (Zebrafish) (Brachydanio rerio)" "" "" "GO:0008152" "IEA:GOC;metabolic process" "GO:0016787" "IEA:InterPro;hydrolase activity" "" "" "" "" "IPR012340;IPR013831" "NA-bd_OB-fold;SGNH_hydro-type_esterase_dom"
"XLOC_000161" 180.435274251391 -0.175088796813213 0.0482787779145579 -3.6266203159301 0.0002871550502475 0.00966000029856737 "TCONS_00001231" "6545" "177850" "gnl|BL_ORD_ID|177850" "E7F429_DANRE" "381" "976" "7.20403e-105" "1418" "2827" "277" "739" "2" "0" "220" "31" "482" "Uncharacterized protein;" "Danio rerio (Zebrafish) (Brachydanio rerio)" "" "" "GO:0008152" "IEA:GOC;metabolic process" "GO:0016787" "IEA:InterPro;hydrolase activity" "" "" "" "" "IPR012340;IPR013831" "NA-bd_OB-fold;SGNH_hydro-type_esterase_dom"
"XLOC_000161" 180.435274251391 -0.175088796813213 0.0482787779145579 -3.6266203159301 0.0002871550502475 0.00966000029856737 "TCONS_00001232" "8473" "177850" "gnl|BL_ORD_ID|177850" "E7F429_DANRE" "374" "960" "1.30407e-102" "1418" "2824" "277" "739" "2" "0" "219" "32" "482" "Uncharacterized protein;" "Danio rerio (Zebrafish) (Brachydanio rerio)" "" "" "GO:0008152" "IEA:GOC;metabolic process" "GO:0016787" "IEA:InterPro;hydrolase activity" "" "" "" "" "IPR012340;IPR013831" "NA-bd_OB-fold;SGNH_hydro-type_esterase_dom"
"XLOC_000161" 180.435274251391 -0.175088796813213 0.0482787779145579 -3.6266203159301 0.0002871550502475 0.00966000029856737 "TCONS_00001233" "8934" "177850" "gnl|BL_ORD_ID|177850" "E7F429_DANRE" "379" "972" "5.14356e-104" "1418" "2830" "277" "739" "2" "0" "222" "32" "483" "Uncharacterized protein;" "Danio rerio (Zebrafish) (Brachydanio rerio)" "" "" "GO:0008152" "IEA:GOC;metabolic process" "GO:0016787" "IEA:InterPro;hydrolase activity" "" "" "" "" "IPR012340;IPR013831" "NA-bd_OB-fold;SGNH_hydro-type_esterase_dom"
"XLOC_000161" 180.435274251391 -0.175088796813213 0.0482787779145579 -3.6266203159301 0.0002871550502475 0.00966000029856737 "TCONS_00001234" "7126" "177850" "gnl|BL_ORD_ID|177850" "E7F429_DANRE" "378" "970" "4.16973e-104" "1418" "2830" "277" "739" "2" "0" "221" "32" "483" "Uncharacterized protein;" "Danio rerio (Zebrafish) (Brachydanio rerio)" "" "" "GO:0008152" "IEA:GOC;metabolic process" "GO:0016787" "IEA:InterPro;hydrolase activity" "" "" "" "" "IPR012340;IPR013831" "NA-bd_OB-fold;SGNH_hydro-type_esterase_dom"
"XLOC_000161" 180.435274251391 -0.175088796813213 0.0482787779145579 -3.6266203159301 0.0002871550502475 0.00966000029856737 "TCONS_00001235" "8563" "177850" "gnl|BL_ORD_ID|177850" "E7F429_DANRE" "380" "975" "2.11588e-104" "1511" "2914" "277" "739" "2" "0" "220" "33" "482" "Uncharacterized protein;" "Danio rerio (Zebrafish) (Brachydanio rerio)" "" "" "GO:0008152" "IEA:GOC;metabolic process" "GO:0016787" "IEA:InterPro;hydrolase activity" "" "" "" "" "IPR012340;IPR013831" "NA-bd_OB-fold;SGNH_hydro-type_esterase_dom"
"XLOC_000161" 180.435274251391 -0.175088796813213 0.0482787779145579 -3.6266203159301 0.0002871550502475 0.00966000029856737 "TCONS_00001236" "9024" "177850" "gnl|BL_ORD_ID|177850" "E7F429_DANRE" "381" "976" "1.81286e-104" "1511" "2920" "277" "739" "2" "0" "220" "31" "482" "Uncharacterized protein;" "Danio rerio (Zebrafish) (Brachydanio rerio)" "" "" "GO:0008152" "IEA:GOC;metabolic process" "GO:0016787" "IEA:InterPro;hydrolase activity" "" "" "" "" "IPR012340;IPR013831" "NA-bd_OB-fold;SGNH_hydro-type_esterase_dom"
"XLOC_000182" 119.685365201466 0.54761853725084 0.084343979451922 6.49268081503073 8.43222191778563e-11 4.83180139203736e-08 "TCONS_00001417" "2666" "214473" "gnl|BL_ORD_ID|214473" "F1RBI3_DANRE" "161" "406" "1.05418e-43" "551" "838" "39" "134" "2" "0" "87" "0" "96" "Uncharacterized protein;" "Danio rerio (Zebrafish) (Brachydanio rerio)" "" "" "" "" "GO:0008270" "IEA:InterPro;zinc ion binding" "PF13639" "1;zf-RING_2" "" "" "IPR001841;IPR013083" "Znf_RING/FYVE/PHD;Znf_RING"
"XLOC_000182" 119.685365201466 0.54761853725084 0.084343979451922 6.49268081503073 8.43222191778563e-11 4.83180139203736e-08 "TCONS_00001418" "2312" "214473" "gnl|BL_ORD_ID|214473" "F1RBI3_DANRE" "218" "554" "1.10441e-64" "86" "484" "2" "134" "2" "0" "114" "0" "133" "Uncharacterized protein;" "Danio rerio (Zebrafish) (Brachydanio rerio)" "" "" "" "" "GO:0008270" "IEA:InterPro;zinc ion binding" "PF13639" "1;zf-RING_2" "" "" "IPR001841;IPR013083" "Znf_RING/FYVE/PHD;Znf_RING"
"XLOC_000182" 119.685365201466 0.54761853725084 0.084343979451922 6.49268081503073 8.43222191778563e-11 4.83180139203736e-08 "TCONS_00001419" "3698" "214473" "gnl|BL_ORD_ID|214473" "F1RBI3_DANRE" "133" "334" "1.48026e-33" "1670" "1870" "68" "134" "2" "0" "61" "0" "67" "Uncharacterized protein;" "Danio rerio (Zebrafish) (Brachydanio rerio)" "" "" "" "" "GO:0008270" "IEA:InterPro;zinc ion binding" "PF13639" "1;zf-RING_2" "" "" "IPR001841;IPR013083" "Znf_RING/FYVE/PHD;Znf_RING"
"XLOC_000182" 119.685365201466 0.54761853725084 0.084343979451922 6.49268081503073 8.43222191778563e-11 4.83180139203736e-08 "TCONS_00001420" "3485" "613821" "gnl|BL_ORD_ID|613821" "M3ZR17_XIPMA" "223" "566" "8.10063e-65" "1196" "1657" "2" "155" "2" "0" "121" "2" "155" "Uncharacterized protein;" "Xiphophorus maculatus (Southern platyfish) (Platypoecilus maculatus)" "" "" "" "" "GO:0008270" "IEA:InterPro;zinc ion binding" "PF13639" "1;zf-RING_2" "" "" "IPR001841;IPR013083" "Znf_RING/FYVE/PHD;Znf_RING"
"XLOC_000182" 119.685365201466 0.54761853725084 0.084343979451922 6.49268081503073 8.43222191778563e-11 4.83180139203736e-08 "TCONS_00001421" "3494" "613821" "gnl|BL_ORD_ID|613821" "M3ZR17_XIPMA" "224" "570" "2.14732e-65" "1196" "1666" "2" "155" "2" "0" "123" "3" "157" "Uncharacterized protein;" "Xiphophorus maculatus (Southern platyfish) (Platypoecilus maculatus)" "" "" "" "" "GO:0008270" "IEA:InterPro;zinc ion binding" "PF13639" "1;zf-RING_2" "" "" "IPR001841;IPR013083" "Znf_RING/FYVE/PHD;Znf_RING"
"XLOC_000182" 119.685365201466 0.54761853725084 0.084343979451922 6.49268081503073 8.43222191778563e-11 4.83180139203736e-08 "TCONS_00001422" "3382" "613821" "gnl|BL_ORD_ID|613821" "M3ZR17_XIPMA" "143" "360" "1.34099e-49" "1261" "1554" "58" "155" "1" "0" "80" "0" "98" "Uncharacterized protein;" "Xiphophorus maculatus (Southern platyfish) (Platypoecilus maculatus)" "" "" "" "" "GO:0008270" "IEA:InterPro;zinc ion binding" "PF13639" "1;zf-RING_2" "" "" "IPR001841;IPR013083" "Znf_RING/FYVE/PHD;Znf_RING"
"XLOC_000182" 119.685365201466 0.54761853725084 0.084343979451922 6.49268081503073 8.43222191778563e-11 4.83180139203736e-08 "TCONS_00001423" "3378" "613821" "gnl|BL_ORD_ID|613821" "M3ZR17_XIPMA" "219" "557" "9.33866e-64" "1110" "1550" "10" "155" "3" "0" "119" "1" "147" "Uncharacterized protein;" "Xiphophorus maculatus (Southern platyfish) (Platypoecilus maculatus)" "" "" "" "" "GO:0008270" "IEA:InterPro;zinc ion binding" "PF13639" "1;zf-RING_2" "" "" "IPR001841;IPR013083" "Znf_RING/FYVE/PHD;Znf_RING"
"XLOC_000182" 119.685365201466 0.54761853725084 0.084343979451922 6.49268081503073 8.43222191778563e-11 4.83180139203736e-08 "TCONS_00001424" "3416" "613821" "gnl|BL_ORD_ID|613821" "M3ZR17_XIPMA" "170" "430" "2.56237e-46" "1199" "1588" "3" "155" "2" "0" "101" "25" "154" "Uncharacterized protein;" "Xiphophorus maculatus (Southern platyfish) (Platypoecilus maculatus)" "" "" "" "" "GO:0008270" "IEA:InterPro;zinc ion binding" "PF13639" "1;zf-RING_2" "" "" "IPR001841;IPR013083" "Znf_RING/FYVE/PHD;Znf_RING"
"XLOC_000182" 119.685365201466 0.54761853725084 0.084343979451922 6.49268081503073 8.43222191778563e-11 4.83180139203736e-08 "TCONS_00001425" "3488" "613821" "gnl|BL_ORD_ID|613821" "M3ZR17_XIPMA" "229" "583" "3.21133e-67" "1196" "1660" "2" "155" "2" "0" "123" "1" "155" "Uncharacterized protein;" "Xiphophorus maculatus (Southern platyfish) (Platypoecilus maculatus)" "" "" "" "" "GO:0008270" "IEA:InterPro;zinc ion binding" "PF13639" "1;zf-RING_2" "" "" "IPR001841;IPR013083" "Znf_RING/FYVE/PHD;Znf_RING"
"XLOC_000182" 119.685365201466 0.54761853725084 0.084343979451922 6.49268081503073 8.43222191778563e-11 4.83180139203736e-08 "TCONS_00001426" "3446" "613821" "gnl|BL_ORD_ID|613821" "M3ZR17_XIPMA" "220" "559" "6.00843e-64" "1196" "1618" "2" "155" "2" "0" "110" "15" "155" "Uncharacterized protein;" "Xiphophorus maculatus (Southern platyfish) (Platypoecilus maculatus)" "" "" "" "" "GO:0008270" "IEA:InterPro;zinc ion binding" "PF13639" "1;zf-RING_2" "" "" "IPR001841;IPR013083" "Znf_RING/FYVE/PHD;Znf_RING"
"XLOC_000219" 254.52880558269 0.227598091713968 0.0434097319377823 5.24301997626193 1.57969428750334e-07 2.33968788666913e-05 "TCONS_00001642" "1597" "73675" "gnl|BL_ORD_ID|73675" "B5X9Y8_SALSA" "184" "465" "5.5728e-52" "269" "526" "154" "239" "2" "0" "85" "0" "86" "Glutathione transferase omega-1;" "Salmo salar (Atlantic salmon)" "GO:0005737" "IEA:InterPro;cytoplasm" "" "" "GO:0004364" "IEA:InterPro;glutathione transferase activity" "PF00043;PF13417" "1;GST_C;GST_N_3" "" "" "IPR005442;IPR004046;IPR010987;IPR012336;IPR004045" "GST_C;Glutathione-S-Trfase_C-like;Thioredoxin-like_fold;GST_omega;Glutathione_S-Trfase_N"
"XLOC_000219" 254.52880558269 0.227598091713968 0.0434097319377823 5.24301997626193 1.57969428750334e-07 2.33968788666913e-05 "TCONS_00001643" "1918" "602360" "gnl|BL_ORD_ID|602360" "L7QHV5_ONCKI" "416" "1068" "5.14408e-140" "171" "785" "1" "239" "3" "0" "205" "34" "239" "Glutathione S-transferase omega;" "Oncorhynchus kisutch (Coho salmon) (Salmo kisutch)" "GO:0005737" "IEA:InterPro;cytoplasm" "" "" "GO:0004364" "IEA:InterPro;glutathione transferase activity" "PF00043;PF13417" "1;GST_C;GST_N_3" "" "" "IPR005442;IPR004046;IPR010987;IPR012336;IPR004045" "GST_C;Glutathione-S-Trfase_C-like;Thioredoxin-like_fold;GST_omega;Glutathione_S-Trfase_N"
"XLOC_000219" 254.52880558269 0.227598091713968 0.0434097319377823 5.24301997626193 1.57969428750334e-07 2.33968788666913e-05 "TCONS_00001644" "553" "73118" "gnl|BL_ORD_ID|73118" "B5X820_SALSA" "235" "599" "3.61432e-77" "118" "453" "10" "121" "1" "0" "111" "0" "112" "Glutathione transferase omega-1;" "Salmo salar (Atlantic salmon)" "GO:0005737" "IEA:InterPro;cytoplasm" "" "" "GO:0004364" "IEA:InterPro;glutathione transferase activity" "PF13417" "1;GST_N_3" "" "" "IPR005442;IPR010987;IPR012336;IPR004045" "Glutathione-S-Trfase_C-like;Thioredoxin-like_fold;GST_omega;Glutathione_S-Trfase_N"
"XLOC_000219" 254.52880558269 0.227598091713968 0.0434097319377823 5.24301997626193 1.57969428750334e-07 2.33968788666913e-05 "TCONS_00001645" "620" "73118" "gnl|BL_ORD_ID|73118" "B5X820_SALSA" "253" "645" "8.79015e-84" "158" "520" "1" "121" "2" "0" "119" "0" "121" "Glutathione transferase omega-1;" "Salmo salar (Atlantic salmon)" "GO:0005737" "IEA:InterPro;cytoplasm" "" "" "GO:0004364" "IEA:InterPro;glutathione transferase activity" "PF13417" "1;GST_N_3" "" "" "IPR005442;IPR010987;IPR012336;IPR004045" "Glutathione-S-Trfase_C-like;Thioredoxin-like_fold;GST_omega;Glutathione_S-Trfase_N"
"XLOC_000225" 14.4917785546983 0.523899867853299 0.154001044612138 3.40192411793554 0.000669132141150977 0.0182156112630773 "TCONS_00001673" "985" "803117" "gnl|BL_ORD_ID|803117" "Q9I8Q0_ONCMY" "168" "425" "4.81242e-50" "333" "578" "1" "82" "3" "0" "79" "0" "82" "" "Oncorhynchus mykiss (Rainbow trout) (Salmo gairdneri)" "GO:0005576" "IEA:UniProtKB-SubCell;extracellular region" "GO:0007275" "IEA:InterPro;multicellular organismal development" "" "" "PF00446" "1;GnRH" "" "" "IPR019792;IPR002012" "Gonadoliberin_I;GnRH"
"XLOC_000225" 14.4917785546983 0.523899867853299 0.154001044612138 3.40192411793554 0.000669132141150977 0.0182156112630773 "TCONS_00001674" "3157" "501134" "gnl|BL_ORD_ID|501134" "I3IVG1_ORENI" "963" "2487" "0" "997" "2499" "156" "656" "1" "0" "448" "0" "501" "" "Oreochromis niloticus (Nile tilapia) (Tilapia nilotica)" "" "" "GO:0035335" "IEA:GOC;peptidyl-tyrosine dephosphorylation" "GO:0004725" "protein tyrosine phosphatase activity;IEA:UniProtKB-EC" "PF00102" "2;Y_phosphatase" "" "" "IPR016130;IPR000387;IPR000242;IPR016336" "Tyr_Pase_rcpt/non-rcpt;Tyr_Pase_AS;Tyr_Pase_rcpt_a/e-type;Tyr/Dual-sp_Pase"
"XLOC_000225" 14.4917785546983 0.523899867853299 0.154001044612138 3.40192411793554 0.000669132141150977 0.0182156112630773 "TCONS_00001675" "3231" "501134" "gnl|BL_ORD_ID|501134" "I3IVG1_ORENI" "1166" "3016" "0" "612" "2573" "1" "656" "3" "0" "569" "2" "656" "" "Oreochromis niloticus (Nile tilapia) (Tilapia nilotica)" "" "" "GO:0035335" "IEA:GOC;peptidyl-tyrosine dephosphorylation" "GO:0004725" "protein tyrosine phosphatase activity;IEA:UniProtKB-EC" "PF00102" "2;Y_phosphatase" "" "" "IPR016130;IPR000387;IPR000242;IPR016336" "Tyr_Pase_rcpt/non-rcpt;Tyr_Pase_AS;Tyr_Pase_rcpt_a/e-type;Tyr/Dual-sp_Pase"
"XLOC_000225" 14.4917785546983 0.523899867853299 0.154001044612138 3.40192411793554 0.000669132141150977 0.0182156112630773 "TCONS_00001676" "3094" "501134" "gnl|BL_ORD_ID|501134" "I3IVG1_ORENI" "1174" "3036" "0" "469" "2436" "1" "656" "1" "0" "570" "0" "656" "" "Oreochromis niloticus (Nile tilapia) (Tilapia nilotica)" "" "" "GO:0035335" "IEA:GOC;peptidyl-tyrosine dephosphorylation" "GO:0004725" "protein tyrosine phosphatase activity;IEA:UniProtKB-EC" "PF00102" "2;Y_phosphatase" "" "" "IPR016130;IPR000387;IPR000242;IPR016336" "Tyr_Pase_rcpt/non-rcpt;Tyr_Pase_AS;Tyr_Pase_rcpt_a/e-type;Tyr/Dual-sp_Pase"
"XLOC_000225" 14.4917785546983 0.523899867853299 0.154001044612138 3.40192411793554 0.000669132141150977 0.0182156112630773 "TCONS_00001677" "3240" "501134" "gnl|BL_ORD_ID|501134" "I3IVG1_ORENI" "1174" "3036" "0" "615" "2582" "1" "656" "3" "0" "570" "0" "656" "" "Oreochromis niloticus (Nile tilapia) (Tilapia nilotica)" "" "" "GO:0035335" "IEA:GOC;peptidyl-tyrosine dephosphorylation" "GO:0004725" "protein tyrosine phosphatase activity;IEA:UniProtKB-EC" "PF00102" "2;Y_phosphatase" "" "" "IPR016130;IPR000387;IPR000242;IPR016336" "Tyr_Pase_rcpt/non-rcpt;Tyr_Pase_AS;Tyr_Pase_rcpt_a/e-type;Tyr/Dual-sp_Pase"
"XLOC_000225" 14.4917785546983 0.523899867853299 0.154001044612138 3.40192411793554 0.000669132141150977 0.0182156112630773 "TCONS_00001678" "3244" "501134" "gnl|BL_ORD_ID|501134" "I3IVG1_ORENI" "1177" "3043" "0" "615" "2582" "1" "656" "3" "0" "570" "0" "656" "" "Oreochromis niloticus (Nile tilapia) (Tilapia nilotica)" "" "" "GO:0035335" "IEA:GOC;peptidyl-tyrosine dephosphorylation" "GO:0004725" "protein tyrosine phosphatase activity;IEA:UniProtKB-EC" "PF00102" "2;Y_phosphatase" "" "" "IPR016130;IPR000387;IPR000242;IPR016336" "Tyr_Pase_rcpt/non-rcpt;Tyr_Pase_AS;Tyr_Pase_rcpt_a/e-type;Tyr/Dual-sp_Pase"
"XLOC_000225" 14.4917785546983 0.523899867853299 0.154001044612138 3.40192411793554 0.000669132141150977 0.0182156112630773 "TCONS_00001679" "3244" "501134" "gnl|BL_ORD_ID|501134" "I3IVG1_ORENI" "1084" "2803" "0" "615" "2447" "1" "611" "3" "0" "526" "0" "611" "" "Oreochromis niloticus (Nile tilapia) (Tilapia nilotica)" "" "" "GO:0035335" "IEA:GOC;peptidyl-tyrosine dephosphorylation" "GO:0004725" "protein tyrosine phosphatase activity;IEA:UniProtKB-EC" "PF00102" "2;Y_phosphatase" "" "" "IPR016130;IPR000387;IPR000242;IPR016336" "Tyr_Pase_rcpt/non-rcpt;Tyr_Pase_AS;Tyr_Pase_rcpt_a/e-type;Tyr/Dual-sp_Pase"
"XLOC_000225" 14.4917785546983 0.523899867853299 0.154001044612138 3.40192411793554 0.000669132141150977 0.0182156112630773 "TCONS_00001680" "3238" "501134" "gnl|BL_ORD_ID|501134" "I3IVG1_ORENI" "963" "2487" "0" "1078" "2580" "156" "656" "1" "0" "448" "0" "501" "" "Oreochromis niloticus (Nile tilapia) (Tilapia nilotica)" "" "" "GO:0035335" "IEA:GOC;peptidyl-tyrosine dephosphorylation" "GO:0004725" "protein tyrosine phosphatase activity;IEA:UniProtKB-EC" "PF00102" "2;Y_phosphatase" "" "" "IPR016130;IPR000387;IPR000242;IPR016336" "Tyr_Pase_rcpt/non-rcpt;Tyr_Pase_AS;Tyr_Pase_rcpt_a/e-type;Tyr/Dual-sp_Pase"
"XLOC_000225" 14.4917785546983 0.523899867853299 0.154001044612138 3.40192411793554 0.000669132141150977 0.0182156112630773 "TCONS_00001681" "3622" "501134" "gnl|BL_ORD_ID|501134" "I3IVG1_ORENI" "704" "1816" "0" "10" "1089" "321" "680" "1" "0" "329" "0" "360" "" "Oreochromis niloticus (Nile tilapia) (Tilapia nilotica)" "" "" "GO:0035335" "IEA:GOC;peptidyl-tyrosine dephosphorylation" "GO:0004725" "protein tyrosine phosphatase activity;IEA:UniProtKB-EC" "PF00102" "2;Y_phosphatase" "" "" "IPR016130;IPR000387;IPR000242;IPR016336" "Tyr_Pase_rcpt/non-rcpt;Tyr_Pase_AS;Tyr_Pase_rcpt_a/e-type;Tyr/Dual-sp_Pase"
"XLOC_000225" 14.4917785546983 0.523899867853299 0.154001044612138 3.40192411793554 0.000669132141150977 0.0182156112630773 "TCONS_00001682" "5114" "388115" "gnl|BL_ORD_ID|388115" "H2SDS0_TAKRU" "790" "2040" "0" "1340" "2581" "223" "636" "2" "0" "371" "0" "414" "Uncharacterized protein;" "Takifugu rubripes (Japanese pufferfish) (Fugu rubripes)" "" "" "GO:0035335" "IEA:GOC;peptidyl-tyrosine dephosphorylation" "GO:0004725" "IEA:InterPro;protein tyrosine phosphatase activity" "PF00102" "2;Y_phosphatase" "" "" "IPR016130;IPR000387;IPR000242" "Tyr_Pase_rcpt/non-rcpt;Tyr_Pase_AS;Tyr/Dual-sp_Pase"
"XLOC_000225" 14.4917785546983 0.523899867853299 0.154001044612138 3.40192411793554 0.000669132141150977 0.0182156112630773 "TCONS_00001683" "4815" "501134" "gnl|BL_ORD_ID|501134" "I3IVG1_ORENI" "925" "2390" "0" "306" "2282" "24" "680" "3" "0" "486" "38" "677" "" "Oreochromis niloticus (Nile tilapia) (Tilapia nilotica)" "" "" "GO:0035335" "IEA:GOC;peptidyl-tyrosine dephosphorylation" "GO:0004725" "protein tyrosine phosphatase activity;IEA:UniProtKB-EC" "PF00102" "2;Y_phosphatase" "" "" "IPR016130;IPR000387;IPR000242;IPR016336" "Tyr_Pase_rcpt/non-rcpt;Tyr_Pase_AS;Tyr_Pase_rcpt_a/e-type;Tyr/Dual-sp_Pase"
"XLOC_000225" 14.4917785546983 0.523899867853299 0.154001044612138 3.40192411793554 0.000669132141150977 0.0182156112630773 "TCONS_00001684" "5112" "501134" "gnl|BL_ORD_ID|501134" "I3IVG1_ORENI" "1197" "3096" "0" "609" "2579" "24" "680" "3" "0" "580" "0" "657" "" "Oreochromis niloticus (Nile tilapia) (Tilapia nilotica)" "" "" "GO:0035335" "IEA:GOC;peptidyl-tyrosine dephosphorylation" "GO:0004725" "protein tyrosine phosphatase activity;IEA:UniProtKB-EC" "PF00102" "2;Y_phosphatase" "" "" "IPR016130;IPR000387;IPR000242;IPR016336" "Tyr_Pase_rcpt/non-rcpt;Tyr_Pase_AS;Tyr_Pase_rcpt_a/e-type;Tyr/Dual-sp_Pase"
"XLOC_000225" 14.4917785546983 0.523899867853299 0.154001044612138 3.40192411793554 0.000669132141150977 0.0182156112630773 "TCONS_00001685" "5195" "172809" "gnl|BL_ORD_ID|172809" "E6ZHN7_DICLA" "486" "1250" "0" "1198" "2319" "196" "568" "1" "0" "245" "31" "389" "" "Dicentrarchus labrax (European seabass) (Morone labrax)" "" "" "GO:0035335" "IEA:GOC;peptidyl-tyrosine dephosphorylation" "GO:0004725" "protein tyrosine phosphatase activity;IEA:UniProtKB-EC" "PF00102" "2;Y_phosphatase" "" "" "IPR016130;IPR000387;IPR000242;IPR016336" "Tyr_Pase_rcpt/non-rcpt;Tyr_Pase_AS;Tyr_Pase_rcpt_a/e-type;Tyr/Dual-sp_Pase"
"XLOC_000225" 14.4917785546983 0.523899867853299 0.154001044612138 3.40192411793554 0.000669132141150977 0.0182156112630773 "TCONS_00001686" "5187" "501134" "gnl|BL_ORD_ID|501134" "I3IVG1_ORENI" "1225" "3169" "0" "615" "2654" "1" "680" "3" "0" "594" "0" "680" "" "Oreochromis niloticus (Nile tilapia) (Tilapia nilotica)" "" "" "GO:0035335" "IEA:GOC;peptidyl-tyrosine dephosphorylation" "GO:0004725" "protein tyrosine phosphatase activity;IEA:UniProtKB-EC" "PF00102" "2;Y_phosphatase" "" "" "IPR016130;IPR000387;IPR000242;IPR016336" "Tyr_Pase_rcpt/non-rcpt;Tyr_Pase_AS;Tyr_Pase_rcpt_a/e-type;Tyr/Dual-sp_Pase"
"XLOC_000225" 14.4917785546983 0.523899867853299 0.154001044612138 3.40192411793554 0.000669132141150977 0.0182156112630773 "TCONS_00001687" "5191" "501134" "gnl|BL_ORD_ID|501134" "I3IVG1_ORENI" "1084" "2803" "0" "615" "2447" "1" "611" "3" "0" "526" "0" "611" "" "Oreochromis niloticus (Nile tilapia) (Tilapia nilotica)" "" "" "GO:0035335" "IEA:GOC;peptidyl-tyrosine dephosphorylation" "GO:0004725" "protein tyrosine phosphatase activity;IEA:UniProtKB-EC" "PF00102" "2;Y_phosphatase" "" "" "IPR016130;IPR000387;IPR000242;IPR016336" "Tyr_Pase_rcpt/non-rcpt;Tyr_Pase_AS;Tyr_Pase_rcpt_a/e-type;Tyr/Dual-sp_Pase"
"XLOC_000225" 14.4917785546983 0.523899867853299 0.154001044612138 3.40192411793554 0.000669132141150977 0.0182156112630773 "TCONS_00001688" "5190" "501134" "gnl|BL_ORD_ID|501134" "I3IVG1_ORENI" "1220" "3156" "0" "615" "2657" "1" "680" "3" "0" "594" "1" "681" "" "Oreochromis niloticus (Nile tilapia) (Tilapia nilotica)" "" "" "GO:0035335" "IEA:GOC;peptidyl-tyrosine dephosphorylation" "GO:0004725" "protein tyrosine phosphatase activity;IEA:UniProtKB-EC" "PF00102" "2;Y_phosphatase" "" "" "IPR016130;IPR000387;IPR000242;IPR016336" "Tyr_Pase_rcpt/non-rcpt;Tyr_Pase_AS;Tyr_Pase_rcpt_a/e-type;Tyr/Dual-sp_Pase"
"XLOC_000225" 14.4917785546983 0.523899867853299 0.154001044612138 3.40192411793554 0.000669132141150977 0.0182156112630773 "TCONS_00001689" "4747" "501134" "gnl|BL_ORD_ID|501134" "I3IVG1_ORENI" "887" "2290" "0" "850" "2214" "226" "680" "1" "0" "413" "0" "455" "" "Oreochromis niloticus (Nile tilapia) (Tilapia nilotica)" "" "" "GO:0035335" "IEA:GOC;peptidyl-tyrosine dephosphorylation" "GO:0004725" "protein tyrosine phosphatase activity;IEA:UniProtKB-EC" "PF00102" "2;Y_phosphatase" "" "" "IPR016130;IPR000387;IPR000242;IPR016336" "Tyr_Pase_rcpt/non-rcpt;Tyr_Pase_AS;Tyr_Pase_rcpt_a/e-type;Tyr/Dual-sp_Pase"
"XLOC_000225" 14.4917785546983 0.523899867853299 0.154001044612138 3.40192411793554 0.000669132141150977 0.0182156112630773 "TCONS_00001690" "5189" "388113" "gnl|BL_ORD_ID|388113" "H2SDR8_TAKRU" "795" "2052" "0" "1415" "2656" "267" "680" "2" "0" "372" "0" "414" "" "Takifugu rubripes (Japanese pufferfish) (Fugu rubripes)" "" "" "GO:0035335" "IEA:GOC;peptidyl-tyrosine dephosphorylation" "GO:0004725" "protein tyrosine phosphatase activity;IEA:UniProtKB-EC" "PF00102" "2;Y_phosphatase" "" "" "IPR016130;IPR000387;IPR000242;IPR016336" "Tyr_Pase_rcpt/non-rcpt;Tyr_Pase_AS;Tyr_Pase_rcpt_a/e-type;Tyr/Dual-sp_Pase"
"XLOC_000225" 14.4917785546983 0.523899867853299 0.154001044612138 3.40192411793554 0.000669132141150977 0.0182156112630773 "TCONS_00001691" "5191" "501134" "gnl|BL_ORD_ID|501134" "I3IVG1_ORENI" "947" "2447" "0" "1168" "2658" "184" "680" "1" "0" "443" "0" "497" "" "Oreochromis niloticus (Nile tilapia) (Tilapia nilotica)" "" "" "GO:0035335" "IEA:GOC;peptidyl-tyrosine dephosphorylation" "GO:0004725" "protein tyrosine phosphatase activity;IEA:UniProtKB-EC" "PF00102" "2;Y_phosphatase" "" "" "IPR016130;IPR000387;IPR000242;IPR016336" "Tyr_Pase_rcpt/non-rcpt;Tyr_Pase_AS;Tyr_Pase_rcpt_a/e-type;Tyr/Dual-sp_Pase"
"XLOC_000225" 14.4917785546983 0.523899867853299 0.154001044612138 3.40192411793554 0.000669132141150977 0.0182156112630773 "TCONS_00001692" "5188" "501134" "gnl|BL_ORD_ID|501134" "I3IVG1_ORENI" "811" "2094" "0" "1414" "2655" "267" "680" "1" "0" "380" "0" "414" "" "Oreochromis niloticus (Nile tilapia) (Tilapia nilotica)" "" "" "GO:0035335" "IEA:GOC;peptidyl-tyrosine dephosphorylation" "GO:0004725" "protein tyrosine phosphatase activity;IEA:UniProtKB-EC" "PF00102" "2;Y_phosphatase" "" "" "IPR016130;IPR000387;IPR000242;IPR016336" "Tyr_Pase_rcpt/non-rcpt;Tyr_Pase_AS;Tyr_Pase_rcpt_a/e-type;Tyr/Dual-sp_Pase"
"XLOC_000225" 14.4917785546983 0.523899867853299 0.154001044612138 3.40192411793554 0.000669132141150977 0.0182156112630773 "TCONS_00001693" "5188" "501134" "gnl|BL_ORD_ID|501134" "I3IVG1_ORENI" "986" "2549" "0" "615" "2300" "1" "562" "3" "0" "481" "0" "562" "" "Oreochromis niloticus (Nile tilapia) (Tilapia nilotica)" "" "" "GO:0035335" "IEA:GOC;peptidyl-tyrosine dephosphorylation" "GO:0004725" "protein tyrosine phosphatase activity;IEA:UniProtKB-EC" "PF00102" "2;Y_phosphatase" "" "" "IPR016130;IPR000387;IPR000242;IPR016336" "Tyr_Pase_rcpt/non-rcpt;Tyr_Pase_AS;Tyr_Pase_rcpt_a/e-type;Tyr/Dual-sp_Pase"
"XLOC_000225" 14.4917785546983 0.523899867853299 0.154001044612138 3.40192411793554 0.000669132141150977 0.0182156112630773 "TCONS_00001694" "4748" "501134" "gnl|BL_ORD_ID|501134" "I3IVG1_ORENI" "746" "1924" "0" "850" "2019" "226" "615" "1" "0" "345" "0" "390" "" "Oreochromis niloticus (Nile tilapia) (Tilapia nilotica)" "" "" "GO:0035335" "IEA:GOC;peptidyl-tyrosine dephosphorylation" "GO:0004725" "protein tyrosine phosphatase activity;IEA:UniProtKB-EC" "PF00102" "2;Y_phosphatase" "" "" "IPR016130;IPR000387;IPR000242;IPR016336" "Tyr_Pase_rcpt/non-rcpt;Tyr_Pase_AS;Tyr_Pase_rcpt_a/e-type;Tyr/Dual-sp_Pase"
"XLOC_000262" 3820.22122252405 0.176060697895386 0.0372369532065045 4.72811770928219 2.26610806814915e-06 0.000213502807046052 "TCONS_00001912" "443" "494332" "gnl|BL_ORD_ID|494332" "I1SRP9_9SMEG" "190" "480" "9.94008e-60" "23" "439" "4" "142" "2" "0" "131" "0" "139" "Ubiquitin;" "Oryzias melastigma (Indian medaka)" "GO:0005840" "IEA:InterPro;ribosome" "GO:0006412" "IEA:InterPro;translation" "GO:0003735" "IEA:InterPro;structural constituent of ribosome" "PF00240;PF01599" "1;Ribosomal_S27;ubiquitin" "" "" "IPR019956;IPR002906;IPR011332;IPR019954;IPR000626" "Ubiquitin_CS;Ribosomal_S27a;Ribosomal_zn-bd;Ubiquitin_dom;Ubiquitin"
"XLOC_000262" 3820.22122252405 0.176060697895386 0.0372369532065045 4.72811770928219 2.26610806814915e-06 0.000213502807046052 "TCONS_00001913" "459" "494332" "gnl|BL_ORD_ID|494332" "I1SRP9_9SMEG" "193" "488" "8.31673e-61" "36" "455" "4" "143" "3" "0" "132" "0" "140" "Ubiquitin;" "Oryzias melastigma (Indian medaka)" "GO:0005840" "IEA:InterPro;ribosome" "GO:0006412" "IEA:InterPro;translation" "GO:0003735" "IEA:InterPro;structural constituent of ribosome" "PF00240;PF01599" "1;Ribosomal_S27;ubiquitin" "" "" "IPR019956;IPR002906;IPR011332;IPR019954;IPR000626" "Ubiquitin_CS;Ribosomal_S27a;Ribosomal_zn-bd;Ubiquitin_dom;Ubiquitin"
"XLOC_000262" 3820.22122252405 0.176060697895386 0.0372369532065045 4.72811770928219 2.26610806814915e-06 0.000213502807046052 "TCONS_00001914" "486" "777024" "gnl|BL_ORD_ID|777024" "Q7ZU62_DANRE" "126" "316" "1.18486e-46" "163" "450" "77" "172" "1" "0" "93" "0" "96" "Uncharacterized protein;Uncharacterized protein;Zgc:66168 protein;" "Danio rerio (Zebrafish) (Brachydanio rerio)" "GO:0005840" "IEA:InterPro;ribosome" "GO:0006412" "IEA:InterPro;translation" "GO:0003735" "IEA:InterPro;structural constituent of ribosome" "PF00240;PF01599" "1;Ribosomal_S27;ubiquitin" "" "" "IPR019956;IPR002906;IPR011332;IPR019954;IPR000626" "Ubiquitin_CS;Ribosomal_S27a;Ribosomal_zn-bd;Ubiquitin_dom;Ubiquitin"
"XLOC_000262" 3820.22122252405 0.176060697895386 0.0372369532065045 4.72811770928219 2.26610806814915e-06 0.000213502807046052 "TCONS_00001915" "438" "494332" "gnl|BL_ORD_ID|494332" "I1SRP9_9SMEG" "190" "481" "6.87506e-60" "17" "433" "4" "142" "2" "0" "131" "0" "139" "Ubiquitin;" "Oryzias melastigma (Indian medaka)" "GO:0005840" "IEA:InterPro;ribosome" "GO:0006412" "IEA:InterPro;translation" "GO:0003735" "IEA:InterPro;structural constituent of ribosome" "PF00240;PF01599" "1;Ribosomal_S27;ubiquitin" "" "" "IPR019956;IPR002906;IPR011332;IPR019954;IPR000626" "Ubiquitin_CS;Ribosomal_S27a;Ribosomal_zn-bd;Ubiquitin_dom;Ubiquitin"
"XLOC_000262" 3820.22122252405 0.176060697895386 0.0372369532065045 4.72811770928219 2.26610806814915e-06 0.000213502807046052 "TCONS_00001916" "438" "494332" "gnl|BL_ORD_ID|494332" "I1SRP9_9SMEG" "192" "487" "9.33197e-61" "15" "434" "4" "143" "3" "0" "132" "0" "140" "Ubiquitin;" "Oryzias melastigma (Indian medaka)" "GO:0005840" "IEA:InterPro;ribosome" "GO:0006412" "IEA:InterPro;translation" "GO:0003735" "IEA:InterPro;structural constituent of ribosome" "PF00240;PF01599" "1;Ribosomal_S27;ubiquitin" "" "" "IPR019956;IPR002906;IPR011332;IPR019954;IPR000626" "Ubiquitin_CS;Ribosomal_S27a;Ribosomal_zn-bd;Ubiquitin_dom;Ubiquitin"
"XLOC_000262" 3820.22122252405 0.176060697895386 0.0372369532065045 4.72811770928219 2.26610806814915e-06 0.000213502807046052 "TCONS_00001917" "443" "494332" "gnl|BL_ORD_ID|494332" "I1SRP9_9SMEG" "190" "480" "1.3469e-59" "22" "438" "4" "142" "1" "0" "131" "0" "139" "Ubiquitin;" "Oryzias melastigma (Indian medaka)" "GO:0005840" "IEA:InterPro;ribosome" "GO:0006412" "IEA:InterPro;translation" "GO:0003735" "IEA:InterPro;structural constituent of ribosome" "PF00240;PF01599" "1;Ribosomal_S27;ubiquitin" "" "" "IPR019956;IPR002906;IPR011332;IPR019954;IPR000626" "Ubiquitin_CS;Ribosomal_S27a;Ribosomal_zn-bd;Ubiquitin_dom;Ubiquitin"
"XLOC_000262" 3820.22122252405 0.176060697895386 0.0372369532065045 4.72811770928219 2.26610806814915e-06 0.000213502807046052 "TCONS_00001918" "475" "494332" "gnl|BL_ORD_ID|494332" "I1SRP9_9SMEG" "208" "528" "1.14099e-66" "28" "471" "4" "151" "1" "0" "139" "0" "148" "Ubiquitin;" "Oryzias melastigma (Indian medaka)" "GO:0005840" "IEA:InterPro;ribosome" "GO:0006412" "IEA:InterPro;translation" "GO:0003735" "IEA:InterPro;structural constituent of ribosome" "PF00240;PF01599" "1;Ribosomal_S27;ubiquitin" "" "" "IPR019956;IPR002906;IPR011332;IPR019954;IPR000626" "Ubiquitin_CS;Ribosomal_S27a;Ribosomal_zn-bd;Ubiquitin_dom;Ubiquitin"
"XLOC_000262" 3820.22122252405 0.176060697895386 0.0372369532065045 4.72811770928219 2.26610806814915e-06 0.000213502807046052 "TCONS_00001919" "604" "777024" "gnl|BL_ORD_ID|777024" "Q7ZU62_DANRE" "224" "569" "3.12772e-72" "44" "484" "10" "172" "2" "0" "141" "16" "163" "Uncharacterized protein;Uncharacterized protein;Zgc:66168 protein;" "Danio rerio (Zebrafish) (Brachydanio rerio)" "GO:0005840" "IEA:InterPro;ribosome" "GO:0006412" "IEA:InterPro;translation" "GO:0003735" "IEA:InterPro;structural constituent of ribosome" "PF00240;PF01599" "1;Ribosomal_S27;ubiquitin" "" "" "IPR019956;IPR002906;IPR011332;IPR019954;IPR000626" "Ubiquitin_CS;Ribosomal_S27a;Ribosomal_zn-bd;Ubiquitin_dom;Ubiquitin"
"XLOC_000262" 3820.22122252405 0.176060697895386 0.0372369532065045 4.72811770928219 2.26610806814915e-06 0.000213502807046052 "TCONS_00001920" "652" "777024" "gnl|BL_ORD_ID|777024" "Q7ZU62_DANRE" "258" "658" "2.1457e-85" "41" "532" "9" "172" "2" "0" "160" "0" "164" "Uncharacterized protein;Uncharacterized protein;Zgc:66168 protein;" "Danio rerio (Zebrafish) (Brachydanio rerio)" "GO:0005840" "IEA:InterPro;ribosome" "GO:0006412" "IEA:InterPro;translation" "GO:0003735" "IEA:InterPro;structural constituent of ribosome" "PF00240;PF01599" "1;Ribosomal_S27;ubiquitin" "" "" "IPR019956;IPR002906;IPR011332;IPR019954;IPR000626" "Ubiquitin_CS;Ribosomal_S27a;Ribosomal_zn-bd;Ubiquitin_dom;Ubiquitin"
"XLOC_000262" 3820.22122252405 0.176060697895386 0.0372369532065045 4.72811770928219 2.26610806814915e-06 0.000213502807046052 "TCONS_00001921" "595" "777024" "gnl|BL_ORD_ID|777024" "Q7ZU62_DANRE" "235" "597" "1.90539e-76" "41" "475" "9" "172" "2" "0" "140" "19" "164" "Uncharacterized protein;Uncharacterized protein;Zgc:66168 protein;" "Danio rerio (Zebrafish) (Brachydanio rerio)" "GO:0005840" "IEA:InterPro;ribosome" "GO:0006412" "IEA:InterPro;translation" "GO:0003735" "IEA:InterPro;structural constituent of ribosome" "PF00240;PF01599" "1;Ribosomal_S27;ubiquitin" "" "" "IPR019956;IPR002906;IPR011332;IPR019954;IPR000626" "Ubiquitin_CS;Ribosomal_S27a;Ribosomal_zn-bd;Ubiquitin_dom;Ubiquitin"
"XLOC_000262" 3820.22122252405 0.176060697895386 0.0372369532065045 4.72811770928219 2.26610806814915e-06 0.000213502807046052 "TCONS_00001922" "639" "777024" "gnl|BL_ORD_ID|777024" "Q7ZU62_DANRE" "256" "653" "9.77592e-85" "58" "519" "9" "172" "1" "0" "143" "10" "164" "Uncharacterized protein;Uncharacterized protein;Zgc:66168 protein;" "Danio rerio (Zebrafish) (Brachydanio rerio)" "GO:0005840" "IEA:InterPro;ribosome" "GO:0006412" "IEA:InterPro;translation" "GO:0003735" "IEA:InterPro;structural constituent of ribosome" "PF00240;PF01599" "1;Ribosomal_S27;ubiquitin" "" "" "IPR019956;IPR002906;IPR011332;IPR019954;IPR000626" "Ubiquitin_CS;Ribosomal_S27a;Ribosomal_zn-bd;Ubiquitin_dom;Ubiquitin"
"XLOC_000262" 3820.22122252405 0.176060697895386 0.0372369532065045 4.72811770928219 2.26610806814915e-06 0.000213502807046052 "TCONS_00001923" "278" "494332" "gnl|BL_ORD_ID|494332" "I1SRP9_9SMEG" "149" "375" "9.70775e-45" "30" "275" "4" "85" "3" "0" "74" "0" "82" "Ubiquitin;" "Oryzias melastigma (Indian medaka)" "GO:0005840" "IEA:InterPro;ribosome" "GO:0006412" "IEA:InterPro;translation" "GO:0003735" "IEA:InterPro;structural constituent of ribosome" "PF00240;PF01599" "1;Ribosomal_S27;ubiquitin" "" "" "IPR019956;IPR002906;IPR011332;IPR019954;IPR000626" "Ubiquitin_CS;Ribosomal_S27a;Ribosomal_zn-bd;Ubiquitin_dom;Ubiquitin"
"XLOC_000281" 3495.30532115761 0.208094676755632 0.0348802328880104 5.96597727497287 2.43174129749329e-09 7.57006360721945e-07 "TCONS_00002096" "636" "768700" "gnl|BL_ORD_ID|768700" "Q6Y1Z9_PAGMA" "212" "539" "4.83438e-68" "7" "360" "1" "118" "1" "0" "117" "0" "118" "" "Pagrus major (Red sea bream) (Chrysophrys major)" "GO:0005840" "IEA:UniProtKB-KW;ribosome" "GO:0006412" "IEA:InterPro;translation" "GO:0000166;GO:0003735" "IEA:InterPro;structural constituent of ribosome;nucleotide binding" "PF01282" "Ribosomal_S24e;1" "" "" "IPR001976;IPR012678;IPR012677;IPR018098" "Ribosomal_S24e;Ribosomal_S24e_CS;Nucleotide-bd_a/b_plait;Ribosomal_L23/L15e_core_dom"
"XLOC_000281" 3495.30532115761 0.208094676755632 0.0348802328880104 5.96597727497287 2.43174129749329e-09 7.57006360721945e-07 "TCONS_00002097" "691" "523787" "gnl|BL_ORD_ID|523787" "I3KQB5_ORENI" "199" "505" "3.83722e-62" "68" "358" "34" "130" "2" "0" "96" "0" "97" "" "Oreochromis niloticus (Nile tilapia) (Tilapia nilotica)" "GO:0005840" "IEA:InterPro;ribosome" "GO:0006412" "IEA:InterPro;translation" "GO:0000166;GO:0003735" "IEA:InterPro;structural constituent of ribosome;nucleotide binding" "PF01282" "Ribosomal_S24e;1" "" "" "IPR001976;IPR012678;IPR012677;IPR018098" "Ribosomal_S24e;Ribosomal_S24e_CS;Nucleotide-bd_a/b_plait;Ribosomal_L23/L15e_core_dom"
"XLOC_000281" 3495.30532115761 0.208094676755632 0.0348802328880104 5.96597727497287 2.43174129749329e-09 7.57006360721945e-07 "TCONS_00002098" "688" "523787" "gnl|BL_ORD_ID|523787" "I3KQB5_ORENI" "224" "570" "7.21156e-72" "68" "412" "34" "156" "2" "0" "113" "8" "123" "" "Oreochromis niloticus (Nile tilapia) (Tilapia nilotica)" "GO:0005840" "IEA:InterPro;ribosome" "GO:0006412" "IEA:InterPro;translation" "GO:0000166;GO:0003735" "IEA:InterPro;structural constituent of ribosome;nucleotide binding" "PF01282" "Ribosomal_S24e;1" "" "" "IPR001976;IPR012678;IPR012677;IPR018098" "Ribosomal_S24e;Ribosomal_S24e_CS;Nucleotide-bd_a/b_plait;Ribosomal_L23/L15e_core_dom"
"XLOC_000281" 3495.30532115761 0.208094676755632 0.0348802328880104 5.96597727497287 2.43174129749329e-09 7.57006360721945e-07 "TCONS_00002099" "694" "523787" "gnl|BL_ORD_ID|523787" "I3KQB5_ORENI" "199" "505" "3.97025e-62" "68" "358" "34" "130" "2" "0" "96" "0" "97" "" "Oreochromis niloticus (Nile tilapia) (Tilapia nilotica)" "GO:0005840" "IEA:InterPro;ribosome" "GO:0006412" "IEA:InterPro;translation" "GO:0000166;GO:0003735" "IEA:InterPro;structural constituent of ribosome;nucleotide binding" "PF01282" "Ribosomal_S24e;1" "" "" "IPR001976;IPR012678;IPR012677;IPR018098" "Ribosomal_S24e;Ribosomal_S24e_CS;Nucleotide-bd_a/b_plait;Ribosomal_L23/L15e_core_dom"
"XLOC_000281" 3495.30532115761 0.208094676755632 0.0348802328880104 5.96597727497287 2.43174129749329e-09 7.57006360721945e-07 "TCONS_00002100" "825" "523787" "gnl|BL_ORD_ID|523787" "I3KQB5_ORENI" "101" "249" "2.90041e-41" "231" "389" "34" "86" "3" "0" "48" "0" "53" "" "Oreochromis niloticus (Nile tilapia) (Tilapia nilotica)" "GO:0005840" "IEA:InterPro;ribosome" "GO:0006412" "IEA:InterPro;translation" "GO:0000166;GO:0003735" "IEA:InterPro;structural constituent of ribosome;nucleotide binding" "PF01282" "Ribosomal_S24e;1" "" "" "IPR001976;IPR012678;IPR012677;IPR018098" "Ribosomal_S24e;Ribosomal_S24e_CS;Nucleotide-bd_a/b_plait;Ribosomal_L23/L15e_core_dom"
"XLOC_000281" 3495.30532115761 0.208094676755632 0.0348802328880104 5.96597727497287 2.43174129749329e-09 7.57006360721945e-07 "TCONS_00002101" "821" "523787" "gnl|BL_ORD_ID|523787" "I3KQB5_ORENI" "143" "359" "1.01981e-39" "231" "545" "34" "156" "3" "0" "103" "18" "123" "" "Oreochromis niloticus (Nile tilapia) (Tilapia nilotica)" "GO:0005840" "IEA:InterPro;ribosome" "GO:0006412" "IEA:InterPro;translation" "GO:0000166;GO:0003735" "IEA:InterPro;structural constituent of ribosome;nucleotide binding" "PF01282" "Ribosomal_S24e;1" "" "" "IPR001976;IPR012678;IPR012677;IPR018098" "Ribosomal_S24e;Ribosomal_S24e_CS;Nucleotide-bd_a/b_plait;Ribosomal_L23/L15e_core_dom"
"XLOC_000281" 3495.30532115761 0.208094676755632 0.0348802328880104 5.96597727497287 2.43174129749329e-09 7.57006360721945e-07 "TCONS_00002102" "503" "523787" "gnl|BL_ORD_ID|523787" "I3KQB5_ORENI" "229" "583" "6.31282e-75" "110" "499" "34" "163" "2" "0" "127" "0" "130" "" "Oreochromis niloticus (Nile tilapia) (Tilapia nilotica)" "GO:0005840" "IEA:InterPro;ribosome" "GO:0006412" "IEA:InterPro;translation" "GO:0000166;GO:0003735" "IEA:InterPro;structural constituent of ribosome;nucleotide binding" "PF01282" "Ribosomal_S24e;1" "" "" "IPR001976;IPR012678;IPR012677;IPR018098" "Ribosomal_S24e;Ribosomal_S24e_CS;Nucleotide-bd_a/b_plait;Ribosomal_L23/L15e_core_dom"
"XLOC_000281" 3495.30532115761 0.208094676755632 0.0348802328880104 5.96597727497287 2.43174129749329e-09 7.57006360721945e-07 "TCONS_00002103" "504" "523787" "gnl|BL_ORD_ID|523787" "I3KQB5_ORENI" "230" "584" "5.24673e-75" "111" "500" "34" "163" "3" "0" "127" "0" "130" "" "Oreochromis niloticus (Nile tilapia) (Tilapia nilotica)" "GO:0005840" "IEA:InterPro;ribosome" "GO:0006412" "IEA:InterPro;translation" "GO:0000166;GO:0003735" "IEA:InterPro;structural constituent of ribosome;nucleotide binding" "PF01282" "Ribosomal_S24e;1" "" "" "IPR001976;IPR012678;IPR012677;IPR018098" "Ribosomal_S24e;Ribosomal_S24e_CS;Nucleotide-bd_a/b_plait;Ribosomal_L23/L15e_core_dom"
"XLOC_000281" 3495.30532115761 0.208094676755632 0.0348802328880104 5.96597727497287 2.43174129749329e-09 7.57006360721945e-07 "TCONS_00002104" "526" "523787" "gnl|BL_ORD_ID|523787" "I3KQB5_ORENI" "219" "557" "8.46245e-71" "112" "480" "34" "156" "1" "0" "121" "0" "123" "" "Oreochromis niloticus (Nile tilapia) (Tilapia nilotica)" "GO:0005840" "IEA:InterPro;ribosome" "GO:0006412" "IEA:InterPro;translation" "GO:0000166;GO:0003735" "IEA:InterPro;structural constituent of ribosome;nucleotide binding" "PF01282" "Ribosomal_S24e;1" "" "" "IPR001976;IPR012678;IPR012677;IPR018098" "Ribosomal_S24e;Ribosomal_S24e_CS;Nucleotide-bd_a/b_plait;Ribosomal_L23/L15e_core_dom"
"XLOC_000281" 3495.30532115761 0.208094676755632 0.0348802328880104 5.96597727497287 2.43174129749329e-09 7.57006360721945e-07 "TCONS_00002105" "493" "523787" "gnl|BL_ORD_ID|523787" "I3KQB5_ORENI" "230" "584" "3.70092e-75" "99" "488" "34" "163" "3" "0" "127" "0" "130" "" "Oreochromis niloticus (Nile tilapia) (Tilapia nilotica)" "GO:0005840" "IEA:InterPro;ribosome" "GO:0006412" "IEA:InterPro;translation" "GO:0000166;GO:0003735" "IEA:InterPro;structural constituent of ribosome;nucleotide binding" "PF01282" "Ribosomal_S24e;1" "" "" "IPR001976;IPR012678;IPR012677;IPR018098" "Ribosomal_S24e;Ribosomal_S24e_CS;Nucleotide-bd_a/b_plait;Ribosomal_L23/L15e_core_dom"
"XLOC_000281" 3495.30532115761 0.208094676755632 0.0348802328880104 5.96597727497287 2.43174129749329e-09 7.57006360721945e-07 "TCONS_00002106" "509" "523787" "gnl|BL_ORD_ID|523787" "I3KQB5_ORENI" "219" "557" "6.7509e-71" "99" "467" "34" "156" "3" "0" "121" "0" "123" "" "Oreochromis niloticus (Nile tilapia) (Tilapia nilotica)" "GO:0005840" "IEA:InterPro;ribosome" "GO:0006412" "IEA:InterPro;translation" "GO:0000166;GO:0003735" "IEA:InterPro;structural constituent of ribosome;nucleotide binding" "PF01282" "Ribosomal_S24e;1" "" "" "IPR001976;IPR012678;IPR012677;IPR018098" "Ribosomal_S24e;Ribosomal_S24e_CS;Nucleotide-bd_a/b_plait;Ribosomal_L23/L15e_core_dom"
"XLOC_000282" 1207.00279685511 0.122703426152799 0.0383177678126255 3.20225924309634 0.00136354226185895 0.0302660853119982 "TCONS_00002108" "2035" "66075" "gnl|BL_ORD_ID|66075" "B5DGE1_SALSA" "221" "561" "2.79423e-66" "247" "564" "13" "118" "1" "0" "106" "0" "106" "Eukaryotic translation initiation factor 4E binding protein 2;Eukaryotic translation initiation factor 4E binding protein 2;Eukaryotic translation initiation factor 4E-binding protein 2;" "Salmo salar (Atlantic salmon)" "" "" "GO:0045947" "IEA:InterPro;negative regulation of translational initiation" "GO:0003743" "IEA:UniProtKB-KW;translation initiation factor activity" "PF05456" "1;eIF_4EBP" "" "" "IPR008606" "EIF4EBP"
"XLOC_000457" 1403.13949715353 -0.151803976110682 0.0407707794791422 -3.72335231383894 0.000196594880598864 0.007128399851092 "TCONS_00002370" "1093" "772931" "gnl|BL_ORD_ID|772931" "Q7SXT6_DANRE" "504" "1296" "5.06756e-176" "216" "944" "1" "243" "3" "0" "239" "0" "243" "Musashi homolog 2b (Drosophila);Musashi homolog 2b (Drosophila);Uncharacterized protein;" "Danio rerio (Zebrafish) (Brachydanio rerio)" "" "" "" "" "GO:0000166;GO:0003676" "IEA:InterPro;nucleotide binding;nucleic acid binding" "PF00076" "RRM_1;2" "dre:394084" "-" "IPR000504;IPR012677" "Nucleotide-bd_a/b_plait;RRM_dom"
"XLOC_000457" 1403.13949715353 -0.151803976110682 0.0407707794791422 -3.72335231383894 0.000196594880598864 0.007128399851092 "TCONS_00002371" "6488" "83704" "gnl|BL_ORD_ID|83704" "B7ZQK5_XENLA" "446" "1146" "0" "216" "866" "1" "217" "3" "0" "210" "0" "217" "Ribonucleoprotein;" "Xenopus laevis (African clawed frog)" "GO:0030529;GO:0019013" "viral nucleocapsid;IEA:UniProtKB-KW;ribonucleoprotein complex" "" "" "GO:0000166;GO:0003676" "IEA:InterPro;nucleotide binding;nucleic acid binding" "PF00076" "RRM_1;2" "" "" "IPR000504;IPR012677" "Nucleotide-bd_a/b_plait;RRM_dom"
"XLOC_000457" 1403.13949715353 -0.151803976110682 0.0407707794791422 -3.72335231383894 0.000196594880598864 0.007128399851092 "TCONS_00002372" "6295" "71825" "gnl|BL_ORD_ID|71825" "B5X3L6_SALSA" "614" "1582" "0" "216" "1226" "1" "356" "3" "0" "335" "19" "356" "RNA-binding protein Musashi homolog 2;" "Salmo salar (Atlantic salmon)" "" "" "" "" "GO:0000166;GO:0003676" "IEA:InterPro;nucleotide binding;nucleic acid binding" "PF00076" "RRM_1;2" "" "" "IPR000504;IPR012677" "Nucleotide-bd_a/b_plait;RRM_dom"
"XLOC_000457" 1403.13949715353 -0.151803976110682 0.0407707794791422 -3.72335231383894 0.000196594880598864 0.007128399851092 "TCONS_00002373" "6309" "71825" "gnl|BL_ORD_ID|71825" "B5X3L6_SALSA" "627" "1616" "0" "216" "1199" "1" "366" "3" "0" "324" "38" "366" "RNA-binding protein Musashi homolog 2;" "Salmo salar (Atlantic salmon)" "" "" "" "" "GO:0000166;GO:0003676" "IEA:InterPro;nucleotide binding;nucleic acid binding" "PF00076" "RRM_1;2" "" "" "IPR000504;IPR012677" "Nucleotide-bd_a/b_plait;RRM_dom"
"XLOC_000457" 1403.13949715353 -0.151803976110682 0.0407707794791422 -3.72335231383894 0.000196594880598864 0.007128399851092 "TCONS_00002374" "6306" "71825" "gnl|BL_ORD_ID|71825" "B5X3L6_SALSA" "627" "1616" "0" "216" "1199" "1" "366" "3" "0" "324" "38" "366" "RNA-binding protein Musashi homolog 2;" "Salmo salar (Atlantic salmon)" "" "" "" "" "GO:0000166;GO:0003676" "IEA:InterPro;nucleotide binding;nucleic acid binding" "PF00076" "RRM_1;2" "" "" "IPR000504;IPR012677" "Nucleotide-bd_a/b_plait;RRM_dom"
"XLOC_000457" 1403.13949715353 -0.151803976110682 0.0407707794791422 -3.72335231383894 0.000196594880598864 0.007128399851092 "TCONS_00002375" "6534" "772931" "gnl|BL_ORD_ID|772931" "Q7SXT6_DANRE" "703" "1813" "0" "216" "1424" "1" "408" "3" "0" "376" "5" "408" "Musashi homolog 2b (Drosophila);Musashi homolog 2b (Drosophila);Uncharacterized protein;" "Danio rerio (Zebrafish) (Brachydanio rerio)" "" "" "" "" "GO:0000166;GO:0003676" "IEA:InterPro;nucleotide binding;nucleic acid binding" "PF00076" "RRM_1;2" "dre:394084" "-" "IPR000504;IPR012677" "Nucleotide-bd_a/b_plait;RRM_dom"
"XLOC_000457" 1403.13949715353 -0.151803976110682 0.0407707794791422 -3.72335231383894 0.000196594880598864 0.007128399851092 "TCONS_00002376" "5949" "772931" "gnl|BL_ORD_ID|772931" "Q7SXT6_DANRE" "714" "1842" "0" "216" "1436" "1" "408" "3" "0" "379" "1" "408" "Musashi homolog 2b (Drosophila);Musashi homolog 2b (Drosophila);Uncharacterized protein;" "Danio rerio (Zebrafish) (Brachydanio rerio)" "" "" "" "" "GO:0000166;GO:0003676" "IEA:InterPro;nucleotide binding;nucleic acid binding" "PF00076" "RRM_1;2" "dre:394084" "-" "IPR000504;IPR012677" "Nucleotide-bd_a/b_plait;RRM_dom"
"XLOC_000457" 1403.13949715353 -0.151803976110682 0.0407707794791422 -3.72335231383894 0.000196594880598864 0.007128399851092 "TCONS_00002377" "6368" "71825" "gnl|BL_ORD_ID|71825" "B5X3L6_SALSA" "468" "1202" "0" "216" "893" "1" "226" "3" "0" "222" "0" "226" "RNA-binding protein Musashi homolog 2;" "Salmo salar (Atlantic salmon)" "" "" "" "" "GO:0000166;GO:0003676" "IEA:InterPro;nucleotide binding;nucleic acid binding" "PF00076" "RRM_1;2" "" "" "IPR000504;IPR012677" "Nucleotide-bd_a/b_plait;RRM_dom"
"XLOC_000457" 1403.13949715353 -0.151803976110682 0.0407707794791422 -3.72335231383894 0.000196594880598864 0.007128399851092 "TCONS_00002378" "6491" "772931" "gnl|BL_ORD_ID|772931" "Q7SXT6_DANRE" "610" "1572" "0" "216" "1184" "1" "343" "3" "0" "305" "20" "343" "Musashi homolog 2b (Drosophila);Musashi homolog 2b (Drosophila);Uncharacterized protein;" "Danio rerio (Zebrafish) (Brachydanio rerio)" "" "" "" "" "GO:0000166;GO:0003676" "IEA:InterPro;nucleotide binding;nucleic acid binding" "PF00076" "RRM_1;2" "dre:394084" "-" "IPR000504;IPR012677" "Nucleotide-bd_a/b_plait;RRM_dom"
"XLOC_000457" 1403.13949715353 -0.151803976110682 0.0407707794791422 -3.72335231383894 0.000196594880598864 0.007128399851092 "TCONS_00002379" "6363" "71825" "gnl|BL_ORD_ID|71825" "B5X3L6_SALSA" "639" "1648" "0" "216" "1256" "1" "366" "3" "0" "347" "19" "366" "RNA-binding protein Musashi homolog 2;" "Salmo salar (Atlantic salmon)" "" "" "" "" "GO:0000166;GO:0003676" "IEA:InterPro;nucleotide binding;nucleic acid binding" "PF00076" "RRM_1;2" "" "" "IPR000504;IPR012677" "Nucleotide-bd_a/b_plait;RRM_dom"
"XLOC_000457" 1403.13949715353 -0.151803976110682 0.0407707794791422 -3.72335231383894 0.000196594880598864 0.007128399851092 "TCONS_00002380" "6545" "579708" "gnl|BL_ORD_ID|579708" "K7FN55_PELSI" "450" "1156" "0" "216" "866" "1" "217" "3" "0" "212" "0" "217" "Uncharacterized protein;" "Pelodiscus sinensis (Chinese softshell turtle) (Trionyx sinensis)" "" "" "" "" "GO:0000166;GO:0003676" "IEA:InterPro;nucleotide binding;nucleic acid binding" "PF00076" "RRM_1;2" "" "" "IPR000504;IPR012677" "Nucleotide-bd_a/b_plait;RRM_dom"
"XLOC_000457" 1403.13949715353 -0.151803976110682 0.0407707794791422 -3.72335231383894 0.000196594880598864 0.007128399851092 "TCONS_00002381" "6475" "772931" "gnl|BL_ORD_ID|772931" "Q7SXT6_DANRE" "687" "1772" "0" "216" "1406" "1" "398" "3" "0" "367" "1" "398" "Musashi homolog 2b (Drosophila);Musashi homolog 2b (Drosophila);Uncharacterized protein;" "Danio rerio (Zebrafish) (Brachydanio rerio)" "" "" "" "" "GO:0000166;GO:0003676" "IEA:InterPro;nucleotide binding;nucleic acid binding" "PF00076" "RRM_1;2" "dre:394084" "-" "IPR000504;IPR012677" "Nucleotide-bd_a/b_plait;RRM_dom"
"XLOC_000457" 1403.13949715353 -0.151803976110682 0.0407707794791422 -3.72335231383894 0.000196594880598864 0.007128399851092 "TCONS_00002382" "6600" "772931" "gnl|BL_ORD_ID|772931" "Q7SXT6_DANRE" "701" "1809" "0" "216" "1493" "1" "408" "3" "0" "379" "20" "427" "Musashi homolog 2b (Drosophila);Musashi homolog 2b (Drosophila);Uncharacterized protein;" "Danio rerio (Zebrafish) (Brachydanio rerio)" "" "" "" "" "GO:0000166;GO:0003676" "IEA:InterPro;nucleotide binding;nucleic acid binding" "PF00076" "RRM_1;2" "dre:394084" "-" "IPR000504;IPR012677" "Nucleotide-bd_a/b_plait;RRM_dom"
"XLOC_000457" 1403.13949715353 -0.151803976110682 0.0407707794791422 -3.72335231383894 0.000196594880598864 0.007128399851092 "TCONS_00002383" "6489" "772931" "gnl|BL_ORD_ID|772931" "Q7SXT6_DANRE" "718" "1852" "0" "216" "1379" "1" "408" "3" "0" "360" "20" "408" "Musashi homolog 2b (Drosophila);Musashi homolog 2b (Drosophila);Uncharacterized protein;" "Danio rerio (Zebrafish) (Brachydanio rerio)" "" "" "" "" "GO:0000166;GO:0003676" "IEA:InterPro;nucleotide binding;nucleic acid binding" "PF00076" "RRM_1;2" "dre:394084" "-" "IPR000504;IPR012677" "Nucleotide-bd_a/b_plait;RRM_dom"
"XLOC_000457" 1403.13949715353 -0.151803976110682 0.0407707794791422 -3.72335231383894 0.000196594880598864 0.007128399851092 "TCONS_00002384" "6418" "772931" "gnl|BL_ORD_ID|772931" "Q7SXT6_DANRE" "692" "1784" "0" "216" "1349" "1" "398" "3" "0" "348" "20" "398" "Musashi homolog 2b (Drosophila);Musashi homolog 2b (Drosophila);Uncharacterized protein;" "Danio rerio (Zebrafish) (Brachydanio rerio)" "" "" "" "" "GO:0000166;GO:0003676" "IEA:InterPro;nucleotide binding;nucleic acid binding" "PF00076" "RRM_1;2" "dre:394084" "-" "IPR000504;IPR012677" "Nucleotide-bd_a/b_plait;RRM_dom"
"XLOC_000457" 1403.13949715353 -0.151803976110682 0.0407707794791422 -3.72335231383894 0.000196594880598864 0.007128399851092 "TCONS_00002385" "6474" "772931" "gnl|BL_ORD_ID|772931" "Q7SXT6_DANRE" "708" "1825" "0" "216" "1367" "1" "408" "3" "0" "357" "24" "408" "Musashi homolog 2b (Drosophila);Musashi homolog 2b (Drosophila);Uncharacterized protein;" "Danio rerio (Zebrafish) (Brachydanio rerio)" "" "" "" "" "GO:0000166;GO:0003676" "IEA:InterPro;nucleotide binding;nucleic acid binding" "PF00076" "RRM_1;2" "dre:394084" "-" "IPR000504;IPR012677" "Nucleotide-bd_a/b_plait;RRM_dom"
"XLOC_000457" 1403.13949715353 -0.151803976110682 0.0407707794791422 -3.72335231383894 0.000196594880598864 0.007128399851092 "TCONS_00002386" "6366" "71825" "gnl|BL_ORD_ID|71825" "B5X3L6_SALSA" "639" "1648" "0" "216" "1256" "1" "366" "3" "0" "347" "19" "366" "RNA-binding protein Musashi homolog 2;" "Salmo salar (Atlantic salmon)" "" "" "" "" "GO:0000166;GO:0003676" "IEA:InterPro;nucleotide binding;nucleic acid binding" "PF00076" "RRM_1;2" "" "" "IPR000504;IPR012677" "Nucleotide-bd_a/b_plait;RRM_dom"
"XLOC_000457" 1403.13949715353 -0.151803976110682 0.0407707794791422 -3.72335231383894 0.000196594880598864 0.007128399851092 "TCONS_00002387" "6543" "772931" "gnl|BL_ORD_ID|772931" "Q7SXT6_DANRE" "714" "1842" "0" "216" "1436" "1" "408" "3" "0" "379" "1" "408" "Musashi homolog 2b (Drosophila);Musashi homolog 2b (Drosophila);Uncharacterized protein;" "Danio rerio (Zebrafish) (Brachydanio rerio)" "" "" "" "" "GO:0000166;GO:0003676" "IEA:InterPro;nucleotide binding;nucleic acid binding" "PF00076" "RRM_1;2" "dre:394084" "-" "IPR000504;IPR012677" "Nucleotide-bd_a/b_plait;RRM_dom"
"XLOC_000457" 1403.13949715353 -0.151803976110682 0.0407707794791422 -3.72335231383894 0.000196594880598864 0.007128399851092 "TCONS_00002388" "6543" "772931" "gnl|BL_ORD_ID|772931" "Q7SXT6_DANRE" "706" "1821" "0" "216" "1436" "1" "408" "3" "0" "360" "39" "427" "Musashi homolog 2b (Drosophila);Musashi homolog 2b (Drosophila);Uncharacterized protein;" "Danio rerio (Zebrafish) (Brachydanio rerio)" "" "" "" "" "GO:0000166;GO:0003676" "IEA:InterPro;nucleotide binding;nucleic acid binding" "PF00076" "RRM_1;2" "dre:394084" "-" "IPR000504;IPR012677" "Nucleotide-bd_a/b_plait;RRM_dom"
"XLOC_000457" 1403.13949715353 -0.151803976110682 0.0407707794791422 -3.72335231383894 0.000196594880598864 0.007128399851092 "TCONS_00002389" "6420" "71825" "gnl|BL_ORD_ID|71825" "B5X3L6_SALSA" "691" "1781" "0" "216" "1313" "1" "366" "3" "0" "366" "0" "366" "RNA-binding protein Musashi homolog 2;" "Salmo salar (Atlantic salmon)" "" "" "" "" "GO:0000166;GO:0003676" "IEA:InterPro;nucleotide binding;nucleic acid binding" "PF00076" "RRM_1;2" "" "" "IPR000504;IPR012677" "Nucleotide-bd_a/b_plait;RRM_dom"
"XLOC_000457" 1403.13949715353 -0.151803976110682 0.0407707794791422 -3.72335231383894 0.000196594880598864 0.007128399851092 "TCONS_00002390" "6486" "772931" "gnl|BL_ORD_ID|772931" "Q7SXT6_DANRE" "718" "1852" "0" "216" "1379" "1" "408" "3" "0" "360" "20" "408" "Musashi homolog 2b (Drosophila);Musashi homolog 2b (Drosophila);Uncharacterized protein;" "Danio rerio (Zebrafish) (Brachydanio rerio)" "" "" "" "" "GO:0000166;GO:0003676" "IEA:InterPro;nucleotide binding;nucleic acid binding" "PF00076" "RRM_1;2" "dre:394084" "-" "IPR000504;IPR012677" "Nucleotide-bd_a/b_plait;RRM_dom"
"XLOC_000457" 1403.13949715353 -0.151803976110682 0.0407707794791422 -3.72335231383894 0.000196594880598864 0.007128399851092 "TCONS_00002391" "6354" "71825" "gnl|BL_ORD_ID|71825" "B5X3L6_SALSA" "626" "1612" "0" "216" "1244" "1" "366" "3" "0" "343" "23" "366" "RNA-binding protein Musashi homolog 2;" "Salmo salar (Atlantic salmon)" "" "" "" "" "GO:0000166;GO:0003676" "IEA:InterPro;nucleotide binding;nucleic acid binding" "PF00076" "RRM_1;2" "" "" "IPR000504;IPR012677" "Nucleotide-bd_a/b_plait;RRM_dom"
"XLOC_000457" 1403.13949715353 -0.151803976110682 0.0407707794791422 -3.72335231383894 0.000196594880598864 0.007128399851092 "TCONS_00002392" "5889" "772931" "gnl|BL_ORD_ID|772931" "Q7SXT6_DANRE" "718" "1852" "0" "216" "1379" "1" "408" "3" "0" "360" "20" "408" "Musashi homolog 2b (Drosophila);Musashi homolog 2b (Drosophila);Uncharacterized protein;" "Danio rerio (Zebrafish) (Brachydanio rerio)" "" "" "" "" "GO:0000166;GO:0003676" "IEA:InterPro;nucleotide binding;nucleic acid binding" "PF00076" "RRM_1;2" "dre:394084" "-" "IPR000504;IPR012677" "Nucleotide-bd_a/b_plait;RRM_dom"
"XLOC_000457" 1403.13949715353 -0.151803976110682 0.0407707794791422 -3.72335231383894 0.000196594880598864 0.007128399851092 "TCONS_00002393" "6291" "364888" "gnl|BL_ORD_ID|364888" "H2M148_ORYLA" "516" "1327" "5.9097e-165" "216" "1181" "1" "328" "3" "0" "265" "6" "328" "Uncharacterized protein;" "Oryzias latipes (Medaka fish) (Japanese ricefish)" "" "" "" "" "GO:0000166;GO:0003676" "IEA:InterPro;nucleotide binding;nucleic acid binding" "PF00076" "RRM_1;2" "" "" "IPR000504;IPR012677" "Nucleotide-bd_a/b_plait;RRM_dom"
"XLOC_000457" 1403.13949715353 -0.151803976110682 0.0407707794791422 -3.72335231383894 0.000196594880598864 0.007128399851092 "TCONS_00002394" "6531" "772931" "gnl|BL_ORD_ID|772931" "Q7SXT6_DANRE" "703" "1813" "0" "216" "1424" "1" "408" "3" "0" "376" "5" "408" "Musashi homolog 2b (Drosophila);Musashi homolog 2b (Drosophila);Uncharacterized protein;" "Danio rerio (Zebrafish) (Brachydanio rerio)" "" "" "" "" "GO:0000166;GO:0003676" "IEA:InterPro;nucleotide binding;nucleic acid binding" "PF00076" "RRM_1;2" "dre:394084" "-" "IPR000504;IPR012677" "Nucleotide-bd_a/b_plait;RRM_dom"
"XLOC_000457" 1403.13949715353 -0.151803976110682 0.0407707794791422 -3.72335231383894 0.000196594880598864 0.007128399851092 "TCONS_00002395" "6415" "772931" "gnl|BL_ORD_ID|772931" "Q7SXT6_DANRE" "691" "1781" "0" "216" "1340" "1" "395" "3" "0" "347" "20" "395" "Musashi homolog 2b (Drosophila);Musashi homolog 2b (Drosophila);Uncharacterized protein;" "Danio rerio (Zebrafish) (Brachydanio rerio)" "" "" "" "" "GO:0000166;GO:0003676" "IEA:InterPro;nucleotide binding;nucleic acid binding" "PF00076" "RRM_1;2" "dre:394084" "-" "IPR000504;IPR012677" "Nucleotide-bd_a/b_plait;RRM_dom"
"XLOC_000457" 1403.13949715353 -0.151803976110682 0.0407707794791422 -3.72335231383894 0.000196594880598864 0.007128399851092 "TCONS_00002396" "6546" "772931" "gnl|BL_ORD_ID|772931" "Q7SXT6_DANRE" "714" "1842" "0" "216" "1436" "1" "408" "3" "0" "379" "1" "408" "Musashi homolog 2b (Drosophila);Musashi homolog 2b (Drosophila);Uncharacterized protein;" "Danio rerio (Zebrafish) (Brachydanio rerio)" "" "" "" "" "GO:0000166;GO:0003676" "IEA:InterPro;nucleotide binding;nucleic acid binding" "PF00076" "RRM_1;2" "dre:394084" "-" "IPR000504;IPR012677" "Nucleotide-bd_a/b_plait;RRM_dom"
"XLOC_000457" 1403.13949715353 -0.151803976110682 0.0407707794791422 -3.72335231383894 0.000196594880598864 0.007128399851092 "TCONS_00002397" "6351" "71825" "gnl|BL_ORD_ID|71825" "B5X3L6_SALSA" "626" "1612" "0" "216" "1244" "1" "366" "3" "0" "343" "23" "366" "RNA-binding protein Musashi homolog 2;" "Salmo salar (Atlantic salmon)" "" "" "" "" "GO:0000166;GO:0003676" "IEA:InterPro;nucleotide binding;nucleic acid binding" "PF00076" "RRM_1;2" "" "" "IPR000504;IPR012677" "Nucleotide-bd_a/b_plait;RRM_dom"
"XLOC_000457" 1403.13949715353 -0.151803976110682 0.0407707794791422 -3.72335231383894 0.000196594880598864 0.007128399851092 "TCONS_00002398" "950" "71825" "gnl|BL_ORD_ID|71825" "B5X3L6_SALSA" "380" "974" "9.14045e-129" "153" "800" "1" "220" "3" "0" "187" "12" "224" "RNA-binding protein Musashi homolog 2;" "Salmo salar (Atlantic salmon)" "" "" "" "" "GO:0000166;GO:0003676" "IEA:InterPro;nucleotide binding;nucleic acid binding" "PF00076" "RRM_1;2" "" "" "IPR000504;IPR012677" "Nucleotide-bd_a/b_plait;RRM_dom"
"XLOC_000457" 1403.13949715353 -0.151803976110682 0.0407707794791422 -3.72335231383894 0.000196594880598864 0.007128399851092 "TCONS_00002399" "474" "26665" "gnl|BL_ORD_ID|26665" "A7MCL0_DANRE" "218" "553" "1.78884e-70" "121" "432" "1" "104" "1" "0" "103" "0" "104" "Msi2b protein;" "Danio rerio (Zebrafish) (Brachydanio rerio)" "" "" "" "" "GO:0000166;GO:0003676" "IEA:InterPro;nucleotide binding;nucleic acid binding" "PF00076" "RRM_1;2" "" "" "IPR000504;IPR012677" "Nucleotide-bd_a/b_plait;RRM_dom"
"XLOC_000457" 1403.13949715353 -0.151803976110682 0.0407707794791422 -3.72335231383894 0.000196594880598864 0.007128399851092 "TCONS_00002400" "626" "190046" "gnl|BL_ORD_ID|190046" "E9QHJ7_DANRE" "187" "473" "1.60994e-58" "119" "388" "1" "90" "2" "0" "89" "0" "90" "Uncharacterized protein;" "Danio rerio (Zebrafish) (Brachydanio rerio)" "" "" "" "" "GO:0000166;GO:0003676" "IEA:InterPro;nucleotide binding;nucleic acid binding" "PF00076" "1;RRM_1" "" "" "IPR000504;IPR012677" "Nucleotide-bd_a/b_plait;RRM_dom"
"XLOC_000457" 1403.13949715353 -0.151803976110682 0.0407707794791422 -3.72335231383894 0.000196594880598864 0.007128399851092 "TCONS_00002401" "6295" "772931" "gnl|BL_ORD_ID|772931" "Q7SXT6_DANRE" "639" "1646" "0" "118" "1188" "1" "408" "1" "0" "329" "51" "408" "Musashi homolog 2b (Drosophila);Musashi homolog 2b (Drosophila);Uncharacterized protein;" "Danio rerio (Zebrafish) (Brachydanio rerio)" "" "" "" "" "GO:0000166;GO:0003676" "IEA:InterPro;nucleotide binding;nucleic acid binding" "PF00076" "RRM_1;2" "dre:394084" "-" "IPR000504;IPR012677" "Nucleotide-bd_a/b_plait;RRM_dom"
"XLOC_000457" 1403.13949715353 -0.151803976110682 0.0407707794791422 -3.72335231383894 0.000196594880598864 0.007128399851092 "TCONS_00002402" "6157" "71825" "gnl|BL_ORD_ID|71825" "B5X3L6_SALSA" "547" "1407" "1.11162e-175" "115" "1050" "1" "366" "1" "0" "312" "54" "366" "RNA-binding protein Musashi homolog 2;" "Salmo salar (Atlantic salmon)" "" "" "" "" "GO:0000166;GO:0003676" "IEA:InterPro;nucleotide binding;nucleic acid binding" "PF00076" "RRM_1;2" "" "" "IPR000504;IPR012677" "Nucleotide-bd_a/b_plait;RRM_dom"
"XLOC_000457" 1403.13949715353 -0.151803976110682 0.0407707794791422 -3.72335231383894 0.000196594880598864 0.007128399851092 "TCONS_00002403" "6158" "71825" "gnl|BL_ORD_ID|71825" "B5X3L6_SALSA" "582" "1498" "0" "74" "1048" "1" "366" "2" "0" "325" "41" "366" "RNA-binding protein Musashi homolog 2;" "Salmo salar (Atlantic salmon)" "" "" "" "" "GO:0000166;GO:0003676" "IEA:InterPro;nucleotide binding;nucleic acid binding" "PF00076" "RRM_1;2" "" "" "IPR000504;IPR012677" "Nucleotide-bd_a/b_plait;RRM_dom"
"XLOC_000457" 1403.13949715353 -0.151803976110682 0.0407707794791422 -3.72335231383894 0.000196594880598864 0.007128399851092 "TCONS_00002404" "6047" "772931" "gnl|BL_ORD_ID|772931" "Q7SXT6_DANRE" "495" "1272" "2.61929e-156" "26" "937" "104" "408" "2" "0" "258" "39" "324" "Musashi homolog 2b (Drosophila);Musashi homolog 2b (Drosophila);Uncharacterized protein;" "Danio rerio (Zebrafish) (Brachydanio rerio)" "" "" "" "" "GO:0000166;GO:0003676" "IEA:InterPro;nucleotide binding;nucleic acid binding" "PF00076" "RRM_1;2" "dre:394084" "-" "IPR000504;IPR012677" "Nucleotide-bd_a/b_plait;RRM_dom"
"XLOC_000457" 1403.13949715353 -0.151803976110682 0.0407707794791422 -3.72335231383894 0.000196594880598864 0.007128399851092 "TCONS_00002405" "6160" "772931" "gnl|BL_ORD_ID|772931" "Q7SXT6_DANRE" "502" "1291" "6.28546e-159" "142" "1053" "104" "408" "1" "0" "276" "1" "305" "Musashi homolog 2b (Drosophila);Musashi homolog 2b (Drosophila);Uncharacterized protein;" "Danio rerio (Zebrafish) (Brachydanio rerio)" "" "" "" "" "GO:0000166;GO:0003676" "IEA:InterPro;nucleotide binding;nucleic acid binding" "PF00076" "RRM_1;2" "dre:394084" "-" "IPR000504;IPR012677" "Nucleotide-bd_a/b_plait;RRM_dom"
"XLOC_000457" 1403.13949715353 -0.151803976110682 0.0407707794791422 -3.72335231383894 0.000196594880598864 0.007128399851092 "TCONS_00002406" "5876" "71825" "gnl|BL_ORD_ID|71825" "B5X3L6_SALSA" "424" "1090" "3.57085e-132" "38" "769" "104" "366" "2" "0" "243" "19" "263" "RNA-binding protein Musashi homolog 2;" "Salmo salar (Atlantic salmon)" "" "" "" "" "GO:0000166;GO:0003676" "IEA:InterPro;nucleotide binding;nucleic acid binding" "PF00076" "RRM_1;2" "" "" "IPR000504;IPR012677" "Nucleotide-bd_a/b_plait;RRM_dom"
"XLOC_000466" 155.795791665875 -0.294332387134449 0.0879817969140338 -3.34537821979288 0.000821704347412245 0.0210119368634591 "TCONS_00002456" "3307" "516656" "gnl|BL_ORD_ID|516656" "I3K4W8_ORENI" "1574" "4075" "0" "478" "3252" "1" "924" "1" "0" "788" "7" "928" "Uncharacterized protein;" "Oreochromis niloticus (Nile tilapia) (Tilapia nilotica)" "" "" "GO:0032851" "IEA:GOC;positive regulation of Rab GTPase activity" "GO:0005097;GO:0005509" "IEA:InterPro;Rab GTPase activator activity;calcium ion binding" "PF02893;PF00566" "1;GRAM;RabGAP-TBC;2" "" "" "IPR018247;IPR000195;IPR004182;IPR002048;IPR011992" "GRAM;EF_hand_dom;Rab-GTPase-TBC_dom;EF_Hand_1_Ca_BS;EF-hand-dom_pair"
"XLOC_000466" 155.795791665875 -0.294332387134449 0.0879817969140338 -3.34537821979288 0.000821704347412245 0.0210119368634591 "TCONS_00002457" "7191" "410405" "gnl|BL_ORD_ID|410405" "H2U7T0_TAKRU" "1117" "2889" "0" "995" "3157" "385" "1104" "2" "0" "572" "35" "738" "Uncharacterized protein;" "Takifugu rubripes (Japanese pufferfish) (Fugu rubripes)" "" "" "GO:0032851" "IEA:GOC;positive regulation of Rab GTPase activity" "GO:0005097;GO:0005509" "IEA:InterPro;Rab GTPase activator activity;calcium ion binding" "PF02893;PF00566" "1;GRAM;RabGAP-TBC;2" "" "" "IPR018247;IPR000195;IPR004182;IPR002048;IPR011992" "GRAM;EF_hand_dom;Rab-GTPase-TBC_dom;EF_Hand_1_Ca_BS;EF-hand-dom_pair"
"XLOC_000466" 155.795791665875 -0.294332387134449 0.0879817969140338 -3.34537821979288 0.000821704347412245 0.0210119368634591 "TCONS_00002458" "7793" "516656" "gnl|BL_ORD_ID|516656" "I3K4W8_ORENI" "1776" "4598" "0" "478" "3780" "1" "1133" "1" "0" "910" "90" "1162" "Uncharacterized protein;" "Oreochromis niloticus (Nile tilapia) (Tilapia nilotica)" "" "" "GO:0032851" "IEA:GOC;positive regulation of Rab GTPase activity" "GO:0005097;GO:0005509" "IEA:InterPro;Rab GTPase activator activity;calcium ion binding" "PF02893;PF00566" "1;GRAM;RabGAP-TBC;2" "" "" "IPR018247;IPR000195;IPR004182;IPR002048;IPR011992" "GRAM;EF_hand_dom;Rab-GTPase-TBC_dom;EF_Hand_1_Ca_BS;EF-hand-dom_pair"
"XLOC_000466" 155.795791665875 -0.294332387134449 0.0879817969140338 -3.34537821979288 0.000821704347412245 0.0210119368634591 "TCONS_00002459" "7678" "410405" "gnl|BL_ORD_ID|410405" "H2U7T0_TAKRU" "1081" "2795" "0" "478" "2328" "1" "617" "1" "0" "532" "0" "617" "Uncharacterized protein;" "Takifugu rubripes (Japanese pufferfish) (Fugu rubripes)" "" "" "GO:0032851" "IEA:GOC;positive regulation of Rab GTPase activity" "GO:0005097;GO:0005509" "IEA:InterPro;Rab GTPase activator activity;calcium ion binding" "PF02893;PF00566" "1;GRAM;RabGAP-TBC;2" "" "" "IPR018247;IPR000195;IPR004182;IPR002048;IPR011992" "GRAM;EF_hand_dom;Rab-GTPase-TBC_dom;EF_Hand_1_Ca_BS;EF-hand-dom_pair"
"XLOC_000466" 155.795791665875 -0.294332387134449 0.0879817969140338 -3.34537821979288 0.000821704347412245 0.0210119368634591 "TCONS_00002460" "7740" "410405" "gnl|BL_ORD_ID|410405" "H2U7T0_TAKRU" "1385" "3583" "0" "478" "2910" "1" "810" "1" "0" "695" "1" "811" "Uncharacterized protein;" "Takifugu rubripes (Japanese pufferfish) (Fugu rubripes)" "" "" "GO:0032851" "IEA:GOC;positive regulation of Rab GTPase activity" "GO:0005097;GO:0005509" "IEA:InterPro;Rab GTPase activator activity;calcium ion binding" "PF02893;PF00566" "1;GRAM;RabGAP-TBC;2" "" "" "IPR018247;IPR000195;IPR004182;IPR002048;IPR011992" "GRAM;EF_hand_dom;Rab-GTPase-TBC_dom;EF_Hand_1_Ca_BS;EF-hand-dom_pair"
"XLOC_000466" 155.795791665875 -0.294332387134449 0.0879817969140338 -3.34537821979288 0.000821704347412245 0.0210119368634591 "TCONS_00002461" "7610" "410405" "gnl|BL_ORD_ID|410405" "H2U7T0_TAKRU" "1081" "2795" "0" "478" "2328" "1" "617" "1" "0" "532" "0" "617" "Uncharacterized protein;" "Takifugu rubripes (Japanese pufferfish) (Fugu rubripes)" "" "" "GO:0032851" "IEA:GOC;positive regulation of Rab GTPase activity" "GO:0005097;GO:0005509" "IEA:InterPro;Rab GTPase activator activity;calcium ion binding" "PF02893;PF00566" "1;GRAM;RabGAP-TBC;2" "" "" "IPR018247;IPR000195;IPR004182;IPR002048;IPR011992" "GRAM;EF_hand_dom;Rab-GTPase-TBC_dom;EF_Hand_1_Ca_BS;EF-hand-dom_pair"
"XLOC_000466" 155.795791665875 -0.294332387134449 0.0879817969140338 -3.34537821979288 0.000821704347412245 0.0210119368634591 "TCONS_00002462" "7800" "516656" "gnl|BL_ORD_ID|516656" "I3K4W8_ORENI" "1377" "3563" "0" "478" "2904" "1" "810" "1" "0" "701" "9" "814" "Uncharacterized protein;" "Oreochromis niloticus (Nile tilapia) (Tilapia nilotica)" "" "" "GO:0032851" "IEA:GOC;positive regulation of Rab GTPase activity" "GO:0005097;GO:0005509" "IEA:InterPro;Rab GTPase activator activity;calcium ion binding" "PF02893;PF00566" "1;GRAM;RabGAP-TBC;2" "" "" "IPR018247;IPR000195;IPR004182;IPR002048;IPR011992" "GRAM;EF_hand_dom;Rab-GTPase-TBC_dom;EF_Hand_1_Ca_BS;EF-hand-dom_pair"
"XLOC_000466" 155.795791665875 -0.294332387134449 0.0879817969140338 -3.34537821979288 0.000821704347412245 0.0210119368634591 "TCONS_00002463" "7680" "516656" "gnl|BL_ORD_ID|516656" "I3K4W8_ORENI" "1646" "4261" "0" "478" "3366" "1" "996" "1" "0" "831" "41" "1000" "Uncharacterized protein;" "Oreochromis niloticus (Nile tilapia) (Tilapia nilotica)" "" "" "GO:0032851" "IEA:GOC;positive regulation of Rab GTPase activity" "GO:0005097;GO:0005509" "IEA:InterPro;Rab GTPase activator activity;calcium ion binding" "PF02893;PF00566" "1;GRAM;RabGAP-TBC;2" "" "" "IPR018247;IPR000195;IPR004182;IPR002048;IPR011992" "GRAM;EF_hand_dom;Rab-GTPase-TBC_dom;EF_Hand_1_Ca_BS;EF-hand-dom_pair"
"XLOC_000466" 155.795791665875 -0.294332387134449 0.0879817969140338 -3.34537821979288 0.000821704347412245 0.0210119368634591 "TCONS_00002464" "7806" "410405" "gnl|BL_ORD_ID|410405" "H2U7T0_TAKRU" "1382" "3577" "0" "478" "2910" "1" "810" "1" "0" "695" "1" "811" "Uncharacterized protein;" "Takifugu rubripes (Japanese pufferfish) (Fugu rubripes)" "" "" "GO:0032851" "IEA:GOC;positive regulation of Rab GTPase activity" "GO:0005097;GO:0005509" "IEA:InterPro;Rab GTPase activator activity;calcium ion binding" "PF02893;PF00566" "1;GRAM;RabGAP-TBC;2" "" "" "IPR018247;IPR000195;IPR004182;IPR002048;IPR011992" "GRAM;EF_hand_dom;Rab-GTPase-TBC_dom;EF_Hand_1_Ca_BS;EF-hand-dom_pair"
"XLOC_000466" 155.795791665875 -0.294332387134449 0.0879817969140338 -3.34537821979288 0.000821704347412245 0.0210119368634591 "TCONS_00002465" "7808" "516656" "gnl|BL_ORD_ID|516656" "I3K4W8_ORENI" "1783" "4617" "0" "478" "3795" "1" "1133" "1" "0" "913" "85" "1162" "Uncharacterized protein;" "Oreochromis niloticus (Nile tilapia) (Tilapia nilotica)" "" "" "GO:0032851" "IEA:GOC;positive regulation of Rab GTPase activity" "GO:0005097;GO:0005509" "IEA:InterPro;Rab GTPase activator activity;calcium ion binding" "PF02893;PF00566" "1;GRAM;RabGAP-TBC;2" "" "" "IPR018247;IPR000195;IPR004182;IPR002048;IPR011992" "GRAM;EF_hand_dom;Rab-GTPase-TBC_dom;EF_Hand_1_Ca_BS;EF-hand-dom_pair"
"XLOC_000466" 155.795791665875 -0.294332387134449 0.0879817969140338 -3.34537821979288 0.000821704347412245 0.0210119368634591 "TCONS_00002466" "3343" "516656" "gnl|BL_ORD_ID|516656" "I3K4W8_ORENI" "1563" "4046" "0" "475" "3288" "1" "924" "1" "0" "788" "20" "941" "Uncharacterized protein;" "Oreochromis niloticus (Nile tilapia) (Tilapia nilotica)" "" "" "GO:0032851" "IEA:GOC;positive regulation of Rab GTPase activity" "GO:0005097;GO:0005509" "IEA:InterPro;Rab GTPase activator activity;calcium ion binding" "PF02893;PF00566" "1;GRAM;RabGAP-TBC;2" "" "" "IPR018247;IPR000195;IPR004182;IPR002048;IPR011992" "GRAM;EF_hand_dom;Rab-GTPase-TBC_dom;EF_Hand_1_Ca_BS;EF-hand-dom_pair"
"XLOC_000466" 155.795791665875 -0.294332387134449 0.0879817969140338 -3.34537821979288 0.000821704347412245 0.0210119368634591 "TCONS_00002467" "7898" "410406" "gnl|BL_ORD_ID|410406" "H2U7T1_TAKRU" "1802" "4667" "0" "475" "3885" "1" "1118" "1" "0" "910" "33" "1144" "Uncharacterized protein;" "Takifugu rubripes (Japanese pufferfish) (Fugu rubripes)" "" "" "GO:0032851" "IEA:GOC;positive regulation of Rab GTPase activity" "GO:0005097;GO:0005509" "IEA:InterPro;Rab GTPase activator activity;calcium ion binding" "PF02893;PF00566" "1;GRAM;RabGAP-TBC;2" "" "" "IPR018247;IPR000195;IPR004182;IPR002048;IPR011992" "GRAM;EF_hand_dom;Rab-GTPase-TBC_dom;EF_Hand_1_Ca_BS;EF-hand-dom_pair"
"XLOC_000466" 155.795791665875 -0.294332387134449 0.0879817969140338 -3.34537821979288 0.000821704347412245 0.0210119368634591 "TCONS_00002468" "4803" "30240" "gnl|BL_ORD_ID|30240" "A8C5I2_SALSA" "602" "1551" "0" "2301" "3269" "1" "324" "-2" "0" "296" "1" "324" "Transposase;" "Salmo salar (Atlantic salmon)" "" "" "GO:0015074;GO:0006313" "IEA:InterPro;DNA integration;transposition" " DNA-mediated" "GO:0003677;GO:0004803" "IEA:InterPro;transposase activity;DNA binding" "PF01498" "1;HTH_Tnp_Tc3_2" "" "" "IPR009057;IPR002492"
"XLOC_000495" 98.8870035750321 -0.22381410886192 0.0710101751503978 -3.15185969317619 0.00162234208670967 0.0341816427358951 "TCONS_00002706" "1913" "74283" "gnl|BL_ORD_ID|74283" "B5XC43_SALSA" "196" "498" "1.12415e-57" "297" "602" "12" "113" "3" "0" "95" "0" "102" "LYR motif-containing protein ENSP00000368165;" "Salmo salar (Atlantic salmon)" "" "" "" "" "" "" "PF05347" "1;Complex1_LYR" "" "" "IPR008011" "Complex1_LYR"
"XLOC_000495" 98.8870035750321 -0.22381410886192 0.0710101751503978 -3.15185969317619 0.00162234208670967 0.0341816427358951 "TCONS_00002707" "1860" "74283" "gnl|BL_ORD_ID|74283" "B5XC43_SALSA" "196" "498" "8.98904e-58" "244" "549" "12" "113" "1" "0" "95" "0" "102" "LYR motif-containing protein ENSP00000368165;" "Salmo salar (Atlantic salmon)" "" "" "" "" "" "" "PF05347" "1;Complex1_LYR" "" "" "IPR008011" "Complex1_LYR"
"XLOC_000495" 98.8870035750321 -0.22381410886192 0.0710101751503978 -3.15185969317619 0.00162234208670967 0.0341816427358951 "TCONS_00002708" "1873" "74283" "gnl|BL_ORD_ID|74283" "B5XC43_SALSA" "196" "498" "9.49001e-58" "257" "562" "12" "113" "2" "0" "95" "0" "102" "LYR motif-containing protein ENSP00000368165;" "Salmo salar (Atlantic salmon)" "" "" "" "" "" "" "PF05347" "1;Complex1_LYR" "" "" "IPR008011" "Complex1_LYR"
"XLOC_000495" 98.8870035750321 -0.22381410886192 0.0710101751503978 -3.15185969317619 0.00162234208670967 0.0341816427358951 "TCONS_00002709" "2267" "74283" "gnl|BL_ORD_ID|74283" "B5XC43_SALSA" "196" "498" "3.22602e-57" "651" "956" "12" "113" "3" "0" "95" "0" "102" "LYR motif-containing protein ENSP00000368165;" "Salmo salar (Atlantic salmon)" "" "" "" "" "" "" "PF05347" "1;Complex1_LYR" "" "" "IPR008011" "Complex1_LYR"
"XLOC_000533" 194.073129877702 0.740452569512987 0.172932984878503 4.28173127314726 1.85444850475194e-05 0.00116165578915948 "TCONS_00002924" "6093" "72161" "gnl|BL_ORD_ID|72161" "B5X4N1_SALSA" "1577" "4083" "0" "521" "2887" "1" "792" "2" "0" "765" "3" "792" "" "Salmo salar (Atlantic salmon)" "GO:0005971" "IEA:InterPro;ribonucleoside-diphosphate reductase complex" "GO:0006260" "IEA:UniProtKB-UniPathway;DNA replication" "GO:0004748;GO:0005524" "IEA:InterPro;IEA:UniProtKB-EC;ribonucleoside-diphosphate reductase activity" " thioredoxin disulfide as acceptor;ATP binding" "PF02867;PF00317;PF03477" "1;ATP-cone;Ribonuc_red_lgC;Ribonuc_red_lgN" "" "" "IPR013509;IPR000788;IPR013346;IPR005144;IPR008926"
"XLOC_000533" 194.073129877702 0.740452569512987 0.172932984878503 4.28173127314726 1.85444850475194e-05 0.00116165578915948 "TCONS_00002925" "6031" "72161" "gnl|BL_ORD_ID|72161" "B5X4N1_SALSA" "1465" "3792" "0" "454" "2640" "1" "729" "1" "0" "709" "0" "729" "" "Salmo salar (Atlantic salmon)" "GO:0005971" "IEA:InterPro;ribonucleoside-diphosphate reductase complex" "GO:0006260" "IEA:UniProtKB-UniPathway;DNA replication" "GO:0004748;GO:0005524" "IEA:InterPro;IEA:UniProtKB-EC;ribonucleoside-diphosphate reductase activity" " thioredoxin disulfide as acceptor;ATP binding" "PF02867;PF00317;PF03477" "1;ATP-cone;Ribonuc_red_lgC;Ribonuc_red_lgN" "" "" "IPR013509;IPR000788;IPR013346;IPR005144;IPR008926"
"XLOC_000533" 194.073129877702 0.740452569512987 0.172932984878503 4.28173127314726 1.85444850475194e-05 0.00116165578915948 "TCONS_00002926" "5950" "72161" "gnl|BL_ORD_ID|72161" "B5X4N1_SALSA" "1590" "4115" "0" "369" "2744" "1" "792" "3" "0" "768" "0" "792" "" "Salmo salar (Atlantic salmon)" "GO:0005971" "IEA:InterPro;ribonucleoside-diphosphate reductase complex" "GO:0006260" "IEA:UniProtKB-UniPathway;DNA replication" "GO:0004748;GO:0005524" "IEA:InterPro;IEA:UniProtKB-EC;ribonucleoside-diphosphate reductase activity" " thioredoxin disulfide as acceptor;ATP binding" "PF02867;PF00317;PF03477" "1;ATP-cone;Ribonuc_red_lgC;Ribonuc_red_lgN" "" "" "IPR013509;IPR000788;IPR013346;IPR005144;IPR008926"
"XLOC_000533" 194.073129877702 0.740452569512987 0.172932984878503 4.28173127314726 1.85444850475194e-05 0.00116165578915948 "TCONS_00002927" "5882" "72161" "gnl|BL_ORD_ID|72161" "B5X4N1_SALSA" "975" "2519" "0" "305" "1774" "1" "490" "2" "0" "475" "0" "490" "" "Salmo salar (Atlantic salmon)" "GO:0005971" "IEA:InterPro;ribonucleoside-diphosphate reductase complex" "GO:0006260" "IEA:UniProtKB-UniPathway;DNA replication" "GO:0004748;GO:0005524" "IEA:InterPro;IEA:UniProtKB-EC;ribonucleoside-diphosphate reductase activity" " thioredoxin disulfide as acceptor;ATP binding" "PF02867;PF00317;PF03477" "1;ATP-cone;Ribonuc_red_lgC;Ribonuc_red_lgN" "" "" "IPR013509;IPR000788;IPR013346;IPR005144;IPR008926"
"XLOC_000533" 194.073129877702 0.740452569512987 0.172932984878503 4.28173127314726 1.85444850475194e-05 0.00116165578915948 "TCONS_00002928" "5846" "72161" "gnl|BL_ORD_ID|72161" "B5X4N1_SALSA" "1290" "3338" "0" "748" "2640" "162" "792" "1" "0" "611" "0" "631" "" "Salmo salar (Atlantic salmon)" "GO:0005971" "IEA:InterPro;ribonucleoside-diphosphate reductase complex" "GO:0006260" "IEA:UniProtKB-UniPathway;DNA replication" "GO:0004748;GO:0005524" "IEA:InterPro;IEA:UniProtKB-EC;ribonucleoside-diphosphate reductase activity" " thioredoxin disulfide as acceptor;ATP binding" "PF02867;PF00317;PF03477" "1;ATP-cone;Ribonuc_red_lgC;Ribonuc_red_lgN" "" "" "IPR013509;IPR000788;IPR013346;IPR005144;IPR008926"
"XLOC_000533" 194.073129877702 0.740452569512987 0.172932984878503 4.28173127314726 1.85444850475194e-05 0.00116165578915948 "TCONS_00002929" "5888" "72161" "gnl|BL_ORD_ID|72161" "B5X4N1_SALSA" "1336" "3456" "0" "305" "2305" "1" "667" "2" "0" "647" "0" "667" "" "Salmo salar (Atlantic salmon)" "GO:0005971" "IEA:InterPro;ribonucleoside-diphosphate reductase complex" "GO:0006260" "IEA:UniProtKB-UniPathway;DNA replication" "GO:0004748;GO:0005524" "IEA:InterPro;IEA:UniProtKB-EC;ribonucleoside-diphosphate reductase activity" " thioredoxin disulfide as acceptor;ATP binding" "PF02867;PF00317;PF03477" "1;ATP-cone;Ribonuc_red_lgC;Ribonuc_red_lgN" "" "" "IPR013509;IPR000788;IPR013346;IPR005144;IPR008926"
"XLOC_000533" 194.073129877702 0.740452569512987 0.172932984878503 4.28173127314726 1.85444850475194e-05 0.00116165578915948 "TCONS_00002930" "3797" "72161" "gnl|BL_ORD_ID|72161" "B5X4N1_SALSA" "127" "317" "6.70521e-28" "209" "403" "728" "792" "2" "0" "59" "0" "65" "" "Salmo salar (Atlantic salmon)" "GO:0005971" "IEA:InterPro;ribonucleoside-diphosphate reductase complex" "GO:0006260" "IEA:UniProtKB-UniPathway;DNA replication" "GO:0004748;GO:0005524" "IEA:InterPro;IEA:UniProtKB-EC;ribonucleoside-diphosphate reductase activity" " thioredoxin disulfide as acceptor;ATP binding" "PF02867;PF00317;PF03477" "1;ATP-cone;Ribonuc_red_lgC;Ribonuc_red_lgN" "" "" "IPR013509;IPR000788;IPR013346;IPR005144;IPR008926"
"XLOC_000537" 348.154358599339 0.263722576685424 0.0517187015695644 5.09917242084477 3.4114169974003e-07 4.35192225281496e-05 "TCONS_00002947" "8436" "94212" "gnl|BL_ORD_ID|94212" "C0H9F3_SALSA" "310" "793" "8.59333e-91" "4832" "5536" "169" "403" "2" "0" "212" "0" "235" "E3 ubiquitin-protein ligase RNF167;" "Salmo salar (Atlantic salmon)" "" "" "GO:0008152" "IEA:GOC;metabolic process" "GO:0008270;GO:0016874" "IEA:InterPro;IEA:UniProtKB-KW;zinc ion binding;ligase activity" "PF13639;PF02225" "1;PA;zf-RING_2" "" "" "IPR003137;IPR001841;IPR013083" "Znf_RING/FYVE/PHD;Protease-assoc_domain;Znf_RING"
"XLOC_000537" 348.154358599339 0.263722576685424 0.0517187015695644 5.09917242084477 3.4114169974003e-07 4.35192225281496e-05 "TCONS_00002948" "9481" "94212" "gnl|BL_ORD_ID|94212" "C0H9F3_SALSA" "292" "745" "3.49633e-84" "5294" "5818" "1" "184" "2" "0" "165" "9" "184" "E3 ubiquitin-protein ligase RNF167;" "Salmo salar (Atlantic salmon)" "" "" "GO:0008152" "IEA:GOC;metabolic process" "GO:0008270;GO:0016874" "IEA:InterPro;IEA:UniProtKB-KW;zinc ion binding;ligase activity" "PF13639;PF02225" "1;PA;zf-RING_2" "" "" "IPR003137;IPR001841;IPR013083" "Znf_RING/FYVE/PHD;Protease-assoc_domain;Znf_RING"
"XLOC_000537" 348.154358599339 0.263722576685424 0.0517187015695644 5.09917242084477 3.4114169974003e-07 4.35192225281496e-05 "TCONS_00002949" "8261" "94212" "gnl|BL_ORD_ID|94212" "C0H9F3_SALSA" "292" "745" "2.69331e-84" "4074" "4598" "1" "184" "3" "0" "165" "9" "184" "E3 ubiquitin-protein ligase RNF167;" "Salmo salar (Atlantic salmon)" "" "" "GO:0008152" "IEA:GOC;metabolic process" "GO:0008270;GO:0016874" "IEA:InterPro;IEA:UniProtKB-KW;zinc ion binding;ligase activity" "PF13639;PF02225" "1;PA;zf-RING_2" "" "" "IPR003137;IPR001841;IPR013083" "Znf_RING/FYVE/PHD;Protease-assoc_domain;Znf_RING"
"XLOC_000537" 348.154358599339 0.263722576685424 0.0517187015695644 5.09917242084477 3.4114169974003e-07 4.35192225281496e-05 "TCONS_00002950" "5092" "94212" "gnl|BL_ORD_ID|94212" "C0H9F3_SALSA" "310" "793" "1.55652e-91" "1488" "2192" "169" "403" "3" "0" "212" "0" "235" "E3 ubiquitin-protein ligase RNF167;" "Salmo salar (Atlantic salmon)" "" "" "GO:0008152" "IEA:GOC;metabolic process" "GO:0008270;GO:0016874" "IEA:InterPro;IEA:UniProtKB-KW;zinc ion binding;ligase activity" "PF13639;PF02225" "1;PA;zf-RING_2" "" "" "IPR003137;IPR001841;IPR013083" "Znf_RING/FYVE/PHD;Protease-assoc_domain;Znf_RING"
"XLOC_000537" 348.154358599339 0.263722576685424 0.0517187015695644 5.09917242084477 3.4114169974003e-07 4.35192225281496e-05 "TCONS_00002951" "6227" "94212" "gnl|BL_ORD_ID|94212" "C0H9F3_SALSA" "310" "793" "3.84078e-91" "2623" "3327" "169" "403" "1" "0" "212" "0" "235" "E3 ubiquitin-protein ligase RNF167;" "Salmo salar (Atlantic salmon)" "" "" "GO:0008152" "IEA:GOC;metabolic process" "GO:0008270;GO:0016874" "IEA:InterPro;IEA:UniProtKB-KW;zinc ion binding;ligase activity" "PF13639;PF02225" "1;PA;zf-RING_2" "" "" "IPR003137;IPR001841;IPR013083" "Znf_RING/FYVE/PHD;Protease-assoc_domain;Znf_RING"
"XLOC_000537" 348.154358599339 0.263722576685424 0.0517187015695644 5.09917242084477 3.4114169974003e-07 4.35192225281496e-05 "TCONS_00002952" "4324" "94212" "gnl|BL_ORD_ID|94212" "C0H9F3_SALSA" "597" "1538" "0" "216" "1424" "1" "403" "3" "0" "373" "0" "403" "E3 ubiquitin-protein ligase RNF167;" "Salmo salar (Atlantic salmon)" "" "" "GO:0008152" "IEA:GOC;metabolic process" "GO:0008270;GO:0016874" "IEA:InterPro;IEA:UniProtKB-KW;zinc ion binding;ligase activity" "PF13639;PF02225" "1;PA;zf-RING_2" "" "" "IPR003137;IPR001841;IPR013083" "Znf_RING/FYVE/PHD;Protease-assoc_domain;Znf_RING"
"XLOC_000537" 348.154358599339 0.263722576685424 0.0517187015695644 5.09917242084477 3.4114169974003e-07 4.35192225281496e-05 "TCONS_00002953" "4243" "94212" "gnl|BL_ORD_ID|94212" "C0H9F3_SALSA" "597" "1538" "0" "135" "1343" "1" "403" "3" "0" "373" "0" "403" "E3 ubiquitin-protein ligase RNF167;" "Salmo salar (Atlantic salmon)" "" "" "GO:0008152" "IEA:GOC;metabolic process" "GO:0008270;GO:0016874" "IEA:InterPro;IEA:UniProtKB-KW;zinc ion binding;ligase activity" "PF13639;PF02225" "1;PA;zf-RING_2" "" "" "IPR003137;IPR001841;IPR013083" "Znf_RING/FYVE/PHD;Protease-assoc_domain;Znf_RING"
"XLOC_000537" 348.154358599339 0.263722576685424 0.0517187015695644 5.09917242084477 3.4114169974003e-07 4.35192225281496e-05 "TCONS_00002954" "4037" "94212" "gnl|BL_ORD_ID|94212" "C0H9F3_SALSA" "334" "854" "1.293e-100" "104" "670" "1" "189" "2" "0" "182" "0" "189" "E3 ubiquitin-protein ligase RNF167;" "Salmo salar (Atlantic salmon)" "" "" "GO:0008152" "IEA:GOC;metabolic process" "GO:0008270;GO:0016874" "IEA:InterPro;IEA:UniProtKB-KW;zinc ion binding;ligase activity" "PF13639;PF02225" "1;PA;zf-RING_2" "" "" "IPR003137;IPR001841;IPR013083" "Znf_RING/FYVE/PHD;Protease-assoc_domain;Znf_RING"
"XLOC_000537" 348.154358599339 0.263722576685424 0.0517187015695644 5.09917242084477 3.4114169974003e-07 4.35192225281496e-05 "TCONS_00002955" "4214" "94212" "gnl|BL_ORD_ID|94212" "C0H9F3_SALSA" "333" "853" "8.71015e-164" "104" "670" "1" "189" "2" "0" "182" "0" "189" "E3 ubiquitin-protein ligase RNF167;" "Salmo salar (Atlantic salmon)" "" "" "GO:0008152" "IEA:GOC;metabolic process" "GO:0008270;GO:0016874" "IEA:InterPro;IEA:UniProtKB-KW;zinc ion binding;ligase activity" "PF13639;PF02225" "1;PA;zf-RING_2" "" "" "IPR003137;IPR001841;IPR013083" "Znf_RING/FYVE/PHD;Protease-assoc_domain;Znf_RING"
"XLOC_000537" 348.154358599339 0.263722576685424 0.0517187015695644 5.09917242084477 3.4114169974003e-07 4.35192225281496e-05 "TCONS_00002956" "4116" "94212" "gnl|BL_ORD_ID|94212" "C0H9F3_SALSA" "334" "854" "1.46424e-100" "183" "749" "1" "189" "3" "0" "182" "0" "189" "E3 ubiquitin-protein ligase RNF167;" "Salmo salar (Atlantic salmon)" "" "" "GO:0008152" "IEA:GOC;metabolic process" "GO:0008270;GO:0016874" "IEA:InterPro;IEA:UniProtKB-KW;zinc ion binding;ligase activity" "PF13639;PF02225" "1;PA;zf-RING_2" "" "" "IPR003137;IPR001841;IPR013083" "Znf_RING/FYVE/PHD;Protease-assoc_domain;Znf_RING"
"XLOC_000537" 348.154358599339 0.263722576685424 0.0517187015695644 5.09917242084477 3.4114169974003e-07 4.35192225281496e-05 "TCONS_00002957" "4591" "94212" "gnl|BL_ORD_ID|94212" "C0H9F3_SALSA" "228" "581" "3.51857e-63" "183" "593" "1" "137" "3" "0" "130" "0" "137" "E3 ubiquitin-protein ligase RNF167;" "Salmo salar (Atlantic salmon)" "" "" "GO:0008152" "IEA:GOC;metabolic process" "GO:0008270;GO:0016874" "IEA:InterPro;IEA:UniProtKB-KW;zinc ion binding;ligase activity" "PF13639;PF02225" "1;PA;zf-RING_2" "" "" "IPR003137;IPR001841;IPR013083" "Znf_RING/FYVE/PHD;Protease-assoc_domain;Znf_RING"
"XLOC_000537" 348.154358599339 0.263722576685424 0.0517187015695644 5.09917242084477 3.4114169974003e-07 4.35192225281496e-05 "TCONS_00002958" "4545" "94212" "gnl|BL_ORD_ID|94212" "C0H9F3_SALSA" "310" "793" "5.88784e-92" "941" "1645" "169" "403" "2" "0" "212" "0" "235" "E3 ubiquitin-protein ligase RNF167;" "Salmo salar (Atlantic salmon)" "" "" "GO:0008152" "IEA:GOC;metabolic process" "GO:0008270;GO:0016874" "IEA:InterPro;IEA:UniProtKB-KW;zinc ion binding;ligase activity" "PF13639;PF02225" "1;PA;zf-RING_2" "" "" "IPR003137;IPR001841;IPR013083" "Znf_RING/FYVE/PHD;Protease-assoc_domain;Znf_RING"
"XLOC_000537" 348.154358599339 0.263722576685424 0.0517187015695644 5.09917242084477 3.4114169974003e-07 4.35192225281496e-05 "TCONS_00002959" "4491" "94212" "gnl|BL_ORD_ID|94212" "C0H9F3_SALSA" "367" "941" "3.34615e-112" "794" "1591" "138" "403" "2" "0" "243" "0" "266" "E3 ubiquitin-protein ligase RNF167;" "Salmo salar (Atlantic salmon)" "" "" "GO:0008152" "IEA:GOC;metabolic process" "GO:0008270;GO:0016874" "IEA:InterPro;IEA:UniProtKB-KW;zinc ion binding;ligase activity" "PF13639;PF02225" "1;PA;zf-RING_2" "" "" "IPR003137;IPR001841;IPR013083" "Znf_RING/FYVE/PHD;Protease-assoc_domain;Znf_RING"
"XLOC_000537" 348.154358599339 0.263722576685424 0.0517187015695644 5.09917242084477 3.4114169974003e-07 4.35192225281496e-05 "TCONS_00002960" "4349" "94212" "gnl|BL_ORD_ID|94212" "C0H9F3_SALSA" "292" "745" "2.1301e-85" "162" "686" "1" "184" "3" "0" "165" "9" "184" "E3 ubiquitin-protein ligase RNF167;" "Salmo salar (Atlantic salmon)" "" "" "GO:0008152" "IEA:GOC;metabolic process" "GO:0008270;GO:0016874" "IEA:InterPro;IEA:UniProtKB-KW;zinc ion binding;ligase activity" "PF13639;PF02225" "1;PA;zf-RING_2" "" "" "IPR003137;IPR001841;IPR013083" "Znf_RING/FYVE/PHD;Protease-assoc_domain;Znf_RING"
"XLOC_000537" 348.154358599339 0.263722576685424 0.0517187015695644 5.09917242084477 3.4114169974003e-07 4.35192225281496e-05 "TCONS_00002961" "4272" "94212" "gnl|BL_ORD_ID|94212" "C0H9F3_SALSA" "333" "853" "8.84023e-164" "162" "728" "1" "189" "3" "0" "182" "0" "189" "E3 ubiquitin-protein ligase RNF167;" "Salmo salar (Atlantic salmon)" "" "" "GO:0008152" "IEA:GOC;metabolic process" "GO:0008270;GO:0016874" "IEA:InterPro;IEA:UniProtKB-KW;zinc ion binding;ligase activity" "PF13639;PF02225" "1;PA;zf-RING_2" "" "" "IPR003137;IPR001841;IPR013083" "Znf_RING/FYVE/PHD;Protease-assoc_domain;Znf_RING"
"XLOC_000537" 348.154358599339 0.263722576685424 0.0517187015695644 5.09917242084477 3.4114169974003e-07 4.35192225281496e-05 "TCONS_00002962" "4096" "309564" "gnl|BL_ORD_ID|309564" "G3QAN0_GASAC" "156" "392" "8.02278e-67" "484" "729" "108" "189" "1" "0" "72" "0" "82" "Uncharacterized protein;" "Gasterosteus aculeatus (Three-spined stickleback)" "" "" "" "" "GO:0008270" "IEA:InterPro;zinc ion binding" "PF13639;PF02225" "1;PA;zf-RING_2" "" "" "IPR003137;IPR001841;IPR013083" "Znf_RING/FYVE/PHD;Protease-assoc_domain;Znf_RING"
"XLOC_000537" 348.154358599339 0.263722576685424 0.0517187015695644 5.09917242084477 3.4114169974003e-07 4.35192225281496e-05 "TCONS_00002963" "4526" "94212" "gnl|BL_ORD_ID|94212" "C0H9F3_SALSA" "292" "745" "3.06735e-85" "162" "686" "1" "184" "3" "0" "165" "9" "184" "E3 ubiquitin-protein ligase RNF167;" "Salmo salar (Atlantic salmon)" "" "" "GO:0008152" "IEA:GOC;metabolic process" "GO:0008270;GO:0016874" "IEA:InterPro;IEA:UniProtKB-KW;zinc ion binding;ligase activity" "PF13639;PF02225" "1;PA;zf-RING_2" "" "" "IPR003137;IPR001841;IPR013083" "Znf_RING/FYVE/PHD;Protease-assoc_domain;Znf_RING"
"XLOC_000537" 348.154358599339 0.263722576685424 0.0517187015695644 5.09917242084477 3.4114169974003e-07 4.35192225281496e-05 "TCONS_00002964" "4271" "94212" "gnl|BL_ORD_ID|94212" "C0H9F3_SALSA" "432" "1110" "1.25393e-163" "484" "1371" "108" "403" "1" "0" "272" "0" "296" "E3 ubiquitin-protein ligase RNF167;" "Salmo salar (Atlantic salmon)" "" "" "GO:0008152" "IEA:GOC;metabolic process" "GO:0008270;GO:0016874" "IEA:InterPro;IEA:UniProtKB-KW;zinc ion binding;ligase activity" "PF13639;PF02225" "1;PA;zf-RING_2" "" "" "IPR003137;IPR001841;IPR013083" "Znf_RING/FYVE/PHD;Protease-assoc_domain;Znf_RING"
"XLOC_000537" 348.154358599339 0.263722576685424 0.0517187015695644 5.09917242084477 3.4114169974003e-07 4.35192225281496e-05 "TCONS_00002965" "4185" "94212" "gnl|BL_ORD_ID|94212" "C0H9F3_SALSA" "592" "1526" "0" "74" "1285" "1" "403" "2" "0" "371" "1" "404" "E3 ubiquitin-protein ligase RNF167;" "Salmo salar (Atlantic salmon)" "" "" "GO:0008152" "IEA:GOC;metabolic process" "GO:0008270;GO:0016874" "IEA:InterPro;IEA:UniProtKB-KW;zinc ion binding;ligase activity" "PF13639;PF02225" "1;PA;zf-RING_2" "" "" "IPR003137;IPR001841;IPR013083" "Znf_RING/FYVE/PHD;Protease-assoc_domain;Znf_RING"
"XLOC_000537" 348.154358599339 0.263722576685424 0.0517187015695644 5.09917242084477 3.4114169974003e-07 4.35192225281496e-05 "TCONS_00002966" "4155" "94212" "gnl|BL_ORD_ID|94212" "C0H9F3_SALSA" "597" "1538" "0" "47" "1255" "1" "403" "2" "0" "373" "0" "403" "E3 ubiquitin-protein ligase RNF167;" "Salmo salar (Atlantic salmon)" "" "" "GO:0008152" "IEA:GOC;metabolic process" "GO:0008270;GO:0016874" "IEA:InterPro;IEA:UniProtKB-KW;zinc ion binding;ligase activity" "PF13639;PF02225" "1;PA;zf-RING_2" "" "" "IPR003137;IPR001841;IPR013083" "Znf_RING/FYVE/PHD;Protease-assoc_domain;Znf_RING"
"XLOC_000537" 348.154358599339 0.263722576685424 0.0517187015695644 5.09917242084477 3.4114169974003e-07 4.35192225281496e-05 "TCONS_00002967" "4796" "94212" "gnl|BL_ORD_ID|94212" "C0H9F3_SALSA" "333" "853" "5.17072e-100" "51" "617" "1" "189" "3" "0" "182" "0" "189" "E3 ubiquitin-protein ligase RNF167;" "Salmo salar (Atlantic salmon)" "" "" "GO:0008152" "IEA:GOC;metabolic process" "GO:0008270;GO:0016874" "IEA:InterPro;IEA:UniProtKB-KW;zinc ion binding;ligase activity" "PF13639;PF02225" "1;PA;zf-RING_2" "" "" "IPR003137;IPR001841;IPR013083" "Znf_RING/FYVE/PHD;Protease-assoc_domain;Znf_RING"
"XLOC_000537" 348.154358599339 0.263722576685424 0.0517187015695644 5.09917242084477 3.4114169974003e-07 4.35192225281496e-05 "TCONS_00002968" "4499" "94212" "gnl|BL_ORD_ID|94212" "C0H9F3_SALSA" "310" "793" "5.30484e-92" "895" "1599" "169" "403" "1" "0" "212" "0" "235" "E3 ubiquitin-protein ligase RNF167;" "Salmo salar (Atlantic salmon)" "" "" "GO:0008152" "IEA:GOC;metabolic process" "GO:0008270;GO:0016874" "IEA:InterPro;IEA:UniProtKB-KW;zinc ion binding;ligase activity" "PF13639;PF02225" "1;PA;zf-RING_2" "" "" "IPR003137;IPR001841;IPR013083" "Znf_RING/FYVE/PHD;Protease-assoc_domain;Znf_RING"
"XLOC_000537" 348.154358599339 0.263722576685424 0.0517187015695644 5.09917242084477 3.4114169974003e-07 4.35192225281496e-05 "TCONS_00002969" "4232" "94212" "gnl|BL_ORD_ID|94212" "C0H9F3_SALSA" "597" "1538" "0" "124" "1332" "1" "403" "1" "0" "373" "0" "403" "E3 ubiquitin-protein ligase RNF167;" "Salmo salar (Atlantic salmon)" "" "" "GO:0008152" "IEA:GOC;metabolic process" "GO:0008270;GO:0016874" "IEA:InterPro;IEA:UniProtKB-KW;zinc ion binding;ligase activity" "PF13639;PF02225" "1;PA;zf-RING_2" "" "" "IPR003137;IPR001841;IPR013083" "Znf_RING/FYVE/PHD;Protease-assoc_domain;Znf_RING"
"XLOC_000537" 348.154358599339 0.263722576685424 0.0517187015695644 5.09917242084477 3.4114169974003e-07 4.35192225281496e-05 "TCONS_00002970" "3774" "94212" "gnl|BL_ORD_ID|94212" "C0H9F3_SALSA" "229" "583" "9.47545e-64" "38" "448" "1" "137" "2" "0" "130" "0" "137" "E3 ubiquitin-protein ligase RNF167;" "Salmo salar (Atlantic salmon)" "" "" "GO:0008152" "IEA:GOC;metabolic process" "GO:0008270;GO:0016874" "IEA:InterPro;IEA:UniProtKB-KW;zinc ion binding;ligase activity" "PF13639;PF02225" "1;PA;zf-RING_2" "" "" "IPR003137;IPR001841;IPR013083" "Znf_RING/FYVE/PHD;Protease-assoc_domain;Znf_RING"
"XLOC_000537" 348.154358599339 0.263722576685424 0.0517187015695644 5.09917242084477 3.4114169974003e-07 4.35192225281496e-05 "TCONS_00002971" "4053" "94212" "gnl|BL_ORD_ID|94212" "C0H9F3_SALSA" "334" "854" "1.32635e-100" "120" "686" "1" "189" "3" "0" "182" "0" "189" "E3 ubiquitin-protein ligase RNF167;" "Salmo salar (Atlantic salmon)" "" "" "GO:0008152" "IEA:GOC;metabolic process" "GO:0008270;GO:0016874" "IEA:InterPro;IEA:UniProtKB-KW;zinc ion binding;ligase activity" "PF13639;PF02225" "1;PA;zf-RING_2" "" "" "IPR003137;IPR001841;IPR013083" "Znf_RING/FYVE/PHD;Protease-assoc_domain;Znf_RING"
"XLOC_000537" 348.154358599339 0.263722576685424 0.0517187015695644 5.09917242084477 3.4114169974003e-07 4.35192225281496e-05 "TCONS_00002972" "4489" "94212" "gnl|BL_ORD_ID|94212" "C0H9F3_SALSA" "597" "1538" "0" "381" "1589" "1" "403" "3" "0" "373" "0" "403" "E3 ubiquitin-protein ligase RNF167;" "Salmo salar (Atlantic salmon)" "" "" "GO:0008152" "IEA:GOC;metabolic process" "GO:0008270;GO:0016874" "IEA:InterPro;IEA:UniProtKB-KW;zinc ion binding;ligase activity" "PF13639;PF02225" "1;PA;zf-RING_2" "" "" "IPR003137;IPR001841;IPR013083" "Znf_RING/FYVE/PHD;Protease-assoc_domain;Znf_RING"
"XLOC_000537" 348.154358599339 0.263722576685424 0.0517187015695644 5.09917242084477 3.4114169974003e-07 4.35192225281496e-05 "TCONS_00002973" "4250" "94212" "gnl|BL_ORD_ID|94212" "C0H9F3_SALSA" "334" "854" "1.74821e-100" "317" "883" "1" "189" "2" "0" "182" "0" "189" "E3 ubiquitin-protein ligase RNF167;" "Salmo salar (Atlantic salmon)" "" "" "GO:0008152" "IEA:GOC;metabolic process" "GO:0008270;GO:0016874" "IEA:InterPro;IEA:UniProtKB-KW;zinc ion binding;ligase activity" "PF13639;PF02225" "1;PA;zf-RING_2" "" "" "IPR003137;IPR001841;IPR013083" "Znf_RING/FYVE/PHD;Protease-assoc_domain;Znf_RING"
"XLOC_000538" 167.872158643613 -0.253816852902038 0.0599263989492129 -4.23547647368476 2.28067582296184e-05 0.00135116513077641 "TCONS_00002974" "680" "309567" "gnl|BL_ORD_ID|309567" "G3QAN3_GASAC" "84" "205" "1.47211e-16" "264" "488" "65" "139" "3" "0" "66" "0" "75" "Uncharacterized protein;" "Gasterosteus aculeatus (Three-spined stickleback)" "" "" "" "" "" "" "PF12066;PF04959" "1;ARS2;DUF3546" "" "" "IPR007042;IPR021933" "DUF3546;Arsenite-R_2"
"XLOC_000538" 167.872158643613 -0.253816852902038 0.0599263989492129 -4.23547647368476 2.28067582296184e-05 0.00135116513077641 "TCONS_00002975" "1371" "309567" "gnl|BL_ORD_ID|309567" "G3QAN3_GASAC" "215" "547" "1.24109e-59" "79" "504" "63" "204" "1" "0" "129" "0" "142" "Uncharacterized protein;" "Gasterosteus aculeatus (Three-spined stickleback)" "" "" "" "" "" "" "PF12066;PF04959" "1;ARS2;DUF3546" "" "" "IPR007042;IPR021933" "DUF3546;Arsenite-R_2"
"XLOC_000538" 167.872158643613 -0.253816852902038 0.0599263989492129 -4.23547647368476 2.28067582296184e-05 0.00135116513077641 "TCONS_00002976" "2027" "309567" "gnl|BL_ORD_ID|309567" "G3QAN3_GASAC" "213" "541" "4.74292e-57" "79" "489" "63" "199" "1" "0" "127" "0" "137" "Uncharacterized protein;" "Gasterosteus aculeatus (Three-spined stickleback)" "" "" "" "" "" "" "PF12066;PF04959" "1;ARS2;DUF3546" "" "" "IPR007042;IPR021933" "DUF3546;Arsenite-R_2"
"XLOC_000548" 38.5336990214574 0.523936036148512 0.14807716461978 3.53826356341864 0.000402767809990974 0.0126037117550801 NA NA NA NA NA NA NA NA NA NA NA NA NA NA NA NA NA NA NA NA NA NA NA NA NA NA NA NA NA NA NA
"XLOC_000566" 201.012564757547 -0.142889972308356 0.0458940865445915 -3.11347241151694 0.00184899795638345 0.0374015477820758 "TCONS_00003196" "7111" "520466" "gnl|BL_ORD_ID|520466" "I3KFT6_ORENI" "402" "1031" "3.21893e-115" "2484" "4223" "481" "1082" "3" "0" "345" "88" "635" "Uncharacterized protein;" "Oreochromis niloticus (Nile tilapia) (Tilapia nilotica)" "GO:0005634" "IEA:InterPro;nucleus" "GO:0006357" "IEA:InterPro;regulation of transcription from RNA polymerase II promoter" "GO:0003712" "IEA:InterPro;transcription cofactor activity" "" "" "" "" "IPR026649" "NRIP1"
"XLOC_000566" 201.012564757547 -0.142889972308356 0.0458940865445915 -3.11347241151694 0.00184899795638345 0.0374015477820758 "TCONS_00003197" "5000" "520466" "gnl|BL_ORD_ID|520466" "I3KFT6_ORENI" "250" "638" "3.59164e-66" "1204" "2112" "795" "1082" "1" "0" "178" "39" "315" "Uncharacterized protein;" "Oreochromis niloticus (Nile tilapia) (Tilapia nilotica)" "GO:0005634" "IEA:InterPro;nucleus" "GO:0006357" "IEA:InterPro;regulation of transcription from RNA polymerase II promoter" "GO:0003712" "IEA:InterPro;transcription cofactor activity" "" "" "" "" "IPR026649" "NRIP1"
"XLOC_000568" 131.463067910047 0.426275695960037 0.119662647091926 3.56231210256086 0.000367602997318432 0.0117451509764794 "TCONS_00003260" "2920" "325199" "gnl|BL_ORD_ID|325199" "G9BRW1_CYPCA" "186" "471" "5.50867e-50" "1084" "1995" "1" "332" "-2" "0" "139" "64" "350" "TC1-like transposase;" "Cyprinus carpio (Common carp)" "" "" "GO:0015074;GO:0006313" "IEA:InterPro;DNA integration;transposition" " DNA-mediated" "GO:0003677;GO:0004803" "IEA:InterPro;transposase activity;DNA binding" "PF01498" "1;HTH_Tnp_Tc3_2" "" "" "IPR009057;IPR002492"
"XLOC_000568" 131.463067910047 0.426275695960037 0.119662647091926 3.56231210256086 0.000367602997318432 0.0117451509764794 "TCONS_00003261" "2284" "629567" "gnl|BL_ORD_ID|629567" "M4B123_XIPMA" "65" "157" "1.1025e-13" "1588" "1740" "297" "347" "1" "0" "28" "0" "51" "Uncharacterized protein;" "Xiphophorus maculatus (Southern platyfish) (Platypoecilus maculatus)" "" "" "GO:0032259" "IEA:GOC;methylation" "GO:0003964;GO:0003723;GO:0016706;GO:0008168" "oxidoreductase activity" " acting on paired donors" " with incorporation or reduction of molecular oxygen" " 2-oxoglutarate as one donor" " and incorporation of one atom each of oxygen into both donors;IEA:InterPro;methyltransferase activity;RNA binding;RNA-directed DNA polymerase activity" "PF09004;PF00078" "1;DUF1891;RVT_1"
"XLOC_000568" 131.463067910047 0.426275695960037 0.119662647091926 3.56231210256086 0.000367602997318432 0.0117451509764794 "TCONS_00003262" "2249" "629567" "gnl|BL_ORD_ID|629567" "M4B123_XIPMA" "65" "157" "1.08195e-13" "1553" "1705" "297" "347" "2" "0" "28" "0" "51" "Uncharacterized protein;" "Xiphophorus maculatus (Southern platyfish) (Platypoecilus maculatus)" "" "" "GO:0032259" "IEA:GOC;methylation" "GO:0003964;GO:0003723;GO:0016706;GO:0008168" "oxidoreductase activity" " acting on paired donors" " with incorporation or reduction of molecular oxygen" " 2-oxoglutarate as one donor" " and incorporation of one atom each of oxygen into both donors;IEA:InterPro;methyltransferase activity;RNA binding;RNA-directed DNA polymerase activity" "PF09004;PF00078" "1;DUF1891;RVT_1"
"XLOC_000568" 131.463067910047 0.426275695960037 0.119662647091926 3.56231210256086 0.000367602997318432 0.0117451509764794 "TCONS_00003263" "2857" "325199" "gnl|BL_ORD_ID|325199" "G9BRW1_CYPCA" "186" "471" "4.75583e-50" "1021" "1932" "1" "332" "-2" "0" "139" "64" "350" "TC1-like transposase;" "Cyprinus carpio (Common carp)" "" "" "GO:0015074;GO:0006313" "IEA:InterPro;DNA integration;transposition" " DNA-mediated" "GO:0003677;GO:0004803" "IEA:InterPro;transposase activity;DNA binding" "PF01498" "1;HTH_Tnp_Tc3_2" "" "" "IPR009057;IPR002492"
"XLOC_000568" 131.463067910047 0.426275695960037 0.119662647091926 3.56231210256086 0.000367602997318432 0.0117451509764794 "TCONS_00003264" "2682" "325199" "gnl|BL_ORD_ID|325199" "G9BRW1_CYPCA" "186" "471" "2.90715e-50" "846" "1757" "1" "332" "-2" "0" "139" "64" "350" "TC1-like transposase;" "Cyprinus carpio (Common carp)" "" "" "GO:0015074;GO:0006313" "IEA:InterPro;DNA integration;transposition" " DNA-mediated" "GO:0003677;GO:0004803" "IEA:InterPro;transposase activity;DNA binding" "PF01498" "1;HTH_Tnp_Tc3_2" "" "" "IPR009057;IPR002492"
"XLOC_000568" 131.463067910047 0.426275695960037 0.119662647091926 3.56231210256086 0.000367602997318432 0.0117451509764794 "TCONS_00003265" "2069" "629567" "gnl|BL_ORD_ID|629567" "M4B123_XIPMA" "65" "157" "9.84549e-14" "1373" "1525" "297" "347" "2" "0" "28" "0" "51" "Uncharacterized protein;" "Xiphophorus maculatus (Southern platyfish) (Platypoecilus maculatus)" "" "" "GO:0032259" "IEA:GOC;methylation" "GO:0003964;GO:0003723;GO:0016706;GO:0008168" "oxidoreductase activity" " acting on paired donors" " with incorporation or reduction of molecular oxygen" " 2-oxoglutarate as one donor" " and incorporation of one atom each of oxygen into both donors;IEA:InterPro;methyltransferase activity;RNA binding;RNA-directed DNA polymerase activity" "PF09004;PF00078" "1;DUF1891;RVT_1"
"XLOC_000568" 131.463067910047 0.426275695960037 0.119662647091926 3.56231210256086 0.000367602997318432 0.0117451509764794 "TCONS_00003266" "2026" "629567" "gnl|BL_ORD_ID|629567" "M4B123_XIPMA" "65" "157" "9.60429e-14" "1330" "1482" "297" "347" "1" "0" "28" "0" "51" "Uncharacterized protein;" "Xiphophorus maculatus (Southern platyfish) (Platypoecilus maculatus)" "" "" "GO:0032259" "IEA:GOC;methylation" "GO:0003964;GO:0003723;GO:0016706;GO:0008168" "oxidoreductase activity" " acting on paired donors" " with incorporation or reduction of molecular oxygen" " 2-oxoglutarate as one donor" " and incorporation of one atom each of oxygen into both donors;IEA:InterPro;methyltransferase activity;RNA binding;RNA-directed DNA polymerase activity" "PF09004;PF00078" "1;DUF1891;RVT_1"
"XLOC_000568" 131.463067910047 0.426275695960037 0.119662647091926 3.56231210256086 0.000367602997318432 0.0117451509764794 "TCONS_00003267" "4431" "629567" "gnl|BL_ORD_ID|629567" "M4B123_XIPMA" "65" "157" "2.26321e-13" "3735" "3887" "297" "347" "3" "0" "28" "0" "51" "Uncharacterized protein;" "Xiphophorus maculatus (Southern platyfish) (Platypoecilus maculatus)" "" "" "GO:0032259" "IEA:GOC;methylation" "GO:0003964;GO:0003723;GO:0016706;GO:0008168" "oxidoreductase activity" " acting on paired donors" " with incorporation or reduction of molecular oxygen" " 2-oxoglutarate as one donor" " and incorporation of one atom each of oxygen into both donors;IEA:InterPro;methyltransferase activity;RNA binding;RNA-directed DNA polymerase activity" "PF09004;PF00078" "1;DUF1891;RVT_1"
"XLOC_000575" 66.830857628623 1.27036177432004 0.183006980697465 6.94160282563275 3.87675891571159e-12 3.38770577849458e-09 "TCONS_00003307" "4859" "177589" "gnl|BL_ORD_ID|177589" "E7F392_DANRE" "352" "902" "5.90078e-104" "1539" "3290" "8" "608" "3" "0" "273" "75" "630" "Uncharacterized protein;" "Danio rerio (Zebrafish) (Brachydanio rerio)" "" "" "" "" "" "" "" "" "dre:568826" "-" "IPR026165" "CKAP2_fam"
"XLOC_000575" 66.830857628623 1.27036177432004 0.183006980697465 6.94160282563275 3.87675891571159e-12 3.38770577849458e-09 "TCONS_00003308" "4882" "177589" "gnl|BL_ORD_ID|177589" "E7F392_DANRE" "352" "902" "6.12258e-104" "1539" "3290" "8" "608" "3" "0" "273" "75" "630" "Uncharacterized protein;" "Danio rerio (Zebrafish) (Brachydanio rerio)" "" "" "" "" "" "" "" "" "dre:568826" "-" "IPR026165" "CKAP2_fam"
"XLOC_000575" 66.830857628623 1.27036177432004 0.183006980697465 6.94160282563275 3.87675891571159e-12 3.38770577849458e-09 "TCONS_00003309" "4885" "177589" "gnl|BL_ORD_ID|177589" "E7F392_DANRE" "352" "901" "8.33567e-104" "1539" "3293" "8" "608" "3" "0" "273" "74" "630" "Uncharacterized protein;" "Danio rerio (Zebrafish) (Brachydanio rerio)" "" "" "" "" "" "" "" "" "dre:568826" "-" "IPR026165" "CKAP2_fam"
"XLOC_000575" 66.830857628623 1.27036177432004 0.183006980697465 6.94160282563275 3.87675891571159e-12 3.38770577849458e-09 "TCONS_00003310" "2665" "177589" "gnl|BL_ORD_ID|177589" "E7F392_DANRE" "352" "902" "1.79253e-107" "655" "2406" "8" "608" "1" "0" "273" "75" "630" "Uncharacterized protein;" "Danio rerio (Zebrafish) (Brachydanio rerio)" "" "" "" "" "" "" "" "" "dre:568826" "-" "IPR026165" "CKAP2_fam"
"XLOC_000585" 189.245665766837 -0.263229859860647 0.0692763492148196 -3.79970744480768 0.000144867004012825 0.00566693925367567 "TCONS_00003356" "2217" "74346" "gnl|BL_ORD_ID|74346" "B5XCC2_SALSA" "503" "1294" "1.18153e-172" "922" "1644" "1" "241" "1" "0" "241" "0" "241" "BTG3;" "Salmo salar (Atlantic salmon)" "" "" "" "" "" "" "PF07742" "1;BTG" "" "" "IPR002087" "Anti_prolifrtn"
"XLOC_000585" 189.245665766837 -0.263229859860647 0.0692763492148196 -3.79970744480768 0.000144867004012825 0.00566693925367567 "TCONS_00003357" "1665" "74346" "gnl|BL_ORD_ID|74346" "B5XCC2_SALSA" "498" "1282" "1.60679e-173" "367" "1092" "1" "241" "1" "0" "241" "1" "242" "BTG3;" "Salmo salar (Atlantic salmon)" "" "" "" "" "" "" "PF07742" "1;BTG" "" "" "IPR002087" "Anti_prolifrtn"
"XLOC_000585" 189.245665766837 -0.263229859860647 0.0692763492148196 -3.79970744480768 0.000144867004012825 0.00566693925367567 "TCONS_00003358" "3279" "74346" "gnl|BL_ORD_ID|74346" "B5XCC2_SALSA" "293" "749" "4.59915e-89" "2287" "2706" "102" "241" "1" "0" "138" "0" "140" "BTG3;" "Salmo salar (Atlantic salmon)" "" "" "" "" "" "" "PF07742" "1;BTG" "" "" "IPR002087" "Anti_prolifrtn"
"XLOC_000585" 189.245665766837 -0.263229859860647 0.0692763492148196 -3.79970744480768 0.000144867004012825 0.00566693925367567 "TCONS_00003359" "1554" "74346" "gnl|BL_ORD_ID|74346" "B5XCC2_SALSA" "503" "1294" "7.59406e-176" "259" "981" "1" "241" "1" "0" "241" "0" "241" "BTG3;" "Salmo salar (Atlantic salmon)" "" "" "" "" "" "" "PF07742" "1;BTG" "" "" "IPR002087" "Anti_prolifrtn"
"XLOC_000585" 189.245665766837 -0.263229859860647 0.0692763492148196 -3.79970744480768 0.000144867004012825 0.00566693925367567 "TCONS_00003360" "4420" "309314" "gnl|BL_ORD_ID|309314" "G3Q9X8_GASAC" "545" "1402" "1.22648e-178" "124" "1200" "15" "372" "1" "0" "289" "1" "359" "Uncharacterized protein;" "Gasterosteus aculeatus (Three-spined stickleback)" "" "" "" "" "" "" "PF07686" "1;V-set" "" "" "IPR007110;IPR013783;IPR013106;IPR003599" "Ig_V-set;Ig-like_dom;Ig_sub;Ig-like_fold"
"XLOC_000585" 189.245665766837 -0.263229859860647 0.0692763492148196 -3.79970744480768 0.000144867004012825 0.00566693925367567 "TCONS_00003361" "1438" "74346" "gnl|BL_ORD_ID|74346" "B5XCC2_SALSA" "385" "987" "8.99045e-136" "317" "865" "59" "241" "2" "0" "183" "0" "183" "BTG3;" "Salmo salar (Atlantic salmon)" "" "" "" "" "" "" "PF07742" "1;BTG" "" "" "IPR002087" "Anti_prolifrtn"
"XLOC_000585" 189.245665766837 -0.263229859860647 0.0692763492148196 -3.79970744480768 0.000144867004012825 0.00566693925367567 "TCONS_00003362" "4650" "309313" "gnl|BL_ORD_ID|309313" "G3Q9X7_GASAC" "552" "1420" "1.72356e-180" "303" "1430" "3" "377" "3" "0" "292" "1" "376" "Uncharacterized protein;" "Gasterosteus aculeatus (Three-spined stickleback)" "" "" "" "" "" "" "PF07686" "1;V-set" "" "" "IPR007110;IPR013783;IPR013106;IPR003599" "Ig_V-set;Ig-like_dom;Ig_sub;Ig-like_fold"
"XLOC_000585" 189.245665766837 -0.263229859860647 0.0692763492148196 -3.79970744480768 0.000144867004012825 0.00566693925367567 "TCONS_00003363" "4517" "309313" "gnl|BL_ORD_ID|309313" "G3Q9X7_GASAC" "378" "970" "1.9445e-149" "168" "872" "3" "237" "3" "0" "175" "0" "235" "Uncharacterized protein;" "Gasterosteus aculeatus (Three-spined stickleback)" "" "" "" "" "" "" "PF07686" "1;V-set" "" "" "IPR007110;IPR013783;IPR013106;IPR003599" "Ig_V-set;Ig-like_dom;Ig_sub;Ig-like_fold"
"XLOC_000585" 189.245665766837 -0.263229859860647 0.0692763492148196 -3.79970744480768 0.000144867004012825 0.00566693925367567 "TCONS_00003364" "4267" "309314" "gnl|BL_ORD_ID|309314" "G3Q9X8_GASAC" "326" "835" "3.02824e-98" "346" "1047" "140" "372" "1" "0" "184" "1" "234" "Uncharacterized protein;" "Gasterosteus aculeatus (Three-spined stickleback)" "" "" "" "" "" "" "PF07686" "1;V-set" "" "" "IPR007110;IPR013783;IPR013106;IPR003599" "Ig_V-set;Ig-like_dom;Ig_sub;Ig-like_fold"
"XLOC_000585" 189.245665766837 -0.263229859860647 0.0692763492148196 -3.79970744480768 0.000144867004012825 0.00566693925367567 "TCONS_00003365" "4463" "309314" "gnl|BL_ORD_ID|309314" "G3Q9X8_GASAC" "454" "1166" "2.38353e-144" "269" "1243" "44" "372" "2" "0" "250" "6" "330" "Uncharacterized protein;" "Gasterosteus aculeatus (Three-spined stickleback)" "" "" "" "" "" "" "PF07686" "1;V-set" "" "" "IPR007110;IPR013783;IPR013106;IPR003599" "Ig_V-set;Ig-like_dom;Ig_sub;Ig-like_fold"
"XLOC_000585" 189.245665766837 -0.263229859860647 0.0692763492148196 -3.79970744480768 0.000144867004012825 0.00566693925367567 "TCONS_00003366" "4440" "309313" "gnl|BL_ORD_ID|309313" "G3Q9X7_GASAC" "547" "1407" "3.19348e-179" "90" "1220" "3" "377" "3" "0" "292" "2" "377" "Uncharacterized protein;" "Gasterosteus aculeatus (Three-spined stickleback)" "" "" "" "" "" "" "PF07686" "1;V-set" "" "" "IPR007110;IPR013783;IPR013106;IPR003599" "Ig_V-set;Ig-like_dom;Ig_sub;Ig-like_fold"
"XLOC_000585" 189.245665766837 -0.263229859860647 0.0692763492148196 -3.79970744480768 0.000144867004012825 0.00566693925367567 "TCONS_00003367" "4364" "309314" "gnl|BL_ORD_ID|309314" "G3Q9X8_GASAC" "545" "1402" "8.39473e-179" "68" "1144" "15" "372" "2" "0" "289" "1" "359" "Uncharacterized protein;" "Gasterosteus aculeatus (Three-spined stickleback)" "" "" "" "" "" "" "PF07686" "1;V-set" "" "" "IPR007110;IPR013783;IPR013106;IPR003599" "Ig_V-set;Ig-like_dom;Ig_sub;Ig-like_fold"
"XLOC_000585" 189.245665766837 -0.263229859860647 0.0692763492148196 -3.79970744480768 0.000144867004012825 0.00566693925367567 "TCONS_00003368" "4323" "309314" "gnl|BL_ORD_ID|309314" "G3Q9X8_GASAC" "547" "1408" "9.26189e-180" "24" "1103" "14" "372" "3" "0" "290" "1" "360" "Uncharacterized protein;" "Gasterosteus aculeatus (Three-spined stickleback)" "" "" "" "" "" "" "PF07686" "1;V-set" "" "" "IPR007110;IPR013783;IPR013106;IPR003599" "Ig_V-set;Ig-like_dom;Ig_sub;Ig-like_fold"
"XLOC_000598" 28.6627937795779 0.623417421592245 0.18928490419327 3.29354009633912 0.000989342296191073 0.0241828465881558 "TCONS_00003467" "3325" "73992" "gnl|BL_ORD_ID|73992" "B5XB25_SALSA" "575" "1482" "0" "56" "889" "1" "278" "2" "0" "278" "0" "278" "N-acetylglucosaminyl-phosphatidylinositol de-N-acetylase;" "Salmo salar (Atlantic salmon)" "" "" "" "" "" "" "PF02585" "1;PIG-L" "" "" "IPR003737;IPR024078" "LmbE-like_dom;GlcNAc_PI_deacetylase-related"
"XLOC_000598" 28.6627937795779 0.623417421592245 0.18928490419327 3.29354009633912 0.000989342296191073 0.0241828465881558 "TCONS_00003468" "2999" "73992" "gnl|BL_ORD_ID|73992" "B5XB25_SALSA" "372" "953" "2.12757e-118" "27" "563" "100" "278" "3" "0" "179" "0" "179" "N-acetylglucosaminyl-phosphatidylinositol de-N-acetylase;" "Salmo salar (Atlantic salmon)" "" "" "" "" "" "" "PF02585" "1;PIG-L" "" "" "IPR003737;IPR024078" "LmbE-like_dom;GlcNAc_PI_deacetylase-related"
"XLOC_000602" 424.321251902287 -0.175054112911826 0.0554250433105864 -3.15839379557851 0.00158641101404172 0.0335256412241925 "TCONS_00003498" "4823" "516596" "gnl|BL_ORD_ID|516596" "I3K4Q8_ORENI" "639" "1648" "0" "253" "1509" "4" "412" "1" "0" "316" "12" "420" "Uncharacterized protein;" "Oreochromis niloticus (Nile tilapia) (Tilapia nilotica)" "GO:0005622" "IEA:InterPro;intracellular" "" "" "GO:0003723;GO:0005525" "IEA:InterPro;IEA:UniProtKB-KW;RNA binding;GTP binding" "PF07650;PF01926" "1;KH_2;MMR_HSR1" "" "" "IPR009019;IPR004044;IPR005225;IPR006073;IPR005662;IPR027417;IPR015946" "KH_dom-like_a/b;Small_GTP-bd_dom;KH_dom_type_2;P-loop_NTPase;KH_prok-type;GTP_binding_domain;GTP-bd_Era"
"XLOC_000602" 424.321251902287 -0.175054112911826 0.0554250433105864 -3.15839379557851 0.00158641101404172 0.0335256412241925 "TCONS_00003499" "4459" "516596" "gnl|BL_ORD_ID|516596" "I3K4Q8_ORENI" "580" "1494" "0" "48" "1145" "56" "412" "3" "0" "280" "9" "366" "Uncharacterized protein;" "Oreochromis niloticus (Nile tilapia) (Tilapia nilotica)" "GO:0005622" "IEA:InterPro;intracellular" "" "" "GO:0003723;GO:0005525" "IEA:InterPro;IEA:UniProtKB-KW;RNA binding;GTP binding" "PF07650;PF01926" "1;KH_2;MMR_HSR1" "" "" "IPR009019;IPR004044;IPR005225;IPR006073;IPR005662;IPR027417;IPR015946" "KH_dom-like_a/b;Small_GTP-bd_dom;KH_dom_type_2;P-loop_NTPase;KH_prok-type;GTP_binding_domain;GTP-bd_Era"
"XLOC_000602" 424.321251902287 -0.175054112911826 0.0554250433105864 -3.15839379557851 0.00158641101404172 0.0335256412241925 "TCONS_00003500" "4818" "516596" "gnl|BL_ORD_ID|516596" "I3K4Q8_ORENI" "644" "1661" "0" "239" "1504" "1" "412" "2" "0" "318" "12" "423" "Uncharacterized protein;" "Oreochromis niloticus (Nile tilapia) (Tilapia nilotica)" "GO:0005622" "IEA:InterPro;intracellular" "" "" "GO:0003723;GO:0005525" "IEA:InterPro;IEA:UniProtKB-KW;RNA binding;GTP binding" "PF07650;PF01926" "1;KH_2;MMR_HSR1" "" "" "IPR009019;IPR004044;IPR005225;IPR006073;IPR005662;IPR027417;IPR015946" "KH_dom-like_a/b;Small_GTP-bd_dom;KH_dom_type_2;P-loop_NTPase;KH_prok-type;GTP_binding_domain;GTP-bd_Era"
"XLOC_000602" 424.321251902287 -0.175054112911826 0.0554250433105864 -3.15839379557851 0.00158641101404172 0.0335256412241925 "TCONS_00003501" "4663" "516596" "gnl|BL_ORD_ID|516596" "I3K4Q8_ORENI" "643" "1657" "0" "93" "1349" "4" "412" "3" "0" "316" "12" "420" "Uncharacterized protein;" "Oreochromis niloticus (Nile tilapia) (Tilapia nilotica)" "GO:0005622" "IEA:InterPro;intracellular" "" "" "GO:0003723;GO:0005525" "IEA:InterPro;IEA:UniProtKB-KW;RNA binding;GTP binding" "PF07650;PF01926" "1;KH_2;MMR_HSR1" "" "" "IPR009019;IPR004044;IPR005225;IPR006073;IPR005662;IPR027417;IPR015946" "KH_dom-like_a/b;Small_GTP-bd_dom;KH_dom_type_2;P-loop_NTPase;KH_prok-type;GTP_binding_domain;GTP-bd_Era"
"XLOC_000602" 424.321251902287 -0.175054112911826 0.0554250433105864 -3.15839379557851 0.00158641101404172 0.0335256412241925 "TCONS_00003502" "4562" "516596" "gnl|BL_ORD_ID|516596" "I3K4Q8_ORENI" "580" "1495" "0" "151" "1248" "56" "412" "1" "0" "280" "9" "366" "Uncharacterized protein;" "Oreochromis niloticus (Nile tilapia) (Tilapia nilotica)" "GO:0005622" "IEA:InterPro;intracellular" "" "" "GO:0003723;GO:0005525" "IEA:InterPro;IEA:UniProtKB-KW;RNA binding;GTP binding" "PF07650;PF01926" "1;KH_2;MMR_HSR1" "" "" "IPR009019;IPR004044;IPR005225;IPR006073;IPR005662;IPR027417;IPR015946" "KH_dom-like_a/b;Small_GTP-bd_dom;KH_dom_type_2;P-loop_NTPase;KH_prok-type;GTP_binding_domain;GTP-bd_Era"
"XLOC_000602" 424.321251902287 -0.175054112911826 0.0554250433105864 -3.15839379557851 0.00158641101404172 0.0335256412241925 "TCONS_00003503" "4800" "516596" "gnl|BL_ORD_ID|516596" "I3K4Q8_ORENI" "626" "1614" "0" "239" "1486" "1" "412" "2" "0" "312" "18" "423" "Uncharacterized protein;" "Oreochromis niloticus (Nile tilapia) (Tilapia nilotica)" "GO:0005622" "IEA:InterPro;intracellular" "" "" "GO:0003723;GO:0005525" "IEA:InterPro;IEA:UniProtKB-KW;RNA binding;GTP binding" "PF07650;PF01926" "1;KH_2;MMR_HSR1" "" "" "IPR009019;IPR004044;IPR005225;IPR006073;IPR005662;IPR027417;IPR015946" "KH_dom-like_a/b;Small_GTP-bd_dom;KH_dom_type_2;P-loop_NTPase;KH_prok-type;GTP_binding_domain;GTP-bd_Era"
"XLOC_000602" 424.321251902287 -0.175054112911826 0.0554250433105864 -3.15839379557851 0.00158641101404172 0.0335256412241925 "TCONS_00003504" "4821" "516596" "gnl|BL_ORD_ID|516596" "I3K4Q8_ORENI" "640" "1649" "0" "239" "1507" "1" "412" "2" "0" "318" "13" "424" "Uncharacterized protein;" "Oreochromis niloticus (Nile tilapia) (Tilapia nilotica)" "GO:0005622" "IEA:InterPro;intracellular" "" "" "GO:0003723;GO:0005525" "IEA:InterPro;IEA:UniProtKB-KW;RNA binding;GTP binding" "PF07650;PF01926" "1;KH_2;MMR_HSR1" "" "" "IPR009019;IPR004044;IPR005225;IPR006073;IPR005662;IPR027417;IPR015946" "KH_dom-like_a/b;Small_GTP-bd_dom;KH_dom_type_2;P-loop_NTPase;KH_prok-type;GTP_binding_domain;GTP-bd_Era"
"XLOC_000602" 424.321251902287 -0.175054112911826 0.0554250433105864 -3.15839379557851 0.00158641101404172 0.0335256412241925 "TCONS_00003505" "4724" "516596" "gnl|BL_ORD_ID|516596" "I3K4Q8_ORENI" "643" "1657" "0" "154" "1410" "4" "412" "1" "0" "316" "12" "420" "Uncharacterized protein;" "Oreochromis niloticus (Nile tilapia) (Tilapia nilotica)" "GO:0005622" "IEA:InterPro;intracellular" "" "" "GO:0003723;GO:0005525" "IEA:InterPro;IEA:UniProtKB-KW;RNA binding;GTP binding" "PF07650;PF01926" "1;KH_2;MMR_HSR1" "" "" "IPR009019;IPR004044;IPR005225;IPR006073;IPR005662;IPR027417;IPR015946" "KH_dom-like_a/b;Small_GTP-bd_dom;KH_dom_type_2;P-loop_NTPase;KH_prok-type;GTP_binding_domain;GTP-bd_Era"
"XLOC_000602" 424.321251902287 -0.175054112911826 0.0554250433105864 -3.15839379557851 0.00158641101404172 0.0335256412241925 "TCONS_00003506" "4656" "516596" "gnl|BL_ORD_ID|516596" "I3K4Q8_ORENI" "584" "1503" "0" "95" "1342" "11" "412" "2" "0" "292" "14" "416" "Uncharacterized protein;" "Oreochromis niloticus (Nile tilapia) (Tilapia nilotica)" "GO:0005622" "IEA:InterPro;intracellular" "" "" "GO:0003723;GO:0005525" "IEA:InterPro;IEA:UniProtKB-KW;RNA binding;GTP binding" "PF07650;PF01926" "1;KH_2;MMR_HSR1" "" "" "IPR009019;IPR004044;IPR005225;IPR006073;IPR005662;IPR027417;IPR015946" "KH_dom-like_a/b;Small_GTP-bd_dom;KH_dom_type_2;P-loop_NTPase;KH_prok-type;GTP_binding_domain;GTP-bd_Era"
"XLOC_000602" 424.321251902287 -0.175054112911826 0.0554250433105864 -3.15839379557851 0.00158641101404172 0.0335256412241925 "TCONS_00003507" "4448" "516596" "gnl|BL_ORD_ID|516596" "I3K4Q8_ORENI" "503" "1293" "5.12091e-162" "163" "1134" "98" "412" "1" "0" "241" "9" "324" "Uncharacterized protein;" "Oreochromis niloticus (Nile tilapia) (Tilapia nilotica)" "GO:0005622" "IEA:InterPro;intracellular" "" "" "GO:0003723;GO:0005525" "IEA:InterPro;IEA:UniProtKB-KW;RNA binding;GTP binding" "PF07650;PF01926" "1;KH_2;MMR_HSR1" "" "" "IPR009019;IPR004044;IPR005225;IPR006073;IPR005662;IPR027417;IPR015946" "KH_dom-like_a/b;Small_GTP-bd_dom;KH_dom_type_2;P-loop_NTPase;KH_prok-type;GTP_binding_domain;GTP-bd_Era"
"XLOC_000602" 424.321251902287 -0.175054112911826 0.0554250433105864 -3.15839379557851 0.00158641101404172 0.0335256412241925 "TCONS_00003508" "4607" "516596" "gnl|BL_ORD_ID|516596" "I3K4Q8_ORENI" "540" "1389" "2.99802e-176" "35" "1093" "4" "346" "2" "0" "268" "12" "354" "Uncharacterized protein;" "Oreochromis niloticus (Nile tilapia) (Tilapia nilotica)" "GO:0005622" "IEA:InterPro;intracellular" "" "" "GO:0003723;GO:0005525" "IEA:InterPro;IEA:UniProtKB-KW;RNA binding;GTP binding" "PF07650;PF01926" "1;KH_2;MMR_HSR1" "" "" "IPR009019;IPR004044;IPR005225;IPR006073;IPR005662;IPR027417;IPR015946" "KH_dom-like_a/b;Small_GTP-bd_dom;KH_dom_type_2;P-loop_NTPase;KH_prok-type;GTP_binding_domain;GTP-bd_Era"
"XLOC_000602" 424.321251902287 -0.175054112911826 0.0554250433105864 -3.15839379557851 0.00158641101404172 0.0335256412241925 "TCONS_00003509" "4606" "516596" "gnl|BL_ORD_ID|516596" "I3K4Q8_ORENI" "583" "1502" "0" "183" "1292" "52" "412" "3" "0" "281" "9" "370" "Uncharacterized protein;" "Oreochromis niloticus (Nile tilapia) (Tilapia nilotica)" "GO:0005622" "IEA:InterPro;intracellular" "" "" "GO:0003723;GO:0005525" "IEA:InterPro;IEA:UniProtKB-KW;RNA binding;GTP binding" "PF07650;PF01926" "1;KH_2;MMR_HSR1" "" "" "IPR009019;IPR004044;IPR005225;IPR006073;IPR005662;IPR027417;IPR015946" "KH_dom-like_a/b;Small_GTP-bd_dom;KH_dom_type_2;P-loop_NTPase;KH_prok-type;GTP_binding_domain;GTP-bd_Era"
"XLOC_000602" 424.321251902287 -0.175054112911826 0.0554250433105864 -3.15839379557851 0.00158641101404172 0.0335256412241925 "TCONS_00003510" "4601" "516596" "gnl|BL_ORD_ID|516596" "I3K4Q8_ORENI" "507" "1305" "2.28511e-163" "271" "1287" "78" "412" "1" "0" "244" "14" "344" "Uncharacterized protein;" "Oreochromis niloticus (Nile tilapia) (Tilapia nilotica)" "GO:0005622" "IEA:InterPro;intracellular" "" "" "GO:0003723;GO:0005525" "IEA:InterPro;IEA:UniProtKB-KW;RNA binding;GTP binding" "PF07650;PF01926" "1;KH_2;MMR_HSR1" "" "" "IPR009019;IPR004044;IPR005225;IPR006073;IPR005662;IPR027417;IPR015946" "KH_dom-like_a/b;Small_GTP-bd_dom;KH_dom_type_2;P-loop_NTPase;KH_prok-type;GTP_binding_domain;GTP-bd_Era"
"XLOC_000602" 424.321251902287 -0.175054112911826 0.0554250433105864 -3.15839379557851 0.00158641101404172 0.0335256412241925 "TCONS_00003511" "4886" "516596" "gnl|BL_ORD_ID|516596" "I3K4Q8_ORENI" "382" "980" "4.26029e-117" "808" "1572" "167" "412" "1" "0" "179" "9" "255" "Uncharacterized protein;" "Oreochromis niloticus (Nile tilapia) (Tilapia nilotica)" "GO:0005622" "IEA:InterPro;intracellular" "" "" "GO:0003723;GO:0005525" "IEA:InterPro;IEA:UniProtKB-KW;RNA binding;GTP binding" "PF07650;PF01926" "1;KH_2;MMR_HSR1" "" "" "IPR009019;IPR004044;IPR005225;IPR006073;IPR005662;IPR027417;IPR015946" "KH_dom-like_a/b;Small_GTP-bd_dom;KH_dom_type_2;P-loop_NTPase;KH_prok-type;GTP_binding_domain;GTP-bd_Era"
"XLOC_000602" 424.321251902287 -0.175054112911826 0.0554250433105864 -3.15839379557851 0.00158641101404172 0.0335256412241925 "TCONS_00003512" "4479" "516596" "gnl|BL_ORD_ID|516596" "I3K4Q8_ORENI" "580" "1495" "0" "68" "1165" "56" "412" "2" "0" "280" "9" "366" "Uncharacterized protein;" "Oreochromis niloticus (Nile tilapia) (Tilapia nilotica)" "GO:0005622" "IEA:InterPro;intracellular" "" "" "GO:0003723;GO:0005525" "IEA:InterPro;IEA:UniProtKB-KW;RNA binding;GTP binding" "PF07650;PF01926" "1;KH_2;MMR_HSR1" "" "" "IPR009019;IPR004044;IPR005225;IPR006073;IPR005662;IPR027417;IPR015946" "KH_dom-like_a/b;Small_GTP-bd_dom;KH_dom_type_2;P-loop_NTPase;KH_prok-type;GTP_binding_domain;GTP-bd_Era"
"XLOC_000602" 424.321251902287 -0.175054112911826 0.0554250433105864 -3.15839379557851 0.00158641101404172 0.0335256412241925 "TCONS_00003513" "4113" "516596" "gnl|BL_ORD_ID|516596" "I3K4Q8_ORENI" "396" "1015" "8.15219e-123" "14" "799" "160" "412" "2" "0" "186" "9" "262" "Uncharacterized protein;" "Oreochromis niloticus (Nile tilapia) (Tilapia nilotica)" "GO:0005622" "IEA:InterPro;intracellular" "" "" "GO:0003723;GO:0005525" "IEA:InterPro;IEA:UniProtKB-KW;RNA binding;GTP binding" "PF07650;PF01926" "1;KH_2;MMR_HSR1" "" "" "IPR009019;IPR004044;IPR005225;IPR006073;IPR005662;IPR027417;IPR015946" "KH_dom-like_a/b;Small_GTP-bd_dom;KH_dom_type_2;P-loop_NTPase;KH_prok-type;GTP_binding_domain;GTP-bd_Era"
"XLOC_000602" 424.321251902287 -0.175054112911826 0.0554250433105864 -3.15839379557851 0.00158641101404172 0.0335256412241925 "TCONS_00003514" "3721" "629567" "gnl|BL_ORD_ID|629567" "M4B123_XIPMA" "106" "262" "3.24493e-22" "987" "1199" "328" "398" "-3" "0" "49" "0" "71" "Uncharacterized protein;" "Xiphophorus maculatus (Southern platyfish) (Platypoecilus maculatus)" "" "" "GO:0032259" "IEA:GOC;methylation" "GO:0003964;GO:0003723;GO:0016706;GO:0008168" "oxidoreductase activity" " acting on paired donors" " with incorporation or reduction of molecular oxygen" " 2-oxoglutarate as one donor" " and incorporation of one atom each of oxygen into both donors;IEA:InterPro;methyltransferase activity;RNA binding;RNA-directed DNA polymerase activity" "PF09004;PF00078" "1;DUF1891;RVT_1"
"XLOC_000609" 346.00289192174 0.127919107036201 0.0376091952223351 3.40127211656562 0.000670730249458524 0.0182449067234033 "TCONS_00003526" "2019" "94825" "gnl|BL_ORD_ID|94825" "C0HBG7_SALSA" "801" "2067" "0" "305" "1810" "1" "502" "2" "0" "471" "6" "505" "FAM114A2;" "Salmo salar (Atlantic salmon)" "" "" "" "" "" "" "PF05334" "DUF719;1" "" "" "IPR007998" "DUF719"
"XLOC_000609" 346.00289192174 0.127919107036201 0.0376091952223351 3.40127211656562 0.000670730249458524 0.0182449067234033 "TCONS_00003527" "4609" "94825" "gnl|BL_ORD_ID|94825" "C0HBG7_SALSA" "904" "2335" "0" "305" "1840" "1" "512" "2" "0" "511" "0" "512" "FAM114A2;" "Salmo salar (Atlantic salmon)" "" "" "" "" "" "" "PF05334" "DUF719;1" "" "" "IPR007998" "DUF719"
"XLOC_000609" 346.00289192174 0.127919107036201 0.0376091952223351 3.40127211656562 0.000670730249458524 0.0182449067234033 "TCONS_00003528" "4594" "94825" "gnl|BL_ORD_ID|94825" "C0HBG7_SALSA" "904" "2335" "0" "305" "1840" "1" "512" "2" "0" "511" "0" "512" "FAM114A2;" "Salmo salar (Atlantic salmon)" "" "" "" "" "" "" "PF05334" "DUF719;1" "" "" "IPR007998" "DUF719"
"XLOC_000609" 346.00289192174 0.127919107036201 0.0376091952223351 3.40127211656562 0.000670730249458524 0.0182449067234033 "TCONS_00003529" "4613" "94825" "gnl|BL_ORD_ID|94825" "C0HBG7_SALSA" "904" "2335" "0" "305" "1840" "1" "512" "2" "0" "511" "0" "512" "FAM114A2;" "Salmo salar (Atlantic salmon)" "" "" "" "" "" "" "PF05334" "DUF719;1" "" "" "IPR007998" "DUF719"
"XLOC_000609" 346.00289192174 0.127919107036201 0.0376091952223351 3.40127211656562 0.000670730249458524 0.0182449067234033 "TCONS_00003530" "4606" "94825" "gnl|BL_ORD_ID|94825" "C0HBG7_SALSA" "904" "2335" "0" "305" "1840" "1" "512" "2" "0" "511" "0" "512" "FAM114A2;" "Salmo salar (Atlantic salmon)" "" "" "" "" "" "" "PF05334" "DUF719;1" "" "" "IPR007998" "DUF719"
"XLOC_000609" 346.00289192174 0.127919107036201 0.0376091952223351 3.40127211656562 0.000670730249458524 0.0182449067234033 "TCONS_00003531" "4591" "94825" "gnl|BL_ORD_ID|94825" "C0HBG7_SALSA" "904" "2335" "0" "305" "1840" "1" "512" "2" "0" "511" "0" "512" "FAM114A2;" "Salmo salar (Atlantic salmon)" "" "" "" "" "" "" "PF05334" "DUF719;1" "" "" "IPR007998" "DUF719"
"XLOC_000609" 346.00289192174 0.127919107036201 0.0376091952223351 3.40127211656562 0.000670730249458524 0.0182449067234033 "TCONS_00003532" "4499" "94825" "gnl|BL_ORD_ID|94825" "C0HBG7_SALSA" "904" "2335" "0" "305" "1840" "1" "512" "2" "0" "511" "0" "512" "FAM114A2;" "Salmo salar (Atlantic salmon)" "" "" "" "" "" "" "PF05334" "DUF719;1" "" "" "IPR007998" "DUF719"
"XLOC_000609" 346.00289192174 0.127919107036201 0.0376091952223351 3.40127211656562 0.000670730249458524 0.0182449067234033 "TCONS_00003533" "3615" "94825" "gnl|BL_ORD_ID|94825" "C0HBG7_SALSA" "904" "2335" "0" "305" "1840" "1" "512" "2" "0" "511" "0" "512" "FAM114A2;" "Salmo salar (Atlantic salmon)" "" "" "" "" "" "" "PF05334" "DUF719;1" "" "" "IPR007998" "DUF719"
"XLOC_000609" 346.00289192174 0.127919107036201 0.0376091952223351 3.40127211656562 0.000670730249458524 0.0182449067234033 "TCONS_00003534" "4442" "94825" "gnl|BL_ORD_ID|94825" "C0HBG7_SALSA" "825" "2129" "0" "230" "1669" "1" "512" "2" "0" "480" "32" "512" "FAM114A2;" "Salmo salar (Atlantic salmon)" "" "" "" "" "" "" "PF05334" "DUF719;1" "" "" "IPR007998" "DUF719"
"XLOC_000609" 346.00289192174 0.127919107036201 0.0376091952223351 3.40127211656562 0.000670730249458524 0.0182449067234033 "TCONS_00003535" "4526" "94825" "gnl|BL_ORD_ID|94825" "C0HBG7_SALSA" "904" "2336" "0" "218" "1753" "1" "512" "2" "0" "511" "0" "512" "FAM114A2;" "Salmo salar (Atlantic salmon)" "" "" "" "" "" "" "PF05334" "DUF719;1" "" "" "IPR007998" "DUF719"
"XLOC_000609" 346.00289192174 0.127919107036201 0.0376091952223351 3.40127211656562 0.000670730249458524 0.0182449067234033 "TCONS_00003536" "4532" "94825" "gnl|BL_ORD_ID|94825" "C0HBG7_SALSA" "895" "2312" "0" "230" "1759" "1" "512" "2" "0" "509" "2" "512" "FAM114A2;" "Salmo salar (Atlantic salmon)" "" "" "" "" "" "" "PF05334" "DUF719;1" "" "" "IPR007998" "DUF719"
"XLOC_000609" 346.00289192174 0.127919107036201 0.0376091952223351 3.40127211656562 0.000670730249458524 0.0182449067234033 "TCONS_00003537" "2256" "94825" "gnl|BL_ORD_ID|94825" "C0HBG7_SALSA" "750" "1935" "0" "136" "1458" "1" "441" "1" "0" "437" "0" "441" "FAM114A2;" "Salmo salar (Atlantic salmon)" "" "" "" "" "" "" "PF05334" "DUF719;1" "" "" "IPR007998" "DUF719"
"XLOC_000609" 346.00289192174 0.127919107036201 0.0376091952223351 3.40127211656562 0.000670730249458524 0.0182449067234033 "TCONS_00003538" "4429" "94825" "gnl|BL_ORD_ID|94825" "C0HBG7_SALSA" "642" "1655" "0" "599" "1657" "160" "512" "2" "0" "352" "0" "353" "FAM114A2;" "Salmo salar (Atlantic salmon)" "" "" "" "" "" "" "PF05334" "DUF719;1" "" "" "IPR007998" "DUF719"
"XLOC_000609" 346.00289192174 0.127919107036201 0.0376091952223351 3.40127211656562 0.000670730249458524 0.0182449067234033 "TCONS_00003539" "4428" "94825" "gnl|BL_ORD_ID|94825" "C0HBG7_SALSA" "558" "1436" "0" "136" "1110" "1" "325" "1" "0" "324" "0" "325" "FAM114A2;" "Salmo salar (Atlantic salmon)" "" "" "" "" "" "" "PF05334" "DUF719;1" "" "" "IPR007998" "DUF719"
"XLOC_000609" 346.00289192174 0.127919107036201 0.0376091952223351 3.40127211656562 0.000670730249458524 0.0182449067234033 "TCONS_00003540" "4447" "94825" "gnl|BL_ORD_ID|94825" "C0HBG7_SALSA" "560" "1442" "0" "501" "1448" "122" "437" "3" "0" "315" "0" "316" "FAM114A2;" "Salmo salar (Atlantic salmon)" "" "" "" "" "" "" "PF05334" "DUF719;1" "" "" "IPR007998" "DUF719"
"XLOC_000609" 346.00289192174 0.127919107036201 0.0376091952223351 3.40127211656562 0.000670730249458524 0.0182449067234033 "TCONS_00003541" "4344" "94825" "gnl|BL_ORD_ID|94825" "C0HBG7_SALSA" "824" "2126" "0" "136" "1575" "1" "512" "1" "0" "480" "32" "512" "FAM114A2;" "Salmo salar (Atlantic salmon)" "" "" "" "" "" "" "PF05334" "DUF719;1" "" "" "IPR007998" "DUF719"
"XLOC_000609" 346.00289192174 0.127919107036201 0.0376091952223351 3.40127211656562 0.000670730249458524 0.0182449067234033 "TCONS_00003542" "4446" "94825" "gnl|BL_ORD_ID|94825" "C0HBG7_SALSA" "714" "1842" "0" "501" "1673" "122" "512" "3" "0" "390" "0" "391" "FAM114A2;" "Salmo salar (Atlantic salmon)" "" "" "" "" "" "" "PF05334" "DUF719;1" "" "" "IPR007998" "DUF719"
"XLOC_000609" 346.00289192174 0.127919107036201 0.0376091952223351 3.40127211656562 0.000670730249458524 0.0182449067234033 "TCONS_00003543" "4448" "94825" "gnl|BL_ORD_ID|94825" "C0HBG7_SALSA" "650" "1676" "0" "593" "1675" "152" "512" "2" "0" "356" "0" "361" "FAM114A2;" "Salmo salar (Atlantic salmon)" "" "" "" "" "" "" "PF05334" "DUF719;1" "" "" "IPR007998" "DUF719"
"XLOC_000609" 346.00289192174 0.127919107036201 0.0376091952223351 3.40127211656562 0.000670730249458524 0.0182449067234033 "TCONS_00003544" "4335" "94825" "gnl|BL_ORD_ID|94825" "C0HBG7_SALSA" "904" "2335" "0" "27" "1562" "1" "512" "3" "0" "511" "0" "512" "FAM114A2;" "Salmo salar (Atlantic salmon)" "" "" "" "" "" "" "PF05334" "DUF719;1" "" "" "IPR007998" "DUF719"
"XLOC_000609" 346.00289192174 0.127919107036201 0.0376091952223351 3.40127211656562 0.000670730249458524 0.0182449067234033 "TCONS_00003545" "1961" "31554" "gnl|BL_ORD_ID|31554" "A8E5K6_DANRE" "583" "1501" "0" "362" "1216" "1" "285" "2" "0" "279" "0" "285" "CCR4-NOT transcription complex" " subunit 8;CCR4-NOT transcription complex" " subunit 8;Uncharacterized protein;" "Danio rerio (Zebrafish) (Brachydanio rerio)" "GO:0005634" "IEA:InterPro;nucleus" "GO:0006351" "IEA:InterPro;transcription" " DNA-templated" "GO:0003676" "IEA:InterPro;nucleic acid binding" "PF04857" "1;CAF1" "dre:406788"
"XLOC_000609" 346.00289192174 0.127919107036201 0.0376091952223351 3.40127211656562 0.000670730249458524 0.0182449067234033 "TCONS_00003546" "1788" "31554" "gnl|BL_ORD_ID|31554" "A8E5K6_DANRE" "582" "1499" "0" "186" "1043" "1" "285" "3" "0" "279" "1" "286" "CCR4-NOT transcription complex" " subunit 8;CCR4-NOT transcription complex" " subunit 8;Uncharacterized protein;" "Danio rerio (Zebrafish) (Brachydanio rerio)" "GO:0005634" "IEA:InterPro;nucleus" "GO:0006351" "IEA:InterPro;transcription" " DNA-templated" "GO:0003676" "IEA:InterPro;nucleic acid binding" "PF04857" "1;CAF1" "dre:406788"
"XLOC_000609" 346.00289192174 0.127919107036201 0.0376091952223351 3.40127211656562 0.000670730249458524 0.0182449067234033 "TCONS_00003547" "1786" "31554" "gnl|BL_ORD_ID|31554" "A8E5K6_DANRE" "328" "840" "4.65397e-160" "186" "656" "1" "157" "3" "0" "154" "0" "157" "CCR4-NOT transcription complex" " subunit 8;CCR4-NOT transcription complex" " subunit 8;Uncharacterized protein;" "Danio rerio (Zebrafish) (Brachydanio rerio)" "GO:0005634" "IEA:InterPro;nucleus" "GO:0006351" "IEA:InterPro;transcription" " DNA-templated" "GO:0003676" "IEA:InterPro;nucleic acid binding" "PF04857" "1;CAF1" "dre:406788"
"XLOC_000609" 346.00289192174 0.127919107036201 0.0376091952223351 3.40127211656562 0.000670730249458524 0.0182449067234033 "TCONS_00003548" "1787" "31554" "gnl|BL_ORD_ID|31554" "A8E5K6_DANRE" "328" "840" "1.34205e-159" "186" "656" "1" "157" "3" "0" "154" "0" "157" "CCR4-NOT transcription complex" " subunit 8;CCR4-NOT transcription complex" " subunit 8;Uncharacterized protein;" "Danio rerio (Zebrafish) (Brachydanio rerio)" "GO:0005634" "IEA:InterPro;nucleus" "GO:0006351" "IEA:InterPro;transcription" " DNA-templated" "GO:0003676" "IEA:InterPro;nucleic acid binding" "PF04857" "1;CAF1" "dre:406788"
"XLOC_000609" 346.00289192174 0.127919107036201 0.0376091952223351 3.40127211656562 0.000670730249458524 0.0182449067234033 "TCONS_00003549" "1787" "31554" "gnl|BL_ORD_ID|31554" "A8E5K6_DANRE" "371" "952" "1.66178e-160" "476" "1042" "96" "285" "2" "0" "182" "1" "190" "CCR4-NOT transcription complex" " subunit 8;CCR4-NOT transcription complex" " subunit 8;Uncharacterized protein;" "Danio rerio (Zebrafish) (Brachydanio rerio)" "GO:0005634" "IEA:InterPro;nucleus" "GO:0006351" "IEA:InterPro;transcription" " DNA-templated" "GO:0003676" "IEA:InterPro;nucleic acid binding" "PF04857" "1;CAF1" "dre:406788"
"XLOC_000609" 346.00289192174 0.127919107036201 0.0376091952223351 3.40127211656562 0.000670730249458524 0.0182449067234033 "TCONS_00003550" "1763" "31554" "gnl|BL_ORD_ID|31554" "A8E5K6_DANRE" "583" "1502" "0" "164" "1018" "1" "285" "2" "0" "279" "0" "285" "CCR4-NOT transcription complex" " subunit 8;CCR4-NOT transcription complex" " subunit 8;Uncharacterized protein;" "Danio rerio (Zebrafish) (Brachydanio rerio)" "GO:0005634" "IEA:InterPro;nucleus" "GO:0006351" "IEA:InterPro;transcription" " DNA-templated" "GO:0003676" "IEA:InterPro;nucleic acid binding" "PF04857" "1;CAF1" "dre:406788"
"XLOC_000609" 346.00289192174 0.127919107036201 0.0376091952223351 3.40127211656562 0.000670730249458524 0.0182449067234033 "TCONS_00003551" "1761" "31554" "gnl|BL_ORD_ID|31554" "A8E5K6_DANRE" "581" "1497" "0" "159" "1016" "1" "285" "3" "0" "279" "1" "286" "CCR4-NOT transcription complex" " subunit 8;CCR4-NOT transcription complex" " subunit 8;Uncharacterized protein;" "Danio rerio (Zebrafish) (Brachydanio rerio)" "GO:0005634" "IEA:InterPro;nucleus" "GO:0006351" "IEA:InterPro;transcription" " DNA-templated" "GO:0003676" "IEA:InterPro;nucleic acid binding" "PF04857" "1;CAF1" "dre:406788"
"XLOC_000609" 346.00289192174 0.127919107036201 0.0376091952223351 3.40127211656562 0.000670730249458524 0.0182449067234033 "TCONS_00003552" "1747" "31554" "gnl|BL_ORD_ID|31554" "A8E5K6_DANRE" "371" "952" "7.72395e-160" "436" "1002" "96" "285" "1" "0" "182" "1" "190" "CCR4-NOT transcription complex" " subunit 8;CCR4-NOT transcription complex" " subunit 8;Uncharacterized protein;" "Danio rerio (Zebrafish) (Brachydanio rerio)" "GO:0005634" "IEA:InterPro;nucleus" "GO:0006351" "IEA:InterPro;transcription" " DNA-templated" "GO:0003676" "IEA:InterPro;nucleic acid binding" "PF04857" "1;CAF1" "dre:406788"
"XLOC_000609" 346.00289192174 0.127919107036201 0.0376091952223351 3.40127211656562 0.000670730249458524 0.0182449067234033 "TCONS_00003553" "827" "772923" "gnl|BL_ORD_ID|772923" "Q7SXS5_DANRE" "72" "175" "3.24336e-13" "726" "827" "1" "34" "3" "0" "33" "0" "34" "CCR4-NOT transcription complex" " subunit 8;" "Danio rerio (Zebrafish) (Brachydanio rerio)" "GO:0005634" "IEA:InterPro;nucleus" "GO:0006351" "IEA:InterPro;transcription" " DNA-templated" "GO:0003676" "IEA:InterPro;nucleic acid binding" "PF04857" "1;CAF1" "dre:406788" "-"
"XLOC_000609" 346.00289192174 0.127919107036201 0.0376091952223351 3.40127211656562 0.000670730249458524 0.0182449067234033 "TCONS_00003554" "1150" "31554" "gnl|BL_ORD_ID|31554" "A8E5K6_DANRE" "260" "663" "4.03362e-82" "22" "405" "158" "285" "1" "0" "124" "0" "128" "CCR4-NOT transcription complex" " subunit 8;CCR4-NOT transcription complex" " subunit 8;Uncharacterized protein;" "Danio rerio (Zebrafish) (Brachydanio rerio)" "GO:0005634" "IEA:InterPro;nucleus" "GO:0006351" "IEA:InterPro;transcription" " DNA-templated" "GO:0003676" "IEA:InterPro;nucleic acid binding" "PF04857" "1;CAF1" "dre:406788"
"XLOC_000609" 346.00289192174 0.127919107036201 0.0376091952223351 3.40127211656562 0.000670730249458524 0.0182449067234033 "TCONS_00003555" "1044" "772923" "gnl|BL_ORD_ID|772923" "Q7SXS5_DANRE" "87" "213" "6.01994e-18" "218" "346" "243" "285" "2" "0" "40" "0" "43" "CCR4-NOT transcription complex" " subunit 8;" "Danio rerio (Zebrafish) (Brachydanio rerio)" "GO:0005634" "IEA:InterPro;nucleus" "GO:0006351" "IEA:InterPro;transcription" " DNA-templated" "GO:0003676" "IEA:InterPro;nucleic acid binding" "PF04857" "1;CAF1" "dre:406788" "-"
"XLOC_000621" 4554.0580855573 0.242820721703127 0.0450353190196409 5.39178420379853 6.97615152788503e-08 1.22615986179955e-05 "TCONS_00003630" "1474" "65922" "gnl|BL_ORD_ID|65922" "B5DFX8_SALSA" "489" "1258" "3.17945e-168" "189" "908" "1" "240" "3" "0" "239" "0" "240" "" "Salmo salar (Atlantic salmon)" "" "" "GO:0006096" "IEA:InterPro;glycolysis" "GO:0005524;GO:0004618" "IEA:UniProtKB-KW;phosphoglycerate kinase activity;IEA:UniProtKB-EC;ATP binding" "PF00162" "1;PGK" "" "" "IPR015824;IPR001576;IPR015901;IPR015911" "Phosphoglycerate_kinase_N;Phosphoglycerate_kinase_C;Phosphoglycerate_kinase_CS;Phosphoglycerate_kinase"
"XLOC_000621" 4554.0580855573 0.242820721703127 0.0450353190196409 5.39178420379853 6.97615152788503e-08 1.22615986179955e-05 "TCONS_00003631" "967" "65922" "gnl|BL_ORD_ID|65922" "B5DFX8_SALSA" "544" "1400" "0" "165" "962" "1" "266" "3" "0" "266" "0" "266" "" "Salmo salar (Atlantic salmon)" "" "" "GO:0006096" "IEA:InterPro;glycolysis" "GO:0005524;GO:0004618" "IEA:UniProtKB-KW;phosphoglycerate kinase activity;IEA:UniProtKB-EC;ATP binding" "PF00162" "1;PGK" "" "" "IPR015824;IPR001576;IPR015901;IPR015911" "Phosphoglycerate_kinase_N;Phosphoglycerate_kinase_C;Phosphoglycerate_kinase_CS;Phosphoglycerate_kinase"
"XLOC_000621" 4554.0580855573 0.242820721703127 0.0450353190196409 5.39178420379853 6.97615152788503e-08 1.22615986179955e-05 "TCONS_00003632" "1326" "65922" "gnl|BL_ORD_ID|65922" "B5DFX8_SALSA" "758" "1956" "0" "165" "1277" "1" "371" "3" "0" "371" "0" "371" "" "Salmo salar (Atlantic salmon)" "" "" "GO:0006096" "IEA:InterPro;glycolysis" "GO:0005524;GO:0004618" "IEA:UniProtKB-KW;phosphoglycerate kinase activity;IEA:UniProtKB-EC;ATP binding" "PF00162" "1;PGK" "" "" "IPR015824;IPR001576;IPR015901;IPR015911" "Phosphoglycerate_kinase_N;Phosphoglycerate_kinase_C;Phosphoglycerate_kinase_CS;Phosphoglycerate_kinase"
"XLOC_000621" 4554.0580855573 0.242820721703127 0.0450353190196409 5.39178420379853 6.97615152788503e-08 1.22615986179955e-05 "TCONS_00003633" "1820" "65922" "gnl|BL_ORD_ID|65922" "B5DFX8_SALSA" "488" "1255" "6.71536e-166" "165" "881" "1" "239" "3" "0" "239" "0" "239" "" "Salmo salar (Atlantic salmon)" "" "" "GO:0006096" "IEA:InterPro;glycolysis" "GO:0005524;GO:0004618" "IEA:UniProtKB-KW;phosphoglycerate kinase activity;IEA:UniProtKB-EC;ATP binding" "PF00162" "1;PGK" "" "" "IPR015824;IPR001576;IPR015901;IPR015911" "Phosphoglycerate_kinase_N;Phosphoglycerate_kinase_C;Phosphoglycerate_kinase_CS;Phosphoglycerate_kinase"
"XLOC_000621" 4554.0580855573 0.242820721703127 0.0450353190196409 5.39178420379853 6.97615152788503e-08 1.22615986179955e-05 "TCONS_00003634" "2223" "65922" "gnl|BL_ORD_ID|65922" "B5DFX8_SALSA" "830" "2142" "0" "165" "1385" "1" "407" "3" "0" "406" "0" "407" "" "Salmo salar (Atlantic salmon)" "" "" "GO:0006096" "IEA:InterPro;glycolysis" "GO:0005524;GO:0004618" "IEA:UniProtKB-KW;phosphoglycerate kinase activity;IEA:UniProtKB-EC;ATP binding" "PF00162" "1;PGK" "" "" "IPR015824;IPR001576;IPR015901;IPR015911" "Phosphoglycerate_kinase_N;Phosphoglycerate_kinase_C;Phosphoglycerate_kinase_CS;Phosphoglycerate_kinase"
"XLOC_000621" 4554.0580855573 0.242820721703127 0.0450353190196409 5.39178420379853 6.97615152788503e-08 1.22615986179955e-05 "TCONS_00003635" "2225" "65922" "gnl|BL_ORD_ID|65922" "B5DFX8_SALSA" "851" "2198" "0" "165" "1415" "1" "417" "3" "0" "417" "0" "417" "" "Salmo salar (Atlantic salmon)" "" "" "GO:0006096" "IEA:InterPro;glycolysis" "GO:0005524;GO:0004618" "IEA:UniProtKB-KW;phosphoglycerate kinase activity;IEA:UniProtKB-EC;ATP binding" "PF00162" "1;PGK" "" "" "IPR015824;IPR001576;IPR015901;IPR015911" "Phosphoglycerate_kinase_N;Phosphoglycerate_kinase_C;Phosphoglycerate_kinase_CS;Phosphoglycerate_kinase"
"XLOC_000621" 4554.0580855573 0.242820721703127 0.0450353190196409 5.39178420379853 6.97615152788503e-08 1.22615986179955e-05 "TCONS_00003636" "1744" "65922" "gnl|BL_ORD_ID|65922" "B5DFX8_SALSA" "851" "2198" "0" "165" "1415" "1" "417" "3" "0" "417" "0" "417" "" "Salmo salar (Atlantic salmon)" "" "" "GO:0006096" "IEA:InterPro;glycolysis" "GO:0005524;GO:0004618" "IEA:UniProtKB-KW;phosphoglycerate kinase activity;IEA:UniProtKB-EC;ATP binding" "PF00162" "1;PGK" "" "" "IPR015824;IPR001576;IPR015901;IPR015911" "Phosphoglycerate_kinase_N;Phosphoglycerate_kinase_C;Phosphoglycerate_kinase_CS;Phosphoglycerate_kinase"
"XLOC_000621" 4554.0580855573 0.242820721703127 0.0450353190196409 5.39178420379853 6.97615152788503e-08 1.22615986179955e-05 "TCONS_00003637" "595" "65922" "gnl|BL_ORD_ID|65922" "B5DFX8_SALSA" "287" "733" "1.26624e-93" "105" "566" "1" "154" "3" "0" "141" "0" "154" "" "Salmo salar (Atlantic salmon)" "" "" "GO:0006096" "IEA:InterPro;glycolysis" "GO:0005524;GO:0004618" "IEA:UniProtKB-KW;phosphoglycerate kinase activity;IEA:UniProtKB-EC;ATP binding" "PF00162" "1;PGK" "" "" "IPR015824;IPR001576;IPR015901;IPR015911" "Phosphoglycerate_kinase_N;Phosphoglycerate_kinase_C;Phosphoglycerate_kinase_CS;Phosphoglycerate_kinase"
"XLOC_000621" 4554.0580855573 0.242820721703127 0.0450353190196409 5.39178420379853 6.97615152788503e-08 1.22615986179955e-05 "TCONS_00003638" "2056" "65922" "gnl|BL_ORD_ID|65922" "B5DFX8_SALSA" "802" "2071" "0" "47" "1246" "1" "417" "2" "0" "400" "17" "417" "" "Salmo salar (Atlantic salmon)" "" "" "GO:0006096" "IEA:InterPro;glycolysis" "GO:0005524;GO:0004618" "IEA:UniProtKB-KW;phosphoglycerate kinase activity;IEA:UniProtKB-EC;ATP binding" "PF00162" "1;PGK" "" "" "IPR015824;IPR001576;IPR015901;IPR015911" "Phosphoglycerate_kinase_N;Phosphoglycerate_kinase_C;Phosphoglycerate_kinase_CS;Phosphoglycerate_kinase"
"XLOC_000655" 55.816762477458 0.37730877954223 0.121339373986034 3.10953293351965 0.0018738339343448 0.03777277470651 "TCONS_00003841" "1166" "90183" "gnl|BL_ORD_ID|90183" "B9ENH0_SALSA" "242" "616" "2.37948e-77" "191" "535" "1" "115" "2" "0" "115" "0" "115" "" "Salmo salar (Atlantic salmon)" "" "" "" "" "" "" "PF04908" "1;SH3BGR" "" "" "IPR006993;IPR012336" "Glut_rich_SH3-bd;Thioredoxin-like_fold"
"XLOC_000655" 55.816762477458 0.37730877954223 0.121339373986034 3.10953293351965 0.0018738339343448 0.03777277470651 "TCONS_00003842" "1093" "90183" "gnl|BL_ORD_ID|90183" "B9ENH0_SALSA" "242" "617" "8.13879e-78" "118" "462" "1" "115" "1" "0" "115" "0" "115" "" "Salmo salar (Atlantic salmon)" "" "" "" "" "" "" "PF04908" "1;SH3BGR" "" "" "IPR006993;IPR012336" "Glut_rich_SH3-bd;Thioredoxin-like_fold"
"XLOC_000655" 55.816762477458 0.37730877954223 0.121339373986034 3.10953293351965 0.0018738339343448 0.03777277470651 "TCONS_00003843" "1075" "90183" "gnl|BL_ORD_ID|90183" "B9ENH0_SALSA" "242" "617" "6.26835e-78" "100" "444" "1" "115" "1" "0" "115" "0" "115" "" "Salmo salar (Atlantic salmon)" "" "" "" "" "" "" "PF04908" "1;SH3BGR" "" "" "IPR006993;IPR012336" "Glut_rich_SH3-bd;Thioredoxin-like_fold"
"XLOC_000655" 55.816762477458 0.37730877954223 0.121339373986034 3.10953293351965 0.0018738339343448 0.03777277470651 "TCONS_00003844" "1079" "90183" "gnl|BL_ORD_ID|90183" "B9ENH0_SALSA" "243" "618" "5.55807e-78" "104" "448" "1" "115" "2" "0" "115" "0" "115" "" "Salmo salar (Atlantic salmon)" "" "" "" "" "" "" "PF04908" "1;SH3BGR" "" "" "IPR006993;IPR012336" "Glut_rich_SH3-bd;Thioredoxin-like_fold"
"XLOC_000655" 55.816762477458 0.37730877954223 0.121339373986034 3.10953293351965 0.0018738339343448 0.03777277470651 "TCONS_00003845" "1907" "90183" "gnl|BL_ORD_ID|90183" "B9ENH0_SALSA" "242" "616" "1.12531e-74" "932" "1276" "1" "115" "2" "0" "115" "0" "115" "" "Salmo salar (Atlantic salmon)" "" "" "" "" "" "" "PF04908" "1;SH3BGR" "" "" "IPR006993;IPR012336" "Glut_rich_SH3-bd;Thioredoxin-like_fold"
"XLOC_000655" 55.816762477458 0.37730877954223 0.121339373986034 3.10953293351965 0.0018738339343448 0.03777277470651 "TCONS_00003846" "1023" "90183" "gnl|BL_ORD_ID|90183" "B9ENH0_SALSA" "144" "363" "2.20258e-40" "174" "389" "16" "89" "3" "0" "68" "2" "74" "" "Salmo salar (Atlantic salmon)" "" "" "" "" "" "" "PF04908" "1;SH3BGR" "" "" "IPR006993;IPR012336" "Glut_rich_SH3-bd;Thioredoxin-like_fold"
"XLOC_000655" 55.816762477458 0.37730877954223 0.121339373986034 3.10953293351965 0.0018738339343448 0.03777277470651 "TCONS_00003847" "1142" "90183" "gnl|BL_ORD_ID|90183" "B9ENH0_SALSA" "215" "545" "6.90303e-67" "212" "511" "16" "115" "2" "0" "100" "0" "100" "" "Salmo salar (Atlantic salmon)" "" "" "" "" "" "" "PF04908" "1;SH3BGR" "" "" "IPR006993;IPR012336" "Glut_rich_SH3-bd;Thioredoxin-like_fold"
"XLOC_000655" 55.816762477458 0.37730877954223 0.121339373986034 3.10953293351965 0.0018738339343448 0.03777277470651 "TCONS_00003848" "868" "90183" "gnl|BL_ORD_ID|90183" "B9ENH0_SALSA" "121" "303" "4.78641e-32" "681" "866" "8" "69" "3" "0" "56" "0" "62" "" "Salmo salar (Atlantic salmon)" "" "" "" "" "" "" "PF04908" "1;SH3BGR" "" "" "IPR006993;IPR012336" "Glut_rich_SH3-bd;Thioredoxin-like_fold"
"XLOC_000660" 68.0331628756766 -0.690302577741595 0.163840311020698 -4.21326457110052 2.5170593289228e-05 0.00146635486305279 "TCONS_00003877" "3231" "865783" "gnl|BL_ORD_ID|865783" "T1DLL7_CROHD" "66" "159" "3.57112e-10" "1971" "2069" "144" "176" "-2" "0" "31" "0" "33" "Ras-related protein rab-4b;" "Crotalus horridus (Timber rattlesnake)" "" "" "GO:0007264;GO:0015031" "IEA:InterPro;protein transport;small GTPase mediated signal transduction" "GO:0005525" "IEA:UniProtKB-KW;GTP binding" "PF00071" "1;Ras" "" "" "IPR001806;IPR005225;IPR003579;IPR027417" "Small_GTPase_Rab_type;Small_GTPase;Small_GTP-bd_dom;P-loop_NTPase"
"XLOC_000660" 68.0331628756766 -0.690302577741595 0.163840311020698 -4.21326457110052 2.5170593289228e-05 0.00146635486305279 "TCONS_00003878" "2624" "865783" "gnl|BL_ORD_ID|865783" "T1DLL7_CROHD" "66" "159" "2.72621e-10" "1789" "1887" "144" "176" "-3" "0" "31" "0" "33" "Ras-related protein rab-4b;" "Crotalus horridus (Timber rattlesnake)" "" "" "GO:0007264;GO:0015031" "IEA:InterPro;protein transport;small GTPase mediated signal transduction" "GO:0005525" "IEA:UniProtKB-KW;GTP binding" "PF00071" "1;Ras" "" "" "IPR001806;IPR005225;IPR003579;IPR027417" "Small_GTPase_Rab_type;Small_GTPase;Small_GTP-bd_dom;P-loop_NTPase"
"XLOC_000709" 6.84687139598911 0.520637002370512 0.165409347529523 3.14756699150624 0.00164635375763779 0.0344384495777806 NA NA NA NA NA NA NA NA NA NA NA NA NA NA NA NA NA NA NA NA NA NA NA NA NA NA NA NA NA NA NA
"XLOC_000721" 920.428020183256 0.230616860854759 0.0685554682100256 3.36394553018359 0.000768367063935513 0.0199981402478049 NA NA NA NA NA NA NA NA NA NA NA NA NA NA NA NA NA NA NA NA NA NA NA NA NA NA NA NA NA NA NA
"XLOC_000788" 157.886239056423 0.243260442493351 0.0618551594751241 3.93274295236732 8.39820288679192e-05 0.00374905215459674 "TCONS_00004750" "2110" "65922" "gnl|BL_ORD_ID|65922" "B5DFX8_SALSA" "127" "318" "1.16063e-29" "1371" "1550" "313" "372" "-3" "0" "60" "0" "60" "" "Salmo salar (Atlantic salmon)" "" "" "GO:0006096" "IEA:InterPro;glycolysis" "GO:0005524;GO:0004618" "IEA:UniProtKB-KW;phosphoglycerate kinase activity;IEA:UniProtKB-EC;ATP binding" "PF00162" "1;PGK" "" "" "IPR015824;IPR001576;IPR015901;IPR015911" "Phosphoglycerate_kinase_N;Phosphoglycerate_kinase_C;Phosphoglycerate_kinase_CS;Phosphoglycerate_kinase"
"XLOC_000978" 28.6963150097477 0.732137351323652 0.166572944916918 4.39529571677335 1.10622054084296e-05 0.000759662726613457 "TCONS_00005052" "4276" "293844" "gnl|BL_ORD_ID|293844" "G3P0B6_GASAC" "204" "518" "8.35032e-56" "1712" "2689" "17" "317" "2" "0" "148" "91" "359" "Uncharacterized protein;" "Gasterosteus aculeatus (Three-spined stickleback)" "" "" "" "" "" "" "" "" "" "" "" ""
"XLOC_000978" 28.6963150097477 0.732137351323652 0.166572944916918 4.39529571677335 1.10622054084296e-05 0.000759662726613457 "TCONS_00005053" "3707" "293844" "gnl|BL_ORD_ID|293844" "G3P0B6_GASAC" "204" "518" "5.10386e-56" "1143" "2120" "17" "317" "3" "0" "148" "91" "359" "Uncharacterized protein;" "Gasterosteus aculeatus (Three-spined stickleback)" "" "" "" "" "" "" "" "" "" "" "" ""
"XLOC_000978" 28.6963150097477 0.732137351323652 0.166572944916918 4.39529571677335 1.10622054084296e-05 0.000759662726613457 "TCONS_00005054" "3680" "293844" "gnl|BL_ORD_ID|293844" "G3P0B6_GASAC" "149" "376" "8.26592e-47" "1115" "1774" "17" "197" "2" "0" "97" "63" "232" "Uncharacterized protein;" "Gasterosteus aculeatus (Three-spined stickleback)" "" "" "" "" "" "" "" "" "" "" "" ""
"XLOC_000978" 28.6963150097477 0.732137351323652 0.166572944916918 4.39529571677335 1.10622054084296e-05 0.000759662726613457 "TCONS_00005055" "3683" "293844" "gnl|BL_ORD_ID|293844" "G3P0B6_GASAC" "149" "375" "1.04315e-46" "1115" "1777" "17" "197" "2" "0" "97" "64" "233" "Uncharacterized protein;" "Gasterosteus aculeatus (Three-spined stickleback)" "" "" "" "" "" "" "" "" "" "" "" ""
"XLOC_000978" 28.6963150097477 0.732137351323652 0.166572944916918 4.39529571677335 1.10622054084296e-05 0.000759662726613457 "TCONS_00005056" "3624" "293844" "gnl|BL_ORD_ID|293844" "G3P0B6_GASAC" "107" "266" "3.38784e-41" "1115" "1654" "17" "153" "2" "0" "73" "59" "188" "Uncharacterized protein;" "Gasterosteus aculeatus (Three-spined stickleback)" "" "" "" "" "" "" "" "" "" "" "" ""
"XLOC_000978" 28.6963150097477 0.732137351323652 0.166572944916918 4.39529571677335 1.10622054084296e-05 0.000759662726613457 "TCONS_00005057" "3541" "293844" "gnl|BL_ORD_ID|293844" "G3P0B6_GASAC" "221" "563" "3.4618e-62" "1115" "1954" "17" "317" "2" "0" "148" "45" "313" "Uncharacterized protein;" "Gasterosteus aculeatus (Three-spined stickleback)" "" "" "" "" "" "" "" "" "" "" "" ""
"XLOC_000978" 28.6963150097477 0.732137351323652 0.166572944916918 4.39529571677335 1.10622054084296e-05 0.000759662726613457 "TCONS_00005058" "3675" "293844" "gnl|BL_ORD_ID|293844" "G3P0B6_GASAC" "204" "518" "5.42864e-56" "1115" "2092" "17" "317" "2" "0" "148" "91" "359" "Uncharacterized protein;" "Gasterosteus aculeatus (Three-spined stickleback)" "" "" "" "" "" "" "" "" "" "" "" ""
"XLOC_000978" 28.6963150097477 0.732137351323652 0.166572944916918 4.39529571677335 1.10622054084296e-05 0.000759662726613457 "TCONS_00005059" "3683" "293844" "gnl|BL_ORD_ID|293844" "G3P0B6_GASAC" "204" "518" "4.97551e-56" "1119" "2096" "17" "317" "3" "0" "148" "91" "359" "Uncharacterized protein;" "Gasterosteus aculeatus (Three-spined stickleback)" "" "" "" "" "" "" "" "" "" "" "" ""
"XLOC_000978" 28.6963150097477 0.732137351323652 0.166572944916918 4.39529571677335 1.10622054084296e-05 0.000759662726613457 "TCONS_00005060" "4007" "293844" "gnl|BL_ORD_ID|293844" "G3P0B6_GASAC" "204" "518" "5.91732e-56" "1438" "2415" "17" "317" "1" "0" "148" "91" "359" "Uncharacterized protein;" "Gasterosteus aculeatus (Three-spined stickleback)" "" "" "" "" "" "" "" "" "" "" "" ""
"XLOC_000978" 28.6963150097477 0.732137351323652 0.166572944916918 4.39529571677335 1.10622054084296e-05 0.000759662726613457 "TCONS_00005061" "3667" "293844" "gnl|BL_ORD_ID|293844" "G3P0B6_GASAC" "204" "518" "4.89563e-56" "1103" "2080" "17" "317" "2" "0" "148" "91" "359" "Uncharacterized protein;" "Gasterosteus aculeatus (Three-spined stickleback)" "" "" "" "" "" "" "" "" "" "" "" ""
"XLOC_000978" 28.6963150097477 0.732137351323652 0.166572944916918 4.39529571677335 1.10622054084296e-05 0.000759662726613457 "TCONS_00005062" "3825" "293844" "gnl|BL_ORD_ID|293844" "G3P0B6_GASAC" "198" "501" "1.121e-53" "1264" "2238" "17" "317" "1" "0" "147" "92" "359" "Uncharacterized protein;" "Gasterosteus aculeatus (Three-spined stickleback)" "" "" "" "" "" "" "" "" "" "" "" ""
"XLOC_000978" 28.6963150097477 0.732137351323652 0.166572944916918 4.39529571677335 1.10622054084296e-05 0.000759662726613457 "TCONS_00005063" "4004" "293844" "gnl|BL_ORD_ID|293844" "G3P0B6_GASAC" "165" "417" "2.20583e-43" "1842" "2417" "109" "317" "3" "0" "109" "33" "217" "Uncharacterized protein;" "Gasterosteus aculeatus (Three-spined stickleback)" "" "" "" "" "" "" "" "" "" "" "" ""
"XLOC_000978" 28.6963150097477 0.732137351323652 0.166572944916918 4.39529571677335 1.10622054084296e-05 0.000759662726613457 "TCONS_00005064" "4002" "293844" "gnl|BL_ORD_ID|293844" "G3P0B6_GASAC" "204" "518" "6.88735e-56" "1438" "2415" "17" "317" "1" "0" "148" "91" "359" "Uncharacterized protein;" "Gasterosteus aculeatus (Three-spined stickleback)" "" "" "" "" "" "" "" "" "" "" "" ""
"XLOC_000978" 28.6963150097477 0.732137351323652 0.166572944916918 4.39529571677335 1.10622054084296e-05 0.000759662726613457 "TCONS_00005065" "4003" "293844" "gnl|BL_ORD_ID|293844" "G3P0B6_GASAC" "204" "517" "1.00331e-55" "1436" "2416" "17" "317" "2" "0" "148" "92" "360" "Uncharacterized protein;" "Gasterosteus aculeatus (Three-spined stickleback)" "" "" "" "" "" "" "" "" "" "" "" ""
"XLOC_000978" 28.6963150097477 0.732137351323652 0.166572944916918 4.39529571677335 1.10622054084296e-05 0.000759662726613457 "TCONS_00005066" "4004" "293844" "gnl|BL_ORD_ID|293844" "G3P0B6_GASAC" "166" "420" "2.26663e-44" "1839" "2417" "108" "317" "3" "0" "109" "33" "218" "Uncharacterized protein;" "Gasterosteus aculeatus (Three-spined stickleback)" "" "" "" "" "" "" "" "" "" "" "" ""
"XLOC_000978" 28.6963150097477 0.732137351323652 0.166572944916918 4.39529571677335 1.10622054084296e-05 0.000759662726613457 "TCONS_00005067" "4860" "173047" "gnl|BL_ORD_ID|173047" "E6ZIC6_DICLA" "90" "221" "3.48957e-53" "788" "1003" "81" "152" "2" "0" "44" "0" "72" "Putative transposase;" "Dicentrarchus labrax (European seabass) (Morone labrax)" "GO:0016459" "IEA:InterPro;myosin complex" "GO:0015074;GO:0006313" "IEA:InterPro;DNA integration;transposition" " DNA-mediated" "GO:0003677;GO:0005524;GO:0004803;GO:0003774" "IEA:InterPro;motor activity;transposase activity;DNA binding;ATP binding" "PF00063;PF01498" "1;HTH_Tnp_Tc3_2;Myosin_head" "" "" "IPR009057;IPR002492;IPR027417;IPR001609"
"XLOC_000978" 28.6963150097477 0.732137351323652 0.166572944916918 4.39529571677335 1.10622054084296e-05 0.000759662726613457 "TCONS_00005068" "5140" "173047" "gnl|BL_ORD_ID|173047" "E6ZIC6_DICLA" "90" "221" "3.70394e-53" "788" "1003" "81" "152" "2" "0" "44" "0" "72" "Putative transposase;" "Dicentrarchus labrax (European seabass) (Morone labrax)" "GO:0016459" "IEA:InterPro;myosin complex" "GO:0015074;GO:0006313" "IEA:InterPro;DNA integration;transposition" " DNA-mediated" "GO:0003677;GO:0005524;GO:0004803;GO:0003774" "IEA:InterPro;motor activity;transposase activity;DNA binding;ATP binding" "PF00063;PF01498" "1;HTH_Tnp_Tc3_2;Myosin_head" "" "" "IPR009057;IPR002492;IPR027417;IPR001609"
"XLOC_000978" 28.6963150097477 0.732137351323652 0.166572944916918 4.39529571677335 1.10622054084296e-05 0.000759662726613457 "TCONS_00005069" "4621" "173047" "gnl|BL_ORD_ID|173047" "E6ZIC6_DICLA" "90" "221" "3.30494e-53" "272" "487" "81" "152" "2" "0" "44" "0" "72" "Putative transposase;" "Dicentrarchus labrax (European seabass) (Morone labrax)" "GO:0016459" "IEA:InterPro;myosin complex" "GO:0015074;GO:0006313" "IEA:InterPro;DNA integration;transposition" " DNA-mediated" "GO:0003677;GO:0005524;GO:0004803;GO:0003774" "IEA:InterPro;motor activity;transposase activity;DNA binding;ATP binding" "PF00063;PF01498" "1;HTH_Tnp_Tc3_2;Myosin_head" "" "" "IPR009057;IPR002492;IPR027417;IPR001609"
"XLOC_000979" 930.22920923271 -0.479315661543182 0.138477381422685 -3.46132817228924 0.000537517131170993 0.0156439415511664 "TCONS_00005070" "4736" "293870" "gnl|BL_ORD_ID|293870" "G3P0E3_GASAC" "623" "1606" "0" "906" "1892" "147" "475" "3" "0" "297" "0" "329" "" "Gasterosteus aculeatus (Three-spined stickleback)" "GO:0005945" "IEA:InterPro;6-phosphofructokinase complex" "GO:0046835;GO:0006002;GO:0006096" "IEA:InterPro;fructose 6-phosphate metabolic process;IEA:GOC;IEA:UniProtKB-UniPathway;glycolysis;carbohydrate phosphorylation" "GO:0003872;GO:0005524" "IEA:UniProtKB-KW;6-phosphofructokinase activity;ATP binding;IEA:UniProtKB-EC" "PF00365" "PFK;2" "" "" "IPR022953;IPR009161;IPR000023;IPR015912" "Phosphofructokinase_dom;Phosphofructokinase;Phosphofructokinase_CS;6-phosphofructokinase_euk"
"XLOC_000979" 930.22920923271 -0.479315661543182 0.138477381422685 -3.46132817228924 0.000537517131170993 0.0156439415511664 "TCONS_00005071" "4824" "293870" "gnl|BL_ORD_ID|293870" "G3P0E3_GASAC" "1151" "2976" "0" "906" "2792" "147" "775" "3" "0" "561" "0" "629" "" "Gasterosteus aculeatus (Three-spined stickleback)" "GO:0005945" "IEA:InterPro;6-phosphofructokinase complex" "GO:0046835;GO:0006002;GO:0006096" "IEA:InterPro;fructose 6-phosphate metabolic process;IEA:GOC;IEA:UniProtKB-UniPathway;glycolysis;carbohydrate phosphorylation" "GO:0003872;GO:0005524" "IEA:UniProtKB-KW;6-phosphofructokinase activity;ATP binding;IEA:UniProtKB-EC" "PF00365" "PFK;2" "" "" "IPR022953;IPR009161;IPR000023;IPR015912" "Phosphofructokinase_dom;Phosphofructokinase;Phosphofructokinase_CS;6-phosphofructokinase_euk"
"XLOC_000979" 930.22920923271 -0.479315661543182 0.138477381422685 -3.46132817228924 0.000537517131170993 0.0156439415511664 "TCONS_00005072" "3104" "293870" "gnl|BL_ORD_ID|293870" "G3P0E3_GASAC" "1399" "3620" "0" "616" "2922" "6" "775" "1" "0" "686" "1" "770" "" "Gasterosteus aculeatus (Three-spined stickleback)" "GO:0005945" "IEA:InterPro;6-phosphofructokinase complex" "GO:0046835;GO:0006002;GO:0006096" "IEA:InterPro;fructose 6-phosphate metabolic process;IEA:GOC;IEA:UniProtKB-UniPathway;glycolysis;carbohydrate phosphorylation" "GO:0003872;GO:0005524" "IEA:UniProtKB-KW;6-phosphofructokinase activity;ATP binding;IEA:UniProtKB-EC" "PF00365" "PFK;2" "" "" "IPR022953;IPR009161;IPR000023;IPR015912" "Phosphofructokinase_dom;Phosphofructokinase;Phosphofructokinase_CS;6-phosphofructokinase_euk"
"XLOC_000979" 930.22920923271 -0.479315661543182 0.138477381422685 -3.46132817228924 0.000537517131170993 0.0156439415511664 "TCONS_00005073" "4954" "293870" "gnl|BL_ORD_ID|293870" "G3P0E3_GASAC" "1399" "3620" "0" "616" "2922" "6" "775" "1" "0" "686" "1" "770" "" "Gasterosteus aculeatus (Three-spined stickleback)" "GO:0005945" "IEA:InterPro;6-phosphofructokinase complex" "GO:0046835;GO:0006002;GO:0006096" "IEA:InterPro;fructose 6-phosphate metabolic process;IEA:GOC;IEA:UniProtKB-UniPathway;glycolysis;carbohydrate phosphorylation" "GO:0003872;GO:0005524" "IEA:UniProtKB-KW;6-phosphofructokinase activity;ATP binding;IEA:UniProtKB-EC" "PF00365" "PFK;2" "" "" "IPR022953;IPR009161;IPR000023;IPR015912" "Phosphofructokinase_dom;Phosphofructokinase;Phosphofructokinase_CS;6-phosphofructokinase_euk"
"XLOC_000979" 930.22920923271 -0.479315661543182 0.138477381422685 -3.46132817228924 0.000537517131170993 0.0156439415511664 "TCONS_00005074" "4704" "293870" "gnl|BL_ORD_ID|293870" "G3P0E3_GASAC" "887" "2290" "0" "1197" "2672" "284" "775" "3" "0" "434" "0" "492" "" "Gasterosteus aculeatus (Three-spined stickleback)" "GO:0005945" "IEA:InterPro;6-phosphofructokinase complex" "GO:0046835;GO:0006002;GO:0006096" "IEA:InterPro;fructose 6-phosphate metabolic process;IEA:GOC;IEA:UniProtKB-UniPathway;glycolysis;carbohydrate phosphorylation" "GO:0003872;GO:0005524" "IEA:UniProtKB-KW;6-phosphofructokinase activity;ATP binding;IEA:UniProtKB-EC" "PF00365" "PFK;2" "" "" "IPR022953;IPR009161;IPR000023;IPR015912" "Phosphofructokinase_dom;Phosphofructokinase;Phosphofructokinase_CS;6-phosphofructokinase_euk"
"XLOC_000979" 930.22920923271 -0.479315661543182 0.138477381422685 -3.46132817228924 0.000537517131170993 0.0156439415511664 "TCONS_00005075" "3105" "293870" "gnl|BL_ORD_ID|293870" "G3P0E3_GASAC" "908" "2344" "0" "616" "2115" "6" "506" "1" "0" "443" "1" "501" "" "Gasterosteus aculeatus (Three-spined stickleback)" "GO:0005945" "IEA:InterPro;6-phosphofructokinase complex" "GO:0046835;GO:0006002;GO:0006096" "IEA:InterPro;fructose 6-phosphate metabolic process;IEA:GOC;IEA:UniProtKB-UniPathway;glycolysis;carbohydrate phosphorylation" "GO:0003872;GO:0005524" "IEA:UniProtKB-KW;6-phosphofructokinase activity;ATP binding;IEA:UniProtKB-EC" "PF00365" "PFK;2" "" "" "IPR022953;IPR009161;IPR000023;IPR015912" "Phosphofructokinase_dom;Phosphofructokinase;Phosphofructokinase_CS;6-phosphofructokinase_euk"
"XLOC_000979" 930.22920923271 -0.479315661543182 0.138477381422685 -3.46132817228924 0.000537517131170993 0.0156439415511664 "TCONS_00005076" "5421" "293870" "gnl|BL_ORD_ID|293870" "G3P0E3_GASAC" "867" "2240" "0" "616" "2016" "6" "473" "1" "0" "422" "1" "468" "" "Gasterosteus aculeatus (Three-spined stickleback)" "GO:0005945" "IEA:InterPro;6-phosphofructokinase complex" "GO:0046835;GO:0006002;GO:0006096" "IEA:InterPro;fructose 6-phosphate metabolic process;IEA:GOC;IEA:UniProtKB-UniPathway;glycolysis;carbohydrate phosphorylation" "GO:0003872;GO:0005524" "IEA:UniProtKB-KW;6-phosphofructokinase activity;ATP binding;IEA:UniProtKB-EC" "PF00365" "PFK;2" "" "" "IPR022953;IPR009161;IPR000023;IPR015912" "Phosphofructokinase_dom;Phosphofructokinase;Phosphofructokinase_CS;6-phosphofructokinase_euk"
"XLOC_000979" 930.22920923271 -0.479315661543182 0.138477381422685 -3.46132817228924 0.000537517131170993 0.0156439415511664 "TCONS_00005077" "5419" "293870" "gnl|BL_ORD_ID|293870" "G3P0E3_GASAC" "867" "2240" "0" "616" "2016" "6" "473" "1" "0" "422" "1" "468" "" "Gasterosteus aculeatus (Three-spined stickleback)" "GO:0005945" "IEA:InterPro;6-phosphofructokinase complex" "GO:0046835;GO:0006002;GO:0006096" "IEA:InterPro;fructose 6-phosphate metabolic process;IEA:GOC;IEA:UniProtKB-UniPathway;glycolysis;carbohydrate phosphorylation" "GO:0003872;GO:0005524" "IEA:UniProtKB-KW;6-phosphofructokinase activity;ATP binding;IEA:UniProtKB-EC" "PF00365" "PFK;2" "" "" "IPR022953;IPR009161;IPR000023;IPR015912" "Phosphofructokinase_dom;Phosphofructokinase;Phosphofructokinase_CS;6-phosphofructokinase_euk"
"XLOC_000979" 930.22920923271 -0.479315661543182 0.138477381422685 -3.46132817228924 0.000537517131170993 0.0156439415511664 "TCONS_00005078" "3501" "293870" "gnl|BL_ORD_ID|293870" "G3P0E3_GASAC" "1399" "3620" "0" "616" "2922" "6" "775" "1" "0" "686" "1" "770" "" "Gasterosteus aculeatus (Three-spined stickleback)" "GO:0005945" "IEA:InterPro;6-phosphofructokinase complex" "GO:0046835;GO:0006002;GO:0006096" "IEA:InterPro;fructose 6-phosphate metabolic process;IEA:GOC;IEA:UniProtKB-UniPathway;glycolysis;carbohydrate phosphorylation" "GO:0003872;GO:0005524" "IEA:UniProtKB-KW;6-phosphofructokinase activity;ATP binding;IEA:UniProtKB-EC" "PF00365" "PFK;2" "" "" "IPR022953;IPR009161;IPR000023;IPR015912" "Phosphofructokinase_dom;Phosphofructokinase;Phosphofructokinase_CS;6-phosphofructokinase_euk"
"XLOC_000979" 930.22920923271 -0.479315661543182 0.138477381422685 -3.46132817228924 0.000537517131170993 0.0156439415511664 "TCONS_00005079" "4387" "293870" "gnl|BL_ORD_ID|293870" "G3P0E3_GASAC" "1399" "3620" "0" "49" "2355" "6" "775" "1" "0" "686" "1" "770" "" "Gasterosteus aculeatus (Three-spined stickleback)" "GO:0005945" "IEA:InterPro;6-phosphofructokinase complex" "GO:0046835;GO:0006002;GO:0006096" "IEA:InterPro;fructose 6-phosphate metabolic process;IEA:GOC;IEA:UniProtKB-UniPathway;glycolysis;carbohydrate phosphorylation" "GO:0003872;GO:0005524" "IEA:UniProtKB-KW;6-phosphofructokinase activity;ATP binding;IEA:UniProtKB-EC" "PF00365" "PFK;2" "" "" "IPR022953;IPR009161;IPR000023;IPR015912" "Phosphofructokinase_dom;Phosphofructokinase;Phosphofructokinase_CS;6-phosphofructokinase_euk"
"XLOC_000979" 930.22920923271 -0.479315661543182 0.138477381422685 -3.46132817228924 0.000537517131170993 0.0156439415511664 "TCONS_00005080" "2717" "293874" "gnl|BL_ORD_ID|293874" "G3P0E7_GASAC" "404" "1037" "3.56627e-127" "2" "685" "372" "599" "2" "0" "203" "0" "228" "Uncharacterized protein;" "Gasterosteus aculeatus (Three-spined stickleback)" "GO:0005945" "IEA:InterPro;6-phosphofructokinase complex" "GO:0046835;GO:0006002;GO:0006096" "IEA:InterPro;fructose 6-phosphate metabolic process;IEA:GOC;glycolysis;carbohydrate phosphorylation" "GO:0003872;GO:0005524" "IEA:UniProtKB-KW;IEA:InterPro;6-phosphofructokinase activity;ATP binding" "PF00365" "PFK;2" "" "" "IPR022953;IPR009161;IPR000023;IPR015912" "Phosphofructokinase_dom;Phosphofructokinase;Phosphofructokinase_CS;6-phosphofructokinase_euk"
"XLOC_000979" 930.22920923271 -0.479315661543182 0.138477381422685 -3.46132817228924 0.000537517131170993 0.0156439415511664 "TCONS_00005081" "2719" "293874" "gnl|BL_ORD_ID|293874" "G3P0E7_GASAC" "400" "1026" "1.61237e-125" "1" "687" "372" "599" "1" "0" "203" "1" "229" "Uncharacterized protein;" "Gasterosteus aculeatus (Three-spined stickleback)" "GO:0005945" "IEA:InterPro;6-phosphofructokinase complex" "GO:0046835;GO:0006002;GO:0006096" "IEA:InterPro;fructose 6-phosphate metabolic process;IEA:GOC;glycolysis;carbohydrate phosphorylation" "GO:0003872;GO:0005524" "IEA:UniProtKB-KW;IEA:InterPro;6-phosphofructokinase activity;ATP binding" "PF00365" "PFK;2" "" "" "IPR022953;IPR009161;IPR000023;IPR015912" "Phosphofructokinase_dom;Phosphofructokinase;Phosphofructokinase_CS;6-phosphofructokinase_euk"
"XLOC_000981" 161.749805847445 -0.22707959066253 0.0710101182411635 -3.19784836706405 0.00138457063348877 0.0305035305127399 "TCONS_00005083" "6130" "293895" "gnl|BL_ORD_ID|293895" "G3P0G8_GASAC" "750" "1935" "0" "914" "3367" "1" "775" "2" "0" "533" "73" "833" "Uncharacterized protein;" "Gasterosteus aculeatus (Three-spined stickleback)" "" "" "" "" "" "" "PF05383" "1;La" "" "" "IPR011991;IPR006630" "Lupus_La_RNA-bd;WHTH_DNA-bd_dom"
"XLOC_000981" 161.749805847445 -0.22707959066253 0.0710101182411635 -3.19784836706405 0.00138457063348877 0.0305035305127399 "TCONS_00005084" "5653" "293895" "gnl|BL_ORD_ID|293895" "G3P0G8_GASAC" "666" "1716" "0" "436" "2097" "1" "552" "1" "0" "422" "24" "565" "Uncharacterized protein;" "Gasterosteus aculeatus (Three-spined stickleback)" "" "" "" "" "" "" "PF05383" "1;La" "" "" "IPR011991;IPR006630" "Lupus_La_RNA-bd;WHTH_DNA-bd_dom"
"XLOC_000981" 161.749805847445 -0.22707959066253 0.0710101182411635 -3.19784836706405 0.00138457063348877 0.0305035305127399 "TCONS_00005085" "5697" "293895" "gnl|BL_ORD_ID|293895" "G3P0G8_GASAC" "744" "1920" "0" "436" "2934" "1" "775" "1" "0" "539" "84" "846" "Uncharacterized protein;" "Gasterosteus aculeatus (Three-spined stickleback)" "" "" "" "" "" "" "PF05383" "1;La" "" "" "IPR011991;IPR006630" "Lupus_La_RNA-bd;WHTH_DNA-bd_dom"
"XLOC_000981" 161.749805847445 -0.22707959066253 0.0710101182411635 -3.19784836706405 0.00138457063348877 0.0305035305127399 "TCONS_00005086" "5696" "293895" "gnl|BL_ORD_ID|293895" "G3P0G8_GASAC" "660" "1702" "0" "436" "2139" "1" "552" "1" "0" "421" "34" "577" "Uncharacterized protein;" "Gasterosteus aculeatus (Three-spined stickleback)" "" "" "" "" "" "" "PF05383" "1;La" "" "" "IPR011991;IPR006630" "Lupus_La_RNA-bd;WHTH_DNA-bd_dom"
"XLOC_000981" 161.749805847445 -0.22707959066253 0.0710101182411635 -3.19784836706405 0.00138457063348877 0.0305035305127399 "TCONS_00005087" "5695" "293895" "gnl|BL_ORD_ID|293895" "G3P0G8_GASAC" "661" "1703" "0" "436" "2139" "1" "552" "1" "0" "421" "34" "577" "Uncharacterized protein;" "Gasterosteus aculeatus (Three-spined stickleback)" "" "" "" "" "" "" "PF05383" "1;La" "" "" "IPR011991;IPR006630" "Lupus_La_RNA-bd;WHTH_DNA-bd_dom"
"XLOC_000981" 161.749805847445 -0.22707959066253 0.0710101182411635 -3.19784836706405 0.00138457063348877 0.0305035305127399 "TCONS_00005088" "5655" "293895" "gnl|BL_ORD_ID|293895" "G3P0G8_GASAC" "522" "1344" "0" "436" "1638" "1" "396" "1" "0" "312" "11" "404" "Uncharacterized protein;" "Gasterosteus aculeatus (Three-spined stickleback)" "" "" "" "" "" "" "PF05383" "1;La" "" "" "IPR011991;IPR006630" "Lupus_La_RNA-bd;WHTH_DNA-bd_dom"
"XLOC_000981" 161.749805847445 -0.22707959066253 0.0710101182411635 -3.19784836706405 0.00138457063348877 0.0305035305127399 "TCONS_00005089" "6029" "293895" "gnl|BL_ORD_ID|293895" "G3P0G8_GASAC" "344" "880" "1.8303e-98" "1230" "2084" "204" "493" "3" "0" "224" "15" "295" "Uncharacterized protein;" "Gasterosteus aculeatus (Three-spined stickleback)" "" "" "" "" "" "" "PF05383" "1;La" "" "" "IPR011991;IPR006630" "Lupus_La_RNA-bd;WHTH_DNA-bd_dom"
"XLOC_000981" 161.749805847445 -0.22707959066253 0.0710101182411635 -3.19784836706405 0.00138457063348877 0.0305035305127399 "TCONS_00005090" "5819" "293895" "gnl|BL_ORD_ID|293895" "G3P0G8_GASAC" "527" "1357" "2.66593e-163" "1230" "3056" "204" "775" "3" "0" "387" "65" "623" "Uncharacterized protein;" "Gasterosteus aculeatus (Three-spined stickleback)" "" "" "" "" "" "" "PF05383" "1;La" "" "" "IPR011991;IPR006630" "Lupus_La_RNA-bd;WHTH_DNA-bd_dom"
"XLOC_000981" 161.749805847445 -0.22707959066253 0.0710101182411635 -3.19784836706405 0.00138457063348877 0.0305035305127399 "TCONS_00005091" "5600" "293895" "gnl|BL_ORD_ID|293895" "G3P0G8_GASAC" "570" "1468" "0" "436" "1854" "1" "471" "1" "0" "356" "22" "483" "Uncharacterized protein;" "Gasterosteus aculeatus (Three-spined stickleback)" "" "" "" "" "" "" "PF05383" "1;La" "" "" "IPR011991;IPR006630" "Lupus_La_RNA-bd;WHTH_DNA-bd_dom"
"XLOC_000981" 161.749805847445 -0.22707959066253 0.0710101182411635 -3.19784836706405 0.00138457063348877 0.0305035305127399 "TCONS_00005092" "5658" "619709" "gnl|BL_ORD_ID|619709" "M4A7W1_XIPMA" "374" "959" "6.33439e-171" "1175" "2101" "198" "510" "2" "0" "234" "14" "318" "Uncharacterized protein;" "Xiphophorus maculatus (Southern platyfish) (Platypoecilus maculatus)" "" "" "" "" "GO:0003676" "IEA:InterPro;nucleic acid binding" "PF05383" "1;La" "" "" "IPR011991;IPR006630;IPR000504" "RRM_dom;Lupus_La_RNA-bd;WHTH_DNA-bd_dom"
"XLOC_000981" 161.749805847445 -0.22707959066253 0.0710101182411635 -3.19784836706405 0.00138457063348877 0.0305035305127399 "TCONS_00005093" "5655" "293895" "gnl|BL_ORD_ID|293895" "G3P0G8_GASAC" "754" "1946" "0" "436" "2892" "1" "775" "1" "0" "536" "72" "833" "Uncharacterized protein;" "Gasterosteus aculeatus (Three-spined stickleback)" "" "" "" "" "" "" "PF05383" "1;La" "" "" "IPR011991;IPR006630" "Lupus_La_RNA-bd;WHTH_DNA-bd_dom"
"XLOC_000981" 161.749805847445 -0.22707959066253 0.0710101182411635 -3.19784836706405 0.00138457063348877 0.0305035305127399 "TCONS_00005094" "5862" "293895" "gnl|BL_ORD_ID|293895" "G3P0G8_GASAC" "565" "1454" "7.26224e-177" "436" "1917" "1" "493" "1" "0" "370" "23" "505" "Uncharacterized protein;" "Gasterosteus aculeatus (Three-spined stickleback)" "" "" "" "" "" "" "PF05383" "1;La" "" "" "IPR011991;IPR006630" "Lupus_La_RNA-bd;WHTH_DNA-bd_dom"
"XLOC_000981" 161.749805847445 -0.22707959066253 0.0710101182411635 -3.19784836706405 0.00138457063348877 0.0305035305127399 "TCONS_00005095" "5694" "293895" "gnl|BL_ORD_ID|293895" "G3P0G8_GASAC" "745" "1922" "0" "436" "2931" "1" "775" "1" "0" "534" "83" "845" "Uncharacterized protein;" "Gasterosteus aculeatus (Three-spined stickleback)" "" "" "" "" "" "" "PF05383" "1;La" "" "" "IPR011991;IPR006630" "Lupus_La_RNA-bd;WHTH_DNA-bd_dom"
"XLOC_000981" 161.749805847445 -0.22707959066253 0.0710101182411635 -3.19784836706405 0.00138457063348877 0.0305035305127399 "TCONS_00005096" "5861" "293895" "gnl|BL_ORD_ID|293895" "G3P0G8_GASAC" "522" "1344" "1.87961e-161" "1230" "3098" "204" "775" "3" "0" "388" "75" "635" "Uncharacterized protein;" "Gasterosteus aculeatus (Three-spined stickleback)" "" "" "" "" "" "" "PF05383" "1;La" "" "" "IPR011991;IPR006630" "Lupus_La_RNA-bd;WHTH_DNA-bd_dom"
"XLOC_000981" 161.749805847445 -0.22707959066253 0.0710101182411635 -3.19784836706405 0.00138457063348877 0.0305035305127399 "TCONS_00005097" "5695" "293895" "gnl|BL_ORD_ID|293895" "G3P0G8_GASAC" "477" "1227" "0" "1175" "2932" "241" "775" "2" "0" "353" "75" "598" "Uncharacterized protein;" "Gasterosteus aculeatus (Three-spined stickleback)" "" "" "" "" "" "" "PF05383" "1;La" "" "" "IPR011991;IPR006630" "Lupus_La_RNA-bd;WHTH_DNA-bd_dom"
"XLOC_000981" 161.749805847445 -0.22707959066253 0.0710101182411635 -3.19784836706405 0.00138457063348877 0.0305035305127399 "TCONS_00005098" "5602" "293895" "gnl|BL_ORD_ID|293895" "G3P0G8_GASAC" "348" "892" "3.7333e-142" "1071" "1856" "206" "471" "3" "0" "210" "14" "271" "Uncharacterized protein;" "Gasterosteus aculeatus (Three-spined stickleback)" "" "" "" "" "" "" "PF05383" "1;La" "" "" "IPR011991;IPR006630" "Lupus_La_RNA-bd;WHTH_DNA-bd_dom"
"XLOC_000981" 161.749805847445 -0.22707959066253 0.0710101182411635 -3.19784836706405 0.00138457063348877 0.0305035305127399 "TCONS_00005099" "3913" "515469" "gnl|BL_ORD_ID|515469" "I3K1H7_ORENI" "186" "470" "1.26247e-46" "173" "1150" "499" "792" "2" "0" "169" "44" "332" "Uncharacterized protein;" "Oreochromis niloticus (Nile tilapia) (Tilapia nilotica)" "" "" "" "" "" "" "PF05383" "1;La" "" "" "IPR011991;IPR006630" "Lupus_La_RNA-bd;WHTH_DNA-bd_dom"
"XLOC_000983" 359.236854888871 0.148574637516629 0.0387412781739846 3.835047384069 0.000125540089755615 0.00506712274517064 "TCONS_00005110" "5714" "55003" "gnl|BL_ORD_ID|55003" "B3DIE0_DANRE" "469" "1205" "4.26863e-146" "101" "1435" "1" "440" "2" "0" "358" "25" "455" "Activating transcription factor 7a;Activating transcription factor 7a;Uncharacterized protein;" "Danio rerio (Zebrafish) (Brachydanio rerio)" "" "" "" "" "GO:0046872;GO:0043565;GO:0003700" "IEA:InterPro;sequence-specific DNA binding;sequence-specific DNA binding transcription factor activity;metal ion binding" "PF00170" "1;bZIP_1" "dre:566279" "-" "IPR015880;IPR004827;IPR016378;IPR007087;IPR013087" "Znf_C2H2-like;Znf_C2H2;bZIP;TF_cAMP-dep;Znf_C2H2/integrase_DNA-bd"
"XLOC_000983" 359.236854888871 0.148574637516629 0.0387412781739846 3.835047384069 0.000125540089755615 0.00506712274517064 "TCONS_00005111" "5718" "55003" "gnl|BL_ORD_ID|55003" "B3DIE0_DANRE" "460" "1182" "7.16803e-143" "90" "1439" "1" "440" "3" "0" "356" "30" "460" "Activating transcription factor 7a;Activating transcription factor 7a;Uncharacterized protein;" "Danio rerio (Zebrafish) (Brachydanio rerio)" "" "" "" "" "GO:0046872;GO:0043565;GO:0003700" "IEA:InterPro;sequence-specific DNA binding;sequence-specific DNA binding transcription factor activity;metal ion binding" "PF00170" "1;bZIP_1" "dre:566279" "-" "IPR015880;IPR004827;IPR016378;IPR007087;IPR013087" "Znf_C2H2-like;Znf_C2H2;bZIP;TF_cAMP-dep;Znf_C2H2/integrase_DNA-bd"
"XLOC_000983" 359.236854888871 0.148574637516629 0.0387412781739846 3.835047384069 0.000125540089755615 0.00506712274517064 "TCONS_00005112" "5724" "55003" "gnl|BL_ORD_ID|55003" "B3DIE0_DANRE" "480" "1234" "4.89397e-150" "81" "1445" "1" "440" "3" "0" "361" "27" "461" "Activating transcription factor 7a;Activating transcription factor 7a;Uncharacterized protein;" "Danio rerio (Zebrafish) (Brachydanio rerio)" "" "" "" "" "GO:0046872;GO:0043565;GO:0003700" "IEA:InterPro;sequence-specific DNA binding;sequence-specific DNA binding transcription factor activity;metal ion binding" "PF00170" "1;bZIP_1" "dre:566279" "-" "IPR015880;IPR004827;IPR016378;IPR007087;IPR013087" "Znf_C2H2-like;Znf_C2H2;bZIP;TF_cAMP-dep;Znf_C2H2/integrase_DNA-bd"
"XLOC_000983" 359.236854888871 0.148574637516629 0.0387412781739846 3.835047384069 0.000125540089755615 0.00506712274517064 "TCONS_00005113" "5709" "55003" "gnl|BL_ORD_ID|55003" "B3DIE0_DANRE" "488" "1255" "5.05699e-153" "81" "1430" "1" "440" "3" "0" "362" "22" "456" "Activating transcription factor 7a;Activating transcription factor 7a;Uncharacterized protein;" "Danio rerio (Zebrafish) (Brachydanio rerio)" "" "" "" "" "GO:0046872;GO:0043565;GO:0003700" "IEA:InterPro;sequence-specific DNA binding;sequence-specific DNA binding transcription factor activity;metal ion binding" "PF00170" "1;bZIP_1" "dre:566279" "-" "IPR015880;IPR004827;IPR016378;IPR007087;IPR013087" "Znf_C2H2-like;Znf_C2H2;bZIP;TF_cAMP-dep;Znf_C2H2/integrase_DNA-bd"
"XLOC_000983" 359.236854888871 0.148574637516629 0.0387412781739846 3.835047384069 0.000125540089755615 0.00506712274517064 "TCONS_00005114" "5705" "55003" "gnl|BL_ORD_ID|55003" "B3DIE0_DANRE" "398" "1020" "3.70329e-130" "75" "1253" "1" "384" "3" "0" "316" "21" "399" "Activating transcription factor 7a;Activating transcription factor 7a;Uncharacterized protein;" "Danio rerio (Zebrafish) (Brachydanio rerio)" "" "" "" "" "GO:0046872;GO:0043565;GO:0003700" "IEA:InterPro;sequence-specific DNA binding;sequence-specific DNA binding transcription factor activity;metal ion binding" "PF00170" "1;bZIP_1" "dre:566279" "-" "IPR015880;IPR004827;IPR016378;IPR007087;IPR013087" "Znf_C2H2-like;Znf_C2H2;bZIP;TF_cAMP-dep;Znf_C2H2/integrase_DNA-bd"
"XLOC_000983" 359.236854888871 0.148574637516629 0.0387412781739846 3.835047384069 0.000125540089755615 0.00506712274517064 "TCONS_00005115" "5981" "530042" "gnl|BL_ORD_ID|530042" "I6L9J3_DANRE" "238" "606" "1.08928e-66" "75" "635" "1" "179" "3" "0" "146" "16" "191" "Atf7a protein;" "Danio rerio (Zebrafish) (Brachydanio rerio)" "" "" "" "" "GO:0046872;GO:0003676" "IEA:InterPro;nucleic acid binding;metal ion binding" "" "" "" "" "IPR015880;IPR007087;IPR013087" "Znf_C2H2-like;Znf_C2H2;Znf_C2H2/integrase_DNA-bd"
"XLOC_000983" 359.236854888871 0.148574637516629 0.0387412781739846 3.835047384069 0.000125540089755615 0.00506712274517064 "TCONS_00005116" "5701" "55003" "gnl|BL_ORD_ID|55003" "B3DIE0_DANRE" "458" "1178" "1.90958e-142" "91" "1422" "7" "440" "1" "0" "350" "22" "450" "Activating transcription factor 7a;Activating transcription factor 7a;Uncharacterized protein;" "Danio rerio (Zebrafish) (Brachydanio rerio)" "" "" "" "" "GO:0046872;GO:0043565;GO:0003700" "IEA:InterPro;sequence-specific DNA binding;sequence-specific DNA binding transcription factor activity;metal ion binding" "PF00170" "1;bZIP_1" "dre:566279" "-" "IPR015880;IPR004827;IPR016378;IPR007087;IPR013087" "Znf_C2H2-like;Znf_C2H2;bZIP;TF_cAMP-dep;Znf_C2H2/integrase_DNA-bd"
"XLOC_000983" 359.236854888871 0.148574637516629 0.0387412781739846 3.835047384069 0.000125540089755615 0.00506712274517064 "TCONS_00005117" "5691" "55003" "gnl|BL_ORD_ID|55003" "B3DIE0_DANRE" "469" "1205" "3.61604e-146" "75" "1412" "1" "440" "3" "0" "359" "26" "456" "Activating transcription factor 7a;Activating transcription factor 7a;Uncharacterized protein;" "Danio rerio (Zebrafish) (Brachydanio rerio)" "" "" "" "" "GO:0046872;GO:0043565;GO:0003700" "IEA:InterPro;sequence-specific DNA binding;sequence-specific DNA binding transcription factor activity;metal ion binding" "PF00170" "1;bZIP_1" "dre:566279" "-" "IPR015880;IPR004827;IPR016378;IPR007087;IPR013087" "Znf_C2H2-like;Znf_C2H2;bZIP;TF_cAMP-dep;Znf_C2H2/integrase_DNA-bd"
"XLOC_000983" 359.236854888871 0.148574637516629 0.0387412781739846 3.835047384069 0.000125540089755615 0.00506712274517064 "TCONS_00005118" "5996" "530042" "gnl|BL_ORD_ID|530042" "I6L9J3_DANRE" "258" "657" "2.1706e-73" "75" "650" "1" "179" "3" "0" "150" "13" "192" "Atf7a protein;" "Danio rerio (Zebrafish) (Brachydanio rerio)" "" "" "" "" "GO:0046872;GO:0003676" "IEA:InterPro;nucleic acid binding;metal ion binding" "" "" "" "" "IPR015880;IPR007087;IPR013087" "Znf_C2H2-like;Znf_C2H2;Znf_C2H2/integrase_DNA-bd"
"XLOC_000983" 359.236854888871 0.148574637516629 0.0387412781739846 3.835047384069 0.000125540089755615 0.00506712274517064 "TCONS_00005119" "5616" "55003" "gnl|BL_ORD_ID|55003" "B3DIE0_DANRE" "436" "1120" "1.32486e-134" "51" "1337" "17" "440" "3" "0" "345" "25" "439" "Activating transcription factor 7a;Activating transcription factor 7a;Uncharacterized protein;" "Danio rerio (Zebrafish) (Brachydanio rerio)" "" "" "" "" "GO:0046872;GO:0043565;GO:0003700" "IEA:InterPro;sequence-specific DNA binding;sequence-specific DNA binding transcription factor activity;metal ion binding" "PF00170" "1;bZIP_1" "dre:566279" "-" "IPR015880;IPR004827;IPR016378;IPR007087;IPR013087" "Znf_C2H2-like;Znf_C2H2;bZIP;TF_cAMP-dep;Znf_C2H2/integrase_DNA-bd"
"XLOC_000983" 359.236854888871 0.148574637516629 0.0387412781739846 3.835047384069 0.000125540089755615 0.00506712274517064 "TCONS_00005120" "5704" "55003" "gnl|BL_ORD_ID|55003" "B3DIE0_DANRE" "274" "699" "1.26649e-130" "526" "1425" "147" "440" "1" "0" "238" "18" "306" "Activating transcription factor 7a;Activating transcription factor 7a;Uncharacterized protein;" "Danio rerio (Zebrafish) (Brachydanio rerio)" "" "" "" "" "GO:0046872;GO:0043565;GO:0003700" "IEA:InterPro;sequence-specific DNA binding;sequence-specific DNA binding transcription factor activity;metal ion binding" "PF00170" "1;bZIP_1" "dre:566279" "-" "IPR015880;IPR004827;IPR016378;IPR007087;IPR013087" "Znf_C2H2-like;Znf_C2H2;bZIP;TF_cAMP-dep;Znf_C2H2/integrase_DNA-bd"
"XLOC_000983" 359.236854888871 0.148574637516629 0.0387412781739846 3.835047384069 0.000125540089755615 0.00506712274517064 "TCONS_00005121" "5706" "55003" "gnl|BL_ORD_ID|55003" "B3DIE0_DANRE" "489" "1257" "2.61735e-153" "75" "1427" "1" "440" "3" "0" "354" "23" "457" "Activating transcription factor 7a;Activating transcription factor 7a;Uncharacterized protein;" "Danio rerio (Zebrafish) (Brachydanio rerio)" "" "" "" "" "GO:0046872;GO:0043565;GO:0003700" "IEA:InterPro;sequence-specific DNA binding;sequence-specific DNA binding transcription factor activity;metal ion binding" "PF00170" "1;bZIP_1" "dre:566279" "-" "IPR015880;IPR004827;IPR016378;IPR007087;IPR013087" "Znf_C2H2-like;Znf_C2H2;bZIP;TF_cAMP-dep;Znf_C2H2/integrase_DNA-bd"
"XLOC_000983" 359.236854888871 0.148574637516629 0.0387412781739846 3.835047384069 0.000125540089755615 0.00506712274517064 "TCONS_00005122" "5704" "55003" "gnl|BL_ORD_ID|55003" "B3DIE0_DANRE" "461" "1185" "2.58713e-143" "75" "1361" "1" "420" "3" "0" "348" "21" "435" "Activating transcription factor 7a;Activating transcription factor 7a;Uncharacterized protein;" "Danio rerio (Zebrafish) (Brachydanio rerio)" "" "" "" "" "GO:0046872;GO:0043565;GO:0003700" "IEA:InterPro;sequence-specific DNA binding;sequence-specific DNA binding transcription factor activity;metal ion binding" "PF00170" "1;bZIP_1" "dre:566279" "-" "IPR015880;IPR004827;IPR016378;IPR007087;IPR013087" "Znf_C2H2-like;Znf_C2H2;bZIP;TF_cAMP-dep;Znf_C2H2/integrase_DNA-bd"
"XLOC_000983" 359.236854888871 0.148574637516629 0.0387412781739846 3.835047384069 0.000125540089755615 0.00506712274517064 "TCONS_00005123" "5690" "55003" "gnl|BL_ORD_ID|55003" "B3DIE0_DANRE" "376" "964" "9.28624e-124" "75" "1238" "1" "384" "3" "0" "312" "24" "398" "Activating transcription factor 7a;Activating transcription factor 7a;Uncharacterized protein;" "Danio rerio (Zebrafish) (Brachydanio rerio)" "" "" "" "" "GO:0046872;GO:0043565;GO:0003700" "IEA:InterPro;sequence-specific DNA binding;sequence-specific DNA binding transcription factor activity;metal ion binding" "PF00170" "1;bZIP_1" "dre:566279" "-" "IPR015880;IPR004827;IPR016378;IPR007087;IPR013087" "Znf_C2H2-like;Znf_C2H2;bZIP;TF_cAMP-dep;Znf_C2H2/integrase_DNA-bd"
"XLOC_000983" 359.236854888871 0.148574637516629 0.0387412781739846 3.835047384069 0.000125540089755615 0.00506712274517064 "TCONS_00005124" "5689" "55003" "gnl|BL_ORD_ID|55003" "B3DIE0_DANRE" "442" "1136" "9.80767e-137" "75" "1346" "1" "420" "3" "0" "344" "24" "434" "Activating transcription factor 7a;Activating transcription factor 7a;Uncharacterized protein;" "Danio rerio (Zebrafish) (Brachydanio rerio)" "" "" "" "" "GO:0046872;GO:0043565;GO:0003700" "IEA:InterPro;sequence-specific DNA binding;sequence-specific DNA binding transcription factor activity;metal ion binding" "PF00170" "1;bZIP_1" "dre:566279" "-" "IPR015880;IPR004827;IPR016378;IPR007087;IPR013087" "Znf_C2H2-like;Znf_C2H2;bZIP;TF_cAMP-dep;Znf_C2H2/integrase_DNA-bd"
"XLOC_000983" 359.236854888871 0.148574637516629 0.0387412781739846 3.835047384069 0.000125540089755615 0.00506712274517064 "TCONS_00005125" "5706" "55003" "gnl|BL_ORD_ID|55003" "B3DIE0_DANRE" "488" "1256" "3.9458e-153" "75" "1427" "1" "440" "3" "0" "363" "23" "457" "Activating transcription factor 7a;Activating transcription factor 7a;Uncharacterized protein;" "Danio rerio (Zebrafish) (Brachydanio rerio)" "" "" "" "" "GO:0046872;GO:0043565;GO:0003700" "IEA:InterPro;sequence-specific DNA binding;sequence-specific DNA binding transcription factor activity;metal ion binding" "PF00170" "1;bZIP_1" "dre:566279" "-" "IPR015880;IPR004827;IPR016378;IPR007087;IPR013087" "Znf_C2H2-like;Znf_C2H2;bZIP;TF_cAMP-dep;Znf_C2H2/integrase_DNA-bd"
"XLOC_000983" 359.236854888871 0.148574637516629 0.0387412781739846 3.835047384069 0.000125540089755615 0.00506712274517064 "TCONS_00005126" "5518" "515486" "gnl|BL_ORD_ID|515486" "I3K1J4_ORENI" "419" "1077" "5.53361e-129" "67" "1461" "1" "485" "1" "0" "349" "86" "518" "Uncharacterized protein;" "Oreochromis niloticus (Nile tilapia) (Tilapia nilotica)" "" "" "" "" "GO:0046872;GO:0043565;GO:0003700" "IEA:InterPro;sequence-specific DNA binding;sequence-specific DNA binding transcription factor activity;metal ion binding" "PF00170" "1;bZIP_1" "" "" "IPR015880;IPR004827;IPR016378;IPR007087;IPR013087" "Znf_C2H2-like;Znf_C2H2;bZIP;TF_cAMP-dep;Znf_C2H2/integrase_DNA-bd"
"XLOC_000983" 359.236854888871 0.148574637516629 0.0387412781739846 3.835047384069 0.000125540089755615 0.00506712274517064 "TCONS_00005127" "5711" "55003" "gnl|BL_ORD_ID|55003" "B3DIE0_DANRE" "389" "999" "1.03401e-127" "66" "1259" "1" "384" "3" "0" "314" "26" "404" "Activating transcription factor 7a;Activating transcription factor 7a;Uncharacterized protein;" "Danio rerio (Zebrafish) (Brachydanio rerio)" "" "" "" "" "GO:0046872;GO:0043565;GO:0003700" "IEA:InterPro;sequence-specific DNA binding;sequence-specific DNA binding transcription factor activity;metal ion binding" "PF00170" "1;bZIP_1" "dre:566279" "-" "IPR015880;IPR004827;IPR016378;IPR007087;IPR013087" "Znf_C2H2-like;Znf_C2H2;bZIP;TF_cAMP-dep;Znf_C2H2/integrase_DNA-bd"
"XLOC_000983" 359.236854888871 0.148574637516629 0.0387412781739846 3.835047384069 0.000125540089755615 0.00506712274517064 "TCONS_00005128" "5662" "55003" "gnl|BL_ORD_ID|55003" "B3DIE0_DANRE" "455" "1170" "2.5571e-141" "82" "1383" "17" "440" "1" "0" "349" "22" "440" "Activating transcription factor 7a;Activating transcription factor 7a;Uncharacterized protein;" "Danio rerio (Zebrafish) (Brachydanio rerio)" "" "" "" "" "GO:0046872;GO:0043565;GO:0003700" "IEA:InterPro;sequence-specific DNA binding;sequence-specific DNA binding transcription factor activity;metal ion binding" "PF00170" "1;bZIP_1" "dre:566279" "-" "IPR015880;IPR004827;IPR016378;IPR007087;IPR013087" "Znf_C2H2-like;Znf_C2H2;bZIP;TF_cAMP-dep;Znf_C2H2/integrase_DNA-bd"
"XLOC_000983" 359.236854888871 0.148574637516629 0.0387412781739846 3.835047384069 0.000125540089755615 0.00506712274517064 "TCONS_00005129" "5759" "55003" "gnl|BL_ORD_ID|55003" "B3DIE0_DANRE" "488" "1255" "5.53487e-153" "131" "1480" "1" "440" "2" "0" "362" "22" "456" "Activating transcription factor 7a;Activating transcription factor 7a;Uncharacterized protein;" "Danio rerio (Zebrafish) (Brachydanio rerio)" "" "" "" "" "GO:0046872;GO:0043565;GO:0003700" "IEA:InterPro;sequence-specific DNA binding;sequence-specific DNA binding transcription factor activity;metal ion binding" "PF00170" "1;bZIP_1" "dre:566279" "-" "IPR015880;IPR004827;IPR016378;IPR007087;IPR013087" "Znf_C2H2-like;Znf_C2H2;bZIP;TF_cAMP-dep;Znf_C2H2/integrase_DNA-bd"
"XLOC_000983" 359.236854888871 0.148574637516629 0.0387412781739846 3.835047384069 0.000125540089755615 0.00506712274517064 "TCONS_00005130" "5905" "55003" "gnl|BL_ORD_ID|55003" "B3DIE0_DANRE" "379" "972" "3.49847e-114" "90" "1253" "1" "384" "3" "0" "312" "24" "398" "Activating transcription factor 7a;Activating transcription factor 7a;Uncharacterized protein;" "Danio rerio (Zebrafish) (Brachydanio rerio)" "" "" "" "" "GO:0046872;GO:0043565;GO:0003700" "IEA:InterPro;sequence-specific DNA binding;sequence-specific DNA binding transcription factor activity;metal ion binding" "PF00170" "1;bZIP_1" "dre:566279" "-" "IPR015880;IPR004827;IPR016378;IPR007087;IPR013087" "Znf_C2H2-like;Znf_C2H2;bZIP;TF_cAMP-dep;Znf_C2H2/integrase_DNA-bd"
"XLOC_000983" 359.236854888871 0.148574637516629 0.0387412781739846 3.835047384069 0.000125540089755615 0.00506712274517064 "TCONS_00005131" "5667" "55003" "gnl|BL_ORD_ID|55003" "B3DIE0_DANRE" "453" "1164" "1.74659e-140" "23" "1324" "1" "420" "2" "0" "347" "26" "440" "Activating transcription factor 7a;Activating transcription factor 7a;Uncharacterized protein;" "Danio rerio (Zebrafish) (Brachydanio rerio)" "" "" "" "" "GO:0046872;GO:0043565;GO:0003700" "IEA:InterPro;sequence-specific DNA binding;sequence-specific DNA binding transcription factor activity;metal ion binding" "PF00170" "1;bZIP_1" "dre:566279" "-" "IPR015880;IPR004827;IPR016378;IPR007087;IPR013087" "Znf_C2H2-like;Znf_C2H2;bZIP;TF_cAMP-dep;Znf_C2H2/integrase_DNA-bd"
"XLOC_000983" 359.236854888871 0.148574637516629 0.0387412781739846 3.835047384069 0.000125540089755615 0.00506712274517064 "TCONS_00005132" "5664" "55003" "gnl|BL_ORD_ID|55003" "B3DIE0_DANRE" "476" "1223" "1.15054e-148" "18" "1385" "1" "440" "3" "0" "361" "28" "462" "Activating transcription factor 7a;Activating transcription factor 7a;Uncharacterized protein;" "Danio rerio (Zebrafish) (Brachydanio rerio)" "" "" "" "" "GO:0046872;GO:0043565;GO:0003700" "IEA:InterPro;sequence-specific DNA binding;sequence-specific DNA binding transcription factor activity;metal ion binding" "PF00170" "1;bZIP_1" "dre:566279" "-" "IPR015880;IPR004827;IPR016378;IPR007087;IPR013087" "Znf_C2H2-like;Znf_C2H2;bZIP;TF_cAMP-dep;Znf_C2H2/integrase_DNA-bd"
"XLOC_000983" 359.236854888871 0.148574637516629 0.0387412781739846 3.835047384069 0.000125540089755615 0.00506712274517064 "TCONS_00005133" "6029" "515486" "gnl|BL_ORD_ID|515486" "I3K1J4_ORENI" "281" "717" "6.61735e-80" "851" "1972" "141" "485" "2" "0" "272" "37" "378" "Uncharacterized protein;" "Oreochromis niloticus (Nile tilapia) (Tilapia nilotica)" "" "" "" "" "GO:0046872;GO:0043565;GO:0003700" "IEA:InterPro;sequence-specific DNA binding;sequence-specific DNA binding transcription factor activity;metal ion binding" "PF00170" "1;bZIP_1" "" "" "IPR015880;IPR004827;IPR016378;IPR007087;IPR013087" "Znf_C2H2-like;Znf_C2H2;bZIP;TF_cAMP-dep;Znf_C2H2/integrase_DNA-bd"
"XLOC_000983" 359.236854888871 0.148574637516629 0.0387412781739846 3.835047384069 0.000125540089755615 0.00506712274517064 "TCONS_00005134" "5902" "515486" "gnl|BL_ORD_ID|515486" "I3K1J4_ORENI" "237" "604" "4.99002e-65" "922" "1845" "194" "485" "1" "0" "224" "24" "312" "Uncharacterized protein;" "Oreochromis niloticus (Nile tilapia) (Tilapia nilotica)" "" "" "" "" "GO:0046872;GO:0043565;GO:0003700" "IEA:InterPro;sequence-specific DNA binding;sequence-specific DNA binding transcription factor activity;metal ion binding" "PF00170" "1;bZIP_1" "" "" "IPR015880;IPR004827;IPR016378;IPR007087;IPR013087" "Znf_C2H2-like;Znf_C2H2;bZIP;TF_cAMP-dep;Znf_C2H2/integrase_DNA-bd"
"XLOC_001063" 38.6753250978358 -0.553833470299689 0.138815054021339 -3.98972196642701 6.61507900337668e-05 0.00311202518821034 "TCONS_00005761" "6602" "297883" "gnl|BL_ORD_ID|297883" "G3PBZ8_GASAC" "806" "2080" "0" "130" "1497" "1" "456" "1" "0" "377" "0" "456" "Uncharacterized protein;" "Gasterosteus aculeatus (Three-spined stickleback)" "" "" "GO:0046835;GO:0006003;GO:0006000;GO:0016311" "IEA:InterPro;IEA:GOC;carbohydrate phosphorylation;fructose 2" "6-bisphosphate metabolic process;dephosphorylation;fructose metabolic process" "GO:0004331;GO:0005524;GO:0003873" "IEA:InterPro;6-phosphofructo-2-kinase activity;fructose-2" "6-bisphosphate 2-phosphatase activity;ATP binding" "PF01591;PF00300" "His_Phos_1;1;6PF2K" "" ""
"XLOC_001063" 38.6753250978358 -0.553833470299689 0.138815054021339 -3.98972196642701 6.61507900337668e-05 0.00311202518821034 "TCONS_00005762" "6651" "521296" "gnl|BL_ORD_ID|521296" "I3KI67_ORENI" "604" "1557" "0" "509" "1546" "111" "456" "2" "0" "282" "0" "346" "Uncharacterized protein;" "Oreochromis niloticus (Nile tilapia) (Tilapia nilotica)" "" "" "GO:0046835;GO:0006003;GO:0006000;GO:0016311" "IEA:InterPro;IEA:GOC;carbohydrate phosphorylation;fructose 2" "6-bisphosphate metabolic process;dephosphorylation;fructose metabolic process" "GO:0004331;GO:0005524;GO:0003873" "IEA:InterPro;6-phosphofructo-2-kinase activity;fructose-2" "6-bisphosphate 2-phosphatase activity;ATP binding" "PF01591;PF00300" "His_Phos_1;1;6PF2K" "" ""
"XLOC_001063" 38.6753250978358 -0.553833470299689 0.138815054021339 -3.98972196642701 6.61507900337668e-05 0.00311202518821034 "TCONS_00005763" "6533" "297883" "gnl|BL_ORD_ID|297883" "G3PBZ8_GASAC" "750" "1936" "0" "124" "1428" "1" "456" "1" "0" "357" "21" "456" "Uncharacterized protein;" "Gasterosteus aculeatus (Three-spined stickleback)" "" "" "GO:0046835;GO:0006003;GO:0006000;GO:0016311" "IEA:InterPro;IEA:GOC;carbohydrate phosphorylation;fructose 2" "6-bisphosphate metabolic process;dephosphorylation;fructose metabolic process" "GO:0004331;GO:0005524;GO:0003873" "IEA:InterPro;6-phosphofructo-2-kinase activity;fructose-2" "6-bisphosphate 2-phosphatase activity;ATP binding" "PF01591;PF00300" "His_Phos_1;1;6PF2K" "" ""
"XLOC_001063" 38.6753250978358 -0.553833470299689 0.138815054021339 -3.98972196642701 6.61507900337668e-05 0.00311202518821034 "TCONS_00005765" "6743" "68999" "gnl|BL_ORD_ID|68999" "B5RIA1_SALSA" "541" "1392" "2.41521e-174" "77" "919" "1" "281" "2" "0" "257" "0" "281" "6-phosphofructo-2-kinase/fructose-2" " 6-biphosphatase 4-like;" "Salmo salar (Atlantic salmon)" "" "" "GO:0046835;GO:0006003;GO:0006000;GO:0016311" "IEA:InterPro;IEA:GOC;carbohydrate phosphorylation;fructose 2" "6-bisphosphate metabolic process;dephosphorylation;fructose metabolic process" "GO:0004331;GO:0005524;GO:0003873" "IEA:InterPro;6-phosphofructo-2-kinase activity;fructose-2" "6-bisphosphate 2-phosphatase activity;ATP binding" "PF01591;PF00300" "His_Phos_1;1;6PF2K" ""
"XLOC_001063" 38.6753250978358 -0.553833470299689 0.138815054021339 -3.98972196642701 6.61507900337668e-05 0.00311202518821034 "TCONS_00005766" "6558" "297883" "gnl|BL_ORD_ID|297883" "G3PBZ8_GASAC" "804" "2076" "0" "83" "1453" "1" "456" "2" "0" "378" "1" "457" "Uncharacterized protein;" "Gasterosteus aculeatus (Three-spined stickleback)" "" "" "GO:0046835;GO:0006003;GO:0006000;GO:0016311" "IEA:InterPro;IEA:GOC;carbohydrate phosphorylation;fructose 2" "6-bisphosphate metabolic process;dephosphorylation;fructose metabolic process" "GO:0004331;GO:0005524;GO:0003873" "IEA:InterPro;6-phosphofructo-2-kinase activity;fructose-2" "6-bisphosphate 2-phosphatase activity;ATP binding" "PF01591;PF00300" "His_Phos_1;1;6PF2K" "" ""
"XLOC_001063" 38.6753250978358 -0.553833470299689 0.138815054021339 -3.98972196642701 6.61507900337668e-05 0.00311202518821034 "TCONS_00005767" "6680" "68999" "gnl|BL_ORD_ID|68999" "B5RIA1_SALSA" "541" "1392" "2.16153e-174" "77" "919" "1" "281" "2" "0" "257" "0" "281" "6-phosphofructo-2-kinase/fructose-2" " 6-biphosphatase 4-like;" "Salmo salar (Atlantic salmon)" "" "" "GO:0046835;GO:0006003;GO:0006000;GO:0016311" "IEA:InterPro;IEA:GOC;carbohydrate phosphorylation;fructose 2" "6-bisphosphate metabolic process;dephosphorylation;fructose metabolic process" "GO:0004331;GO:0005524;GO:0003873" "IEA:InterPro;6-phosphofructo-2-kinase activity;fructose-2" "6-bisphosphate 2-phosphatase activity;ATP binding" "PF01591;PF00300" "His_Phos_1;1;6PF2K" ""
"XLOC_001063" 38.6753250978358 -0.553833470299689 0.138815054021339 -3.98972196642701 6.61507900337668e-05 0.00311202518821034 "TCONS_00005768" "6556" "297883" "gnl|BL_ORD_ID|297883" "G3PBZ8_GASAC" "542" "1395" "0" "83" "1027" "1" "315" "2" "0" "253" "0" "315" "Uncharacterized protein;" "Gasterosteus aculeatus (Three-spined stickleback)" "" "" "GO:0046835;GO:0006003;GO:0006000;GO:0016311" "IEA:InterPro;IEA:GOC;carbohydrate phosphorylation;fructose 2" "6-bisphosphate metabolic process;dephosphorylation;fructose metabolic process" "GO:0004331;GO:0005524;GO:0003873" "IEA:InterPro;6-phosphofructo-2-kinase activity;fructose-2" "6-bisphosphate 2-phosphatase activity;ATP binding" "PF01591;PF00300" "His_Phos_1;1;6PF2K" "" ""
"XLOC_001063" 38.6753250978358 -0.553833470299689 0.138815054021339 -3.98972196642701 6.61507900337668e-05 0.00311202518821034 "TCONS_00005769" "6201" "521296" "gnl|BL_ORD_ID|521296" "I3KI67_ORENI" "584" "1504" "0" "65" "1096" "92" "456" "2" "0" "279" "21" "365" "Uncharacterized protein;" "Oreochromis niloticus (Nile tilapia) (Tilapia nilotica)" "" "" "GO:0046835;GO:0006003;GO:0006000;GO:0016311" "IEA:InterPro;IEA:GOC;carbohydrate phosphorylation;fructose 2" "6-bisphosphate metabolic process;dephosphorylation;fructose metabolic process" "GO:0004331;GO:0005524;GO:0003873" "IEA:InterPro;6-phosphofructo-2-kinase activity;fructose-2" "6-bisphosphate 2-phosphatase activity;ATP binding" "PF01591;PF00300" "His_Phos_1;1;6PF2K" "" ""
"XLOC_001063" 38.6753250978358 -0.553833470299689 0.138815054021339 -3.98972196642701 6.61507900337668e-05 0.00311202518821034 "TCONS_00005770" "6774" "372749" "gnl|BL_ORD_ID|372749" "H2MNU0_ORYLA" "602" "1552" "0" "620" "1669" "126" "475" "2" "0" "281" "0" "350" "Uncharacterized protein;" "Oryzias latipes (Medaka fish) (Japanese ricefish)" "" "" "GO:0046835;GO:0006003;GO:0006000;GO:0016311" "IEA:InterPro;IEA:GOC;carbohydrate phosphorylation;fructose 2" "6-bisphosphate metabolic process;dephosphorylation;fructose metabolic process" "GO:0004331;GO:0005524;GO:0003873" "IEA:InterPro;6-phosphofructo-2-kinase activity;fructose-2" "6-bisphosphate 2-phosphatase activity;ATP binding" "PF01591;PF00300" "His_Phos_1;1;6PF2K" "ola:101165483" "-"
"XLOC_001063" 38.6753250978358 -0.553833470299689 0.138815054021339 -3.98972196642701 6.61507900337668e-05 0.00311202518821034 "TCONS_00005771" "6656" "372749" "gnl|BL_ORD_ID|372749" "H2MNU0_ORYLA" "773" "1996" "0" "193" "1551" "5" "475" "1" "0" "368" "24" "474" "Uncharacterized protein;" "Oryzias latipes (Medaka fish) (Japanese ricefish)" "" "" "GO:0046835;GO:0006003;GO:0006000;GO:0016311" "IEA:InterPro;IEA:GOC;carbohydrate phosphorylation;fructose 2" "6-bisphosphate metabolic process;dephosphorylation;fructose metabolic process" "GO:0004331;GO:0005524;GO:0003873" "IEA:InterPro;6-phosphofructo-2-kinase activity;fructose-2" "6-bisphosphate 2-phosphatase activity;ATP binding" "PF01591;PF00300" "His_Phos_1;1;6PF2K" "ola:101165483" "-"
"XLOC_001063" 38.6753250978358 -0.553833470299689 0.138815054021339 -3.98972196642701 6.61507900337668e-05 0.00311202518821034 "TCONS_00005772" "6719" "372749" "gnl|BL_ORD_ID|372749" "H2MNU0_ORYLA" "829" "2141" "0" "193" "1614" "5" "475" "1" "0" "388" "3" "474" "Uncharacterized protein;" "Oryzias latipes (Medaka fish) (Japanese ricefish)" "" "" "GO:0046835;GO:0006003;GO:0006000;GO:0016311" "IEA:InterPro;IEA:GOC;carbohydrate phosphorylation;fructose 2" "6-bisphosphate metabolic process;dephosphorylation;fructose metabolic process" "GO:0004331;GO:0005524;GO:0003873" "IEA:InterPro;6-phosphofructo-2-kinase activity;fructose-2" "6-bisphosphate 2-phosphatase activity;ATP binding" "PF01591;PF00300" "His_Phos_1;1;6PF2K" "ola:101165483" "-"
"XLOC_001063" 38.6753250978358 -0.553833470299689 0.138815054021339 -3.98972196642701 6.61507900337668e-05 0.00311202518821034 "TCONS_00005773" "6680" "372749" "gnl|BL_ORD_ID|372749" "H2MNU0_ORYLA" "799" "2061" "0" "193" "1575" "5" "475" "1" "0" "377" "16" "474" "Uncharacterized protein;" "Oryzias latipes (Medaka fish) (Japanese ricefish)" "" "" "GO:0046835;GO:0006003;GO:0006000;GO:0016311" "IEA:InterPro;IEA:GOC;carbohydrate phosphorylation;fructose 2" "6-bisphosphate metabolic process;dephosphorylation;fructose metabolic process" "GO:0004331;GO:0005524;GO:0003873" "IEA:InterPro;6-phosphofructo-2-kinase activity;fructose-2" "6-bisphosphate 2-phosphatase activity;ATP binding" "PF01591;PF00300" "His_Phos_1;1;6PF2K" "ola:101165483" "-"
"XLOC_001063" 38.6753250978358 -0.553833470299689 0.138815054021339 -3.98972196642701 6.61507900337668e-05 0.00311202518821034 "TCONS_00005774" "6033" "297883" "gnl|BL_ORD_ID|297883" "G3PBZ8_GASAC" "629" "1621" "0" "47" "1123" "91" "449" "2" "0" "295" "0" "359" "Uncharacterized protein;" "Gasterosteus aculeatus (Three-spined stickleback)" "" "" "GO:0046835;GO:0006003;GO:0006000;GO:0016311" "IEA:InterPro;IEA:GOC;carbohydrate phosphorylation;fructose 2" "6-bisphosphate metabolic process;dephosphorylation;fructose metabolic process" "GO:0004331;GO:0005524;GO:0003873" "IEA:InterPro;6-phosphofructo-2-kinase activity;fructose-2" "6-bisphosphate 2-phosphatase activity;ATP binding" "PF01591;PF00300" "His_Phos_1;1;6PF2K" "" ""
"XLOC_001063" 38.6753250978358 -0.553833470299689 0.138815054021339 -3.98972196642701 6.61507900337668e-05 0.00311202518821034 "TCONS_00005775" "5591" "741112" "gnl|BL_ORD_ID|741112" "Q5PPL7_XENLA" "259" "660" "1.01817e-75" "70" "489" "88" "227" "1" "0" "120" "0" "140" "LOC495408 protein;" "Xenopus laevis (African clawed frog)" "" "" "GO:0006003;GO:0019083;GO:0001172" "IEA:GOC;IEA:InterPro;viral transcription;transcription" " RNA-templated;fructose 2" "6-bisphosphate metabolic process" "GO:0005524;GO:0003968" "RNA-directed RNA polymerase activity;IEA:InterPro;ATP binding" "PF00300" "1;His_Phos_1" "" ""
"XLOC_001063" 38.6753250978358 -0.553833470299689 0.138815054021339 -3.98972196642701 6.61507900337668e-05 0.00311202518821034 "TCONS_00005776" "6484" "741112" "gnl|BL_ORD_ID|741112" "Q5PPL7_XENLA" "205" "520" "6.93799e-57" "1026" "1382" "88" "227" "3" "0" "100" "21" "140" "LOC495408 protein;" "Xenopus laevis (African clawed frog)" "" "" "GO:0006003;GO:0019083;GO:0001172" "IEA:GOC;IEA:InterPro;viral transcription;transcription" " RNA-templated;fructose 2" "6-bisphosphate metabolic process" "GO:0005524;GO:0003968" "RNA-directed RNA polymerase activity;IEA:InterPro;ATP binding" "PF00300" "1;His_Phos_1" "" ""
"XLOC_001063" 38.6753250978358 -0.553833470299689 0.138815054021339 -3.98972196642701 6.61507900337668e-05 0.00311202518821034 "TCONS_00005777" "6537" "741112" "gnl|BL_ORD_ID|741112" "Q5PPL7_XENLA" "258" "658" "2.24066e-75" "1016" "1435" "88" "227" "2" "0" "120" "0" "140" "LOC495408 protein;" "Xenopus laevis (African clawed frog)" "" "" "GO:0006003;GO:0019083;GO:0001172" "IEA:GOC;IEA:InterPro;viral transcription;transcription" " RNA-templated;fructose 2" "6-bisphosphate metabolic process" "GO:0005524;GO:0003968" "RNA-directed RNA polymerase activity;IEA:InterPro;ATP binding" "PF00300" "1;His_Phos_1" "" ""
"XLOC_001082" 152.114213949234 -0.207721213231337 0.0590365900630744 -3.51851644902609 0.000433966911667978 0.0133646514805661 "TCONS_00005919" "7796" "521433" "gnl|BL_ORD_ID|521433" "I3KIK5_ORENI" "743" "1917" "0" "2138" "3772" "352" "930" "2" "0" "419" "58" "591" "Uncharacterized protein;" "Oreochromis niloticus (Nile tilapia) (Tilapia nilotica)" "" "" "" "" "" "" "PF00625;PF00595;PF00397" "4;PDZ;1;WW;Guanylate_kin" "" "" "IPR008144;IPR001202;IPR001478;IPR027417;IPR008145;IPR020590" "PDZ;Guanylate_kinase_CS;WW_dom;P-loop_NTPase;Guanylate_kin-like;GK/Ca_channel_bsu"
"XLOC_001082" 152.114213949234 -0.207721213231337 0.0590365900630744 -3.51851644902609 0.000433966911667978 0.0133646514805661 "TCONS_00005920" "7777" "521433" "gnl|BL_ORD_ID|521433" "I3KIK5_ORENI" "1351" "3494" "0" "1044" "3752" "1" "930" "3" "0" "728" "65" "949" "Uncharacterized protein;" "Oreochromis niloticus (Nile tilapia) (Tilapia nilotica)" "" "" "" "" "" "" "PF00625;PF00595;PF00397" "4;PDZ;1;WW;Guanylate_kin" "" "" "IPR008144;IPR001202;IPR001478;IPR027417;IPR008145;IPR020590" "PDZ;Guanylate_kinase_CS;WW_dom;P-loop_NTPase;Guanylate_kin-like;GK/Ca_channel_bsu"
"XLOC_001082" 152.114213949234 -0.207721213231337 0.0590365900630744 -3.51851644902609 0.000433966911667978 0.0133646514805661 "TCONS_00005921" "7760" "521433" "gnl|BL_ORD_ID|521433" "I3KIK5_ORENI" "1353" "3501" "0" "1044" "3776" "1" "938" "3" "0" "731" "65" "957" "Uncharacterized protein;" "Oreochromis niloticus (Nile tilapia) (Tilapia nilotica)" "" "" "" "" "" "" "PF00625;PF00595;PF00397" "4;PDZ;1;WW;Guanylate_kin" "" "" "IPR008144;IPR001202;IPR001478;IPR027417;IPR008145;IPR020590" "PDZ;Guanylate_kinase_CS;WW_dom;P-loop_NTPase;Guanylate_kin-like;GK/Ca_channel_bsu"
"XLOC_001082" 152.114213949234 -0.207721213231337 0.0590365900630744 -3.51851644902609 0.000433966911667978 0.0133646514805661 "TCONS_00005922" "7776" "521433" "gnl|BL_ORD_ID|521433" "I3KIK5_ORENI" "1351" "3494" "0" "1044" "3752" "1" "930" "3" "0" "728" "65" "949" "Uncharacterized protein;" "Oreochromis niloticus (Nile tilapia) (Tilapia nilotica)" "" "" "" "" "" "" "PF00625;PF00595;PF00397" "4;PDZ;1;WW;Guanylate_kin" "" "" "IPR008144;IPR001202;IPR001478;IPR027417;IPR008145;IPR020590" "PDZ;Guanylate_kinase_CS;WW_dom;P-loop_NTPase;Guanylate_kin-like;GK/Ca_channel_bsu"
"XLOC_001082" 152.114213949234 -0.207721213231337 0.0590365900630744 -3.51851644902609 0.000433966911667978 0.0133646514805661 "TCONS_00005923" "7795" "521433" "gnl|BL_ORD_ID|521433" "I3KIK5_ORENI" "892" "2305" "0" "2138" "4057" "352" "1024" "2" "0" "495" "59" "686" "Uncharacterized protein;" "Oreochromis niloticus (Nile tilapia) (Tilapia nilotica)" "" "" "" "" "" "" "PF00625;PF00595;PF00397" "4;PDZ;1;WW;Guanylate_kin" "" "" "IPR008144;IPR001202;IPR001478;IPR027417;IPR008145;IPR020590" "PDZ;Guanylate_kinase_CS;WW_dom;P-loop_NTPase;Guanylate_kin-like;GK/Ca_channel_bsu"
"XLOC_001082" 152.114213949234 -0.207721213231337 0.0590365900630744 -3.51851644902609 0.000433966911667978 0.0133646514805661 "TCONS_00005924" "7761" "521433" "gnl|BL_ORD_ID|521433" "I3KIK5_ORENI" "1353" "3501" "0" "1044" "3776" "1" "938" "3" "0" "731" "65" "957" "Uncharacterized protein;" "Oreochromis niloticus (Nile tilapia) (Tilapia nilotica)" "" "" "" "" "" "" "PF00625;PF00595;PF00397" "4;PDZ;1;WW;Guanylate_kin" "" "" "IPR008144;IPR001202;IPR001478;IPR027417;IPR008145;IPR020590" "PDZ;Guanylate_kinase_CS;WW_dom;P-loop_NTPase;Guanylate_kin-like;GK/Ca_channel_bsu"
"XLOC_001082" 152.114213949234 -0.207721213231337 0.0590365900630744 -3.51851644902609 0.000433966911667978 0.0133646514805661 "TCONS_00005925" "7870" "521433" "gnl|BL_ORD_ID|521433" "I3KIK5_ORENI" "1723" "4461" "0" "1044" "5519" "1" "1444" "3" "0" "1018" "174" "1555" "Uncharacterized protein;" "Oreochromis niloticus (Nile tilapia) (Tilapia nilotica)" "" "" "" "" "" "" "PF00625;PF00595;PF00397" "4;PDZ;1;WW;Guanylate_kin" "" "" "IPR008144;IPR001202;IPR001478;IPR027417;IPR008145;IPR020590" "PDZ;Guanylate_kinase_CS;WW_dom;P-loop_NTPase;Guanylate_kin-like;GK/Ca_channel_bsu"
"XLOC_001082" 152.114213949234 -0.207721213231337 0.0590365900630744 -3.51851644902609 0.000433966911667978 0.0133646514805661 "TCONS_00005926" "7783" "521433" "gnl|BL_ORD_ID|521433" "I3KIK5_ORENI" "664" "1712" "0" "3270" "5432" "764" "1444" "3" "0" "436" "80" "741" "Uncharacterized protein;" "Oreochromis niloticus (Nile tilapia) (Tilapia nilotica)" "" "" "" "" "" "" "PF00625;PF00595;PF00397" "4;PDZ;1;WW;Guanylate_kin" "" "" "IPR008144;IPR001202;IPR001478;IPR027417;IPR008145;IPR020590" "PDZ;Guanylate_kinase_CS;WW_dom;P-loop_NTPase;Guanylate_kin-like;GK/Ca_channel_bsu"
"XLOC_001082" 152.114213949234 -0.207721213231337 0.0590365900630744 -3.51851644902609 0.000433966911667978 0.0133646514805661 "TCONS_00005927" "7775" "521433" "gnl|BL_ORD_ID|521433" "I3KIK5_ORENI" "1500" "3882" "0" "1044" "4037" "1" "1024" "3" "0" "804" "66" "1044" "Uncharacterized protein;" "Oreochromis niloticus (Nile tilapia) (Tilapia nilotica)" "" "" "" "" "" "" "PF00625;PF00595;PF00397" "4;PDZ;1;WW;Guanylate_kin" "" "" "IPR008144;IPR001202;IPR001478;IPR027417;IPR008145;IPR020590" "PDZ;Guanylate_kinase_CS;WW_dom;P-loop_NTPase;Guanylate_kin-like;GK/Ca_channel_bsu"
"XLOC_001082" 152.114213949234 -0.207721213231337 0.0590365900630744 -3.51851644902609 0.000433966911667978 0.0133646514805661 "TCONS_00005928" "7797" "521433" "gnl|BL_ORD_ID|521433" "I3KIK5_ORENI" "1129" "2919" "0" "2138" "5446" "352" "1444" "2" "0" "717" "136" "1166" "Uncharacterized protein;" "Oreochromis niloticus (Nile tilapia) (Tilapia nilotica)" "" "" "" "" "" "" "PF00625;PF00595;PF00397" "4;PDZ;1;WW;Guanylate_kin" "" "" "IPR008144;IPR001202;IPR001478;IPR027417;IPR008145;IPR020590" "PDZ;Guanylate_kinase_CS;WW_dom;P-loop_NTPase;Guanylate_kin-like;GK/Ca_channel_bsu"
"XLOC_001082" 152.114213949234 -0.207721213231337 0.0590365900630744 -3.51851644902609 0.000433966911667978 0.0133646514805661 "TCONS_00005929" "7779" "521433" "gnl|BL_ORD_ID|521433" "I3KIK5_ORENI" "1422" "3680" "0" "1589" "5428" "182" "1444" "2" "0" "875" "143" "1343" "Uncharacterized protein;" "Oreochromis niloticus (Nile tilapia) (Tilapia nilotica)" "" "" "" "" "" "" "PF00625;PF00595;PF00397" "4;PDZ;1;WW;Guanylate_kin" "" "" "IPR008144;IPR001202;IPR001478;IPR027417;IPR008145;IPR020590" "PDZ;Guanylate_kinase_CS;WW_dom;P-loop_NTPase;Guanylate_kin-like;GK/Ca_channel_bsu"
"XLOC_001082" 152.114213949234 -0.207721213231337 0.0590365900630744 -3.51851644902609 0.000433966911667978 0.0133646514805661 "TCONS_00005930" "7582" "521433" "gnl|BL_ORD_ID|521433" "I3KIK5_ORENI" "844" "2178" "0" "1802" "3598" "306" "938" "2" "0" "464" "58" "645" "Uncharacterized protein;" "Oreochromis niloticus (Nile tilapia) (Tilapia nilotica)" "" "" "" "" "" "" "PF00625;PF00595;PF00397" "4;PDZ;1;WW;Guanylate_kin" "" "" "IPR008144;IPR001202;IPR001478;IPR027417;IPR008145;IPR020590" "PDZ;Guanylate_kinase_CS;WW_dom;P-loop_NTPase;Guanylate_kin-like;GK/Ca_channel_bsu"
"XLOC_001082" 152.114213949234 -0.207721213231337 0.0590365900630744 -3.51851644902609 0.000433966911667978 0.0133646514805661 "TCONS_00005931" "7776" "521433" "gnl|BL_ORD_ID|521433" "I3KIK5_ORENI" "1603" "4150" "0" "1044" "4250" "1" "1096" "3" "0" "859" "67" "1116" "Uncharacterized protein;" "Oreochromis niloticus (Nile tilapia) (Tilapia nilotica)" "" "" "" "" "" "" "PF00625;PF00595;PF00397" "4;PDZ;1;WW;Guanylate_kin" "" "" "IPR008144;IPR001202;IPR001478;IPR027417;IPR008145;IPR020590" "PDZ;Guanylate_kinase_CS;WW_dom;P-loop_NTPase;Guanylate_kin-like;GK/Ca_channel_bsu"
"XLOC_001082" 152.114213949234 -0.207721213231337 0.0590365900630744 -3.51851644902609 0.000433966911667978 0.0133646514805661 "TCONS_00005932" "7779" "385639" "gnl|BL_ORD_ID|385639" "H2S6M2_TAKRU" "1389" "3594" "0" "1044" "4253" "1" "1079" "3" "0" "799" "107" "1128" "Uncharacterized protein;" "Takifugu rubripes (Japanese pufferfish) (Fugu rubripes)" "" "" "" "" "" "" "PF00625;PF00595;PF00397" "4;PDZ;1;WW;Guanylate_kin" "" "" "IPR008144;IPR001202;IPR001478;IPR027417;IPR008145;IPR020590" "PDZ;Guanylate_kinase_CS;WW_dom;P-loop_NTPase;Guanylate_kin-like;GK/Ca_channel_bsu"
"XLOC_001082" 152.114213949234 -0.207721213231337 0.0590365900630744 -3.51851644902609 0.000433966911667978 0.0133646514805661 "TCONS_00005933" "8009" "521433" "gnl|BL_ORD_ID|521433" "I3KIK5_ORENI" "903" "2333" "0" "2138" "4132" "352" "1050" "2" "0" "506" "60" "712" "Uncharacterized protein;" "Oreochromis niloticus (Nile tilapia) (Tilapia nilotica)" "" "" "" "" "" "" "PF00625;PF00595;PF00397" "4;PDZ;1;WW;Guanylate_kin" "" "" "IPR008144;IPR001202;IPR001478;IPR027417;IPR008145;IPR020590" "PDZ;Guanylate_kinase_CS;WW_dom;P-loop_NTPase;Guanylate_kin-like;GK/Ca_channel_bsu"
"XLOC_001082" 152.114213949234 -0.207721213231337 0.0590365900630744 -3.51851644902609 0.000433966911667978 0.0133646514805661 "TCONS_00005934" "7780" "521433" "gnl|BL_ORD_ID|521433" "I3KIK5_ORENI" "1739" "4503" "0" "1044" "5429" "1" "1444" "3" "0" "1026" "144" "1525" "Uncharacterized protein;" "Oreochromis niloticus (Nile tilapia) (Tilapia nilotica)" "" "" "" "" "" "" "PF00625;PF00595;PF00397" "4;PDZ;1;WW;Guanylate_kin" "" "" "IPR008144;IPR001202;IPR001478;IPR027417;IPR008145;IPR020590" "PDZ;Guanylate_kinase_CS;WW_dom;P-loop_NTPase;Guanylate_kin-like;GK/Ca_channel_bsu"
"XLOC_001082" 152.114213949234 -0.207721213231337 0.0590365900630744 -3.51851644902609 0.000433966911667978 0.0133646514805661 "TCONS_00005935" "7777" "521433" "gnl|BL_ORD_ID|521433" "I3KIK5_ORENI" "1737" "4498" "0" "1044" "5426" "1" "1444" "3" "0" "1027" "143" "1524" "Uncharacterized protein;" "Oreochromis niloticus (Nile tilapia) (Tilapia nilotica)" "" "" "" "" "" "" "PF00625;PF00595;PF00397" "4;PDZ;1;WW;Guanylate_kin" "" "" "IPR008144;IPR001202;IPR001478;IPR027417;IPR008145;IPR020590" "PDZ;Guanylate_kinase_CS;WW_dom;P-loop_NTPase;Guanylate_kin-like;GK/Ca_channel_bsu"
"XLOC_001082" 152.114213949234 -0.207721213231337 0.0590365900630744 -3.51851644902609 0.000433966911667978 0.0133646514805661 "TCONS_00005936" "7783" "521433" "gnl|BL_ORD_ID|521433" "I3KIK5_ORENI" "745" "1923" "0" "2138" "3796" "352" "938" "2" "0" "422" "58" "599" "Uncharacterized protein;" "Oreochromis niloticus (Nile tilapia) (Tilapia nilotica)" "" "" "" "" "" "" "PF00625;PF00595;PF00397" "4;PDZ;1;WW;Guanylate_kin" "" "" "IPR008144;IPR001202;IPR001478;IPR027417;IPR008145;IPR020590" "PDZ;Guanylate_kinase_CS;WW_dom;P-loop_NTPase;Guanylate_kin-like;GK/Ca_channel_bsu"
"XLOC_001082" 152.114213949234 -0.207721213231337 0.0590365900630744 -3.51851644902609 0.000433966911667978 0.0133646514805661 "TCONS_00005937" "8007" "385639" "gnl|BL_ORD_ID|385639" "H2S6M2_TAKRU" "950" "2453" "0" "2138" "4570" "358" "1108" "2" "0" "553" "96" "829" "Uncharacterized protein;" "Takifugu rubripes (Japanese pufferfish) (Fugu rubripes)" "" "" "" "" "" "" "PF00625;PF00595;PF00397" "4;PDZ;1;WW;Guanylate_kin" "" "" "IPR008144;IPR001202;IPR001478;IPR027417;IPR008145;IPR020590" "PDZ;Guanylate_kinase_CS;WW_dom;P-loop_NTPase;Guanylate_kin-like;GK/Ca_channel_bsu"
"XLOC_001082" 152.114213949234 -0.207721213231337 0.0590365900630744 -3.51851644902609 0.000433966911667978 0.0133646514805661 "TCONS_00005938" "7775" "521433" "gnl|BL_ORD_ID|521433" "I3KIK5_ORENI" "1603" "4150" "0" "1044" "4250" "1" "1096" "3" "0" "859" "67" "1116" "Uncharacterized protein;" "Oreochromis niloticus (Nile tilapia) (Tilapia nilotica)" "" "" "" "" "" "" "PF00625;PF00595;PF00397" "4;PDZ;1;WW;Guanylate_kin" "" "" "IPR008144;IPR001202;IPR001478;IPR027417;IPR008145;IPR020590" "PDZ;Guanylate_kinase_CS;WW_dom;P-loop_NTPase;Guanylate_kin-like;GK/Ca_channel_bsu"
"XLOC_001082" 152.114213949234 -0.207721213231337 0.0590365900630744 -3.51851644902609 0.000433966911667978 0.0133646514805661 "TCONS_00005939" "7795" "521433" "gnl|BL_ORD_ID|521433" "I3KIK5_ORENI" "994" "2569" "0" "2138" "4270" "352" "1096" "2" "0" "550" "60" "758" "Uncharacterized protein;" "Oreochromis niloticus (Nile tilapia) (Tilapia nilotica)" "" "" "" "" "" "" "PF00625;PF00595;PF00397" "4;PDZ;1;WW;Guanylate_kin" "" "" "IPR008144;IPR001202;IPR001478;IPR027417;IPR008145;IPR020590" "PDZ;Guanylate_kinase_CS;WW_dom;P-loop_NTPase;Guanylate_kin-like;GK/Ca_channel_bsu"
"XLOC_001082" 152.114213949234 -0.207721213231337 0.0590365900630744 -3.51851644902609 0.000433966911667978 0.0133646514805661 "TCONS_00005940" "7779" "521433" "gnl|BL_ORD_ID|521433" "I3KIK5_ORENI" "1606" "4156" "0" "1044" "4265" "1" "1101" "3" "0" "861" "67" "1121" "Uncharacterized protein;" "Oreochromis niloticus (Nile tilapia) (Tilapia nilotica)" "" "" "" "" "" "" "PF00625;PF00595;PF00397" "4;PDZ;1;WW;Guanylate_kin" "" "" "IPR008144;IPR001202;IPR001478;IPR027417;IPR008145;IPR020590" "PDZ;Guanylate_kinase_CS;WW_dom;P-loop_NTPase;Guanylate_kin-like;GK/Ca_channel_bsu"
"XLOC_001082" 152.114213949234 -0.207721213231337 0.0590365900630744 -3.51851644902609 0.000433966911667978 0.0133646514805661 "TCONS_00005941" "14460" "521433" "gnl|BL_ORD_ID|521433" "I3KIK5_ORENI" "901" "2326" "0" "1044" "2855" "1" "608" "3" "0" "492" "34" "623" "Uncharacterized protein;" "Oreochromis niloticus (Nile tilapia) (Tilapia nilotica)" "" "" "" "" "" "" "PF00625;PF00595;PF00397" "4;PDZ;1;WW;Guanylate_kin" "" "" "IPR008144;IPR001202;IPR001478;IPR027417;IPR008145;IPR020590" "PDZ;Guanylate_kinase_CS;WW_dom;P-loop_NTPase;Guanylate_kin-like;GK/Ca_channel_bsu"
"XLOC_001082" 152.114213949234 -0.207721213231337 0.0590365900630744 -3.51851644902609 0.000433966911667978 0.0133646514805661 "TCONS_00005942" "14298" "521433" "gnl|BL_ORD_ID|521433" "I3KIK5_ORENI" "900" "2324" "0" "1044" "2855" "1" "608" "3" "0" "492" "34" "623" "Uncharacterized protein;" "Oreochromis niloticus (Nile tilapia) (Tilapia nilotica)" "" "" "" "" "" "" "PF00625;PF00595;PF00397" "4;PDZ;1;WW;Guanylate_kin" "" "" "IPR008144;IPR001202;IPR001478;IPR027417;IPR008145;IPR020590" "PDZ;Guanylate_kinase_CS;WW_dom;P-loop_NTPase;Guanylate_kin-like;GK/Ca_channel_bsu"
"XLOC_001082" 152.114213949234 -0.207721213231337 0.0590365900630744 -3.51851644902609 0.000433966911667978 0.0133646514805661 "TCONS_00005943" "14299" "521433" "gnl|BL_ORD_ID|521433" "I3KIK5_ORENI" "876" "2262" "0" "2750" "5425" "573" "1444" "2" "0" "575" "108" "936" "Uncharacterized protein;" "Oreochromis niloticus (Nile tilapia) (Tilapia nilotica)" "" "" "" "" "" "" "PF00625;PF00595;PF00397" "4;PDZ;1;WW;Guanylate_kin" "" "" "IPR008144;IPR001202;IPR001478;IPR027417;IPR008145;IPR020590" "PDZ;Guanylate_kinase_CS;WW_dom;P-loop_NTPase;Guanylate_kin-like;GK/Ca_channel_bsu"
"XLOC_001082" 152.114213949234 -0.207721213231337 0.0590365900630744 -3.51851644902609 0.000433966911667978 0.0133646514805661 "TCONS_00005944" "14297" "521433" "gnl|BL_ORD_ID|521433" "I3KIK5_ORENI" "1742" "4510" "0" "1044" "5423" "1" "1444" "3" "0" "1027" "142" "1523" "Uncharacterized protein;" "Oreochromis niloticus (Nile tilapia) (Tilapia nilotica)" "" "" "" "" "" "" "PF00625;PF00595;PF00397" "4;PDZ;1;WW;Guanylate_kin" "" "" "IPR008144;IPR001202;IPR001478;IPR027417;IPR008145;IPR020590" "PDZ;Guanylate_kinase_CS;WW_dom;P-loop_NTPase;Guanylate_kin-like;GK/Ca_channel_bsu"
"XLOC_001082" 152.114213949234 -0.207721213231337 0.0590365900630744 -3.51851644902609 0.000433966911667978 0.0133646514805661 "TCONS_00005945" "14299" "521433" "gnl|BL_ORD_ID|521433" "I3KIK5_ORENI" "1231" "3184" "0" "1982" "5425" "306" "1444" "2" "0" "760" "135" "1211" "Uncharacterized protein;" "Oreochromis niloticus (Nile tilapia) (Tilapia nilotica)" "" "" "" "" "" "" "PF00625;PF00595;PF00397" "4;PDZ;1;WW;Guanylate_kin" "" "" "IPR008144;IPR001202;IPR001478;IPR027417;IPR008145;IPR020590" "PDZ;Guanylate_kinase_CS;WW_dom;P-loop_NTPase;Guanylate_kin-like;GK/Ca_channel_bsu"
"XLOC_001082" 152.114213949234 -0.207721213231337 0.0590365900630744 -3.51851644902609 0.000433966911667978 0.0133646514805661 "TCONS_00005946" "5492" "521433" "gnl|BL_ORD_ID|521433" "I3KIK5_ORENI" "978" "2526" "0" "4" "3141" "445" "1444" "1" "0" "640" "164" "1105" "Uncharacterized protein;" "Oreochromis niloticus (Nile tilapia) (Tilapia nilotica)" "" "" "" "" "" "" "PF00625;PF00595;PF00397" "4;PDZ;1;WW;Guanylate_kin" "" "" "IPR008144;IPR001202;IPR001478;IPR027417;IPR008145;IPR020590" "PDZ;Guanylate_kinase_CS;WW_dom;P-loop_NTPase;Guanylate_kin-like;GK/Ca_channel_bsu"
"XLOC_001082" 152.114213949234 -0.207721213231337 0.0590365900630744 -3.51851644902609 0.000433966911667978 0.0133646514805661 "TCONS_00005947" "4602" "521433" "gnl|BL_ORD_ID|521433" "I3KIK5_ORENI" "664" "1712" "0" "89" "2251" "764" "1444" "2" "0" "436" "80" "741" "Uncharacterized protein;" "Oreochromis niloticus (Nile tilapia) (Tilapia nilotica)" "" "" "" "" "" "" "PF00625;PF00595;PF00397" "4;PDZ;1;WW;Guanylate_kin" "" "" "IPR008144;IPR001202;IPR001478;IPR027417;IPR008145;IPR020590" "PDZ;Guanylate_kinase_CS;WW_dom;P-loop_NTPase;Guanylate_kin-like;GK/Ca_channel_bsu"
"XLOC_001082" 152.114213949234 -0.207721213231337 0.0590365900630744 -3.51851644902609 0.000433966911667978 0.0133646514805661 "TCONS_00005948" "4238" "521433" "gnl|BL_ORD_ID|521433" "I3KIK5_ORENI" "469" "1205" "2.01575e-138" "10" "1887" "859" "1444" "1" "0" "343" "80" "646" "Uncharacterized protein;" "Oreochromis niloticus (Nile tilapia) (Tilapia nilotica)" "" "" "" "" "" "" "PF00625;PF00595;PF00397" "4;PDZ;1;WW;Guanylate_kin" "" "" "IPR008144;IPR001202;IPR001478;IPR027417;IPR008145;IPR020590" "PDZ;Guanylate_kinase_CS;WW_dom;P-loop_NTPase;Guanylate_kin-like;GK/Ca_channel_bsu"
"XLOC_001082" 152.114213949234 -0.207721213231337 0.0590365900630744 -3.51851644902609 0.000433966911667978 0.0133646514805661 "TCONS_00005949" "3610" "927610" "gnl|BL_ORD_ID|927610" "V8NIT4_OPHHA" "119" "297" "2.23717e-25" "1" "177" "643" "701" "1" "0" "56" "0" "59" "Membrane-associated guanylate kinase" " WW and PDZ domain-containing protein 3;" "Ophiophagus hannah (King cobra) (Naja hannah)" "" "" "" "" "" "" "" "" "" "" ""
"XLOC_001082" 152.114213949234 -0.207721213231337 0.0590365900630744 -3.51851644902609 0.000433966911667978 0.0133646514805661 "TCONS_00005950" "3603" "927610" "gnl|BL_ORD_ID|927610" "V8NIT4_OPHHA" "113" "282" "1.19544e-23" "1" "168" "646" "701" "1" "0" "53" "0" "56" "Membrane-associated guanylate kinase" " WW and PDZ domain-containing protein 3;" "Ophiophagus hannah (King cobra) (Naja hannah)" "" "" "" "" "" "" "" "" "" "" ""
"XLOC_001082" 152.114213949234 -0.207721213231337 0.0590365900630744 -3.51851644902609 0.000433966911667978 0.0133646514805661 "TCONS_00005951" "4781" "521433" "gnl|BL_ORD_ID|521433" "I3KIK5_ORENI" "80" "197" "2.4329e-13" "1609" "2430" "1215" "1444" "1" "0" "105" "72" "288" "Uncharacterized protein;" "Oreochromis niloticus (Nile tilapia) (Tilapia nilotica)" "" "" "" "" "" "" "PF00625;PF00595;PF00397" "4;PDZ;1;WW;Guanylate_kin" "" "" "IPR008144;IPR001202;IPR001478;IPR027417;IPR008145;IPR020590" "PDZ;Guanylate_kinase_CS;WW_dom;P-loop_NTPase;Guanylate_kin-like;GK/Ca_channel_bsu"
"XLOC_001082" 152.114213949234 -0.207721213231337 0.0590365900630744 -3.51851644902609 0.000433966911667978 0.0133646514805661 "TCONS_00005952" "1416" "488275" "gnl|BL_ORD_ID|488275" "H9GXZ6_DANRE" "314" "803" "1.26687e-97" "113" "1393" "9" "420" "2" "0" "245" "25" "432" "Uncharacterized protein;" "Danio rerio (Zebrafish) (Brachydanio rerio)" "GO:0005634" "IEA:InterPro;nucleus" "" "" "" "" "" "" "dre:100330644" "-" "IPR026306" "RSBN1"
"XLOC_001082" 152.114213949234 -0.207721213231337 0.0590365900630744 -3.51851644902609 0.000433966911667978 0.0133646514805661 "TCONS_00005953" "6432" "488275" "gnl|BL_ORD_ID|488275" "H9GXZ6_DANRE" "683" "1760" "0" "113" "1954" "9" "608" "2" "0" "421" "26" "620" "Uncharacterized protein;" "Danio rerio (Zebrafish) (Brachydanio rerio)" "GO:0005634" "IEA:InterPro;nucleus" "" "" "" "" "" "" "dre:100330644" "-" "IPR026306" "RSBN1"
"XLOC_001082" 152.114213949234 -0.207721213231337 0.0590365900630744 -3.51851644902609 0.000433966911667978 0.0133646514805661 "TCONS_00005954" "6796" "488275" "gnl|BL_ORD_ID|488275" "H9GXZ6_DANRE" "616" "1588" "0" "113" "1837" "9" "568" "2" "0" "387" "25" "580" "Uncharacterized protein;" "Danio rerio (Zebrafish) (Brachydanio rerio)" "GO:0005634" "IEA:InterPro;nucleus" "" "" "" "" "" "" "dre:100330644" "-" "IPR026306" "RSBN1"
"XLOC_001082" 152.114213949234 -0.207721213231337 0.0590365900630744 -3.51851644902609 0.000433966911667978 0.0133646514805661 "TCONS_00005955" "6292" "521440" "gnl|BL_ORD_ID|521440" "I3KIL2_ORENI" "645" "1663" "0" "275" "2035" "10" "631" "2" "0" "409" "79" "644" "Uncharacterized protein;" "Oreochromis niloticus (Nile tilapia) (Tilapia nilotica)" "GO:0005634" "IEA:InterPro;nucleus" "" "" "" "" "" "" "" "" "IPR026306" "RSBN1"
"XLOC_001082" 152.114213949234 -0.207721213231337 0.0590365900630744 -3.51851644902609 0.000433966911667978 0.0133646514805661 "TCONS_00005956" "6348" "521440" "gnl|BL_ORD_ID|521440" "I3KIL2_ORENI" "566" "1457" "0" "185" "1750" "10" "520" "2" "0" "358" "29" "531" "Uncharacterized protein;" "Oreochromis niloticus (Nile tilapia) (Tilapia nilotica)" "GO:0005634" "IEA:InterPro;nucleus" "" "" "" "" "" "" "" "" "IPR026306" "RSBN1"
"XLOC_001082" 152.114213949234 -0.207721213231337 0.0590365900630744 -3.51851644902609 0.000433966911667978 0.0133646514805661 "TCONS_00005957" "5890" "521440" "gnl|BL_ORD_ID|521440" "I3KIL2_ORENI" "306" "782" "1.19969e-133" "844" "1293" "371" "520" "1" "0" "140" "0" "150" "Uncharacterized protein;" "Oreochromis niloticus (Nile tilapia) (Tilapia nilotica)" "GO:0005634" "IEA:InterPro;nucleus" "" "" "" "" "" "" "" "" "IPR026306" "RSBN1"
"XLOC_001082" 152.114213949234 -0.207721213231337 0.0590365900630744 -3.51851644902609 0.000433966911667978 0.0133646514805661 "TCONS_00005958" "5886" "269402" "gnl|BL_ORD_ID|269402" "G1N0P7_MELGA" "498" "1280" "2.60844e-155" "844" "1644" "224" "487" "1" "0" "230" "3" "267" "Uncharacterized protein;" "Meleagris gallopavo (Common turkey)" "GO:0005634" "nucleus;IEA:Ensembl" "" "" "" "" "" "" "" "" "IPR026306" "RSBN1"
"XLOC_001082" 152.114213949234 -0.207721213231337 0.0590365900630744 -3.51851644902609 0.000433966911667978 0.0133646514805661 "TCONS_00005959" "4799" "269402" "gnl|BL_ORD_ID|269402" "G1N0P7_MELGA" "314" "804" "3.57014e-91" "36" "557" "317" "487" "3" "0" "146" "3" "174" "Uncharacterized protein;" "Meleagris gallopavo (Common turkey)" "GO:0005634" "nucleus;IEA:Ensembl" "" "" "" "" "" "" "" "" "IPR026306" "RSBN1"
"XLOC_001088" 190.624510808999 -0.211724342862526 0.0613675423231039 -3.45010301614793 0.000560372672163242 0.0160947135437913 "TCONS_00005977" "7342" "180749" "gnl|BL_ORD_ID|180749" "E7FDC9_DANRE" "1410" "3648" "0" "177" "2810" "26" "885" "3" "0" "681" "18" "878" "Uncharacterized protein;" "Danio rerio (Zebrafish) (Brachydanio rerio)" "GO:0005952" "IEA:InterPro;cAMP-dependent protein kinase complex" "GO:0045859;GO:0043087;GO:0007264;GO:0051056" "IEA:InterPro;IEA:GOC;regulation of GTPase activity;small GTPase mediated signal transduction;regulation of small GTPase mediated signal transduction;regulation of protein kinase activity" "GO:0008603;GO:0005085" "IEA:UniProtKB-KW;IEA:InterPro;cAMP-dependent protein kinase regulator activity;guanyl-nucleotide exchange factor activity" "PF00618;PF00610;PF00027;PF00617" "DEP;1;cNMP_binding;RasGEF_N;RasGEF" "dre:101886094" "-" "IPR011991;IPR000595;IPR002373;IPR008937;IPR018490;IPR023578;IPR019804;IPR014710;IPR001895;IPR000651;IPR000591" "DEP_dom;Ras-like_Gua-exchang_fac_N;WHTH_DNA-bd_dom;RmlC-like_jellyroll;cNMP-bd_dom;Ras_GEF;Ras_G-nucl-exch_fac_CS;cAMP/cGMP_kin;cNMP-bd-like;Ras_GEF_dom;RasGRF_CDC25"
"XLOC_001088" 190.624510808999 -0.211724342862526 0.0613675423231039 -3.45010301614793 0.000560372672163242 0.0160947135437913 "TCONS_00005978" "7570" "180749" "gnl|BL_ORD_ID|180749" "E7FDC9_DANRE" "855" "2207" "0" "177" "1865" "26" "570" "3" "0" "424" "18" "563" "Uncharacterized protein;" "Danio rerio (Zebrafish) (Brachydanio rerio)" "GO:0005952" "IEA:InterPro;cAMP-dependent protein kinase complex" "GO:0045859;GO:0043087;GO:0007264;GO:0051056" "IEA:InterPro;IEA:GOC;regulation of GTPase activity;small GTPase mediated signal transduction;regulation of small GTPase mediated signal transduction;regulation of protein kinase activity" "GO:0008603;GO:0005085" "IEA:UniProtKB-KW;IEA:InterPro;cAMP-dependent protein kinase regulator activity;guanyl-nucleotide exchange factor activity" "PF00618;PF00610;PF00027;PF00617" "DEP;1;cNMP_binding;RasGEF_N;RasGEF" "dre:101886094" "-" "IPR011991;IPR000595;IPR002373;IPR008937;IPR018490;IPR023578;IPR019804;IPR014710;IPR001895;IPR000651;IPR000591" "DEP_dom;Ras-like_Gua-exchang_fac_N;WHTH_DNA-bd_dom;RmlC-like_jellyroll;cNMP-bd_dom;Ras_GEF;Ras_G-nucl-exch_fac_CS;cAMP/cGMP_kin;cNMP-bd-like;Ras_GEF_dom;RasGRF_CDC25"
"XLOC_001088" 190.624510808999 -0.211724342862526 0.0613675423231039 -3.45010301614793 0.000560372672163242 0.0160947135437913 "TCONS_00005979" "7246" "180749" "gnl|BL_ORD_ID|180749" "E7FDC9_DANRE" "1331" "3443" "0" "177" "2714" "26" "885" "3" "0" "653" "50" "878" "Uncharacterized protein;" "Danio rerio (Zebrafish) (Brachydanio rerio)" "GO:0005952" "IEA:InterPro;cAMP-dependent protein kinase complex" "GO:0045859;GO:0043087;GO:0007264;GO:0051056" "IEA:InterPro;IEA:GOC;regulation of GTPase activity;small GTPase mediated signal transduction;regulation of small GTPase mediated signal transduction;regulation of protein kinase activity" "GO:0008603;GO:0005085" "IEA:UniProtKB-KW;IEA:InterPro;cAMP-dependent protein kinase regulator activity;guanyl-nucleotide exchange factor activity" "PF00618;PF00610;PF00027;PF00617" "DEP;1;cNMP_binding;RasGEF_N;RasGEF" "dre:101886094" "-" "IPR011991;IPR000595;IPR002373;IPR008937;IPR018490;IPR023578;IPR019804;IPR014710;IPR001895;IPR000651;IPR000591" "DEP_dom;Ras-like_Gua-exchang_fac_N;WHTH_DNA-bd_dom;RmlC-like_jellyroll;cNMP-bd_dom;Ras_GEF;Ras_G-nucl-exch_fac_CS;cAMP/cGMP_kin;cNMP-bd-like;Ras_GEF_dom;RasGRF_CDC25"
"XLOC_001088" 190.624510808999 -0.211724342862526 0.0613675423231039 -3.45010301614793 0.000560372672163242 0.0160947135437913 "TCONS_00005980" "7693" "180749" "gnl|BL_ORD_ID|180749" "E7FDC9_DANRE" "1407" "3640" "0" "534" "3161" "28" "885" "3" "0" "681" "18" "876" "Uncharacterized protein;" "Danio rerio (Zebrafish) (Brachydanio rerio)" "GO:0005952" "IEA:InterPro;cAMP-dependent protein kinase complex" "GO:0045859;GO:0043087;GO:0007264;GO:0051056" "IEA:InterPro;IEA:GOC;regulation of GTPase activity;small GTPase mediated signal transduction;regulation of small GTPase mediated signal transduction;regulation of protein kinase activity" "GO:0008603;GO:0005085" "IEA:UniProtKB-KW;IEA:InterPro;cAMP-dependent protein kinase regulator activity;guanyl-nucleotide exchange factor activity" "PF00618;PF00610;PF00027;PF00617" "DEP;1;cNMP_binding;RasGEF_N;RasGEF" "dre:101886094" "-" "IPR011991;IPR000595;IPR002373;IPR008937;IPR018490;IPR023578;IPR019804;IPR014710;IPR001895;IPR000651;IPR000591" "DEP_dom;Ras-like_Gua-exchang_fac_N;WHTH_DNA-bd_dom;RmlC-like_jellyroll;cNMP-bd_dom;Ras_GEF;Ras_G-nucl-exch_fac_CS;cAMP/cGMP_kin;cNMP-bd-like;Ras_GEF_dom;RasGRF_CDC25"
"XLOC_001088" 190.624510808999 -0.211724342862526 0.0613675423231039 -3.45010301614793 0.000560372672163242 0.0160947135437913 "TCONS_00005981" "7913" "297312" "gnl|BL_ORD_ID|297312" "G3PAC4_GASAC" "1446" "3743" "0" "739" "3378" "1" "873" "1" "0" "703" "19" "886" "Uncharacterized protein;" "Gasterosteus aculeatus (Three-spined stickleback)" "GO:0005952" "IEA:InterPro;cAMP-dependent protein kinase complex" "GO:0045859;GO:0043087;GO:0007264;GO:0051056" "IEA:InterPro;IEA:GOC;regulation of GTPase activity;small GTPase mediated signal transduction;regulation of small GTPase mediated signal transduction;regulation of protein kinase activity" "GO:0008603;GO:0005085" "IEA:UniProtKB-KW;IEA:InterPro;cAMP-dependent protein kinase regulator activity;guanyl-nucleotide exchange factor activity" "PF00618;PF00610;PF00027;PF00617" "DEP;1;cNMP_binding;RasGEF_N;RasGEF" "" "" "IPR011991;IPR000595;IPR002373;IPR008937;IPR018490;IPR023578;IPR019804;IPR014710;IPR001895;IPR000651;IPR000591" "DEP_dom;Ras-like_Gua-exchang_fac_N;WHTH_DNA-bd_dom;RmlC-like_jellyroll;cNMP-bd_dom;Ras_GEF;Ras_G-nucl-exch_fac_CS;cAMP/cGMP_kin;cNMP-bd-like;Ras_GEF_dom;RasGRF_CDC25"
"XLOC_001088" 190.624510808999 -0.211724342862526 0.0613675423231039 -3.45010301614793 0.000560372672163242 0.0160947135437913 "TCONS_00005982" "7455" "297312" "gnl|BL_ORD_ID|297312" "G3PAC4_GASAC" "1370" "3544" "0" "377" "2920" "1" "873" "2" "0" "674" "51" "886" "Uncharacterized protein;" "Gasterosteus aculeatus (Three-spined stickleback)" "GO:0005952" "IEA:InterPro;cAMP-dependent protein kinase complex" "GO:0045859;GO:0043087;GO:0007264;GO:0051056" "IEA:InterPro;IEA:GOC;regulation of GTPase activity;small GTPase mediated signal transduction;regulation of small GTPase mediated signal transduction;regulation of protein kinase activity" "GO:0008603;GO:0005085" "IEA:UniProtKB-KW;IEA:InterPro;cAMP-dependent protein kinase regulator activity;guanyl-nucleotide exchange factor activity" "PF00618;PF00610;PF00027;PF00617" "DEP;1;cNMP_binding;RasGEF_N;RasGEF" "" "" "IPR011991;IPR000595;IPR002373;IPR008937;IPR018490;IPR023578;IPR019804;IPR014710;IPR001895;IPR000651;IPR000591" "DEP_dom;Ras-like_Gua-exchang_fac_N;WHTH_DNA-bd_dom;RmlC-like_jellyroll;cNMP-bd_dom;Ras_GEF;Ras_G-nucl-exch_fac_CS;cAMP/cGMP_kin;cNMP-bd-like;Ras_GEF_dom;RasGRF_CDC25"
"XLOC_001088" 190.624510808999 -0.211724342862526 0.0613675423231039 -3.45010301614793 0.000560372672163242 0.0160947135437913 "TCONS_00005983" "1437" "297312" "gnl|BL_ORD_ID|297312" "G3PAC4_GASAC" "594" "1531" "0" "359" "1402" "1" "338" "2" "0" "288" "12" "349" "Uncharacterized protein;" "Gasterosteus aculeatus (Three-spined stickleback)" "GO:0005952" "IEA:InterPro;cAMP-dependent protein kinase complex" "GO:0045859;GO:0043087;GO:0007264;GO:0051056" "IEA:InterPro;IEA:GOC;regulation of GTPase activity;small GTPase mediated signal transduction;regulation of small GTPase mediated signal transduction;regulation of protein kinase activity" "GO:0008603;GO:0005085" "IEA:UniProtKB-KW;IEA:InterPro;cAMP-dependent protein kinase regulator activity;guanyl-nucleotide exchange factor activity" "PF00618;PF00610;PF00027;PF00617" "DEP;1;cNMP_binding;RasGEF_N;RasGEF" "" "" "IPR011991;IPR000595;IPR002373;IPR008937;IPR018490;IPR023578;IPR019804;IPR014710;IPR001895;IPR000651;IPR000591" "DEP_dom;Ras-like_Gua-exchang_fac_N;WHTH_DNA-bd_dom;RmlC-like_jellyroll;cNMP-bd_dom;Ras_GEF;Ras_G-nucl-exch_fac_CS;cAMP/cGMP_kin;cNMP-bd-like;Ras_GEF_dom;RasGRF_CDC25"
"XLOC_001088" 190.624510808999 -0.211724342862526 0.0613675423231039 -3.45010301614793 0.000560372672163242 0.0160947135437913 "TCONS_00005984" "7659" "521466" "gnl|BL_ORD_ID|521466" "I3KIN8_ORENI" "592" "1526" "0" "365" "1408" "1" "338" "2" "0" "286" "12" "349" "Uncharacterized protein;" "Oreochromis niloticus (Nile tilapia) (Tilapia nilotica)" "GO:0005952" "IEA:InterPro;cAMP-dependent protein kinase complex" "GO:0045859;GO:0043087;GO:0007264;GO:0051056" "IEA:InterPro;IEA:GOC;regulation of GTPase activity;small GTPase mediated signal transduction;regulation of small GTPase mediated signal transduction;regulation of protein kinase activity" "GO:0008603;GO:0005085" "IEA:UniProtKB-KW;IEA:InterPro;cAMP-dependent protein kinase regulator activity;guanyl-nucleotide exchange factor activity" "PF00618;PF00610;PF00027;PF00617" "DEP;1;cNMP_binding;RasGEF_N;RasGEF" "" "" "IPR011991;IPR000595;IPR002373;IPR008937;IPR018490;IPR023578;IPR019804;IPR014710;IPR001895;IPR000651;IPR000591" "DEP_dom;Ras-like_Gua-exchang_fac_N;WHTH_DNA-bd_dom;RmlC-like_jellyroll;cNMP-bd_dom;Ras_GEF;Ras_G-nucl-exch_fac_CS;cAMP/cGMP_kin;cNMP-bd-like;Ras_GEF_dom;RasGRF_CDC25"
"XLOC_001088" 190.624510808999 -0.211724342862526 0.0613675423231039 -3.45010301614793 0.000560372672163242 0.0160947135437913 "TCONS_00005985" "7537" "621315" "gnl|BL_ORD_ID|621315" "M4ACG7_XIPMA" "905" "2338" "0" "1305" "3002" "265" "832" "3" "0" "437" "4" "569" "Uncharacterized protein;" "Xiphophorus maculatus (Southern platyfish) (Platypoecilus maculatus)" "GO:0005952" "IEA:InterPro;cAMP-dependent protein kinase complex" "GO:0045859;GO:0043087;GO:0007264;GO:0051056" "IEA:InterPro;IEA:GOC;regulation of GTPase activity;small GTPase mediated signal transduction;regulation of small GTPase mediated signal transduction;regulation of protein kinase activity" "GO:0008603;GO:0005085" "IEA:UniProtKB-KW;IEA:InterPro;cAMP-dependent protein kinase regulator activity;guanyl-nucleotide exchange factor activity" "PF00618;PF00610;PF00027;PF00617" "DEP;1;cNMP_binding;RasGEF_N;RasGEF" "" "" "IPR011991;IPR000595;IPR002373;IPR008937;IPR018490;IPR023578;IPR019804;IPR014710;IPR001895;IPR000651;IPR000591" "DEP_dom;Ras-like_Gua-exchang_fac_N;WHTH_DNA-bd_dom;RmlC-like_jellyroll;cNMP-bd_dom;Ras_GEF;Ras_G-nucl-exch_fac_CS;cAMP/cGMP_kin;cNMP-bd-like;Ras_GEF_dom;RasGRF_CDC25"
"XLOC_001088" 190.624510808999 -0.211724342862526 0.0613675423231039 -3.45010301614793 0.000560372672163242 0.0160947135437913 "TCONS_00005986" "7398" "521466" "gnl|BL_ORD_ID|521466" "I3KIN8_ORENI" "1097" "2836" "0" "884" "2863" "208" "866" "2" "0" "523" "3" "661" "Uncharacterized protein;" "Oreochromis niloticus (Nile tilapia) (Tilapia nilotica)" "GO:0005952" "IEA:InterPro;cAMP-dependent protein kinase complex" "GO:0045859;GO:0043087;GO:0007264;GO:0051056" "IEA:InterPro;IEA:GOC;regulation of GTPase activity;small GTPase mediated signal transduction;regulation of small GTPase mediated signal transduction;regulation of protein kinase activity" "GO:0008603;GO:0005085" "IEA:UniProtKB-KW;IEA:InterPro;cAMP-dependent protein kinase regulator activity;guanyl-nucleotide exchange factor activity" "PF00618;PF00610;PF00027;PF00617" "DEP;1;cNMP_binding;RasGEF_N;RasGEF" "" "" "IPR011991;IPR000595;IPR002373;IPR008937;IPR018490;IPR023578;IPR019804;IPR014710;IPR001895;IPR000651;IPR000591" "DEP_dom;Ras-like_Gua-exchang_fac_N;WHTH_DNA-bd_dom;RmlC-like_jellyroll;cNMP-bd_dom;Ras_GEF;Ras_G-nucl-exch_fac_CS;cAMP/cGMP_kin;cNMP-bd-like;Ras_GEF_dom;RasGRF_CDC25"
"XLOC_001088" 190.624510808999 -0.211724342862526 0.0613675423231039 -3.45010301614793 0.000560372672163242 0.0160947135437913 "TCONS_00005987" "7298" "180749" "gnl|BL_ORD_ID|180749" "E7FDC9_DANRE" "1321" "3417" "0" "349" "2766" "93" "885" "1" "0" "635" "13" "806" "Uncharacterized protein;" "Danio rerio (Zebrafish) (Brachydanio rerio)" "GO:0005952" "IEA:InterPro;cAMP-dependent protein kinase complex" "GO:0045859;GO:0043087;GO:0007264;GO:0051056" "IEA:InterPro;IEA:GOC;regulation of GTPase activity;small GTPase mediated signal transduction;regulation of small GTPase mediated signal transduction;regulation of protein kinase activity" "GO:0008603;GO:0005085" "IEA:UniProtKB-KW;IEA:InterPro;cAMP-dependent protein kinase regulator activity;guanyl-nucleotide exchange factor activity" "PF00618;PF00610;PF00027;PF00617" "DEP;1;cNMP_binding;RasGEF_N;RasGEF" "dre:101886094" "-" "IPR011991;IPR000595;IPR002373;IPR008937;IPR018490;IPR023578;IPR019804;IPR014710;IPR001895;IPR000651;IPR000591" "DEP_dom;Ras-like_Gua-exchang_fac_N;WHTH_DNA-bd_dom;RmlC-like_jellyroll;cNMP-bd_dom;Ras_GEF;Ras_G-nucl-exch_fac_CS;cAMP/cGMP_kin;cNMP-bd-like;Ras_GEF_dom;RasGRF_CDC25"
"XLOC_001088" 190.624510808999 -0.211724342862526 0.0613675423231039 -3.45010301614793 0.000560372672163242 0.0160947135437913 "TCONS_00005988" "7198" "180749" "gnl|BL_ORD_ID|180749" "E7FDC9_DANRE" "767" "1980" "0" "349" "1821" "93" "570" "1" "0" "378" "13" "491" "Uncharacterized protein;" "Danio rerio (Zebrafish) (Brachydanio rerio)" "GO:0005952" "IEA:InterPro;cAMP-dependent protein kinase complex" "GO:0045859;GO:0043087;GO:0007264;GO:0051056" "IEA:InterPro;IEA:GOC;regulation of GTPase activity;small GTPase mediated signal transduction;regulation of small GTPase mediated signal transduction;regulation of protein kinase activity" "GO:0008603;GO:0005085" "IEA:UniProtKB-KW;IEA:InterPro;cAMP-dependent protein kinase regulator activity;guanyl-nucleotide exchange factor activity" "PF00618;PF00610;PF00027;PF00617" "DEP;1;cNMP_binding;RasGEF_N;RasGEF" "dre:101886094" "-" "IPR011991;IPR000595;IPR002373;IPR008937;IPR018490;IPR023578;IPR019804;IPR014710;IPR001895;IPR000651;IPR000591" "DEP_dom;Ras-like_Gua-exchang_fac_N;WHTH_DNA-bd_dom;RmlC-like_jellyroll;cNMP-bd_dom;Ras_GEF;Ras_G-nucl-exch_fac_CS;cAMP/cGMP_kin;cNMP-bd-like;Ras_GEF_dom;RasGRF_CDC25"
"XLOC_001088" 190.624510808999 -0.211724342862526 0.0613675423231039 -3.45010301614793 0.000560372672163242 0.0160947135437913 "TCONS_00005989" "8232" "180749" "gnl|BL_ORD_ID|180749" "E7FDC9_DANRE" "704" "1815" "0" "577" "1911" "93" "524" "1" "0" "351" "13" "445" "Uncharacterized protein;" "Danio rerio (Zebrafish) (Brachydanio rerio)" "GO:0005952" "IEA:InterPro;cAMP-dependent protein kinase complex" "GO:0045859;GO:0043087;GO:0007264;GO:0051056" "IEA:InterPro;IEA:GOC;regulation of GTPase activity;small GTPase mediated signal transduction;regulation of small GTPase mediated signal transduction;regulation of protein kinase activity" "GO:0008603;GO:0005085" "IEA:UniProtKB-KW;IEA:InterPro;cAMP-dependent protein kinase regulator activity;guanyl-nucleotide exchange factor activity" "PF00618;PF00610;PF00027;PF00617" "DEP;1;cNMP_binding;RasGEF_N;RasGEF" "dre:101886094" "-" "IPR011991;IPR000595;IPR002373;IPR008937;IPR018490;IPR023578;IPR019804;IPR014710;IPR001895;IPR000651;IPR000591" "DEP_dom;Ras-like_Gua-exchang_fac_N;WHTH_DNA-bd_dom;RmlC-like_jellyroll;cNMP-bd_dom;Ras_GEF;Ras_G-nucl-exch_fac_CS;cAMP/cGMP_kin;cNMP-bd-like;Ras_GEF_dom;RasGRF_CDC25"
"XLOC_001088" 190.624510808999 -0.211724342862526 0.0613675423231039 -3.45010301614793 0.000560372672163242 0.0160947135437913 "TCONS_00005990" "7823" "621315" "gnl|BL_ORD_ID|621315" "M4ACG7_XIPMA" "622" "1603" "0" "492" "1580" "7" "361" "3" "0" "301" "14" "366" "Uncharacterized protein;" "Xiphophorus maculatus (Southern platyfish) (Platypoecilus maculatus)" "GO:0005952" "IEA:InterPro;cAMP-dependent protein kinase complex" "GO:0045859;GO:0043087;GO:0007264;GO:0051056" "IEA:InterPro;IEA:GOC;regulation of GTPase activity;small GTPase mediated signal transduction;regulation of small GTPase mediated signal transduction;regulation of protein kinase activity" "GO:0008603;GO:0005085" "IEA:UniProtKB-KW;IEA:InterPro;cAMP-dependent protein kinase regulator activity;guanyl-nucleotide exchange factor activity" "PF00618;PF00610;PF00027;PF00617" "DEP;1;cNMP_binding;RasGEF_N;RasGEF" "" "" "IPR011991;IPR000595;IPR002373;IPR008937;IPR018490;IPR023578;IPR019804;IPR014710;IPR001895;IPR000651;IPR000591" "DEP_dom;Ras-like_Gua-exchang_fac_N;WHTH_DNA-bd_dom;RmlC-like_jellyroll;cNMP-bd_dom;Ras_GEF;Ras_G-nucl-exch_fac_CS;cAMP/cGMP_kin;cNMP-bd-like;Ras_GEF_dom;RasGRF_CDC25"
"XLOC_001088" 190.624510808999 -0.211724342862526 0.0613675423231039 -3.45010301614793 0.000560372672163242 0.0160947135437913 "TCONS_00005991" "7429" "180749" "gnl|BL_ORD_ID|180749" "E7FDC9_DANRE" "1301" "3365" "0" "474" "2897" "59" "885" "3" "0" "636" "45" "840" "Uncharacterized protein;" "Danio rerio (Zebrafish) (Brachydanio rerio)" "GO:0005952" "IEA:InterPro;cAMP-dependent protein kinase complex" "GO:0045859;GO:0043087;GO:0007264;GO:0051056" "IEA:InterPro;IEA:GOC;regulation of GTPase activity;small GTPase mediated signal transduction;regulation of small GTPase mediated signal transduction;regulation of protein kinase activity" "GO:0008603;GO:0005085" "IEA:UniProtKB-KW;IEA:InterPro;cAMP-dependent protein kinase regulator activity;guanyl-nucleotide exchange factor activity" "PF00618;PF00610;PF00027;PF00617" "DEP;1;cNMP_binding;RasGEF_N;RasGEF" "dre:101886094" "-" "IPR011991;IPR000595;IPR002373;IPR008937;IPR018490;IPR023578;IPR019804;IPR014710;IPR001895;IPR000651;IPR000591" "DEP_dom;Ras-like_Gua-exchang_fac_N;WHTH_DNA-bd_dom;RmlC-like_jellyroll;cNMP-bd_dom;Ras_GEF;Ras_G-nucl-exch_fac_CS;cAMP/cGMP_kin;cNMP-bd-like;Ras_GEF_dom;RasGRF_CDC25"
"XLOC_001088" 190.624510808999 -0.211724342862526 0.0613675423231039 -3.45010301614793 0.000560372672163242 0.0160947135437913 "TCONS_00005992" "7376" "180749" "gnl|BL_ORD_ID|180749" "E7FDC9_DANRE" "877" "2264" "0" "416" "2089" "59" "603" "2" "0" "432" "13" "558" "Uncharacterized protein;" "Danio rerio (Zebrafish) (Brachydanio rerio)" "GO:0005952" "IEA:InterPro;cAMP-dependent protein kinase complex" "GO:0045859;GO:0043087;GO:0007264;GO:0051056" "IEA:InterPro;IEA:GOC;regulation of GTPase activity;small GTPase mediated signal transduction;regulation of small GTPase mediated signal transduction;regulation of protein kinase activity" "GO:0008603;GO:0005085" "IEA:UniProtKB-KW;IEA:InterPro;cAMP-dependent protein kinase regulator activity;guanyl-nucleotide exchange factor activity" "PF00618;PF00610;PF00027;PF00617" "DEP;1;cNMP_binding;RasGEF_N;RasGEF" "dre:101886094" "-" "IPR011991;IPR000595;IPR002373;IPR008937;IPR018490;IPR023578;IPR019804;IPR014710;IPR001895;IPR000651;IPR000591" "DEP_dom;Ras-like_Gua-exchang_fac_N;WHTH_DNA-bd_dom;RmlC-like_jellyroll;cNMP-bd_dom;Ras_GEF;Ras_G-nucl-exch_fac_CS;cAMP/cGMP_kin;cNMP-bd-like;Ras_GEF_dom;RasGRF_CDC25"
"XLOC_001137" 155.955613907295 -0.260803364282628 0.0549758525355078 -4.74396216255455 2.09578011625684e-06 0.000199607351999024 "TCONS_00006402" "4573" "370104" "gnl|BL_ORD_ID|370104" "H2MG66_ORYLA" "893" "2307" "0" "320" "2524" "18" "748" "2" "0" "528" "52" "759" "Uncharacterized protein;" "Oryzias latipes (Medaka fish) (Japanese ricefish)" "GO:0005794" "IEA:InterPro;Golgi apparatus" "GO:0006810" "IEA:InterPro;transport" "" "" "PF09730" "BicD;1" "" "" "IPR018477" "Bicaudal-D_microtubule-assoc"
"XLOC_001137" 155.955613907295 -0.260803364282628 0.0549758525355078 -4.74396216255455 2.09578011625684e-06 0.000199607351999024 "TCONS_00006403" "4967" "625277" "gnl|BL_ORD_ID|625277" "M4ANT2_XIPMA" "1044" "2698" "0" "284" "2929" "1" "888" "2" "0" "635" "62" "916" "Uncharacterized protein;" "Xiphophorus maculatus (Southern platyfish) (Platypoecilus maculatus)" "GO:0005794" "IEA:InterPro;Golgi apparatus" "GO:0006810" "IEA:InterPro;transport" "" "" "PF09730" "BicD;1" "" "" "IPR018477" "Bicaudal-D_microtubule-assoc"
"XLOC_001137" 155.955613907295 -0.260803364282628 0.0549758525355078 -4.74396216255455 2.09578011625684e-06 0.000199607351999024 "TCONS_00006404" "4969" "625277" "gnl|BL_ORD_ID|625277" "M4ANT2_XIPMA" "1039" "2686" "0" "283" "2931" "1" "888" "1" "0" "635" "63" "917" "Uncharacterized protein;" "Xiphophorus maculatus (Southern platyfish) (Platypoecilus maculatus)" "GO:0005794" "IEA:InterPro;Golgi apparatus" "GO:0006810" "IEA:InterPro;transport" "" "" "PF09730" "BicD;1" "" "" "IPR018477" "Bicaudal-D_microtubule-assoc"
"XLOC_001137" 155.955613907295 -0.260803364282628 0.0549758525355078 -4.74396216255455 2.09578011625684e-06 0.000199607351999024 "TCONS_00006405" "4970" "370104" "gnl|BL_ORD_ID|370104" "H2MG66_ORYLA" "895" "2312" "0" "385" "2595" "18" "750" "1" "0" "529" "52" "761" "Uncharacterized protein;" "Oryzias latipes (Medaka fish) (Japanese ricefish)" "GO:0005794" "IEA:InterPro;Golgi apparatus" "GO:0006810" "IEA:InterPro;transport" "" "" "PF09730" "BicD;1" "" "" "IPR018477" "Bicaudal-D_microtubule-assoc"
"XLOC_001137" 155.955613907295 -0.260803364282628 0.0549758525355078 -4.74396216255455 2.09578011625684e-06 0.000199607351999024 "TCONS_00006406" "4970" "370104" "gnl|BL_ORD_ID|370104" "H2MG66_ORYLA" "667" "1719" "0" "1349" "2818" "350" "823" "2" "0" "355" "40" "502" "Uncharacterized protein;" "Oryzias latipes (Medaka fish) (Japanese ricefish)" "GO:0005794" "IEA:InterPro;Golgi apparatus" "GO:0006810" "IEA:InterPro;transport" "" "" "PF09730" "BicD;1" "" "" "IPR018477" "Bicaudal-D_microtubule-assoc"
"XLOC_001137" 155.955613907295 -0.260803364282628 0.0549758525355078 -4.74396216255455 2.09578011625684e-06 0.000199607351999024 "TCONS_00006407" "4642" "370104" "gnl|BL_ORD_ID|370104" "H2MG66_ORYLA" "720" "1856" "0" "385" "2292" "18" "655" "1" "0" "440" "56" "665" "Uncharacterized protein;" "Oryzias latipes (Medaka fish) (Japanese ricefish)" "GO:0005794" "IEA:InterPro;Golgi apparatus" "GO:0006810" "IEA:InterPro;transport" "" "" "PF09730" "BicD;1" "" "" "IPR018477" "Bicaudal-D_microtubule-assoc"
"XLOC_001137" 155.955613907295 -0.260803364282628 0.0549758525355078 -4.74396216255455 2.09578011625684e-06 0.000199607351999024 "TCONS_00006408" "4640" "370104" "gnl|BL_ORD_ID|370104" "H2MG66_ORYLA" "522" "1344" "0" "1356" "2594" "353" "749" "3" "0" "282" "40" "425" "Uncharacterized protein;" "Oryzias latipes (Medaka fish) (Japanese ricefish)" "GO:0005794" "IEA:InterPro;Golgi apparatus" "GO:0006810" "IEA:InterPro;transport" "" "" "PF09730" "BicD;1" "" "" "IPR018477" "Bicaudal-D_microtubule-assoc"
"XLOC_001137" 155.955613907295 -0.260803364282628 0.0549758525355078 -4.74396216255455 2.09578011625684e-06 0.000199607351999024 "TCONS_00006409" "4638" "370104" "gnl|BL_ORD_ID|370104" "H2MG66_ORYLA" "893" "2306" "0" "385" "2589" "18" "748" "1" "0" "528" "52" "759" "Uncharacterized protein;" "Oryzias latipes (Medaka fish) (Japanese ricefish)" "GO:0005794" "IEA:InterPro;Golgi apparatus" "GO:0006810" "IEA:InterPro;transport" "" "" "PF09730" "BicD;1" "" "" "IPR018477" "Bicaudal-D_microtubule-assoc"
"XLOC_001137" 155.955613907295 -0.260803364282628 0.0549758525355078 -4.74396216255455 2.09578011625684e-06 0.000199607351999024 "TCONS_00006410" "4944" "370104" "gnl|BL_ORD_ID|370104" "H2MG66_ORYLA" "877" "2264" "0" "357" "2792" "18" "823" "3" "0" "538" "82" "850" "Uncharacterized protein;" "Oryzias latipes (Medaka fish) (Japanese ricefish)" "GO:0005794" "IEA:InterPro;Golgi apparatus" "GO:0006810" "IEA:InterPro;transport" "" "" "PF09730" "BicD;1" "" "" "IPR018477" "Bicaudal-D_microtubule-assoc"
"XLOC_001166" 263.84572553852 0.170598924791235 0.0471825767245068 3.61571869606318 0.000299515489641509 0.00993288844869953 "TCONS_00006616" "3648" "20660" "gnl|BL_ORD_ID|20660" "A5PL92_DANRE" "327" "838" "2.58152e-100" "234" "905" "14" "233" "3" "0" "177" "6" "225" "Eif4ba protein;Eif4ba protein;Uncharacterized protein;" "Danio rerio (Zebrafish) (Brachydanio rerio)" "" "" "" "" "GO:0000166;GO:0003676" "IEA:InterPro;nucleotide binding;nucleic acid binding" "PF00076" "1;RRM_1" "" "" "IPR000504;IPR012677" "Nucleotide-bd_a/b_plait;RRM_dom"
"XLOC_001166" 263.84572553852 0.170598924791235 0.0471825767245068 3.61571869606318 0.000299515489641509 0.00993288844869953 "TCONS_00006617" "3562" "20660" "gnl|BL_ORD_ID|20660" "A5PL92_DANRE" "328" "839" "1.43471e-100" "61" "732" "14" "233" "1" "0" "177" "6" "225" "Eif4ba protein;Eif4ba protein;Uncharacterized protein;" "Danio rerio (Zebrafish) (Brachydanio rerio)" "" "" "" "" "GO:0000166;GO:0003676" "IEA:InterPro;nucleotide binding;nucleic acid binding" "PF00076" "1;RRM_1" "" "" "IPR000504;IPR012677" "Nucleotide-bd_a/b_plait;RRM_dom"
"XLOC_001166" 263.84572553852 0.170598924791235 0.0471825767245068 3.61571869606318 0.000299515489641509 0.00993288844869953 "TCONS_00006618" "3563" "20660" "gnl|BL_ORD_ID|20660" "A5PL92_DANRE" "327" "838" "1.68653e-100" "62" "733" "14" "233" "2" "0" "177" "6" "225" "Eif4ba protein;Eif4ba protein;Uncharacterized protein;" "Danio rerio (Zebrafish) (Brachydanio rerio)" "" "" "" "" "GO:0000166;GO:0003676" "IEA:InterPro;nucleotide binding;nucleic acid binding" "PF00076" "1;RRM_1" "" "" "IPR000504;IPR012677" "Nucleotide-bd_a/b_plait;RRM_dom"
"XLOC_001166" 263.84572553852 0.170598924791235 0.0471825767245068 3.61571869606318 0.000299515489641509 0.00993288844869953 "TCONS_00006619" "3567" "20660" "gnl|BL_ORD_ID|20660" "A5PL92_DANRE" "327" "837" "2.90972e-100" "66" "737" "14" "233" "3" "0" "177" "6" "225" "Eif4ba protein;Eif4ba protein;Uncharacterized protein;" "Danio rerio (Zebrafish) (Brachydanio rerio)" "" "" "" "" "GO:0000166;GO:0003676" "IEA:InterPro;nucleotide binding;nucleic acid binding" "PF00076" "1;RRM_1" "" "" "IPR000504;IPR012677" "Nucleotide-bd_a/b_plait;RRM_dom"
"XLOC_001166" 263.84572553852 0.170598924791235 0.0471825767245068 3.61571869606318 0.000299515489641509 0.00993288844869953 "TCONS_00006620" "3790" "20660" "gnl|BL_ORD_ID|20660" "A5PL92_DANRE" "329" "841" "1.56108e-100" "289" "960" "14" "233" "1" "0" "177" "6" "225" "Eif4ba protein;Eif4ba protein;Uncharacterized protein;" "Danio rerio (Zebrafish) (Brachydanio rerio)" "" "" "" "" "GO:0000166;GO:0003676" "IEA:InterPro;nucleotide binding;nucleic acid binding" "PF00076" "1;RRM_1" "" "" "IPR000504;IPR012677" "Nucleotide-bd_a/b_plait;RRM_dom"
"XLOC_001166" 263.84572553852 0.170598924791235 0.0471825767245068 3.61571869606318 0.000299515489641509 0.00993288844869953 "TCONS_00006621" "4502" "202908" "gnl|BL_ORD_ID|202908" "F1QAA4_DANRE" "338" "865" "3.3771e-100" "1003" "1674" "14" "233" "1" "0" "179" "6" "225" "Uncharacterized protein;" "Danio rerio (Zebrafish) (Brachydanio rerio)" "" "" "" "" "GO:0000166;GO:0003676" "IEA:InterPro;nucleotide binding;nucleic acid binding" "PF00076" "1;RRM_1" "dre:553214" "-" "IPR000504;IPR012677" "Nucleotide-bd_a/b_plait;RRM_dom"
"XLOC_001166" 263.84572553852 0.170598924791235 0.0471825767245068 3.61571869606318 0.000299515489641509 0.00993288844869953 "TCONS_00006622" "3850" "20660" "gnl|BL_ORD_ID|20660" "A5PL92_DANRE" "328" "839" "3.4879e-100" "349" "1020" "14" "233" "1" "0" "177" "6" "225" "Eif4ba protein;Eif4ba protein;Uncharacterized protein;" "Danio rerio (Zebrafish) (Brachydanio rerio)" "" "" "" "" "GO:0000166;GO:0003676" "IEA:InterPro;nucleotide binding;nucleic acid binding" "PF00076" "1;RRM_1" "" "" "IPR000504;IPR012677" "Nucleotide-bd_a/b_plait;RRM_dom"
"XLOC_001166" 263.84572553852 0.170598924791235 0.0471825767245068 3.61571869606318 0.000299515489641509 0.00993288844869953 "TCONS_00006623" "4482" "20660" "gnl|BL_ORD_ID|20660" "A5PL92_DANRE" "329" "842" "3.16672e-100" "1068" "1739" "14" "233" "3" "0" "177" "6" "225" "Eif4ba protein;Eif4ba protein;Uncharacterized protein;" "Danio rerio (Zebrafish) (Brachydanio rerio)" "" "" "" "" "GO:0000166;GO:0003676" "IEA:InterPro;nucleotide binding;nucleic acid binding" "PF00076" "1;RRM_1" "" "" "IPR000504;IPR012677" "Nucleotide-bd_a/b_plait;RRM_dom"
"XLOC_001166" 263.84572553852 0.170598924791235 0.0471825767245068 3.61571869606318 0.000299515489641509 0.00993288844869953 "TCONS_00006624" "4113" "20660" "gnl|BL_ORD_ID|20660" "A5PL92_DANRE" "329" "841" "2.79792e-100" "1071" "1742" "14" "233" "3" "0" "177" "6" "225" "Eif4ba protein;Eif4ba protein;Uncharacterized protein;" "Danio rerio (Zebrafish) (Brachydanio rerio)" "" "" "" "" "GO:0000166;GO:0003676" "IEA:InterPro;nucleotide binding;nucleic acid binding" "PF00076" "1;RRM_1" "" "" "IPR000504;IPR012677" "Nucleotide-bd_a/b_plait;RRM_dom"
"XLOC_001166" 263.84572553852 0.170598924791235 0.0471825767245068 3.61571869606318 0.000299515489641509 0.00993288844869953 "TCONS_00006625" "4569" "20660" "gnl|BL_ORD_ID|20660" "A5PL92_DANRE" "329" "841" "5.18308e-100" "1068" "1739" "14" "233" "3" "0" "177" "6" "225" "Eif4ba protein;Eif4ba protein;Uncharacterized protein;" "Danio rerio (Zebrafish) (Brachydanio rerio)" "" "" "" "" "GO:0000166;GO:0003676" "IEA:InterPro;nucleotide binding;nucleic acid binding" "PF00076" "1;RRM_1" "" "" "IPR000504;IPR012677" "Nucleotide-bd_a/b_plait;RRM_dom"
"XLOC_001166" 263.84572553852 0.170598924791235 0.0471825767245068 3.61571869606318 0.000299515489641509 0.00993288844869953 "TCONS_00006626" "4572" "20660" "gnl|BL_ORD_ID|20660" "A5PL92_DANRE" "329" "841" "5.31804e-100" "1071" "1742" "14" "233" "3" "0" "177" "6" "225" "Eif4ba protein;Eif4ba protein;Uncharacterized protein;" "Danio rerio (Zebrafish) (Brachydanio rerio)" "" "" "" "" "GO:0000166;GO:0003676" "IEA:InterPro;nucleotide binding;nucleic acid binding" "PF00076" "1;RRM_1" "" "" "IPR000504;IPR012677" "Nucleotide-bd_a/b_plait;RRM_dom"
"XLOC_001166" 263.84572553852 0.170598924791235 0.0471825767245068 3.61571869606318 0.000299515489641509 0.00993288844869953 "TCONS_00006627" "3753" "20660" "gnl|BL_ORD_ID|20660" "A5PL92_DANRE" "327" "837" "4.98739e-100" "252" "923" "14" "233" "3" "0" "177" "6" "225" "Eif4ba protein;Eif4ba protein;Uncharacterized protein;" "Danio rerio (Zebrafish) (Brachydanio rerio)" "" "" "" "" "GO:0000166;GO:0003676" "IEA:InterPro;nucleotide binding;nucleic acid binding" "PF00076" "1;RRM_1" "" "" "IPR000504;IPR012677" "Nucleotide-bd_a/b_plait;RRM_dom"
"XLOC_001166" 263.84572553852 0.170598924791235 0.0471825767245068 3.61571869606318 0.000299515489641509 0.00993288844869953 "TCONS_00006628" "4563" "20660" "gnl|BL_ORD_ID|20660" "A5PL92_DANRE" "328" "840" "6.06492e-100" "1071" "1742" "14" "233" "3" "0" "177" "6" "225" "Eif4ba protein;Eif4ba protein;Uncharacterized protein;" "Danio rerio (Zebrafish) (Brachydanio rerio)" "" "" "" "" "GO:0000166;GO:0003676" "IEA:InterPro;nucleotide binding;nucleic acid binding" "PF00076" "1;RRM_1" "" "" "IPR000504;IPR012677" "Nucleotide-bd_a/b_plait;RRM_dom"
"XLOC_001166" 263.84572553852 0.170598924791235 0.0471825767245068 3.61571869606318 0.000299515489641509 0.00993288844869953 "TCONS_00006629" "3750" "20660" "gnl|BL_ORD_ID|20660" "A5PL92_DANRE" "327" "837" "4.94988e-100" "249" "920" "14" "233" "3" "0" "177" "6" "225" "Eif4ba protein;Eif4ba protein;Uncharacterized protein;" "Danio rerio (Zebrafish) (Brachydanio rerio)" "" "" "" "" "GO:0000166;GO:0003676" "IEA:InterPro;nucleotide binding;nucleic acid binding" "PF00076" "1;RRM_1" "" "" "IPR000504;IPR012677" "Nucleotide-bd_a/b_plait;RRM_dom"
"XLOC_001166" 263.84572553852 0.170598924791235 0.0471825767245068 3.61571869606318 0.000299515489641509 0.00993288844869953 "TCONS_00006630" "2746" "202908" "gnl|BL_ORD_ID|202908" "F1QAA4_DANRE" "337" "863" "1.26883e-102" "1071" "1742" "14" "233" "3" "0" "177" "6" "225" "Uncharacterized protein;" "Danio rerio (Zebrafish) (Brachydanio rerio)" "" "" "" "" "GO:0000166;GO:0003676" "IEA:InterPro;nucleotide binding;nucleic acid binding" "PF00076" "1;RRM_1" "dre:553214" "-" "IPR000504;IPR012677" "Nucleotide-bd_a/b_plait;RRM_dom"
"XLOC_001166" 263.84572553852 0.170598924791235 0.0471825767245068 3.61571869606318 0.000299515489641509 0.00993288844869953 "TCONS_00006631" "2749" "757908" "gnl|BL_ORD_ID|757908" "Q6IS21_DANRE" "337" "863" "1.23172e-102" "1071" "1742" "13" "232" "3" "0" "177" "6" "225" "Eif4ba protein;" "Danio rerio (Zebrafish) (Brachydanio rerio)" "" "" "" "" "GO:0000166;GO:0003676" "IEA:InterPro;nucleotide binding;nucleic acid binding" "PF00076" "1;RRM_1" "" "" "IPR000504;IPR012677" "Nucleotide-bd_a/b_plait;RRM_dom"
"XLOC_001166" 263.84572553852 0.170598924791235 0.0471825767245068 3.61571869606318 0.000299515489641509 0.00993288844869953 "TCONS_00006632" "2747" "20660" "gnl|BL_ORD_ID|20660" "A5PL92_DANRE" "318" "813" "1.46722e-98" "1071" "1757" "14" "241" "3" "0" "176" "9" "233" "Eif4ba protein;Eif4ba protein;Uncharacterized protein;" "Danio rerio (Zebrafish) (Brachydanio rerio)" "" "" "" "" "GO:0000166;GO:0003676" "IEA:InterPro;nucleotide binding;nucleic acid binding" "PF00076" "1;RRM_1" "" "" "IPR000504;IPR012677" "Nucleotide-bd_a/b_plait;RRM_dom"
"XLOC_001166" 263.84572553852 0.170598924791235 0.0471825767245068 3.61571869606318 0.000299515489641509 0.00993288844869953 "TCONS_00006633" "1805" "20660" "gnl|BL_ORD_ID|20660" "A5PL92_DANRE" "327" "837" "3.42595e-105" "234" "905" "14" "233" "3" "0" "177" "6" "225" "Eif4ba protein;Eif4ba protein;Uncharacterized protein;" "Danio rerio (Zebrafish) (Brachydanio rerio)" "" "" "" "" "GO:0000166;GO:0003676" "IEA:InterPro;nucleotide binding;nucleic acid binding" "PF00076" "1;RRM_1" "" "" "IPR000504;IPR012677" "Nucleotide-bd_a/b_plait;RRM_dom"
"XLOC_001166" 263.84572553852 0.170598924791235 0.0471825767245068 3.61571869606318 0.000299515489641509 0.00993288844869953 "TCONS_00006634" "1641" "20660" "gnl|BL_ORD_ID|20660" "A5PL92_DANRE" "328" "840" "2.82609e-106" "70" "741" "14" "233" "1" "0" "177" "6" "225" "Eif4ba protein;Eif4ba protein;Uncharacterized protein;" "Danio rerio (Zebrafish) (Brachydanio rerio)" "" "" "" "" "GO:0000166;GO:0003676" "IEA:InterPro;nucleotide binding;nucleic acid binding" "PF00076" "1;RRM_1" "" "" "IPR000504;IPR012677" "Nucleotide-bd_a/b_plait;RRM_dom"
"XLOC_001176" 35.8968548632053 0.458301041522127 0.109165461090205 4.19822384246083 2.69016652042459e-05 0.0015440407316079 "TCONS_00006695" "2233" "35402" "gnl|BL_ORD_ID|35402" "A9C4A6_DANRE" "301" "770" "3.07577e-92" "94" "1110" "14" "345" "1" "0" "173" "29" "350" "Uncharacterized protein;" "Danio rerio (Zebrafish) (Brachydanio rerio)" "" "" "" "" "GO:0008270" "IEA:InterPro;zinc ion binding" "PF13639;PF00642" "1;zf-RING_2;zf-CCCH" "dre:559882" "-" "IPR000571;IPR017907;IPR001841;IPR013083;IPR026290" "Znf_RING_CS;Znf_CCCH;Znf_RING/FYVE/PHD;Makorin-related;Znf_RING"
"XLOC_001176" 35.8968548632053 0.458301041522127 0.109165461090205 4.19822384246083 2.69016652042459e-05 0.0015440407316079 "TCONS_00006696" "2359" "35402" "gnl|BL_ORD_ID|35402" "A9C4A6_DANRE" "302" "771" "5.21035e-92" "223" "1236" "14" "345" "1" "0" "171" "14" "342" "Uncharacterized protein;" "Danio rerio (Zebrafish) (Brachydanio rerio)" "" "" "" "" "GO:0008270" "IEA:InterPro;zinc ion binding" "PF13639;PF00642" "1;zf-RING_2;zf-CCCH" "dre:559882" "-" "IPR000571;IPR017907;IPR001841;IPR013083;IPR026290" "Znf_RING_CS;Znf_CCCH;Znf_RING/FYVE/PHD;Makorin-related;Znf_RING"
"XLOC_001176" 35.8968548632053 0.458301041522127 0.109165461090205 4.19822384246083 2.69016652042459e-05 0.0015440407316079 "TCONS_00006697" "2187" "35402" "gnl|BL_ORD_ID|35402" "A9C4A6_DANRE" "250" "638" "2.14031e-73" "50" "1006" "16" "327" "2" "0" "155" "29" "330" "Uncharacterized protein;" "Danio rerio (Zebrafish) (Brachydanio rerio)" "" "" "" "" "GO:0008270" "IEA:InterPro;zinc ion binding" "PF13639;PF00642" "1;zf-RING_2;zf-CCCH" "dre:559882" "-" "IPR000571;IPR017907;IPR001841;IPR013083;IPR026290" "Znf_RING_CS;Znf_CCCH;Znf_RING/FYVE/PHD;Makorin-related;Znf_RING"
"XLOC_001176" 35.8968548632053 0.458301041522127 0.109165461090205 4.19822384246083 2.69016652042459e-05 0.0015440407316079 "TCONS_00006698" "2226" "35402" "gnl|BL_ORD_ID|35402" "A9C4A6_DANRE" "295" "753" "8.34071e-90" "108" "1103" "20" "345" "3" "0" "168" "14" "336" "Uncharacterized protein;" "Danio rerio (Zebrafish) (Brachydanio rerio)" "" "" "" "" "GO:0008270" "IEA:InterPro;zinc ion binding" "PF13639;PF00642" "1;zf-RING_2;zf-CCCH" "dre:559882" "-" "IPR000571;IPR017907;IPR001841;IPR013083;IPR026290" "Znf_RING_CS;Znf_CCCH;Znf_RING/FYVE/PHD;Makorin-related;Znf_RING"
"XLOC_001176" 35.8968548632053 0.458301041522127 0.109165461090205 4.19822384246083 2.69016652042459e-05 0.0015440407316079 "TCONS_00006699" "2231" "35402" "gnl|BL_ORD_ID|35402" "A9C4A6_DANRE" "299" "764" "2.26035e-91" "101" "1108" "16" "345" "2" "0" "170" "14" "340" "Uncharacterized protein;" "Danio rerio (Zebrafish) (Brachydanio rerio)" "" "" "" "" "GO:0008270" "IEA:InterPro;zinc ion binding" "PF13639;PF00642" "1;zf-RING_2;zf-CCCH" "dre:559882" "-" "IPR000571;IPR017907;IPR001841;IPR013083;IPR026290" "Znf_RING_CS;Znf_CCCH;Znf_RING/FYVE/PHD;Makorin-related;Znf_RING"
"XLOC_001176" 35.8968548632053 0.458301041522127 0.109165461090205 4.19822384246083 2.69016652042459e-05 0.0015440407316079 "TCONS_00006700" "2234" "35402" "gnl|BL_ORD_ID|35402" "A9C4A6_DANRE" "299" "763" "3.23134e-91" "101" "1111" "16" "345" "2" "0" "172" "29" "348" "Uncharacterized protein;" "Danio rerio (Zebrafish) (Brachydanio rerio)" "" "" "" "" "GO:0008270" "IEA:InterPro;zinc ion binding" "PF13639;PF00642" "1;zf-RING_2;zf-CCCH" "dre:559882" "-" "IPR000571;IPR017907;IPR001841;IPR013083;IPR026290" "Znf_RING_CS;Znf_CCCH;Znf_RING/FYVE/PHD;Makorin-related;Znf_RING"
"XLOC_001196" 326.002717262886 0.199311145610192 0.0527595678761554 3.77772513372441 0.000158267414145262 0.0060309921371706 "TCONS_00006772" "734" "90693" "gnl|BL_ORD_ID|90693" "B9EQJ2_SALSA" "347" "889" "5.12e-120" "93" "593" "1" "167" "3" "0" "167" "0" "167" "Translocon-associated protein subunit delta;" "Salmo salar (Atlantic salmon)" "GO:0005783;GO:0016021" "IEA:InterPro;endoplasmic reticulum;integral component of membrane" "" "" "" "" "PF05404" "1;TRAP-delta" "" "" "IPR008855" "TRAP-delta"
"XLOC_001196" 326.002717262886 0.199311145610192 0.0527595678761554 3.77772513372441 0.000158267414145262 0.0060309921371706 "TCONS_00006773" "795" "90693" "gnl|BL_ORD_ID|90693" "B9EQJ2_SALSA" "347" "889" "1.09696e-119" "102" "602" "1" "167" "3" "0" "167" "0" "167" "Translocon-associated protein subunit delta;" "Salmo salar (Atlantic salmon)" "GO:0005783;GO:0016021" "IEA:InterPro;endoplasmic reticulum;integral component of membrane" "" "" "" "" "PF05404" "1;TRAP-delta" "" "" "IPR008855" "TRAP-delta"
"XLOC_001196" 326.002717262886 0.199311145610192 0.0527595678761554 3.77772513372441 0.000158267414145262 0.0060309921371706 "TCONS_00006774" "1243" "90693" "gnl|BL_ORD_ID|90693" "B9EQJ2_SALSA" "280" "716" "2.54665e-91" "101" "526" "1" "167" "2" "0" "142" "25" "167" "Translocon-associated protein subunit delta;" "Salmo salar (Atlantic salmon)" "GO:0005783;GO:0016021" "IEA:InterPro;endoplasmic reticulum;integral component of membrane" "" "" "" "" "PF05404" "1;TRAP-delta" "" "" "IPR008855" "TRAP-delta"
"XLOC_001196" 326.002717262886 0.199311145610192 0.0527595678761554 3.77772513372441 0.000158267414145262 0.0060309921371706 "TCONS_00006775" "1408" "90693" "gnl|BL_ORD_ID|90693" "B9EQJ2_SALSA" "347" "889" "1.44964e-116" "191" "691" "1" "167" "2" "0" "167" "0" "167" "Translocon-associated protein subunit delta;" "Salmo salar (Atlantic salmon)" "GO:0005783;GO:0016021" "IEA:InterPro;endoplasmic reticulum;integral component of membrane" "" "" "" "" "PF05404" "1;TRAP-delta" "" "" "IPR008855" "TRAP-delta"
"XLOC_001216" 2827.81486967236 0.242666090055426 0.0372082417337728 6.52183706480183 6.94514385112674e-11 4.11458573173363e-08 "TCONS_00006931" "2065" "201267" "gnl|BL_ORD_ID|201267" "F1Q5C5_DANRE" "240" "612" "4.00522e-68" "986" "1957" "306" "572" "-1" "0" "157" "65" "328" "Uncharacterized protein;" "Danio rerio (Zebrafish) (Brachydanio rerio)" "" "" "" "" "GO:0046872;GO:0003676" "IEA:InterPro;nucleic acid binding;metal ion binding" "PF00096" "1;zf-C2H2" "dre:566844" "-" "IPR015880;IPR007087;IPR013087" "Znf_C2H2-like;Znf_C2H2;Znf_C2H2/integrase_DNA-bd"
"XLOC_001216" 2827.81486967236 0.242666090055426 0.0372082417337728 6.52183706480183 6.94514385112674e-11 4.11458573173363e-08 "TCONS_00006932" "2587" "201267" "gnl|BL_ORD_ID|201267" "F1Q5C5_DANRE" "240" "612" "4.24065e-67" "1508" "2479" "306" "572" "-1" "0" "157" "65" "328" "Uncharacterized protein;" "Danio rerio (Zebrafish) (Brachydanio rerio)" "" "" "" "" "GO:0046872;GO:0003676" "IEA:InterPro;nucleic acid binding;metal ion binding" "PF00096" "1;zf-C2H2" "dre:566844" "-" "IPR015880;IPR007087;IPR013087" "Znf_C2H2-like;Znf_C2H2;Znf_C2H2/integrase_DNA-bd"
"XLOC_001216" 2827.81486967236 0.242666090055426 0.0372082417337728 6.52183706480183 6.94514385112674e-11 4.11458573173363e-08 "TCONS_00006933" "2526" "201267" "gnl|BL_ORD_ID|201267" "F1Q5C5_DANRE" "240" "612" "3.48833e-67" "1447" "2418" "306" "572" "-1" "0" "157" "65" "328" "Uncharacterized protein;" "Danio rerio (Zebrafish) (Brachydanio rerio)" "" "" "" "" "GO:0046872;GO:0003676" "IEA:InterPro;nucleic acid binding;metal ion binding" "PF00096" "1;zf-C2H2" "dre:566844" "-" "IPR015880;IPR007087;IPR013087" "Znf_C2H2-like;Znf_C2H2;Znf_C2H2/integrase_DNA-bd"
"XLOC_001216" 2827.81486967236 0.242666090055426 0.0372082417337728 6.52183706480183 6.94514385112674e-11 4.11458573173363e-08 "TCONS_00006934" "1640" "93845" "gnl|BL_ORD_ID|93845" "C0H7R8_SALSA" "168" "425" "9.56857e-47" "672" "977" "67" "168" "3" "0" "97" "0" "102" "40S ribosomal protein S26;" "Salmo salar (Atlantic salmon)" "GO:0005840" "IEA:UniProtKB-KW;ribosome" "GO:0006412" "IEA:InterPro;translation" "GO:0003735" "IEA:InterPro;structural constituent of ribosome" "PF01283" "1;Ribosomal_S26e" "" "" "IPR000892" "Ribosomal_S26e"
"XLOC_001216" 2827.81486967236 0.242666090055426 0.0372082417337728 6.52183706480183 6.94514385112674e-11 4.11458573173363e-08 "TCONS_00006935" "3169" "632494" "gnl|BL_ORD_ID|632494" "M4V2F4_SALSA" "165" "416" "5.25137e-45" "649" "888" "17" "96" "1" "0" "80" "0" "80" "Ribosomal protein S26;" "Salmo salar (Atlantic salmon)" "GO:0005840" "IEA:UniProtKB-KW;ribosome" "GO:0006412" "IEA:InterPro;translation" "GO:0003735" "IEA:InterPro;structural constituent of ribosome" "PF01283" "1;Ribosomal_S26e" "" "" "IPR000892" "Ribosomal_S26e"
"XLOC_001216" 2827.81486967236 0.242666090055426 0.0372082417337728 6.52183706480183 6.94514385112674e-11 4.11458573173363e-08 "TCONS_00006936" "774" "93845" "gnl|BL_ORD_ID|93845" "C0H7R8_SALSA" "170" "430" "2.79981e-50" "110" "415" "67" "168" "2" "0" "97" "0" "102" "40S ribosomal protein S26;" "Salmo salar (Atlantic salmon)" "GO:0005840" "IEA:UniProtKB-KW;ribosome" "GO:0006412" "IEA:InterPro;translation" "GO:0003735" "IEA:InterPro;structural constituent of ribosome" "PF01283" "1;Ribosomal_S26e" "" "" "IPR000892" "Ribosomal_S26e"
"XLOC_001216" 2827.81486967236 0.242666090055426 0.0372082417337728 6.52183706480183 6.94514385112674e-11 4.11458573173363e-08 "TCONS_00006937" "676" "93845" "gnl|BL_ORD_ID|93845" "C0H7R8_SALSA" "78" "190" "9.73517e-29" "210" "317" "133" "168" "3" "0" "35" "0" "36" "40S ribosomal protein S26;" "Salmo salar (Atlantic salmon)" "GO:0005840" "IEA:UniProtKB-KW;ribosome" "GO:0006412" "IEA:InterPro;translation" "GO:0003735" "IEA:InterPro;structural constituent of ribosome" "PF01283" "1;Ribosomal_S26e" "" "" "IPR000892" "Ribosomal_S26e"
"XLOC_001216" 2827.81486967236 0.242666090055426 0.0372082417337728 6.52183706480183 6.94514385112674e-11 4.11458573173363e-08 "TCONS_00006938" "1014" "632494" "gnl|BL_ORD_ID|632494" "M4V2F4_SALSA" "166" "419" "1.33206e-48" "64" "351" "1" "96" "1" "0" "96" "0" "96" "Ribosomal protein S26;" "Salmo salar (Atlantic salmon)" "GO:0005840" "IEA:UniProtKB-KW;ribosome" "GO:0006412" "IEA:InterPro;translation" "GO:0003735" "IEA:InterPro;structural constituent of ribosome" "PF01283" "1;Ribosomal_S26e" "" "" "IPR000892" "Ribosomal_S26e"
"XLOC_001216" 2827.81486967236 0.242666090055426 0.0372082417337728 6.52183706480183 6.94514385112674e-11 4.11458573173363e-08 "TCONS_00006939" "848" "632494" "gnl|BL_ORD_ID|632494" "M4V2F4_SALSA" "167" "421" "1.3509e-49" "250" "489" "17" "96" "1" "0" "80" "0" "80" "Ribosomal protein S26;" "Salmo salar (Atlantic salmon)" "GO:0005840" "IEA:UniProtKB-KW;ribosome" "GO:0006412" "IEA:InterPro;translation" "GO:0003735" "IEA:InterPro;structural constituent of ribosome" "PF01283" "1;Ribosomal_S26e" "" "" "IPR000892" "Ribosomal_S26e"
"XLOC_001216" 2827.81486967236 0.242666090055426 0.0372082417337728 6.52183706480183 6.94514385112674e-11 4.11458573173363e-08 "TCONS_00006940" "1291" "632494" "gnl|BL_ORD_ID|632494" "M4V2F4_SALSA" "167" "421" "4.88857e-48" "693" "932" "17" "96" "3" "0" "80" "0" "80" "Ribosomal protein S26;" "Salmo salar (Atlantic salmon)" "GO:0005840" "IEA:UniProtKB-KW;ribosome" "GO:0006412" "IEA:InterPro;translation" "GO:0003735" "IEA:InterPro;structural constituent of ribosome" "PF01283" "1;Ribosomal_S26e" "" "" "IPR000892" "Ribosomal_S26e"
"XLOC_001216" 2827.81486967236 0.242666090055426 0.0372082417337728 6.52183706480183 6.94514385112674e-11 4.11458573173363e-08 "TCONS_00006941" "2582" "632494" "gnl|BL_ORD_ID|632494" "M4V2F4_SALSA" "124" "309" "8.24486e-31" "64" "285" "1" "74" "1" "0" "74" "0" "74" "Ribosomal protein S26;" "Salmo salar (Atlantic salmon)" "GO:0005840" "IEA:UniProtKB-KW;ribosome" "GO:0006412" "IEA:InterPro;translation" "GO:0003735" "IEA:InterPro;structural constituent of ribosome" "PF01283" "1;Ribosomal_S26e" "" "" "IPR000892" "Ribosomal_S26e"
"XLOC_001216" 2827.81486967236 0.242666090055426 0.0372082417337728 6.52183706480183 6.94514385112674e-11 4.11458573173363e-08 "TCONS_00006942" "2770" "632494" "gnl|BL_ORD_ID|632494" "M4V2F4_SALSA" "165" "416" "3.14166e-45" "250" "489" "17" "96" "1" "0" "80" "0" "80" "Ribosomal protein S26;" "Salmo salar (Atlantic salmon)" "GO:0005840" "IEA:UniProtKB-KW;ribosome" "GO:0006412" "IEA:InterPro;translation" "GO:0003735" "IEA:InterPro;structural constituent of ribosome" "PF01283" "1;Ribosomal_S26e" "" "" "IPR000892" "Ribosomal_S26e"
"XLOC_001216" 2827.81486967236 0.242666090055426 0.0372082417337728 6.52183706480183 6.94514385112674e-11 4.11458573173363e-08 "TCONS_00006943" "2538" "349271" "gnl|BL_ORD_ID|349271" "H1A314_TAEGU" "91" "225" "7.13999e-20" "112" "243" "16" "59" "1" "0" "43" "0" "44" "Uncharacterized protein;" "Taeniopygia guttata (Zebra finch) (Poephila guttata)" "GO:0022627" "cytosolic small ribosomal subunit;IEA:Ensembl" "GO:0033119;GO:0006412" "IEA:InterPro;translation;negative regulation of RNA splicing;IEA:Ensembl" "GO:0003729;GO:0003735" "IEA:InterPro;structural constituent of ribosome;mRNA binding;IEA:Ensembl" "PF01283" "1;Ribosomal_S26e" "" "" "IPR000892" "Ribosomal_S26e"
"XLOC_001216" 2827.81486967236 0.242666090055426 0.0372082417337728 6.52183706480183 6.94514385112674e-11 4.11458573173363e-08 "TCONS_00006944" "2618" "632494" "gnl|BL_ORD_ID|632494" "M4V2F4_SALSA" "161" "406" "4.70641e-44" "64" "345" "1" "94" "1" "0" "94" "0" "94" "Ribosomal protein S26;" "Salmo salar (Atlantic salmon)" "GO:0005840" "IEA:UniProtKB-KW;ribosome" "GO:0006412" "IEA:InterPro;translation" "GO:0003735" "IEA:InterPro;structural constituent of ribosome" "PF01283" "1;Ribosomal_S26e" "" "" "IPR000892" "Ribosomal_S26e"
"XLOC_001216" 2827.81486967236 0.242666090055426 0.0372082417337728 6.52183706480183 6.94514385112674e-11 4.11458573173363e-08 "TCONS_00006945" "2571" "93845" "gnl|BL_ORD_ID|93845" "C0H7R8_SALSA" "95" "235" "1.06491e-21" "112" "246" "89" "133" "1" "0" "45" "0" "45" "40S ribosomal protein S26;" "Salmo salar (Atlantic salmon)" "GO:0005840" "IEA:UniProtKB-KW;ribosome" "GO:0006412" "IEA:InterPro;translation" "GO:0003735" "IEA:InterPro;structural constituent of ribosome" "PF01283" "1;Ribosomal_S26e" "" "" "IPR000892" "Ribosomal_S26e"
"XLOC_001216" 2827.81486967236 0.242666090055426 0.0372082417337728 6.52183706480183 6.94514385112674e-11 4.11458573173363e-08 "TCONS_00006946" "649" "93845" "gnl|BL_ORD_ID|93845" "C0H7R8_SALSA" "95" "235" "8.12986e-23" "112" "246" "89" "133" "1" "0" "45" "0" "45" "40S ribosomal protein S26;" "Salmo salar (Atlantic salmon)" "GO:0005840" "IEA:UniProtKB-KW;ribosome" "GO:0006412" "IEA:InterPro;translation" "GO:0003735" "IEA:InterPro;structural constituent of ribosome" "PF01283" "1;Ribosomal_S26e" "" "" "IPR000892" "Ribosomal_S26e"
"XLOC_001216" 2827.81486967236 0.242666090055426 0.0372082417337728 6.52183706480183 6.94514385112674e-11 4.11458573173363e-08 "TCONS_00006947" "1076" "632494" "gnl|BL_ORD_ID|632494" "M4V2F4_SALSA" "181" "457" "5.42101e-54" "65" "376" "1" "104" "2" "0" "104" "0" "104" "Ribosomal protein S26;" "Salmo salar (Atlantic salmon)" "GO:0005840" "IEA:UniProtKB-KW;ribosome" "GO:0006412" "IEA:InterPro;translation" "GO:0003735" "IEA:InterPro;structural constituent of ribosome" "PF01283" "1;Ribosomal_S26e" "" "" "IPR000892" "Ribosomal_S26e"
"XLOC_001216" 2827.81486967236 0.242666090055426 0.0372082417337728 6.52183706480183 6.94514385112674e-11 4.11458573173363e-08 "TCONS_00006948" "665" "632494" "gnl|BL_ORD_ID|632494" "M4V2F4_SALSA" "129" "324" "7.74645e-36" "121" "306" "35" "96" "1" "0" "62" "0" "62" "Ribosomal protein S26;" "Salmo salar (Atlantic salmon)" "GO:0005840" "IEA:UniProtKB-KW;ribosome" "GO:0006412" "IEA:InterPro;translation" "GO:0003735" "IEA:InterPro;structural constituent of ribosome" "PF01283" "1;Ribosomal_S26e" "" "" "IPR000892" "Ribosomal_S26e"
"XLOC_001216" 2827.81486967236 0.242666090055426 0.0372082417337728 6.52183706480183 6.94514385112674e-11 4.11458573173363e-08 "TCONS_00006949" "643" "632494" "gnl|BL_ORD_ID|632494" "M4V2F4_SALSA" "166" "420" "2.39276e-50" "45" "284" "17" "96" "3" "0" "80" "0" "80" "Ribosomal protein S26;" "Salmo salar (Atlantic salmon)" "GO:0005840" "IEA:UniProtKB-KW;ribosome" "GO:0006412" "IEA:InterPro;translation" "GO:0003735" "IEA:InterPro;structural constituent of ribosome" "PF01283" "1;Ribosomal_S26e" "" "" "IPR000892" "Ribosomal_S26e"
"XLOC_001232" 254.144676910779 -0.18702713253886 0.0529427413311661 -3.5326303065603 0.000411447400696247 0.0128293777376776 "TCONS_00007038" "4601" "207596" "gnl|BL_ORD_ID|207596" "F1QPP4_DANRE" "348" "891" "2.32031e-107" "298" "1149" "1" "257" "1" "0" "190" "35" "288" "Uncharacterized protein;" "Danio rerio (Zebrafish) (Brachydanio rerio)" "" "" "" "" "GO:0046872;GO:0003676" "IEA:InterPro;nucleic acid binding;metal ion binding" "" "" "dre:767693" "-" "IPR015880;IPR007087;IPR013087" "Znf_C2H2-like;Znf_C2H2;Znf_C2H2/integrase_DNA-bd"
"XLOC_001232" 254.144676910779 -0.18702713253886 0.0529427413311661 -3.5326303065603 0.000411447400696247 0.0128293777376776 "TCONS_00007039" "4584" "207596" "gnl|BL_ORD_ID|207596" "F1QPP4_DANRE" "348" "891" "2.27108e-107" "281" "1132" "1" "257" "2" "0" "190" "35" "288" "Uncharacterized protein;" "Danio rerio (Zebrafish) (Brachydanio rerio)" "" "" "" "" "GO:0046872;GO:0003676" "IEA:InterPro;nucleic acid binding;metal ion binding" "" "" "dre:767693" "-" "IPR015880;IPR007087;IPR013087" "Znf_C2H2-like;Znf_C2H2;Znf_C2H2/integrase_DNA-bd"
"XLOC_001232" 254.144676910779 -0.18702713253886 0.0529427413311661 -3.5326303065603 0.000411447400696247 0.0128293777376776 "TCONS_00007040" "4320" "207596" "gnl|BL_ORD_ID|207596" "F1QPP4_DANRE" "321" "822" "3.61593e-98" "65" "868" "16" "257" "2" "0" "179" "36" "273" "Uncharacterized protein;" "Danio rerio (Zebrafish) (Brachydanio rerio)" "" "" "" "" "GO:0046872;GO:0003676" "IEA:InterPro;nucleic acid binding;metal ion binding" "" "" "dre:767693" "-" "IPR015880;IPR007087;IPR013087" "Znf_C2H2-like;Znf_C2H2;Znf_C2H2/integrase_DNA-bd"
"XLOC_001232" 254.144676910779 -0.18702713253886 0.0529427413311661 -3.5326303065603 0.000411447400696247 0.0128293777376776 "TCONS_00007041" "4488" "207596" "gnl|BL_ORD_ID|207596" "F1QPP4_DANRE" "321" "822" "5.26578e-98" "230" "1036" "16" "257" "2" "0" "179" "35" "273" "Uncharacterized protein;" "Danio rerio (Zebrafish) (Brachydanio rerio)" "" "" "" "" "GO:0046872;GO:0003676" "IEA:InterPro;nucleic acid binding;metal ion binding" "" "" "dre:767693" "-" "IPR015880;IPR007087;IPR013087" "Znf_C2H2-like;Znf_C2H2;Znf_C2H2/integrase_DNA-bd"
"XLOC_001232" 254.144676910779 -0.18702713253886 0.0529427413311661 -3.5326303065603 0.000411447400696247 0.0128293777376776 "TCONS_00007042" "4328" "207596" "gnl|BL_ORD_ID|207596" "F1QPP4_DANRE" "321" "822" "3.38713e-98" "70" "876" "16" "257" "1" "0" "177" "35" "273" "Uncharacterized protein;" "Danio rerio (Zebrafish) (Brachydanio rerio)" "" "" "" "" "GO:0046872;GO:0003676" "IEA:InterPro;nucleic acid binding;metal ion binding" "" "" "dre:767693" "-" "IPR015880;IPR007087;IPR013087" "Znf_C2H2-like;Znf_C2H2;Znf_C2H2/integrase_DNA-bd"
"XLOC_001232" 254.144676910779 -0.18702713253886 0.0529427413311661 -3.5326303065603 0.000411447400696247 0.0128293777376776 "TCONS_00007043" "4495" "207596" "gnl|BL_ORD_ID|207596" "F1QPP4_DANRE" "348" "891" "2.04859e-107" "192" "1043" "1" "257" "3" "0" "190" "35" "288" "Uncharacterized protein;" "Danio rerio (Zebrafish) (Brachydanio rerio)" "" "" "" "" "GO:0046872;GO:0003676" "IEA:InterPro;nucleic acid binding;metal ion binding" "" "" "dre:767693" "-" "IPR015880;IPR007087;IPR013087" "Znf_C2H2-like;Znf_C2H2;Znf_C2H2/integrase_DNA-bd"
"XLOC_001232" 254.144676910779 -0.18702713253886 0.0529427413311661 -3.5326303065603 0.000411447400696247 0.0128293777376776 "TCONS_00007044" "4498" "667881" "gnl|BL_ORD_ID|667881" "Q08C35_DANRE" "278" "710" "7.90368e-83" "444" "1046" "34" "230" "3" "0" "145" "10" "204" "Uncharacterized protein;Uncharacterized protein;Zgc:153696;" "Danio rerio (Zebrafish) (Brachydanio rerio)" "" "" "" "" "GO:0046872;GO:0003676" "IEA:InterPro;nucleic acid binding;metal ion binding" "" "" "dre:767693" "-" "IPR015880;IPR007087;IPR013087" "Znf_C2H2-like;Znf_C2H2;Znf_C2H2/integrase_DNA-bd"
"XLOC_001232" 254.144676910779 -0.18702713253886 0.0529427413311661 -3.5326303065603 0.000411447400696247 0.0128293777376776 "TCONS_00007045" "4336" "207596" "gnl|BL_ORD_ID|207596" "F1QPP4_DANRE" "321" "822" "4.00217e-98" "78" "884" "16" "257" "3" "0" "179" "35" "273" "Uncharacterized protein;" "Danio rerio (Zebrafish) (Brachydanio rerio)" "" "" "" "" "GO:0046872;GO:0003676" "IEA:InterPro;nucleic acid binding;metal ion binding" "" "" "dre:767693" "-" "IPR015880;IPR007087;IPR013087" "Znf_C2H2-like;Znf_C2H2;Znf_C2H2/integrase_DNA-bd"
"XLOC_001232" 254.144676910779 -0.18702713253886 0.0529427413311661 -3.5326303065603 0.000411447400696247 0.0128293777376776 "TCONS_00007046" "4501" "667881" "gnl|BL_ORD_ID|667881" "Q08C35_DANRE" "275" "701" "1.38171e-81" "468" "1049" "41" "230" "3" "0" "143" "10" "197" "Uncharacterized protein;Uncharacterized protein;Zgc:153696;" "Danio rerio (Zebrafish) (Brachydanio rerio)" "" "" "" "" "GO:0046872;GO:0003676" "IEA:InterPro;nucleic acid binding;metal ion binding" "" "" "dre:767693" "-" "IPR015880;IPR007087;IPR013087" "Znf_C2H2-like;Znf_C2H2;Znf_C2H2/integrase_DNA-bd"
"XLOC_001232" 254.144676910779 -0.18702713253886 0.0529427413311661 -3.5326303065603 0.000411447400696247 0.0128293777376776 "TCONS_00007047" "4496" "207596" "gnl|BL_ORD_ID|207596" "F1QPP4_DANRE" "348" "891" "2.03555e-107" "196" "1044" "1" "257" "1" "0" "190" "36" "288" "Uncharacterized protein;" "Danio rerio (Zebrafish) (Brachydanio rerio)" "" "" "" "" "GO:0046872;GO:0003676" "IEA:InterPro;nucleic acid binding;metal ion binding" "" "" "dre:767693" "-" "IPR015880;IPR007087;IPR013087" "Znf_C2H2-like;Znf_C2H2;Znf_C2H2/integrase_DNA-bd"
"XLOC_001232" 254.144676910779 -0.18702713253886 0.0529427413311661 -3.5326303065603 0.000411447400696247 0.0128293777376776 "TCONS_00007048" "4868" "207596" "gnl|BL_ORD_ID|207596" "F1QPP4_DANRE" "312" "797" "3.1191e-94" "625" "1416" "21" "257" "1" "0" "174" "35" "268" "Uncharacterized protein;" "Danio rerio (Zebrafish) (Brachydanio rerio)" "" "" "" "" "GO:0046872;GO:0003676" "IEA:InterPro;nucleic acid binding;metal ion binding" "" "" "dre:767693" "-" "IPR015880;IPR007087;IPR013087" "Znf_C2H2-like;Znf_C2H2;Znf_C2H2/integrase_DNA-bd"
"XLOC_001232" 254.144676910779 -0.18702713253886 0.0529427413311661 -3.5326303065603 0.000411447400696247 0.0128293777376776 "TCONS_00007049" "4338" "207596" "gnl|BL_ORD_ID|207596" "F1QPP4_DANRE" "166" "420" "7.32412e-81" "79" "585" "16" "162" "1" "0" "101" "30" "173" "Uncharacterized protein;" "Danio rerio (Zebrafish) (Brachydanio rerio)" "" "" "" "" "GO:0046872;GO:0003676" "IEA:InterPro;nucleic acid binding;metal ion binding" "" "" "dre:767693" "-" "IPR015880;IPR007087;IPR013087" "Znf_C2H2-like;Znf_C2H2;Znf_C2H2/integrase_DNA-bd"
"XLOC_001232" 254.144676910779 -0.18702713253886 0.0529427413311661 -3.5326303065603 0.000411447400696247 0.0128293777376776 "TCONS_00007050" "5731" "207596" "gnl|BL_ORD_ID|207596" "F1QPP4_DANRE" "348" "891" "1.61301e-106" "1428" "2279" "1" "257" "3" "0" "190" "35" "288" "Uncharacterized protein;" "Danio rerio (Zebrafish) (Brachydanio rerio)" "" "" "" "" "GO:0046872;GO:0003676" "IEA:InterPro;nucleic acid binding;metal ion binding" "" "" "dre:767693" "-" "IPR015880;IPR007087;IPR013087" "Znf_C2H2-like;Znf_C2H2;Znf_C2H2/integrase_DNA-bd"
"XLOC_001232" 254.144676910779 -0.18702713253886 0.0529427413311661 -3.5326303065603 0.000411447400696247 0.0128293777376776 "TCONS_00007051" "5734" "207596" "gnl|BL_ORD_ID|207596" "F1QPP4_DANRE" "343" "878" "9.55354e-105" "1428" "2282" "1" "257" "3" "0" "190" "36" "289" "Uncharacterized protein;" "Danio rerio (Zebrafish) (Brachydanio rerio)" "" "" "" "" "GO:0046872;GO:0003676" "IEA:InterPro;nucleic acid binding;metal ion binding" "" "" "dre:767693" "-" "IPR015880;IPR007087;IPR013087" "Znf_C2H2-like;Znf_C2H2;Znf_C2H2/integrase_DNA-bd"
"XLOC_001232" 254.144676910779 -0.18702713253886 0.0529427413311661 -3.5326303065603 0.000411447400696247 0.0128293777376776 "TCONS_00007052" "4404" "207596" "gnl|BL_ORD_ID|207596" "F1QPP4_DANRE" "321" "821" "6.34407e-98" "146" "952" "16" "257" "2" "0" "179" "35" "273" "Uncharacterized protein;" "Danio rerio (Zebrafish) (Brachydanio rerio)" "" "" "" "" "GO:0046872;GO:0003676" "IEA:InterPro;nucleic acid binding;metal ion binding" "" "" "dre:767693" "-" "IPR015880;IPR007087;IPR013087" "Znf_C2H2-like;Znf_C2H2;Znf_C2H2/integrase_DNA-bd"
"XLOC_001232" 254.144676910779 -0.18702713253886 0.0529427413311661 -3.5326303065603 0.000411447400696247 0.0128293777376776 "TCONS_00007053" "4732" "207596" "gnl|BL_ORD_ID|207596" "F1QPP4_DANRE" "348" "891" "2.76049e-107" "429" "1280" "1" "257" "3" "0" "190" "35" "288" "Uncharacterized protein;" "Danio rerio (Zebrafish) (Brachydanio rerio)" "" "" "" "" "GO:0046872;GO:0003676" "IEA:InterPro;nucleic acid binding;metal ion binding" "" "" "dre:767693" "-" "IPR015880;IPR007087;IPR013087" "Znf_C2H2-like;Znf_C2H2;Znf_C2H2/integrase_DNA-bd"
"XLOC_001232" 254.144676910779 -0.18702713253886 0.0529427413311661 -3.5326303065603 0.000411447400696247 0.0128293777376776 "TCONS_00007054" "8875" "207596" "gnl|BL_ORD_ID|207596" "F1QPP4_DANRE" "348" "891" "7.74847e-106" "4572" "5423" "1" "257" "3" "0" "190" "35" "288" "Uncharacterized protein;" "Danio rerio (Zebrafish) (Brachydanio rerio)" "" "" "" "" "GO:0046872;GO:0003676" "IEA:InterPro;nucleic acid binding;metal ion binding" "" "" "dre:767693" "-" "IPR015880;IPR007087;IPR013087" "Znf_C2H2-like;Znf_C2H2;Znf_C2H2/integrase_DNA-bd"
"XLOC_001232" 254.144676910779 -0.18702713253886 0.0529427413311661 -3.5326303065603 0.000411447400696247 0.0128293777376776 "TCONS_00007055" "7598" "207596" "gnl|BL_ORD_ID|207596" "F1QPP4_DANRE" "348" "891" "5.19814e-106" "3295" "4146" "1" "257" "1" "0" "190" "35" "288" "Uncharacterized protein;" "Danio rerio (Zebrafish) (Brachydanio rerio)" "" "" "" "" "GO:0046872;GO:0003676" "IEA:InterPro;nucleic acid binding;metal ion binding" "" "" "dre:767693" "-" "IPR015880;IPR007087;IPR013087" "Znf_C2H2-like;Znf_C2H2;Znf_C2H2/integrase_DNA-bd"
"XLOC_001232" 254.144676910779 -0.18702713253886 0.0529427413311661 -3.5326303065603 0.000411447400696247 0.0128293777376776 "TCONS_00007056" "7677" "207596" "gnl|BL_ORD_ID|207596" "F1QPP4_DANRE" "348" "891" "5.35415e-106" "3374" "4225" "1" "257" "2" "0" "190" "35" "288" "Uncharacterized protein;" "Danio rerio (Zebrafish) (Brachydanio rerio)" "" "" "" "" "GO:0046872;GO:0003676" "IEA:InterPro;nucleic acid binding;metal ion binding" "" "" "dre:767693" "-" "IPR015880;IPR007087;IPR013087" "Znf_C2H2-like;Znf_C2H2;Znf_C2H2/integrase_DNA-bd"
"XLOC_001232" 254.144676910779 -0.18702713253886 0.0529427413311661 -3.5326303065603 0.000411447400696247 0.0128293777376776 "TCONS_00007057" "4714" "204781" "gnl|BL_ORD_ID|204781" "F1QG14_DANRE" "300" "767" "2.82497e-87" "3838" "4404" "356" "544" "1" "0" "142" "0" "189" "Uncharacterized protein;" "Danio rerio (Zebrafish) (Brachydanio rerio)" "" "" "GO:0019752;GO:0042412;GO:0007507" "IEA:InterPro;carboxylic acid metabolic process;IMZFIN;heart development;taurine biosynthetic process" "GO:0016831;GO:0030170" "IEA:InterPro;pyridoxal phosphate binding;carboxy-lyase activity" "PF00282" "1;Pyridoxal_deC" "dre:492476" "-" "IPR015424;IPR002129;IPR021115;IPR015422;IPR015421" "PyrdxlP-dep_Trfase_major_sub1;PyrdxlP-dep_de-COase;Pyridoxal-P_BS;PyrdxlP-dep_Trfase_major_sub2;PyrdxlP-dep_Trfase"
"XLOC_001232" 254.144676910779 -0.18702713253886 0.0529427413311661 -3.5326303065603 0.000411447400696247 0.0128293777376776 "TCONS_00007058" "3981" "204781" "gnl|BL_ORD_ID|204781" "F1QG14_DANRE" "300" "767" "9.39786e-92" "3105" "3671" "356" "544" "3" "0" "142" "0" "189" "Uncharacterized protein;" "Danio rerio (Zebrafish) (Brachydanio rerio)" "" "" "GO:0019752;GO:0042412;GO:0007507" "IEA:InterPro;carboxylic acid metabolic process;IMZFIN;heart development;taurine biosynthetic process" "GO:0016831;GO:0030170" "IEA:InterPro;pyridoxal phosphate binding;carboxy-lyase activity" "PF00282" "1;Pyridoxal_deC" "dre:492476" "-" "IPR015424;IPR002129;IPR021115;IPR015422;IPR015421" "PyrdxlP-dep_Trfase_major_sub1;PyrdxlP-dep_de-COase;Pyridoxal-P_BS;PyrdxlP-dep_Trfase_major_sub2;PyrdxlP-dep_Trfase"
"XLOC_001232" 254.144676910779 -0.18702713253886 0.0529427413311661 -3.5326303065603 0.000411447400696247 0.0128293777376776 "TCONS_00007059" "3588" "515945" "gnl|BL_ORD_ID|515945" "I3K2V6_ORENI" "223" "567" "6.06139e-64" "65" "793" "1" "222" "2" "0" "121" "21" "243" "Uncharacterized protein;" "Oreochromis niloticus (Nile tilapia) (Tilapia nilotica)" "GO:0005622" "IEA:InterPro;intracellular" "GO:0007165;GO:0042981" "IEA:InterPro;signal transduction;regulation of apoptotic process" "" "" "PF00531;PF00619" "1;Death;CARD" "" "" "IPR000488;IPR011029;IPR001315" "Death_domain;DEATH-like_dom;CARD"
"XLOC_001232" 254.144676910779 -0.18702713253886 0.0529427413311661 -3.5326303065603 0.000411447400696247 0.0128293777376776 "TCONS_00007060" "3818" "515945" "gnl|BL_ORD_ID|515945" "I3K2V6_ORENI" "234" "595" "1.44748e-67" "337" "1023" "1" "222" "1" "0" "121" "7" "229" "Uncharacterized protein;" "Oreochromis niloticus (Nile tilapia) (Tilapia nilotica)" "GO:0005622" "IEA:InterPro;intracellular" "GO:0007165;GO:0042981" "IEA:InterPro;signal transduction;regulation of apoptotic process" "" "" "PF00531;PF00619" "1;Death;CARD" "" "" "IPR000488;IPR011029;IPR001315" "Death_domain;DEATH-like_dom;CARD"
"XLOC_001232" 254.144676910779 -0.18702713253886 0.0529427413311661 -3.5326303065603 0.000411447400696247 0.0128293777376776 "TCONS_00007061" "2713" "515945" "gnl|BL_ORD_ID|515945" "I3K2V6_ORENI" "234" "595" "1.5428e-68" "511" "1197" "1" "222" "1" "0" "121" "7" "229" "Uncharacterized protein;" "Oreochromis niloticus (Nile tilapia) (Tilapia nilotica)" "GO:0005622" "IEA:InterPro;intracellular" "GO:0007165;GO:0042981" "IEA:InterPro;signal transduction;regulation of apoptotic process" "" "" "PF00531;PF00619" "1;Death;CARD" "" "" "IPR000488;IPR011029;IPR001315" "Death_domain;DEATH-like_dom;CARD"
"XLOC_001232" 254.144676910779 -0.18702713253886 0.0529427413311661 -3.5326303065603 0.000411447400696247 0.0128293777376776 "TCONS_00007062" "1913" "515945" "gnl|BL_ORD_ID|515945" "I3K2V6_ORENI" "234" "595" "4.19241e-70" "65" "757" "1" "222" "2" "0" "121" "9" "231" "Uncharacterized protein;" "Oreochromis niloticus (Nile tilapia) (Tilapia nilotica)" "GO:0005622" "IEA:InterPro;intracellular" "GO:0007165;GO:0042981" "IEA:InterPro;signal transduction;regulation of apoptotic process" "" "" "PF00531;PF00619" "1;Death;CARD" "" "" "IPR000488;IPR011029;IPR001315" "Death_domain;DEATH-like_dom;CARD"
"XLOC_001232" 254.144676910779 -0.18702713253886 0.0529427413311661 -3.5326303065603 0.000411447400696247 0.0128293777376776 "TCONS_00007063" "2539" "515945" "gnl|BL_ORD_ID|515945" "I3K2V6_ORENI" "234" "595" "1.01629e-68" "337" "1023" "1" "222" "1" "0" "121" "7" "229" "Uncharacterized protein;" "Oreochromis niloticus (Nile tilapia) (Tilapia nilotica)" "GO:0005622" "IEA:InterPro;intracellular" "GO:0007165;GO:0042981" "IEA:InterPro;signal transduction;regulation of apoptotic process" "" "" "PF00531;PF00619" "1;Death;CARD" "" "" "IPR000488;IPR011029;IPR001315" "Death_domain;DEATH-like_dom;CARD"
"XLOC_001232" 254.144676910779 -0.18702713253886 0.0529427413311661 -3.5326303065603 0.000411447400696247 0.0128293777376776 "TCONS_00007064" "2179" "515945" "gnl|BL_ORD_ID|515945" "I3K2V6_ORENI" "234" "595" "2.4572e-69" "337" "1023" "1" "222" "1" "0" "121" "7" "229" "Uncharacterized protein;" "Oreochromis niloticus (Nile tilapia) (Tilapia nilotica)" "GO:0005622" "IEA:InterPro;intracellular" "GO:0007165;GO:0042981" "IEA:InterPro;signal transduction;regulation of apoptotic process" "" "" "PF00531;PF00619" "1;Death;CARD" "" "" "IPR000488;IPR011029;IPR001315" "Death_domain;DEATH-like_dom;CARD"
"XLOC_001232" 254.144676910779 -0.18702713253886 0.0529427413311661 -3.5326303065603 0.000411447400696247 0.0128293777376776 "TCONS_00007065" "2379" "515945" "gnl|BL_ORD_ID|515945" "I3K2V6_ORENI" "223" "567" "4.38463e-65" "66" "794" "1" "222" "3" "0" "121" "21" "243" "Uncharacterized protein;" "Oreochromis niloticus (Nile tilapia) (Tilapia nilotica)" "GO:0005622" "IEA:InterPro;intracellular" "GO:0007165;GO:0042981" "IEA:InterPro;signal transduction;regulation of apoptotic process" "" "" "PF00531;PF00619" "1;Death;CARD" "" "" "IPR000488;IPR011029;IPR001315" "Death_domain;DEATH-like_dom;CARD"
"XLOC_001232" 254.144676910779 -0.18702713253886 0.0529427413311661 -3.5326303065603 0.000411447400696247 0.0128293777376776 "TCONS_00007066" "2433" "515945" "gnl|BL_ORD_ID|515945" "I3K2V6_ORENI" "236" "601" "9.30095e-70" "171" "848" "1" "222" "3" "0" "121" "4" "226" "Uncharacterized protein;" "Oreochromis niloticus (Nile tilapia) (Tilapia nilotica)" "GO:0005622" "IEA:InterPro;intracellular" "GO:0007165;GO:0042981" "IEA:InterPro;signal transduction;regulation of apoptotic process" "" "" "PF00531;PF00619" "1;Death;CARD" "" "" "IPR000488;IPR011029;IPR001315" "Death_domain;DEATH-like_dom;CARD"
"XLOC_001232" 254.144676910779 -0.18702713253886 0.0529427413311661 -3.5326303065603 0.000411447400696247 0.0128293777376776 "TCONS_00007067" "2539" "515945" "gnl|BL_ORD_ID|515945" "I3K2V6_ORENI" "234" "595" "7.911e-69" "262" "954" "1" "222" "1" "0" "121" "9" "231" "Uncharacterized protein;" "Oreochromis niloticus (Nile tilapia) (Tilapia nilotica)" "GO:0005622" "IEA:InterPro;intracellular" "GO:0007165;GO:0042981" "IEA:InterPro;signal transduction;regulation of apoptotic process" "" "" "PF00531;PF00619" "1;Death;CARD" "" "" "IPR000488;IPR011029;IPR001315" "Death_domain;DEATH-like_dom;CARD"
"XLOC_001246" 1272.33703942323 -0.188465281293744 0.0626091510748266 -3.01018745755716 0.002610864972745 0.0473825522040801 "TCONS_00007145" "3322" "733951" "gnl|BL_ORD_ID|733951" "Q58ES2_DANRE" "140" "352" "1.33512e-32" "129" "1094" "331" "671" "3" "0" "144" "31" "347" "Jph2 protein;" "Danio rerio (Zebrafish) (Brachydanio rerio)" "" "" "" "" "" "" "PF02493" "4;MORN" "" "" "IPR003409" "MORN"
"XLOC_001246" 1272.33703942323 -0.188465281293744 0.0626091510748266 -3.01018745755716 0.002610864972745 0.0473825522040801 "TCONS_00007146" "3395" "733951" "gnl|BL_ORD_ID|733951" "Q58ES2_DANRE" "76" "186" "1.95475e-12" "561" "1001" "514" "671" "3" "0" "64" "15" "160" "Jph2 protein;" "Danio rerio (Zebrafish) (Brachydanio rerio)" "" "" "" "" "" "" "PF02493" "4;MORN" "" "" "IPR003409" "MORN"
"XLOC_001246" 1272.33703942323 -0.188465281293744 0.0626091510748266 -3.01018745755716 0.002610864972745 0.0473825522040801 "TCONS_00007147" "4407" "733951" "gnl|BL_ORD_ID|733951" "Q58ES2_DANRE" "590" "1521" "0" "137" "2056" "18" "671" "2" "0" "393" "38" "666" "Jph2 protein;" "Danio rerio (Zebrafish) (Brachydanio rerio)" "" "" "" "" "" "" "PF02493" "4;MORN" "" "" "IPR003409" "MORN"
"XLOC_001246" 1272.33703942323 -0.188465281293744 0.0626091510748266 -3.01018745755716 0.002610864972745 0.0473825522040801 "TCONS_00007148" "4359" "521288" "gnl|BL_ORD_ID|521288" "I3KI59_ORENI" "231" "589" "1.23878e-61" "543" "923" "1" "127" "3" "0" "122" "0" "127" "Uncharacterized protein;" "Oreochromis niloticus (Nile tilapia) (Tilapia nilotica)" "" "" "" "" "" "" "PF02493" "8;MORN" "" "" "IPR003409" "MORN"
"XLOC_001246" 1272.33703942323 -0.188465281293744 0.0626091510748266 -3.01018745755716 0.002610864972745 0.0473825522040801 "TCONS_00007149" "5251" "16463" "gnl|BL_ORD_ID|16463" "A4QNV2_DANRE" "802" "2071" "0" "547" "2847" "1" "781" "1" "0" "520" "38" "793" "Jph2 protein;Jph2 protein;Uncharacterized protein;" "Danio rerio (Zebrafish) (Brachydanio rerio)" "" "" "" "" "" "" "PF02493" "8;MORN" "dre:553333" "-" "IPR003409" "MORN"
"XLOC_001246" 1272.33703942323 -0.188465281293744 0.0626091510748266 -3.01018745755716 0.002610864972745 0.0473825522040801 "TCONS_00007150" "4346" "521288" "gnl|BL_ORD_ID|521288" "I3KI59_ORENI" "247" "629" "8.43011e-67" "571" "951" "1" "127" "1" "0" "122" "0" "127" "Uncharacterized protein;" "Oreochromis niloticus (Nile tilapia) (Tilapia nilotica)" "" "" "" "" "" "" "PF02493" "8;MORN" "" "" "IPR003409" "MORN"
"XLOC_001246" 1272.33703942323 -0.188465281293744 0.0626091510748266 -3.01018745755716 0.002610864972745 0.0473825522040801 "TCONS_00007151" "4289" "521288" "gnl|BL_ORD_ID|521288" "I3KI59_ORENI" "231" "589" "1.16598e-61" "596" "976" "1" "127" "2" "0" "122" "0" "127" "Uncharacterized protein;" "Oreochromis niloticus (Nile tilapia) (Tilapia nilotica)" "" "" "" "" "" "" "PF02493" "8;MORN" "" "" "IPR003409" "MORN"
"XLOC_001246" 1272.33703942323 -0.188465281293744 0.0626091510748266 -3.01018745755716 0.002610864972745 0.0473825522040801 "TCONS_00007152" "5165" "16463" "gnl|BL_ORD_ID|16463" "A4QNV2_DANRE" "802" "2071" "0" "637" "2937" "1" "781" "1" "0" "520" "38" "793" "Jph2 protein;Jph2 protein;Uncharacterized protein;" "Danio rerio (Zebrafish) (Brachydanio rerio)" "" "" "" "" "" "" "PF02493" "8;MORN" "dre:553333" "-" "IPR003409" "MORN"
"XLOC_001246" 1272.33703942323 -0.188465281293744 0.0626091510748266 -3.01018745755716 0.002610864972745 0.0473825522040801 "TCONS_00007153" "5125" "16463" "gnl|BL_ORD_ID|16463" "A4QNV2_DANRE" "802" "2071" "0" "637" "2937" "1" "781" "1" "0" "520" "38" "793" "Jph2 protein;Jph2 protein;Uncharacterized protein;" "Danio rerio (Zebrafish) (Brachydanio rerio)" "" "" "" "" "" "" "PF02493" "8;MORN" "dre:553333" "-" "IPR003409" "MORN"
"XLOC_001246" 1272.33703942323 -0.188465281293744 0.0626091510748266 -3.01018745755716 0.002610864972745 0.0473825522040801 "TCONS_00007154" "5173" "16463" "gnl|BL_ORD_ID|16463" "A4QNV2_DANRE" "802" "2071" "0" "637" "2937" "1" "781" "1" "0" "520" "38" "793" "Jph2 protein;Jph2 protein;Uncharacterized protein;" "Danio rerio (Zebrafish) (Brachydanio rerio)" "" "" "" "" "" "" "PF02493" "8;MORN" "dre:553333" "-" "IPR003409" "MORN"
"XLOC_001246" 1272.33703942323 -0.188465281293744 0.0626091510748266 -3.01018745755716 0.002610864972745 0.0473825522040801 "TCONS_00007155" "5168" "16463" "gnl|BL_ORD_ID|16463" "A4QNV2_DANRE" "802" "2071" "0" "637" "2937" "1" "781" "1" "0" "520" "38" "793" "Jph2 protein;Jph2 protein;Uncharacterized protein;" "Danio rerio (Zebrafish) (Brachydanio rerio)" "" "" "" "" "" "" "PF02493" "8;MORN" "dre:553333" "-" "IPR003409" "MORN"
"XLOC_001246" 1272.33703942323 -0.188465281293744 0.0626091510748266 -3.01018745755716 0.002610864972745 0.0473825522040801 "TCONS_00007156" "4861" "16463" "gnl|BL_ORD_ID|16463" "A4QNV2_DANRE" "802" "2071" "0" "527" "2827" "1" "781" "2" "0" "520" "38" "793" "Jph2 protein;Jph2 protein;Uncharacterized protein;" "Danio rerio (Zebrafish) (Brachydanio rerio)" "" "" "" "" "" "" "PF02493" "8;MORN" "dre:553333" "-" "IPR003409" "MORN"
"XLOC_001291" 39.4954221523137 0.945170078164494 0.180359375679534 5.24048209084451 1.6015763158444e-07 2.3521638043708e-05 "TCONS_00007565" "3671" "209698" "gnl|BL_ORD_ID|209698" "F1QW92_DANRE" "174" "441" "3.08052e-46" "2856" "3128" "183" "273" "-1" "0" "83" "0" "91" "Uncharacterized protein;" "Danio rerio (Zebrafish) (Brachydanio rerio)" "GO:0016021;GO:0005737" "IEA:InterPro;integral component of membrane;cytoplasm" "GO:0055114;GO:0006629" "IEA:GOC;oxidation-reduction process;IEA:InterPro;lipid metabolic process" "GO:0016627" "IEA:InterPro;oxidoreductase activity" " acting on the CH-CH group of donors" "PF06966" "1;DUF1295" "" "" "IPR001104;IPR010721"
"XLOC_001291" 39.4954221523137 0.945170078164494 0.180359375679534 5.24048209084451 1.6015763158444e-07 2.3521638043708e-05 "TCONS_00007566" "5376" "760411" "gnl|BL_ORD_ID|760411" "Q6P3H8_DANRE" "1001" "2587" "0" "32" "1945" "1" "654" "2" "0" "521" "34" "663" "Rac GTPase-activating protein 1;Rac GTPase-activating protein 1;Uncharacterized protein;" "Danio rerio (Zebrafish) (Brachydanio rerio)" "GO:0005622" "IEA:InterPro;intracellular" "GO:0035556" "IEA:InterPro;intracellular signal transduction" "GO:0046872" "IEA:UniProtKB-KW;metal ion binding" "PF00620;PF00130" "1;RhoGAP;C1_1" "dre:323197" "-" "IPR002219;IPR008936;IPR000198" "Prot_Kinase_C-like_PE/DAG-bd;RhoGAP_dom;Rho_GTPase_activation_prot"
"XLOC_001291" 39.4954221523137 0.945170078164494 0.180359375679534 5.24048209084451 1.6015763158444e-07 2.3521638043708e-05 "TCONS_00007567" "5502" "760411" "gnl|BL_ORD_ID|760411" "Q6P3H8_DANRE" "1005" "2596" "0" "161" "2071" "1" "654" "2" "0" "521" "33" "662" "Rac GTPase-activating protein 1;Rac GTPase-activating protein 1;Uncharacterized protein;" "Danio rerio (Zebrafish) (Brachydanio rerio)" "GO:0005622" "IEA:InterPro;intracellular" "GO:0035556" "IEA:InterPro;intracellular signal transduction" "GO:0046872" "IEA:UniProtKB-KW;metal ion binding" "PF00620;PF00130" "1;RhoGAP;C1_1" "dre:323197" "-" "IPR002219;IPR008936;IPR000198" "Prot_Kinase_C-like_PE/DAG-bd;RhoGAP_dom;Rho_GTPase_activation_prot"
"XLOC_001291" 39.4954221523137 0.945170078164494 0.180359375679534 5.24048209084451 1.6015763158444e-07 2.3521638043708e-05 "TCONS_00007568" "5379" "760411" "gnl|BL_ORD_ID|760411" "Q6P3H8_DANRE" "1007" "2602" "0" "38" "1948" "1" "654" "2" "0" "521" "33" "662" "Rac GTPase-activating protein 1;Rac GTPase-activating protein 1;Uncharacterized protein;" "Danio rerio (Zebrafish) (Brachydanio rerio)" "GO:0005622" "IEA:InterPro;intracellular" "GO:0035556" "IEA:InterPro;intracellular signal transduction" "GO:0046872" "IEA:UniProtKB-KW;metal ion binding" "PF00620;PF00130" "1;RhoGAP;C1_1" "dre:323197" "-" "IPR002219;IPR008936;IPR000198" "Prot_Kinase_C-like_PE/DAG-bd;RhoGAP_dom;Rho_GTPase_activation_prot"
"XLOC_001291" 39.4954221523137 0.945170078164494 0.180359375679534 5.24048209084451 1.6015763158444e-07 2.3521638043708e-05 "TCONS_00007569" "5380" "760411" "gnl|BL_ORD_ID|760411" "Q6P3H8_DANRE" "876" "2262" "0" "35" "1627" "1" "549" "2" "0" "450" "28" "554" "Rac GTPase-activating protein 1;Rac GTPase-activating protein 1;Uncharacterized protein;" "Danio rerio (Zebrafish) (Brachydanio rerio)" "GO:0005622" "IEA:InterPro;intracellular" "GO:0035556" "IEA:InterPro;intracellular signal transduction" "GO:0046872" "IEA:UniProtKB-KW;metal ion binding" "PF00620;PF00130" "1;RhoGAP;C1_1" "dre:323197" "-" "IPR002219;IPR008936;IPR000198" "Prot_Kinase_C-like_PE/DAG-bd;RhoGAP_dom;Rho_GTPase_activation_prot"
"XLOC_001291" 39.4954221523137 0.945170078164494 0.180359375679534 5.24048209084451 1.6015763158444e-07 2.3521638043708e-05 "TCONS_00007570" "5535" "760411" "gnl|BL_ORD_ID|760411" "Q6P3H8_DANRE" "941" "2431" "0" "190" "1911" "1" "594" "1" "0" "481" "28" "598" "Rac GTPase-activating protein 1;Rac GTPase-activating protein 1;Uncharacterized protein;" "Danio rerio (Zebrafish) (Brachydanio rerio)" "GO:0005622" "IEA:InterPro;intracellular" "GO:0035556" "IEA:InterPro;intracellular signal transduction" "GO:0046872" "IEA:UniProtKB-KW;metal ion binding" "PF00620;PF00130" "1;RhoGAP;C1_1" "dre:323197" "-" "IPR002219;IPR008936;IPR000198" "Prot_Kinase_C-like_PE/DAG-bd;RhoGAP_dom;Rho_GTPase_activation_prot"
"XLOC_001291" 39.4954221523137 0.945170078164494 0.180359375679534 5.24048209084451 1.6015763158444e-07 2.3521638043708e-05 "TCONS_00007571" "5534" "760411" "gnl|BL_ORD_ID|760411" "Q6P3H8_DANRE" "1000" "2585" "0" "190" "2103" "1" "654" "1" "0" "518" "32" "662" "Rac GTPase-activating protein 1;Rac GTPase-activating protein 1;Uncharacterized protein;" "Danio rerio (Zebrafish) (Brachydanio rerio)" "GO:0005622" "IEA:InterPro;intracellular" "GO:0035556" "IEA:InterPro;intracellular signal transduction" "GO:0046872" "IEA:UniProtKB-KW;metal ion binding" "PF00620;PF00130" "1;RhoGAP;C1_1" "dre:323197" "-" "IPR002219;IPR008936;IPR000198" "Prot_Kinase_C-like_PE/DAG-bd;RhoGAP_dom;Rho_GTPase_activation_prot"
"XLOC_001291" 39.4954221523137 0.945170078164494 0.180359375679534 5.24048209084451 1.6015763158444e-07 2.3521638043708e-05 "TCONS_00007572" "5532" "760411" "gnl|BL_ORD_ID|760411" "Q6P3H8_DANRE" "879" "2270" "0" "190" "1779" "1" "549" "1" "0" "450" "27" "553" "Rac GTPase-activating protein 1;Rac GTPase-activating protein 1;Uncharacterized protein;" "Danio rerio (Zebrafish) (Brachydanio rerio)" "GO:0005622" "IEA:InterPro;intracellular" "GO:0035556" "IEA:InterPro;intracellular signal transduction" "GO:0046872" "IEA:UniProtKB-KW;metal ion binding" "PF00620;PF00130" "1;RhoGAP;C1_1" "dre:323197" "-" "IPR002219;IPR008936;IPR000198" "Prot_Kinase_C-like_PE/DAG-bd;RhoGAP_dom;Rho_GTPase_activation_prot"
"XLOC_001291" 39.4954221523137 0.945170078164494 0.180359375679534 5.24048209084451 1.6015763158444e-07 2.3521638043708e-05 "TCONS_00007573" "5534" "760411" "gnl|BL_ORD_ID|760411" "Q6P3H8_DANRE" "1000" "2585" "0" "190" "2103" "1" "654" "1" "0" "521" "34" "663" "Rac GTPase-activating protein 1;Rac GTPase-activating protein 1;Uncharacterized protein;" "Danio rerio (Zebrafish) (Brachydanio rerio)" "GO:0005622" "IEA:InterPro;intracellular" "GO:0035556" "IEA:InterPro;intracellular signal transduction" "GO:0046872" "IEA:UniProtKB-KW;metal ion binding" "PF00620;PF00130" "1;RhoGAP;C1_1" "dre:323197" "-" "IPR002219;IPR008936;IPR000198" "Prot_Kinase_C-like_PE/DAG-bd;RhoGAP_dom;Rho_GTPase_activation_prot"
"XLOC_001291" 39.4954221523137 0.945170078164494 0.180359375679534 5.24048209084451 1.6015763158444e-07 2.3521638043708e-05 "TCONS_00007574" "5531" "760411" "gnl|BL_ORD_ID|760411" "Q6P3H8_DANRE" "1005" "2597" "0" "190" "2100" "1" "654" "1" "0" "521" "33" "662" "Rac GTPase-activating protein 1;Rac GTPase-activating protein 1;Uncharacterized protein;" "Danio rerio (Zebrafish) (Brachydanio rerio)" "GO:0005622" "IEA:InterPro;intracellular" "GO:0035556" "IEA:InterPro;intracellular signal transduction" "GO:0046872" "IEA:UniProtKB-KW;metal ion binding" "PF00620;PF00130" "1;RhoGAP;C1_1" "dre:323197" "-" "IPR002219;IPR008936;IPR000198" "Prot_Kinase_C-like_PE/DAG-bd;RhoGAP_dom;Rho_GTPase_activation_prot"
"XLOC_001291" 39.4954221523137 0.945170078164494 0.180359375679534 5.24048209084451 1.6015763158444e-07 2.3521638043708e-05 "TCONS_00007575" "5536" "521514" "gnl|BL_ORD_ID|521514" "I3KIT6_ORENI" "605" "1559" "0" "948" "2105" "251" "634" "3" "0" "300" "18" "394" "Uncharacterized protein;" "Oreochromis niloticus (Nile tilapia) (Tilapia nilotica)" "GO:0005622" "IEA:InterPro;intracellular" "GO:0035556" "IEA:InterPro;intracellular signal transduction" "GO:0046872" "IEA:UniProtKB-KW;metal ion binding" "PF00620;PF00130" "1;RhoGAP;C1_1" "" "" "IPR002219;IPR008936;IPR000198" "Prot_Kinase_C-like_PE/DAG-bd;RhoGAP_dom;Rho_GTPase_activation_prot"
"XLOC_001291" 39.4954221523137 0.945170078164494 0.180359375679534 5.24048209084451 1.6015763158444e-07 2.3521638043708e-05 "TCONS_00007576" "5532" "760411" "gnl|BL_ORD_ID|760411" "Q6P3H8_DANRE" "615" "1585" "0" "947" "2101" "266" "654" "2" "0" "308" "16" "395" "Rac GTPase-activating protein 1;Rac GTPase-activating protein 1;Uncharacterized protein;" "Danio rerio (Zebrafish) (Brachydanio rerio)" "GO:0005622" "IEA:InterPro;intracellular" "GO:0035556" "IEA:InterPro;intracellular signal transduction" "GO:0046872" "IEA:UniProtKB-KW;metal ion binding" "PF00620;PF00130" "1;RhoGAP;C1_1" "dre:323197" "-" "IPR002219;IPR008936;IPR000198" "Prot_Kinase_C-like_PE/DAG-bd;RhoGAP_dom;Rho_GTPase_activation_prot"
"XLOC_001316" 150.174977645927 -0.227050198802428 0.0731158719472993 -3.10534761817628 0.00190055520126425 0.0381354801980427 "TCONS_00007681" "5059" "99181" "gnl|BL_ORD_ID|99181" "C1BKA4_OSMMO" "301" "770" "2.51824e-88" "196" "1017" "110" "384" "1" "0" "221" "1" "275" "Adhesion-regulating molecule 1;" "Osmerus mordax (Rainbow smelt) (Atherina mordax)" "GO:0005634;GO:0005737" "IEA:InterPro;nucleus;cytoplasm" "" "" "" "" "PF04683" "1;Proteasom_Rpn13" "" "" "IPR006773" "26S_Psome_Ubiquitin-recp_Rpn13"
"XLOC_001316" 150.174977645927 -0.227050198802428 0.0731158719472993 -3.10534761817628 0.00190055520126425 0.0381354801980427 "TCONS_00007682" "5127" "190297" "gnl|BL_ORD_ID|190297" "E9QIC6_DANRE" "282" "721" "7.69836e-82" "255" "1082" "110" "386" "3" "0" "201" "35" "294" "Uncharacterized protein;" "Danio rerio (Zebrafish) (Brachydanio rerio)" "GO:0005634;GO:0005737" "IEA:InterPro;nucleus;cytoplasm" "" "" "" "" "PF04683" "1;Proteasom_Rpn13" "" "" "IPR006773" "26S_Psome_Ubiquitin-recp_Rpn13"
"XLOC_001316" 150.174977645927 -0.227050198802428 0.0731158719472993 -3.10534761817628 0.00190055520126425 0.0381354801980427 "TCONS_00007683" "4863" "521615" "gnl|BL_ORD_ID|521615" "I3KJ37_ORENI" "286" "730" "7.90369e-82" "6" "821" "206" "481" "3" "0" "213" "4" "276" "Uncharacterized protein;" "Oreochromis niloticus (Nile tilapia) (Tilapia nilotica)" "GO:0005634;GO:0005737" "IEA:InterPro;nucleus;cytoplasm" "" "" "" "" "PF04683" "1;Proteasom_Rpn13" "" "" "IPR006773" "26S_Psome_Ubiquitin-recp_Rpn13"
"XLOC_001316" 150.174977645927 -0.227050198802428 0.0731158719472993 -3.10534761817628 0.00190055520126425 0.0381354801980427 "TCONS_00007684" "5260" "521615" "gnl|BL_ORD_ID|521615" "I3KJ37_ORENI" "521" "1340" "1.22142e-165" "88" "1218" "101" "481" "1" "0" "323" "4" "381" "Uncharacterized protein;" "Oreochromis niloticus (Nile tilapia) (Tilapia nilotica)" "GO:0005634;GO:0005737" "IEA:InterPro;nucleus;cytoplasm" "" "" "" "" "PF04683" "1;Proteasom_Rpn13" "" "" "IPR006773" "26S_Psome_Ubiquitin-recp_Rpn13"
"XLOC_001316" 150.174977645927 -0.227050198802428 0.0731158719472993 -3.10534761817628 0.00190055520126425 0.0381354801980427 "TCONS_00007685" "5299" "99181" "gnl|BL_ORD_ID|99181" "C1BKA4_OSMMO" "480" "1234" "5.71839e-152" "107" "1222" "4" "373" "2" "0" "310" "2" "372" "Adhesion-regulating molecule 1;" "Osmerus mordax (Rainbow smelt) (Atherina mordax)" "GO:0005634;GO:0005737" "IEA:InterPro;nucleus;cytoplasm" "" "" "" "" "PF04683" "1;Proteasom_Rpn13" "" "" "IPR006773" "26S_Psome_Ubiquitin-recp_Rpn13"
"XLOC_001316" 150.174977645927 -0.227050198802428 0.0731158719472993 -3.10534761817628 0.00190055520126425 0.0381354801980427 "TCONS_00007686" "5517" "521615" "gnl|BL_ORD_ID|521615" "I3KJ37_ORENI" "332" "850" "1.21804e-97" "107" "961" "95" "383" "2" "0" "242" "4" "289" "Uncharacterized protein;" "Oreochromis niloticus (Nile tilapia) (Tilapia nilotica)" "GO:0005634;GO:0005737" "IEA:InterPro;nucleus;cytoplasm" "" "" "" "" "PF04683" "1;Proteasom_Rpn13" "" "" "IPR006773" "26S_Psome_Ubiquitin-recp_Rpn13"
"XLOC_001316" 150.174977645927 -0.227050198802428 0.0731158719472993 -3.10534761817628 0.00190055520126425 0.0381354801980427 "TCONS_00007687" "4270" "99181" "gnl|BL_ORD_ID|99181" "C1BKA4_OSMMO" "274" "699" "3.15173e-79" "107" "610" "4" "171" "2" "0" "161" "0" "168" "Adhesion-regulating molecule 1;" "Osmerus mordax (Rainbow smelt) (Atherina mordax)" "GO:0005634;GO:0005737" "IEA:InterPro;nucleus;cytoplasm" "" "" "" "" "PF04683" "1;Proteasom_Rpn13" "" "" "IPR006773" "26S_Psome_Ubiquitin-recp_Rpn13"
"XLOC_001316" 150.174977645927 -0.227050198802428 0.0731158719472993 -3.10534761817628 0.00190055520126425 0.0381354801980427 "TCONS_00007688" "5300" "521615" "gnl|BL_ORD_ID|521615" "I3KJ37_ORENI" "474" "1219" "2.48581e-148" "107" "1258" "95" "481" "2" "0" "326" "5" "388" "Uncharacterized protein;" "Oreochromis niloticus (Nile tilapia) (Tilapia nilotica)" "GO:0005634;GO:0005737" "IEA:InterPro;nucleus;cytoplasm" "" "" "" "" "PF04683" "1;Proteasom_Rpn13" "" "" "IPR006773" "26S_Psome_Ubiquitin-recp_Rpn13"
"XLOC_001316" 150.174977645927 -0.227050198802428 0.0731158719472993 -3.10534761817628 0.00190055520126425 0.0381354801980427 "TCONS_00007689" "5305" "99181" "gnl|BL_ORD_ID|99181" "C1BKA4_OSMMO" "418" "1074" "1.0151e-129" "107" "1120" "4" "339" "2" "0" "279" "2" "338" "Adhesion-regulating molecule 1;" "Osmerus mordax (Rainbow smelt) (Atherina mordax)" "GO:0005634;GO:0005737" "IEA:InterPro;nucleus;cytoplasm" "" "" "" "" "PF04683" "1;Proteasom_Rpn13" "" "" "IPR006773" "26S_Psome_Ubiquitin-recp_Rpn13"
"XLOC_001316" 150.174977645927 -0.227050198802428 0.0731158719472993 -3.10534761817628 0.00190055520126425 0.0381354801980427 "TCONS_00007690" "5300" "521615" "gnl|BL_ORD_ID|521615" "I3KJ37_ORENI" "506" "1302" "3.593e-160" "107" "1258" "95" "481" "2" "0" "329" "5" "388" "Uncharacterized protein;" "Oreochromis niloticus (Nile tilapia) (Tilapia nilotica)" "GO:0005634;GO:0005737" "IEA:InterPro;nucleus;cytoplasm" "" "" "" "" "PF04683" "1;Proteasom_Rpn13" "" "" "IPR006773" "26S_Psome_Ubiquitin-recp_Rpn13"
"XLOC_001316" 150.174977645927 -0.227050198802428 0.0731158719472993 -3.10534761817628 0.00190055520126425 0.0381354801980427 "TCONS_00007691" "5478" "521615" "gnl|BL_ORD_ID|521615" "I3KJ37_ORENI" "511" "1314" "1.44603e-161" "288" "1436" "95" "481" "3" "0" "329" "4" "387" "Uncharacterized protein;" "Oreochromis niloticus (Nile tilapia) (Tilapia nilotica)" "GO:0005634;GO:0005737" "IEA:InterPro;nucleus;cytoplasm" "" "" "" "" "PF04683" "1;Proteasom_Rpn13" "" "" "IPR006773" "26S_Psome_Ubiquitin-recp_Rpn13"
"XLOC_001316" 150.174977645927 -0.227050198802428 0.0731158719472993 -3.10534761817628 0.00190055520126425 0.0381354801980427 "TCONS_00007692" "432" "521615" "gnl|BL_ORD_ID|521615" "I3KJ37_ORENI" "212" "538" "1.27698e-64" "107" "430" "95" "202" "2" "0" "103" "0" "108" "Uncharacterized protein;" "Oreochromis niloticus (Nile tilapia) (Tilapia nilotica)" "GO:0005634;GO:0005737" "IEA:InterPro;nucleus;cytoplasm" "" "" "" "" "PF04683" "1;Proteasom_Rpn13" "" "" "IPR006773" "26S_Psome_Ubiquitin-recp_Rpn13"
"XLOC_001354" 64.6014603840817 -0.373963108419604 0.122312662789356 -3.05743575433098 0.00223239489836214 0.0424422347188297 "TCONS_00007933" "3669" "287387" "gnl|BL_ORD_ID|287387" "G3NGN3_GASAC" "760" "1961" "0" "18" "1880" "315" "938" "3" "0" "461" "9" "627" "Uncharacterized protein;" "Gasterosteus aculeatus (Three-spined stickleback)" "GO:0005856;GO:0019898;GO:0005737" "IEA:InterPro;cytoskeleton;extrinsic component of membrane;cytoplasm" "" "" "" "" "PF11819;PF00373;PF09380;PF09379" "1;FERM_N;DUF3338;FERM_M;FERM_C" "" "" "IPR019748;IPR018980;IPR000798;IPR019749;IPR018979;IPR021774;IPR011993;IPR019747;IPR014352;IPR000299" "FERM/acyl-CoA-bd_prot_3-hlx;FERM_N;Band_41_domain;FERM_domain;FERM_central;FERM_PH-like_C;DUF3338;FERM_CS;Ez/rad/moesin_like;PH_like_dom"
"XLOC_001354" 64.6014603840817 -0.373963108419604 0.122312662789356 -3.05743575433098 0.00223239489836214 0.0424422347188297 "TCONS_00007934" "3151" "287387" "gnl|BL_ORD_ID|287387" "G3NGN3_GASAC" "764" "1972" "0" "13" "1905" "305" "938" "1" "0" "462" "9" "637" "Uncharacterized protein;" "Gasterosteus aculeatus (Three-spined stickleback)" "GO:0005856;GO:0019898;GO:0005737" "IEA:InterPro;cytoskeleton;extrinsic component of membrane;cytoplasm" "" "" "" "" "PF11819;PF00373;PF09380;PF09379" "1;FERM_N;DUF3338;FERM_M;FERM_C" "" "" "IPR019748;IPR018980;IPR000798;IPR019749;IPR018979;IPR021774;IPR011993;IPR019747;IPR014352;IPR000299" "FERM/acyl-CoA-bd_prot_3-hlx;FERM_N;Band_41_domain;FERM_domain;FERM_central;FERM_PH-like_C;DUF3338;FERM_CS;Ez/rad/moesin_like;PH_like_dom"
"XLOC_001354" 64.6014603840817 -0.373963108419604 0.122312662789356 -3.05743575433098 0.00223239489836214 0.0424422347188297 "TCONS_00007935" "3384" "521856" "gnl|BL_ORD_ID|521856" "I3KJT1_ORENI" "867" "2239" "0" "42" "2102" "244" "931" "3" "0" "510" "19" "697" "Uncharacterized protein;" "Oreochromis niloticus (Nile tilapia) (Tilapia nilotica)" "GO:0005856" "IEA:InterPro;cytoskeleton" "" "" "" "" "PF11819;PF00373;PF09380;PF09379" "1;FERM_N;DUF3338;FERM_M;FERM_C" "" "" "IPR019748;IPR018980;IPR019750;IPR019749;IPR018979;IPR021774;IPR011993;IPR019747;IPR014352;IPR000299" "FERM/acyl-CoA-bd_prot_3-hlx;FERM_N;Band_41_domain;FERM_domain;FERM_central;FERM_PH-like_C;DUF3338;Band_41_fam;FERM_CS;PH_like_dom"
"XLOC_001354" 64.6014603840817 -0.373963108419604 0.122312662789356 -3.05743575433098 0.00223239489836214 0.0424422347188297 "TCONS_00007936" "3506" "521856" "gnl|BL_ORD_ID|521856" "I3KJT1_ORENI" "908" "2345" "0" "42" "2099" "244" "931" "3" "0" "530" "8" "691" "Uncharacterized protein;" "Oreochromis niloticus (Nile tilapia) (Tilapia nilotica)" "GO:0005856" "IEA:InterPro;cytoskeleton" "" "" "" "" "PF11819;PF00373;PF09380;PF09379" "1;FERM_N;DUF3338;FERM_M;FERM_C" "" "" "IPR019748;IPR018980;IPR019750;IPR019749;IPR018979;IPR021774;IPR011993;IPR019747;IPR014352;IPR000299" "FERM/acyl-CoA-bd_prot_3-hlx;FERM_N;Band_41_domain;FERM_domain;FERM_central;FERM_PH-like_C;DUF3338;Band_41_fam;FERM_CS;PH_like_dom"
"XLOC_001354" 64.6014603840817 -0.373963108419604 0.122312662789356 -3.05743575433098 0.00223239489836214 0.0424422347188297 "TCONS_00007937" "3442" "287387" "gnl|BL_ORD_ID|287387" "G3NGN3_GASAC" "733" "1891" "0" "472" "2196" "361" "938" "1" "0" "430" "7" "580" "Uncharacterized protein;" "Gasterosteus aculeatus (Three-spined stickleback)" "GO:0005856;GO:0019898;GO:0005737" "IEA:InterPro;cytoskeleton;extrinsic component of membrane;cytoplasm" "" "" "" "" "PF11819;PF00373;PF09380;PF09379" "1;FERM_N;DUF3338;FERM_M;FERM_C" "" "" "IPR019748;IPR018980;IPR000798;IPR019749;IPR018979;IPR021774;IPR011993;IPR019747;IPR014352;IPR000299" "FERM/acyl-CoA-bd_prot_3-hlx;FERM_N;Band_41_domain;FERM_domain;FERM_central;FERM_PH-like_C;DUF3338;FERM_CS;Ez/rad/moesin_like;PH_like_dom"
"XLOC_001354" 64.6014603840817 -0.373963108419604 0.122312662789356 -3.05743575433098 0.00223239489836214 0.0424422347188297 "TCONS_00007938" "3570" "287387" "gnl|BL_ORD_ID|287387" "G3NGN3_GASAC" "763" "1969" "0" "307" "2199" "305" "938" "1" "0" "462" "9" "637" "Uncharacterized protein;" "Gasterosteus aculeatus (Three-spined stickleback)" "GO:0005856;GO:0019898;GO:0005737" "IEA:InterPro;cytoskeleton;extrinsic component of membrane;cytoplasm" "" "" "" "" "PF11819;PF00373;PF09380;PF09379" "1;FERM_N;DUF3338;FERM_M;FERM_C" "" "" "IPR019748;IPR018980;IPR000798;IPR019749;IPR018979;IPR021774;IPR011993;IPR019747;IPR014352;IPR000299" "FERM/acyl-CoA-bd_prot_3-hlx;FERM_N;Band_41_domain;FERM_domain;FERM_central;FERM_PH-like_C;DUF3338;FERM_CS;Ez/rad/moesin_like;PH_like_dom"
"XLOC_001354" 64.6014603840817 -0.373963108419604 0.122312662789356 -3.05743575433098 0.00223239489836214 0.0424422347188297 "TCONS_00007939" "3636" "287387" "gnl|BL_ORD_ID|287387" "G3NGN3_GASAC" "762" "1965" "0" "343" "2205" "315" "938" "1" "0" "461" "9" "627" "Uncharacterized protein;" "Gasterosteus aculeatus (Three-spined stickleback)" "GO:0005856;GO:0019898;GO:0005737" "IEA:InterPro;cytoskeleton;extrinsic component of membrane;cytoplasm" "" "" "" "" "PF11819;PF00373;PF09380;PF09379" "1;FERM_N;DUF3338;FERM_M;FERM_C" "" "" "IPR019748;IPR018980;IPR000798;IPR019749;IPR018979;IPR021774;IPR011993;IPR019747;IPR014352;IPR000299" "FERM/acyl-CoA-bd_prot_3-hlx;FERM_N;Band_41_domain;FERM_domain;FERM_central;FERM_PH-like_C;DUF3338;FERM_CS;Ez/rad/moesin_like;PH_like_dom"
"XLOC_001354" 64.6014603840817 -0.373963108419604 0.122312662789356 -3.05743575433098 0.00223239489836214 0.0424422347188297 "TCONS_00007940" "3557" "287387" "gnl|BL_ORD_ID|287387" "G3NGN3_GASAC" "860" "2220" "0" "180" "2186" "267" "938" "3" "0" "506" "9" "675" "Uncharacterized protein;" "Gasterosteus aculeatus (Three-spined stickleback)" "GO:0005856;GO:0019898;GO:0005737" "IEA:InterPro;cytoskeleton;extrinsic component of membrane;cytoplasm" "" "" "" "" "PF11819;PF00373;PF09380;PF09379" "1;FERM_N;DUF3338;FERM_M;FERM_C" "" "" "IPR019748;IPR018980;IPR000798;IPR019749;IPR018979;IPR021774;IPR011993;IPR019747;IPR014352;IPR000299" "FERM/acyl-CoA-bd_prot_3-hlx;FERM_N;Band_41_domain;FERM_domain;FERM_central;FERM_PH-like_C;DUF3338;FERM_CS;Ez/rad/moesin_like;PH_like_dom"
"XLOC_001354" 64.6014603840817 -0.373963108419604 0.122312662789356 -3.05743575433098 0.00223239489836214 0.0424422347188297 "TCONS_00007941" "3636" "521856" "gnl|BL_ORD_ID|521856" "I3KJT1_ORENI" "729" "1880" "0" "472" "2169" "363" "931" "1" "0" "428" "5" "570" "Uncharacterized protein;" "Oreochromis niloticus (Nile tilapia) (Tilapia nilotica)" "GO:0005856" "IEA:InterPro;cytoskeleton" "" "" "" "" "PF11819;PF00373;PF09380;PF09379" "1;FERM_N;DUF3338;FERM_M;FERM_C" "" "" "IPR019748;IPR018980;IPR019750;IPR019749;IPR018979;IPR021774;IPR011993;IPR019747;IPR014352;IPR000299" "FERM/acyl-CoA-bd_prot_3-hlx;FERM_N;Band_41_domain;FERM_domain;FERM_central;FERM_PH-like_C;DUF3338;Band_41_fam;FERM_CS;PH_like_dom"
"XLOC_001354" 64.6014603840817 -0.373963108419604 0.122312662789356 -3.05743575433098 0.00223239489836214 0.0424422347188297 "TCONS_00007942" "3622" "287387" "gnl|BL_ORD_ID|287387" "G3NGN3_GASAC" "736" "1898" "0" "461" "2191" "359" "938" "2" "0" "432" "7" "582" "Uncharacterized protein;" "Gasterosteus aculeatus (Three-spined stickleback)" "GO:0005856;GO:0019898;GO:0005737" "IEA:InterPro;cytoskeleton;extrinsic component of membrane;cytoplasm" "" "" "" "" "PF11819;PF00373;PF09380;PF09379" "1;FERM_N;DUF3338;FERM_M;FERM_C" "" "" "IPR019748;IPR018980;IPR000798;IPR019749;IPR018979;IPR021774;IPR011993;IPR019747;IPR014352;IPR000299" "FERM/acyl-CoA-bd_prot_3-hlx;FERM_N;Band_41_domain;FERM_domain;FERM_central;FERM_PH-like_C;DUF3338;FERM_CS;Ez/rad/moesin_like;PH_like_dom"
"XLOC_001354" 64.6014603840817 -0.373963108419604 0.122312662789356 -3.05743575433098 0.00223239489836214 0.0424422347188297 "TCONS_00007943" "3691" "287387" "gnl|BL_ORD_ID|287387" "G3NGN3_GASAC" "857" "2214" "0" "183" "2189" "267" "938" "3" "0" "506" "9" "675" "Uncharacterized protein;" "Gasterosteus aculeatus (Three-spined stickleback)" "GO:0005856;GO:0019898;GO:0005737" "IEA:InterPro;cytoskeleton;extrinsic component of membrane;cytoplasm" "" "" "" "" "PF11819;PF00373;PF09380;PF09379" "1;FERM_N;DUF3338;FERM_M;FERM_C" "" "" "IPR019748;IPR018980;IPR000798;IPR019749;IPR018979;IPR021774;IPR011993;IPR019747;IPR014352;IPR000299" "FERM/acyl-CoA-bd_prot_3-hlx;FERM_N;Band_41_domain;FERM_domain;FERM_central;FERM_PH-like_C;DUF3338;FERM_CS;Ez/rad/moesin_like;PH_like_dom"
"XLOC_001354" 64.6014603840817 -0.373963108419604 0.122312662789356 -3.05743575433098 0.00223239489836214 0.0424422347188297 "TCONS_00007944" "3641" "287387" "gnl|BL_ORD_ID|287387" "G3NGN3_GASAC" "733" "1891" "0" "486" "2210" "361" "938" "3" "0" "430" "7" "580" "Uncharacterized protein;" "Gasterosteus aculeatus (Three-spined stickleback)" "GO:0005856;GO:0019898;GO:0005737" "IEA:InterPro;cytoskeleton;extrinsic component of membrane;cytoplasm" "" "" "" "" "PF11819;PF00373;PF09380;PF09379" "1;FERM_N;DUF3338;FERM_M;FERM_C" "" "" "IPR019748;IPR018980;IPR000798;IPR019749;IPR018979;IPR021774;IPR011993;IPR019747;IPR014352;IPR000299" "FERM/acyl-CoA-bd_prot_3-hlx;FERM_N;Band_41_domain;FERM_domain;FERM_central;FERM_PH-like_C;DUF3338;FERM_CS;Ez/rad/moesin_like;PH_like_dom"
"XLOC_001354" 64.6014603840817 -0.373963108419604 0.122312662789356 -3.05743575433098 0.00223239489836214 0.0424422347188297 "TCONS_00007945" "3559" "521856" "gnl|BL_ORD_ID|521856" "I3KJT1_ORENI" "446" "1145" "0" "1067" "2137" "526" "886" "2" "0" "261" "8" "363" "Uncharacterized protein;" "Oreochromis niloticus (Nile tilapia) (Tilapia nilotica)" "GO:0005856" "IEA:InterPro;cytoskeleton" "" "" "" "" "PF11819;PF00373;PF09380;PF09379" "1;FERM_N;DUF3338;FERM_M;FERM_C" "" "" "IPR019748;IPR018980;IPR019750;IPR019749;IPR018979;IPR021774;IPR011993;IPR019747;IPR014352;IPR000299" "FERM/acyl-CoA-bd_prot_3-hlx;FERM_N;Band_41_domain;FERM_domain;FERM_central;FERM_PH-like_C;DUF3338;Band_41_fam;FERM_CS;PH_like_dom"
"XLOC_001354" 64.6014603840817 -0.373963108419604 0.122312662789356 -3.05743575433098 0.00223239489836214 0.0424422347188297 "TCONS_00007946" "3582" "521856" "gnl|BL_ORD_ID|521856" "I3KJT1_ORENI" "695" "1791" "0" "622" "2175" "411" "931" "1" "0" "395" "9" "524" "Uncharacterized protein;" "Oreochromis niloticus (Nile tilapia) (Tilapia nilotica)" "GO:0005856" "IEA:InterPro;cytoskeleton" "" "" "" "" "PF11819;PF00373;PF09380;PF09379" "1;FERM_N;DUF3338;FERM_M;FERM_C" "" "" "IPR019748;IPR018980;IPR019750;IPR019749;IPR018979;IPR021774;IPR011993;IPR019747;IPR014352;IPR000299" "FERM/acyl-CoA-bd_prot_3-hlx;FERM_N;Band_41_domain;FERM_domain;FERM_central;FERM_PH-like_C;DUF3338;Band_41_fam;FERM_CS;PH_like_dom"
"XLOC_001354" 64.6014603840817 -0.373963108419604 0.122312662789356 -3.05743575433098 0.00223239489836214 0.0424422347188297 "TCONS_00007947" "3321" "521856" "gnl|BL_ORD_ID|521856" "I3KJT1_ORENI" "667" "1719" "0" "625" "2040" "411" "886" "1" "0" "365" "8" "478" "Uncharacterized protein;" "Oreochromis niloticus (Nile tilapia) (Tilapia nilotica)" "GO:0005856" "IEA:InterPro;cytoskeleton" "" "" "" "" "PF11819;PF00373;PF09380;PF09379" "1;FERM_N;DUF3338;FERM_M;FERM_C" "" "" "IPR019748;IPR018980;IPR019750;IPR019749;IPR018979;IPR021774;IPR011993;IPR019747;IPR014352;IPR000299" "FERM/acyl-CoA-bd_prot_3-hlx;FERM_N;Band_41_domain;FERM_domain;FERM_central;FERM_PH-like_C;DUF3338;Band_41_fam;FERM_CS;PH_like_dom"
"XLOC_001354" 64.6014603840817 -0.373963108419604 0.122312662789356 -3.05743575433098 0.00223239489836214 0.0424422347188297 "TCONS_00007948" "3440" "287387" "gnl|BL_ORD_ID|287387" "G3NGN3_GASAC" "860" "2221" "0" "188" "2194" "267" "938" "2" "0" "506" "9" "675" "Uncharacterized protein;" "Gasterosteus aculeatus (Three-spined stickleback)" "GO:0005856;GO:0019898;GO:0005737" "IEA:InterPro;cytoskeleton;extrinsic component of membrane;cytoplasm" "" "" "" "" "PF11819;PF00373;PF09380;PF09379" "1;FERM_N;DUF3338;FERM_M;FERM_C" "" "" "IPR019748;IPR018980;IPR000798;IPR019749;IPR018979;IPR021774;IPR011993;IPR019747;IPR014352;IPR000299" "FERM/acyl-CoA-bd_prot_3-hlx;FERM_N;Band_41_domain;FERM_domain;FERM_central;FERM_PH-like_C;DUF3338;FERM_CS;Ez/rad/moesin_like;PH_like_dom"
"XLOC_001354" 64.6014603840817 -0.373963108419604 0.122312662789356 -3.05743575433098 0.00223239489836214 0.0424422347188297 "TCONS_00007949" "3443" "287387" "gnl|BL_ORD_ID|287387" "G3NGN3_GASAC" "856" "2209" "0" "188" "2197" "267" "938" "2" "0" "499" "10" "676" "Uncharacterized protein;" "Gasterosteus aculeatus (Three-spined stickleback)" "GO:0005856;GO:0019898;GO:0005737" "IEA:InterPro;cytoskeleton;extrinsic component of membrane;cytoplasm" "" "" "" "" "PF11819;PF00373;PF09380;PF09379" "1;FERM_N;DUF3338;FERM_M;FERM_C" "" "" "IPR019748;IPR018980;IPR000798;IPR019749;IPR018979;IPR021774;IPR011993;IPR019747;IPR014352;IPR000299" "FERM/acyl-CoA-bd_prot_3-hlx;FERM_N;Band_41_domain;FERM_domain;FERM_central;FERM_PH-like_C;DUF3338;FERM_CS;Ez/rad/moesin_like;PH_like_dom"
"XLOC_001354" 64.6014603840817 -0.373963108419604 0.122312662789356 -3.05743575433098 0.00223239489836214 0.0424422347188297 "TCONS_00007950" "3672" "521856" "gnl|BL_ORD_ID|521856" "I3KJT1_ORENI" "913" "2357" "0" "151" "2205" "244" "931" "1" "0" "530" "7" "690" "Uncharacterized protein;" "Oreochromis niloticus (Nile tilapia) (Tilapia nilotica)" "GO:0005856" "IEA:InterPro;cytoskeleton" "" "" "" "" "PF11819;PF00373;PF09380;PF09379" "1;FERM_N;DUF3338;FERM_M;FERM_C" "" "" "IPR019748;IPR018980;IPR019750;IPR019749;IPR018979;IPR021774;IPR011993;IPR019747;IPR014352;IPR000299" "FERM/acyl-CoA-bd_prot_3-hlx;FERM_N;Band_41_domain;FERM_domain;FERM_central;FERM_PH-like_C;DUF3338;Band_41_fam;FERM_CS;PH_like_dom"
"XLOC_001354" 64.6014603840817 -0.373963108419604 0.122312662789356 -3.05743575433098 0.00223239489836214 0.0424422347188297 "TCONS_00007951" "3612" "521856" "gnl|BL_ORD_ID|521856" "I3KJT1_ORENI" "912" "2356" "0" "151" "2205" "244" "931" "1" "0" "530" "7" "690" "Uncharacterized protein;" "Oreochromis niloticus (Nile tilapia) (Tilapia nilotica)" "GO:0005856" "IEA:InterPro;cytoskeleton" "" "" "" "" "PF11819;PF00373;PF09380;PF09379" "1;FERM_N;DUF3338;FERM_M;FERM_C" "" "" "IPR019748;IPR018980;IPR019750;IPR019749;IPR018979;IPR021774;IPR011993;IPR019747;IPR014352;IPR000299" "FERM/acyl-CoA-bd_prot_3-hlx;FERM_N;Band_41_domain;FERM_domain;FERM_central;FERM_PH-like_C;DUF3338;Band_41_fam;FERM_CS;PH_like_dom"
"XLOC_001354" 64.6014603840817 -0.373963108419604 0.122312662789356 -3.05743575433098 0.00223239489836214 0.0424422347188297 "TCONS_00007952" "4474" "521856" "gnl|BL_ORD_ID|521856" "I3KJT1_ORENI" "913" "2359" "0" "151" "2205" "244" "931" "1" "0" "530" "7" "690" "Uncharacterized protein;" "Oreochromis niloticus (Nile tilapia) (Tilapia nilotica)" "GO:0005856" "IEA:InterPro;cytoskeleton" "" "" "" "" "PF11819;PF00373;PF09380;PF09379" "1;FERM_N;DUF3338;FERM_M;FERM_C" "" "" "IPR019748;IPR018980;IPR019750;IPR019749;IPR018979;IPR021774;IPR011993;IPR019747;IPR014352;IPR000299" "FERM/acyl-CoA-bd_prot_3-hlx;FERM_N;Band_41_domain;FERM_domain;FERM_central;FERM_PH-like_C;DUF3338;Band_41_fam;FERM_CS;PH_like_dom"
"XLOC_001354" 64.6014603840817 -0.373963108419604 0.122312662789356 -3.05743575433098 0.00223239489836214 0.0424422347188297 "TCONS_00007953" "4030" "521856" "gnl|BL_ORD_ID|521856" "I3KJT1_ORENI" "911" "2352" "0" "151" "2205" "244" "931" "1" "0" "530" "7" "690" "Uncharacterized protein;" "Oreochromis niloticus (Nile tilapia) (Tilapia nilotica)" "GO:0005856" "IEA:InterPro;cytoskeleton" "" "" "" "" "PF11819;PF00373;PF09380;PF09379" "1;FERM_N;DUF3338;FERM_M;FERM_C" "" "" "IPR019748;IPR018980;IPR019750;IPR019749;IPR018979;IPR021774;IPR011993;IPR019747;IPR014352;IPR000299" "FERM/acyl-CoA-bd_prot_3-hlx;FERM_N;Band_41_domain;FERM_domain;FERM_central;FERM_PH-like_C;DUF3338;Band_41_fam;FERM_CS;PH_like_dom"
"XLOC_001354" 64.6014603840817 -0.373963108419604 0.122312662789356 -3.05743575433098 0.00223239489836214 0.0424422347188297 "TCONS_00007954" "3488" "521856" "gnl|BL_ORD_ID|521856" "I3KJT1_ORENI" "884" "2283" "0" "151" "2067" "244" "886" "1" "0" "500" "6" "644" "Uncharacterized protein;" "Oreochromis niloticus (Nile tilapia) (Tilapia nilotica)" "GO:0005856" "IEA:InterPro;cytoskeleton" "" "" "" "" "PF11819;PF00373;PF09380;PF09379" "1;FERM_N;DUF3338;FERM_M;FERM_C" "" "" "IPR019748;IPR018980;IPR019750;IPR019749;IPR018979;IPR021774;IPR011993;IPR019747;IPR014352;IPR000299" "FERM/acyl-CoA-bd_prot_3-hlx;FERM_N;Band_41_domain;FERM_domain;FERM_central;FERM_PH-like_C;DUF3338;Band_41_fam;FERM_CS;PH_like_dom"
"XLOC_001354" 64.6014603840817 -0.373963108419604 0.122312662789356 -3.05743575433098 0.00223239489836214 0.0424422347188297 "TCONS_00007955" "3489" "521856" "gnl|BL_ORD_ID|521856" "I3KJT1_ORENI" "884" "2283" "0" "151" "2067" "244" "886" "1" "0" "500" "6" "644" "Uncharacterized protein;" "Oreochromis niloticus (Nile tilapia) (Tilapia nilotica)" "GO:0005856" "IEA:InterPro;cytoskeleton" "" "" "" "" "PF11819;PF00373;PF09380;PF09379" "1;FERM_N;DUF3338;FERM_M;FERM_C" "" "" "IPR019748;IPR018980;IPR019750;IPR019749;IPR018979;IPR021774;IPR011993;IPR019747;IPR014352;IPR000299" "FERM/acyl-CoA-bd_prot_3-hlx;FERM_N;Band_41_domain;FERM_domain;FERM_central;FERM_PH-like_C;DUF3338;Band_41_fam;FERM_CS;PH_like_dom"
"XLOC_001354" 64.6014603840817 -0.373963108419604 0.122312662789356 -3.05743575433098 0.00223239489836214 0.0424422347188297 "TCONS_00007956" "3489" "521856" "gnl|BL_ORD_ID|521856" "I3KJT1_ORENI" "491" "1263" "0" "151" "1329" "244" "636" "1" "0" "307" "2" "394" "Uncharacterized protein;" "Oreochromis niloticus (Nile tilapia) (Tilapia nilotica)" "GO:0005856" "IEA:InterPro;cytoskeleton" "" "" "" "" "PF11819;PF00373;PF09380;PF09379" "1;FERM_N;DUF3338;FERM_M;FERM_C" "" "" "IPR019748;IPR018980;IPR019750;IPR019749;IPR018979;IPR021774;IPR011993;IPR019747;IPR014352;IPR000299" "FERM/acyl-CoA-bd_prot_3-hlx;FERM_N;Band_41_domain;FERM_domain;FERM_central;FERM_PH-like_C;DUF3338;Band_41_fam;FERM_CS;PH_like_dom"
"XLOC_001354" 64.6014603840817 -0.373963108419604 0.122312662789356 -3.05743575433098 0.00223239489836214 0.0424422347188297 "TCONS_00007957" "3650" "521856" "gnl|BL_ORD_ID|521856" "I3KJT1_ORENI" "913" "2359" "0" "314" "2368" "244" "931" "2" "0" "530" "7" "690" "Uncharacterized protein;" "Oreochromis niloticus (Nile tilapia) (Tilapia nilotica)" "GO:0005856" "IEA:InterPro;cytoskeleton" "" "" "" "" "PF11819;PF00373;PF09380;PF09379" "1;FERM_N;DUF3338;FERM_M;FERM_C" "" "" "IPR019748;IPR018980;IPR019750;IPR019749;IPR018979;IPR021774;IPR011993;IPR019747;IPR014352;IPR000299" "FERM/acyl-CoA-bd_prot_3-hlx;FERM_N;Band_41_domain;FERM_domain;FERM_central;FERM_PH-like_C;DUF3338;Band_41_fam;FERM_CS;PH_like_dom"
"XLOC_001354" 64.6014603840817 -0.373963108419604 0.122312662789356 -3.05743575433098 0.00223239489836214 0.0424422347188297 "TCONS_00007958" "4326" "521856" "gnl|BL_ORD_ID|521856" "I3KJT1_ORENI" "1319" "3412" "0" "277" "2904" "8" "886" "1" "0" "708" "7" "881" "Uncharacterized protein;" "Oreochromis niloticus (Nile tilapia) (Tilapia nilotica)" "GO:0005856" "IEA:InterPro;cytoskeleton" "" "" "" "" "PF11819;PF00373;PF09380;PF09379" "1;FERM_N;DUF3338;FERM_M;FERM_C" "" "" "IPR019748;IPR018980;IPR019750;IPR019749;IPR018979;IPR021774;IPR011993;IPR019747;IPR014352;IPR000299" "FERM/acyl-CoA-bd_prot_3-hlx;FERM_N;Band_41_domain;FERM_domain;FERM_central;FERM_PH-like_C;DUF3338;Band_41_fam;FERM_CS;PH_like_dom"
"XLOC_001354" 64.6014603840817 -0.373963108419604 0.122312662789356 -3.05743575433098 0.00223239489836214 0.0424422347188297 "TCONS_00007959" "4326" "521856" "gnl|BL_ORD_ID|521856" "I3KJT1_ORENI" "861" "2222" "0" "1068" "3044" "270" "931" "3" "0" "505" "7" "664" "Uncharacterized protein;" "Oreochromis niloticus (Nile tilapia) (Tilapia nilotica)" "GO:0005856" "IEA:InterPro;cytoskeleton" "" "" "" "" "PF11819;PF00373;PF09380;PF09379" "1;FERM_N;DUF3338;FERM_M;FERM_C" "" "" "IPR019748;IPR018980;IPR019750;IPR019749;IPR018979;IPR021774;IPR011993;IPR019747;IPR014352;IPR000299" "FERM/acyl-CoA-bd_prot_3-hlx;FERM_N;Band_41_domain;FERM_domain;FERM_central;FERM_PH-like_C;DUF3338;Band_41_fam;FERM_CS;PH_like_dom"
"XLOC_001354" 64.6014603840817 -0.373963108419604 0.122312662789356 -3.05743575433098 0.00223239489836214 0.0424422347188297 "TCONS_00007960" "4867" "521856" "gnl|BL_ORD_ID|521856" "I3KJT1_ORENI" "1345" "3480" "0" "277" "3057" "8" "937" "1" "0" "740" "9" "933" "Uncharacterized protein;" "Oreochromis niloticus (Nile tilapia) (Tilapia nilotica)" "GO:0005856" "IEA:InterPro;cytoskeleton" "" "" "" "" "PF11819;PF00373;PF09380;PF09379" "1;FERM_N;DUF3338;FERM_M;FERM_C" "" "" "IPR019748;IPR018980;IPR019750;IPR019749;IPR018979;IPR021774;IPR011993;IPR019747;IPR014352;IPR000299" "FERM/acyl-CoA-bd_prot_3-hlx;FERM_N;Band_41_domain;FERM_domain;FERM_central;FERM_PH-like_C;DUF3338;Band_41_fam;FERM_CS;PH_like_dom"
"XLOC_001354" 64.6014603840817 -0.373963108419604 0.122312662789356 -3.05743575433098 0.00223239489836214 0.0424422347188297 "TCONS_00007961" "4292" "521856" "gnl|BL_ORD_ID|521856" "I3KJT1_ORENI" "1058" "2735" "0" "755" "3025" "177" "937" "2" "0" "599" "8" "763" "Uncharacterized protein;" "Oreochromis niloticus (Nile tilapia) (Tilapia nilotica)" "GO:0005856" "IEA:InterPro;cytoskeleton" "" "" "" "" "PF11819;PF00373;PF09380;PF09379" "1;FERM_N;DUF3338;FERM_M;FERM_C" "" "" "IPR019748;IPR018980;IPR019750;IPR019749;IPR018979;IPR021774;IPR011993;IPR019747;IPR014352;IPR000299" "FERM/acyl-CoA-bd_prot_3-hlx;FERM_N;Band_41_domain;FERM_domain;FERM_central;FERM_PH-like_C;DUF3338;Band_41_fam;FERM_CS;PH_like_dom"
"XLOC_001354" 64.6014603840817 -0.373963108419604 0.122312662789356 -3.05743575433098 0.00223239489836214 0.0424422347188297 "TCONS_00007962" "4329" "287387" "gnl|BL_ORD_ID|287387" "G3NGN3_GASAC" "736" "1900" "0" "1353" "3083" "359" "938" "3" "0" "432" "7" "582" "Uncharacterized protein;" "Gasterosteus aculeatus (Three-spined stickleback)" "GO:0005856;GO:0019898;GO:0005737" "IEA:InterPro;cytoskeleton;extrinsic component of membrane;cytoplasm" "" "" "" "" "PF11819;PF00373;PF09380;PF09379" "1;FERM_N;DUF3338;FERM_M;FERM_C" "" "" "IPR019748;IPR018980;IPR000798;IPR019749;IPR018979;IPR021774;IPR011993;IPR019747;IPR014352;IPR000299" "FERM/acyl-CoA-bd_prot_3-hlx;FERM_N;Band_41_domain;FERM_domain;FERM_central;FERM_PH-like_C;DUF3338;FERM_CS;Ez/rad/moesin_like;PH_like_dom"
"XLOC_001354" 64.6014603840817 -0.373963108419604 0.122312662789356 -3.05743575433098 0.00223239489836214 0.0424422347188297 "TCONS_00007963" "4329" "521856" "gnl|BL_ORD_ID|521856" "I3KJT1_ORENI" "1350" "3492" "0" "282" "3062" "8" "937" "3" "0" "740" "9" "933" "Uncharacterized protein;" "Oreochromis niloticus (Nile tilapia) (Tilapia nilotica)" "GO:0005856" "IEA:InterPro;cytoskeleton" "" "" "" "" "PF11819;PF00373;PF09380;PF09379" "1;FERM_N;DUF3338;FERM_M;FERM_C" "" "" "IPR019748;IPR018980;IPR019750;IPR019749;IPR018979;IPR021774;IPR011993;IPR019747;IPR014352;IPR000299" "FERM/acyl-CoA-bd_prot_3-hlx;FERM_N;Band_41_domain;FERM_domain;FERM_central;FERM_PH-like_C;DUF3338;Band_41_fam;FERM_CS;PH_like_dom"
"XLOC_001354" 64.6014603840817 -0.373963108419604 0.122312662789356 -3.05743575433098 0.00223239489836214 0.0424422347188297 "TCONS_00007964" "3134" "521856" "gnl|BL_ORD_ID|521856" "I3KJT1_ORENI" "701" "1809" "0" "472" "2031" "363" "886" "1" "0" "401" "8" "526" "Uncharacterized protein;" "Oreochromis niloticus (Nile tilapia) (Tilapia nilotica)" "GO:0005856" "IEA:InterPro;cytoskeleton" "" "" "" "" "PF11819;PF00373;PF09380;PF09379" "1;FERM_N;DUF3338;FERM_M;FERM_C" "" "" "IPR019748;IPR018980;IPR019750;IPR019749;IPR018979;IPR021774;IPR011993;IPR019747;IPR014352;IPR000299" "FERM/acyl-CoA-bd_prot_3-hlx;FERM_N;Band_41_domain;FERM_domain;FERM_central;FERM_PH-like_C;DUF3338;Band_41_fam;FERM_CS;PH_like_dom"
"XLOC_001354" 64.6014603840817 -0.373963108419604 0.122312662789356 -3.05743575433098 0.00223239489836214 0.0424422347188297 "TCONS_00007965" "3309" "521856" "gnl|BL_ORD_ID|521856" "I3KJT1_ORENI" "911" "2352" "0" "151" "2205" "244" "931" "1" "0" "530" "7" "690" "Uncharacterized protein;" "Oreochromis niloticus (Nile tilapia) (Tilapia nilotica)" "GO:0005856" "IEA:InterPro;cytoskeleton" "" "" "" "" "PF11819;PF00373;PF09380;PF09379" "1;FERM_N;DUF3338;FERM_M;FERM_C" "" "" "IPR019748;IPR018980;IPR019750;IPR019749;IPR018979;IPR021774;IPR011993;IPR019747;IPR014352;IPR000299" "FERM/acyl-CoA-bd_prot_3-hlx;FERM_N;Band_41_domain;FERM_domain;FERM_central;FERM_PH-like_C;DUF3338;Band_41_fam;FERM_CS;PH_like_dom"
"XLOC_001356" 172.249408961648 0.347226309329021 0.0778441663867505 4.46053089712476 8.17568705152369e-06 0.000597851391629621 "TCONS_00007972" "3539" "625681" "gnl|BL_ORD_ID|625681" "M4APY6_XIPMA" "421" "1080" "1.30342e-130" "373" "1683" "197" "622" "1" "0" "265" "15" "439" "Uncharacterized protein;" "Xiphophorus maculatus (Southern platyfish) (Platypoecilus maculatus)" "" "" "" "" "GO:0046872;GO:0043565;GO:0003700" "IEA:InterPro;sequence-specific DNA binding;sequence-specific DNA binding transcription factor activity;metal ion binding" "PF00250" "1;Fork_head" "" "" "IPR015880;IPR011991;IPR001766;IPR007087;IPR018122" "TF_fork_head_CS;Znf_C2H2-like;Znf_C2H2;WHTH_DNA-bd_dom;TF_fork_head"
"XLOC_001356" 172.249408961648 0.347226309329021 0.0778441663867505 4.46053089712476 8.17568705152369e-06 0.000597851391629621 "TCONS_00007973" "3558" "625681" "gnl|BL_ORD_ID|625681" "M4APY6_XIPMA" "421" "1081" "1.22202e-130" "386" "1702" "195" "622" "2" "0" "266" "15" "441" "Uncharacterized protein;" "Xiphophorus maculatus (Southern platyfish) (Platypoecilus maculatus)" "" "" "" "" "GO:0046872;GO:0043565;GO:0003700" "IEA:InterPro;sequence-specific DNA binding;sequence-specific DNA binding transcription factor activity;metal ion binding" "PF00250" "1;Fork_head" "" "" "IPR015880;IPR011991;IPR001766;IPR007087;IPR018122" "TF_fork_head_CS;Znf_C2H2-like;Znf_C2H2;WHTH_DNA-bd_dom;TF_fork_head"
"XLOC_001356" 172.249408961648 0.347226309329021 0.0778441663867505 4.46053089712476 8.17568705152369e-06 0.000597851391629621 "TCONS_00007974" "3644" "521863" "gnl|BL_ORD_ID|521863" "I3KJT8_ORENI" "389" "998" "1.55251e-118" "576" "1628" "211" "571" "3" "0" "234" "34" "373" "Uncharacterized protein;" "Oreochromis niloticus (Nile tilapia) (Tilapia nilotica)" "" "" "" "" "GO:0043565;GO:0003700" "IEA:InterPro;sequence-specific DNA binding;sequence-specific DNA binding transcription factor activity" "PF00250" "1;Fork_head" "" "" "IPR015880;IPR011991;IPR001766;IPR018122" "TF_fork_head_CS;Znf_C2H2-like;WHTH_DNA-bd_dom;TF_fork_head"
"XLOC_001356" 172.249408961648 0.347226309329021 0.0778441663867505 4.46053089712476 8.17568705152369e-06 0.000597851391629621 "TCONS_00007975" "3713" "625681" "gnl|BL_ORD_ID|625681" "M4APY6_XIPMA" "398" "1020" "1.72711e-121" "628" "1857" "195" "622" "1" "0" "256" "40" "439" "Uncharacterized protein;" "Xiphophorus maculatus (Southern platyfish) (Platypoecilus maculatus)" "" "" "" "" "GO:0046872;GO:0043565;GO:0003700" "IEA:InterPro;sequence-specific DNA binding;sequence-specific DNA binding transcription factor activity;metal ion binding" "PF00250" "1;Fork_head" "" "" "IPR015880;IPR011991;IPR001766;IPR007087;IPR018122" "TF_fork_head_CS;Znf_C2H2-like;Znf_C2H2;WHTH_DNA-bd_dom;TF_fork_head"
"XLOC_001356" 172.249408961648 0.347226309329021 0.0778441663867505 4.46053089712476 8.17568705152369e-06 0.000597851391629621 "TCONS_00007976" "3692" "625681" "gnl|BL_ORD_ID|625681" "M4APY6_XIPMA" "397" "1018" "2.47949e-121" "613" "1836" "197" "622" "1" "0" "255" "40" "437" "Uncharacterized protein;" "Xiphophorus maculatus (Southern platyfish) (Platypoecilus maculatus)" "" "" "" "" "GO:0046872;GO:0043565;GO:0003700" "IEA:InterPro;sequence-specific DNA binding;sequence-specific DNA binding transcription factor activity;metal ion binding" "PF00250" "1;Fork_head" "" "" "IPR015880;IPR011991;IPR001766;IPR007087;IPR018122" "TF_fork_head_CS;Znf_C2H2-like;Znf_C2H2;WHTH_DNA-bd_dom;TF_fork_head"
"XLOC_001356" 172.249408961648 0.347226309329021 0.0778441663867505 4.46053089712476 8.17568705152369e-06 0.000597851391629621 "TCONS_00007977" "3715" "625681" "gnl|BL_ORD_ID|625681" "M4APY6_XIPMA" "397" "1018" "2.6314e-121" "630" "1859" "195" "622" "3" "0" "256" "40" "439" "Uncharacterized protein;" "Xiphophorus maculatus (Southern platyfish) (Platypoecilus maculatus)" "" "" "" "" "GO:0046872;GO:0043565;GO:0003700" "IEA:InterPro;sequence-specific DNA binding;sequence-specific DNA binding transcription factor activity;metal ion binding" "PF00250" "1;Fork_head" "" "" "IPR015880;IPR011991;IPR001766;IPR007087;IPR018122" "TF_fork_head_CS;Znf_C2H2-like;Znf_C2H2;WHTH_DNA-bd_dom;TF_fork_head"
"XLOC_001356" 172.249408961648 0.347226309329021 0.0778441663867505 4.46053089712476 8.17568705152369e-06 0.000597851391629621 "TCONS_00007978" "3718" "625681" "gnl|BL_ORD_ID|625681" "M4APY6_XIPMA" "397" "1019" "2.11082e-121" "633" "1862" "195" "622" "3" "0" "256" "40" "439" "Uncharacterized protein;" "Xiphophorus maculatus (Southern platyfish) (Platypoecilus maculatus)" "" "" "" "" "GO:0046872;GO:0043565;GO:0003700" "IEA:InterPro;sequence-specific DNA binding;sequence-specific DNA binding transcription factor activity;metal ion binding" "PF00250" "1;Fork_head" "" "" "IPR015880;IPR011991;IPR001766;IPR007087;IPR018122" "TF_fork_head_CS;Znf_C2H2-like;Znf_C2H2;WHTH_DNA-bd_dom;TF_fork_head"
"XLOC_001356" 172.249408961648 0.347226309329021 0.0778441663867505 4.46053089712476 8.17568705152369e-06 0.000597851391629621 "TCONS_00007979" "3716" "625681" "gnl|BL_ORD_ID|625681" "M4APY6_XIPMA" "376" "963" "2.16199e-113" "757" "1860" "228" "622" "1" "0" "239" "31" "397" "Uncharacterized protein;" "Xiphophorus maculatus (Southern platyfish) (Platypoecilus maculatus)" "" "" "" "" "GO:0046872;GO:0043565;GO:0003700" "IEA:InterPro;sequence-specific DNA binding;sequence-specific DNA binding transcription factor activity;metal ion binding" "PF00250" "1;Fork_head" "" "" "IPR015880;IPR011991;IPR001766;IPR007087;IPR018122" "TF_fork_head_CS;Znf_C2H2-like;Znf_C2H2;WHTH_DNA-bd_dom;TF_fork_head"
"XLOC_001356" 172.249408961648 0.347226309329021 0.0778441663867505 4.46053089712476 8.17568705152369e-06 0.000597851391629621 "TCONS_00007980" "3715" "625681" "gnl|BL_ORD_ID|625681" "M4APY6_XIPMA" "395" "1014" "1.00981e-120" "633" "1859" "195" "622" "3" "0" "255" "41" "439" "Uncharacterized protein;" "Xiphophorus maculatus (Southern platyfish) (Platypoecilus maculatus)" "" "" "" "" "GO:0046872;GO:0043565;GO:0003700" "IEA:InterPro;sequence-specific DNA binding;sequence-specific DNA binding transcription factor activity;metal ion binding" "PF00250" "1;Fork_head" "" "" "IPR015880;IPR011991;IPR001766;IPR007087;IPR018122" "TF_fork_head_CS;Znf_C2H2-like;Znf_C2H2;WHTH_DNA-bd_dom;TF_fork_head"
"XLOC_001356" 172.249408961648 0.347226309329021 0.0778441663867505 4.46053089712476 8.17568705152369e-06 0.000597851391629621 "TCONS_00007981" "3805" "625681" "gnl|BL_ORD_ID|625681" "M4APY6_XIPMA" "420" "1079" "8.58344e-130" "633" "1949" "195" "622" "3" "0" "266" "15" "441" "Uncharacterized protein;" "Xiphophorus maculatus (Southern platyfish) (Platypoecilus maculatus)" "" "" "" "" "GO:0046872;GO:0043565;GO:0003700" "IEA:InterPro;sequence-specific DNA binding;sequence-specific DNA binding transcription factor activity;metal ion binding" "PF00250" "1;Fork_head" "" "" "IPR015880;IPR011991;IPR001766;IPR007087;IPR018122" "TF_fork_head_CS;Znf_C2H2-like;Znf_C2H2;WHTH_DNA-bd_dom;TF_fork_head"
"XLOC_001356" 172.249408961648 0.347226309329021 0.0778441663867505 4.46053089712476 8.17568705152369e-06 0.000597851391629621 "TCONS_00007982" "3709" "625681" "gnl|BL_ORD_ID|625681" "M4APY6_XIPMA" "395" "1013" "1.27804e-120" "633" "1853" "197" "622" "3" "0" "254" "41" "437" "Uncharacterized protein;" "Xiphophorus maculatus (Southern platyfish) (Platypoecilus maculatus)" "" "" "" "" "GO:0046872;GO:0043565;GO:0003700" "IEA:InterPro;sequence-specific DNA binding;sequence-specific DNA binding transcription factor activity;metal ion binding" "PF00250" "1;Fork_head" "" "" "IPR015880;IPR011991;IPR001766;IPR007087;IPR018122" "TF_fork_head_CS;Znf_C2H2-like;Znf_C2H2;WHTH_DNA-bd_dom;TF_fork_head"
"XLOC_001356" 172.249408961648 0.347226309329021 0.0778441663867505 4.46053089712476 8.17568705152369e-06 0.000597851391629621 "TCONS_00007983" "3796" "625681" "gnl|BL_ORD_ID|625681" "M4APY6_XIPMA" "420" "1079" "9.04935e-130" "630" "1940" "197" "622" "3" "0" "265" "15" "439" "Uncharacterized protein;" "Xiphophorus maculatus (Southern platyfish) (Platypoecilus maculatus)" "" "" "" "" "GO:0046872;GO:0043565;GO:0003700" "IEA:InterPro;sequence-specific DNA binding;sequence-specific DNA binding transcription factor activity;metal ion binding" "PF00250" "1;Fork_head" "" "" "IPR015880;IPR011991;IPR001766;IPR007087;IPR018122" "TF_fork_head_CS;Znf_C2H2-like;Znf_C2H2;WHTH_DNA-bd_dom;TF_fork_head"
"XLOC_001356" 172.249408961648 0.347226309329021 0.0778441663867505 4.46053089712476 8.17568705152369e-06 0.000597851391629621 "TCONS_00007984" "3807" "625681" "gnl|BL_ORD_ID|625681" "M4APY6_XIPMA" "400" "1026" "3.37386e-122" "761" "1951" "228" "622" "2" "0" "249" "6" "399" "Uncharacterized protein;" "Xiphophorus maculatus (Southern platyfish) (Platypoecilus maculatus)" "" "" "" "" "GO:0046872;GO:0043565;GO:0003700" "IEA:InterPro;sequence-specific DNA binding;sequence-specific DNA binding transcription factor activity;metal ion binding" "PF00250" "1;Fork_head" "" "" "IPR015880;IPR011991;IPR001766;IPR007087;IPR018122" "TF_fork_head_CS;Znf_C2H2-like;Znf_C2H2;WHTH_DNA-bd_dom;TF_fork_head"
"XLOC_001356" 172.249408961648 0.347226309329021 0.0778441663867505 4.46053089712476 8.17568705152369e-06 0.000597851391629621 "TCONS_00007985" "3799" "625681" "gnl|BL_ORD_ID|625681" "M4APY6_XIPMA" "420" "1078" "1.06342e-129" "633" "1943" "197" "622" "3" "0" "265" "15" "439" "Uncharacterized protein;" "Xiphophorus maculatus (Southern platyfish) (Platypoecilus maculatus)" "" "" "" "" "GO:0046872;GO:0043565;GO:0003700" "IEA:InterPro;sequence-specific DNA binding;sequence-specific DNA binding transcription factor activity;metal ion binding" "PF00250" "1;Fork_head" "" "" "IPR015880;IPR011991;IPR001766;IPR007087;IPR018122" "TF_fork_head_CS;Znf_C2H2-like;Znf_C2H2;WHTH_DNA-bd_dom;TF_fork_head"
"XLOC_001356" 172.249408961648 0.347226309329021 0.0778441663867505 4.46053089712476 8.17568705152369e-06 0.000597851391629621 "TCONS_00007986" "3712" "625681" "gnl|BL_ORD_ID|625681" "M4APY6_XIPMA" "396" "1017" "3.8266e-121" "633" "1856" "197" "622" "3" "0" "255" "40" "437" "Uncharacterized protein;" "Xiphophorus maculatus (Southern platyfish) (Platypoecilus maculatus)" "" "" "" "" "GO:0046872;GO:0043565;GO:0003700" "IEA:InterPro;sequence-specific DNA binding;sequence-specific DNA binding transcription factor activity;metal ion binding" "PF00250" "1;Fork_head" "" "" "IPR015880;IPR011991;IPR001766;IPR007087;IPR018122" "TF_fork_head_CS;Znf_C2H2-like;Znf_C2H2;WHTH_DNA-bd_dom;TF_fork_head"
"XLOC_001356" 172.249408961648 0.347226309329021 0.0778441663867505 4.46053089712476 8.17568705152369e-06 0.000597851391629621 "TCONS_00007987" "3709" "625681" "gnl|BL_ORD_ID|625681" "M4APY6_XIPMA" "397" "1018" "3.33007e-121" "630" "1853" "197" "622" "3" "0" "255" "40" "437" "Uncharacterized protein;" "Xiphophorus maculatus (Southern platyfish) (Platypoecilus maculatus)" "" "" "" "" "GO:0046872;GO:0043565;GO:0003700" "IEA:InterPro;sequence-specific DNA binding;sequence-specific DNA binding transcription factor activity;metal ion binding" "PF00250" "1;Fork_head" "" "" "IPR015880;IPR011991;IPR001766;IPR007087;IPR018122" "TF_fork_head_CS;Znf_C2H2-like;Znf_C2H2;WHTH_DNA-bd_dom;TF_fork_head"
"XLOC_001357" 400.293159206294 0.250841976801949 0.0503720602911006 4.97978393880121 6.3655298372908e-07 7.24758077956556e-05 "TCONS_00007988" "1878" "65894" "gnl|BL_ORD_ID|65894" "B5DFU9_SALSA" "341" "874" "1.80004e-111" "57" "557" "54" "220" "3" "0" "162" "0" "167" "Eukaryotic translation initiation factor 4E family member 3;Eukaryotic translation initiation factor 4E family member 3;Eukaryotic translation initiation factor 4E type 3;" "Salmo salar (Atlantic salmon)" "GO:0005737" "IEA:InterPro;cytoplasm" "" "" "GO:0003743" "IEA:UniProtKB-KW;translation initiation factor activity" "PF01652" "1;IF4E" "" "" "IPR001040;IPR023398" "TIF_eIF4e-like_dom;TIF_eIF_4E"
"XLOC_001357" 400.293159206294 0.250841976801949 0.0503720602911006 4.97978393880121 6.3655298372908e-07 7.24758077956556e-05 "TCONS_00007989" "1973" "65894" "gnl|BL_ORD_ID|65894" "B5DFU9_SALSA" "339" "869" "2.17954e-110" "89" "652" "40" "220" "2" "0" "166" "7" "188" "Eukaryotic translation initiation factor 4E family member 3;Eukaryotic translation initiation factor 4E family member 3;Eukaryotic translation initiation factor 4E type 3;" "Salmo salar (Atlantic salmon)" "GO:0005737" "IEA:InterPro;cytoplasm" "" "" "GO:0003743" "IEA:UniProtKB-KW;translation initiation factor activity" "PF01652" "1;IF4E" "" "" "IPR001040;IPR023398" "TIF_eIF4e-like_dom;TIF_eIF_4E"
"XLOC_001357" 400.293159206294 0.250841976801949 0.0503720602911006 4.97978393880121 6.3655298372908e-07 7.24758077956556e-05 "TCONS_00007990" "2078" "65894" "gnl|BL_ORD_ID|65894" "B5DFU9_SALSA" "420" "1079" "2.44208e-141" "122" "757" "9" "220" "2" "0" "199" "0" "212" "Eukaryotic translation initiation factor 4E family member 3;Eukaryotic translation initiation factor 4E family member 3;Eukaryotic translation initiation factor 4E type 3;" "Salmo salar (Atlantic salmon)" "GO:0005737" "IEA:InterPro;cytoplasm" "" "" "GO:0003743" "IEA:UniProtKB-KW;translation initiation factor activity" "PF01652" "1;IF4E" "" "" "IPR001040;IPR023398" "TIF_eIF4e-like_dom;TIF_eIF_4E"
"XLOC_001357" 400.293159206294 0.250841976801949 0.0503720602911006 4.97978393880121 6.3655298372908e-07 7.24758077956556e-05 "TCONS_00007991" "2141" "65894" "gnl|BL_ORD_ID|65894" "B5DFU9_SALSA" "441" "1132" "5.61494e-149" "161" "820" "1" "220" "2" "0" "211" "0" "220" "Eukaryotic translation initiation factor 4E family member 3;Eukaryotic translation initiation factor 4E family member 3;Eukaryotic translation initiation factor 4E type 3;" "Salmo salar (Atlantic salmon)" "GO:0005737" "IEA:InterPro;cytoplasm" "" "" "GO:0003743" "IEA:UniProtKB-KW;translation initiation factor activity" "PF01652" "1;IF4E" "" "" "IPR001040;IPR023398" "TIF_eIF4e-like_dom;TIF_eIF_4E"
"XLOC_001357" 400.293159206294 0.250841976801949 0.0503720602911006 4.97978393880121 6.3655298372908e-07 7.24758077956556e-05 "TCONS_00007992" "3794" "65894" "gnl|BL_ORD_ID|65894" "B5DFU9_SALSA" "309" "790" "1.33729e-94" "274" "732" "1" "153" "1" "0" "148" "0" "153" "Eukaryotic translation initiation factor 4E family member 3;Eukaryotic translation initiation factor 4E family member 3;Eukaryotic translation initiation factor 4E type 3;" "Salmo salar (Atlantic salmon)" "GO:0005737" "IEA:InterPro;cytoplasm" "" "" "GO:0003743" "IEA:UniProtKB-KW;translation initiation factor activity" "PF01652" "1;IF4E" "" "" "IPR001040;IPR023398" "TIF_eIF4e-like_dom;TIF_eIF_4E"
"XLOC_001357" 400.293159206294 0.250841976801949 0.0503720602911006 4.97978393880121 6.3655298372908e-07 7.24758077956556e-05 "TCONS_00007993" "2273" "65894" "gnl|BL_ORD_ID|65894" "B5DFU9_SALSA" "441" "1132" "2.04288e-148" "293" "952" "1" "220" "2" "0" "211" "0" "220" "Eukaryotic translation initiation factor 4E family member 3;Eukaryotic translation initiation factor 4E family member 3;Eukaryotic translation initiation factor 4E type 3;" "Salmo salar (Atlantic salmon)" "GO:0005737" "IEA:InterPro;cytoplasm" "" "" "GO:0003743" "IEA:UniProtKB-KW;translation initiation factor activity" "PF01652" "1;IF4E" "" "" "IPR001040;IPR023398" "TIF_eIF4e-like_dom;TIF_eIF_4E"
"XLOC_001357" 400.293159206294 0.250841976801949 0.0503720602911006 4.97978393880121 6.3655298372908e-07 7.24758077956556e-05 "TCONS_00007994" "2286" "65894" "gnl|BL_ORD_ID|65894" "B5DFU9_SALSA" "441" "1132" "2.29273e-148" "306" "965" "1" "220" "3" "0" "211" "0" "220" "Eukaryotic translation initiation factor 4E family member 3;Eukaryotic translation initiation factor 4E family member 3;Eukaryotic translation initiation factor 4E type 3;" "Salmo salar (Atlantic salmon)" "GO:0005737" "IEA:InterPro;cytoplasm" "" "" "GO:0003743" "IEA:UniProtKB-KW;translation initiation factor activity" "PF01652" "1;IF4E" "" "" "IPR001040;IPR023398" "TIF_eIF4e-like_dom;TIF_eIF_4E"
"XLOC_001357" 400.293159206294 0.250841976801949 0.0503720602911006 4.97978393880121 6.3655298372908e-07 7.24758077956556e-05 "TCONS_00007995" "2125" "65894" "gnl|BL_ORD_ID|65894" "B5DFU9_SALSA" "441" "1132" "4.83595e-149" "145" "804" "1" "220" "1" "0" "211" "0" "220" "Eukaryotic translation initiation factor 4E family member 3;Eukaryotic translation initiation factor 4E family member 3;Eukaryotic translation initiation factor 4E type 3;" "Salmo salar (Atlantic salmon)" "GO:0005737" "IEA:InterPro;cytoplasm" "" "" "GO:0003743" "IEA:UniProtKB-KW;translation initiation factor activity" "PF01652" "1;IF4E" "" "" "IPR001040;IPR023398" "TIF_eIF4e-like_dom;TIF_eIF_4E"
"XLOC_001357" 400.293159206294 0.250841976801949 0.0503720602911006 4.97978393880121 6.3655298372908e-07 7.24758077956556e-05 "TCONS_00007996" "2136" "65894" "gnl|BL_ORD_ID|65894" "B5DFU9_SALSA" "441" "1132" "5.28966e-149" "156" "815" "1" "220" "3" "0" "211" "0" "220" "Eukaryotic translation initiation factor 4E family member 3;Eukaryotic translation initiation factor 4E family member 3;Eukaryotic translation initiation factor 4E type 3;" "Salmo salar (Atlantic salmon)" "GO:0005737" "IEA:InterPro;cytoplasm" "" "" "GO:0003743" "IEA:UniProtKB-KW;translation initiation factor activity" "PF01652" "1;IF4E" "" "" "IPR001040;IPR023398" "TIF_eIF4e-like_dom;TIF_eIF_4E"
"XLOC_001357" 400.293159206294 0.250841976801949 0.0503720602911006 4.97978393880121 6.3655298372908e-07 7.24758077956556e-05 "TCONS_00007997" "3752" "65894" "gnl|BL_ORD_ID|65894" "B5DFU9_SALSA" "309" "790" "1.25337e-94" "232" "690" "1" "153" "1" "0" "148" "0" "153" "Eukaryotic translation initiation factor 4E family member 3;Eukaryotic translation initiation factor 4E family member 3;Eukaryotic translation initiation factor 4E type 3;" "Salmo salar (Atlantic salmon)" "GO:0005737" "IEA:InterPro;cytoplasm" "" "" "GO:0003743" "IEA:UniProtKB-KW;translation initiation factor activity" "PF01652" "1;IF4E" "" "" "IPR001040;IPR023398" "TIF_eIF4e-like_dom;TIF_eIF_4E"
"XLOC_001357" 400.293159206294 0.250841976801949 0.0503720602911006 4.97978393880121 6.3655298372908e-07 7.24758077956556e-05 "TCONS_00007998" "2194" "65894" "gnl|BL_ORD_ID|65894" "B5DFU9_SALSA" "441" "1132" "9.57087e-149" "214" "873" "1" "220" "1" "0" "211" "0" "220" "Eukaryotic translation initiation factor 4E family member 3;Eukaryotic translation initiation factor 4E family member 3;Eukaryotic translation initiation factor 4E type 3;" "Salmo salar (Atlantic salmon)" "GO:0005737" "IEA:InterPro;cytoplasm" "" "" "GO:0003743" "IEA:UniProtKB-KW;translation initiation factor activity" "PF01652" "1;IF4E" "" "" "IPR001040;IPR023398" "TIF_eIF4e-like_dom;TIF_eIF_4E"
"XLOC_001357" 400.293159206294 0.250841976801949 0.0503720602911006 4.97978393880121 6.3655298372908e-07 7.24758077956556e-05 "TCONS_00007999" "2185" "65894" "gnl|BL_ORD_ID|65894" "B5DFU9_SALSA" "441" "1132" "8.76106e-149" "205" "864" "1" "220" "1" "0" "211" "0" "220" "Eukaryotic translation initiation factor 4E family member 3;Eukaryotic translation initiation factor 4E family member 3;Eukaryotic translation initiation factor 4E type 3;" "Salmo salar (Atlantic salmon)" "GO:0005737" "IEA:InterPro;cytoplasm" "" "" "GO:0003743" "IEA:UniProtKB-KW;translation initiation factor activity" "PF01652" "1;IF4E" "" "" "IPR001040;IPR023398" "TIF_eIF4e-like_dom;TIF_eIF_4E"
"XLOC_001525" 6.0934771857251 -0.580986932748747 0.187846891745724 -3.09287487990587 0.00198227691636517 0.0391681782558668 "TCONS_00008316" "4406" "515071" "gnl|BL_ORD_ID|515071" "I3K0C9_ORENI" "502" "1291" "1.02363e-159" "2" "1288" "139" "562" "2" "0" "310" "41" "447" "Uncharacterized protein;" "Oreochromis niloticus (Nile tilapia) (Tilapia nilotica)" "GO:0016021;GO:0005886" "IEA:UniProtKB-SubCell;IEA:UniProtKB-KW;plasma membrane;integral component of membrane" "" "" "GO:0004991" "IEA:InterPro;parathyroid hormone receptor activity" "PF02793;PF00002" "1;7tm_2;HRM" "" "" "IPR002170;IPR017981;IPR017983;IPR000832;IPR001879" "GPCR_2_secretin-like;GPCR_2_extracellular_dom;GPCR_2_secretin-like_CS;GPCR_2_parathyroid_rcpt;GPCR_2-like"
"XLOC_001525" 6.0934771857251 -0.580986932748747 0.187846891745724 -3.09287487990587 0.00198227691636517 0.0391681782558668 "TCONS_00008317" "4300" "515071" "gnl|BL_ORD_ID|515071" "I3K0C9_ORENI" "532" "1369" "2.57959e-171" "2" "976" "139" "461" "2" "0" "286" "2" "325" "Uncharacterized protein;" "Oreochromis niloticus (Nile tilapia) (Tilapia nilotica)" "GO:0016021;GO:0005886" "IEA:UniProtKB-SubCell;IEA:UniProtKB-KW;plasma membrane;integral component of membrane" "" "" "GO:0004991" "IEA:InterPro;parathyroid hormone receptor activity" "PF02793;PF00002" "1;7tm_2;HRM" "" "" "IPR002170;IPR017981;IPR017983;IPR000832;IPR001879" "GPCR_2_secretin-like;GPCR_2_extracellular_dom;GPCR_2_secretin-like_CS;GPCR_2_parathyroid_rcpt;GPCR_2-like"
"XLOC_001578" 15.3887206635192 0.477070484294275 0.132871217697425 3.59047273413768 0.000330078759539061 0.0107226514506769 "TCONS_00008584" "3621" "172706" "gnl|BL_ORD_ID|172706" "E6ZHD0_DICLA" "562" "1446" "0" "317" "1663" "1" "430" "2" "0" "312" "21" "450" "" "Dicentrarchus labrax (European seabass) (Morone labrax)" "GO:0005922;GO:0016021" "IEA:UniProtKB-KW;IEA:InterPro;connexon complex;integral component of membrane" "GO:0007154" "IEA:InterPro;cell communication" "" "" "PF00029;PF10582" "1;Connexin_CCC;Connexin" "" "" "IPR000500;IPR017990;IPR013092;IPR019570" "Connexin_CS;Connexin_N;Connexin_CCC;Connexin"
"XLOC_001578" 15.3887206635192 0.477070484294275 0.132871217697425 3.59047273413768 0.000330078759539061 0.0107226514506769 "TCONS_00008585" "3530" "172706" "gnl|BL_ORD_ID|172706" "E6ZHD0_DICLA" "562" "1446" "0" "226" "1572" "1" "430" "1" "0" "312" "21" "450" "" "Dicentrarchus labrax (European seabass) (Morone labrax)" "GO:0005922;GO:0016021" "IEA:UniProtKB-KW;IEA:InterPro;connexon complex;integral component of membrane" "GO:0007154" "IEA:InterPro;cell communication" "" "" "PF00029;PF10582" "1;Connexin_CCC;Connexin" "" "" "IPR000500;IPR017990;IPR013092;IPR019570" "Connexin_CS;Connexin_N;Connexin_CCC;Connexin"
"XLOC_001578" 15.3887206635192 0.477070484294275 0.132871217697425 3.59047273413768 0.000330078759539061 0.0107226514506769 "TCONS_00008586" "3456" "172706" "gnl|BL_ORD_ID|172706" "E6ZHD0_DICLA" "562" "1446" "0" "152" "1498" "1" "430" "2" "0" "312" "21" "450" "" "Dicentrarchus labrax (European seabass) (Morone labrax)" "GO:0005922;GO:0016021" "IEA:UniProtKB-KW;IEA:InterPro;connexon complex;integral component of membrane" "GO:0007154" "IEA:InterPro;cell communication" "" "" "PF00029;PF10582" "1;Connexin_CCC;Connexin" "" "" "IPR000500;IPR017990;IPR013092;IPR019570" "Connexin_CS;Connexin_N;Connexin_CCC;Connexin"
"XLOC_001578" 15.3887206635192 0.477070484294275 0.132871217697425 3.59047273413768 0.000330078759539061 0.0107226514506769 "TCONS_00008587" "3899" "172706" "gnl|BL_ORD_ID|172706" "E6ZHD0_DICLA" "391" "1004" "3.71552e-132" "832" "1941" "80" "430" "1" "0" "238" "21" "371" "" "Dicentrarchus labrax (European seabass) (Morone labrax)" "GO:0005922;GO:0016021" "IEA:UniProtKB-KW;IEA:InterPro;connexon complex;integral component of membrane" "GO:0007154" "IEA:InterPro;cell communication" "" "" "PF00029;PF10582" "1;Connexin_CCC;Connexin" "" "" "IPR000500;IPR017990;IPR013092;IPR019570" "Connexin_CS;Connexin_N;Connexin_CCC;Connexin"
[truncated: 13,058,012 more chars]
