# Supplementary material for: Training the salmon’s genes: influence of aerobic exercise, swimming performance and selection on gene expression in Atlantic salmon
Source: BMC Genomics. 2017 Dec 15;18:971. doi: 10.1186/s12864-017-4361-7 (PMC5731093; doi:10.1186/s12864-017-4361-7)
Supplement: Supplementary file 11 — Differential gene expression detected for exercise regime among the heart from Bolaks superior swimming parr. (ZIP 2944 kb) [file 12864_2017_4361_MOESM11_ESM.zip › Additional file 9 WP3_SUBSET_BOLAKS_BEST_resSig_Exercise_Regime.txt]

"gene_ID" "baseMean" "log2FoldChange" "lfcSE" "stat" "pvalue" "padj" "transcript_ID" "length" "genBank_accession" "hit_ID" "definition" "bitScore" "score" "eval" "query_from" "query_to" "hit_from" "hit_to" "query_frame" "hit_frame" "identity" "gap" "alignment_Len" "gene_name" "species" "GO_ID_C" "GO_Def_C" "GO_ID_P" "GO_Def_P" "GO_ID_F" "GO_Def_F" "Pfam_ID" "Pfam_Def" "KEGG_ID" "KEGG_Def" "InterPro_ID" "InterPro_Def"
"XLOC_000009" 167.759803743737 0.221061390727442 0.0652237963271656 3.38927512925785 0.000700776597794958 0.00773737425487857 "TCONS_00000029" "2366" "71347" "gnl|BL_ORD_ID|71347" "B5X250_SALSA" "611" "1574" "0" "194" "1222" "1" "345" "2" "0" "336" "2" "345" "YIPF3;" "Salmo salar (Atlantic salmon)" "" "" "" "" "" "" "" "" "" "" "IPR026637" "YIPF3"
"XLOC_000009" 167.759803743737 0.221061390727442 0.0652237963271656 3.38927512925785 0.000700776597794958 0.00773737425487857 "TCONS_00000030" "2408" "71347" "gnl|BL_ORD_ID|71347" "B5X250_SALSA" "604" "1556" "0" "239" "1264" "1" "345" "2" "0" "335" "3" "345" "YIPF3;" "Salmo salar (Atlantic salmon)" "" "" "" "" "" "" "" "" "" "" "IPR026637" "YIPF3"
"XLOC_000009" 167.759803743737 0.221061390727442 0.0652237963271656 3.38927512925785 0.000700776597794958 0.00773737425487857 "TCONS_00000031" "3860" "71347" "gnl|BL_ORD_ID|71347" "B5X250_SALSA" "558" "1437" "0" "1763" "2716" "28" "345" "2" "0" "309" "0" "318" "YIPF3;" "Salmo salar (Atlantic salmon)" "" "" "" "" "" "" "" "" "" "" "IPR026637" "YIPF3"
"XLOC_000009" 167.759803743737 0.221061390727442 0.0652237963271656 3.38927512925785 0.000700776597794958 0.00773737425487857 "TCONS_00000032" "2255" "71347" "gnl|BL_ORD_ID|71347" "B5X250_SALSA" "479" "1232" "1.33038e-161" "239" "1111" "1" "345" "2" "0" "285" "54" "345" "YIPF3;" "Salmo salar (Atlantic salmon)" "" "" "" "" "" "" "" "" "" "" "IPR026637" "YIPF3"
"XLOC_000009" 167.759803743737 0.221061390727442 0.0652237963271656 3.38927512925785 0.000700776597794958 0.00773737425487857 "TCONS_00000033" "2414" "71347" "gnl|BL_ORD_ID|71347" "B5X250_SALSA" "607" "1563" "0" "239" "1270" "1" "345" "2" "0" "336" "3" "346" "YIPF3;" "Salmo salar (Atlantic salmon)" "" "" "" "" "" "" "" "" "" "" "IPR026637" "YIPF3"
"XLOC_000009" 167.759803743737 0.221061390727442 0.0652237963271656 3.38927512925785 0.000700776597794958 0.00773737425487857 "TCONS_00000034" "2258" "71347" "gnl|BL_ORD_ID|71347" "B5X250_SALSA" "482" "1240" "1.01488e-162" "239" "1114" "1" "345" "2" "0" "286" "53" "345" "YIPF3;" "Salmo salar (Atlantic salmon)" "" "" "" "" "" "" "" "" "" "" "IPR026637" "YIPF3"
"XLOC_000009" 167.759803743737 0.221061390727442 0.0652237963271656 3.38927512925785 0.000700776597794958 0.00773737425487857 "TCONS_00000035" "2365" "71347" "gnl|BL_ORD_ID|71347" "B5X250_SALSA" "371" "951" "3.71631e-158" "619" "1221" "145" "345" "1" "0" "197" "0" "201" "YIPF3;" "Salmo salar (Atlantic salmon)" "" "" "" "" "" "" "" "" "" "" "IPR026637" "YIPF3"
"XLOC_000009" 167.759803743737 0.221061390727442 0.0652237963271656 3.38927512925785 0.000700776597794958 0.00773737425487857 "TCONS_00000036" "1160" "71347" "gnl|BL_ORD_ID|71347" "B5X250_SALSA" "549" "1414" "0" "239" "1150" "1" "309" "2" "0" "293" "5" "309" "YIPF3;" "Salmo salar (Atlantic salmon)" "" "" "" "" "" "" "" "" "" "" "IPR026637" "YIPF3"
"XLOC_000009" 167.759803743737 0.221061390727442 0.0652237963271656 3.38927512925785 0.000700776597794958 0.00773737425487857 "TCONS_00000037" "2350" "71347" "gnl|BL_ORD_ID|71347" "B5X250_SALSA" "560" "1441" "0" "259" "1206" "30" "345" "1" "0" "310" "0" "316" "YIPF3;" "Salmo salar (Atlantic salmon)" "" "" "" "" "" "" "" "" "" "" "IPR026637" "YIPF3"
"XLOC_000009" 167.759803743737 0.221061390727442 0.0652237963271656 3.38927512925785 0.000700776597794958 0.00773737425487857 "TCONS_00000038" "3884" "71347" "gnl|BL_ORD_ID|71347" "B5X250_SALSA" "558" "1437" "0" "1787" "2740" "28" "345" "2" "0" "309" "0" "318" "YIPF3;" "Salmo salar (Atlantic salmon)" "" "" "" "" "" "" "" "" "" "" "IPR026637" "YIPF3"
"XLOC_000009" 167.759803743737 0.221061390727442 0.0652237963271656 3.38927512925785 0.000700776597794958 0.00773737425487857 "TCONS_00000039" "2069" "181571" "gnl|BL_ORD_ID|181571" "E7FFX6_DANRE" "413" "1061" "7.20736e-142" "795" "1460" "1" "222" "3" "0" "203" "0" "222" "Uncharacterized protein;" "Danio rerio (Zebrafish) (Brachydanio rerio)" "" "" "" "" "" "" "" "" "" "" "" ""
"XLOC_000009" 167.759803743737 0.221061390727442 0.0652237963271656 3.38927512925785 0.000700776597794958 0.00773737425487857 "TCONS_00000040" "2065" "181571" "gnl|BL_ORD_ID|181571" "E7FFX6_DANRE" "523" "1346" "4.56046e-180" "795" "1718" "1" "319" "3" "0" "273" "13" "320" "Uncharacterized protein;" "Danio rerio (Zebrafish) (Brachydanio rerio)" "" "" "" "" "" "" "" "" "" "" "" ""
"XLOC_000009" 167.759803743737 0.221061390727442 0.0652237963271656 3.38927512925785 0.000700776597794958 0.00773737425487857 "TCONS_00000041" "2067" "181571" "gnl|BL_ORD_ID|181571" "E7FFX6_DANRE" "518" "1334" "3.57894e-178" "794" "1720" "1" "319" "2" "0" "273" "14" "321" "Uncharacterized protein;" "Danio rerio (Zebrafish) (Brachydanio rerio)" "" "" "" "" "" "" "" "" "" "" "" ""
"XLOC_000009" 167.759803743737 0.221061390727442 0.0652237963271656 3.38927512925785 0.000700776597794958 0.00773737425487857 "TCONS_00000042" "2072" "181571" "gnl|BL_ORD_ID|181571" "E7FFX6_DANRE" "346" "885" "1.05391e-139" "789" "1358" "1" "186" "3" "0" "170" "4" "190" "Uncharacterized protein;" "Danio rerio (Zebrafish) (Brachydanio rerio)" "" "" "" "" "" "" "" "" "" "" "" ""
"XLOC_000009" 167.759803743737 0.221061390727442 0.0652237963271656 3.38927512925785 0.000700776597794958 0.00773737425487857 "TCONS_00000043" "2071" "181571" "gnl|BL_ORD_ID|181571" "E7FFX6_DANRE" "517" "1331" "9.40048e-178" "789" "1724" "1" "319" "3" "0" "273" "17" "324" "Uncharacterized protein;" "Danio rerio (Zebrafish) (Brachydanio rerio)" "" "" "" "" "" "" "" "" "" "" "" ""
"XLOC_000009" 167.759803743737 0.221061390727442 0.0652237963271656 3.38927512925785 0.000700776597794958 0.00773737425487857 "TCONS_00000044" "2462" "181571" "gnl|BL_ORD_ID|181571" "E7FFX6_DANRE" "411" "1056" "7.80471e-135" "787" "1449" "1" "221" "1" "0" "202" "0" "221" "Uncharacterized protein;" "Danio rerio (Zebrafish) (Brachydanio rerio)" "" "" "" "" "" "" "" "" "" "" "" ""
"XLOC_000009" 167.759803743737 0.221061390727442 0.0652237963271656 3.38927512925785 0.000700776597794958 0.00773737425487857 "TCONS_00000045" "1601" "181571" "gnl|BL_ORD_ID|181571" "E7FFX6_DANRE" "117" "292" "2.30808e-27" "985" "1254" "219" "319" "1" "0" "72" "13" "102" "Uncharacterized protein;" "Danio rerio (Zebrafish) (Brachydanio rerio)" "" "" "" "" "" "" "" "" "" "" "" ""
"XLOC_000042" 82.0646958291075 0.508322310731072 0.108705664996795 4.67613450270562 2.92332908304213e-06 9.21614970723728e-05 "TCONS_00000174" "2848" "511996" "gnl|BL_ORD_ID|511996" "I3JRJ8_ORENI" "462" "1187" "2.32499e-149" "267" "1577" "127" "559" "3" "0" "263" "30" "450" "Uncharacterized protein;" "Oreochromis niloticus (Nile tilapia) (Tilapia nilotica)" "GO:0000015" "IEA:InterPro;phosphopyruvate hydratase complex" "GO:0006096" "IEA:InterPro;glycolysis" "GO:0000287;GO:0004634" "phosphopyruvate hydratase activity;IEA:InterPro;magnesium ion binding" "PF03952;PF00113" "Enolase_N;Enolase_C;1" "" "" "IPR000941;IPR020810;IPR020811" "Enolase_N;Enolase_C;Enolase"
"XLOC_000042" 82.0646958291075 0.508322310731072 0.108705664996795 4.67613450270562 2.92332908304213e-06 9.21614970723728e-05 "TCONS_00000175" "2438" "511996" "gnl|BL_ORD_ID|511996" "I3JRJ8_ORENI" "270" "690" "2.33404e-78" "496" "1167" "344" "559" "1" "0" "148" "8" "224" "Uncharacterized protein;" "Oreochromis niloticus (Nile tilapia) (Tilapia nilotica)" "GO:0000015" "IEA:InterPro;phosphopyruvate hydratase complex" "GO:0006096" "IEA:InterPro;glycolysis" "GO:0000287;GO:0004634" "phosphopyruvate hydratase activity;IEA:InterPro;magnesium ion binding" "PF03952;PF00113" "Enolase_N;Enolase_C;1" "" "" "IPR000941;IPR020810;IPR020811" "Enolase_N;Enolase_C;Enolase"
"XLOC_000042" 82.0646958291075 0.508322310731072 0.108705664996795 4.67613450270562 2.92332908304213e-06 9.21614970723728e-05 "TCONS_00000176" "2702" "511996" "gnl|BL_ORD_ID|511996" "I3JRJ8_ORENI" "461" "1185" "1.31845e-149" "121" "1431" "127" "559" "1" "0" "263" "30" "450" "Uncharacterized protein;" "Oreochromis niloticus (Nile tilapia) (Tilapia nilotica)" "GO:0000015" "IEA:InterPro;phosphopyruvate hydratase complex" "GO:0006096" "IEA:InterPro;glycolysis" "GO:0000287;GO:0004634" "phosphopyruvate hydratase activity;IEA:InterPro;magnesium ion binding" "PF03952;PF00113" "Enolase_N;Enolase_C;1" "" "" "IPR000941;IPR020810;IPR020811" "Enolase_N;Enolase_C;Enolase"
"XLOC_000042" 82.0646958291075 0.508322310731072 0.108705664996795 4.67613450270562 2.92332908304213e-06 9.21614970723728e-05 "TCONS_00000177" "2971" "511996" "gnl|BL_ORD_ID|511996" "I3JRJ8_ORENI" "461" "1186" "8.5826e-149" "390" "1700" "127" "559" "3" "0" "263" "30" "450" "Uncharacterized protein;" "Oreochromis niloticus (Nile tilapia) (Tilapia nilotica)" "GO:0000015" "IEA:InterPro;phosphopyruvate hydratase complex" "GO:0006096" "IEA:InterPro;glycolysis" "GO:0000287;GO:0004634" "phosphopyruvate hydratase activity;IEA:InterPro;magnesium ion binding" "PF03952;PF00113" "Enolase_N;Enolase_C;1" "" "" "IPR000941;IPR020810;IPR020811" "Enolase_N;Enolase_C;Enolase"
"XLOC_000042" 82.0646958291075 0.508322310731072 0.108705664996795 4.67613450270562 2.92332908304213e-06 9.21614970723728e-05 "TCONS_00000178" "3306" "511996" "gnl|BL_ORD_ID|511996" "I3JRJ8_ORENI" "560" "1443" "0" "338" "2035" "1" "559" "2" "0" "312" "39" "582" "Uncharacterized protein;" "Oreochromis niloticus (Nile tilapia) (Tilapia nilotica)" "GO:0000015" "IEA:InterPro;phosphopyruvate hydratase complex" "GO:0006096" "IEA:InterPro;glycolysis" "GO:0000287;GO:0004634" "phosphopyruvate hydratase activity;IEA:InterPro;magnesium ion binding" "PF03952;PF00113" "Enolase_N;Enolase_C;1" "" "" "IPR000941;IPR020810;IPR020811" "Enolase_N;Enolase_C;Enolase"
"XLOC_000042" 82.0646958291075 0.508322310731072 0.108705664996795 4.67613450270562 2.92332908304213e-06 9.21614970723728e-05 "TCONS_00000179" "3769" "511996" "gnl|BL_ORD_ID|511996" "I3JRJ8_ORENI" "320" "820" "5.67891e-139" "962" "1990" "55" "398" "2" "0" "178" "25" "356" "Uncharacterized protein;" "Oreochromis niloticus (Nile tilapia) (Tilapia nilotica)" "GO:0000015" "IEA:InterPro;phosphopyruvate hydratase complex" "GO:0006096" "IEA:InterPro;glycolysis" "GO:0000287;GO:0004634" "phosphopyruvate hydratase activity;IEA:InterPro;magnesium ion binding" "PF03952;PF00113" "Enolase_N;Enolase_C;1" "" "" "IPR000941;IPR020810;IPR020811" "Enolase_N;Enolase_C;Enolase"
"XLOC_000042" 82.0646958291075 0.508322310731072 0.108705664996795 4.67613450270562 2.92332908304213e-06 9.21614970723728e-05 "TCONS_00000180" "3599" "511996" "gnl|BL_ORD_ID|511996" "I3JRJ8_ORENI" "424" "1089" "1.28857e-132" "1246" "2328" "195" "559" "1" "0" "237" "22" "374" "Uncharacterized protein;" "Oreochromis niloticus (Nile tilapia) (Tilapia nilotica)" "GO:0000015" "IEA:InterPro;phosphopyruvate hydratase complex" "GO:0006096" "IEA:InterPro;glycolysis" "GO:0000287;GO:0004634" "phosphopyruvate hydratase activity;IEA:InterPro;magnesium ion binding" "PF03952;PF00113" "Enolase_N;Enolase_C;1" "" "" "IPR000941;IPR020810;IPR020811" "Enolase_N;Enolase_C;Enolase"
"XLOC_000042" 82.0646958291075 0.508322310731072 0.108705664996795 4.67613450270562 2.92332908304213e-06 9.21614970723728e-05 "TCONS_00000181" "3498" "210282" "gnl|BL_ORD_ID|210282" "F1QY30_DANRE" "299" "764" "1.11946e-86" "102" "1058" "1" "319" "3" "0" "184" "8" "323" "Enolase-like protein ENO4;" "Danio rerio (Zebrafish) (Brachydanio rerio)" "GO:0000015" "IEA:InterPro;phosphopyruvate hydratase complex" "GO:0006096" "IEA:InterPro;glycolysis" "GO:0000287;GO:0004634" "phosphopyruvate hydratase activity;IEA:InterPro;magnesium ion binding" "PF03952;PF00113" "Enolase_N;Enolase_C;1" "" "" "IPR000941;IPR020810;IPR020811" "Enolase_N;Enolase_C;Enolase"
"XLOC_000042" 82.0646958291075 0.508322310731072 0.108705664996795 4.67613450270562 2.92332908304213e-06 9.21614970723728e-05 "TCONS_00000182" "3593" "511996" "gnl|BL_ORD_ID|511996" "I3JRJ8_ORENI" "513" "1319" "3.11747e-166" "787" "2322" "55" "559" "1" "0" "289" "33" "525" "Uncharacterized protein;" "Oreochromis niloticus (Nile tilapia) (Tilapia nilotica)" "GO:0000015" "IEA:InterPro;phosphopyruvate hydratase complex" "GO:0006096" "IEA:InterPro;glycolysis" "GO:0000287;GO:0004634" "phosphopyruvate hydratase activity;IEA:InterPro;magnesium ion binding" "PF03952;PF00113" "Enolase_N;Enolase_C;1" "" "" "IPR000941;IPR020810;IPR020811" "Enolase_N;Enolase_C;Enolase"
"XLOC_000042" 82.0646958291075 0.508322310731072 0.108705664996795 4.67613450270562 2.92332908304213e-06 9.21614970723728e-05 "TCONS_00000183" "1868" "511996" "gnl|BL_ORD_ID|511996" "I3JRJ8_ORENI" "140" "351" "4.03166e-44" "199" "597" "434" "559" "1" "0" "82" "7" "133" "Uncharacterized protein;" "Oreochromis niloticus (Nile tilapia) (Tilapia nilotica)" "GO:0000015" "IEA:InterPro;phosphopyruvate hydratase complex" "GO:0006096" "IEA:InterPro;glycolysis" "GO:0000287;GO:0004634" "phosphopyruvate hydratase activity;IEA:InterPro;magnesium ion binding" "PF03952;PF00113" "Enolase_N;Enolase_C;1" "" "" "IPR000941;IPR020810;IPR020811" "Enolase_N;Enolase_C;Enolase"
"XLOC_000043" 80.995423269293 0.321713533337059 0.116035591432277 2.77254185001352 0.00556203669991378 0.0381781488955748 "TCONS_00000184" "7696" "735647" "gnl|BL_ORD_ID|735647" "Q5CZP4_DANRE" "754" "1946" "0" "165" "1577" "47" "548" "3" "0" "402" "49" "511" "Slc18a2 protein;" "Danio rerio (Zebrafish) (Brachydanio rerio)" "GO:0016021" "IEA:InterPro;integral component of membrane" "GO:0006855" "IEA:GOC;drug transmembrane transport" "GO:0015238" "IEA:InterPro;drug transmembrane transporter activity" "PF07690" "1;MFS_1" "dre:553304" "-" "IPR020846;IPR004734;IPR011701;IPR016196" "MFS_dom;MFS_dom_general_subst_transpt;Multidrug-R;MFS"
"XLOC_000043" 80.995423269293 0.321713533337059 0.116035591432277 2.77254185001352 0.00556203669991378 0.0381781488955748 "TCONS_00000185" "7819" "209574" "gnl|BL_ORD_ID|209574" "F1QVV1_DANRE" "850" "2194" "0" "165" "1700" "47" "548" "3" "0" "441" "10" "512" "Uncharacterized protein;" "Danio rerio (Zebrafish) (Brachydanio rerio)" "GO:0016021" "IEA:InterPro;integral component of membrane" "GO:0006855" "IEA:GOC;drug transmembrane transport" "GO:0015238" "IEA:InterPro;drug transmembrane transporter activity" "PF07690" "1;MFS_1" "" "" "IPR020846;IPR004734;IPR011701;IPR016196" "MFS_dom;MFS_dom_general_subst_transpt;Multidrug-R;MFS"
"XLOC_000043" 80.995423269293 0.321713533337059 0.116035591432277 2.77254185001352 0.00556203669991378 0.0381781488955748 "TCONS_00000186" "7251" "735647" "gnl|BL_ORD_ID|735647" "Q5CZP4_DANRE" "854" "2204" "0" "165" "1697" "47" "548" "3" "0" "441" "9" "511" "Slc18a2 protein;" "Danio rerio (Zebrafish) (Brachydanio rerio)" "GO:0016021" "IEA:InterPro;integral component of membrane" "GO:0006855" "IEA:GOC;drug transmembrane transport" "GO:0015238" "IEA:InterPro;drug transmembrane transporter activity" "PF07690" "1;MFS_1" "dre:553304" "-" "IPR020846;IPR004734;IPR011701;IPR016196" "MFS_dom;MFS_dom_general_subst_transpt;Multidrug-R;MFS"
"XLOC_000043" 80.995423269293 0.321713533337059 0.116035591432277 2.77254185001352 0.00556203669991378 0.0381781488955748 "TCONS_00000187" "7816" "209574" "gnl|BL_ORD_ID|209574" "F1QVV1_DANRE" "854" "2205" "0" "165" "1697" "47" "548" "3" "0" "441" "9" "511" "Uncharacterized protein;" "Danio rerio (Zebrafish) (Brachydanio rerio)" "GO:0016021" "IEA:InterPro;integral component of membrane" "GO:0006855" "IEA:GOC;drug transmembrane transport" "GO:0015238" "IEA:InterPro;drug transmembrane transporter activity" "PF07690" "1;MFS_1" "" "" "IPR020846;IPR004734;IPR011701;IPR016196" "MFS_dom;MFS_dom_general_subst_transpt;Multidrug-R;MFS"
"XLOC_000043" 80.995423269293 0.321713533337059 0.116035591432277 2.77254185001352 0.00556203669991378 0.0381781488955748 "TCONS_00000188" "7817" "209574" "gnl|BL_ORD_ID|209574" "F1QVV1_DANRE" "544" "1400" "0" "272" "1297" "91" "423" "2" "0" "293" "9" "342" "Uncharacterized protein;" "Danio rerio (Zebrafish) (Brachydanio rerio)" "GO:0016021" "IEA:InterPro;integral component of membrane" "GO:0006855" "IEA:GOC;drug transmembrane transport" "GO:0015238" "IEA:InterPro;drug transmembrane transporter activity" "PF07690" "1;MFS_1" "" "" "IPR020846;IPR004734;IPR011701;IPR016196" "MFS_dom;MFS_dom_general_subst_transpt;Multidrug-R;MFS"
"XLOC_000043" 80.995423269293 0.321713533337059 0.116035591432277 2.77254185001352 0.00556203669991378 0.0381781488955748 "TCONS_00000189" "7791" "209574" "gnl|BL_ORD_ID|209574" "F1QVV1_DANRE" "782" "2017" "0" "272" "1672" "91" "548" "2" "0" "407" "9" "467" "Uncharacterized protein;" "Danio rerio (Zebrafish) (Brachydanio rerio)" "GO:0016021" "IEA:InterPro;integral component of membrane" "GO:0006855" "IEA:GOC;drug transmembrane transport" "GO:0015238" "IEA:InterPro;drug transmembrane transporter activity" "PF07690" "1;MFS_1" "" "" "IPR020846;IPR004734;IPR011701;IPR016196" "MFS_dom;MFS_dom_general_subst_transpt;Multidrug-R;MFS"
"XLOC_000045" 168.249419286502 0.180279744861991 0.0575741792355726 3.13126035413118 0.00174057777994135 0.0157393599750085 "TCONS_00000195" "1999" "74464" "gnl|BL_ORD_ID|74464" "B5XCR4_SALSA" "394" "1012" "3.04611e-131" "180" "854" "1" "225" "3" "0" "224" "0" "225" "YIPF4;" "Salmo salar (Atlantic salmon)" "GO:0016020" "IEA:InterPro;membrane" "" "" "" "" "PF04893" "1;Yip1" "" "" "IPR006977" "Yip1"
"XLOC_000045" 168.249419286502 0.180279744861991 0.0575741792355726 3.13126035413118 0.00174057777994135 0.0157393599750085 "TCONS_00000196" "1820" "74464" "gnl|BL_ORD_ID|74464" "B5XCR4_SALSA" "346" "887" "3.45147e-113" "175" "777" "1" "201" "1" "0" "200" "0" "201" "YIPF4;" "Salmo salar (Atlantic salmon)" "GO:0016020" "IEA:InterPro;membrane" "" "" "" "" "PF04893" "1;Yip1" "" "" "IPR006977" "Yip1"
"XLOC_000045" 168.249419286502 0.180279744861991 0.0575741792355726 3.13126035413118 0.00174057777994135 0.0157393599750085 "TCONS_00000197" "1910" "74464" "gnl|BL_ORD_ID|74464" "B5XCR4_SALSA" "323" "826" "9.54616e-104" "175" "765" "1" "225" "1" "0" "196" "28" "225" "YIPF4;" "Salmo salar (Atlantic salmon)" "GO:0016020" "IEA:InterPro;membrane" "" "" "" "" "PF04893" "1;Yip1" "" "" "IPR006977" "Yip1"
"XLOC_000045" 168.249419286502 0.180279744861991 0.0575741792355726 3.13126035413118 0.00174057777994135 0.0157393599750085 "TCONS_00000198" "1933" "74464" "gnl|BL_ORD_ID|74464" "B5XCR4_SALSA" "307" "784" "1.60094e-97" "175" "693" "1" "173" "1" "0" "165" "0" "173" "YIPF4;" "Salmo salar (Atlantic salmon)" "GO:0016020" "IEA:InterPro;membrane" "" "" "" "" "PF04893" "1;Yip1" "" "" "IPR006977" "Yip1"
"XLOC_000045" 168.249419286502 0.180279744861991 0.0575741792355726 3.13126035413118 0.00174057777994135 0.0157393599750085 "TCONS_00000199" "1978" "74464" "gnl|BL_ORD_ID|74464" "B5XCR4_SALSA" "301" "770" "1.07278e-101" "164" "649" "1" "162" "2" "0" "161" "0" "162" "YIPF4;" "Salmo salar (Atlantic salmon)" "GO:0016020" "IEA:InterPro;membrane" "" "" "" "" "PF04893" "1;Yip1" "" "" "IPR006977" "Yip1"
"XLOC_000045" 168.249419286502 0.180279744861991 0.0575741792355726 3.13126035413118 0.00174057777994135 0.0157393599750085 "TCONS_00000200" "1894" "74464" "gnl|BL_ORD_ID|74464" "B5XCR4_SALSA" "229" "583" "3.25075e-80" "164" "565" "1" "162" "2" "0" "133" "28" "162" "YIPF4;" "Salmo salar (Atlantic salmon)" "GO:0016020" "IEA:InterPro;membrane" "" "" "" "" "PF04893" "1;Yip1" "" "" "IPR006977" "Yip1"
"XLOC_000052" 497.669899573207 0.196744835455914 0.0606963831388348 3.24145896808853 0.00118919552192649 0.0117372513641328 "TCONS_00000340" "8316" "16457" "gnl|BL_ORD_ID|16457" "A4QNU6_DANRE" "918" "2370" "0" "153" "1721" "170" "694" "3" "0" "457" "4" "526" "Zgc:162151 protein;" "Danio rerio (Zebrafish) (Brachydanio rerio)" "GO:0005622" "IEA:InterPro;intracellular" "GO:0043087;GO:0007264;GO:0051056" "IEA:InterPro;IEA:GOC;regulation of GTPase activity;small GTPase mediated signal transduction;regulation of small GTPase mediated signal transduction" "GO:0005509;GO:0005085" "IEA:UniProtKB-KW;IEA:InterPro;guanyl-nucleotide exchange factor activity;calcium ion binding" "PF00618;PF13405;PF13202;PF00617;PF00130" "EF-hand_6;1;C1_1;RasGEF_N;EF-hand_5;RasGEF" "dre:563441" "-" "IPR018247;IPR008937;IPR002048;IPR011992;IPR020454;IPR002219;IPR023578;IPR001895;IPR000651" "Ras_GEF;Prot_Kinase_C-like_PE/DAG-bd;EF_hand_dom;Ras-like_Gua-exchang_fac_N;DAG/PE-bd;EF_Hand_1_Ca_BS;EF-hand-dom_pair;Ras_GEF_dom;RasGRF_CDC25"
"XLOC_000052" 497.669899573207 0.196744835455914 0.0606963831388348 3.24145896808853 0.00118919552192649 0.0117372513641328 "TCONS_00000341" "8324" "16457" "gnl|BL_ORD_ID|16457" "A4QNU6_DANRE" "918" "2372" "0" "153" "1721" "170" "694" "3" "0" "457" "4" "526" "Zgc:162151 protein;" "Danio rerio (Zebrafish) (Brachydanio rerio)" "GO:0005622" "IEA:InterPro;intracellular" "GO:0043087;GO:0007264;GO:0051056" "IEA:InterPro;IEA:GOC;regulation of GTPase activity;small GTPase mediated signal transduction;regulation of small GTPase mediated signal transduction" "GO:0005509;GO:0005085" "IEA:UniProtKB-KW;IEA:InterPro;guanyl-nucleotide exchange factor activity;calcium ion binding" "PF00618;PF13405;PF13202;PF00617;PF00130" "EF-hand_6;1;C1_1;RasGEF_N;EF-hand_5;RasGEF" "dre:563441" "-" "IPR018247;IPR008937;IPR002048;IPR011992;IPR020454;IPR002219;IPR023578;IPR001895;IPR000651" "Ras_GEF;Prot_Kinase_C-like_PE/DAG-bd;EF_hand_dom;Ras-like_Gua-exchang_fac_N;DAG/PE-bd;EF_Hand_1_Ca_BS;EF-hand-dom_pair;Ras_GEF_dom;RasGRF_CDC25"
"XLOC_000052" 497.669899573207 0.196744835455914 0.0606963831388348 3.24145896808853 0.00118919552192649 0.0117372513641328 "TCONS_00000342" "8321" "16457" "gnl|BL_ORD_ID|16457" "A4QNU6_DANRE" "918" "2372" "0" "153" "1721" "170" "694" "3" "0" "457" "4" "526" "Zgc:162151 protein;" "Danio rerio (Zebrafish) (Brachydanio rerio)" "GO:0005622" "IEA:InterPro;intracellular" "GO:0043087;GO:0007264;GO:0051056" "IEA:InterPro;IEA:GOC;regulation of GTPase activity;small GTPase mediated signal transduction;regulation of small GTPase mediated signal transduction" "GO:0005509;GO:0005085" "IEA:UniProtKB-KW;IEA:InterPro;guanyl-nucleotide exchange factor activity;calcium ion binding" "PF00618;PF13405;PF13202;PF00617;PF00130" "EF-hand_6;1;C1_1;RasGEF_N;EF-hand_5;RasGEF" "dre:563441" "-" "IPR018247;IPR008937;IPR002048;IPR011992;IPR020454;IPR002219;IPR023578;IPR001895;IPR000651" "Ras_GEF;Prot_Kinase_C-like_PE/DAG-bd;EF_hand_dom;Ras-like_Gua-exchang_fac_N;DAG/PE-bd;EF_Hand_1_Ca_BS;EF-hand-dom_pair;Ras_GEF_dom;RasGRF_CDC25"
"XLOC_000052" 497.669899573207 0.196744835455914 0.0606963831388348 3.24145896808853 0.00118919552192649 0.0117372513641328 "TCONS_00000343" "7610" "16457" "gnl|BL_ORD_ID|16457" "A4QNU6_DANRE" "582" "1500" "0" "30" "1010" "366" "694" "3" "0" "281" "4" "330" "Zgc:162151 protein;" "Danio rerio (Zebrafish) (Brachydanio rerio)" "GO:0005622" "IEA:InterPro;intracellular" "GO:0043087;GO:0007264;GO:0051056" "IEA:InterPro;IEA:GOC;regulation of GTPase activity;small GTPase mediated signal transduction;regulation of small GTPase mediated signal transduction" "GO:0005509;GO:0005085" "IEA:UniProtKB-KW;IEA:InterPro;guanyl-nucleotide exchange factor activity;calcium ion binding" "PF00618;PF13405;PF13202;PF00617;PF00130" "EF-hand_6;1;C1_1;RasGEF_N;EF-hand_5;RasGEF" "dre:563441" "-" "IPR018247;IPR008937;IPR002048;IPR011992;IPR020454;IPR002219;IPR023578;IPR001895;IPR000651" "Ras_GEF;Prot_Kinase_C-like_PE/DAG-bd;EF_hand_dom;Ras-like_Gua-exchang_fac_N;DAG/PE-bd;EF_Hand_1_Ca_BS;EF-hand-dom_pair;Ras_GEF_dom;RasGRF_CDC25"
"XLOC_000066" 1094.58532216157 -0.307973528212518 0.0598984308665555 -5.14159592759008 2.72414502783108e-07 1.33020206531926e-05 "TCONS_00000489" "5902" "94900" "gnl|BL_ORD_ID|94900" "C0HBQ6_SALSA" "208" "528" "1.37924e-65" "3763" "4437" "1" "213" "-2" "0" "122" "32" "235" "Transposable element Tcb1 transposase;" "Salmo salar (Atlantic salmon)" "" "" "GO:0015074;GO:0006313" "IEA:InterPro;DNA integration;transposition" " DNA-mediated" "GO:0003677;GO:0004803" "IEA:InterPro;transposase activity;DNA binding" "PF01498" "1;HTH_Tnp_Tc3_2" "" "" "IPR002492"
"XLOC_000066" 1094.58532216157 -0.307973528212518 0.0598984308665555 -5.14159592759008 2.72414502783108e-07 1.33020206531926e-05 "TCONS_00000490" "5822" "94900" "gnl|BL_ORD_ID|94900" "C0HBQ6_SALSA" "208" "528" "1.35901e-65" "3683" "4357" "1" "213" "-2" "0" "122" "32" "235" "Transposable element Tcb1 transposase;" "Salmo salar (Atlantic salmon)" "" "" "GO:0015074;GO:0006313" "IEA:InterPro;DNA integration;transposition" " DNA-mediated" "GO:0003677;GO:0004803" "IEA:InterPro;transposase activity;DNA binding" "PF01498" "1;HTH_Tnp_Tc3_2" "" "" "IPR002492"
"XLOC_000066" 1094.58532216157 -0.307973528212518 0.0598984308665555 -5.14159592759008 2.72414502783108e-07 1.33020206531926e-05 "TCONS_00000491" "6058" "94900" "gnl|BL_ORD_ID|94900" "C0HBQ6_SALSA" "208" "528" "1.41187e-65" "3919" "4593" "1" "213" "-2" "0" "122" "32" "235" "Transposable element Tcb1 transposase;" "Salmo salar (Atlantic salmon)" "" "" "GO:0015074;GO:0006313" "IEA:InterPro;DNA integration;transposition" " DNA-mediated" "GO:0003677;GO:0004803" "IEA:InterPro;transposase activity;DNA binding" "PF01498" "1;HTH_Tnp_Tc3_2" "" "" "IPR002492"
"XLOC_000066" 1094.58532216157 -0.307973528212518 0.0598984308665555 -5.14159592759008 2.72414502783108e-07 1.33020206531926e-05 "TCONS_00000492" "6449" "94900" "gnl|BL_ORD_ID|94900" "C0HBQ6_SALSA" "208" "528" "1.50886e-65" "4310" "4984" "1" "213" "-2" "0" "122" "32" "235" "Transposable element Tcb1 transposase;" "Salmo salar (Atlantic salmon)" "" "" "GO:0015074;GO:0006313" "IEA:InterPro;DNA integration;transposition" " DNA-mediated" "GO:0003677;GO:0004803" "IEA:InterPro;transposase activity;DNA binding" "PF01498" "1;HTH_Tnp_Tc3_2" "" "" "IPR002492"
"XLOC_000066" 1094.58532216157 -0.307973528212518 0.0598984308665555 -5.14159592759008 2.72414502783108e-07 1.33020206531926e-05 "TCONS_00000493" "5960" "94900" "gnl|BL_ORD_ID|94900" "C0HBQ6_SALSA" "208" "528" "1.39347e-65" "3821" "4495" "1" "213" "-2" "0" "122" "32" "235" "Transposable element Tcb1 transposase;" "Salmo salar (Atlantic salmon)" "" "" "GO:0015074;GO:0006313" "IEA:InterPro;DNA integration;transposition" " DNA-mediated" "GO:0003677;GO:0004803" "IEA:InterPro;transposase activity;DNA binding" "PF01498" "1;HTH_Tnp_Tc3_2" "" "" "IPR002492"
"XLOC_000066" 1094.58532216157 -0.307973528212518 0.0598984308665555 -5.14159592759008 2.72414502783108e-07 1.33020206531926e-05 "TCONS_00000494" "3386" "94900" "gnl|BL_ORD_ID|94900" "C0HBQ6_SALSA" "208" "528" "7.64431e-66" "1247" "1921" "1" "213" "-2" "0" "122" "32" "235" "Transposable element Tcb1 transposase;" "Salmo salar (Atlantic salmon)" "" "" "GO:0015074;GO:0006313" "IEA:InterPro;DNA integration;transposition" " DNA-mediated" "GO:0003677;GO:0004803" "IEA:InterPro;transposase activity;DNA binding" "PF01498" "1;HTH_Tnp_Tc3_2" "" "" "IPR002492"
"XLOC_000098" 93.2747201302092 -0.192118814522908 0.0702381231798803 -2.73524983050715 0.00623329471029087 0.0415877431338741 "TCONS_00000761" "1236" "501471" "gnl|BL_ORD_ID|501471" "I3IWE8_ORENI" "584" "1504" "0" "154" "1227" "1" "370" "1" "0" "276" "12" "370" "Uncharacterized protein;" "Oreochromis niloticus (Nile tilapia) (Tilapia nilotica)" "" "" "" "" "" "" "PF07093" "1;SGT1" "" "" "IPR010770" "SGT1"
"XLOC_000098" 93.2747201302092 -0.192118814522908 0.0702381231798803 -2.73524983050715 0.00623329471029087 0.0415877431338741 "TCONS_00000762" "1277" "501471" "gnl|BL_ORD_ID|501471" "I3IWE8_ORENI" "616" "1588" "0" "159" "1268" "1" "370" "3" "0" "287" "0" "370" "Uncharacterized protein;" "Oreochromis niloticus (Nile tilapia) (Tilapia nilotica)" "" "" "" "" "" "" "PF07093" "1;SGT1" "" "" "IPR010770" "SGT1"
"XLOC_000098" 93.2747201302092 -0.192118814522908 0.0702381231798803 -2.73524983050715 0.00623329471029087 0.0415877431338741 "TCONS_00000763" "1611" "501471" "gnl|BL_ORD_ID|501471" "I3IWE8_ORENI" "426" "1095" "8.72883e-140" "159" "959" "1" "268" "3" "0" "203" "1" "268" "Uncharacterized protein;" "Oreochromis niloticus (Nile tilapia) (Tilapia nilotica)" "" "" "" "" "" "" "PF07093" "1;SGT1" "" "" "IPR010770" "SGT1"
"XLOC_000098" 93.2747201302092 -0.192118814522908 0.0702381231798803 -2.73524983050715 0.00623329471029087 0.0415877431338741 "TCONS_00000764" "1606" "501471" "gnl|BL_ORD_ID|501471" "I3IWE8_ORENI" "426" "1095" "8.35361e-140" "154" "954" "1" "268" "1" "0" "203" "1" "268" "Uncharacterized protein;" "Oreochromis niloticus (Nile tilapia) (Tilapia nilotica)" "" "" "" "" "" "" "PF07093" "1;SGT1" "" "" "IPR010770" "SGT1"
"XLOC_000098" 93.2747201302092 -0.192118814522908 0.0702381231798803 -2.73524983050715 0.00623329471029087 0.0415877431338741 "TCONS_00000765" "1365" "501471" "gnl|BL_ORD_ID|501471" "I3IWE8_ORENI" "647" "1667" "0" "154" "1365" "1" "402" "1" "0" "304" "2" "404" "Uncharacterized protein;" "Oreochromis niloticus (Nile tilapia) (Tilapia nilotica)" "" "" "" "" "" "" "PF07093" "1;SGT1" "" "" "IPR010770" "SGT1"
"XLOC_000098" 93.2747201302092 -0.192118814522908 0.0702381231798803 -2.73524983050715 0.00623329471029087 0.0415877431338741 "TCONS_00000766" "1285" "501471" "gnl|BL_ORD_ID|501471" "I3IWE8_ORENI" "617" "1590" "0" "154" "1281" "1" "376" "1" "0" "288" "0" "376" "Uncharacterized protein;" "Oreochromis niloticus (Nile tilapia) (Tilapia nilotica)" "" "" "" "" "" "" "PF07093" "1;SGT1" "" "" "IPR010770" "SGT1"
"XLOC_000098" 93.2747201302092 -0.192118814522908 0.0702381231798803 -2.73524983050715 0.00623329471029087 0.0415877431338741 "TCONS_00000767" "1444" "501471" "gnl|BL_ORD_ID|501471" "I3IWE8_ORENI" "426" "1095" "1.31591e-140" "132" "932" "1" "268" "3" "0" "203" "1" "268" "Uncharacterized protein;" "Oreochromis niloticus (Nile tilapia) (Tilapia nilotica)" "" "" "" "" "" "" "PF07093" "1;SGT1" "" "" "IPR010770" "SGT1"
"XLOC_000100" 19183.3994731602 -0.155258951020799 0.0440431691520772 -3.52515393442065 0.000423236772931909 0.00518812551553226 "TCONS_00000770" "3953" "501435" "gnl|BL_ORD_ID|501435" "I3IWB2_ORENI" "1581" "4093" "0" "195" "2690" "1" "840" "3" "0" "770" "12" "842" "Uncharacterized protein;" "Oreochromis niloticus (Nile tilapia) (Tilapia nilotica)" "" "" "" "" "GO:0005509" "IEA:InterPro;calcium ion binding" "PF00435;PF08726;PF00307" "Spectrin;4;1;EFhand_Ca_insen;2;CH" "" "" "IPR014837;IPR001589;IPR002017;IPR018159;IPR002048;IPR011992;IPR001715" "Actinin_actin-bd_CS;EF_hand_dom;EF-hand_Ca_insen;Spectrin_repeat;EF-hand-dom_pair;CH-domain;Spectrin/alpha-actinin"
"XLOC_000100" 19183.3994731602 -0.155258951020799 0.0440431691520772 -3.52515393442065 0.000423236772931909 0.00518812551553226 "TCONS_00000771" "935" "501435" "gnl|BL_ORD_ID|501435" "I3IWB2_ORENI" "466" "1198" "8.98704e-156" "191" "892" "1" "232" "2" "0" "217" "2" "234" "Uncharacterized protein;" "Oreochromis niloticus (Nile tilapia) (Tilapia nilotica)" "" "" "" "" "GO:0005509" "IEA:InterPro;calcium ion binding" "PF00435;PF08726;PF00307" "Spectrin;4;1;EFhand_Ca_insen;2;CH" "" "" "IPR014837;IPR001589;IPR002017;IPR018159;IPR002048;IPR011992;IPR001715" "Actinin_actin-bd_CS;EF_hand_dom;EF-hand_Ca_insen;Spectrin_repeat;EF-hand-dom_pair;CH-domain;Spectrin/alpha-actinin"
"XLOC_000100" 19183.3994731602 -0.155258951020799 0.0440431691520772 -3.52515393442065 0.000423236772931909 0.00518812551553226 "TCONS_00000772" "4113" "501435" "gnl|BL_ORD_ID|501435" "I3IWB2_ORENI" "1032" "2666" "0" "292" "2097" "111" "767" "1" "0" "518" "55" "657" "Uncharacterized protein;" "Oreochromis niloticus (Nile tilapia) (Tilapia nilotica)" "" "" "" "" "GO:0005509" "IEA:InterPro;calcium ion binding" "PF00435;PF08726;PF00307" "Spectrin;4;1;EFhand_Ca_insen;2;CH" "" "" "IPR014837;IPR001589;IPR002017;IPR018159;IPR002048;IPR011992;IPR001715" "Actinin_actin-bd_CS;EF_hand_dom;EF-hand_Ca_insen;Spectrin_repeat;EF-hand-dom_pair;CH-domain;Spectrin/alpha-actinin"
"XLOC_000100" 19183.3994731602 -0.155258951020799 0.0440431691520772 -3.52515393442065 0.000423236772931909 0.00518812551553226 "TCONS_00000773" "4333" "501435" "gnl|BL_ORD_ID|501435" "I3IWB2_ORENI" "1466" "3793" "0" "191" "2497" "1" "767" "2" "0" "711" "2" "769" "Uncharacterized protein;" "Oreochromis niloticus (Nile tilapia) (Tilapia nilotica)" "" "" "" "" "GO:0005509" "IEA:InterPro;calcium ion binding" "PF00435;PF08726;PF00307" "Spectrin;4;1;EFhand_Ca_insen;2;CH" "" "" "IPR014837;IPR001589;IPR002017;IPR018159;IPR002048;IPR011992;IPR001715" "Actinin_actin-bd_CS;EF_hand_dom;EF-hand_Ca_insen;Spectrin_repeat;EF-hand-dom_pair;CH-domain;Spectrin/alpha-actinin"
"XLOC_000100" 19183.3994731602 -0.155258951020799 0.0440431691520772 -3.52515393442065 0.000423236772931909 0.00518812551553226 "TCONS_00000774" "3921" "501435" "gnl|BL_ORD_ID|501435" "I3IWB2_ORENI" "1605" "4155" "0" "191" "2758" "1" "894" "2" "0" "786" "42" "896" "Uncharacterized protein;" "Oreochromis niloticus (Nile tilapia) (Tilapia nilotica)" "" "" "" "" "GO:0005509" "IEA:InterPro;calcium ion binding" "PF00435;PF08726;PF00307" "Spectrin;4;1;EFhand_Ca_insen;2;CH" "" "" "IPR014837;IPR001589;IPR002017;IPR018159;IPR002048;IPR011992;IPR001715" "Actinin_actin-bd_CS;EF_hand_dom;EF-hand_Ca_insen;Spectrin_repeat;EF-hand-dom_pair;CH-domain;Spectrin/alpha-actinin"
"XLOC_000100" 19183.3994731602 -0.155258951020799 0.0440431691520772 -3.52515393442065 0.000423236772931909 0.00518812551553226 "TCONS_00000775" "3935" "501435" "gnl|BL_ORD_ID|501435" "I3IWB2_ORENI" "890" "2298" "0" "191" "1603" "1" "468" "2" "0" "439" "3" "471" "Uncharacterized protein;" "Oreochromis niloticus (Nile tilapia) (Tilapia nilotica)" "" "" "" "" "GO:0005509" "IEA:InterPro;calcium ion binding" "PF00435;PF08726;PF00307" "Spectrin;4;1;EFhand_Ca_insen;2;CH" "" "" "IPR014837;IPR001589;IPR002017;IPR018159;IPR002048;IPR011992;IPR001715" "Actinin_actin-bd_CS;EF_hand_dom;EF-hand_Ca_insen;Spectrin_repeat;EF-hand-dom_pair;CH-domain;Spectrin/alpha-actinin"
"XLOC_000100" 19183.3994731602 -0.155258951020799 0.0440431691520772 -3.52515393442065 0.000423236772931909 0.00518812551553226 "TCONS_00000776" "4041" "501435" "gnl|BL_ORD_ID|501435" "I3IWB2_ORENI" "1710" "4426" "0" "191" "2878" "1" "894" "2" "0" "826" "2" "896" "Uncharacterized protein;" "Oreochromis niloticus (Nile tilapia) (Tilapia nilotica)" "" "" "" "" "GO:0005509" "IEA:InterPro;calcium ion binding" "PF00435;PF08726;PF00307" "Spectrin;4;1;EFhand_Ca_insen;2;CH" "" "" "IPR014837;IPR001589;IPR002017;IPR018159;IPR002048;IPR011992;IPR001715" "Actinin_actin-bd_CS;EF_hand_dom;EF-hand_Ca_insen;Spectrin_repeat;EF-hand-dom_pair;CH-domain;Spectrin/alpha-actinin"
"XLOC_000100" 19183.3994731602 -0.155258951020799 0.0440431691520772 -3.52515393442065 0.000423236772931909 0.00518812551553226 "TCONS_00000777" "4434" "501435" "gnl|BL_ORD_ID|501435" "I3IWB2_ORENI" "1055" "2728" "0" "733" "2418" "206" "767" "1" "0" "519" "0" "562" "Uncharacterized protein;" "Oreochromis niloticus (Nile tilapia) (Tilapia nilotica)" "" "" "" "" "GO:0005509" "IEA:InterPro;calcium ion binding" "PF00435;PF08726;PF00307" "Spectrin;4;1;EFhand_Ca_insen;2;CH" "" "" "IPR014837;IPR001589;IPR002017;IPR018159;IPR002048;IPR011992;IPR001715" "Actinin_actin-bd_CS;EF_hand_dom;EF-hand_Ca_insen;Spectrin_repeat;EF-hand-dom_pair;CH-domain;Spectrin/alpha-actinin"
"XLOC_000100" 19183.3994731602 -0.155258951020799 0.0440431691520772 -3.52515393442065 0.000423236772931909 0.00518812551553226 "TCONS_00000778" "4168" "501435" "gnl|BL_ORD_ID|501435" "I3IWB2_ORENI" "1265" "3272" "0" "191" "2332" "1" "767" "2" "0" "627" "57" "769" "Uncharacterized protein;" "Oreochromis niloticus (Nile tilapia) (Tilapia nilotica)" "" "" "" "" "GO:0005509" "IEA:InterPro;calcium ion binding" "PF00435;PF08726;PF00307" "Spectrin;4;1;EFhand_Ca_insen;2;CH" "" "" "IPR014837;IPR001589;IPR002017;IPR018159;IPR002048;IPR011992;IPR001715" "Actinin_actin-bd_CS;EF_hand_dom;EF-hand_Ca_insen;Spectrin_repeat;EF-hand-dom_pair;CH-domain;Spectrin/alpha-actinin"
"XLOC_000100" 19183.3994731602 -0.155258951020799 0.0440431691520772 -3.52515393442065 0.000423236772931909 0.00518812551553226 "TCONS_00000779" "3641" "501435" "gnl|BL_ORD_ID|501435" "I3IWB2_ORENI" "1260" "3259" "0" "292" "2478" "111" "894" "1" "0" "629" "55" "784" "Uncharacterized protein;" "Oreochromis niloticus (Nile tilapia) (Tilapia nilotica)" "" "" "" "" "GO:0005509" "IEA:InterPro;calcium ion binding" "PF00435;PF08726;PF00307" "Spectrin;4;1;EFhand_Ca_insen;2;CH" "" "" "IPR014837;IPR001589;IPR002017;IPR018159;IPR002048;IPR011992;IPR001715" "Actinin_actin-bd_CS;EF_hand_dom;EF-hand_Ca_insen;Spectrin_repeat;EF-hand-dom_pair;CH-domain;Spectrin/alpha-actinin"
"XLOC_000100" 19183.3994731602 -0.155258951020799 0.0440431691520772 -3.52515393442065 0.000423236772931909 0.00518812551553226 "TCONS_00000780" "3727" "501435" "gnl|BL_ORD_ID|501435" "I3IWB2_ORENI" "1300" "3364" "0" "498" "2564" "206" "894" "3" "0" "634" "0" "689" "Uncharacterized protein;" "Oreochromis niloticus (Nile tilapia) (Tilapia nilotica)" "" "" "" "" "GO:0005509" "IEA:InterPro;calcium ion binding" "PF00435;PF08726;PF00307" "Spectrin;4;1;EFhand_Ca_insen;2;CH" "" "" "IPR014837;IPR001589;IPR002017;IPR018159;IPR002048;IPR011992;IPR001715" "Actinin_actin-bd_CS;EF_hand_dom;EF-hand_Ca_insen;Spectrin_repeat;EF-hand-dom_pair;CH-domain;Spectrin/alpha-actinin"
"XLOC_000100" 19183.3994731602 -0.155258951020799 0.0440431691520772 -3.52515393442065 0.000423236772931909 0.00518812551553226 "TCONS_00000781" "4004" "501435" "gnl|BL_ORD_ID|501435" "I3IWB2_ORENI" "500" "1286" "0" "1188" "1988" "501" "767" "3" "0" "239" "0" "267" "Uncharacterized protein;" "Oreochromis niloticus (Nile tilapia) (Tilapia nilotica)" "" "" "" "" "GO:0005509" "IEA:InterPro;calcium ion binding" "PF00435;PF08726;PF00307" "Spectrin;4;1;EFhand_Ca_insen;2;CH" "" "" "IPR014837;IPR001589;IPR002017;IPR018159;IPR002048;IPR011992;IPR001715" "Actinin_actin-bd_CS;EF_hand_dom;EF-hand_Ca_insen;Spectrin_repeat;EF-hand-dom_pair;CH-domain;Spectrin/alpha-actinin"
"XLOC_000100" 19183.3994731602 -0.155258951020799 0.0440431691520772 -3.52515393442065 0.000423236772931909 0.00518812551553226 "TCONS_00000782" "4555" "501435" "gnl|BL_ORD_ID|501435" "I3IWB2_ORENI" "1031" "2665" "0" "746" "2539" "104" "767" "2" "0" "520" "66" "664" "Uncharacterized protein;" "Oreochromis niloticus (Nile tilapia) (Tilapia nilotica)" "" "" "" "" "GO:0005509" "IEA:InterPro;calcium ion binding" "PF00435;PF08726;PF00307" "Spectrin;4;1;EFhand_Ca_insen;2;CH" "" "" "IPR014837;IPR001589;IPR002017;IPR018159;IPR002048;IPR011992;IPR001715" "Actinin_actin-bd_CS;EF_hand_dom;EF-hand_Ca_insen;Spectrin_repeat;EF-hand-dom_pair;CH-domain;Spectrin/alpha-actinin"
"XLOC_000100" 19183.3994731602 -0.155258951020799 0.0440431691520772 -3.52515393442065 0.000423236772931909 0.00518812551553226 "TCONS_00000783" "3949" "501435" "gnl|BL_ORD_ID|501435" "I3IWB2_ORENI" "1269" "3283" "0" "191" "2350" "1" "773" "2" "0" "628" "57" "775" "Uncharacterized protein;" "Oreochromis niloticus (Nile tilapia) (Tilapia nilotica)" "" "" "" "" "GO:0005509" "IEA:InterPro;calcium ion binding" "PF00435;PF08726;PF00307" "Spectrin;4;1;EFhand_Ca_insen;2;CH" "" "" "IPR014837;IPR001589;IPR002017;IPR018159;IPR002048;IPR011992;IPR001715" "Actinin_actin-bd_CS;EF_hand_dom;EF-hand_Ca_insen;Spectrin_repeat;EF-hand-dom_pair;CH-domain;Spectrin/alpha-actinin"
"XLOC_000100" 19183.3994731602 -0.155258951020799 0.0440431691520772 -3.52515393442065 0.000423236772931909 0.00518812551553226 "TCONS_00000784" "3962" "501435" "gnl|BL_ORD_ID|501435" "I3IWB2_ORENI" "1300" "3364" "0" "733" "2799" "206" "894" "1" "0" "634" "0" "689" "Uncharacterized protein;" "Oreochromis niloticus (Nile tilapia) (Tilapia nilotica)" "" "" "" "" "GO:0005509" "IEA:InterPro;calcium ion binding" "PF00435;PF08726;PF00307" "Spectrin;4;1;EFhand_Ca_insen;2;CH" "" "" "IPR014837;IPR001589;IPR002017;IPR018159;IPR002048;IPR011992;IPR001715" "Actinin_actin-bd_CS;EF_hand_dom;EF-hand_Ca_insen;Spectrin_repeat;EF-hand-dom_pair;CH-domain;Spectrin/alpha-actinin"
"XLOC_000100" 19183.3994731602 -0.155258951020799 0.0440431691520772 -3.52515393442065 0.000423236772931909 0.00518812551553226 "TCONS_00000785" "4474" "501435" "gnl|BL_ORD_ID|501435" "I3IWB2_ORENI" "1235" "3193" "0" "746" "2704" "104" "767" "2" "0" "604" "11" "664" "Uncharacterized protein;" "Oreochromis niloticus (Nile tilapia) (Tilapia nilotica)" "" "" "" "" "GO:0005509" "IEA:InterPro;calcium ion binding" "PF00435;PF08726;PF00307" "Spectrin;4;1;EFhand_Ca_insen;2;CH" "" "" "IPR014837;IPR001589;IPR002017;IPR018159;IPR002048;IPR011992;IPR001715" "Actinin_actin-bd_CS;EF_hand_dom;EF-hand_Ca_insen;Spectrin_repeat;EF-hand-dom_pair;CH-domain;Spectrin/alpha-actinin"
"XLOC_000100" 19183.3994731602 -0.155258951020799 0.0440431691520772 -3.52515393442065 0.000423236772931909 0.00518812551553226 "TCONS_00000786" "4641" "501435" "gnl|BL_ORD_ID|501435" "I3IWB2_ORENI" "1055" "2728" "0" "940" "2625" "206" "767" "1" "0" "519" "0" "562" "Uncharacterized protein;" "Oreochromis niloticus (Nile tilapia) (Tilapia nilotica)" "" "" "" "" "GO:0005509" "IEA:InterPro;calcium ion binding" "PF00435;PF08726;PF00307" "Spectrin;4;1;EFhand_Ca_insen;2;CH" "" "" "IPR014837;IPR001589;IPR002017;IPR018159;IPR002048;IPR011992;IPR001715" "Actinin_actin-bd_CS;EF_hand_dom;EF-hand_Ca_insen;Spectrin_repeat;EF-hand-dom_pair;CH-domain;Spectrin/alpha-actinin"
"XLOC_000100" 19183.3994731602 -0.155258951020799 0.0440431691520772 -3.52515393442065 0.000423236772931909 0.00518812551553226 "TCONS_00000787" "3875" "501435" "gnl|BL_ORD_ID|501435" "I3IWB2_ORENI" "1493" "3865" "0" "190" "2712" "1" "894" "1" "0" "738" "57" "896" "Uncharacterized protein;" "Oreochromis niloticus (Nile tilapia) (Tilapia nilotica)" "" "" "" "" "GO:0005509" "IEA:InterPro;calcium ion binding" "PF00435;PF08726;PF00307" "Spectrin;4;1;EFhand_Ca_insen;2;CH" "" "" "IPR014837;IPR001589;IPR002017;IPR018159;IPR002048;IPR011992;IPR001715" "Actinin_actin-bd_CS;EF_hand_dom;EF-hand_Ca_insen;Spectrin_repeat;EF-hand-dom_pair;CH-domain;Spectrin/alpha-actinin"
"XLOC_000100" 19183.3994731602 -0.155258951020799 0.0440431691520772 -3.52515393442065 0.000423236772931909 0.00518812551553226 "TCONS_00000788" "4101" "501435" "gnl|BL_ORD_ID|501435" "I3IWB2_ORENI" "1265" "3272" "0" "190" "2331" "1" "767" "1" "0" "627" "57" "769" "Uncharacterized protein;" "Oreochromis niloticus (Nile tilapia) (Tilapia nilotica)" "" "" "" "" "GO:0005509" "IEA:InterPro;calcium ion binding" "PF00435;PF08726;PF00307" "Spectrin;4;1;EFhand_Ca_insen;2;CH" "" "" "IPR014837;IPR001589;IPR002017;IPR018159;IPR002048;IPR011992;IPR001715" "Actinin_actin-bd_CS;EF_hand_dom;EF-hand_Ca_insen;Spectrin_repeat;EF-hand-dom_pair;CH-domain;Spectrin/alpha-actinin"
"XLOC_000100" 19183.3994731602 -0.155258951020799 0.0440431691520772 -3.52515393442065 0.000423236772931909 0.00518812551553226 "TCONS_00000789" "4488" "501435" "gnl|BL_ORD_ID|501435" "I3IWB2_ORENI" "1031" "2665" "0" "745" "2538" "104" "767" "1" "0" "520" "66" "664" "Uncharacterized protein;" "Oreochromis niloticus (Nile tilapia) (Tilapia nilotica)" "" "" "" "" "GO:0005509" "IEA:InterPro;calcium ion binding" "PF00435;PF08726;PF00307" "Spectrin;4;1;EFhand_Ca_insen;2;CH" "" "" "IPR014837;IPR001589;IPR002017;IPR018159;IPR002048;IPR011992;IPR001715" "Actinin_actin-bd_CS;EF_hand_dom;EF-hand_Ca_insen;Spectrin_repeat;EF-hand-dom_pair;CH-domain;Spectrin/alpha-actinin"
"XLOC_000100" 19183.3994731602 -0.155258951020799 0.0440431691520772 -3.52515393442065 0.000423236772931909 0.00518812551553226 "TCONS_00000790" "3852" "501435" "gnl|BL_ORD_ID|501435" "I3IWB2_ORENI" "745" "1921" "0" "1508" "2689" "501" "894" "2" "0" "354" "0" "394" "Uncharacterized protein;" "Oreochromis niloticus (Nile tilapia) (Tilapia nilotica)" "" "" "" "" "GO:0005509" "IEA:InterPro;calcium ion binding" "PF00435;PF08726;PF00307" "Spectrin;4;1;EFhand_Ca_insen;2;CH" "" "" "IPR014837;IPR001589;IPR002017;IPR018159;IPR002048;IPR011992;IPR001715" "Actinin_actin-bd_CS;EF_hand_dom;EF-hand_Ca_insen;Spectrin_repeat;EF-hand-dom_pair;CH-domain;Spectrin/alpha-actinin"
"XLOC_000100" 19183.3994731602 -0.155258951020799 0.0440431691520772 -3.52515393442065 0.000423236772931909 0.00518812551553226 "TCONS_00000791" "4426" "501435" "gnl|BL_ORD_ID|501435" "I3IWB2_ORENI" "967" "2498" "0" "839" "2410" "238" "767" "2" "0" "468" "6" "530" "Uncharacterized protein;" "Oreochromis niloticus (Nile tilapia) (Tilapia nilotica)" "" "" "" "" "GO:0005509" "IEA:InterPro;calcium ion binding" "PF00435;PF08726;PF00307" "Spectrin;4;1;EFhand_Ca_insen;2;CH" "" "" "IPR014837;IPR001589;IPR002017;IPR018159;IPR002048;IPR011992;IPR001715" "Actinin_actin-bd_CS;EF_hand_dom;EF-hand_Ca_insen;Spectrin_repeat;EF-hand-dom_pair;CH-domain;Spectrin/alpha-actinin"
"XLOC_000100" 19183.3994731602 -0.155258951020799 0.0440431691520772 -3.52515393442065 0.000423236772931909 0.00518812551553226 "TCONS_00000792" "4410" "501435" "gnl|BL_ORD_ID|501435" "I3IWB2_ORENI" "651" "1679" "0" "1372" "2394" "427" "767" "1" "0" "313" "0" "341" "Uncharacterized protein;" "Oreochromis niloticus (Nile tilapia) (Tilapia nilotica)" "" "" "" "" "GO:0005509" "IEA:InterPro;calcium ion binding" "PF00435;PF08726;PF00307" "Spectrin;4;1;EFhand_Ca_insen;2;CH" "" "" "IPR014837;IPR001589;IPR002017;IPR018159;IPR002048;IPR011992;IPR001715" "Actinin_actin-bd_CS;EF_hand_dom;EF-hand_Ca_insen;Spectrin_repeat;EF-hand-dom_pair;CH-domain;Spectrin/alpha-actinin"
"XLOC_000100" 19183.3994731602 -0.155258951020799 0.0440431691520772 -3.52515393442065 0.000423236772931909 0.00518812551553226 "TCONS_00000793" "4445" "501435" "gnl|BL_ORD_ID|501435" "I3IWB2_ORENI" "500" "1286" "0" "1629" "2429" "501" "767" "3" "0" "239" "0" "267" "Uncharacterized protein;" "Oreochromis niloticus (Nile tilapia) (Tilapia nilotica)" "" "" "" "" "GO:0005509" "IEA:InterPro;calcium ion binding" "PF00435;PF08726;PF00307" "Spectrin;4;1;EFhand_Ca_insen;2;CH" "" "" "IPR014837;IPR001589;IPR002017;IPR018159;IPR002048;IPR011992;IPR001715" "Actinin_actin-bd_CS;EF_hand_dom;EF-hand_Ca_insen;Spectrin_repeat;EF-hand-dom_pair;CH-domain;Spectrin/alpha-actinin"
"XLOC_000100" 19183.3994731602 -0.155258951020799 0.0440431691520772 -3.52515393442065 0.000423236772931909 0.00518812551553226 "TCONS_00000794" "4238" "501435" "gnl|BL_ORD_ID|501435" "I3IWB2_ORENI" "699" "1803" "0" "190" "1437" "1" "469" "1" "0" "357" "57" "471" "Uncharacterized protein;" "Oreochromis niloticus (Nile tilapia) (Tilapia nilotica)" "" "" "" "" "GO:0005509" "IEA:InterPro;calcium ion binding" "PF00435;PF08726;PF00307" "Spectrin;4;1;EFhand_Ca_insen;2;CH" "" "" "IPR014837;IPR001589;IPR002017;IPR018159;IPR002048;IPR011992;IPR001715" "Actinin_actin-bd_CS;EF_hand_dom;EF-hand_Ca_insen;Spectrin_repeat;EF-hand-dom_pair;CH-domain;Spectrin/alpha-actinin"
"XLOC_000100" 19183.3994731602 -0.155258951020799 0.0440431691520772 -3.52515393442065 0.000423236772931909 0.00518812551553226 "TCONS_00000795" "4281" "501435" "gnl|BL_ORD_ID|501435" "I3IWB2_ORENI" "1265" "3272" "0" "190" "2331" "1" "767" "1" "0" "627" "57" "769" "Uncharacterized protein;" "Oreochromis niloticus (Nile tilapia) (Tilapia nilotica)" "" "" "" "" "GO:0005509" "IEA:InterPro;calcium ion binding" "PF00435;PF08726;PF00307" "Spectrin;4;1;EFhand_Ca_insen;2;CH" "" "" "IPR014837;IPR001589;IPR002017;IPR018159;IPR002048;IPR011992;IPR001715" "Actinin_actin-bd_CS;EF_hand_dom;EF-hand_Ca_insen;Spectrin_repeat;EF-hand-dom_pair;CH-domain;Spectrin/alpha-actinin"
"XLOC_000100" 19183.3994731602 -0.155258951020799 0.0440431691520772 -3.52515393442065 0.000423236772931909 0.00518812551553226 "TCONS_00000796" "4041" "501435" "gnl|BL_ORD_ID|501435" "I3IWB2_ORENI" "1466" "3794" "0" "190" "2502" "1" "769" "1" "0" "711" "2" "771" "Uncharacterized protein;" "Oreochromis niloticus (Nile tilapia) (Tilapia nilotica)" "" "" "" "" "GO:0005509" "IEA:InterPro;calcium ion binding" "PF00435;PF08726;PF00307" "Spectrin;4;1;EFhand_Ca_insen;2;CH" "" "" "IPR014837;IPR001589;IPR002017;IPR018159;IPR002048;IPR011992;IPR001715" "Actinin_actin-bd_CS;EF_hand_dom;EF-hand_Ca_insen;Spectrin_repeat;EF-hand-dom_pair;CH-domain;Spectrin/alpha-actinin"
"XLOC_000100" 19183.3994731602 -0.155258951020799 0.0440431691520772 -3.52515393442065 0.000423236772931909 0.00518812551553226 "TCONS_00000797" "4370" "501435" "gnl|BL_ORD_ID|501435" "I3IWB2_ORENI" "1363" "3526" "0" "168" "2354" "1" "767" "3" "0" "671" "42" "769" "Uncharacterized protein;" "Oreochromis niloticus (Nile tilapia) (Tilapia nilotica)" "" "" "" "" "GO:0005509" "IEA:InterPro;calcium ion binding" "PF00435;PF08726;PF00307" "Spectrin;4;1;EFhand_Ca_insen;2;CH" "" "" "IPR014837;IPR001589;IPR002017;IPR018159;IPR002048;IPR011992;IPR001715" "Actinin_actin-bd_CS;EF_hand_dom;EF-hand_Ca_insen;Spectrin_repeat;EF-hand-dom_pair;CH-domain;Spectrin/alpha-actinin"
"XLOC_000100" 19183.3994731602 -0.155258951020799 0.0440431691520772 -3.52515393442065 0.000423236772931909 0.00518812551553226 "TCONS_00000798" "1297" "501435" "gnl|BL_ORD_ID|501435" "I3IWB2_ORENI" "536" "1379" "0" "256" "1275" "111" "505" "1" "0" "280" "55" "395" "Uncharacterized protein;" "Oreochromis niloticus (Nile tilapia) (Tilapia nilotica)" "" "" "" "" "GO:0005509" "IEA:InterPro;calcium ion binding" "PF00435;PF08726;PF00307" "Spectrin;4;1;EFhand_Ca_insen;2;CH" "" "" "IPR014837;IPR001589;IPR002017;IPR018159;IPR002048;IPR011992;IPR001715" "Actinin_actin-bd_CS;EF_hand_dom;EF-hand_Ca_insen;Spectrin_repeat;EF-hand-dom_pair;CH-domain;Spectrin/alpha-actinin"
"XLOC_000100" 19183.3994731602 -0.155258951020799 0.0440431691520772 -3.52515393442065 0.000423236772931909 0.00518812551553226 "TCONS_00000799" "3768" "296280" "gnl|BL_ORD_ID|296280" "G3P7D6_GASAC" "737" "1901" "0" "256" "1440" "111" "505" "1" "0" "361" "0" "395" "Uncharacterized protein;" "Gasterosteus aculeatus (Three-spined stickleback)" "" "" "" "" "GO:0005509" "IEA:InterPro;calcium ion binding" "PF00435;PF08726;PF00307" "Spectrin;4;1;EFhand_Ca_insen;2;CH" "" "" "IPR014837;IPR001589;IPR002017;IPR018159;IPR002048;IPR011992;IPR001715" "Actinin_actin-bd_CS;EF_hand_dom;EF-hand_Ca_insen;Spectrin_repeat;EF-hand-dom_pair;CH-domain;Spectrin/alpha-actinin"
"XLOC_000100" 19183.3994731602 -0.155258951020799 0.0440431691520772 -3.52515393442065 0.000423236772931909 0.00518812551553226 "TCONS_00000800" "4242" "501435" "gnl|BL_ORD_ID|501435" "I3IWB2_ORENI" "1235" "3193" "0" "256" "2226" "111" "767" "1" "0" "602" "0" "657" "Uncharacterized protein;" "Oreochromis niloticus (Nile tilapia) (Tilapia nilotica)" "" "" "" "" "GO:0005509" "IEA:InterPro;calcium ion binding" "PF00435;PF08726;PF00307" "Spectrin;4;1;EFhand_Ca_insen;2;CH" "" "" "IPR014837;IPR001589;IPR002017;IPR018159;IPR002048;IPR011992;IPR001715" "Actinin_actin-bd_CS;EF_hand_dom;EF-hand_Ca_insen;Spectrin_repeat;EF-hand-dom_pair;CH-domain;Spectrin/alpha-actinin"
"XLOC_000100" 19183.3994731602 -0.155258951020799 0.0440431691520772 -3.52515393442065 0.000423236772931909 0.00518812551553226 "TCONS_00000801" "4054" "501435" "gnl|BL_ORD_ID|501435" "I3IWB2_ORENI" "500" "1286" "0" "1238" "2038" "501" "767" "2" "0" "239" "0" "267" "Uncharacterized protein;" "Oreochromis niloticus (Nile tilapia) (Tilapia nilotica)" "" "" "" "" "GO:0005509" "IEA:InterPro;calcium ion binding" "PF00435;PF08726;PF00307" "Spectrin;4;1;EFhand_Ca_insen;2;CH" "" "" "IPR014837;IPR001589;IPR002017;IPR018159;IPR002048;IPR011992;IPR001715" "Actinin_actin-bd_CS;EF_hand_dom;EF-hand_Ca_insen;Spectrin_repeat;EF-hand-dom_pair;CH-domain;Spectrin/alpha-actinin"
"XLOC_000106" 42.2014836458131 1.06697271345627 0.177518347169596 6.01049260805087 1.84960443088173e-09 2.10738087998567e-07 "TCONS_00000847" "1762" "74158" "gnl|BL_ORD_ID|74158" "B5XBN1_SALSA" "418" "1072" "7.1583e-172" "777" "1385" "100" "302" "3" "0" "199" "0" "203" "Cell division control protein 2 homolog;" "Salmo salar (Atlantic salmon)" "" "" "GO:0051301" "IEA:UniProtKB-KW;cell division" "GO:0004674;GO:0005524" "IEA:InterPro;IEA:UniProtKB-KW;protein serine/threonine kinase activity;ATP binding" "PF00069" "1;Pkinase" "" "" "IPR017441;IPR000719;IPR002290;IPR008271;IPR011009" "Ser/Thr_kinase_AS;Prot_kinase_dom;Protein_kinase_ATP_BS;Kinase-like_dom;Ser/Thr_dual-sp_kinase_dom"
"XLOC_000106" 42.2014836458131 1.06697271345627 0.177518347169596 6.01049260805087 1.84960443088173e-09 2.10738087998567e-07 "TCONS_00000848" "2176" "74158" "gnl|BL_ORD_ID|74158" "B5XBN1_SALSA" "446" "1145" "1.53553e-149" "440" "1120" "1" "228" "2" "0" "220" "3" "229" "Cell division control protein 2 homolog;" "Salmo salar (Atlantic salmon)" "" "" "GO:0051301" "IEA:UniProtKB-KW;cell division" "GO:0004674;GO:0005524" "IEA:InterPro;IEA:UniProtKB-KW;protein serine/threonine kinase activity;ATP binding" "PF00069" "1;Pkinase" "" "" "IPR017441;IPR000719;IPR002290;IPR008271;IPR011009" "Ser/Thr_kinase_AS;Prot_kinase_dom;Protein_kinase_ATP_BS;Kinase-like_dom;Ser/Thr_dual-sp_kinase_dom"
"XLOC_000106" 42.2014836458131 1.06697271345627 0.177518347169596 6.01049260805087 1.84960443088173e-09 2.10738087998567e-07 "TCONS_00000849" "1722" "74158" "gnl|BL_ORD_ID|74158" "B5XBN1_SALSA" "615" "1584" "0" "440" "1345" "1" "302" "2" "0" "297" "0" "302" "Cell division control protein 2 homolog;" "Salmo salar (Atlantic salmon)" "" "" "GO:0051301" "IEA:UniProtKB-KW;cell division" "GO:0004674;GO:0005524" "IEA:InterPro;IEA:UniProtKB-KW;protein serine/threonine kinase activity;ATP binding" "PF00069" "1;Pkinase" "" "" "IPR017441;IPR000719;IPR002290;IPR008271;IPR011009" "Ser/Thr_kinase_AS;Prot_kinase_dom;Protein_kinase_ATP_BS;Kinase-like_dom;Ser/Thr_dual-sp_kinase_dom"
"XLOC_000106" 42.2014836458131 1.06697271345627 0.177518347169596 6.01049260805087 1.84960443088173e-09 2.10738087998567e-07 "TCONS_00000850" "1326" "74158" "gnl|BL_ORD_ID|74158" "B5XBN1_SALSA" "614" "1583" "0" "44" "949" "1" "302" "2" "0" "297" "0" "302" "Cell division control protein 2 homolog;" "Salmo salar (Atlantic salmon)" "" "" "GO:0051301" "IEA:UniProtKB-KW;cell division" "GO:0004674;GO:0005524" "IEA:InterPro;IEA:UniProtKB-KW;protein serine/threonine kinase activity;ATP binding" "PF00069" "1;Pkinase" "" "" "IPR017441;IPR000719;IPR002290;IPR008271;IPR011009" "Ser/Thr_kinase_AS;Prot_kinase_dom;Protein_kinase_ATP_BS;Kinase-like_dom;Ser/Thr_dual-sp_kinase_dom"
"XLOC_000109" 17.2540224418514 0.734353824446363 0.178138255970191 4.12238135175886 3.74975758419944e-05 0.000743358536472066 "TCONS_00000861" "3702" "206146" "gnl|BL_ORD_ID|206146" "F1QK82_DANRE" "1342" "3472" "0" "249" "3425" "1" "1062" "3" "0" "670" "7" "1064" "Uncharacterized protein;" "Danio rerio (Zebrafish) (Brachydanio rerio)" "GO:0005874;GO:0005871" "IEA:UniProtKB-KW;IEA:InterPro;kinesin complex;microtubule" "GO:0007018;GO:0008152" "IEA:InterPro;IEA:GOC;microtubule-based movement;metabolic process" "GO:0005524;GO:0003777" "IEA:InterPro;IEA:UniProtKB-KW;microtubule motor activity;ATP binding" "PF00225;PF13931" "1;Kinesin;Microtub_bind" "dre:195818" "-" "IPR019821;IPR027417;IPR027640;IPR025901;IPR001752" "Kinesin-like_fam;Kinesin_motor_CS;P-loop_NTPase;Kinesin-assoc_MT-bd_dom;Kinesin_motor_dom"
"XLOC_000109" 17.2540224418514 0.734353824446363 0.178138255970191 4.12238135175886 3.74975758419944e-05 0.000743358536472066 "TCONS_00000862" "3630" "206146" "gnl|BL_ORD_ID|206146" "F1QK82_DANRE" "1266" "3275" "0" "176" "3130" "1" "989" "2" "0" "628" "6" "990" "Uncharacterized protein;" "Danio rerio (Zebrafish) (Brachydanio rerio)" "GO:0005874;GO:0005871" "IEA:UniProtKB-KW;IEA:InterPro;kinesin complex;microtubule" "GO:0007018;GO:0008152" "IEA:InterPro;IEA:GOC;microtubule-based movement;metabolic process" "GO:0005524;GO:0003777" "IEA:InterPro;IEA:UniProtKB-KW;microtubule motor activity;ATP binding" "PF00225;PF13931" "1;Kinesin;Microtub_bind" "dre:195818" "-" "IPR019821;IPR027417;IPR027640;IPR025901;IPR001752" "Kinesin-like_fam;Kinesin_motor_CS;P-loop_NTPase;Kinesin-assoc_MT-bd_dom;Kinesin_motor_dom"
"XLOC_000109" 17.2540224418514 0.734353824446363 0.178138255970191 4.12238135175886 3.74975758419944e-05 0.000743358536472066 "TCONS_00000863" "3630" "206146" "gnl|BL_ORD_ID|206146" "F1QK82_DANRE" "849" "2193" "0" "966" "3353" "263" "1062" "3" "0" "439" "6" "801" "Uncharacterized protein;" "Danio rerio (Zebrafish) (Brachydanio rerio)" "GO:0005874;GO:0005871" "IEA:UniProtKB-KW;IEA:InterPro;kinesin complex;microtubule" "GO:0007018;GO:0008152" "IEA:InterPro;IEA:GOC;microtubule-based movement;metabolic process" "GO:0005524;GO:0003777" "IEA:InterPro;IEA:UniProtKB-KW;microtubule motor activity;ATP binding" "PF00225;PF13931" "1;Kinesin;Microtub_bind" "dre:195818" "-" "IPR019821;IPR027417;IPR027640;IPR025901;IPR001752" "Kinesin-like_fam;Kinesin_motor_CS;P-loop_NTPase;Kinesin-assoc_MT-bd_dom;Kinesin_motor_dom"
"XLOC_000109" 17.2540224418514 0.734353824446363 0.178138255970191 4.12238135175886 3.74975758419944e-05 0.000743358536472066 "TCONS_00000864" "3632" "206146" "gnl|BL_ORD_ID|206146" "F1QK82_DANRE" "719" "1854" "0" "966" "3041" "263" "957" "3" "0" "375" "3" "695" "Uncharacterized protein;" "Danio rerio (Zebrafish) (Brachydanio rerio)" "GO:0005874;GO:0005871" "IEA:UniProtKB-KW;IEA:InterPro;kinesin complex;microtubule" "GO:0007018;GO:0008152" "IEA:InterPro;IEA:GOC;microtubule-based movement;metabolic process" "GO:0005524;GO:0003777" "IEA:InterPro;IEA:UniProtKB-KW;microtubule motor activity;ATP binding" "PF00225;PF13931" "1;Kinesin;Microtub_bind" "dre:195818" "-" "IPR019821;IPR027417;IPR027640;IPR025901;IPR001752" "Kinesin-like_fam;Kinesin_motor_CS;P-loop_NTPase;Kinesin-assoc_MT-bd_dom;Kinesin_motor_dom"
"XLOC_000109" 17.2540224418514 0.734353824446363 0.178138255970191 4.12238135175886 3.74975758419944e-05 0.000743358536472066 "TCONS_00000865" "3633" "206146" "gnl|BL_ORD_ID|206146" "F1QK82_DANRE" "1316" "3405" "0" "176" "3241" "1" "1026" "2" "0" "652" "6" "1027" "Uncharacterized protein;" "Danio rerio (Zebrafish) (Brachydanio rerio)" "GO:0005874;GO:0005871" "IEA:UniProtKB-KW;IEA:InterPro;kinesin complex;microtubule" "GO:0007018;GO:0008152" "IEA:InterPro;IEA:GOC;microtubule-based movement;metabolic process" "GO:0005524;GO:0003777" "IEA:InterPro;IEA:UniProtKB-KW;microtubule motor activity;ATP binding" "PF00225;PF13931" "1;Kinesin;Microtub_bind" "dre:195818" "-" "IPR019821;IPR027417;IPR027640;IPR025901;IPR001752" "Kinesin-like_fam;Kinesin_motor_CS;P-loop_NTPase;Kinesin-assoc_MT-bd_dom;Kinesin_motor_dom"
"XLOC_000109" 17.2540224418514 0.734353824446363 0.178138255970191 4.12238135175886 3.74975758419944e-05 0.000743358536472066 "TCONS_00000866" "3589" "206146" "gnl|BL_ORD_ID|206146" "F1QK82_DANRE" "880" "2273" "0" "868" "3312" "244" "1062" "1" "0" "454" "6" "820" "Uncharacterized protein;" "Danio rerio (Zebrafish) (Brachydanio rerio)" "GO:0005874;GO:0005871" "IEA:UniProtKB-KW;IEA:InterPro;kinesin complex;microtubule" "GO:0007018;GO:0008152" "IEA:InterPro;IEA:GOC;microtubule-based movement;metabolic process" "GO:0005524;GO:0003777" "IEA:InterPro;IEA:UniProtKB-KW;microtubule motor activity;ATP binding" "PF00225;PF13931" "1;Kinesin;Microtub_bind" "dre:195818" "-" "IPR019821;IPR027417;IPR027640;IPR025901;IPR001752" "Kinesin-like_fam;Kinesin_motor_CS;P-loop_NTPase;Kinesin-assoc_MT-bd_dom;Kinesin_motor_dom"
"XLOC_000109" 17.2540224418514 0.734353824446363 0.178138255970191 4.12238135175886 3.74975758419944e-05 0.000743358536472066 "TCONS_00000867" "3630" "519943" "gnl|BL_ORD_ID|519943" "I3KEB0_ORENI" "982" "2537" "0" "182" "2050" "2" "623" "2" "0" "471" "1" "623" "Uncharacterized protein;" "Oreochromis niloticus (Nile tilapia) (Tilapia nilotica)" "GO:0005874;GO:0005871" "IEA:UniProtKB-KW;IEA:InterPro;kinesin complex;microtubule" "GO:0007018;GO:0008152" "IEA:InterPro;IEA:GOC;microtubule-based movement;metabolic process" "GO:0005524;GO:0003777" "IEA:InterPro;IEA:UniProtKB-KW;microtubule motor activity;ATP binding" "PF00225;PF13931" "1;Kinesin;Microtub_bind" "" "" "IPR019821;IPR027417;IPR027640;IPR025901;IPR001752" "Kinesin-like_fam;Kinesin_motor_CS;P-loop_NTPase;Kinesin-assoc_MT-bd_dom;Kinesin_motor_dom"
"XLOC_000109" 17.2540224418514 0.734353824446363 0.178138255970191 4.12238135175886 3.74975758419944e-05 0.000743358536472066 "TCONS_00000868" "3631" "206146" "gnl|BL_ORD_ID|206146" "F1QK82_DANRE" "706" "1820" "0" "176" "1315" "1" "379" "2" "0" "339" "1" "380" "Uncharacterized protein;" "Danio rerio (Zebrafish) (Brachydanio rerio)" "GO:0005874;GO:0005871" "IEA:UniProtKB-KW;IEA:InterPro;kinesin complex;microtubule" "GO:0007018;GO:0008152" "IEA:InterPro;IEA:GOC;microtubule-based movement;metabolic process" "GO:0005524;GO:0003777" "IEA:InterPro;IEA:UniProtKB-KW;microtubule motor activity;ATP binding" "PF00225;PF13931" "1;Kinesin;Microtub_bind" "dre:195818" "-" "IPR019821;IPR027417;IPR027640;IPR025901;IPR001752" "Kinesin-like_fam;Kinesin_motor_CS;P-loop_NTPase;Kinesin-assoc_MT-bd_dom;Kinesin_motor_dom"
"XLOC_000109" 17.2540224418514 0.734353824446363 0.178138255970191 4.12238135175886 3.74975758419944e-05 0.000743358536472066 "TCONS_00000869" "3630" "206146" "gnl|BL_ORD_ID|206146" "F1QK82_DANRE" "1052" "2719" "0" "176" "2332" "1" "718" "2" "0" "515" "1" "719" "Uncharacterized protein;" "Danio rerio (Zebrafish) (Brachydanio rerio)" "GO:0005874;GO:0005871" "IEA:UniProtKB-KW;IEA:InterPro;kinesin complex;microtubule" "GO:0007018;GO:0008152" "IEA:InterPro;IEA:GOC;microtubule-based movement;metabolic process" "GO:0005524;GO:0003777" "IEA:InterPro;IEA:UniProtKB-KW;microtubule motor activity;ATP binding" "PF00225;PF13931" "1;Kinesin;Microtub_bind" "dre:195818" "-" "IPR019821;IPR027417;IPR027640;IPR025901;IPR001752" "Kinesin-like_fam;Kinesin_motor_CS;P-loop_NTPase;Kinesin-assoc_MT-bd_dom;Kinesin_motor_dom"
"XLOC_000109" 17.2540224418514 0.734353824446363 0.178138255970191 4.12238135175886 3.74975758419944e-05 0.000743358536472066 "TCONS_00000870" "3605" "206146" "gnl|BL_ORD_ID|206146" "F1QK82_DANRE" "1177" "3044" "0" "407" "3328" "71" "1062" "2" "0" "599" "20" "993" "Uncharacterized protein;" "Danio rerio (Zebrafish) (Brachydanio rerio)" "GO:0005874;GO:0005871" "IEA:UniProtKB-KW;IEA:InterPro;kinesin complex;microtubule" "GO:0007018;GO:0008152" "IEA:InterPro;IEA:GOC;microtubule-based movement;metabolic process" "GO:0005524;GO:0003777" "IEA:InterPro;IEA:UniProtKB-KW;microtubule motor activity;ATP binding" "PF00225;PF13931" "1;Kinesin;Microtub_bind" "dre:195818" "-" "IPR019821;IPR027417;IPR027640;IPR025901;IPR001752" "Kinesin-like_fam;Kinesin_motor_CS;P-loop_NTPase;Kinesin-assoc_MT-bd_dom;Kinesin_motor_dom"
"XLOC_000109" 17.2540224418514 0.734353824446363 0.178138255970191 4.12238135175886 3.74975758419944e-05 0.000743358536472066 "TCONS_00000871" "3722" "466921" "gnl|BL_ORD_ID|466921" "H3DMW2_TETNG" "754" "1946" "0" "141" "1358" "1" "404" "3" "0" "360" "2" "406" "Uncharacterized protein;" "Tetraodon nigroviridis (Spotted green pufferfish) (ChelonodonTetraodon nigroviridis (Spotted green pufferfish) (Chelonodonnigroviridis)" "GO:0005874;GO:0005871" "IEA:UniProtKB-KW;IEA:InterPro;kinesin complex;microtubule" "GO:0007018;GO:0008152" "IEA:InterPro;IEA:GOC;microtubule-based movement;metabolic process" "GO:0005524;GO:0003777" "IEA:InterPro;IEA:UniProtKB-KW;microtubule motor activity;ATP binding" "PF00225;PF13931" "1;Kinesin;Microtub_bind" "" "" "IPR019821;IPR027417;IPR027640;IPR025901;IPR001752" "Kinesin-like_fam;Kinesin_motor_CS;P-loop_NTPase;Kinesin-assoc_MT-bd_dom;Kinesin_motor_dom"
"XLOC_000109" 17.2540224418514 0.734353824446363 0.178138255970191 4.12238135175886 3.74975758419944e-05 0.000743358536472066 "TCONS_00000872" "3600" "206146" "gnl|BL_ORD_ID|206146" "F1QK82_DANRE" "1337" "3458" "0" "141" "3323" "1" "1062" "3" "0" "670" "9" "1066" "Uncharacterized protein;" "Danio rerio (Zebrafish) (Brachydanio rerio)" "GO:0005874;GO:0005871" "IEA:UniProtKB-KW;IEA:InterPro;kinesin complex;microtubule" "GO:0007018;GO:0008152" "IEA:InterPro;IEA:GOC;microtubule-based movement;metabolic process" "GO:0005524;GO:0003777" "IEA:InterPro;IEA:UniProtKB-KW;microtubule motor activity;ATP binding" "PF00225;PF13931" "1;Kinesin;Microtub_bind" "dre:195818" "-" "IPR019821;IPR027417;IPR027640;IPR025901;IPR001752" "Kinesin-like_fam;Kinesin_motor_CS;P-loop_NTPase;Kinesin-assoc_MT-bd_dom;Kinesin_motor_dom"
"XLOC_000109" 17.2540224418514 0.734353824446363 0.178138255970191 4.12238135175886 3.74975758419944e-05 0.000743358536472066 "TCONS_00000873" "3395" "206146" "gnl|BL_ORD_ID|206146" "F1QK82_DANRE" "1307" "3380" "0" "20" "3118" "26" "1062" "2" "0" "650" "6" "1038" "Uncharacterized protein;" "Danio rerio (Zebrafish) (Brachydanio rerio)" "GO:0005874;GO:0005871" "IEA:UniProtKB-KW;IEA:InterPro;kinesin complex;microtubule" "GO:0007018;GO:0008152" "IEA:InterPro;IEA:GOC;microtubule-based movement;metabolic process" "GO:0005524;GO:0003777" "IEA:InterPro;IEA:UniProtKB-KW;microtubule motor activity;ATP binding" "PF00225;PF13931" "1;Kinesin;Microtub_bind" "dre:195818" "-" "IPR019821;IPR027417;IPR027640;IPR025901;IPR001752" "Kinesin-like_fam;Kinesin_motor_CS;P-loop_NTPase;Kinesin-assoc_MT-bd_dom;Kinesin_motor_dom"
"XLOC_000109" 17.2540224418514 0.734353824446363 0.178138255970191 4.12238135175886 3.74975758419944e-05 0.000743358536472066 "TCONS_00000874" "2957" "206146" "gnl|BL_ORD_ID|206146" "F1QK82_DANRE" "989" "2555" "0" "77" "2680" "191" "1062" "2" "0" "507" "6" "873" "Uncharacterized protein;" "Danio rerio (Zebrafish) (Brachydanio rerio)" "GO:0005874;GO:0005871" "IEA:UniProtKB-KW;IEA:InterPro;kinesin complex;microtubule" "GO:0007018;GO:0008152" "IEA:InterPro;IEA:GOC;microtubule-based movement;metabolic process" "GO:0005524;GO:0003777" "IEA:InterPro;IEA:UniProtKB-KW;microtubule motor activity;ATP binding" "PF00225;PF13931" "1;Kinesin;Microtub_bind" "dre:195818" "-" "IPR019821;IPR027417;IPR027640;IPR025901;IPR001752" "Kinesin-like_fam;Kinesin_motor_CS;P-loop_NTPase;Kinesin-assoc_MT-bd_dom;Kinesin_motor_dom"
"XLOC_000109" 17.2540224418514 0.734353824446363 0.178138255970191 4.12238135175886 3.74975758419944e-05 0.000743358536472066 "TCONS_00000875" "886" "297479" "gnl|BL_ORD_ID|297479" "G3PAU3_GASAC" "190" "482" "2.62213e-52" "1" "609" "855" "1048" "1" "0" "108" "9" "203" "Uncharacterized protein;" "Gasterosteus aculeatus (Three-spined stickleback)" "GO:0005874;GO:0005871" "IEA:UniProtKB-KW;IEA:InterPro;kinesin complex;microtubule" "GO:0007018;GO:0008152" "IEA:InterPro;IEA:GOC;microtubule-based movement;metabolic process" "GO:0005524;GO:0003777" "IEA:InterPro;IEA:UniProtKB-KW;microtubule motor activity;ATP binding" "PF00225;PF13931" "1;Kinesin;Microtub_bind" "" "" "IPR019821;IPR027417;IPR027640;IPR025901;IPR001752" "Kinesin-like_fam;Kinesin_motor_CS;P-loop_NTPase;Kinesin-assoc_MT-bd_dom;Kinesin_motor_dom"
"XLOC_000118" 30.3697455877541 -0.573964148097711 0.132303037961966 -4.33825373127648 1.43619293650815e-05 0.000343923724441685 "TCONS_00000923" "5158" "394431" "gnl|BL_ORD_ID|394431" "H2SWW7_TAKRU" "652" "1680" "0" "326" "1666" "1" "446" "2" "0" "318" "3" "448" "Uncharacterized protein;" "Takifugu rubripes (Japanese pufferfish) (Fugu rubripes)" "" "" "" "" "GO:0003824" "IEA:InterPro;catalytic activity" "" "" "" "" "IPR001736" "PLipase_D/transphosphatidylase"
"XLOC_000118" 30.3697455877541 -0.573964148097711 0.132303037961966 -4.33825373127648 1.43619293650815e-05 0.000343923724441685 "TCONS_00000924" "3922" "394431" "gnl|BL_ORD_ID|394431" "H2SWW7_TAKRU" "437" "1122" "4.7902e-138" "46" "951" "124" "427" "1" "0" "202" "2" "304" "Uncharacterized protein;" "Takifugu rubripes (Japanese pufferfish) (Fugu rubripes)" "" "" "" "" "GO:0003824" "IEA:InterPro;catalytic activity" "" "" "" "" "IPR001736" "PLipase_D/transphosphatidylase"
"XLOC_000118" 30.3697455877541 -0.573964148097711 0.132303037961966 -4.33825373127648 1.43619293650815e-05 0.000343923724441685 "TCONS_00000925" "4441" "718342" "gnl|BL_ORD_ID|718342" "Q4SQL4_TETNG" "390" "1000" "2.98423e-120" "176" "979" "145" "410" "2" "0" "174" "2" "268" "Chromosome 17 SCAF14532" " whole genome shotgun sequence.;" "Tetraodon nigroviridis (Spotted green pufferfish) (ChelonodonTetraodon nigroviridis (Spotted green pufferfish) (Chelonodonnigroviridis)" "" "" "" "" "GO:0003824" "IEA:InterPro;catalytic activity" "" "" "" "" "IPR001736"
"XLOC_000118" 30.3697455877541 -0.573964148097711 0.132303037961966 -4.33825373127648 1.43619293650815e-05 0.000343923724441685 "TCONS_00000926" "3833" "718342" "gnl|BL_ORD_ID|718342" "Q4SQL4_TETNG" "350" "896" "1.43647e-106" "141" "842" "145" "378" "3" "0" "156" "0" "234" "Chromosome 17 SCAF14532" " whole genome shotgun sequence.;" "Tetraodon nigroviridis (Spotted green pufferfish) (ChelonodonTetraodon nigroviridis (Spotted green pufferfish) (Chelonodonnigroviridis)" "" "" "" "" "GO:0003824" "IEA:InterPro;catalytic activity" "" "" "" "" "IPR001736"
"XLOC_000118" 30.3697455877541 -0.573964148097711 0.132303037961966 -4.33825373127648 1.43619293650815e-05 0.000343923724441685 "TCONS_00000927" "3775" "718342" "gnl|BL_ORD_ID|718342" "Q4SQL4_TETNG" "350" "896" "1.0919e-106" "88" "804" "145" "383" "1" "0" "155" "0" "239" "Chromosome 17 SCAF14532" " whole genome shotgun sequence.;" "Tetraodon nigroviridis (Spotted green pufferfish) (ChelonodonTetraodon nigroviridis (Spotted green pufferfish) (Chelonodonnigroviridis)" "" "" "" "" "GO:0003824" "IEA:InterPro;catalytic activity" "" "" "" "" "IPR001736"
"XLOC_000129" 166.409136782121 0.360028188655955 0.103137458168804 3.49076072891675 0.000481647395657216 0.00574790673714851 "TCONS_00001002" "10268" "94923" "gnl|BL_ORD_ID|94923" "C0HBT0_SALSA" "763" "1969" "0" "794" "2134" "1" "447" "2" "0" "401" "0" "447" "Equilibrative nucleoside transporter 1;" "Salmo salar (Atlantic salmon)" "GO:0016021" "IEA:InterPro;integral component of membrane" "GO:0055085;GO:0015931" "IEA:GOC;nucleobase-containing compound transport;transmembrane transport" "GO:0005337" "IEA:InterPro;nucleoside transmembrane transporter activity" "PF01733" "1;Nucleoside_tran" "" "" "IPR002259;IPR016196" "Eqnu_transpt;MFS_dom_general_subst_transpt"
"XLOC_000129" 166.409136782121 0.360028188655955 0.103137458168804 3.49076072891675 0.000481647395657216 0.00574790673714851 "TCONS_00001003" "10229" "94923" "gnl|BL_ORD_ID|94923" "C0HBT0_SALSA" "763" "1969" "0" "755" "2095" "1" "447" "2" "0" "401" "0" "447" "Equilibrative nucleoside transporter 1;" "Salmo salar (Atlantic salmon)" "GO:0016021" "IEA:InterPro;integral component of membrane" "GO:0055085;GO:0015931" "IEA:GOC;nucleobase-containing compound transport;transmembrane transport" "GO:0005337" "IEA:InterPro;nucleoside transmembrane transporter activity" "PF01733" "1;Nucleoside_tran" "" "" "IPR002259;IPR016196" "Eqnu_transpt;MFS_dom_general_subst_transpt"
"XLOC_000129" 166.409136782121 0.360028188655955 0.103137458168804 3.49076072891675 0.000481647395657216 0.00574790673714851 "TCONS_00001004" "9836" "94923" "gnl|BL_ORD_ID|94923" "C0HBT0_SALSA" "701" "1808" "0" "437" "1702" "1" "447" "2" "0" "378" "25" "447" "Equilibrative nucleoside transporter 1;" "Salmo salar (Atlantic salmon)" "GO:0016021" "IEA:InterPro;integral component of membrane" "GO:0055085;GO:0015931" "IEA:GOC;nucleobase-containing compound transport;transmembrane transport" "GO:0005337" "IEA:InterPro;nucleoside transmembrane transporter activity" "PF01733" "1;Nucleoside_tran" "" "" "IPR002259;IPR016196" "Eqnu_transpt;MFS_dom_general_subst_transpt"
"XLOC_000129" 166.409136782121 0.360028188655955 0.103137458168804 3.49076072891675 0.000481647395657216 0.00574790673714851 "TCONS_00001005" "9891" "94923" "gnl|BL_ORD_ID|94923" "C0HBT0_SALSA" "763" "1969" "0" "417" "1757" "1" "447" "3" "0" "401" "0" "447" "Equilibrative nucleoside transporter 1;" "Salmo salar (Atlantic salmon)" "GO:0016021" "IEA:InterPro;integral component of membrane" "GO:0055085;GO:0015931" "IEA:GOC;nucleobase-containing compound transport;transmembrane transport" "GO:0005337" "IEA:InterPro;nucleoside transmembrane transporter activity" "PF01733" "1;Nucleoside_tran" "" "" "IPR002259;IPR016196" "Eqnu_transpt;MFS_dom_general_subst_transpt"
"XLOC_000129" 166.409136782121 0.360028188655955 0.103137458168804 3.49076072891675 0.000481647395657216 0.00574790673714851 "TCONS_00001006" "9725" "94923" "gnl|BL_ORD_ID|94923" "C0HBT0_SALSA" "605" "1559" "0" "409" "1458" "1" "347" "1" "0" "309" "3" "350" "Equilibrative nucleoside transporter 1;" "Salmo salar (Atlantic salmon)" "GO:0016021" "IEA:InterPro;integral component of membrane" "GO:0055085;GO:0015931" "IEA:GOC;nucleobase-containing compound transport;transmembrane transport" "GO:0005337" "IEA:InterPro;nucleoside transmembrane transporter activity" "PF01733" "1;Nucleoside_tran" "" "" "IPR002259;IPR016196" "Eqnu_transpt;MFS_dom_general_subst_transpt"
"XLOC_000129" 166.409136782121 0.360028188655955 0.103137458168804 3.49076072891675 0.000481647395657216 0.00574790673714851 "TCONS_00001007" "9791" "94923" "gnl|BL_ORD_ID|94923" "C0HBT0_SALSA" "371" "951" "4.70039e-111" "907" "1524" "145" "347" "1" "0" "181" "3" "206" "Equilibrative nucleoside transporter 1;" "Salmo salar (Atlantic salmon)" "GO:0016021" "IEA:InterPro;integral component of membrane" "GO:0055085;GO:0015931" "IEA:GOC;nucleobase-containing compound transport;transmembrane transport" "GO:0005337" "IEA:InterPro;nucleoside transmembrane transporter activity" "PF01733" "1;Nucleoside_tran" "" "" "IPR002259;IPR016196" "Eqnu_transpt;MFS_dom_general_subst_transpt"
"XLOC_000129" 166.409136782121 0.360028188655955 0.103137458168804 3.49076072891675 0.000481647395657216 0.00574790673714851 "TCONS_00001008" "9909" "94923" "gnl|BL_ORD_ID|94923" "C0HBT0_SALSA" "763" "1969" "0" "435" "1775" "1" "447" "3" "0" "401" "0" "447" "Equilibrative nucleoside transporter 1;" "Salmo salar (Atlantic salmon)" "GO:0016021" "IEA:InterPro;integral component of membrane" "GO:0055085;GO:0015931" "IEA:GOC;nucleobase-containing compound transport;transmembrane transport" "GO:0005337" "IEA:InterPro;nucleoside transmembrane transporter activity" "PF01733" "1;Nucleoside_tran" "" "" "IPR002259;IPR016196" "Eqnu_transpt;MFS_dom_general_subst_transpt"
"XLOC_000129" 166.409136782121 0.360028188655955 0.103137458168804 3.49076072891675 0.000481647395657216 0.00574790673714851 "TCONS_00001009" "9747" "94923" "gnl|BL_ORD_ID|94923" "C0HBT0_SALSA" "476" "1223" "0" "269" "1108" "1" "280" "2" "0" "244" "0" "280" "Equilibrative nucleoside transporter 1;" "Salmo salar (Atlantic salmon)" "GO:0016021" "IEA:InterPro;integral component of membrane" "GO:0055085;GO:0015931" "IEA:GOC;nucleobase-containing compound transport;transmembrane transport" "GO:0005337" "IEA:InterPro;nucleoside transmembrane transporter activity" "PF01733" "1;Nucleoside_tran" "" "" "IPR002259;IPR016196" "Eqnu_transpt;MFS_dom_general_subst_transpt"
"XLOC_000129" 166.409136782121 0.360028188655955 0.103137458168804 3.49076072891675 0.000481647395657216 0.00574790673714851 "TCONS_00001010" "9881" "94923" "gnl|BL_ORD_ID|94923" "C0HBT0_SALSA" "701" "1808" "0" "482" "1747" "1" "447" "2" "0" "378" "25" "447" "Equilibrative nucleoside transporter 1;" "Salmo salar (Atlantic salmon)" "GO:0016021" "IEA:InterPro;integral component of membrane" "GO:0055085;GO:0015931" "IEA:GOC;nucleobase-containing compound transport;transmembrane transport" "GO:0005337" "IEA:InterPro;nucleoside transmembrane transporter activity" "PF01733" "1;Nucleoside_tran" "" "" "IPR002259;IPR016196" "Eqnu_transpt;MFS_dom_general_subst_transpt"
"XLOC_000129" 166.409136782121 0.360028188655955 0.103137458168804 3.49076072891675 0.000481647395657216 0.00574790673714851 "TCONS_00001011" "9586" "94923" "gnl|BL_ORD_ID|94923" "C0HBT0_SALSA" "371" "951" "4.48175e-111" "702" "1319" "145" "347" "3" "0" "181" "3" "206" "Equilibrative nucleoside transporter 1;" "Salmo salar (Atlantic salmon)" "GO:0016021" "IEA:InterPro;integral component of membrane" "GO:0055085;GO:0015931" "IEA:GOC;nucleobase-containing compound transport;transmembrane transport" "GO:0005337" "IEA:InterPro;nucleoside transmembrane transporter activity" "PF01733" "1;Nucleoside_tran" "" "" "IPR002259;IPR016196" "Eqnu_transpt;MFS_dom_general_subst_transpt"
"XLOC_000129" 166.409136782121 0.360028188655955 0.103137458168804 3.49076072891675 0.000481647395657216 0.00574790673714851 "TCONS_00001012" "9739" "203025" "gnl|BL_ORD_ID|203025" "F1QAM5_DANRE" "371" "950" "0" "269" "1015" "1" "242" "2" "0" "201" "7" "249" "Uncharacterized protein;" "Danio rerio (Zebrafish) (Brachydanio rerio)" "GO:0016021" "IEA:InterPro;integral component of membrane" "GO:0055085;GO:0015931" "IEA:GOC;nucleobase-containing compound transport;transmembrane transport" "GO:0005337" "IEA:InterPro;nucleoside transmembrane transporter activity" "PF01733" "1;Nucleoside_tran" "" "" "IPR002259;IPR016196" "Eqnu_transpt;MFS_dom_general_subst_transpt"
"XLOC_000129" 166.409136782121 0.360028188655955 0.103137458168804 3.49076072891675 0.000481647395657216 0.00574790673714851 "TCONS_00001013" "9736" "94923" "gnl|BL_ORD_ID|94923" "C0HBT0_SALSA" "763" "1969" "0" "262" "1602" "1" "447" "1" "0" "401" "0" "447" "Equilibrative nucleoside transporter 1;" "Salmo salar (Atlantic salmon)" "GO:0016021" "IEA:InterPro;integral component of membrane" "GO:0055085;GO:0015931" "IEA:GOC;nucleobase-containing compound transport;transmembrane transport" "GO:0005337" "IEA:InterPro;nucleoside transmembrane transporter activity" "PF01733" "1;Nucleoside_tran" "" "" "IPR002259;IPR016196" "Eqnu_transpt;MFS_dom_general_subst_transpt"
"XLOC_000129" 166.409136782121 0.360028188655955 0.103137458168804 3.49076072891675 0.000481647395657216 0.00574790673714851 "TCONS_00001014" "9745" "94923" "gnl|BL_ORD_ID|94923" "C0HBT0_SALSA" "608" "1566" "0" "559" "1611" "97" "447" "1" "0" "314" "0" "351" "Equilibrative nucleoside transporter 1;" "Salmo salar (Atlantic salmon)" "GO:0016021" "IEA:InterPro;integral component of membrane" "GO:0055085;GO:0015931" "IEA:GOC;nucleobase-containing compound transport;transmembrane transport" "GO:0005337" "IEA:InterPro;nucleoside transmembrane transporter activity" "PF01733" "1;Nucleoside_tran" "" "" "IPR002259;IPR016196" "Eqnu_transpt;MFS_dom_general_subst_transpt"
"XLOC_000129" 166.409136782121 0.360028188655955 0.103137458168804 3.49076072891675 0.000481647395657216 0.00574790673714851 "TCONS_00001015" "9586" "75495" "gnl|BL_ORD_ID|75495" "B5XGL0_SALSA" "419" "1076" "4.07117e-131" "269" "934" "1" "222" "2" "0" "222" "0" "222" "Equilibrative nucleoside transporter 1;" "Salmo salar (Atlantic salmon)" "GO:0016021" "IEA:InterPro;integral component of membrane" "GO:0055085;GO:0015931" "IEA:GOC;nucleobase-containing compound transport;transmembrane transport" "GO:0005337" "IEA:InterPro;nucleoside transmembrane transporter activity" "PF01733" "1;Nucleoside_tran" "" "" "IPR002259" "Eqnu_transpt"
"XLOC_000129" 166.409136782121 0.360028188655955 0.103137458168804 3.49076072891675 0.000481647395657216 0.00574790673714851 "TCONS_00001016" "9645" "94923" "gnl|BL_ORD_ID|94923" "C0HBT0_SALSA" "763" "1969" "0" "171" "1511" "1" "447" "3" "0" "401" "0" "447" "Equilibrative nucleoside transporter 1;" "Salmo salar (Atlantic salmon)" "GO:0016021" "IEA:InterPro;integral component of membrane" "GO:0055085;GO:0015931" "IEA:GOC;nucleobase-containing compound transport;transmembrane transport" "GO:0005337" "IEA:InterPro;nucleoside transmembrane transporter activity" "PF01733" "1;Nucleoside_tran" "" "" "IPR002259;IPR016196" "Eqnu_transpt;MFS_dom_general_subst_transpt"
"XLOC_000129" 166.409136782121 0.360028188655955 0.103137458168804 3.49076072891675 0.000481647395657216 0.00574790673714851 "TCONS_00001017" "9570" "94923" "gnl|BL_ORD_ID|94923" "C0HBT0_SALSA" "701" "1808" "0" "171" "1436" "1" "447" "3" "0" "378" "25" "447" "Equilibrative nucleoside transporter 1;" "Salmo salar (Atlantic salmon)" "GO:0016021" "IEA:InterPro;integral component of membrane" "GO:0055085;GO:0015931" "IEA:GOC;nucleobase-containing compound transport;transmembrane transport" "GO:0005337" "IEA:InterPro;nucleoside transmembrane transporter activity" "PF01733" "1;Nucleoside_tran" "" "" "IPR002259;IPR016196" "Eqnu_transpt;MFS_dom_general_subst_transpt"
"XLOC_000129" 166.409136782121 0.360028188655955 0.103137458168804 3.49076072891675 0.000481647395657216 0.00574790673714851 "TCONS_00001018" "9565" "94923" "gnl|BL_ORD_ID|94923" "C0HBT0_SALSA" "605" "1559" "0" "249" "1298" "1" "347" "3" "0" "309" "3" "350" "Equilibrative nucleoside transporter 1;" "Salmo salar (Atlantic salmon)" "GO:0016021" "IEA:InterPro;integral component of membrane" "GO:0055085;GO:0015931" "IEA:GOC;nucleobase-containing compound transport;transmembrane transport" "GO:0005337" "IEA:InterPro;nucleoside transmembrane transporter activity" "PF01733" "1;Nucleoside_tran" "" "" "IPR002259;IPR016196" "Eqnu_transpt;MFS_dom_general_subst_transpt"
"XLOC_000129" 166.409136782121 0.360028188655955 0.103137458168804 3.49076072891675 0.000481647395657216 0.00574790673714851 "TCONS_00001019" "9547" "94923" "gnl|BL_ORD_ID|94923" "C0HBT0_SALSA" "446" "1147" "1.34774e-164" "525" "1280" "99" "347" "3" "0" "221" "3" "252" "Equilibrative nucleoside transporter 1;" "Salmo salar (Atlantic salmon)" "GO:0016021" "IEA:InterPro;integral component of membrane" "GO:0055085;GO:0015931" "IEA:GOC;nucleobase-containing compound transport;transmembrane transport" "GO:0005337" "IEA:InterPro;nucleoside transmembrane transporter activity" "PF01733" "1;Nucleoside_tran" "" "" "IPR002259;IPR016196" "Eqnu_transpt;MFS_dom_general_subst_transpt"
"XLOC_000129" 166.409136782121 0.360028188655955 0.103137458168804 3.49076072891675 0.000481647395657216 0.00574790673714851 "TCONS_00001020" "9665" "94923" "gnl|BL_ORD_ID|94923" "C0HBT0_SALSA" "603" "1553" "0" "479" "1531" "97" "447" "2" "0" "313" "0" "351" "Equilibrative nucleoside transporter 1;" "Salmo salar (Atlantic salmon)" "GO:0016021" "IEA:InterPro;integral component of membrane" "GO:0055085;GO:0015931" "IEA:GOC;nucleobase-containing compound transport;transmembrane transport" "GO:0005337" "IEA:InterPro;nucleoside transmembrane transporter activity" "PF01733" "1;Nucleoside_tran" "" "" "IPR002259;IPR016196" "Eqnu_transpt;MFS_dom_general_subst_transpt"
"XLOC_000129" 166.409136782121 0.360028188655955 0.103137458168804 3.49076072891675 0.000481647395657216 0.00574790673714851 "TCONS_00001021" "9690" "94923" "gnl|BL_ORD_ID|94923" "C0HBT0_SALSA" "763" "1969" "0" "216" "1556" "1" "447" "3" "0" "401" "0" "447" "Equilibrative nucleoside transporter 1;" "Salmo salar (Atlantic salmon)" "GO:0016021" "IEA:InterPro;integral component of membrane" "GO:0055085;GO:0015931" "IEA:GOC;nucleobase-containing compound transport;transmembrane transport" "GO:0005337" "IEA:InterPro;nucleoside transmembrane transporter activity" "PF01733" "1;Nucleoside_tran" "" "" "IPR002259;IPR016196" "Eqnu_transpt;MFS_dom_general_subst_transpt"
"XLOC_000129" 166.409136782121 0.360028188655955 0.103137458168804 3.49076072891675 0.000481647395657216 0.00574790673714851 "TCONS_00001022" "10073" "94923" "gnl|BL_ORD_ID|94923" "C0HBT0_SALSA" "545" "1404" "0" "597" "1541" "1" "315" "3" "0" "279" "0" "315" "Equilibrative nucleoside transporter 1;" "Salmo salar (Atlantic salmon)" "GO:0016021" "IEA:InterPro;integral component of membrane" "GO:0055085;GO:0015931" "IEA:GOC;nucleobase-containing compound transport;transmembrane transport" "GO:0005337" "IEA:InterPro;nucleoside transmembrane transporter activity" "PF01733" "1;Nucleoside_tran" "" "" "IPR002259;IPR016196" "Eqnu_transpt;MFS_dom_general_subst_transpt"
"XLOC_000129" 166.409136782121 0.360028188655955 0.103137458168804 3.49076072891675 0.000481647395657216 0.00574790673714851 "TCONS_00001023" "9913" "94923" "gnl|BL_ORD_ID|94923" "C0HBT0_SALSA" "605" "1559" "0" "597" "1646" "1" "347" "3" "0" "309" "3" "350" "Equilibrative nucleoside transporter 1;" "Salmo salar (Atlantic salmon)" "GO:0016021" "IEA:InterPro;integral component of membrane" "GO:0055085;GO:0015931" "IEA:GOC;nucleobase-containing compound transport;transmembrane transport" "GO:0005337" "IEA:InterPro;nucleoside transmembrane transporter activity" "PF01733" "1;Nucleoside_tran" "" "" "IPR002259;IPR016196" "Eqnu_transpt;MFS_dom_general_subst_transpt"
"XLOC_000129" 166.409136782121 0.360028188655955 0.103137458168804 3.49076072891675 0.000481647395657216 0.00574790673714851 "TCONS_00001024" "10071" "94923" "gnl|BL_ORD_ID|94923" "C0HBT0_SALSA" "763" "1969" "0" "597" "1937" "1" "447" "3" "0" "401" "0" "447" "Equilibrative nucleoside transporter 1;" "Salmo salar (Atlantic salmon)" "GO:0016021" "IEA:InterPro;integral component of membrane" "GO:0055085;GO:0015931" "IEA:GOC;nucleobase-containing compound transport;transmembrane transport" "GO:0005337" "IEA:InterPro;nucleoside transmembrane transporter activity" "PF01733" "1;Nucleoside_tran" "" "" "IPR002259;IPR016196" "Eqnu_transpt;MFS_dom_general_subst_transpt"
"XLOC_000129" 166.409136782121 0.360028188655955 0.103137458168804 3.49076072891675 0.000481647395657216 0.00574790673714851 "TCONS_00001025" "9046" "94923" "gnl|BL_ORD_ID|94923" "C0HBT0_SALSA" "530" "1364" "9.70383e-167" "4" "912" "145" "447" "1" "0" "273" "0" "303" "Equilibrative nucleoside transporter 1;" "Salmo salar (Atlantic salmon)" "GO:0016021" "IEA:InterPro;integral component of membrane" "GO:0055085;GO:0015931" "IEA:GOC;nucleobase-containing compound transport;transmembrane transport" "GO:0005337" "IEA:InterPro;nucleoside transmembrane transporter activity" "PF01733" "1;Nucleoside_tran" "" "" "IPR002259;IPR016196" "Eqnu_transpt;MFS_dom_general_subst_transpt"
"XLOC_000129" 166.409136782121 0.360028188655955 0.103137458168804 3.49076072891675 0.000481647395657216 0.00574790673714851 "TCONS_00001026" "8452" "325199" "gnl|BL_ORD_ID|325199" "G9BRW1_CYPCA" "223" "568" "1.01578e-61" "6973" "7677" "29" "264" "-2" "0" "135" "31" "251" "TC1-like transposase;" "Cyprinus carpio (Common carp)" "" "" "GO:0015074;GO:0006313" "IEA:InterPro;DNA integration;transposition" " DNA-mediated" "GO:0003677;GO:0004803" "IEA:InterPro;transposase activity;DNA binding" "PF01498" "1;HTH_Tnp_Tc3_2" "" "" "IPR009057;IPR002492"
"XLOC_000129" 166.409136782121 0.360028188655955 0.103137458168804 3.49076072891675 0.000481647395657216 0.00574790673714851 "TCONS_00001027" "3880" "526646" "gnl|BL_ORD_ID|526646" "I3KYI7_ORENI" "37" "84" "3.96126e-08" "1711" "1770" "1" "20" "-2" "0" "17" "0" "20" "Uncharacterized protein;" "Oreochromis niloticus (Nile tilapia) (Tilapia nilotica)" "" "" "GO:0015074;GO:0006313" "IEA:InterPro;DNA integration;transposition" " DNA-mediated" "GO:0003677;GO:0004803" "IEA:InterPro;transposase activity;DNA binding" "PF01498" "1;HTH_Tnp_Tc3_2" "" "" "IPR009057;IPR002492"
"XLOC_000129" 166.409136782121 0.360028188655955 0.103137458168804 3.49076072891675 0.000481647395657216 0.00574790673714851 "TCONS_00001028" "8303" "325199" "gnl|BL_ORD_ID|325199" "G9BRW1_CYPCA" "223" "568" "9.86985e-62" "6824" "7528" "29" "264" "-2" "0" "135" "31" "251" "TC1-like transposase;" "Cyprinus carpio (Common carp)" "" "" "GO:0015074;GO:0006313" "IEA:InterPro;DNA integration;transposition" " DNA-mediated" "GO:0003677;GO:0004803" "IEA:InterPro;transposase activity;DNA binding" "PF01498" "1;HTH_Tnp_Tc3_2" "" "" "IPR009057;IPR002492"
"XLOC_000164" 94.7542989089733 -0.199903062612173 0.070541135444054 -2.83385093468924 0.00459907795705149 0.0333276633388476 "TCONS_00001279" "1664" "165712" "gnl|BL_ORD_ID|165712" "E3TDF7_9TELE" "342" "877" "5.07369e-110" "7" "540" "238" "415" "1" "0" "155" "0" "178" "Adipocyte plasma membrane-associated protein;" "Ictalurus furcatus (blue catfish)" "" "" "GO:0009058" "IEA:InterPro;biosynthetic process" "GO:0016844" "IEA:InterPro;strictosidine synthase activity" "PF03088" "1;Str_synth" "" "" "IPR018119;IPR011042" "Strictosidine_synth_cons-reg;6-blade_b-propeller_TolB-like"
"XLOC_000164" 94.7542989089733 -0.199903062612173 0.070541135444054 -2.83385093468924 0.00459907795705149 0.0333276633388476 "TCONS_00001280" "2547" "165712" "gnl|BL_ORD_ID|165712" "E3TDF7_9TELE" "629" "1622" "0" "248" "1423" "25" "415" "2" "0" "321" "1" "392" "Adipocyte plasma membrane-associated protein;" "Ictalurus furcatus (blue catfish)" "" "" "GO:0009058" "IEA:InterPro;biosynthetic process" "GO:0016844" "IEA:InterPro;strictosidine synthase activity" "PF03088" "1;Str_synth" "" "" "IPR018119;IPR011042" "Strictosidine_synth_cons-reg;6-blade_b-propeller_TolB-like"
"XLOC_000164" 94.7542989089733 -0.199903062612173 0.070541135444054 -2.83385093468924 0.00459907795705149 0.0333276633388476 "TCONS_00001281" "2556" "165712" "gnl|BL_ORD_ID|165712" "E3TDF7_9TELE" "671" "1731" "0" "182" "1432" "1" "415" "2" "0" "329" "2" "417" "Adipocyte plasma membrane-associated protein;" "Ictalurus furcatus (blue catfish)" "" "" "GO:0009058" "IEA:InterPro;biosynthetic process" "GO:0016844" "IEA:InterPro;strictosidine synthase activity" "PF03088" "1;Str_synth" "" "" "IPR018119;IPR011042" "Strictosidine_synth_cons-reg;6-blade_b-propeller_TolB-like"
"XLOC_000164" 94.7542989089733 -0.199903062612173 0.070541135444054 -2.83385093468924 0.00459907795705149 0.0333276633388476 "TCONS_00001282" "2554" "165712" "gnl|BL_ORD_ID|165712" "E3TDF7_9TELE" "630" "1624" "0" "249" "1430" "23" "415" "3" "0" "321" "1" "394" "Adipocyte plasma membrane-associated protein;" "Ictalurus furcatus (blue catfish)" "" "" "GO:0009058" "IEA:InterPro;biosynthetic process" "GO:0016844" "IEA:InterPro;strictosidine synthase activity" "PF03088" "1;Str_synth" "" "" "IPR018119;IPR011042" "Strictosidine_synth_cons-reg;6-blade_b-propeller_TolB-like"
"XLOC_000164" 94.7542989089733 -0.199903062612173 0.070541135444054 -2.83385093468924 0.00459907795705149 0.0333276633388476 "TCONS_00001283" "2558" "165712" "gnl|BL_ORD_ID|165712" "E3TDF7_9TELE" "632" "1630" "0" "391" "1434" "69" "415" "1" "0" "294" "1" "348" "Adipocyte plasma membrane-associated protein;" "Ictalurus furcatus (blue catfish)" "" "" "GO:0009058" "IEA:InterPro;biosynthetic process" "GO:0016844" "IEA:InterPro;strictosidine synthase activity" "PF03088" "1;Str_synth" "" "" "IPR018119;IPR011042" "Strictosidine_synth_cons-reg;6-blade_b-propeller_TolB-like"
"XLOC_000164" 94.7542989089733 -0.199903062612173 0.070541135444054 -2.83385093468924 0.00459907795705149 0.0333276633388476 "TCONS_00001284" "2555" "165712" "gnl|BL_ORD_ID|165712" "E3TDF7_9TELE" "628" "1619" "0" "394" "1431" "71" "415" "1" "0" "292" "1" "346" "Adipocyte plasma membrane-associated protein;" "Ictalurus furcatus (blue catfish)" "" "" "GO:0009058" "IEA:InterPro;biosynthetic process" "GO:0016844" "IEA:InterPro;strictosidine synthase activity" "PF03088" "1;Str_synth" "" "" "IPR018119;IPR011042" "Strictosidine_synth_cons-reg;6-blade_b-propeller_TolB-like"
"XLOC_000164" 94.7542989089733 -0.199903062612173 0.070541135444054 -2.83385093468924 0.00459907795705149 0.0333276633388476 "TCONS_00001285" "2559" "165712" "gnl|BL_ORD_ID|165712" "E3TDF7_9TELE" "668" "1723" "0" "182" "1435" "1" "415" "2" "0" "342" "3" "418" "Adipocyte plasma membrane-associated protein;" "Ictalurus furcatus (blue catfish)" "" "" "GO:0009058" "IEA:InterPro;biosynthetic process" "GO:0016844" "IEA:InterPro;strictosidine synthase activity" "PF03088" "1;Str_synth" "" "" "IPR018119;IPR011042" "Strictosidine_synth_cons-reg;6-blade_b-propeller_TolB-like"
"XLOC_000164" 94.7542989089733 -0.199903062612173 0.070541135444054 -2.83385093468924 0.00459907795705149 0.0333276633388476 "TCONS_00001286" "2560" "165712" "gnl|BL_ORD_ID|165712" "E3TDF7_9TELE" "446" "1145" "0" "726" "1436" "179" "415" "3" "0" "205" "0" "237" "Adipocyte plasma membrane-associated protein;" "Ictalurus furcatus (blue catfish)" "" "" "GO:0009058" "IEA:InterPro;biosynthetic process" "GO:0016844" "IEA:InterPro;strictosidine synthase activity" "PF03088" "1;Str_synth" "" "" "IPR018119;IPR011042" "Strictosidine_synth_cons-reg;6-blade_b-propeller_TolB-like"
"XLOC_000164" 94.7542989089733 -0.199903062612173 0.070541135444054 -2.83385093468924 0.00459907795705149 0.0333276633388476 "TCONS_00001287" "2564" "165712" "gnl|BL_ORD_ID|165712" "E3TDF7_9TELE" "446" "1145" "0" "730" "1440" "179" "415" "1" "0" "205" "0" "237" "Adipocyte plasma membrane-associated protein;" "Ictalurus furcatus (blue catfish)" "" "" "GO:0009058" "IEA:InterPro;biosynthetic process" "GO:0016844" "IEA:InterPro;strictosidine synthase activity" "PF03088" "1;Str_synth" "" "" "IPR018119;IPR011042" "Strictosidine_synth_cons-reg;6-blade_b-propeller_TolB-like"
"XLOC_000164" 94.7542989089733 -0.199903062612173 0.070541135444054 -2.83385093468924 0.00459907795705149 0.0333276633388476 "TCONS_00001288" "2562" "165712" "gnl|BL_ORD_ID|165712" "E3TDF7_9TELE" "669" "1725" "0" "188" "1438" "1" "415" "2" "0" "342" "2" "417" "Adipocyte plasma membrane-associated protein;" "Ictalurus furcatus (blue catfish)" "" "" "GO:0009058" "IEA:InterPro;biosynthetic process" "GO:0016844" "IEA:InterPro;strictosidine synthase activity" "PF03088" "1;Str_synth" "" "" "IPR018119;IPR011042" "Strictosidine_synth_cons-reg;6-blade_b-propeller_TolB-like"
"XLOC_000164" 94.7542989089733 -0.199903062612173 0.070541135444054 -2.83385093468924 0.00459907795705149 0.0333276633388476 "TCONS_00001289" "2567" "165712" "gnl|BL_ORD_ID|165712" "E3TDF7_9TELE" "654" "1687" "0" "190" "1443" "1" "415" "1" "0" "322" "5" "419" "Adipocyte plasma membrane-associated protein;" "Ictalurus furcatus (blue catfish)" "" "" "GO:0009058" "IEA:InterPro;biosynthetic process" "GO:0016844" "IEA:InterPro;strictosidine synthase activity" "PF03088" "1;Str_synth" "" "" "IPR018119;IPR011042" "Strictosidine_synth_cons-reg;6-blade_b-propeller_TolB-like"
"XLOC_000164" 94.7542989089733 -0.199903062612173 0.070541135444054 -2.83385093468924 0.00459907795705149 0.0333276633388476 "TCONS_00001290" "2573" "165712" "gnl|BL_ORD_ID|165712" "E3TDF7_9TELE" "674" "1738" "0" "205" "1449" "1" "415" "1" "0" "341" "0" "415" "Adipocyte plasma membrane-associated protein;" "Ictalurus furcatus (blue catfish)" "" "" "GO:0009058" "IEA:InterPro;biosynthetic process" "GO:0016844" "IEA:InterPro;strictosidine synthase activity" "PF03088" "1;Str_synth" "" "" "IPR018119;IPR011042" "Strictosidine_synth_cons-reg;6-blade_b-propeller_TolB-like"
"XLOC_000164" 94.7542989089733 -0.199903062612173 0.070541135444054 -2.83385093468924 0.00459907795705149 0.0333276633388476 "TCONS_00001291" "2584" "165712" "gnl|BL_ORD_ID|165712" "E3TDF7_9TELE" "629" "1620" "0" "288" "1460" "26" "415" "3" "0" "321" "1" "391" "Adipocyte plasma membrane-associated protein;" "Ictalurus furcatus (blue catfish)" "" "" "GO:0009058" "IEA:InterPro;biosynthetic process" "GO:0016844" "IEA:InterPro;strictosidine synthase activity" "PF03088" "1;Str_synth" "" "" "IPR018119;IPR011042" "Strictosidine_synth_cons-reg;6-blade_b-propeller_TolB-like"
"XLOC_000164" 94.7542989089733 -0.199903062612173 0.070541135444054 -2.83385093468924 0.00459907795705149 0.0333276633388476 "TCONS_00001292" "2468" "165712" "gnl|BL_ORD_ID|165712" "E3TDF7_9TELE" "657" "1694" "0" "214" "1344" "1" "415" "1" "0" "315" "40" "416" "Adipocyte plasma membrane-associated protein;" "Ictalurus furcatus (blue catfish)" "" "" "GO:0009058" "IEA:InterPro;biosynthetic process" "GO:0016844" "IEA:InterPro;strictosidine synthase activity" "PF03088" "1;Str_synth" "" "" "IPR018119;IPR011042" "Strictosidine_synth_cons-reg;6-blade_b-propeller_TolB-like"
"XLOC_000164" 94.7542989089733 -0.199903062612173 0.070541135444054 -2.83385093468924 0.00459907795705149 0.0333276633388476 "TCONS_00001293" "2587" "165712" "gnl|BL_ORD_ID|165712" "E3TDF7_9TELE" "674" "1737" "0" "216" "1463" "1" "415" "3" "0" "342" "1" "416" "Adipocyte plasma membrane-associated protein;" "Ictalurus furcatus (blue catfish)" "" "" "GO:0009058" "IEA:InterPro;biosynthetic process" "GO:0016844" "IEA:InterPro;strictosidine synthase activity" "PF03088" "1;Str_synth" "" "" "IPR018119;IPR011042" "Strictosidine_synth_cons-reg;6-blade_b-propeller_TolB-like"
"XLOC_000164" 94.7542989089733 -0.199903062612173 0.070541135444054 -2.83385093468924 0.00459907795705149 0.0333276633388476 "TCONS_00001294" "2588" "165712" "gnl|BL_ORD_ID|165712" "E3TDF7_9TELE" "446" "1145" "0" "754" "1464" "179" "415" "1" "0" "205" "0" "237" "Adipocyte plasma membrane-associated protein;" "Ictalurus furcatus (blue catfish)" "" "" "GO:0009058" "IEA:InterPro;biosynthetic process" "GO:0016844" "IEA:InterPro;strictosidine synthase activity" "PF03088" "1;Str_synth" "" "" "IPR018119;IPR011042" "Strictosidine_synth_cons-reg;6-blade_b-propeller_TolB-like"
"XLOC_000170" 547.250126157648 0.277206045165612 0.100476890526582 2.75890350221651 0.00579956576926542 0.0394808175386974 NA NA NA NA NA NA NA NA NA NA NA NA NA NA NA NA NA NA NA NA NA NA NA NA NA NA NA NA NA NA NA
"XLOC_000182" 112.794019568519 0.363671407839497 0.101283572708501 3.59062578574473 0.000329884980776446 0.00423902853018313 "TCONS_00001417" "2666" "214473" "gnl|BL_ORD_ID|214473" "F1RBI3_DANRE" "161" "406" "1.05418e-43" "551" "838" "39" "134" "2" "0" "87" "0" "96" "Uncharacterized protein;" "Danio rerio (Zebrafish) (Brachydanio rerio)" "" "" "" "" "GO:0008270" "IEA:InterPro;zinc ion binding" "PF13639" "1;zf-RING_2" "" "" "IPR001841;IPR013083" "Znf_RING/FYVE/PHD;Znf_RING"
"XLOC_000182" 112.794019568519 0.363671407839497 0.101283572708501 3.59062578574473 0.000329884980776446 0.00423902853018313 "TCONS_00001418" "2312" "214473" "gnl|BL_ORD_ID|214473" "F1RBI3_DANRE" "218" "554" "1.10441e-64" "86" "484" "2" "134" "2" "0" "114" "0" "133" "Uncharacterized protein;" "Danio rerio (Zebrafish) (Brachydanio rerio)" "" "" "" "" "GO:0008270" "IEA:InterPro;zinc ion binding" "PF13639" "1;zf-RING_2" "" "" "IPR001841;IPR013083" "Znf_RING/FYVE/PHD;Znf_RING"
"XLOC_000182" 112.794019568519 0.363671407839497 0.101283572708501 3.59062578574473 0.000329884980776446 0.00423902853018313 "TCONS_00001419" "3698" "214473" "gnl|BL_ORD_ID|214473" "F1RBI3_DANRE" "133" "334" "1.48026e-33" "1670" "1870" "68" "134" "2" "0" "61" "0" "67" "Uncharacterized protein;" "Danio rerio (Zebrafish) (Brachydanio rerio)" "" "" "" "" "GO:0008270" "IEA:InterPro;zinc ion binding" "PF13639" "1;zf-RING_2" "" "" "IPR001841;IPR013083" "Znf_RING/FYVE/PHD;Znf_RING"
"XLOC_000182" 112.794019568519 0.363671407839497 0.101283572708501 3.59062578574473 0.000329884980776446 0.00423902853018313 "TCONS_00001420" "3485" "613821" "gnl|BL_ORD_ID|613821" "M3ZR17_XIPMA" "223" "566" "8.10063e-65" "1196" "1657" "2" "155" "2" "0" "121" "2" "155" "Uncharacterized protein;" "Xiphophorus maculatus (Southern platyfish) (Platypoecilus maculatus)" "" "" "" "" "GO:0008270" "IEA:InterPro;zinc ion binding" "PF13639" "1;zf-RING_2" "" "" "IPR001841;IPR013083" "Znf_RING/FYVE/PHD;Znf_RING"
"XLOC_000182" 112.794019568519 0.363671407839497 0.101283572708501 3.59062578574473 0.000329884980776446 0.00423902853018313 "TCONS_00001421" "3494" "613821" "gnl|BL_ORD_ID|613821" "M3ZR17_XIPMA" "224" "570" "2.14732e-65" "1196" "1666" "2" "155" "2" "0" "123" "3" "157" "Uncharacterized protein;" "Xiphophorus maculatus (Southern platyfish) (Platypoecilus maculatus)" "" "" "" "" "GO:0008270" "IEA:InterPro;zinc ion binding" "PF13639" "1;zf-RING_2" "" "" "IPR001841;IPR013083" "Znf_RING/FYVE/PHD;Znf_RING"
"XLOC_000182" 112.794019568519 0.363671407839497 0.101283572708501 3.59062578574473 0.000329884980776446 0.00423902853018313 "TCONS_00001422" "3382" "613821" "gnl|BL_ORD_ID|613821" "M3ZR17_XIPMA" "143" "360" "1.34099e-49" "1261" "1554" "58" "155" "1" "0" "80" "0" "98" "Uncharacterized protein;" "Xiphophorus maculatus (Southern platyfish) (Platypoecilus maculatus)" "" "" "" "" "GO:0008270" "IEA:InterPro;zinc ion binding" "PF13639" "1;zf-RING_2" "" "" "IPR001841;IPR013083" "Znf_RING/FYVE/PHD;Znf_RING"
"XLOC_000182" 112.794019568519 0.363671407839497 0.101283572708501 3.59062578574473 0.000329884980776446 0.00423902853018313 "TCONS_00001423" "3378" "613821" "gnl|BL_ORD_ID|613821" "M3ZR17_XIPMA" "219" "557" "9.33866e-64" "1110" "1550" "10" "155" "3" "0" "119" "1" "147" "Uncharacterized protein;" "Xiphophorus maculatus (Southern platyfish) (Platypoecilus maculatus)" "" "" "" "" "GO:0008270" "IEA:InterPro;zinc ion binding" "PF13639" "1;zf-RING_2" "" "" "IPR001841;IPR013083" "Znf_RING/FYVE/PHD;Znf_RING"
"XLOC_000182" 112.794019568519 0.363671407839497 0.101283572708501 3.59062578574473 0.000329884980776446 0.00423902853018313 "TCONS_00001424" "3416" "613821" "gnl|BL_ORD_ID|613821" "M3ZR17_XIPMA" "170" "430" "2.56237e-46" "1199" "1588" "3" "155" "2" "0" "101" "25" "154" "Uncharacterized protein;" "Xiphophorus maculatus (Southern platyfish) (Platypoecilus maculatus)" "" "" "" "" "GO:0008270" "IEA:InterPro;zinc ion binding" "PF13639" "1;zf-RING_2" "" "" "IPR001841;IPR013083" "Znf_RING/FYVE/PHD;Znf_RING"
"XLOC_000182" 112.794019568519 0.363671407839497 0.101283572708501 3.59062578574473 0.000329884980776446 0.00423902853018313 "TCONS_00001425" "3488" "613821" "gnl|BL_ORD_ID|613821" "M3ZR17_XIPMA" "229" "583" "3.21133e-67" "1196" "1660" "2" "155" "2" "0" "123" "1" "155" "Uncharacterized protein;" "Xiphophorus maculatus (Southern platyfish) (Platypoecilus maculatus)" "" "" "" "" "GO:0008270" "IEA:InterPro;zinc ion binding" "PF13639" "1;zf-RING_2" "" "" "IPR001841;IPR013083" "Znf_RING/FYVE/PHD;Znf_RING"
"XLOC_000182" 112.794019568519 0.363671407839497 0.101283572708501 3.59062578574473 0.000329884980776446 0.00423902853018313 "TCONS_00001426" "3446" "613821" "gnl|BL_ORD_ID|613821" "M3ZR17_XIPMA" "220" "559" "6.00843e-64" "1196" "1618" "2" "155" "2" "0" "110" "15" "155" "Uncharacterized protein;" "Xiphophorus maculatus (Southern platyfish) (Platypoecilus maculatus)" "" "" "" "" "GO:0008270" "IEA:InterPro;zinc ion binding" "PF13639" "1;zf-RING_2" "" "" "IPR001841;IPR013083" "Znf_RING/FYVE/PHD;Znf_RING"
"XLOC_000194" 1011.66808150752 -0.111188417034251 0.0327187124109395 -3.39831273424668 0.000678028641692046 0.00755387916938518 "TCONS_00001491" "5906" "325199" "gnl|BL_ORD_ID|325199" "G9BRW1_CYPCA" "266" "678" "1.00616e-76" "4968" "5489" "144" "332" "-1" "0" "133" "15" "189" "TC1-like transposase;" "Cyprinus carpio (Common carp)" "" "" "GO:0015074;GO:0006313" "IEA:InterPro;DNA integration;transposition" " DNA-mediated" "GO:0003677;GO:0004803" "IEA:InterPro;transposase activity;DNA binding" "PF01498" "1;HTH_Tnp_Tc3_2" "" "" "IPR009057;IPR002492"
"XLOC_000194" 1011.66808150752 -0.111188417034251 0.0327187124109395 -3.39831273424668 0.000678028641692046 0.00755387916938518 "TCONS_00001492" "6884" "517018" "gnl|BL_ORD_ID|517018" "I3K5Y0_ORENI" "636" "1638" "0" "189" "1157" "1" "323" "3" "0" "296" "0" "323" "Uncharacterized protein;" "Oreochromis niloticus (Nile tilapia) (Tilapia nilotica)" "GO:0016021" "IEA:InterPro;integral component of membrane" "GO:0006633" "IEA:InterPro;fatty acid biosynthetic process" "GO:0016705" "IEA:InterPro;oxidoreductase activity" " acting on paired donors" " with incorporation or reduction of molecular oxygen" "PF08557;PF00487" "1;FA_desaturase;Lipid_DES" "" ""
"XLOC_000194" 1011.66808150752 -0.111188417034251 0.0327187124109395 -3.39831273424668 0.000678028641692046 0.00755387916938518 "TCONS_00001493" "6802" "517018" "gnl|BL_ORD_ID|517018" "I3K5Y0_ORENI" "582" "1500" "0" "137" "1075" "13" "323" "2" "0" "275" "2" "313" "Uncharacterized protein;" "Oreochromis niloticus (Nile tilapia) (Tilapia nilotica)" "GO:0016021" "IEA:InterPro;integral component of membrane" "GO:0006633" "IEA:InterPro;fatty acid biosynthetic process" "GO:0016705" "IEA:InterPro;oxidoreductase activity" " acting on paired donors" " with incorporation or reduction of molecular oxygen" "PF08557;PF00487" "1;FA_desaturase;Lipid_DES" "" ""
"XLOC_000194" 1011.66808150752 -0.111188417034251 0.0327187124109395 -3.39831273424668 0.000678028641692046 0.00755387916938518 "TCONS_00001494" "6037" "325199" "gnl|BL_ORD_ID|325199" "G9BRW1_CYPCA" "266" "678" "1.06888e-76" "5099" "5620" "144" "332" "-1" "0" "133" "15" "189" "TC1-like transposase;" "Cyprinus carpio (Common carp)" "" "" "GO:0015074;GO:0006313" "IEA:InterPro;DNA integration;transposition" " DNA-mediated" "GO:0003677;GO:0004803" "IEA:InterPro;transposase activity;DNA binding" "PF01498" "1;HTH_Tnp_Tc3_2" "" "" "IPR009057;IPR002492"
"XLOC_000194" 1011.66808150752 -0.111188417034251 0.0327187124109395 -3.39831273424668 0.000678028641692046 0.00755387916938518 "TCONS_00001495" "6925" "517018" "gnl|BL_ORD_ID|517018" "I3K5Y0_ORENI" "580" "1494" "0" "242" "1198" "6" "323" "2" "0" "274" "1" "319" "Uncharacterized protein;" "Oreochromis niloticus (Nile tilapia) (Tilapia nilotica)" "GO:0016021" "IEA:InterPro;integral component of membrane" "GO:0006633" "IEA:InterPro;fatty acid biosynthetic process" "GO:0016705" "IEA:InterPro;oxidoreductase activity" " acting on paired donors" " with incorporation or reduction of molecular oxygen" "PF08557;PF00487" "1;FA_desaturase;Lipid_DES" "" ""
"XLOC_000194" 1011.66808150752 -0.111188417034251 0.0327187124109395 -3.39831273424668 0.000678028641692046 0.00755387916938518 "TCONS_00001496" "6182" "325199" "gnl|BL_ORD_ID|325199" "G9BRW1_CYPCA" "266" "678" "1.13731e-76" "5244" "5765" "144" "332" "-1" "0" "133" "15" "189" "TC1-like transposase;" "Cyprinus carpio (Common carp)" "" "" "GO:0015074;GO:0006313" "IEA:InterPro;DNA integration;transposition" " DNA-mediated" "GO:0003677;GO:0004803" "IEA:InterPro;transposase activity;DNA binding" "PF01498" "1;HTH_Tnp_Tc3_2" "" "" "IPR009057;IPR002492"
"XLOC_000194" 1011.66808150752 -0.111188417034251 0.0327187124109395 -3.39831273424668 0.000678028641692046 0.00755387916938518 "TCONS_00001497" "4283" "583617" "gnl|BL_ORD_ID|583617" "K7FZE7_PELSI" "285" "729" "3.39174e-98" "57" "560" "53" "208" "3" "0" "139" "12" "168" "Uncharacterized protein;" "Pelodiscus sinensis (Chinese softshell turtle) (Trionyx sinensis)" "" "" "" "" "" "" "" "" "" "" "" ""
"XLOC_000194" 1011.66808150752 -0.111188417034251 0.0327187124109395 -3.39831273424668 0.000678028641692046 0.00755387916938518 "TCONS_00001498" "4242" "517017" "gnl|BL_ORD_ID|517017" "I3K5X9_ORENI" "439" "1129" "3.24852e-140" "57" "1004" "42" "320" "3" "0" "251" "37" "316" "Uncharacterized protein;" "Oreochromis niloticus (Nile tilapia) (Tilapia nilotica)" "" "" "" "" "" "" "PF00646" "1;F-box" "" "" "IPR001810" "F-box_dom"
"XLOC_000194" 1011.66808150752 -0.111188417034251 0.0327187124109395 -3.39831273424668 0.000678028641692046 0.00755387916938518 "TCONS_00001499" "4235" "583617" "gnl|BL_ORD_ID|583617" "K7FZE7_PELSI" "281" "717" "8.27997e-97" "57" "512" "53" "208" "3" "0" "135" "4" "156" "Uncharacterized protein;" "Pelodiscus sinensis (Chinese softshell turtle) (Trionyx sinensis)" "" "" "" "" "" "" "" "" "" "" "" ""
"XLOC_000194" 1011.66808150752 -0.111188417034251 0.0327187124109395 -3.39831273424668 0.000678028641692046 0.00755387916938518 "TCONS_00001500" "4608" "517017" "gnl|BL_ORD_ID|517017" "I3K5X9_ORENI" "280" "714" "3.73034e-82" "672" "1370" "121" "320" "3" "0" "173" "33" "233" "Uncharacterized protein;" "Oreochromis niloticus (Nile tilapia) (Tilapia nilotica)" "" "" "" "" "" "" "PF00646" "1;F-box" "" "" "IPR001810" "F-box_dom"
"XLOC_000194" 1011.66808150752 -0.111188417034251 0.0327187124109395 -3.39831273424668 0.000678028641692046 0.00755387916938518 "TCONS_00001501" "4643" "16329" "gnl|BL_ORD_ID|16329" "A4QNB1_XENTR" "166" "420" "1.63282e-42" "57" "308" "67" "150" "3" "0" "77" "0" "84" "LOC100125127 protein;" "Xenopus tropicalis (Western clawed frog) (Silurana tropicalis)" "" "" "" "" "" "" "PF00646" "1;F-box" "xtr:100125127" "-" "IPR001810" "F-box_dom"
"XLOC_000194" 1011.66808150752 -0.111188417034251 0.0327187124109395 -3.39831273424668 0.000678028641692046 0.00755387916938518 "TCONS_00001502" "4248" "517017" "gnl|BL_ORD_ID|517017" "I3K5X9_ORENI" "439" "1127" "7.0481e-140" "57" "1010" "42" "320" "3" "0" "251" "39" "318" "Uncharacterized protein;" "Oreochromis niloticus (Nile tilapia) (Tilapia nilotica)" "" "" "" "" "" "" "PF00646" "1;F-box" "" "" "IPR001810" "F-box_dom"
"XLOC_000194" 1011.66808150752 -0.111188417034251 0.0327187124109395 -3.39831273424668 0.000678028641692046 0.00755387916938518 "TCONS_00001503" "4244" "517017" "gnl|BL_ORD_ID|517017" "I3K5X9_ORENI" "448" "1152" "1.64297e-143" "89" "1006" "42" "320" "2" "0" "251" "27" "306" "Uncharacterized protein;" "Oreochromis niloticus (Nile tilapia) (Tilapia nilotica)" "" "" "" "" "" "" "PF00646" "1;F-box" "" "" "IPR001810" "F-box_dom"
"XLOC_000194" 1011.66808150752 -0.111188417034251 0.0327187124109395 -3.39831273424668 0.000678028641692046 0.00755387916938518 "TCONS_00001504" "4568" "517017" "gnl|BL_ORD_ID|517017" "I3K5X9_ORENI" "280" "714" "3.54292e-82" "632" "1330" "121" "320" "2" "0" "173" "33" "233" "Uncharacterized protein;" "Oreochromis niloticus (Nile tilapia) (Tilapia nilotica)" "" "" "" "" "" "" "PF00646" "1;F-box" "" "" "IPR001810" "F-box_dom"
"XLOC_000194" 1011.66808150752 -0.111188417034251 0.0327187124109395 -3.39831273424668 0.000678028641692046 0.00755387916938518 "TCONS_00001505" "4634" "517017" "gnl|BL_ORD_ID|517017" "I3K5X9_ORENI" "280" "714" "3.8598e-82" "698" "1396" "121" "320" "2" "0" "173" "33" "233" "Uncharacterized protein;" "Oreochromis niloticus (Nile tilapia) (Tilapia nilotica)" "" "" "" "" "" "" "PF00646" "1;F-box" "" "" "IPR001810" "F-box_dom"
"XLOC_000194" 1011.66808150752 -0.111188417034251 0.0327187124109395 -3.39831273424668 0.000678028641692046 0.00755387916938518 "TCONS_00001506" "4254" "517017" "gnl|BL_ORD_ID|517017" "I3K5X9_ORENI" "280" "714" "2.05828e-82" "318" "1016" "121" "320" "3" "0" "173" "33" "233" "Uncharacterized protein;" "Oreochromis niloticus (Nile tilapia) (Tilapia nilotica)" "" "" "" "" "" "" "PF00646" "1;F-box" "" "" "IPR001810" "F-box_dom"
"XLOC_000194" 1011.66808150752 -0.111188417034251 0.0327187124109395 -3.39831273424668 0.000678028641692046 0.00755387916938518 "TCONS_00001507" "4392" "84427" "gnl|BL_ORD_ID|84427" "B8A499_DANRE" "386" "990" "6.7225e-120" "10" "669" "2" "223" "1" "0" "191" "2" "222" "Uncharacterized protein;" "Danio rerio (Zebrafish) (Brachydanio rerio)" "" "" "" "" "" "" "" "" "" "" "IPR001810" "F-box_dom"
"XLOC_000194" 1011.66808150752 -0.111188417034251 0.0327187124109395 -3.39831273424668 0.000678028641692046 0.00755387916938518 "TCONS_00001508" "4846" "84427" "gnl|BL_ORD_ID|84427" "B8A499_DANRE" "255" "650" "5.91386e-73" "68" "511" "2" "151" "2" "0" "124" "2" "150" "Uncharacterized protein;" "Danio rerio (Zebrafish) (Brachydanio rerio)" "" "" "" "" "" "" "" "" "" "" "IPR001810" "F-box_dom"
"XLOC_000194" 1011.66808150752 -0.111188417034251 0.0327187124109395 -3.39831273424668 0.000678028641692046 0.00755387916938518 "TCONS_00001509" "4487" "84427" "gnl|BL_ORD_ID|84427" "B8A499_DANRE" "377" "968" "1.2785e-116" "69" "764" "2" "223" "3" "0" "191" "14" "234" "Uncharacterized protein;" "Danio rerio (Zebrafish) (Brachydanio rerio)" "" "" "" "" "" "" "" "" "" "" "IPR001810" "F-box_dom"
"XLOC_000194" 1011.66808150752 -0.111188417034251 0.0327187124109395 -3.39831273424668 0.000678028641692046 0.00755387916938518 "TCONS_00001510" "4488" "517017" "gnl|BL_ORD_ID|517017" "I3K5X9_ORENI" "518" "1332" "4.36732e-169" "210" "1250" "1" "320" "3" "0" "286" "27" "347" "Uncharacterized protein;" "Oreochromis niloticus (Nile tilapia) (Tilapia nilotica)" "" "" "" "" "" "" "PF00646" "1;F-box" "" "" "IPR001810" "F-box_dom"
"XLOC_000194" 1011.66808150752 -0.111188417034251 0.0327187124109395 -3.39831273424668 0.000678028641692046 0.00755387916938518 "TCONS_00001511" "4531" "517017" "gnl|BL_ORD_ID|517017" "I3K5X9_ORENI" "508" "1307" "2.85047e-165" "217" "1293" "1" "320" "1" "0" "286" "39" "359" "Uncharacterized protein;" "Oreochromis niloticus (Nile tilapia) (Tilapia nilotica)" "" "" "" "" "" "" "PF00646" "1;F-box" "" "" "IPR001810" "F-box_dom"
"XLOC_000194" 1011.66808150752 -0.111188417034251 0.0327187124109395 -3.39831273424668 0.000678028641692046 0.00755387916938518 "TCONS_00001512" "4734" "517017" "gnl|BL_ORD_ID|517017" "I3K5X9_ORENI" "280" "714" "4.33282e-82" "798" "1496" "121" "320" "3" "0" "173" "33" "233" "Uncharacterized protein;" "Oreochromis niloticus (Nile tilapia) (Tilapia nilotica)" "" "" "" "" "" "" "PF00646" "1;F-box" "" "" "IPR001810" "F-box_dom"
"XLOC_000201" 143.173873669424 0.469891668821591 0.0995026258156683 4.72240471012373 2.33072300420313e-06 7.65250125303174e-05 "TCONS_00001544" "594" "729065" "gnl|BL_ORD_ID|729065" "Q4V9P8_DANRE" "268" "685" "6.97538e-85" "190" "594" "1" "135" "1" "0" "127" "0" "135" "Calcium/calmodulin-dependent protein kinase (CaM kinase) II gamma 1;Calcium/calmodulin-dependent protein kinase (CaM kinase) II gamma 1;Uncharacterized protein;" "Danio rerio (Zebrafish) (Brachydanio rerio)" "" "" "GO:0003146;GO:0048793;GO:0046777" "protein autophosphorylation;pronephros development;heart jogging;IMZFIN" "GO:0005524;GO:0004683" "IEA:UniProtKB-KW;IMP:ZFIN;calmodulin-dependent protein kinase activity;ATP binding" "PF08332;PF00069" "1;Pkinase;CaMKII_AD" "dre:791855" "-" "IPR017441;IPR000719;IPR002290;IPR013543;IPR020636;IPR008271;IPR011009" "Ca/CaM-dep_prot_kinase-assoc;Ca/CaM-dep_Ca-dep_prot_Kinase;Ser/Thr_kinase_AS;Prot_kinase_dom;Protein_kinase_ATP_BS;Kinase-like_dom;Ser/Thr_dual-sp_kinase_dom"
"XLOC_000201" 143.173873669424 0.469891668821591 0.0995026258156683 4.72240471012373 2.33072300420313e-06 7.65250125303174e-05 "TCONS_00001546" "5003" "894325" "gnl|BL_ORD_ID|894325" "U3JAY8_DANRE" "282" "720" "1.3144e-82" "54" "455" "194" "327" "3" "0" "128" "0" "134" "Uncharacterized protein;" "Danio rerio (Zebrafish) (Brachydanio rerio)" "" "" "" "" "GO:0004683" "IEA:InterPro;calmodulin-dependent protein kinase activity" "PF08332" "1;CaMKII_AD" "" "" "IPR013543;IPR020636;IPR011009" "Ca/CaM-dep_prot_kinase-assoc;Ca/CaM-dep_Ca-dep_prot_Kinase;Kinase-like_dom"
"XLOC_000201" 143.173873669424 0.469891668821591 0.0995026258156683 4.72240471012373 2.33072300420313e-06 7.65250125303174e-05 "TCONS_00001547" "5297" "894325" "gnl|BL_ORD_ID|894325" "U3JAY8_DANRE" "282" "720" "1.32278e-82" "348" "749" "194" "327" "3" "0" "128" "0" "134" "Uncharacterized protein;" "Danio rerio (Zebrafish) (Brachydanio rerio)" "" "" "" "" "GO:0004683" "IEA:InterPro;calmodulin-dependent protein kinase activity" "PF08332" "1;CaMKII_AD" "" "" "IPR013543;IPR020636;IPR011009" "Ca/CaM-dep_prot_kinase-assoc;Ca/CaM-dep_Ca-dep_prot_Kinase;Kinase-like_dom"
"XLOC_000201" 143.173873669424 0.469891668821591 0.0995026258156683 4.72240471012373 2.33072300420313e-06 7.65250125303174e-05 "TCONS_00001548" "5073" "894325" "gnl|BL_ORD_ID|894325" "U3JAY8_DANRE" "282" "720" "1.39938e-82" "124" "525" "194" "327" "1" "0" "128" "0" "134" "Uncharacterized protein;" "Danio rerio (Zebrafish) (Brachydanio rerio)" "" "" "" "" "GO:0004683" "IEA:InterPro;calmodulin-dependent protein kinase activity" "PF08332" "1;CaMKII_AD" "" "" "IPR013543;IPR020636;IPR011009" "Ca/CaM-dep_prot_kinase-assoc;Ca/CaM-dep_Ca-dep_prot_Kinase;Kinase-like_dom"
"XLOC_000201" 143.173873669424 0.469891668821591 0.0995026258156683 4.72240471012373 2.33072300420313e-06 7.65250125303174e-05 "TCONS_00001549" "6560" "729065" "gnl|BL_ORD_ID|729065" "Q4V9P8_DANRE" "1004" "2595" "0" "285" "2012" "1" "560" "3" "0" "491" "24" "580" "Calcium/calmodulin-dependent protein kinase (CaM kinase) II gamma 1;Calcium/calmodulin-dependent protein kinase (CaM kinase) II gamma 1;Uncharacterized protein;" "Danio rerio (Zebrafish) (Brachydanio rerio)" "" "" "GO:0003146;GO:0048793;GO:0046777" "protein autophosphorylation;pronephros development;heart jogging;IMZFIN" "GO:0005524;GO:0004683" "IEA:UniProtKB-KW;IMP:ZFIN;calmodulin-dependent protein kinase activity;ATP binding" "PF08332;PF00069" "1;Pkinase;CaMKII_AD" "dre:791855" "-" "IPR017441;IPR000719;IPR002290;IPR013543;IPR020636;IPR008271;IPR011009" "Ca/CaM-dep_prot_kinase-assoc;Ca/CaM-dep_Ca-dep_prot_Kinase;Ser/Thr_kinase_AS;Prot_kinase_dom;Protein_kinase_ATP_BS;Kinase-like_dom;Ser/Thr_dual-sp_kinase_dom"
"XLOC_000201" 143.173873669424 0.469891668821591 0.0995026258156683 4.72240471012373 2.33072300420313e-06 7.65250125303174e-05 "TCONS_00001550" "6323" "626203" "gnl|BL_ORD_ID|626203" "M4ARF8_XIPMA" "986" "2547" "0" "285" "1775" "1" "522" "3" "0" "470" "27" "523" "Uncharacterized protein;" "Xiphophorus maculatus (Southern platyfish) (Platypoecilus maculatus)" "" "" "" "" "GO:0005524;GO:0004683" "IEA:InterPro;IEA:UniProtKB-KW;calmodulin-dependent protein kinase activity;ATP binding" "PF08332;PF00069" "1;Pkinase;CaMKII_AD" "" "" "IPR017441;IPR000719;IPR002290;IPR013543;IPR020636;IPR008271;IPR011009" "Ca/CaM-dep_prot_kinase-assoc;Ca/CaM-dep_Ca-dep_prot_Kinase;Ser/Thr_kinase_AS;Prot_kinase_dom;Protein_kinase_ATP_BS;Kinase-like_dom;Ser/Thr_dual-sp_kinase_dom"
"XLOC_000201" 143.173873669424 0.469891668821591 0.0995026258156683 4.72240471012373 2.33072300420313e-06 7.65250125303174e-05 "TCONS_00001551" "6503" "729065" "gnl|BL_ORD_ID|729065" "Q4V9P8_DANRE" "1018" "2631" "0" "285" "1952" "1" "560" "3" "0" "492" "4" "560" "Calcium/calmodulin-dependent protein kinase (CaM kinase) II gamma 1;Calcium/calmodulin-dependent protein kinase (CaM kinase) II gamma 1;Uncharacterized protein;" "Danio rerio (Zebrafish) (Brachydanio rerio)" "" "" "GO:0003146;GO:0048793;GO:0046777" "protein autophosphorylation;pronephros development;heart jogging;IMZFIN" "GO:0005524;GO:0004683" "IEA:UniProtKB-KW;IMP:ZFIN;calmodulin-dependent protein kinase activity;ATP binding" "PF08332;PF00069" "1;Pkinase;CaMKII_AD" "dre:791855" "-" "IPR017441;IPR000719;IPR002290;IPR013543;IPR020636;IPR008271;IPR011009" "Ca/CaM-dep_prot_kinase-assoc;Ca/CaM-dep_Ca-dep_prot_Kinase;Ser/Thr_kinase_AS;Prot_kinase_dom;Protein_kinase_ATP_BS;Kinase-like_dom;Ser/Thr_dual-sp_kinase_dom"
"XLOC_000201" 143.173873669424 0.469891668821591 0.0995026258156683 4.72240471012373 2.33072300420313e-06 7.65250125303174e-05 "TCONS_00001552" "6383" "385402" "gnl|BL_ORD_ID|385402" "H2S5X9_TAKRU" "983" "2539" "0" "285" "1835" "1" "513" "3" "0" "481" "4" "517" "Uncharacterized protein;" "Takifugu rubripes (Japanese pufferfish) (Fugu rubripes)" "" "" "" "" "GO:0005524;GO:0004683" "IEA:InterPro;IEA:UniProtKB-KW;calmodulin-dependent protein kinase activity;ATP binding" "PF08332;PF00069" "1;Pkinase;CaMKII_AD" "tru:101064236" "-" "IPR017441;IPR000719;IPR002290;IPR013543;IPR020636;IPR008271;IPR011009" "Ca/CaM-dep_prot_kinase-assoc;Ca/CaM-dep_Ca-dep_prot_Kinase;Ser/Thr_kinase_AS;Prot_kinase_dom;Protein_kinase_ATP_BS;Kinase-like_dom;Ser/Thr_dual-sp_kinase_dom"
"XLOC_000201" 143.173873669424 0.469891668821591 0.0995026258156683 4.72240471012373 2.33072300420313e-06 7.65250125303174e-05 "TCONS_00001553" "6419" "729065" "gnl|BL_ORD_ID|729065" "Q4V9P8_DANRE" "1002" "2590" "0" "285" "1871" "1" "560" "3" "0" "486" "35" "562" "Calcium/calmodulin-dependent protein kinase (CaM kinase) II gamma 1;Calcium/calmodulin-dependent protein kinase (CaM kinase) II gamma 1;Uncharacterized protein;" "Danio rerio (Zebrafish) (Brachydanio rerio)" "" "" "GO:0003146;GO:0048793;GO:0046777" "protein autophosphorylation;pronephros development;heart jogging;IMZFIN" "GO:0005524;GO:0004683" "IEA:UniProtKB-KW;IMP:ZFIN;calmodulin-dependent protein kinase activity;ATP binding" "PF08332;PF00069" "1;Pkinase;CaMKII_AD" "dre:791855" "-" "IPR017441;IPR000719;IPR002290;IPR013543;IPR020636;IPR008271;IPR011009" "Ca/CaM-dep_prot_kinase-assoc;Ca/CaM-dep_Ca-dep_prot_Kinase;Ser/Thr_kinase_AS;Prot_kinase_dom;Protein_kinase_ATP_BS;Kinase-like_dom;Ser/Thr_dual-sp_kinase_dom"
"XLOC_000201" 143.173873669424 0.469891668821591 0.0995026258156683 4.72240471012373 2.33072300420313e-06 7.65250125303174e-05 "TCONS_00001554" "7580" "729065" "gnl|BL_ORD_ID|729065" "Q4V9P8_DANRE" "1018" "2631" "0" "285" "1952" "1" "560" "3" "0" "492" "4" "560" "Calcium/calmodulin-dependent protein kinase (CaM kinase) II gamma 1;Calcium/calmodulin-dependent protein kinase (CaM kinase) II gamma 1;Uncharacterized protein;" "Danio rerio (Zebrafish) (Brachydanio rerio)" "" "" "GO:0003146;GO:0048793;GO:0046777" "protein autophosphorylation;pronephros development;heart jogging;IMZFIN" "GO:0005524;GO:0004683" "IEA:UniProtKB-KW;IMP:ZFIN;calmodulin-dependent protein kinase activity;ATP binding" "PF08332;PF00069" "1;Pkinase;CaMKII_AD" "dre:791855" "-" "IPR017441;IPR000719;IPR002290;IPR013543;IPR020636;IPR008271;IPR011009" "Ca/CaM-dep_prot_kinase-assoc;Ca/CaM-dep_Ca-dep_prot_Kinase;Ser/Thr_kinase_AS;Prot_kinase_dom;Protein_kinase_ATP_BS;Kinase-like_dom;Ser/Thr_dual-sp_kinase_dom"
"XLOC_000201" 143.173873669424 0.469891668821591 0.0995026258156683 4.72240471012373 2.33072300420313e-06 7.65250125303174e-05 "TCONS_00001555" "6476" "729065" "gnl|BL_ORD_ID|729065" "Q4V9P8_DANRE" "993" "2565" "0" "285" "1928" "1" "560" "3" "0" "485" "54" "581" "Calcium/calmodulin-dependent protein kinase (CaM kinase) II gamma 1;Calcium/calmodulin-dependent protein kinase (CaM kinase) II gamma 1;Uncharacterized protein;" "Danio rerio (Zebrafish) (Brachydanio rerio)" "" "" "GO:0003146;GO:0048793;GO:0046777" "protein autophosphorylation;pronephros development;heart jogging;IMZFIN" "GO:0005524;GO:0004683" "IEA:UniProtKB-KW;IMP:ZFIN;calmodulin-dependent protein kinase activity;ATP binding" "PF08332;PF00069" "1;Pkinase;CaMKII_AD" "dre:791855" "-" "IPR017441;IPR000719;IPR002290;IPR013543;IPR020636;IPR008271;IPR011009" "Ca/CaM-dep_prot_kinase-assoc;Ca/CaM-dep_Ca-dep_prot_Kinase;Ser/Thr_kinase_AS;Prot_kinase_dom;Protein_kinase_ATP_BS;Kinase-like_dom;Ser/Thr_dual-sp_kinase_dom"
"XLOC_000201" 143.173873669424 0.469891668821591 0.0995026258156683 4.72240471012373 2.33072300420313e-06 7.65250125303174e-05 "TCONS_00001556" "6535" "385400" "gnl|BL_ORD_ID|385400" "H2S5X7_TAKRU" "656" "1692" "0" "285" "1265" "1" "327" "3" "0" "307" "0" "327" "Uncharacterized protein;" "Takifugu rubripes (Japanese pufferfish) (Fugu rubripes)" "" "" "" "" "GO:0005524;GO:0004683" "IEA:InterPro;IEA:UniProtKB-KW;calmodulin-dependent protein kinase activity;ATP binding" "PF08332;PF00069" "1;Pkinase;CaMKII_AD" "" "" "IPR017441;IPR000719;IPR002290;IPR013543;IPR020636;IPR008271;IPR011009" "Ca/CaM-dep_prot_kinase-assoc;Ca/CaM-dep_Ca-dep_prot_Kinase;Ser/Thr_kinase_AS;Prot_kinase_dom;Protein_kinase_ATP_BS;Kinase-like_dom;Ser/Thr_dual-sp_kinase_dom"
"XLOC_000201" 143.173873669424 0.469891668821591 0.0995026258156683 4.72240471012373 2.33072300420313e-06 7.65250125303174e-05 "TCONS_00001557" "6404" "626203" "gnl|BL_ORD_ID|626203" "M4ARF8_XIPMA" "924" "2386" "0" "285" "1856" "1" "522" "3" "0" "451" "60" "553" "Uncharacterized protein;" "Xiphophorus maculatus (Southern platyfish) (Platypoecilus maculatus)" "" "" "" "" "GO:0005524;GO:0004683" "IEA:InterPro;IEA:UniProtKB-KW;calmodulin-dependent protein kinase activity;ATP binding" "PF08332;PF00069" "1;Pkinase;CaMKII_AD" "" "" "IPR017441;IPR000719;IPR002290;IPR013543;IPR020636;IPR008271;IPR011009" "Ca/CaM-dep_prot_kinase-assoc;Ca/CaM-dep_Ca-dep_prot_Kinase;Ser/Thr_kinase_AS;Prot_kinase_dom;Protein_kinase_ATP_BS;Kinase-like_dom;Ser/Thr_dual-sp_kinase_dom"
"XLOC_000201" 143.173873669424 0.469891668821591 0.0995026258156683 4.72240471012373 2.33072300420313e-06 7.65250125303174e-05 "TCONS_00001558" "6407" "626203" "gnl|BL_ORD_ID|626203" "M4ARF8_XIPMA" "992" "2564" "0" "285" "1859" "1" "522" "3" "0" "485" "3" "525" "Uncharacterized protein;" "Xiphophorus maculatus (Southern platyfish) (Platypoecilus maculatus)" "" "" "" "" "GO:0005524;GO:0004683" "IEA:InterPro;IEA:UniProtKB-KW;calmodulin-dependent protein kinase activity;ATP binding" "PF08332;PF00069" "1;Pkinase;CaMKII_AD" "" "" "IPR017441;IPR000719;IPR002290;IPR013543;IPR020636;IPR008271;IPR011009" "Ca/CaM-dep_prot_kinase-assoc;Ca/CaM-dep_Ca-dep_prot_Kinase;Ser/Thr_kinase_AS;Prot_kinase_dom;Protein_kinase_ATP_BS;Kinase-like_dom;Ser/Thr_dual-sp_kinase_dom"
"XLOC_000201" 143.173873669424 0.469891668821591 0.0995026258156683 4.72240471012373 2.33072300420313e-06 7.65250125303174e-05 "TCONS_00001559" "6504" "729065" "gnl|BL_ORD_ID|729065" "Q4V9P8_DANRE" "1018" "2631" "0" "285" "1952" "1" "560" "3" "0" "492" "4" "560" "Calcium/calmodulin-dependent protein kinase (CaM kinase) II gamma 1;Calcium/calmodulin-dependent protein kinase (CaM kinase) II gamma 1;Uncharacterized protein;" "Danio rerio (Zebrafish) (Brachydanio rerio)" "" "" "GO:0003146;GO:0048793;GO:0046777" "protein autophosphorylation;pronephros development;heart jogging;IMZFIN" "GO:0005524;GO:0004683" "IEA:UniProtKB-KW;IMP:ZFIN;calmodulin-dependent protein kinase activity;ATP binding" "PF08332;PF00069" "1;Pkinase;CaMKII_AD" "dre:791855" "-" "IPR017441;IPR000719;IPR002290;IPR013543;IPR020636;IPR008271;IPR011009" "Ca/CaM-dep_prot_kinase-assoc;Ca/CaM-dep_Ca-dep_prot_Kinase;Ser/Thr_kinase_AS;Prot_kinase_dom;Protein_kinase_ATP_BS;Kinase-like_dom;Ser/Thr_dual-sp_kinase_dom"
"XLOC_000201" 143.173873669424 0.469891668821591 0.0995026258156683 4.72240471012373 2.33072300420313e-06 7.65250125303174e-05 "TCONS_00001560" "6455" "729065" "gnl|BL_ORD_ID|729065" "Q4V9P8_DANRE" "982" "2538" "0" "285" "1907" "1" "560" "3" "0" "486" "21" "561" "Calcium/calmodulin-dependent protein kinase (CaM kinase) II gamma 1;Calcium/calmodulin-dependent protein kinase (CaM kinase) II gamma 1;Uncharacterized protein;" "Danio rerio (Zebrafish) (Brachydanio rerio)" "" "" "GO:0003146;GO:0048793;GO:0046777" "protein autophosphorylation;pronephros development;heart jogging;IMZFIN" "GO:0005524;GO:0004683" "IEA:UniProtKB-KW;IMP:ZFIN;calmodulin-dependent protein kinase activity;ATP binding" "PF08332;PF00069" "1;Pkinase;CaMKII_AD" "dre:791855" "-" "IPR017441;IPR000719;IPR002290;IPR013543;IPR020636;IPR008271;IPR011009" "Ca/CaM-dep_prot_kinase-assoc;Ca/CaM-dep_Ca-dep_prot_Kinase;Ser/Thr_kinase_AS;Prot_kinase_dom;Protein_kinase_ATP_BS;Kinase-like_dom;Ser/Thr_dual-sp_kinase_dom"
"XLOC_000201" 143.173873669424 0.469891668821591 0.0995026258156683 4.72240471012373 2.33072300420313e-06 7.65250125303174e-05 "TCONS_00001561" "6500" "729065" "gnl|BL_ORD_ID|729065" "Q4V9P8_DANRE" "1018" "2631" "0" "285" "1952" "1" "560" "3" "0" "492" "4" "560" "Calcium/calmodulin-dependent protein kinase (CaM kinase) II gamma 1;Calcium/calmodulin-dependent protein kinase (CaM kinase) II gamma 1;Uncharacterized protein;" "Danio rerio (Zebrafish) (Brachydanio rerio)" "" "" "GO:0003146;GO:0048793;GO:0046777" "protein autophosphorylation;pronephros development;heart jogging;IMZFIN" "GO:0005524;GO:0004683" "IEA:UniProtKB-KW;IMP:ZFIN;calmodulin-dependent protein kinase activity;ATP binding" "PF08332;PF00069" "1;Pkinase;CaMKII_AD" "dre:791855" "-" "IPR017441;IPR000719;IPR002290;IPR013543;IPR020636;IPR008271;IPR011009" "Ca/CaM-dep_prot_kinase-assoc;Ca/CaM-dep_Ca-dep_prot_Kinase;Ser/Thr_kinase_AS;Prot_kinase_dom;Protein_kinase_ATP_BS;Kinase-like_dom;Ser/Thr_dual-sp_kinase_dom"
"XLOC_000201" 143.173873669424 0.469891668821591 0.0995026258156683 4.72240471012373 2.33072300420313e-06 7.65250125303174e-05 "TCONS_00001562" "6467" "626203" "gnl|BL_ORD_ID|626203" "M4ARF8_XIPMA" "979" "2529" "0" "285" "1919" "1" "522" "3" "0" "484" "23" "545" "Uncharacterized protein;" "Xiphophorus maculatus (Southern platyfish) (Platypoecilus maculatus)" "" "" "" "" "GO:0005524;GO:0004683" "IEA:InterPro;IEA:UniProtKB-KW;calmodulin-dependent protein kinase activity;ATP binding" "PF08332;PF00069" "1;Pkinase;CaMKII_AD" "" "" "IPR017441;IPR000719;IPR002290;IPR013543;IPR020636;IPR008271;IPR011009" "Ca/CaM-dep_prot_kinase-assoc;Ca/CaM-dep_Ca-dep_prot_Kinase;Ser/Thr_kinase_AS;Prot_kinase_dom;Protein_kinase_ATP_BS;Kinase-like_dom;Ser/Thr_dual-sp_kinase_dom"
"XLOC_000201" 143.173873669424 0.469891668821591 0.0995026258156683 4.72240471012373 2.33072300420313e-06 7.65250125303174e-05 "TCONS_00001563" "6362" "626203" "gnl|BL_ORD_ID|626203" "M4ARF8_XIPMA" "956" "2469" "0" "285" "1814" "1" "522" "3" "0" "471" "18" "525" "Uncharacterized protein;" "Xiphophorus maculatus (Southern platyfish) (Platypoecilus maculatus)" "" "" "" "" "GO:0005524;GO:0004683" "IEA:InterPro;IEA:UniProtKB-KW;calmodulin-dependent protein kinase activity;ATP binding" "PF08332;PF00069" "1;Pkinase;CaMKII_AD" "" "" "IPR017441;IPR000719;IPR002290;IPR013543;IPR020636;IPR008271;IPR011009" "Ca/CaM-dep_prot_kinase-assoc;Ca/CaM-dep_Ca-dep_prot_Kinase;Ser/Thr_kinase_AS;Prot_kinase_dom;Protein_kinase_ATP_BS;Kinase-like_dom;Ser/Thr_dual-sp_kinase_dom"
"XLOC_000201" 143.173873669424 0.469891668821591 0.0995026258156683 4.72240471012373 2.33072300420313e-06 7.65250125303174e-05 "TCONS_00001564" "6426" "626203" "gnl|BL_ORD_ID|626203" "M4ARF8_XIPMA" "941" "2432" "0" "340" "1878" "1" "522" "1" "0" "455" "71" "553" "Uncharacterized protein;" "Xiphophorus maculatus (Southern platyfish) (Platypoecilus maculatus)" "" "" "" "" "GO:0005524;GO:0004683" "IEA:InterPro;IEA:UniProtKB-KW;calmodulin-dependent protein kinase activity;ATP binding" "PF08332;PF00069" "1;Pkinase;CaMKII_AD" "" "" "IPR017441;IPR000719;IPR002290;IPR013543;IPR020636;IPR008271;IPR011009" "Ca/CaM-dep_prot_kinase-assoc;Ca/CaM-dep_Ca-dep_prot_Kinase;Ser/Thr_kinase_AS;Prot_kinase_dom;Protein_kinase_ATP_BS;Kinase-like_dom;Ser/Thr_dual-sp_kinase_dom"
"XLOC_000201" 143.173873669424 0.469891668821591 0.0995026258156683 4.72240471012373 2.33072300420313e-06 7.65250125303174e-05 "TCONS_00001565" "6471" "729065" "gnl|BL_ORD_ID|729065" "Q4V9P8_DANRE" "1007" "2602" "0" "340" "1923" "1" "560" "1" "0" "486" "34" "561" "Calcium/calmodulin-dependent protein kinase (CaM kinase) II gamma 1;Calcium/calmodulin-dependent protein kinase (CaM kinase) II gamma 1;Uncharacterized protein;" "Danio rerio (Zebrafish) (Brachydanio rerio)" "" "" "GO:0003146;GO:0048793;GO:0046777" "protein autophosphorylation;pronephros development;heart jogging;IMZFIN" "GO:0005524;GO:0004683" "IEA:UniProtKB-KW;IMP:ZFIN;calmodulin-dependent protein kinase activity;ATP binding" "PF08332;PF00069" "1;Pkinase;CaMKII_AD" "dre:791855" "-" "IPR017441;IPR000719;IPR002290;IPR013543;IPR020636;IPR008271;IPR011009" "Ca/CaM-dep_prot_kinase-assoc;Ca/CaM-dep_Ca-dep_prot_Kinase;Ser/Thr_kinase_AS;Prot_kinase_dom;Protein_kinase_ATP_BS;Kinase-like_dom;Ser/Thr_dual-sp_kinase_dom"
"XLOC_000201" 143.173873669424 0.469891668821591 0.0995026258156683 4.72240471012373 2.33072300420313e-06 7.65250125303174e-05 "TCONS_00001566" "394" "729065" "gnl|BL_ORD_ID|729065" "Q4V9P8_DANRE" "104" "259" "5.49897e-25" "182" "340" "1" "53" "2" "0" "50" "0" "53" "Calcium/calmodulin-dependent protein kinase (CaM kinase) II gamma 1;Calcium/calmodulin-dependent protein kinase (CaM kinase) II gamma 1;Uncharacterized protein;" "Danio rerio (Zebrafish) (Brachydanio rerio)" "" "" "GO:0003146;GO:0048793;GO:0046777" "protein autophosphorylation;pronephros development;heart jogging;IMZFIN" "GO:0005524;GO:0004683" "IEA:UniProtKB-KW;IMP:ZFIN;calmodulin-dependent protein kinase activity;ATP binding" "PF08332;PF00069" "1;Pkinase;CaMKII_AD" "dre:791855" "-" "IPR017441;IPR000719;IPR002290;IPR013543;IPR020636;IPR008271;IPR011009" "Ca/CaM-dep_prot_kinase-assoc;Ca/CaM-dep_Ca-dep_prot_Kinase;Ser/Thr_kinase_AS;Prot_kinase_dom;Protein_kinase_ATP_BS;Kinase-like_dom;Ser/Thr_dual-sp_kinase_dom"
"XLOC_000211" 15.7020286234779 -0.579011809937256 0.173946460346692 -3.32867831160938 0.00087259127680435 0.00914910685837613 "TCONS_00001621" "4383" "98912" "gnl|BL_ORD_ID|98912" "C1BJH8_OSMMO" "54" "128" "4.29705e-07" "3319" "3396" "203" "228" "-1" "0" "23" "0" "26" "L-asparaginase 1;" "Osmerus mordax (Rainbow smelt) (Atherina mordax)" "" "" "GO:0008152" "IEA:GOC;metabolic process" "GO:0016787" "IEA:InterPro;hydrolase activity" "PF01112" "1;Asparaginase_2" "" "" "IPR000246" "Peptidase_T2"
"XLOC_000215" 83.7284981511304 0.484210616960797 0.106245543799834 4.55746753833786 5.17740891502262e-06 0.000148385544826668 "TCONS_00001629" "1766" "72502" "gnl|BL_ORD_ID|72502" "B5X5Z5_SALSA" "497" "1278" "0" "39" "785" "1" "249" "3" "0" "248" "0" "249" "Pleckstrin;" "Salmo salar (Atlantic salmon)" "" "" "GO:0035556" "IEA:InterPro;intracellular signal transduction" "" "" "PF00169;PF00610" "DEP;PH;1;2" "" "" "IPR011991;IPR011993;IPR001849;IPR000591" "DEP_dom;Pleckstrin_homology;WHTH_DNA-bd_dom;PH_like_dom"
"XLOC_000215" 83.7284981511304 0.484210616960797 0.106245543799834 4.55746753833786 5.17740891502262e-06 0.000148385544826668 "TCONS_00001630" "1771" "72502" "gnl|BL_ORD_ID|72502" "B5X5Z5_SALSA" "688" "1775" "0" "163" "1182" "42" "381" "1" "0" "339" "0" "340" "Pleckstrin;" "Salmo salar (Atlantic salmon)" "" "" "GO:0035556" "IEA:InterPro;intracellular signal transduction" "" "" "PF00169;PF00610" "DEP;PH;1;2" "" "" "IPR011991;IPR011993;IPR001849;IPR000591" "DEP_dom;Pleckstrin_homology;WHTH_DNA-bd_dom;PH_like_dom"
"XLOC_000215" 83.7284981511304 0.484210616960797 0.106245543799834 4.55746753833786 5.17740891502262e-06 0.000148385544826668 "TCONS_00001631" "1827" "72502" "gnl|BL_ORD_ID|72502" "B5X5Z5_SALSA" "777" "2005" "0" "96" "1238" "1" "381" "3" "0" "381" "0" "381" "Pleckstrin;" "Salmo salar (Atlantic salmon)" "" "" "GO:0035556" "IEA:InterPro;intracellular signal transduction" "" "" "PF00169;PF00610" "DEP;PH;1;2" "" "" "IPR011991;IPR011993;IPR001849;IPR000591" "DEP_dom;Pleckstrin_homology;WHTH_DNA-bd_dom;PH_like_dom"
"XLOC_000247" 2457.99418068265 0.250345788927555 0.0824473145164108 3.03643351388631 0.00239394897932524 0.0203077133580642 "TCONS_00001796" "2836" "612964" "gnl|BL_ORD_ID|612964" "M3ZNK9_XIPMA" "129" "323" "1.69404e-28" "51" "476" "1727" "1857" "3" "0" "93" "11" "142" "Uncharacterized protein;" "Xiphophorus maculatus (Southern platyfish) (Platypoecilus maculatus)" "" "" "GO:0007165" "IEA:InterPro;signal transduction" "" "" "PF00531;PF00791;PF12796;PF00023" "8;1;Death;Ank_2;Ank;ZU5;2" "" "" "IPR000906;IPR000488;IPR020683;IPR011029;IPR002110" "Death_domain;DEATH-like_dom;Ankyrin_rpt;Ankyrin_rpt-contain_dom;ZU5"
"XLOC_000247" 2457.99418068265 0.250345788927555 0.0824473145164108 3.03643351388631 0.00239394897932524 0.0203077133580642 "TCONS_00001797" "3077" "250476" "gnl|BL_ORD_ID|250476" "F8W5B5_DANRE" "241" "613" "2.21566e-71" "1" "477" "20" "178" "1" "0" "125" "0" "159" "Uncharacterized protein;" "Danio rerio (Zebrafish) (Brachydanio rerio)" "" "" "GO:0007165" "IEA:InterPro;signal transduction" "" "" "PF00531" "1;Death" "" "" "IPR000488;IPR011029" "Death_domain;DEATH-like_dom"
"XLOC_000247" 2457.99418068265 0.250345788927555 0.0824473145164108 3.03643351388631 0.00239394897932524 0.0203077133580642 "TCONS_00001798" "2821" "249899" "gnl|BL_ORD_ID|249899" "F8W371_DANRE" "276" "704" "5.46568e-75" "9" "593" "1464" "1656" "3" "0" "145" "4" "196" "Uncharacterized protein;" "Danio rerio (Zebrafish) (Brachydanio rerio)" "" "" "GO:0007165" "IEA:InterPro;signal transduction" "" "" "PF00531;PF00791;PF12796;PF00023" "1;Death;Ank_2;3;Ank;7;ZU5" "" "" "IPR000906;IPR000488;IPR020683;IPR011029;IPR002110" "Death_domain;DEATH-like_dom;Ankyrin_rpt;Ankyrin_rpt-contain_dom;ZU5"
"XLOC_000247" 2457.99418068265 0.250345788927555 0.0824473145164108 3.03643351388631 0.00239394897932524 0.0203077133580642 "TCONS_00001799" "4066" "612964" "gnl|BL_ORD_ID|612964" "M3ZNK9_XIPMA" "293" "748" "7.09776e-79" "30" "719" "1442" "1675" "3" "0" "157" "14" "239" "Uncharacterized protein;" "Xiphophorus maculatus (Southern platyfish) (Platypoecilus maculatus)" "" "" "GO:0007165" "IEA:InterPro;signal transduction" "" "" "PF00531;PF00791;PF12796;PF00023" "8;1;Death;Ank_2;Ank;ZU5;2" "" "" "IPR000906;IPR000488;IPR020683;IPR011029;IPR002110" "Death_domain;DEATH-like_dom;Ankyrin_rpt;Ankyrin_rpt-contain_dom;ZU5"
"XLOC_000247" 2457.99418068265 0.250345788927555 0.0824473145164108 3.03643351388631 0.00239394897932524 0.0203077133580642 "TCONS_00001800" "4009" "612964" "gnl|BL_ORD_ID|612964" "M3ZNK9_XIPMA" "241" "614" "1.00274e-62" "39" "665" "1442" "1675" "3" "0" "139" "35" "239" "Uncharacterized protein;" "Xiphophorus maculatus (Southern platyfish) (Platypoecilus maculatus)" "" "" "GO:0007165" "IEA:InterPro;signal transduction" "" "" "PF00531;PF00791;PF12796;PF00023" "8;1;Death;Ank_2;Ank;ZU5;2" "" "" "IPR000906;IPR000488;IPR020683;IPR011029;IPR002110" "Death_domain;DEATH-like_dom;Ankyrin_rpt;Ankyrin_rpt-contain_dom;ZU5"
"XLOC_000247" 2457.99418068265 0.250345788927555 0.0824473145164108 3.03643351388631 0.00239394897932524 0.0203077133580642 "TCONS_00001801" "3733" "612964" "gnl|BL_ORD_ID|612964" "M3ZNK9_XIPMA" "242" "615" "5.14817e-63" "39" "665" "1442" "1675" "3" "0" "139" "35" "239" "Uncharacterized protein;" "Xiphophorus maculatus (Southern platyfish) (Platypoecilus maculatus)" "" "" "GO:0007165" "IEA:InterPro;signal transduction" "" "" "PF00531;PF00791;PF12796;PF00023" "8;1;Death;Ank_2;Ank;ZU5;2" "" "" "IPR000906;IPR000488;IPR020683;IPR011029;IPR002110" "Death_domain;DEATH-like_dom;Ankyrin_rpt;Ankyrin_rpt-contain_dom;ZU5"
"XLOC_000247" 2457.99418068265 0.250345788927555 0.0824473145164108 3.03643351388631 0.00239394897932524 0.0203077133580642 "TCONS_00001802" "3518" "250476" "gnl|BL_ORD_ID|250476" "F8W5B5_DANRE" "281" "717" "2.19469e-85" "68" "598" "2" "178" "2" "0" "143" "0" "177" "Uncharacterized protein;" "Danio rerio (Zebrafish) (Brachydanio rerio)" "" "" "GO:0007165" "IEA:InterPro;signal transduction" "" "" "PF00531" "1;Death" "" "" "IPR000488;IPR011029" "Death_domain;DEATH-like_dom"
"XLOC_000247" 2457.99418068265 0.250345788927555 0.0824473145164108 3.03643351388631 0.00239394897932524 0.0203077133580642 "TCONS_00001803" "5661" "612964" "gnl|BL_ORD_ID|612964" "M3ZNK9_XIPMA" "1185" "3064" "0" "191" "2392" "922" "1675" "2" "0" "603" "40" "764" "Uncharacterized protein;" "Xiphophorus maculatus (Southern platyfish) (Platypoecilus maculatus)" "" "" "GO:0007165" "IEA:InterPro;signal transduction" "" "" "PF00531;PF00791;PF12796;PF00023" "8;1;Death;Ank_2;Ank;ZU5;2" "" "" "IPR000906;IPR000488;IPR020683;IPR011029;IPR002110" "Death_domain;DEATH-like_dom;Ankyrin_rpt;Ankyrin_rpt-contain_dom;ZU5"
"XLOC_000247" 2457.99418068265 0.250345788927555 0.0824473145164108 3.03643351388631 0.00239394897932524 0.0203077133580642 "TCONS_00001804" "6093" "612964" "gnl|BL_ORD_ID|612964" "M3ZNK9_XIPMA" "1371" "3546" "0" "545" "3025" "808" "1675" "2" "0" "697" "55" "875" "Uncharacterized protein;" "Xiphophorus maculatus (Southern platyfish) (Platypoecilus maculatus)" "" "" "GO:0007165" "IEA:InterPro;signal transduction" "" "" "PF00531;PF00791;PF12796;PF00023" "8;1;Death;Ank_2;Ank;ZU5;2" "" "" "IPR000906;IPR000488;IPR020683;IPR011029;IPR002110" "Death_domain;DEATH-like_dom;Ankyrin_rpt;Ankyrin_rpt-contain_dom;ZU5"
"XLOC_000247" 2457.99418068265 0.250345788927555 0.0824473145164108 3.03643351388631 0.00239394897932524 0.0203077133580642 "TCONS_00001805" "5472" "249899" "gnl|BL_ORD_ID|249899" "F8W371_DANRE" "1396" "3613" "0" "581" "3307" "866" "1770" "2" "0" "724" "22" "918" "Uncharacterized protein;" "Danio rerio (Zebrafish) (Brachydanio rerio)" "" "" "GO:0007165" "IEA:InterPro;signal transduction" "" "" "PF00531;PF00791;PF12796;PF00023" "1;Death;Ank_2;3;Ank;7;ZU5" "" "" "IPR000906;IPR000488;IPR020683;IPR011029;IPR002110" "Death_domain;DEATH-like_dom;Ankyrin_rpt;Ankyrin_rpt-contain_dom;ZU5"
"XLOC_000247" 2457.99418068265 0.250345788927555 0.0824473145164108 3.03643351388631 0.00239394897932524 0.0203077133580642 "TCONS_00001806" "6294" "612964" "gnl|BL_ORD_ID|612964" "M3ZNK9_XIPMA" "1369" "3542" "0" "581" "3025" "820" "1675" "2" "0" "694" "55" "863" "Uncharacterized protein;" "Xiphophorus maculatus (Southern platyfish) (Platypoecilus maculatus)" "" "" "GO:0007165" "IEA:InterPro;signal transduction" "" "" "PF00531;PF00791;PF12796;PF00023" "8;1;Death;Ank_2;Ank;ZU5;2" "" "" "IPR000906;IPR000488;IPR020683;IPR011029;IPR002110" "Death_domain;DEATH-like_dom;Ankyrin_rpt;Ankyrin_rpt-contain_dom;ZU5"
"XLOC_000247" 2457.99418068265 0.250345788927555 0.0824473145164108 3.03643351388631 0.00239394897932524 0.0203077133580642 "TCONS_00001807" "6151" "612964" "gnl|BL_ORD_ID|612964" "M3ZNK9_XIPMA" "1417" "3666" "0" "591" "3083" "820" "1675" "3" "0" "710" "37" "862" "Uncharacterized protein;" "Xiphophorus maculatus (Southern platyfish) (Platypoecilus maculatus)" "" "" "GO:0007165" "IEA:InterPro;signal transduction" "" "" "PF00531;PF00791;PF12796;PF00023" "8;1;Death;Ank_2;Ank;ZU5;2" "" "" "IPR000906;IPR000488;IPR020683;IPR011029;IPR002110" "Death_domain;DEATH-like_dom;Ankyrin_rpt;Ankyrin_rpt-contain_dom;ZU5"
"XLOC_000247" 2457.99418068265 0.250345788927555 0.0824473145164108 3.03643351388631 0.00239394897932524 0.0203077133580642 "TCONS_00001808" "6255" "249899" "gnl|BL_ORD_ID|249899" "F8W371_DANRE" "1346" "3483" "0" "591" "2960" "866" "1656" "3" "0" "658" "11" "796" "Uncharacterized protein;" "Danio rerio (Zebrafish) (Brachydanio rerio)" "" "" "GO:0007165" "IEA:InterPro;signal transduction" "" "" "PF00531;PF00791;PF12796;PF00023" "1;Death;Ank_2;3;Ank;7;ZU5" "" "" "IPR000906;IPR000488;IPR020683;IPR011029;IPR002110" "Death_domain;DEATH-like_dom;Ankyrin_rpt;Ankyrin_rpt-contain_dom;ZU5"
"XLOC_000247" 2457.99418068265 0.250345788927555 0.0824473145164108 3.03643351388631 0.00239394897932524 0.0203077133580642 "TCONS_00001809" "6088" "612964" "gnl|BL_ORD_ID|612964" "M3ZNK9_XIPMA" "1366" "3535" "0" "555" "3020" "808" "1675" "3" "0" "695" "58" "874" "Uncharacterized protein;" "Xiphophorus maculatus (Southern platyfish) (Platypoecilus maculatus)" "" "" "GO:0007165" "IEA:InterPro;signal transduction" "" "" "PF00531;PF00791;PF12796;PF00023" "8;1;Death;Ank_2;Ank;ZU5;2" "" "" "IPR000906;IPR000488;IPR020683;IPR011029;IPR002110" "Death_domain;DEATH-like_dom;Ankyrin_rpt;Ankyrin_rpt-contain_dom;ZU5"
"XLOC_000247" 2457.99418068265 0.250345788927555 0.0824473145164108 3.03643351388631 0.00239394897932524 0.0203077133580642 "TCONS_00001810" "5464" "249899" "gnl|BL_ORD_ID|249899" "F8W371_DANRE" "1391" "3598" "0" "591" "3299" "866" "1770" "3" "0" "721" "24" "916" "Uncharacterized protein;" "Danio rerio (Zebrafish) (Brachydanio rerio)" "" "" "GO:0007165" "IEA:InterPro;signal transduction" "" "" "PF00531;PF00791;PF12796;PF00023" "1;Death;Ank_2;3;Ank;7;ZU5" "" "" "IPR000906;IPR000488;IPR020683;IPR011029;IPR002110" "Death_domain;DEATH-like_dom;Ankyrin_rpt;Ankyrin_rpt-contain_dom;ZU5"
"XLOC_000247" 2457.99418068265 0.250345788927555 0.0824473145164108 3.03643351388631 0.00239394897932524 0.0203077133580642 "TCONS_00001811" "5188" "249899" "gnl|BL_ORD_ID|249899" "F8W371_DANRE" "1347" "3484" "0" "591" "2963" "866" "1657" "3" "0" "658" "11" "797" "Uncharacterized protein;" "Danio rerio (Zebrafish) (Brachydanio rerio)" "" "" "GO:0007165" "IEA:InterPro;signal transduction" "" "" "PF00531;PF00791;PF12796;PF00023" "1;Death;Ank_2;3;Ank;7;ZU5" "" "" "IPR000906;IPR000488;IPR020683;IPR011029;IPR002110" "Death_domain;DEATH-like_dom;Ankyrin_rpt;Ankyrin_rpt-contain_dom;ZU5"
"XLOC_000247" 2457.99418068265 0.250345788927555 0.0824473145164108 3.03643351388631 0.00239394897932524 0.0203077133580642 "TCONS_00001812" "6289" "612964" "gnl|BL_ORD_ID|612964" "M3ZNK9_XIPMA" "1297" "3354" "0" "591" "2945" "820" "1675" "3" "0" "666" "83" "862" "Uncharacterized protein;" "Xiphophorus maculatus (Southern platyfish) (Platypoecilus maculatus)" "" "" "GO:0007165" "IEA:InterPro;signal transduction" "" "" "PF00531;PF00791;PF12796;PF00023" "8;1;Death;Ank_2;Ank;ZU5;2" "" "" "IPR000906;IPR000488;IPR020683;IPR011029;IPR002110" "Death_domain;DEATH-like_dom;Ankyrin_rpt;Ankyrin_rpt-contain_dom;ZU5"
"XLOC_000247" 2457.99418068265 0.250345788927555 0.0824473145164108 3.03643351388631 0.00239394897932524 0.0203077133580642 "TCONS_00001813" "6121" "612964" "gnl|BL_ORD_ID|612964" "M3ZNK9_XIPMA" "1395" "3610" "0" "555" "3053" "808" "1675" "3" "0" "704" "45" "873" "Uncharacterized protein;" "Xiphophorus maculatus (Southern platyfish) (Platypoecilus maculatus)" "" "" "GO:0007165" "IEA:InterPro;signal transduction" "" "" "PF00531;PF00791;PF12796;PF00023" "8;1;Death;Ank_2;Ank;ZU5;2" "" "" "IPR000906;IPR000488;IPR020683;IPR011029;IPR002110" "Death_domain;DEATH-like_dom;Ankyrin_rpt;Ankyrin_rpt-contain_dom;ZU5"
"XLOC_000247" 2457.99418068265 0.250345788927555 0.0824473145164108 3.03643351388631 0.00239394897932524 0.0203077133580642 "TCONS_00001814" "6618" "612964" "gnl|BL_ORD_ID|612964" "M3ZNK9_XIPMA" "1340" "3468" "0" "591" "2954" "820" "1675" "3" "0" "679" "70" "857" "Uncharacterized protein;" "Xiphophorus maculatus (Southern platyfish) (Platypoecilus maculatus)" "" "" "GO:0007165" "IEA:InterPro;signal transduction" "" "" "PF00531;PF00791;PF12796;PF00023" "8;1;Death;Ank_2;Ank;ZU5;2" "" "" "IPR000906;IPR000488;IPR020683;IPR011029;IPR002110" "Death_domain;DEATH-like_dom;Ankyrin_rpt;Ankyrin_rpt-contain_dom;ZU5"
"XLOC_000247" 2457.99418068265 0.250345788927555 0.0824473145164108 3.03643351388631 0.00239394897932524 0.0203077133580642 "TCONS_00001815" "6430" "612964" "gnl|BL_ORD_ID|612964" "M3ZNK9_XIPMA" "1417" "3667" "0" "591" "3083" "820" "1675" "3" "0" "710" "37" "862" "Uncharacterized protein;" "Xiphophorus maculatus (Southern platyfish) (Platypoecilus maculatus)" "" "" "GO:0007165" "IEA:InterPro;signal transduction" "" "" "PF00531;PF00791;PF12796;PF00023" "8;1;Death;Ank_2;Ank;ZU5;2" "" "" "IPR000906;IPR000488;IPR020683;IPR011029;IPR002110" "Death_domain;DEATH-like_dom;Ankyrin_rpt;Ankyrin_rpt-contain_dom;ZU5"
"XLOC_000247" 2457.99418068265 0.250345788927555 0.0824473145164108 3.03643351388631 0.00239394897932524 0.0203077133580642 "TCONS_00001816" "6352" "612964" "gnl|BL_ORD_ID|612964" "M3ZNK9_XIPMA" "1416" "3664" "0" "591" "3083" "820" "1675" "3" "0" "710" "37" "862" "Uncharacterized protein;" "Xiphophorus maculatus (Southern platyfish) (Platypoecilus maculatus)" "" "" "GO:0007165" "IEA:InterPro;signal transduction" "" "" "PF00531;PF00791;PF12796;PF00023" "8;1;Death;Ank_2;Ank;ZU5;2" "" "" "IPR000906;IPR000488;IPR020683;IPR011029;IPR002110" "Death_domain;DEATH-like_dom;Ankyrin_rpt;Ankyrin_rpt-contain_dom;ZU5"
"XLOC_000247" 2457.99418068265 0.250345788927555 0.0824473145164108 3.03643351388631 0.00239394897932524 0.0203077133580642 "TCONS_00001817" "6259" "612964" "gnl|BL_ORD_ID|612964" "M3ZNK9_XIPMA" "1344" "3477" "0" "570" "2990" "813" "1675" "3" "0" "685" "66" "868" "Uncharacterized protein;" "Xiphophorus maculatus (Southern platyfish) (Platypoecilus maculatus)" "" "" "GO:0007165" "IEA:InterPro;signal transduction" "" "" "PF00531;PF00791;PF12796;PF00023" "8;1;Death;Ank_2;Ank;ZU5;2" "" "" "IPR000906;IPR000488;IPR020683;IPR011029;IPR002110" "Death_domain;DEATH-like_dom;Ankyrin_rpt;Ankyrin_rpt-contain_dom;ZU5"
"XLOC_000247" 2457.99418068265 0.250345788927555 0.0824473145164108 3.03643351388631 0.00239394897932524 0.0203077133580642 "TCONS_00001818" "6364" "612964" "gnl|BL_ORD_ID|612964" "M3ZNK9_XIPMA" "1366" "3534" "0" "591" "3020" "820" "1675" "3" "0" "692" "58" "862" "Uncharacterized protein;" "Xiphophorus maculatus (Southern platyfish) (Platypoecilus maculatus)" "" "" "GO:0007165" "IEA:InterPro;signal transduction" "" "" "PF00531;PF00791;PF12796;PF00023" "8;1;Death;Ank_2;Ank;ZU5;2" "" "" "IPR000906;IPR000488;IPR020683;IPR011029;IPR002110" "Death_domain;DEATH-like_dom;Ankyrin_rpt;Ankyrin_rpt-contain_dom;ZU5"
"XLOC_000247" 2457.99418068265 0.250345788927555 0.0824473145164108 3.03643351388631 0.00239394897932524 0.0203077133580642 "TCONS_00001819" "5422" "400398" "gnl|BL_ORD_ID|400398" "H2TE15_TAKRU" "1352" "3499" "0" "591" "2756" "853" "1580" "3" "0" "648" "6" "728" "Uncharacterized protein;" "Takifugu rubripes (Japanese pufferfish) (Fugu rubripes)" "" "" "GO:0007165" "IEA:InterPro;signal transduction" "" "" "PF00531;PF00791;PF12796" "8;1;Death;Ank_2;ZU5" "" "" "IPR000906;IPR000488;IPR020683;IPR011029;IPR002110" "Death_domain;DEATH-like_dom;Ankyrin_rpt;Ankyrin_rpt-contain_dom;ZU5"
"XLOC_000247" 2457.99418068265 0.250345788927555 0.0824473145164108 3.03643351388631 0.00239394897932524 0.0203077133580642 "TCONS_00001820" "6289" "612964" "gnl|BL_ORD_ID|612964" "M3ZNK9_XIPMA" "1365" "3532" "0" "591" "3020" "820" "1675" "3" "0" "692" "58" "862" "Uncharacterized protein;" "Xiphophorus maculatus (Southern platyfish) (Platypoecilus maculatus)" "" "" "GO:0007165" "IEA:InterPro;signal transduction" "" "" "PF00531;PF00791;PF12796;PF00023" "8;1;Death;Ank_2;Ank;ZU5;2" "" "" "IPR000906;IPR000488;IPR020683;IPR011029;IPR002110" "Death_domain;DEATH-like_dom;Ankyrin_rpt;Ankyrin_rpt-contain_dom;ZU5"
"XLOC_000247" 2457.99418068265 0.250345788927555 0.0824473145164108 3.03643351388631 0.00239394897932524 0.0203077133580642 "TCONS_00001821" "6163" "612964" "gnl|BL_ORD_ID|612964" "M3ZNK9_XIPMA" "1366" "3535" "0" "591" "3020" "820" "1675" "3" "0" "692" "58" "862" "Uncharacterized protein;" "Xiphophorus maculatus (Southern platyfish) (Platypoecilus maculatus)" "" "" "GO:0007165" "IEA:InterPro;signal transduction" "" "" "PF00531;PF00791;PF12796;PF00023" "8;1;Death;Ank_2;Ank;ZU5;2" "" "" "IPR000906;IPR000488;IPR020683;IPR011029;IPR002110" "Death_domain;DEATH-like_dom;Ankyrin_rpt;Ankyrin_rpt-contain_dom;ZU5"
"XLOC_000247" 2457.99418068265 0.250345788927555 0.0824473145164108 3.03643351388631 0.00239394897932524 0.0203077133580642 "TCONS_00001822" "5467" "249899" "gnl|BL_ORD_ID|249899" "F8W371_DANRE" "1392" "3603" "0" "591" "3302" "866" "1770" "3" "0" "722" "25" "917" "Uncharacterized protein;" "Danio rerio (Zebrafish) (Brachydanio rerio)" "" "" "GO:0007165" "IEA:InterPro;signal transduction" "" "" "PF00531;PF00791;PF12796;PF00023" "1;Death;Ank_2;3;Ank;7;ZU5" "" "" "IPR000906;IPR000488;IPR020683;IPR011029;IPR002110" "Death_domain;DEATH-like_dom;Ankyrin_rpt;Ankyrin_rpt-contain_dom;ZU5"
"XLOC_000247" 2457.99418068265 0.250345788927555 0.0824473145164108 3.03643351388631 0.00239394897932524 0.0203077133580642 "TCONS_00001823" "5266" "249899" "gnl|BL_ORD_ID|249899" "F8W371_DANRE" "1353" "3501" "0" "591" "3038" "866" "1678" "3" "0" "675" "15" "822" "Uncharacterized protein;" "Danio rerio (Zebrafish) (Brachydanio rerio)" "" "" "GO:0007165" "IEA:InterPro;signal transduction" "" "" "PF00531;PF00791;PF12796;PF00023" "1;Death;Ank_2;3;Ank;7;ZU5" "" "" "IPR000906;IPR000488;IPR020683;IPR011029;IPR002110" "Death_domain;DEATH-like_dom;Ankyrin_rpt;Ankyrin_rpt-contain_dom;ZU5"
"XLOC_000247" 2457.99418068265 0.250345788927555 0.0824473145164108 3.03643351388631 0.00239394897932524 0.0203077133580642 "TCONS_00001824" "6367" "612964" "gnl|BL_ORD_ID|612964" "M3ZNK9_XIPMA" "1366" "3534" "0" "591" "3020" "820" "1675" "3" "0" "692" "58" "862" "Uncharacterized protein;" "Xiphophorus maculatus (Southern platyfish) (Platypoecilus maculatus)" "" "" "GO:0007165" "IEA:InterPro;signal transduction" "" "" "PF00531;PF00791;PF12796;PF00023" "8;1;Death;Ank_2;Ank;ZU5;2" "" "" "IPR000906;IPR000488;IPR020683;IPR011029;IPR002110" "Death_domain;DEATH-like_dom;Ankyrin_rpt;Ankyrin_rpt-contain_dom;ZU5"
"XLOC_000247" 2457.99418068265 0.250345788927555 0.0824473145164108 3.03643351388631 0.00239394897932524 0.0203077133580642 "TCONS_00001825" "8654" "612964" "gnl|BL_ORD_ID|612964" "M3ZNK9_XIPMA" "2812" "7289" "0" "478" "5349" "6" "1692" "1" "0" "1410" "113" "1712" "Uncharacterized protein;" "Xiphophorus maculatus (Southern platyfish) (Platypoecilus maculatus)" "" "" "GO:0007165" "IEA:InterPro;signal transduction" "" "" "PF00531;PF00791;PF12796;PF00023" "8;1;Death;Ank_2;Ank;ZU5;2" "" "" "IPR000906;IPR000488;IPR020683;IPR011029;IPR002110" "Death_domain;DEATH-like_dom;Ankyrin_rpt;Ankyrin_rpt-contain_dom;ZU5"
"XLOC_000247" 2457.99418068265 0.250345788927555 0.0824473145164108 3.03643351388631 0.00239394897932524 0.0203077133580642 "TCONS_00001826" "8474" "612964" "gnl|BL_ORD_ID|612964" "M3ZNK9_XIPMA" "2892" "7497" "0" "478" "5448" "6" "1692" "1" "0" "1441" "80" "1712" "Uncharacterized protein;" "Xiphophorus maculatus (Southern platyfish) (Platypoecilus maculatus)" "" "" "GO:0007165" "IEA:InterPro;signal transduction" "" "" "PF00531;PF00791;PF12796;PF00023" "8;1;Death;Ank_2;Ank;ZU5;2" "" "" "IPR000906;IPR000488;IPR020683;IPR011029;IPR002110" "Death_domain;DEATH-like_dom;Ankyrin_rpt;Ankyrin_rpt-contain_dom;ZU5"
"XLOC_000247" 2457.99418068265 0.250345788927555 0.0824473145164108 3.03643351388631 0.00239394897932524 0.0203077133580642 "TCONS_00001827" "9541" "612964" "gnl|BL_ORD_ID|612964" "M3ZNK9_XIPMA" "2893" "7499" "0" "478" "5448" "6" "1692" "1" "0" "1441" "80" "1712" "Uncharacterized protein;" "Xiphophorus maculatus (Southern platyfish) (Platypoecilus maculatus)" "" "" "GO:0007165" "IEA:InterPro;signal transduction" "" "" "PF00531;PF00791;PF12796;PF00023" "8;1;Death;Ank_2;Ank;ZU5;2" "" "" "IPR000906;IPR000488;IPR020683;IPR011029;IPR002110" "Death_domain;DEATH-like_dom;Ankyrin_rpt;Ankyrin_rpt-contain_dom;ZU5"
"XLOC_000247" 2457.99418068265 0.250345788927555 0.0824473145164108 3.03643351388631 0.00239394897932524 0.0203077133580642 "TCONS_00001828" "7775" "249899" "gnl|BL_ORD_ID|249899" "F8W371_DANRE" "2870" "7439" "0" "481" "5610" "40" "1770" "1" "0" "1434" "51" "1746" "Uncharacterized protein;" "Danio rerio (Zebrafish) (Brachydanio rerio)" "" "" "GO:0007165" "IEA:InterPro;signal transduction" "" "" "PF00531;PF00791;PF12796;PF00023" "1;Death;Ank_2;3;Ank;7;ZU5" "" "" "IPR000906;IPR000488;IPR020683;IPR011029;IPR002110" "Death_domain;DEATH-like_dom;Ankyrin_rpt;Ankyrin_rpt-contain_dom;ZU5"
"XLOC_000247" 2457.99418068265 0.250345788927555 0.0824473145164108 3.03643351388631 0.00239394897932524 0.0203077133580642 "TCONS_00001829" "8914" "612964" "gnl|BL_ORD_ID|612964" "M3ZNK9_XIPMA" "2823" "7316" "0" "478" "5292" "6" "1692" "1" "0" "1410" "94" "1693" "Uncharacterized protein;" "Xiphophorus maculatus (Southern platyfish) (Platypoecilus maculatus)" "" "" "GO:0007165" "IEA:InterPro;signal transduction" "" "" "PF00531;PF00791;PF12796;PF00023" "8;1;Death;Ank_2;Ank;ZU5;2" "" "" "IPR000906;IPR000488;IPR020683;IPR011029;IPR002110" "Death_domain;DEATH-like_dom;Ankyrin_rpt;Ankyrin_rpt-contain_dom;ZU5"
"XLOC_000247" 2457.99418068265 0.250345788927555 0.0824473145164108 3.03643351388631 0.00239394897932524 0.0203077133580642 "TCONS_00001830" "8232" "612964" "gnl|BL_ORD_ID|612964" "M3ZNK9_XIPMA" "2823" "7316" "0" "478" "5292" "6" "1692" "1" "0" "1410" "94" "1693" "Uncharacterized protein;" "Xiphophorus maculatus (Southern platyfish) (Platypoecilus maculatus)" "" "" "GO:0007165" "IEA:InterPro;signal transduction" "" "" "PF00531;PF00791;PF12796;PF00023" "8;1;Death;Ank_2;Ank;ZU5;2" "" "" "IPR000906;IPR000488;IPR020683;IPR011029;IPR002110" "Death_domain;DEATH-like_dom;Ankyrin_rpt;Ankyrin_rpt-contain_dom;ZU5"
"XLOC_000247" 2457.99418068265 0.250345788927555 0.0824473145164108 3.03643351388631 0.00239394897932524 0.0203077133580642 "TCONS_00001831" "8594" "612964" "gnl|BL_ORD_ID|612964" "M3ZNK9_XIPMA" "2824" "7319" "0" "478" "5292" "6" "1692" "1" "0" "1410" "94" "1693" "Uncharacterized protein;" "Xiphophorus maculatus (Southern platyfish) (Platypoecilus maculatus)" "" "" "GO:0007165" "IEA:InterPro;signal transduction" "" "" "PF00531;PF00791;PF12796;PF00023" "8;1;Death;Ank_2;Ank;ZU5;2" "" "" "IPR000906;IPR000488;IPR020683;IPR011029;IPR002110" "Death_domain;DEATH-like_dom;Ankyrin_rpt;Ankyrin_rpt-contain_dom;ZU5"
"XLOC_000247" 2457.99418068265 0.250345788927555 0.0824473145164108 3.03643351388631 0.00239394897932524 0.0203077133580642 "TCONS_00001832" "7694" "249899" "gnl|BL_ORD_ID|249899" "F8W371_DANRE" "2803" "7265" "0" "481" "5529" "40" "1770" "1" "0" "1415" "70" "1742" "Uncharacterized protein;" "Danio rerio (Zebrafish) (Brachydanio rerio)" "" "" "GO:0007165" "IEA:InterPro;signal transduction" "" "" "PF00531;PF00791;PF12796;PF00023" "1;Death;Ank_2;3;Ank;7;ZU5" "" "" "IPR000906;IPR000488;IPR020683;IPR011029;IPR002110" "Death_domain;DEATH-like_dom;Ankyrin_rpt;Ankyrin_rpt-contain_dom;ZU5"
"XLOC_000247" 2457.99418068265 0.250345788927555 0.0824473145164108 3.03643351388631 0.00239394897932524 0.0203077133580642 "TCONS_00001833" "7853" "249899" "gnl|BL_ORD_ID|249899" "F8W371_DANRE" "2889" "7487" "0" "481" "5688" "40" "1770" "1" "0" "1451" "33" "1750" "Uncharacterized protein;" "Danio rerio (Zebrafish) (Brachydanio rerio)" "" "" "GO:0007165" "IEA:InterPro;signal transduction" "" "" "PF00531;PF00791;PF12796;PF00023" "1;Death;Ank_2;3;Ank;7;ZU5" "" "" "IPR000906;IPR000488;IPR020683;IPR011029;IPR002110" "Death_domain;DEATH-like_dom;Ankyrin_rpt;Ankyrin_rpt-contain_dom;ZU5"
"XLOC_000247" 2457.99418068265 0.250345788927555 0.0824473145164108 3.03643351388631 0.00239394897932524 0.0203077133580642 "TCONS_00001834" "7697" "249899" "gnl|BL_ORD_ID|249899" "F8W371_DANRE" "2805" "7271" "0" "481" "5532" "40" "1770" "1" "0" "1416" "71" "1743" "Uncharacterized protein;" "Danio rerio (Zebrafish) (Brachydanio rerio)" "" "" "GO:0007165" "IEA:InterPro;signal transduction" "" "" "PF00531;PF00791;PF12796;PF00023" "1;Death;Ank_2;3;Ank;7;ZU5" "" "" "IPR000906;IPR000488;IPR020683;IPR011029;IPR002110" "Death_domain;DEATH-like_dom;Ankyrin_rpt;Ankyrin_rpt-contain_dom;ZU5"
"XLOC_000247" 2457.99418068265 0.250345788927555 0.0824473145164108 3.03643351388631 0.00239394897932524 0.0203077133580642 "TCONS_00001835" "7751" "249899" "gnl|BL_ORD_ID|249899" "F8W371_DANRE" "2807" "7275" "0" "481" "5586" "40" "1770" "1" "0" "1419" "65" "1749" "Uncharacterized protein;" "Danio rerio (Zebrafish) (Brachydanio rerio)" "" "" "GO:0007165" "IEA:InterPro;signal transduction" "" "" "PF00531;PF00791;PF12796;PF00023" "1;Death;Ank_2;3;Ank;7;ZU5" "" "" "IPR000906;IPR000488;IPR020683;IPR011029;IPR002110" "Death_domain;DEATH-like_dom;Ankyrin_rpt;Ankyrin_rpt-contain_dom;ZU5"
"XLOC_000247" 2457.99418068265 0.250345788927555 0.0824473145164108 3.03643351388631 0.00239394897932524 0.0203077133580642 "TCONS_00001836" "8093" "295913" "gnl|BL_ORD_ID|295913" "G3P6B6_GASAC" "2710" "7023" "0" "475" "4839" "20" "1515" "1" "0" "1333" "61" "1506" "Uncharacterized protein;" "Gasterosteus aculeatus (Three-spined stickleback)" "" "" "GO:0007165" "IEA:InterPro;signal transduction" "" "" "PF00531;PF00791;PF12796;PF00023" "1;Death;Ank_2;3;Ank;7;ZU5" "" "" "IPR000906;IPR000488;IPR020683;IPR011029;IPR002110" "Death_domain;DEATH-like_dom;Ankyrin_rpt;Ankyrin_rpt-contain_dom;ZU5"
"XLOC_000247" 2457.99418068265 0.250345788927555 0.0824473145164108 3.03643351388631 0.00239394897932524 0.0203077133580642 "TCONS_00001837" "8675" "612964" "gnl|BL_ORD_ID|612964" "M3ZNK9_XIPMA" "2824" "7319" "0" "478" "5373" "6" "1692" "1" "0" "1415" "105" "1712" "Uncharacterized protein;" "Xiphophorus maculatus (Southern platyfish) (Platypoecilus maculatus)" "" "" "GO:0007165" "IEA:InterPro;signal transduction" "" "" "PF00531;PF00791;PF12796;PF00023" "8;1;Death;Ank_2;Ank;ZU5;2" "" "" "IPR000906;IPR000488;IPR020683;IPR011029;IPR002110" "Death_domain;DEATH-like_dom;Ankyrin_rpt;Ankyrin_rpt-contain_dom;ZU5"
"XLOC_000247" 2457.99418068265 0.250345788927555 0.0824473145164108 3.03643351388631 0.00239394897932524 0.0203077133580642 "TCONS_00001838" "8318" "612964" "gnl|BL_ORD_ID|612964" "M3ZNK9_XIPMA" "2823" "7316" "0" "478" "5292" "6" "1692" "1" "0" "1410" "94" "1693" "Uncharacterized protein;" "Xiphophorus maculatus (Southern platyfish) (Platypoecilus maculatus)" "" "" "GO:0007165" "IEA:InterPro;signal transduction" "" "" "PF00531;PF00791;PF12796;PF00023" "8;1;Death;Ank_2;Ank;ZU5;2" "" "" "IPR000906;IPR000488;IPR020683;IPR011029;IPR002110" "Death_domain;DEATH-like_dom;Ankyrin_rpt;Ankyrin_rpt-contain_dom;ZU5"
"XLOC_000247" 2457.99418068265 0.250345788927555 0.0824473145164108 3.03643351388631 0.00239394897932524 0.0203077133580642 "TCONS_00001839" "7481" "612964" "gnl|BL_ORD_ID|612964" "M3ZNK9_XIPMA" "2812" "7287" "0" "478" "4986" "6" "1562" "1" "0" "1377" "56" "1558" "Uncharacterized protein;" "Xiphophorus maculatus (Southern platyfish) (Platypoecilus maculatus)" "" "" "GO:0007165" "IEA:InterPro;signal transduction" "" "" "PF00531;PF00791;PF12796;PF00023" "8;1;Death;Ank_2;Ank;ZU5;2" "" "" "IPR000906;IPR000488;IPR020683;IPR011029;IPR002110" "Death_domain;DEATH-like_dom;Ankyrin_rpt;Ankyrin_rpt-contain_dom;ZU5"
"XLOC_000247" 2457.99418068265 0.250345788927555 0.0824473145164108 3.03643351388631 0.00239394897932524 0.0203077133580642 "TCONS_00001840" "8225" "249899" "gnl|BL_ORD_ID|249899" "F8W371_DANRE" "2768" "7174" "0" "481" "5325" "40" "1678" "1" "0" "1373" "56" "1655" "Uncharacterized protein;" "Danio rerio (Zebrafish) (Brachydanio rerio)" "" "" "GO:0007165" "IEA:InterPro;signal transduction" "" "" "PF00531;PF00791;PF12796;PF00023" "1;Death;Ank_2;3;Ank;7;ZU5" "" "" "IPR000906;IPR000488;IPR020683;IPR011029;IPR002110" "Death_domain;DEATH-like_dom;Ankyrin_rpt;Ankyrin_rpt-contain_dom;ZU5"
"XLOC_000247" 2457.99418068265 0.250345788927555 0.0824473145164108 3.03643351388631 0.00239394897932524 0.0203077133580642 "TCONS_00001841" "8813" "612964" "gnl|BL_ORD_ID|612964" "M3ZNK9_XIPMA" "2944" "7631" "0" "478" "5511" "6" "1692" "1" "0" "1459" "59" "1712" "Uncharacterized protein;" "Xiphophorus maculatus (Southern platyfish) (Platypoecilus maculatus)" "" "" "GO:0007165" "IEA:InterPro;signal transduction" "" "" "PF00531;PF00791;PF12796;PF00023" "8;1;Death;Ank_2;Ank;ZU5;2" "" "" "IPR000906;IPR000488;IPR020683;IPR011029;IPR002110" "Death_domain;DEATH-like_dom;Ankyrin_rpt;Ankyrin_rpt-contain_dom;ZU5"
"XLOC_000247" 2457.99418068265 0.250345788927555 0.0824473145164108 3.03643351388631 0.00239394897932524 0.0203077133580642 "TCONS_00001842" "9224" "612964" "gnl|BL_ORD_ID|612964" "M3ZNK9_XIPMA" "2893" "7499" "0" "478" "5448" "6" "1692" "1" "0" "1441" "80" "1712" "Uncharacterized protein;" "Xiphophorus maculatus (Southern platyfish) (Platypoecilus maculatus)" "" "" "GO:0007165" "IEA:InterPro;signal transduction" "" "" "PF00531;PF00791;PF12796;PF00023" "8;1;Death;Ank_2;Ank;ZU5;2" "" "" "IPR000906;IPR000488;IPR020683;IPR011029;IPR002110" "Death_domain;DEATH-like_dom;Ankyrin_rpt;Ankyrin_rpt-contain_dom;ZU5"
"XLOC_000247" 2457.99418068265 0.250345788927555 0.0824473145164108 3.03643351388631 0.00239394897932524 0.0203077133580642 "TCONS_00001843" "8548" "612964" "gnl|BL_ORD_ID|612964" "M3ZNK9_XIPMA" "2810" "7283" "0" "478" "4986" "6" "1562" "1" "0" "1377" "56" "1558" "Uncharacterized protein;" "Xiphophorus maculatus (Southern platyfish) (Platypoecilus maculatus)" "" "" "GO:0007165" "IEA:InterPro;signal transduction" "" "" "PF00531;PF00791;PF12796;PF00023" "8;1;Death;Ank_2;Ank;ZU5;2" "" "" "IPR000906;IPR000488;IPR020683;IPR011029;IPR002110" "Death_domain;DEATH-like_dom;Ankyrin_rpt;Ankyrin_rpt-contain_dom;ZU5"
"XLOC_000247" 2457.99418068265 0.250345788927555 0.0824473145164108 3.03643351388631 0.00239394897932524 0.0203077133580642 "TCONS_00001844" "8618" "612964" "gnl|BL_ORD_ID|612964" "M3ZNK9_XIPMA" "2818" "7304" "0" "478" "5316" "6" "1692" "1" "0" "1410" "102" "1701" "Uncharacterized protein;" "Xiphophorus maculatus (Southern platyfish) (Platypoecilus maculatus)" "" "" "GO:0007165" "IEA:InterPro;signal transduction" "" "" "PF00531;PF00791;PF12796;PF00023" "8;1;Death;Ank_2;Ank;ZU5;2" "" "" "IPR000906;IPR000488;IPR020683;IPR011029;IPR002110" "Death_domain;DEATH-like_dom;Ankyrin_rpt;Ankyrin_rpt-contain_dom;ZU5"
"XLOC_000247" 2457.99418068265 0.250345788927555 0.0824473145164108 3.03643351388631 0.00239394897932524 0.0203077133580642 "TCONS_00001845" "8597" "612964" "gnl|BL_ORD_ID|612964" "M3ZNK9_XIPMA" "2824" "7319" "0" "478" "5292" "6" "1692" "1" "0" "1410" "94" "1693" "Uncharacterized protein;" "Xiphophorus maculatus (Southern platyfish) (Platypoecilus maculatus)" "" "" "GO:0007165" "IEA:InterPro;signal transduction" "" "" "PF00531;PF00791;PF12796;PF00023" "8;1;Death;Ank_2;Ank;ZU5;2" "" "" "IPR000906;IPR000488;IPR020683;IPR011029;IPR002110" "Death_domain;DEATH-like_dom;Ankyrin_rpt;Ankyrin_rpt-contain_dom;ZU5"
"XLOC_000247" 2457.99418068265 0.250345788927555 0.0824473145164108 3.03643351388631 0.00239394897932524 0.0203077133580642 "TCONS_00001846" "9122" "612964" "gnl|BL_ORD_ID|612964" "M3ZNK9_XIPMA" "2813" "7290" "0" "478" "5349" "6" "1692" "1" "0" "1410" "113" "1712" "Uncharacterized protein;" "Xiphophorus maculatus (Southern platyfish) (Platypoecilus maculatus)" "" "" "GO:0007165" "IEA:InterPro;signal transduction" "" "" "PF00531;PF00791;PF12796;PF00023" "8;1;Death;Ank_2;Ank;ZU5;2" "" "" "IPR000906;IPR000488;IPR020683;IPR011029;IPR002110" "Death_domain;DEATH-like_dom;Ankyrin_rpt;Ankyrin_rpt-contain_dom;ZU5"
"XLOC_000247" 2457.99418068265 0.250345788927555 0.0824473145164108 3.03643351388631 0.00239394897932524 0.0203077133580642 "TCONS_00001847" "8660" "612964" "gnl|BL_ORD_ID|612964" "M3ZNK9_XIPMA" "2875" "7452" "0" "478" "5355" "6" "1692" "1" "0" "1428" "73" "1693" "Uncharacterized protein;" "Xiphophorus maculatus (Southern platyfish) (Platypoecilus maculatus)" "" "" "GO:0007165" "IEA:InterPro;signal transduction" "" "" "PF00531;PF00791;PF12796;PF00023" "8;1;Death;Ank_2;Ank;ZU5;2" "" "" "IPR000906;IPR000488;IPR020683;IPR011029;IPR002110" "Death_domain;DEATH-like_dom;Ankyrin_rpt;Ankyrin_rpt-contain_dom;ZU5"
"XLOC_000247" 2457.99418068265 0.250345788927555 0.0824473145164108 3.03643351388631 0.00239394897932524 0.0203077133580642 "TCONS_00001848" "8641" "249899" "gnl|BL_ORD_ID|249899" "F8W371_DANRE" "2843" "7369" "0" "481" "5346" "40" "1656" "1" "0" "1387" "19" "1629" "Uncharacterized protein;" "Danio rerio (Zebrafish) (Brachydanio rerio)" "" "" "GO:0007165" "IEA:InterPro;signal transduction" "" "" "PF00531;PF00791;PF12796;PF00023" "1;Death;Ank_2;3;Ank;7;ZU5" "" "" "IPR000906;IPR000488;IPR020683;IPR011029;IPR002110" "Death_domain;DEATH-like_dom;Ankyrin_rpt;Ankyrin_rpt-contain_dom;ZU5"
"XLOC_000247" 2457.99418068265 0.250345788927555 0.0824473145164108 3.03643351388631 0.00239394897932524 0.0203077133580642 "TCONS_00001849" "8320" "612964" "gnl|BL_ORD_ID|612964" "M3ZNK9_XIPMA" "2824" "7318" "0" "478" "5292" "6" "1692" "1" "0" "1410" "94" "1693" "Uncharacterized protein;" "Xiphophorus maculatus (Southern platyfish) (Platypoecilus maculatus)" "" "" "GO:0007165" "IEA:InterPro;signal transduction" "" "" "PF00531;PF00791;PF12796;PF00023" "8;1;Death;Ank_2;Ank;ZU5;2" "" "" "IPR000906;IPR000488;IPR020683;IPR011029;IPR002110" "Death_domain;DEATH-like_dom;Ankyrin_rpt;Ankyrin_rpt-contain_dom;ZU5"
"XLOC_000247" 2457.99418068265 0.250345788927555 0.0824473145164108 3.03643351388631 0.00239394897932524 0.0203077133580642 "TCONS_00001850" "8678" "612964" "gnl|BL_ORD_ID|612964" "M3ZNK9_XIPMA" "2824" "7319" "0" "478" "5373" "6" "1692" "1" "0" "1415" "105" "1712" "Uncharacterized protein;" "Xiphophorus maculatus (Southern platyfish) (Platypoecilus maculatus)" "" "" "GO:0007165" "IEA:InterPro;signal transduction" "" "" "PF00531;PF00791;PF12796;PF00023" "8;1;Death;Ank_2;Ank;ZU5;2" "" "" "IPR000906;IPR000488;IPR020683;IPR011029;IPR002110" "Death_domain;DEATH-like_dom;Ankyrin_rpt;Ankyrin_rpt-contain_dom;ZU5"
"XLOC_000247" 2457.99418068265 0.250345788927555 0.0824473145164108 3.03643351388631 0.00239394897932524 0.0203077133580642 "TCONS_00001851" "8597" "501272" "gnl|BL_ORD_ID|501272" "I3IVU9_ORENI" "2023" "5239" "0" "445" "3729" "1" "1161" "1" "0" "1008" "66" "1161" "Uncharacterized protein;" "Oreochromis niloticus (Nile tilapia) (Tilapia nilotica)" "" "" "GO:0007165" "IEA:InterPro;signal transduction" "" "" "PF00531;PF00791;PF12796;PF00023" "1;Death;Ank_2;Ank;7;ZU5;2" "" "" "IPR000906;IPR000488;IPR020683;IPR011029;IPR002110" "Death_domain;DEATH-like_dom;Ankyrin_rpt;Ankyrin_rpt-contain_dom;ZU5"
"XLOC_000247" 2457.99418068265 0.250345788927555 0.0824473145164108 3.03643351388631 0.00239394897932524 0.0203077133580642 "TCONS_00001852" "8753" "612964" "gnl|BL_ORD_ID|612964" "M3ZNK9_XIPMA" "2895" "7504" "0" "478" "5448" "6" "1692" "1" "0" "1441" "80" "1712" "Uncharacterized protein;" "Xiphophorus maculatus (Southern platyfish) (Platypoecilus maculatus)" "" "" "GO:0007165" "IEA:InterPro;signal transduction" "" "" "PF00531;PF00791;PF12796;PF00023" "8;1;Death;Ank_2;Ank;ZU5;2" "" "" "IPR000906;IPR000488;IPR020683;IPR011029;IPR002110" "Death_domain;DEATH-like_dom;Ankyrin_rpt;Ankyrin_rpt-contain_dom;ZU5"
"XLOC_000247" 2457.99418068265 0.250345788927555 0.0824473145164108 3.03643351388631 0.00239394897932524 0.0203077133580642 "TCONS_00001853" "8651" "612964" "gnl|BL_ORD_ID|612964" "M3ZNK9_XIPMA" "2812" "7289" "0" "478" "5349" "6" "1692" "1" "0" "1410" "113" "1712" "Uncharacterized protein;" "Xiphophorus maculatus (Southern platyfish) (Platypoecilus maculatus)" "" "" "GO:0007165" "IEA:InterPro;signal transduction" "" "" "PF00531;PF00791;PF12796;PF00023" "8;1;Death;Ank_2;Ank;ZU5;2" "" "" "IPR000906;IPR000488;IPR020683;IPR011029;IPR002110" "Death_domain;DEATH-like_dom;Ankyrin_rpt;Ankyrin_rpt-contain_dom;ZU5"
"XLOC_000247" 2457.99418068265 0.250345788927555 0.0824473145164108 3.03643351388631 0.00239394897932524 0.0203077133580642 "TCONS_00001854" "8750" "612964" "gnl|BL_ORD_ID|612964" "M3ZNK9_XIPMA" "2893" "7498" "0" "478" "5448" "6" "1692" "1" "0" "1441" "80" "1712" "Uncharacterized protein;" "Xiphophorus maculatus (Southern platyfish) (Platypoecilus maculatus)" "" "" "GO:0007165" "IEA:InterPro;signal transduction" "" "" "PF00531;PF00791;PF12796;PF00023" "8;1;Death;Ank_2;Ank;ZU5;2" "" "" "IPR000906;IPR000488;IPR020683;IPR011029;IPR002110" "Death_domain;DEATH-like_dom;Ankyrin_rpt;Ankyrin_rpt-contain_dom;ZU5"
"XLOC_000247" 2457.99418068265 0.250345788927555 0.0824473145164108 3.03643351388631 0.00239394897932524 0.0203077133580642 "TCONS_00001855" "9385" "612964" "gnl|BL_ORD_ID|612964" "M3ZNK9_XIPMA" "2823" "7316" "0" "478" "5292" "6" "1692" "1" "0" "1410" "94" "1693" "Uncharacterized protein;" "Xiphophorus maculatus (Southern platyfish) (Platypoecilus maculatus)" "" "" "GO:0007165" "IEA:InterPro;signal transduction" "" "" "PF00531;PF00791;PF12796;PF00023" "8;1;Death;Ank_2;Ank;ZU5;2" "" "" "IPR000906;IPR000488;IPR020683;IPR011029;IPR002110" "Death_domain;DEATH-like_dom;Ankyrin_rpt;Ankyrin_rpt-contain_dom;ZU5"
"XLOC_000247" 2457.99418068265 0.250345788927555 0.0824473145164108 3.03643351388631 0.00239394897932524 0.0203077133580642 "TCONS_00001856" "7778" "249899" "gnl|BL_ORD_ID|249899" "F8W371_DANRE" "2820" "7308" "0" "481" "5613" "40" "1770" "1" "0" "1425" "58" "1750" "Uncharacterized protein;" "Danio rerio (Zebrafish) (Brachydanio rerio)" "" "" "GO:0007165" "IEA:InterPro;signal transduction" "" "" "PF00531;PF00791;PF12796;PF00023" "1;Death;Ank_2;3;Ank;7;ZU5" "" "" "IPR000906;IPR000488;IPR020683;IPR011029;IPR002110" "Death_domain;DEATH-like_dom;Ankyrin_rpt;Ankyrin_rpt-contain_dom;ZU5"
"XLOC_000247" 2457.99418068265 0.250345788927555 0.0824473145164108 3.03643351388631 0.00239394897932524 0.0203077133580642 "TCONS_00001857" "8142" "612964" "gnl|BL_ORD_ID|612964" "M3ZNK9_XIPMA" "2825" "7323" "0" "26" "4840" "6" "1692" "2" "0" "1410" "94" "1693" "Uncharacterized protein;" "Xiphophorus maculatus (Southern platyfish) (Platypoecilus maculatus)" "" "" "GO:0007165" "IEA:InterPro;signal transduction" "" "" "PF00531;PF00791;PF12796;PF00023" "8;1;Death;Ank_2;Ank;ZU5;2" "" "" "IPR000906;IPR000488;IPR020683;IPR011029;IPR002110" "Death_domain;DEATH-like_dom;Ankyrin_rpt;Ankyrin_rpt-contain_dom;ZU5"
"XLOC_000247" 2457.99418068265 0.250345788927555 0.0824473145164108 3.03643351388631 0.00239394897932524 0.0203077133580642 "TCONS_00001858" "8013" "612964" "gnl|BL_ORD_ID|612964" "M3ZNK9_XIPMA" "2811" "7285" "0" "116" "4987" "6" "1692" "2" "0" "1410" "113" "1712" "Uncharacterized protein;" "Xiphophorus maculatus (Southern platyfish) (Platypoecilus maculatus)" "" "" "GO:0007165" "IEA:InterPro;signal transduction" "" "" "PF00531;PF00791;PF12796;PF00023" "8;1;Death;Ank_2;Ank;ZU5;2" "" "" "IPR000906;IPR000488;IPR020683;IPR011029;IPR002110" "Death_domain;DEATH-like_dom;Ankyrin_rpt;Ankyrin_rpt-contain_dom;ZU5"
"XLOC_000247" 2457.99418068265 0.250345788927555 0.0824473145164108 3.03643351388631 0.00239394897932524 0.0203077133580642 "TCONS_00001859" "9152" "612964" "gnl|BL_ORD_ID|612964" "M3ZNK9_XIPMA" "2942" "7626" "0" "26" "5059" "6" "1692" "2" "0" "1459" "59" "1712" "Uncharacterized protein;" "Xiphophorus maculatus (Southern platyfish) (Platypoecilus maculatus)" "" "" "GO:0007165" "IEA:InterPro;signal transduction" "" "" "PF00531;PF00791;PF12796;PF00023" "8;1;Death;Ank_2;Ank;ZU5;2" "" "" "IPR000906;IPR000488;IPR020683;IPR011029;IPR002110" "Death_domain;DEATH-like_dom;Ankyrin_rpt;Ankyrin_rpt-contain_dom;ZU5"
"XLOC_000247" 2457.99418068265 0.250345788927555 0.0824473145164108 3.03643351388631 0.00239394897932524 0.0203077133580642 "TCONS_00001860" "8260" "612964" "gnl|BL_ORD_ID|612964" "M3ZNK9_XIPMA" "2818" "7304" "0" "117" "4955" "6" "1692" "3" "0" "1410" "102" "1701" "Uncharacterized protein;" "Xiphophorus maculatus (Southern platyfish) (Platypoecilus maculatus)" "" "" "GO:0007165" "IEA:InterPro;signal transduction" "" "" "PF00531;PF00791;PF12796;PF00023" "8;1;Death;Ank_2;Ank;ZU5;2" "" "" "IPR000906;IPR000488;IPR020683;IPR011029;IPR002110" "Death_domain;DEATH-like_dom;Ankyrin_rpt;Ankyrin_rpt-contain_dom;ZU5"
"XLOC_000248" 132.452638641885 -0.415673633833679 0.0953649660218431 -4.35876665376749 1.3079748403037e-05 0.000318643358923293 "TCONS_00001861" "5969" "73004" "gnl|BL_ORD_ID|73004" "B5X7N2_SALSA" "458" "1177" "8.02329e-146" "4916" "5668" "1" "248" "-2" "0" "223" "3" "251" "2-aminoethanethiol dioxygenase;" "Salmo salar (Atlantic salmon)" "" "" "" "" "GO:0047800" "IEA:InterPro;cysteamine dioxygenase activity" "PF07847" "1;DUF1637" "" "" "IPR011051;IPR014710;IPR012864" "Cysteamine_dioxygenase;RmlC_Cupin;RmlC-like_jellyroll"
"XLOC_000260" 245.58452567284 -0.376565876002029 0.0692371587559674 -5.43878291322249 5.36457717702077e-08 3.54783197743826e-06 "TCONS_00001908" "2603" "297143" "gnl|BL_ORD_ID|297143" "G3P9V5_GASAC" "1191" "3080" "0" "163" "2226" "1" "690" "1" "0" "586" "2" "690" "Uncharacterized protein;" "Gasterosteus aculeatus (Three-spined stickleback)" "" "" "GO:0006396;GO:0090503;GO:0006402" "IEA:GOC;IEA:InterPro;mRNA catabolic process;RNA phosphodiester bond hydrolysis" " exonucleolytic;RNA processing" "GO:0003723;GO:0004654;GO:0000175" "polyribonucleotide nucleotidyltransferase activity;IEA:InterPro;3'-5'-exoribonuclease activity;RNA binding" "PF03725;PF01138;PF00575;PF03726;PF00013" "S1;PNPase;RNase_PH_C;1;KH_1;2;RNase_PH" "" "" "IPR012340;IPR015847;IPR003029;IPR015848;IPR027408;IPR004087;IPR004088;IPR022967;IPR001247;IPR020568;IPR012162"
"XLOC_000260" 245.58452567284 -0.376565876002029 0.0692371587559674 -5.43878291322249 5.36457717702077e-08 3.54783197743826e-06 "TCONS_00001909" "2773" "297143" "gnl|BL_ORD_ID|297143" "G3P9V5_GASAC" "1333" "3449" "0" "163" "2457" "1" "767" "1" "0" "655" "2" "767" "Uncharacterized protein;" "Gasterosteus aculeatus (Three-spined stickleback)" "" "" "GO:0006396;GO:0090503;GO:0006402" "IEA:GOC;IEA:InterPro;mRNA catabolic process;RNA phosphodiester bond hydrolysis" " exonucleolytic;RNA processing" "GO:0003723;GO:0004654;GO:0000175" "polyribonucleotide nucleotidyltransferase activity;IEA:InterPro;3'-5'-exoribonuclease activity;RNA binding" "PF03725;PF01138;PF00575;PF03726;PF00013" "S1;PNPase;RNase_PH_C;1;KH_1;2;RNase_PH" "" "" "IPR012340;IPR015847;IPR003029;IPR015848;IPR027408;IPR004087;IPR004088;IPR022967;IPR001247;IPR020568;IPR012162"
"XLOC_000260" 245.58452567284 -0.376565876002029 0.0692371587559674 -5.43878291322249 5.36457717702077e-08 3.54783197743826e-06 "TCONS_00001910" "2144" "626115" "gnl|BL_ORD_ID|626115" "M4AR70_XIPMA" "1139" "2944" "0" "163" "2139" "1" "659" "1" "0" "567" "0" "659" "Uncharacterized protein;" "Xiphophorus maculatus (Southern platyfish) (Platypoecilus maculatus)" "" "" "GO:0006396;GO:0090503;GO:0006402" "IEA:GOC;IEA:InterPro;mRNA catabolic process;RNA phosphodiester bond hydrolysis" " exonucleolytic;RNA processing" "GO:0003723;GO:0004654;GO:0000175" "polyribonucleotide nucleotidyltransferase activity;IEA:InterPro;3'-5'-exoribonuclease activity;RNA binding" "PF03725;PF01138;PF00575;PF03726;PF00013" "S1;PNPase;RNase_PH_C;1;KH_1;2;RNase_PH" "" "" "IPR012340;IPR015847;IPR003029;IPR015848;IPR027408;IPR004087;IPR004088;IPR022967;IPR001247;IPR020568;IPR012162"
"XLOC_000262" 3830.26706276716 0.2285954987941 0.0627483649410433 3.64305108203031 0.000269425343668279 0.00360328655667065 "TCONS_00001912" "443" "494332" "gnl|BL_ORD_ID|494332" "I1SRP9_9SMEG" "190" "480" "9.94008e-60" "23" "439" "4" "142" "2" "0" "131" "0" "139" "Ubiquitin;" "Oryzias melastigma (Indian medaka)" "GO:0005840" "IEA:InterPro;ribosome" "GO:0006412" "IEA:InterPro;translation" "GO:0003735" "IEA:InterPro;structural constituent of ribosome" "PF00240;PF01599" "1;Ribosomal_S27;ubiquitin" "" "" "IPR019956;IPR002906;IPR011332;IPR019954;IPR000626" "Ubiquitin_CS;Ribosomal_S27a;Ribosomal_zn-bd;Ubiquitin_dom;Ubiquitin"
"XLOC_000262" 3830.26706276716 0.2285954987941 0.0627483649410433 3.64305108203031 0.000269425343668279 0.00360328655667065 "TCONS_00001913" "459" "494332" "gnl|BL_ORD_ID|494332" "I1SRP9_9SMEG" "193" "488" "8.31673e-61" "36" "455" "4" "143" "3" "0" "132" "0" "140" "Ubiquitin;" "Oryzias melastigma (Indian medaka)" "GO:0005840" "IEA:InterPro;ribosome" "GO:0006412" "IEA:InterPro;translation" "GO:0003735" "IEA:InterPro;structural constituent of ribosome" "PF00240;PF01599" "1;Ribosomal_S27;ubiquitin" "" "" "IPR019956;IPR002906;IPR011332;IPR019954;IPR000626" "Ubiquitin_CS;Ribosomal_S27a;Ribosomal_zn-bd;Ubiquitin_dom;Ubiquitin"
"XLOC_000262" 3830.26706276716 0.2285954987941 0.0627483649410433 3.64305108203031 0.000269425343668279 0.00360328655667065 "TCONS_00001914" "486" "777024" "gnl|BL_ORD_ID|777024" "Q7ZU62_DANRE" "126" "316" "1.18486e-46" "163" "450" "77" "172" "1" "0" "93" "0" "96" "Uncharacterized protein;Uncharacterized protein;Zgc:66168 protein;" "Danio rerio (Zebrafish) (Brachydanio rerio)" "GO:0005840" "IEA:InterPro;ribosome" "GO:0006412" "IEA:InterPro;translation" "GO:0003735" "IEA:InterPro;structural constituent of ribosome" "PF00240;PF01599" "1;Ribosomal_S27;ubiquitin" "" "" "IPR019956;IPR002906;IPR011332;IPR019954;IPR000626" "Ubiquitin_CS;Ribosomal_S27a;Ribosomal_zn-bd;Ubiquitin_dom;Ubiquitin"
"XLOC_000262" 3830.26706276716 0.2285954987941 0.0627483649410433 3.64305108203031 0.000269425343668279 0.00360328655667065 "TCONS_00001915" "438" "494332" "gnl|BL_ORD_ID|494332" "I1SRP9_9SMEG" "190" "481" "6.87506e-60" "17" "433" "4" "142" "2" "0" "131" "0" "139" "Ubiquitin;" "Oryzias melastigma (Indian medaka)" "GO:0005840" "IEA:InterPro;ribosome" "GO:0006412" "IEA:InterPro;translation" "GO:0003735" "IEA:InterPro;structural constituent of ribosome" "PF00240;PF01599" "1;Ribosomal_S27;ubiquitin" "" "" "IPR019956;IPR002906;IPR011332;IPR019954;IPR000626" "Ubiquitin_CS;Ribosomal_S27a;Ribosomal_zn-bd;Ubiquitin_dom;Ubiquitin"
"XLOC_000262" 3830.26706276716 0.2285954987941 0.0627483649410433 3.64305108203031 0.000269425343668279 0.00360328655667065 "TCONS_00001916" "438" "494332" "gnl|BL_ORD_ID|494332" "I1SRP9_9SMEG" "192" "487" "9.33197e-61" "15" "434" "4" "143" "3" "0" "132" "0" "140" "Ubiquitin;" "Oryzias melastigma (Indian medaka)" "GO:0005840" "IEA:InterPro;ribosome" "GO:0006412" "IEA:InterPro;translation" "GO:0003735" "IEA:InterPro;structural constituent of ribosome" "PF00240;PF01599" "1;Ribosomal_S27;ubiquitin" "" "" "IPR019956;IPR002906;IPR011332;IPR019954;IPR000626" "Ubiquitin_CS;Ribosomal_S27a;Ribosomal_zn-bd;Ubiquitin_dom;Ubiquitin"
"XLOC_000262" 3830.26706276716 0.2285954987941 0.0627483649410433 3.64305108203031 0.000269425343668279 0.00360328655667065 "TCONS_00001917" "443" "494332" "gnl|BL_ORD_ID|494332" "I1SRP9_9SMEG" "190" "480" "1.3469e-59" "22" "438" "4" "142" "1" "0" "131" "0" "139" "Ubiquitin;" "Oryzias melastigma (Indian medaka)" "GO:0005840" "IEA:InterPro;ribosome" "GO:0006412" "IEA:InterPro;translation" "GO:0003735" "IEA:InterPro;structural constituent of ribosome" "PF00240;PF01599" "1;Ribosomal_S27;ubiquitin" "" "" "IPR019956;IPR002906;IPR011332;IPR019954;IPR000626" "Ubiquitin_CS;Ribosomal_S27a;Ribosomal_zn-bd;Ubiquitin_dom;Ubiquitin"
"XLOC_000262" 3830.26706276716 0.2285954987941 0.0627483649410433 3.64305108203031 0.000269425343668279 0.00360328655667065 "TCONS_00001918" "475" "494332" "gnl|BL_ORD_ID|494332" "I1SRP9_9SMEG" "208" "528" "1.14099e-66" "28" "471" "4" "151" "1" "0" "139" "0" "148" "Ubiquitin;" "Oryzias melastigma (Indian medaka)" "GO:0005840" "IEA:InterPro;ribosome" "GO:0006412" "IEA:InterPro;translation" "GO:0003735" "IEA:InterPro;structural constituent of ribosome" "PF00240;PF01599" "1;Ribosomal_S27;ubiquitin" "" "" "IPR019956;IPR002906;IPR011332;IPR019954;IPR000626" "Ubiquitin_CS;Ribosomal_S27a;Ribosomal_zn-bd;Ubiquitin_dom;Ubiquitin"
"XLOC_000262" 3830.26706276716 0.2285954987941 0.0627483649410433 3.64305108203031 0.000269425343668279 0.00360328655667065 "TCONS_00001919" "604" "777024" "gnl|BL_ORD_ID|777024" "Q7ZU62_DANRE" "224" "569" "3.12772e-72" "44" "484" "10" "172" "2" "0" "141" "16" "163" "Uncharacterized protein;Uncharacterized protein;Zgc:66168 protein;" "Danio rerio (Zebrafish) (Brachydanio rerio)" "GO:0005840" "IEA:InterPro;ribosome" "GO:0006412" "IEA:InterPro;translation" "GO:0003735" "IEA:InterPro;structural constituent of ribosome" "PF00240;PF01599" "1;Ribosomal_S27;ubiquitin" "" "" "IPR019956;IPR002906;IPR011332;IPR019954;IPR000626" "Ubiquitin_CS;Ribosomal_S27a;Ribosomal_zn-bd;Ubiquitin_dom;Ubiquitin"
"XLOC_000262" 3830.26706276716 0.2285954987941 0.0627483649410433 3.64305108203031 0.000269425343668279 0.00360328655667065 "TCONS_00001920" "652" "777024" "gnl|BL_ORD_ID|777024" "Q7ZU62_DANRE" "258" "658" "2.1457e-85" "41" "532" "9" "172" "2" "0" "160" "0" "164" "Uncharacterized protein;Uncharacterized protein;Zgc:66168 protein;" "Danio rerio (Zebrafish) (Brachydanio rerio)" "GO:0005840" "IEA:InterPro;ribosome" "GO:0006412" "IEA:InterPro;translation" "GO:0003735" "IEA:InterPro;structural constituent of ribosome" "PF00240;PF01599" "1;Ribosomal_S27;ubiquitin" "" "" "IPR019956;IPR002906;IPR011332;IPR019954;IPR000626" "Ubiquitin_CS;Ribosomal_S27a;Ribosomal_zn-bd;Ubiquitin_dom;Ubiquitin"
"XLOC_000262" 3830.26706276716 0.2285954987941 0.0627483649410433 3.64305108203031 0.000269425343668279 0.00360328655667065 "TCONS_00001921" "595" "777024" "gnl|BL_ORD_ID|777024" "Q7ZU62_DANRE" "235" "597" "1.90539e-76" "41" "475" "9" "172" "2" "0" "140" "19" "164" "Uncharacterized protein;Uncharacterized protein;Zgc:66168 protein;" "Danio rerio (Zebrafish) (Brachydanio rerio)" "GO:0005840" "IEA:InterPro;ribosome" "GO:0006412" "IEA:InterPro;translation" "GO:0003735" "IEA:InterPro;structural constituent of ribosome" "PF00240;PF01599" "1;Ribosomal_S27;ubiquitin" "" "" "IPR019956;IPR002906;IPR011332;IPR019954;IPR000626" "Ubiquitin_CS;Ribosomal_S27a;Ribosomal_zn-bd;Ubiquitin_dom;Ubiquitin"
"XLOC_000262" 3830.26706276716 0.2285954987941 0.0627483649410433 3.64305108203031 0.000269425343668279 0.00360328655667065 "TCONS_00001922" "639" "777024" "gnl|BL_ORD_ID|777024" "Q7ZU62_DANRE" "256" "653" "9.77592e-85" "58" "519" "9" "172" "1" "0" "143" "10" "164" "Uncharacterized protein;Uncharacterized protein;Zgc:66168 protein;" "Danio rerio (Zebrafish) (Brachydanio rerio)" "GO:0005840" "IEA:InterPro;ribosome" "GO:0006412" "IEA:InterPro;translation" "GO:0003735" "IEA:InterPro;structural constituent of ribosome" "PF00240;PF01599" "1;Ribosomal_S27;ubiquitin" "" "" "IPR019956;IPR002906;IPR011332;IPR019954;IPR000626" "Ubiquitin_CS;Ribosomal_S27a;Ribosomal_zn-bd;Ubiquitin_dom;Ubiquitin"
"XLOC_000262" 3830.26706276716 0.2285954987941 0.0627483649410433 3.64305108203031 0.000269425343668279 0.00360328655667065 "TCONS_00001923" "278" "494332" "gnl|BL_ORD_ID|494332" "I1SRP9_9SMEG" "149" "375" "9.70775e-45" "30" "275" "4" "85" "3" "0" "74" "0" "82" "Ubiquitin;" "Oryzias melastigma (Indian medaka)" "GO:0005840" "IEA:InterPro;ribosome" "GO:0006412" "IEA:InterPro;translation" "GO:0003735" "IEA:InterPro;structural constituent of ribosome" "PF00240;PF01599" "1;Ribosomal_S27;ubiquitin" "" "" "IPR019956;IPR002906;IPR011332;IPR019954;IPR000626" "Ubiquitin_CS;Ribosomal_S27a;Ribosomal_zn-bd;Ubiquitin_dom;Ubiquitin"
"XLOC_000274" 154.482779321567 -0.283775104396673 0.0698047759370591 -4.06526774976751 4.79773503918003e-05 0.000909469072926175 "TCONS_00002055" "6143" "286212" "gnl|BL_ORD_ID|286212" "G3ND68_GASAC" "486" "1250" "2.72649e-154" "326" "1282" "1" "336" "2" "0" "229" "17" "336" "" "Gasterosteus aculeatus (Three-spined stickleback)" "" "" "GO:0019318" "IEA:UniProtKB-UniPathway;hexose metabolic process" "GO:0030246;GO:0004034" "IEA:InterPro;carbohydrate binding;aldose 1-epimerase activity;IEA:UniProtKB-EC" "PF01263" "1;Aldose_epim" "" "" "IPR011013;IPR008183;IPR015443;IPR014718;IPR018052" "Gal_mutarotase_SF_dom;Ald1_epimerase_CS;Aldose_1/G6P_1-epimerase;Aldose_1-epimerase;Glyco_hydro-type_carb-bd_sub"
"XLOC_000274" 154.482779321567 -0.283775104396673 0.0698047759370591 -4.06526774976751 4.79773503918003e-05 0.000909469072926175 "TCONS_00002056" "6194" "286212" "gnl|BL_ORD_ID|286212" "G3ND68_GASAC" "521" "1341" "1.01847e-166" "326" "1333" "1" "336" "2" "0" "239" "0" "336" "" "Gasterosteus aculeatus (Three-spined stickleback)" "" "" "GO:0019318" "IEA:UniProtKB-UniPathway;hexose metabolic process" "GO:0030246;GO:0004034" "IEA:InterPro;carbohydrate binding;aldose 1-epimerase activity;IEA:UniProtKB-EC" "PF01263" "1;Aldose_epim" "" "" "IPR011013;IPR008183;IPR015443;IPR014718;IPR018052" "Gal_mutarotase_SF_dom;Ald1_epimerase_CS;Aldose_1/G6P_1-epimerase;Aldose_1-epimerase;Glyco_hydro-type_carb-bd_sub"
"XLOC_000281" 3523.03516731244 0.252601110335995 0.064371424751998 3.9241186801315 8.7047817673673e-05 0.00144880406740108 "TCONS_00002096" "636" "768700" "gnl|BL_ORD_ID|768700" "Q6Y1Z9_PAGMA" "212" "539" "4.83438e-68" "7" "360" "1" "118" "1" "0" "117" "0" "118" "" "Pagrus major (Red sea bream) (Chrysophrys major)" "GO:0005840" "IEA:UniProtKB-KW;ribosome" "GO:0006412" "IEA:InterPro;translation" "GO:0000166;GO:0003735" "IEA:InterPro;structural constituent of ribosome;nucleotide binding" "PF01282" "Ribosomal_S24e;1" "" "" "IPR001976;IPR012678;IPR012677;IPR018098" "Ribosomal_S24e;Ribosomal_S24e_CS;Nucleotide-bd_a/b_plait;Ribosomal_L23/L15e_core_dom"
"XLOC_000281" 3523.03516731244 0.252601110335995 0.064371424751998 3.9241186801315 8.7047817673673e-05 0.00144880406740108 "TCONS_00002097" "691" "523787" "gnl|BL_ORD_ID|523787" "I3KQB5_ORENI" "199" "505" "3.83722e-62" "68" "358" "34" "130" "2" "0" "96" "0" "97" "" "Oreochromis niloticus (Nile tilapia) (Tilapia nilotica)" "GO:0005840" "IEA:InterPro;ribosome" "GO:0006412" "IEA:InterPro;translation" "GO:0000166;GO:0003735" "IEA:InterPro;structural constituent of ribosome;nucleotide binding" "PF01282" "Ribosomal_S24e;1" "" "" "IPR001976;IPR012678;IPR012677;IPR018098" "Ribosomal_S24e;Ribosomal_S24e_CS;Nucleotide-bd_a/b_plait;Ribosomal_L23/L15e_core_dom"
"XLOC_000281" 3523.03516731244 0.252601110335995 0.064371424751998 3.9241186801315 8.7047817673673e-05 0.00144880406740108 "TCONS_00002098" "688" "523787" "gnl|BL_ORD_ID|523787" "I3KQB5_ORENI" "224" "570" "7.21156e-72" "68" "412" "34" "156" "2" "0" "113" "8" "123" "" "Oreochromis niloticus (Nile tilapia) (Tilapia nilotica)" "GO:0005840" "IEA:InterPro;ribosome" "GO:0006412" "IEA:InterPro;translation" "GO:0000166;GO:0003735" "IEA:InterPro;structural constituent of ribosome;nucleotide binding" "PF01282" "Ribosomal_S24e;1" "" "" "IPR001976;IPR012678;IPR012677;IPR018098" "Ribosomal_S24e;Ribosomal_S24e_CS;Nucleotide-bd_a/b_plait;Ribosomal_L23/L15e_core_dom"
"XLOC_000281" 3523.03516731244 0.252601110335995 0.064371424751998 3.9241186801315 8.7047817673673e-05 0.00144880406740108 "TCONS_00002099" "694" "523787" "gnl|BL_ORD_ID|523787" "I3KQB5_ORENI" "199" "505" "3.97025e-62" "68" "358" "34" "130" "2" "0" "96" "0" "97" "" "Oreochromis niloticus (Nile tilapia) (Tilapia nilotica)" "GO:0005840" "IEA:InterPro;ribosome" "GO:0006412" "IEA:InterPro;translation" "GO:0000166;GO:0003735" "IEA:InterPro;structural constituent of ribosome;nucleotide binding" "PF01282" "Ribosomal_S24e;1" "" "" "IPR001976;IPR012678;IPR012677;IPR018098" "Ribosomal_S24e;Ribosomal_S24e_CS;Nucleotide-bd_a/b_plait;Ribosomal_L23/L15e_core_dom"
"XLOC_000281" 3523.03516731244 0.252601110335995 0.064371424751998 3.9241186801315 8.7047817673673e-05 0.00144880406740108 "TCONS_00002100" "825" "523787" "gnl|BL_ORD_ID|523787" "I3KQB5_ORENI" "101" "249" "2.90041e-41" "231" "389" "34" "86" "3" "0" "48" "0" "53" "" "Oreochromis niloticus (Nile tilapia) (Tilapia nilotica)" "GO:0005840" "IEA:InterPro;ribosome" "GO:0006412" "IEA:InterPro;translation" "GO:0000166;GO:0003735" "IEA:InterPro;structural constituent of ribosome;nucleotide binding" "PF01282" "Ribosomal_S24e;1" "" "" "IPR001976;IPR012678;IPR012677;IPR018098" "Ribosomal_S24e;Ribosomal_S24e_CS;Nucleotide-bd_a/b_plait;Ribosomal_L23/L15e_core_dom"
"XLOC_000281" 3523.03516731244 0.252601110335995 0.064371424751998 3.9241186801315 8.7047817673673e-05 0.00144880406740108 "TCONS_00002101" "821" "523787" "gnl|BL_ORD_ID|523787" "I3KQB5_ORENI" "143" "359" "1.01981e-39" "231" "545" "34" "156" "3" "0" "103" "18" "123" "" "Oreochromis niloticus (Nile tilapia) (Tilapia nilotica)" "GO:0005840" "IEA:InterPro;ribosome" "GO:0006412" "IEA:InterPro;translation" "GO:0000166;GO:0003735" "IEA:InterPro;structural constituent of ribosome;nucleotide binding" "PF01282" "Ribosomal_S24e;1" "" "" "IPR001976;IPR012678;IPR012677;IPR018098" "Ribosomal_S24e;Ribosomal_S24e_CS;Nucleotide-bd_a/b_plait;Ribosomal_L23/L15e_core_dom"
"XLOC_000281" 3523.03516731244 0.252601110335995 0.064371424751998 3.9241186801315 8.7047817673673e-05 0.00144880406740108 "TCONS_00002102" "503" "523787" "gnl|BL_ORD_ID|523787" "I3KQB5_ORENI" "229" "583" "6.31282e-75" "110" "499" "34" "163" "2" "0" "127" "0" "130" "" "Oreochromis niloticus (Nile tilapia) (Tilapia nilotica)" "GO:0005840" "IEA:InterPro;ribosome" "GO:0006412" "IEA:InterPro;translation" "GO:0000166;GO:0003735" "IEA:InterPro;structural constituent of ribosome;nucleotide binding" "PF01282" "Ribosomal_S24e;1" "" "" "IPR001976;IPR012678;IPR012677;IPR018098" "Ribosomal_S24e;Ribosomal_S24e_CS;Nucleotide-bd_a/b_plait;Ribosomal_L23/L15e_core_dom"
"XLOC_000281" 3523.03516731244 0.252601110335995 0.064371424751998 3.9241186801315 8.7047817673673e-05 0.00144880406740108 "TCONS_00002103" "504" "523787" "gnl|BL_ORD_ID|523787" "I3KQB5_ORENI" "230" "584" "5.24673e-75" "111" "500" "34" "163" "3" "0" "127" "0" "130" "" "Oreochromis niloticus (Nile tilapia) (Tilapia nilotica)" "GO:0005840" "IEA:InterPro;ribosome" "GO:0006412" "IEA:InterPro;translation" "GO:0000166;GO:0003735" "IEA:InterPro;structural constituent of ribosome;nucleotide binding" "PF01282" "Ribosomal_S24e;1" "" "" "IPR001976;IPR012678;IPR012677;IPR018098" "Ribosomal_S24e;Ribosomal_S24e_CS;Nucleotide-bd_a/b_plait;Ribosomal_L23/L15e_core_dom"
"XLOC_000281" 3523.03516731244 0.252601110335995 0.064371424751998 3.9241186801315 8.7047817673673e-05 0.00144880406740108 "TCONS_00002104" "526" "523787" "gnl|BL_ORD_ID|523787" "I3KQB5_ORENI" "219" "557" "8.46245e-71" "112" "480" "34" "156" "1" "0" "121" "0" "123" "" "Oreochromis niloticus (Nile tilapia) (Tilapia nilotica)" "GO:0005840" "IEA:InterPro;ribosome" "GO:0006412" "IEA:InterPro;translation" "GO:0000166;GO:0003735" "IEA:InterPro;structural constituent of ribosome;nucleotide binding" "PF01282" "Ribosomal_S24e;1" "" "" "IPR001976;IPR012678;IPR012677;IPR018098" "Ribosomal_S24e;Ribosomal_S24e_CS;Nucleotide-bd_a/b_plait;Ribosomal_L23/L15e_core_dom"
"XLOC_000281" 3523.03516731244 0.252601110335995 0.064371424751998 3.9241186801315 8.7047817673673e-05 0.00144880406740108 "TCONS_00002105" "493" "523787" "gnl|BL_ORD_ID|523787" "I3KQB5_ORENI" "230" "584" "3.70092e-75" "99" "488" "34" "163" "3" "0" "127" "0" "130" "" "Oreochromis niloticus (Nile tilapia) (Tilapia nilotica)" "GO:0005840" "IEA:InterPro;ribosome" "GO:0006412" "IEA:InterPro;translation" "GO:0000166;GO:0003735" "IEA:InterPro;structural constituent of ribosome;nucleotide binding" "PF01282" "Ribosomal_S24e;1" "" "" "IPR001976;IPR012678;IPR012677;IPR018098" "Ribosomal_S24e;Ribosomal_S24e_CS;Nucleotide-bd_a/b_plait;Ribosomal_L23/L15e_core_dom"
"XLOC_000281" 3523.03516731244 0.252601110335995 0.064371424751998 3.9241186801315 8.7047817673673e-05 0.00144880406740108 "TCONS_00002106" "509" "523787" "gnl|BL_ORD_ID|523787" "I3KQB5_ORENI" "219" "557" "6.7509e-71" "99" "467" "34" "156" "3" "0" "121" "0" "123" "" "Oreochromis niloticus (Nile tilapia) (Tilapia nilotica)" "GO:0005840" "IEA:InterPro;ribosome" "GO:0006412" "IEA:InterPro;translation" "GO:0000166;GO:0003735" "IEA:InterPro;structural constituent of ribosome;nucleotide binding" "PF01282" "Ribosomal_S24e;1" "" "" "IPR001976;IPR012678;IPR012677;IPR018098" "Ribosomal_S24e;Ribosomal_S24e_CS;Nucleotide-bd_a/b_plait;Ribosomal_L23/L15e_core_dom"
"XLOC_000282" 1133.03518669783 0.285739335674526 0.0471381351475894 6.06174458917131 1.34652923671658e-09 1.60751828583312e-07 "TCONS_00002108" "2035" "66075" "gnl|BL_ORD_ID|66075" "B5DGE1_SALSA" "221" "561" "2.79423e-66" "247" "564" "13" "118" "1" "0" "106" "0" "106" "Eukaryotic translation initiation factor 4E binding protein 2;Eukaryotic translation initiation factor 4E binding protein 2;Eukaryotic translation initiation factor 4E-binding protein 2;" "Salmo salar (Atlantic salmon)" "" "" "GO:0045947" "IEA:InterPro;negative regulation of translational initiation" "GO:0003743" "IEA:UniProtKB-KW;translation initiation factor activity" "PF05456" "1;eIF_4EBP" "" "" "IPR008606" "EIF4EBP"
"XLOC_000287" 60.4639286139212 0.399326351090544 0.0956703417722487 4.1739826961335 2.99320500213476e-05 0.000623875554635227 "TCONS_00002143" "2226" "297216" "gnl|BL_ORD_ID|297216" "G3PA28_GASAC" "191" "485" "3.98701e-51" "2" "376" "363" "486" "2" "0" "91" "1" "125" "Uncharacterized protein;" "Gasterosteus aculeatus (Three-spined stickleback)" "GO:0016021" "IEA:UniProtKB-KW;integral component of membrane" "" "" "" "" "PF03062" "1;MBOAT" "" "" "IPR004299" "MBOAT_fam"
"XLOC_000287" 60.4639286139212 0.399326351090544 0.0956703417722487 4.1739826961335 2.99320500213476e-05 0.000623875554635227 "TCONS_00002144" "2355" "297216" "gnl|BL_ORD_ID|297216" "G3PA28_GASAC" "156" "394" "1.65148e-45" "6" "338" "359" "468" "3" "0" "75" "1" "111" "Uncharacterized protein;" "Gasterosteus aculeatus (Three-spined stickleback)" "GO:0016021" "IEA:UniProtKB-KW;integral component of membrane" "" "" "" "" "PF03062" "1;MBOAT" "" "" "IPR004299" "MBOAT_fam"
"XLOC_000287" 60.4639286139212 0.399326351090544 0.0956703417722487 4.1739826961335 2.99320500213476e-05 0.000623875554635227 "TCONS_00002145" "2268" "297216" "gnl|BL_ORD_ID|297216" "G3PA28_GASAC" "221" "561" "2.33177e-61" "2" "418" "348" "486" "2" "0" "103" "0" "139" "Uncharacterized protein;" "Gasterosteus aculeatus (Three-spined stickleback)" "GO:0016021" "IEA:UniProtKB-KW;integral component of membrane" "" "" "" "" "PF03062" "1;MBOAT" "" "" "IPR004299" "MBOAT_fam"
"XLOC_000288" 25.4008913852298 0.511967453351966 0.128267796770426 3.99139508311885 6.56857467680089e-05 0.00116110373927642 "TCONS_00002146" "1222" "626246" "gnl|BL_ORD_ID|626246" "M4ARK1_XIPMA" "377" "968" "1.47974e-124" "155" "1177" "3" "342" "2" "0" "223" "3" "342" "Uncharacterized protein;" "Xiphophorus maculatus (Southern platyfish) (Platypoecilus maculatus)" "GO:0016021" "IEA:UniProtKB-KW;integral component of membrane" "" "" "" "" "PF03062" "1;MBOAT" "" "" "IPR004299" "MBOAT_fam"
"XLOC_000288" 25.4008913852298 0.511967453351966 0.128267796770426 3.99139508311885 6.56857467680089e-05 0.00116110373927642 "TCONS_00002147" "1156" "626246" "gnl|BL_ORD_ID|626246" "M4ARK1_XIPMA" "239" "609" "2.04309e-97" "134" "856" "3" "241" "2" "0" "150" "2" "241" "Uncharacterized protein;" "Xiphophorus maculatus (Southern platyfish) (Platypoecilus maculatus)" "GO:0016021" "IEA:UniProtKB-KW;integral component of membrane" "" "" "" "" "PF03062" "1;MBOAT" "" "" "IPR004299" "MBOAT_fam"
"XLOC_000288" 25.4008913852298 0.511967453351966 0.128267796770426 3.99139508311885 6.56857467680089e-05 0.00116110373927642 "TCONS_00002148" "1157" "501835" "gnl|BL_ORD_ID|501835" "I3IXG3_ORENI" "308" "787" "4.93795e-99" "149" "1015" "2" "289" "2" "0" "189" "3" "290" "Uncharacterized protein;" "Oreochromis niloticus (Nile tilapia) (Tilapia nilotica)" "GO:0016021" "IEA:UniProtKB-KW;integral component of membrane" "" "" "" "" "PF03062" "1;MBOAT" "" "" "IPR004299" "MBOAT_fam"
"XLOC_000466" 158.341101336964 -0.322805209906061 0.103661842551648 -3.11402153348014 0.00184556019938198 0.016490008250347 "TCONS_00002456" "3307" "516656" "gnl|BL_ORD_ID|516656" "I3K4W8_ORENI" "1574" "4075" "0" "478" "3252" "1" "924" "1" "0" "788" "7" "928" "Uncharacterized protein;" "Oreochromis niloticus (Nile tilapia) (Tilapia nilotica)" "" "" "GO:0032851" "IEA:GOC;positive regulation of Rab GTPase activity" "GO:0005097;GO:0005509" "IEA:InterPro;Rab GTPase activator activity;calcium ion binding" "PF02893;PF00566" "1;GRAM;RabGAP-TBC;2" "" "" "IPR018247;IPR000195;IPR004182;IPR002048;IPR011992" "GRAM;EF_hand_dom;Rab-GTPase-TBC_dom;EF_Hand_1_Ca_BS;EF-hand-dom_pair"
"XLOC_000466" 158.341101336964 -0.322805209906061 0.103661842551648 -3.11402153348014 0.00184556019938198 0.016490008250347 "TCONS_00002457" "7191" "410405" "gnl|BL_ORD_ID|410405" "H2U7T0_TAKRU" "1117" "2889" "0" "995" "3157" "385" "1104" "2" "0" "572" "35" "738" "Uncharacterized protein;" "Takifugu rubripes (Japanese pufferfish) (Fugu rubripes)" "" "" "GO:0032851" "IEA:GOC;positive regulation of Rab GTPase activity" "GO:0005097;GO:0005509" "IEA:InterPro;Rab GTPase activator activity;calcium ion binding" "PF02893;PF00566" "1;GRAM;RabGAP-TBC;2" "" "" "IPR018247;IPR000195;IPR004182;IPR002048;IPR011992" "GRAM;EF_hand_dom;Rab-GTPase-TBC_dom;EF_Hand_1_Ca_BS;EF-hand-dom_pair"
"XLOC_000466" 158.341101336964 -0.322805209906061 0.103661842551648 -3.11402153348014 0.00184556019938198 0.016490008250347 "TCONS_00002458" "7793" "516656" "gnl|BL_ORD_ID|516656" "I3K4W8_ORENI" "1776" "4598" "0" "478" "3780" "1" "1133" "1" "0" "910" "90" "1162" "Uncharacterized protein;" "Oreochromis niloticus (Nile tilapia) (Tilapia nilotica)" "" "" "GO:0032851" "IEA:GOC;positive regulation of Rab GTPase activity" "GO:0005097;GO:0005509" "IEA:InterPro;Rab GTPase activator activity;calcium ion binding" "PF02893;PF00566" "1;GRAM;RabGAP-TBC;2" "" "" "IPR018247;IPR000195;IPR004182;IPR002048;IPR011992" "GRAM;EF_hand_dom;Rab-GTPase-TBC_dom;EF_Hand_1_Ca_BS;EF-hand-dom_pair"
"XLOC_000466" 158.341101336964 -0.322805209906061 0.103661842551648 -3.11402153348014 0.00184556019938198 0.016490008250347 "TCONS_00002459" "7678" "410405" "gnl|BL_ORD_ID|410405" "H2U7T0_TAKRU" "1081" "2795" "0" "478" "2328" "1" "617" "1" "0" "532" "0" "617" "Uncharacterized protein;" "Takifugu rubripes (Japanese pufferfish) (Fugu rubripes)" "" "" "GO:0032851" "IEA:GOC;positive regulation of Rab GTPase activity" "GO:0005097;GO:0005509" "IEA:InterPro;Rab GTPase activator activity;calcium ion binding" "PF02893;PF00566" "1;GRAM;RabGAP-TBC;2" "" "" "IPR018247;IPR000195;IPR004182;IPR002048;IPR011992" "GRAM;EF_hand_dom;Rab-GTPase-TBC_dom;EF_Hand_1_Ca_BS;EF-hand-dom_pair"
"XLOC_000466" 158.341101336964 -0.322805209906061 0.103661842551648 -3.11402153348014 0.00184556019938198 0.016490008250347 "TCONS_00002460" "7740" "410405" "gnl|BL_ORD_ID|410405" "H2U7T0_TAKRU" "1385" "3583" "0" "478" "2910" "1" "810" "1" "0" "695" "1" "811" "Uncharacterized protein;" "Takifugu rubripes (Japanese pufferfish) (Fugu rubripes)" "" "" "GO:0032851" "IEA:GOC;positive regulation of Rab GTPase activity" "GO:0005097;GO:0005509" "IEA:InterPro;Rab GTPase activator activity;calcium ion binding" "PF02893;PF00566" "1;GRAM;RabGAP-TBC;2" "" "" "IPR018247;IPR000195;IPR004182;IPR002048;IPR011992" "GRAM;EF_hand_dom;Rab-GTPase-TBC_dom;EF_Hand_1_Ca_BS;EF-hand-dom_pair"
"XLOC_000466" 158.341101336964 -0.322805209906061 0.103661842551648 -3.11402153348014 0.00184556019938198 0.016490008250347 "TCONS_00002461" "7610" "410405" "gnl|BL_ORD_ID|410405" "H2U7T0_TAKRU" "1081" "2795" "0" "478" "2328" "1" "617" "1" "0" "532" "0" "617" "Uncharacterized protein;" "Takifugu rubripes (Japanese pufferfish) (Fugu rubripes)" "" "" "GO:0032851" "IEA:GOC;positive regulation of Rab GTPase activity" "GO:0005097;GO:0005509" "IEA:InterPro;Rab GTPase activator activity;calcium ion binding" "PF02893;PF00566" "1;GRAM;RabGAP-TBC;2" "" "" "IPR018247;IPR000195;IPR004182;IPR002048;IPR011992" "GRAM;EF_hand_dom;Rab-GTPase-TBC_dom;EF_Hand_1_Ca_BS;EF-hand-dom_pair"
"XLOC_000466" 158.341101336964 -0.322805209906061 0.103661842551648 -3.11402153348014 0.00184556019938198 0.016490008250347 "TCONS_00002462" "7800" "516656" "gnl|BL_ORD_ID|516656" "I3K4W8_ORENI" "1377" "3563" "0" "478" "2904" "1" "810" "1" "0" "701" "9" "814" "Uncharacterized protein;" "Oreochromis niloticus (Nile tilapia) (Tilapia nilotica)" "" "" "GO:0032851" "IEA:GOC;positive regulation of Rab GTPase activity" "GO:0005097;GO:0005509" "IEA:InterPro;Rab GTPase activator activity;calcium ion binding" "PF02893;PF00566" "1;GRAM;RabGAP-TBC;2" "" "" "IPR018247;IPR000195;IPR004182;IPR002048;IPR011992" "GRAM;EF_hand_dom;Rab-GTPase-TBC_dom;EF_Hand_1_Ca_BS;EF-hand-dom_pair"
"XLOC_000466" 158.341101336964 -0.322805209906061 0.103661842551648 -3.11402153348014 0.00184556019938198 0.016490008250347 "TCONS_00002463" "7680" "516656" "gnl|BL_ORD_ID|516656" "I3K4W8_ORENI" "1646" "4261" "0" "478" "3366" "1" "996" "1" "0" "831" "41" "1000" "Uncharacterized protein;" "Oreochromis niloticus (Nile tilapia) (Tilapia nilotica)" "" "" "GO:0032851" "IEA:GOC;positive regulation of Rab GTPase activity" "GO:0005097;GO:0005509" "IEA:InterPro;Rab GTPase activator activity;calcium ion binding" "PF02893;PF00566" "1;GRAM;RabGAP-TBC;2" "" "" "IPR018247;IPR000195;IPR004182;IPR002048;IPR011992" "GRAM;EF_hand_dom;Rab-GTPase-TBC_dom;EF_Hand_1_Ca_BS;EF-hand-dom_pair"
"XLOC_000466" 158.341101336964 -0.322805209906061 0.103661842551648 -3.11402153348014 0.00184556019938198 0.016490008250347 "TCONS_00002464" "7806" "410405" "gnl|BL_ORD_ID|410405" "H2U7T0_TAKRU" "1382" "3577" "0" "478" "2910" "1" "810" "1" "0" "695" "1" "811" "Uncharacterized protein;" "Takifugu rubripes (Japanese pufferfish) (Fugu rubripes)" "" "" "GO:0032851" "IEA:GOC;positive regulation of Rab GTPase activity" "GO:0005097;GO:0005509" "IEA:InterPro;Rab GTPase activator activity;calcium ion binding" "PF02893;PF00566" "1;GRAM;RabGAP-TBC;2" "" "" "IPR018247;IPR000195;IPR004182;IPR002048;IPR011992" "GRAM;EF_hand_dom;Rab-GTPase-TBC_dom;EF_Hand_1_Ca_BS;EF-hand-dom_pair"
"XLOC_000466" 158.341101336964 -0.322805209906061 0.103661842551648 -3.11402153348014 0.00184556019938198 0.016490008250347 "TCONS_00002465" "7808" "516656" "gnl|BL_ORD_ID|516656" "I3K4W8_ORENI" "1783" "4617" "0" "478" "3795" "1" "1133" "1" "0" "913" "85" "1162" "Uncharacterized protein;" "Oreochromis niloticus (Nile tilapia) (Tilapia nilotica)" "" "" "GO:0032851" "IEA:GOC;positive regulation of Rab GTPase activity" "GO:0005097;GO:0005509" "IEA:InterPro;Rab GTPase activator activity;calcium ion binding" "PF02893;PF00566" "1;GRAM;RabGAP-TBC;2" "" "" "IPR018247;IPR000195;IPR004182;IPR002048;IPR011992" "GRAM;EF_hand_dom;Rab-GTPase-TBC_dom;EF_Hand_1_Ca_BS;EF-hand-dom_pair"
"XLOC_000466" 158.341101336964 -0.322805209906061 0.103661842551648 -3.11402153348014 0.00184556019938198 0.016490008250347 "TCONS_00002466" "3343" "516656" "gnl|BL_ORD_ID|516656" "I3K4W8_ORENI" "1563" "4046" "0" "475" "3288" "1" "924" "1" "0" "788" "20" "941" "Uncharacterized protein;" "Oreochromis niloticus (Nile tilapia) (Tilapia nilotica)" "" "" "GO:0032851" "IEA:GOC;positive regulation of Rab GTPase activity" "GO:0005097;GO:0005509" "IEA:InterPro;Rab GTPase activator activity;calcium ion binding" "PF02893;PF00566" "1;GRAM;RabGAP-TBC;2" "" "" "IPR018247;IPR000195;IPR004182;IPR002048;IPR011992" "GRAM;EF_hand_dom;Rab-GTPase-TBC_dom;EF_Hand_1_Ca_BS;EF-hand-dom_pair"
"XLOC_000466" 158.341101336964 -0.322805209906061 0.103661842551648 -3.11402153348014 0.00184556019938198 0.016490008250347 "TCONS_00002467" "7898" "410406" "gnl|BL_ORD_ID|410406" "H2U7T1_TAKRU" "1802" "4667" "0" "475" "3885" "1" "1118" "1" "0" "910" "33" "1144" "Uncharacterized protein;" "Takifugu rubripes (Japanese pufferfish) (Fugu rubripes)" "" "" "GO:0032851" "IEA:GOC;positive regulation of Rab GTPase activity" "GO:0005097;GO:0005509" "IEA:InterPro;Rab GTPase activator activity;calcium ion binding" "PF02893;PF00566" "1;GRAM;RabGAP-TBC;2" "" "" "IPR018247;IPR000195;IPR004182;IPR002048;IPR011992" "GRAM;EF_hand_dom;Rab-GTPase-TBC_dom;EF_Hand_1_Ca_BS;EF-hand-dom_pair"
"XLOC_000466" 158.341101336964 -0.322805209906061 0.103661842551648 -3.11402153348014 0.00184556019938198 0.016490008250347 "TCONS_00002468" "4803" "30240" "gnl|BL_ORD_ID|30240" "A8C5I2_SALSA" "602" "1551" "0" "2301" "3269" "1" "324" "-2" "0" "296" "1" "324" "Transposase;" "Salmo salar (Atlantic salmon)" "" "" "GO:0015074;GO:0006313" "IEA:InterPro;DNA integration;transposition" " DNA-mediated" "GO:0003677;GO:0004803" "IEA:InterPro;transposase activity;DNA binding" "PF01498" "1;HTH_Tnp_Tc3_2" "" "" "IPR009057;IPR002492"
"XLOC_000474" 16.1565929509495 -0.447989476164682 0.168816582255306 -2.65370540132826 0.00796133000531403 0.0499459636654863 "TCONS_00002524" "1295" "447609" "gnl|BL_ORD_ID|447609" "H3BXQ0_TETNG" "59" "140" "1.34809e-08" "1188" "1280" "111" "142" "-1" "0" "27" "1" "32" "Uncharacterized protein;" "Tetraodon nigroviridis (Spotted green pufferfish) (ChelonodonTetraodon nigroviridis (Spotted green pufferfish) (Chelonodonnigroviridis)" "GO:0019898;GO:0005737" "IEA:InterPro;extrinsic component of membrane;cytoplasm" "" "" "" "" "PF00769" "1;ERM" "" "" "IPR011259;IPR008954" "Moesin_tail;ERM_C_dom"
"XLOC_000480" 282.541388560651 0.318245605714979 0.0690976549102762 4.60573670883944 4.11008155911636e-06 0.000122893709380871 "TCONS_00002559" "5359" "21001" "gnl|BL_ORD_ID|21001" "A5WUY4_DANRE" "1751" "4535" "0" "129" "3017" "1" "989" "3" "0" "898" "28" "990" "Uncharacterized protein;" "Danio rerio (Zebrafish) (Brachydanio rerio)" "GO:0005634" "IEA:UniProtKB-KW;nucleus" "GO:0008152;GO:0043044" "IEA:GOC;IEA:InterPro;ATP-dependent chromatin remodeling;metabolic process" "GO:0003677;GO:0005524;GO:0003682;GO:0004386" "IEA:InterPro;chromatin binding;helicase activity;DNA binding;ATP binding" "PF00271;PF09111;PF09110;PF00176;PF13892" "SNF2_N;1;HAND;DBINO;SLIDE;Helicase_C" "dre:559803" "-" "IPR015194;IPR027417;IPR020838;IPR017884;IPR000330;IPR001005;IPR015195;IPR009057;IPR014001;IPR001650" "SANT/Myb;SANT_dom;DBINO;Helicase_C;P-loop_NTPase;Helicase_ATP-bd;ISWI_HAND-dom;SNF2_N;SLIDE;Homeodomain-like"
"XLOC_000480" 282.541388560651 0.318245605714979 0.0690976549102762 4.60573670883944 4.11008155911636e-06 0.000122893709380871 "TCONS_00002560" "1160" "21001" "gnl|BL_ORD_ID|21001" "A5WUY4_DANRE" "613" "1580" "0" "113" "1159" "1" "353" "2" "0" "321" "6" "354" "Uncharacterized protein;" "Danio rerio (Zebrafish) (Brachydanio rerio)" "GO:0005634" "IEA:UniProtKB-KW;nucleus" "GO:0008152;GO:0043044" "IEA:GOC;IEA:InterPro;ATP-dependent chromatin remodeling;metabolic process" "GO:0003677;GO:0005524;GO:0003682;GO:0004386" "IEA:InterPro;chromatin binding;helicase activity;DNA binding;ATP binding" "PF00271;PF09111;PF09110;PF00176;PF13892" "SNF2_N;1;HAND;DBINO;SLIDE;Helicase_C" "dre:559803" "-" "IPR015194;IPR027417;IPR020838;IPR017884;IPR000330;IPR001005;IPR015195;IPR009057;IPR014001;IPR001650" "SANT/Myb;SANT_dom;DBINO;Helicase_C;P-loop_NTPase;Helicase_ATP-bd;ISWI_HAND-dom;SNF2_N;SLIDE;Homeodomain-like"
"XLOC_000480" 282.541388560651 0.318245605714979 0.0690976549102762 4.60573670883944 4.11008155911636e-06 0.000122893709380871 "TCONS_00002561" "1149" "21001" "gnl|BL_ORD_ID|21001" "A5WUY4_DANRE" "606" "1562" "0" "110" "1147" "1" "350" "2" "0" "318" "6" "351" "Uncharacterized protein;" "Danio rerio (Zebrafish) (Brachydanio rerio)" "GO:0005634" "IEA:UniProtKB-KW;nucleus" "GO:0008152;GO:0043044" "IEA:GOC;IEA:InterPro;ATP-dependent chromatin remodeling;metabolic process" "GO:0003677;GO:0005524;GO:0003682;GO:0004386" "IEA:InterPro;chromatin binding;helicase activity;DNA binding;ATP binding" "PF00271;PF09111;PF09110;PF00176;PF13892" "SNF2_N;1;HAND;DBINO;SLIDE;Helicase_C" "dre:559803" "-" "IPR015194;IPR027417;IPR020838;IPR017884;IPR000330;IPR001005;IPR015195;IPR009057;IPR014001;IPR001650" "SANT/Myb;SANT_dom;DBINO;Helicase_C;P-loop_NTPase;Helicase_ATP-bd;ISWI_HAND-dom;SNF2_N;SLIDE;Homeodomain-like"
"XLOC_000480" 282.541388560651 0.318245605714979 0.0690976549102762 4.60573670883944 4.11008155911636e-06 0.000122893709380871 "TCONS_00002562" "1149" "21001" "gnl|BL_ORD_ID|21001" "A5WUY4_DANRE" "606" "1562" "0" "110" "1147" "1" "350" "2" "0" "318" "6" "351" "Uncharacterized protein;" "Danio rerio (Zebrafish) (Brachydanio rerio)" "GO:0005634" "IEA:UniProtKB-KW;nucleus" "GO:0008152;GO:0043044" "IEA:GOC;IEA:InterPro;ATP-dependent chromatin remodeling;metabolic process" "GO:0003677;GO:0005524;GO:0003682;GO:0004386" "IEA:InterPro;chromatin binding;helicase activity;DNA binding;ATP binding" "PF00271;PF09111;PF09110;PF00176;PF13892" "SNF2_N;1;HAND;DBINO;SLIDE;Helicase_C" "dre:559803" "-" "IPR015194;IPR027417;IPR020838;IPR017884;IPR000330;IPR001005;IPR015195;IPR009057;IPR014001;IPR001650" "SANT/Myb;SANT_dom;DBINO;Helicase_C;P-loop_NTPase;Helicase_ATP-bd;ISWI_HAND-dom;SNF2_N;SLIDE;Homeodomain-like"
"XLOC_000480" 282.541388560651 0.318245605714979 0.0690976549102762 4.60573670883944 4.11008155911636e-06 0.000122893709380871 "TCONS_00002563" "3651" "21001" "gnl|BL_ORD_ID|21001" "A5WUY4_DANRE" "1751" "4534" "0" "110" "2974" "1" "980" "2" "0" "895" "27" "981" "Uncharacterized protein;" "Danio rerio (Zebrafish) (Brachydanio rerio)" "GO:0005634" "IEA:UniProtKB-KW;nucleus" "GO:0008152;GO:0043044" "IEA:GOC;IEA:InterPro;ATP-dependent chromatin remodeling;metabolic process" "GO:0003677;GO:0005524;GO:0003682;GO:0004386" "IEA:InterPro;chromatin binding;helicase activity;DNA binding;ATP binding" "PF00271;PF09111;PF09110;PF00176;PF13892" "SNF2_N;1;HAND;DBINO;SLIDE;Helicase_C" "dre:559803" "-" "IPR015194;IPR027417;IPR020838;IPR017884;IPR000330;IPR001005;IPR015195;IPR009057;IPR014001;IPR001650" "SANT/Myb;SANT_dom;DBINO;Helicase_C;P-loop_NTPase;Helicase_ATP-bd;ISWI_HAND-dom;SNF2_N;SLIDE;Homeodomain-like"
"XLOC_000480" 282.541388560651 0.318245605714979 0.0690976549102762 4.60573670883944 4.11008155911636e-06 0.000122893709380871 "TCONS_00002564" "3706" "21001" "gnl|BL_ORD_ID|21001" "A5WUY4_DANRE" "1753" "4538" "0" "110" "2998" "1" "989" "2" "0" "898" "28" "990" "Uncharacterized protein;" "Danio rerio (Zebrafish) (Brachydanio rerio)" "GO:0005634" "IEA:UniProtKB-KW;nucleus" "GO:0008152;GO:0043044" "IEA:GOC;IEA:InterPro;ATP-dependent chromatin remodeling;metabolic process" "GO:0003677;GO:0005524;GO:0003682;GO:0004386" "IEA:InterPro;chromatin binding;helicase activity;DNA binding;ATP binding" "PF00271;PF09111;PF09110;PF00176;PF13892" "SNF2_N;1;HAND;DBINO;SLIDE;Helicase_C" "dre:559803" "-" "IPR015194;IPR027417;IPR020838;IPR017884;IPR000330;IPR001005;IPR015195;IPR009057;IPR014001;IPR001650" "SANT/Myb;SANT_dom;DBINO;Helicase_C;P-loop_NTPase;Helicase_ATP-bd;ISWI_HAND-dom;SNF2_N;SLIDE;Homeodomain-like"
"XLOC_000480" 282.541388560651 0.318245605714979 0.0690976549102762 4.60573670883944 4.11008155911636e-06 0.000122893709380871 "TCONS_00002565" "4498" "21001" "gnl|BL_ORD_ID|21001" "A5WUY4_DANRE" "1751" "4535" "0" "110" "2998" "1" "989" "2" "0" "898" "28" "990" "Uncharacterized protein;" "Danio rerio (Zebrafish) (Brachydanio rerio)" "GO:0005634" "IEA:UniProtKB-KW;nucleus" "GO:0008152;GO:0043044" "IEA:GOC;IEA:InterPro;ATP-dependent chromatin remodeling;metabolic process" "GO:0003677;GO:0005524;GO:0003682;GO:0004386" "IEA:InterPro;chromatin binding;helicase activity;DNA binding;ATP binding" "PF00271;PF09111;PF09110;PF00176;PF13892" "SNF2_N;1;HAND;DBINO;SLIDE;Helicase_C" "dre:559803" "-" "IPR015194;IPR027417;IPR020838;IPR017884;IPR000330;IPR001005;IPR015195;IPR009057;IPR014001;IPR001650" "SANT/Myb;SANT_dom;DBINO;Helicase_C;P-loop_NTPase;Helicase_ATP-bd;ISWI_HAND-dom;SNF2_N;SLIDE;Homeodomain-like"
"XLOC_000480" 282.541388560651 0.318245605714979 0.0690976549102762 4.60573670883944 4.11008155911636e-06 0.000122893709380871 "TCONS_00002566" "4499" "21001" "gnl|BL_ORD_ID|21001" "A5WUY4_DANRE" "1438" "3720" "0" "110" "2512" "1" "826" "2" "0" "747" "27" "827" "Uncharacterized protein;" "Danio rerio (Zebrafish) (Brachydanio rerio)" "GO:0005634" "IEA:UniProtKB-KW;nucleus" "GO:0008152;GO:0043044" "IEA:GOC;IEA:InterPro;ATP-dependent chromatin remodeling;metabolic process" "GO:0003677;GO:0005524;GO:0003682;GO:0004386" "IEA:InterPro;chromatin binding;helicase activity;DNA binding;ATP binding" "PF00271;PF09111;PF09110;PF00176;PF13892" "SNF2_N;1;HAND;DBINO;SLIDE;Helicase_C" "dre:559803" "-" "IPR015194;IPR027417;IPR020838;IPR017884;IPR000330;IPR001005;IPR015195;IPR009057;IPR014001;IPR001650" "SANT/Myb;SANT_dom;DBINO;Helicase_C;P-loop_NTPase;Helicase_ATP-bd;ISWI_HAND-dom;SNF2_N;SLIDE;Homeodomain-like"
"XLOC_000480" 282.541388560651 0.318245605714979 0.0690976549102762 4.60573670883944 4.11008155911636e-06 0.000122893709380871 "TCONS_00002567" "3653" "21001" "gnl|BL_ORD_ID|21001" "A5WUY4_DANRE" "1782" "4613" "0" "110" "3121" "1" "1028" "2" "0" "936" "28" "1030" "Uncharacterized protein;" "Danio rerio (Zebrafish) (Brachydanio rerio)" "GO:0005634" "IEA:UniProtKB-KW;nucleus" "GO:0008152;GO:0043044" "IEA:GOC;IEA:InterPro;ATP-dependent chromatin remodeling;metabolic process" "GO:0003677;GO:0005524;GO:0003682;GO:0004386" "IEA:InterPro;chromatin binding;helicase activity;DNA binding;ATP binding" "PF00271;PF09111;PF09110;PF00176;PF13892" "SNF2_N;1;HAND;DBINO;SLIDE;Helicase_C" "dre:559803" "-" "IPR015194;IPR027417;IPR020838;IPR017884;IPR000330;IPR001005;IPR015195;IPR009057;IPR014001;IPR001650" "SANT/Myb;SANT_dom;DBINO;Helicase_C;P-loop_NTPase;Helicase_ATP-bd;ISWI_HAND-dom;SNF2_N;SLIDE;Homeodomain-like"
"XLOC_000480" 282.541388560651 0.318245605714979 0.0690976549102762 4.60573670883944 4.11008155911636e-06 0.000122893709380871 "TCONS_00002568" "3708" "21001" "gnl|BL_ORD_ID|21001" "A5WUY4_DANRE" "1443" "3735" "0" "110" "2473" "1" "813" "2" "0" "734" "27" "814" "Uncharacterized protein;" "Danio rerio (Zebrafish) (Brachydanio rerio)" "GO:0005634" "IEA:UniProtKB-KW;nucleus" "GO:0008152;GO:0043044" "IEA:GOC;IEA:InterPro;ATP-dependent chromatin remodeling;metabolic process" "GO:0003677;GO:0005524;GO:0003682;GO:0004386" "IEA:InterPro;chromatin binding;helicase activity;DNA binding;ATP binding" "PF00271;PF09111;PF09110;PF00176;PF13892" "SNF2_N;1;HAND;DBINO;SLIDE;Helicase_C" "dre:559803" "-" "IPR015194;IPR027417;IPR020838;IPR017884;IPR000330;IPR001005;IPR015195;IPR009057;IPR014001;IPR001650" "SANT/Myb;SANT_dom;DBINO;Helicase_C;P-loop_NTPase;Helicase_ATP-bd;ISWI_HAND-dom;SNF2_N;SLIDE;Homeodomain-like"
"XLOC_000480" 282.541388560651 0.318245605714979 0.0690976549102762 4.60573670883944 4.11008155911636e-06 0.000122893709380871 "TCONS_00002569" "3651" "21001" "gnl|BL_ORD_ID|21001" "A5WUY4_DANRE" "1389" "3594" "0" "110" "2401" "1" "789" "2" "0" "709" "27" "790" "Uncharacterized protein;" "Danio rerio (Zebrafish) (Brachydanio rerio)" "GO:0005634" "IEA:UniProtKB-KW;nucleus" "GO:0008152;GO:0043044" "IEA:GOC;IEA:InterPro;ATP-dependent chromatin remodeling;metabolic process" "GO:0003677;GO:0005524;GO:0003682;GO:0004386" "IEA:InterPro;chromatin binding;helicase activity;DNA binding;ATP binding" "PF00271;PF09111;PF09110;PF00176;PF13892" "SNF2_N;1;HAND;DBINO;SLIDE;Helicase_C" "dre:559803" "-" "IPR015194;IPR027417;IPR020838;IPR017884;IPR000330;IPR001005;IPR015195;IPR009057;IPR014001;IPR001650" "SANT/Myb;SANT_dom;DBINO;Helicase_C;P-loop_NTPase;Helicase_ATP-bd;ISWI_HAND-dom;SNF2_N;SLIDE;Homeodomain-like"
"XLOC_000480" 282.541388560651 0.318245605714979 0.0690976549102762 4.60573670883944 4.11008155911636e-06 0.000122893709380871 "TCONS_00002570" "3651" "21001" "gnl|BL_ORD_ID|21001" "A5WUY4_DANRE" "962" "2486" "0" "1461" "3119" "455" "1028" "3" "0" "515" "21" "574" "Uncharacterized protein;" "Danio rerio (Zebrafish) (Brachydanio rerio)" "GO:0005634" "IEA:UniProtKB-KW;nucleus" "GO:0008152;GO:0043044" "IEA:GOC;IEA:InterPro;ATP-dependent chromatin remodeling;metabolic process" "GO:0003677;GO:0005524;GO:0003682;GO:0004386" "IEA:InterPro;chromatin binding;helicase activity;DNA binding;ATP binding" "PF00271;PF09111;PF09110;PF00176;PF13892" "SNF2_N;1;HAND;DBINO;SLIDE;Helicase_C" "dre:559803" "-" "IPR015194;IPR027417;IPR020838;IPR017884;IPR000330;IPR001005;IPR015195;IPR009057;IPR014001;IPR001650" "SANT/Myb;SANT_dom;DBINO;Helicase_C;P-loop_NTPase;Helicase_ATP-bd;ISWI_HAND-dom;SNF2_N;SLIDE;Homeodomain-like"
"XLOC_000480" 282.541388560651 0.318245605714979 0.0690976549102762 4.60573670883944 4.11008155911636e-06 0.000122893709380871 "TCONS_00002571" "3659" "21001" "gnl|BL_ORD_ID|21001" "A5WUY4_DANRE" "1389" "3594" "0" "110" "2401" "1" "789" "2" "0" "709" "27" "790" "Uncharacterized protein;" "Danio rerio (Zebrafish) (Brachydanio rerio)" "GO:0005634" "IEA:UniProtKB-KW;nucleus" "GO:0008152;GO:0043044" "IEA:GOC;IEA:InterPro;ATP-dependent chromatin remodeling;metabolic process" "GO:0003677;GO:0005524;GO:0003682;GO:0004386" "IEA:InterPro;chromatin binding;helicase activity;DNA binding;ATP binding" "PF00271;PF09111;PF09110;PF00176;PF13892" "SNF2_N;1;HAND;DBINO;SLIDE;Helicase_C" "dre:559803" "-" "IPR015194;IPR027417;IPR020838;IPR017884;IPR000330;IPR001005;IPR015195;IPR009057;IPR014001;IPR001650" "SANT/Myb;SANT_dom;DBINO;Helicase_C;P-loop_NTPase;Helicase_ATP-bd;ISWI_HAND-dom;SNF2_N;SLIDE;Homeodomain-like"
"XLOC_000480" 282.541388560651 0.318245605714979 0.0690976549102762 4.60573670883944 4.11008155911636e-06 0.000122893709380871 "TCONS_00002572" "5341" "21001" "gnl|BL_ORD_ID|21001" "A5WUY4_DANRE" "1389" "3594" "0" "110" "2401" "1" "789" "2" "0" "709" "27" "790" "Uncharacterized protein;" "Danio rerio (Zebrafish) (Brachydanio rerio)" "GO:0005634" "IEA:UniProtKB-KW;nucleus" "GO:0008152;GO:0043044" "IEA:GOC;IEA:InterPro;ATP-dependent chromatin remodeling;metabolic process" "GO:0003677;GO:0005524;GO:0003682;GO:0004386" "IEA:InterPro;chromatin binding;helicase activity;DNA binding;ATP binding" "PF00271;PF09111;PF09110;PF00176;PF13892" "SNF2_N;1;HAND;DBINO;SLIDE;Helicase_C" "dre:559803" "-" "IPR015194;IPR027417;IPR020838;IPR017884;IPR000330;IPR001005;IPR015195;IPR009057;IPR014001;IPR001650" "SANT/Myb;SANT_dom;DBINO;Helicase_C;P-loop_NTPase;Helicase_ATP-bd;ISWI_HAND-dom;SNF2_N;SLIDE;Homeodomain-like"
"XLOC_000480" 282.541388560651 0.318245605714979 0.0690976549102762 4.60573670883944 4.11008155911636e-06 0.000122893709380871 "TCONS_00002573" "5342" "21001" "gnl|BL_ORD_ID|21001" "A5WUY4_DANRE" "1443" "3735" "0" "110" "2473" "1" "813" "2" "0" "734" "27" "814" "Uncharacterized protein;" "Danio rerio (Zebrafish) (Brachydanio rerio)" "GO:0005634" "IEA:UniProtKB-KW;nucleus" "GO:0008152;GO:0043044" "IEA:GOC;IEA:InterPro;ATP-dependent chromatin remodeling;metabolic process" "GO:0003677;GO:0005524;GO:0003682;GO:0004386" "IEA:InterPro;chromatin binding;helicase activity;DNA binding;ATP binding" "PF00271;PF09111;PF09110;PF00176;PF13892" "SNF2_N;1;HAND;DBINO;SLIDE;Helicase_C" "dre:559803" "-" "IPR015194;IPR027417;IPR020838;IPR017884;IPR000330;IPR001005;IPR015195;IPR009057;IPR014001;IPR001650" "SANT/Myb;SANT_dom;DBINO;Helicase_C;P-loop_NTPase;Helicase_ATP-bd;ISWI_HAND-dom;SNF2_N;SLIDE;Homeodomain-like"
"XLOC_000480" 282.541388560651 0.318245605714979 0.0690976549102762 4.60573670883944 4.11008155911636e-06 0.000122893709380871 "TCONS_00002574" "3655" "21001" "gnl|BL_ORD_ID|21001" "A5WUY4_DANRE" "1753" "4538" "0" "110" "2974" "1" "980" "2" "0" "895" "27" "981" "Uncharacterized protein;" "Danio rerio (Zebrafish) (Brachydanio rerio)" "GO:0005634" "IEA:UniProtKB-KW;nucleus" "GO:0008152;GO:0043044" "IEA:GOC;IEA:InterPro;ATP-dependent chromatin remodeling;metabolic process" "GO:0003677;GO:0005524;GO:0003682;GO:0004386" "IEA:InterPro;chromatin binding;helicase activity;DNA binding;ATP binding" "PF00271;PF09111;PF09110;PF00176;PF13892" "SNF2_N;1;HAND;DBINO;SLIDE;Helicase_C" "dre:559803" "-" "IPR015194;IPR027417;IPR020838;IPR017884;IPR000330;IPR001005;IPR015195;IPR009057;IPR014001;IPR001650" "SANT/Myb;SANT_dom;DBINO;Helicase_C;P-loop_NTPase;Helicase_ATP-bd;ISWI_HAND-dom;SNF2_N;SLIDE;Homeodomain-like"
"XLOC_000480" 282.541388560651 0.318245605714979 0.0690976549102762 4.60573670883944 4.11008155911636e-06 0.000122893709380871 "TCONS_00002575" "3651" "21001" "gnl|BL_ORD_ID|21001" "A5WUY4_DANRE" "1320" "3414" "0" "110" "2257" "1" "741" "2" "0" "664" "27" "742" "Uncharacterized protein;" "Danio rerio (Zebrafish) (Brachydanio rerio)" "GO:0005634" "IEA:UniProtKB-KW;nucleus" "GO:0008152;GO:0043044" "IEA:GOC;IEA:InterPro;ATP-dependent chromatin remodeling;metabolic process" "GO:0003677;GO:0005524;GO:0003682;GO:0004386" "IEA:InterPro;chromatin binding;helicase activity;DNA binding;ATP binding" "PF00271;PF09111;PF09110;PF00176;PF13892" "SNF2_N;1;HAND;DBINO;SLIDE;Helicase_C" "dre:559803" "-" "IPR015194;IPR027417;IPR020838;IPR017884;IPR000330;IPR001005;IPR015195;IPR009057;IPR014001;IPR001650" "SANT/Myb;SANT_dom;DBINO;Helicase_C;P-loop_NTPase;Helicase_ATP-bd;ISWI_HAND-dom;SNF2_N;SLIDE;Homeodomain-like"
"XLOC_000480" 282.541388560651 0.318245605714979 0.0690976549102762 4.60573670883944 4.11008155911636e-06 0.000122893709380871 "TCONS_00002576" "3655" "21001" "gnl|BL_ORD_ID|21001" "A5WUY4_DANRE" "1443" "3735" "0" "110" "2473" "1" "813" "2" "0" "734" "27" "814" "Uncharacterized protein;" "Danio rerio (Zebrafish) (Brachydanio rerio)" "GO:0005634" "IEA:UniProtKB-KW;nucleus" "GO:0008152;GO:0043044" "IEA:GOC;IEA:InterPro;ATP-dependent chromatin remodeling;metabolic process" "GO:0003677;GO:0005524;GO:0003682;GO:0004386" "IEA:InterPro;chromatin binding;helicase activity;DNA binding;ATP binding" "PF00271;PF09111;PF09110;PF00176;PF13892" "SNF2_N;1;HAND;DBINO;SLIDE;Helicase_C" "dre:559803" "-" "IPR015194;IPR027417;IPR020838;IPR017884;IPR000330;IPR001005;IPR015195;IPR009057;IPR014001;IPR001650" "SANT/Myb;SANT_dom;DBINO;Helicase_C;P-loop_NTPase;Helicase_ATP-bd;ISWI_HAND-dom;SNF2_N;SLIDE;Homeodomain-like"
"XLOC_000480" 282.541388560651 0.318245605714979 0.0690976549102762 4.60573670883944 4.11008155911636e-06 0.000122893709380871 "TCONS_00002577" "3655" "21001" "gnl|BL_ORD_ID|21001" "A5WUY4_DANRE" "1117" "2889" "0" "1255" "3123" "385" "1028" "1" "0" "585" "21" "644" "Uncharacterized protein;" "Danio rerio (Zebrafish) (Brachydanio rerio)" "GO:0005634" "IEA:UniProtKB-KW;nucleus" "GO:0008152;GO:0043044" "IEA:GOC;IEA:InterPro;ATP-dependent chromatin remodeling;metabolic process" "GO:0003677;GO:0005524;GO:0003682;GO:0004386" "IEA:InterPro;chromatin binding;helicase activity;DNA binding;ATP binding" "PF00271;PF09111;PF09110;PF00176;PF13892" "SNF2_N;1;HAND;DBINO;SLIDE;Helicase_C" "dre:559803" "-" "IPR015194;IPR027417;IPR020838;IPR017884;IPR000330;IPR001005;IPR015195;IPR009057;IPR014001;IPR001650" "SANT/Myb;SANT_dom;DBINO;Helicase_C;P-loop_NTPase;Helicase_ATP-bd;ISWI_HAND-dom;SNF2_N;SLIDE;Homeodomain-like"
"XLOC_000480" 282.541388560651 0.318245605714979 0.0690976549102762 4.60573670883944 4.11008155911636e-06 0.000122893709380871 "TCONS_00002578" "3657" "21001" "gnl|BL_ORD_ID|21001" "A5WUY4_DANRE" "827" "2136" "0" "110" "1480" "1" "461" "2" "0" "424" "6" "462" "Uncharacterized protein;" "Danio rerio (Zebrafish) (Brachydanio rerio)" "GO:0005634" "IEA:UniProtKB-KW;nucleus" "GO:0008152;GO:0043044" "IEA:GOC;IEA:InterPro;ATP-dependent chromatin remodeling;metabolic process" "GO:0003677;GO:0005524;GO:0003682;GO:0004386" "IEA:InterPro;chromatin binding;helicase activity;DNA binding;ATP binding" "PF00271;PF09111;PF09110;PF00176;PF13892" "SNF2_N;1;HAND;DBINO;SLIDE;Helicase_C" "dre:559803" "-" "IPR015194;IPR027417;IPR020838;IPR017884;IPR000330;IPR001005;IPR015195;IPR009057;IPR014001;IPR001650" "SANT/Myb;SANT_dom;DBINO;Helicase_C;P-loop_NTPase;Helicase_ATP-bd;ISWI_HAND-dom;SNF2_N;SLIDE;Homeodomain-like"
"XLOC_000480" 282.541388560651 0.318245605714979 0.0690976549102762 4.60573670883944 4.11008155911636e-06 0.000122893709380871 "TCONS_00002579" "3714" "21001" "gnl|BL_ORD_ID|21001" "A5WUY4_DANRE" "1755" "4543" "0" "110" "2986" "1" "984" "2" "0" "897" "27" "985" "Uncharacterized protein;" "Danio rerio (Zebrafish) (Brachydanio rerio)" "GO:0005634" "IEA:UniProtKB-KW;nucleus" "GO:0008152;GO:0043044" "IEA:GOC;IEA:InterPro;ATP-dependent chromatin remodeling;metabolic process" "GO:0003677;GO:0005524;GO:0003682;GO:0004386" "IEA:InterPro;chromatin binding;helicase activity;DNA binding;ATP binding" "PF00271;PF09111;PF09110;PF00176;PF13892" "SNF2_N;1;HAND;DBINO;SLIDE;Helicase_C" "dre:559803" "-" "IPR015194;IPR027417;IPR020838;IPR017884;IPR000330;IPR001005;IPR015195;IPR009057;IPR014001;IPR001650" "SANT/Myb;SANT_dom;DBINO;Helicase_C;P-loop_NTPase;Helicase_ATP-bd;ISWI_HAND-dom;SNF2_N;SLIDE;Homeodomain-like"
"XLOC_000480" 282.541388560651 0.318245605714979 0.0690976549102762 4.60573670883944 4.11008155911636e-06 0.000122893709380871 "TCONS_00002580" "3651" "21001" "gnl|BL_ORD_ID|21001" "A5WUY4_DANRE" "1438" "3720" "0" "110" "2512" "1" "826" "2" "0" "747" "27" "827" "Uncharacterized protein;" "Danio rerio (Zebrafish) (Brachydanio rerio)" "GO:0005634" "IEA:UniProtKB-KW;nucleus" "GO:0008152;GO:0043044" "IEA:GOC;IEA:InterPro;ATP-dependent chromatin remodeling;metabolic process" "GO:0003677;GO:0005524;GO:0003682;GO:0004386" "IEA:InterPro;chromatin binding;helicase activity;DNA binding;ATP binding" "PF00271;PF09111;PF09110;PF00176;PF13892" "SNF2_N;1;HAND;DBINO;SLIDE;Helicase_C" "dre:559803" "-" "IPR015194;IPR027417;IPR020838;IPR017884;IPR000330;IPR001005;IPR015195;IPR009057;IPR014001;IPR001650" "SANT/Myb;SANT_dom;DBINO;Helicase_C;P-loop_NTPase;Helicase_ATP-bd;ISWI_HAND-dom;SNF2_N;SLIDE;Homeodomain-like"
"XLOC_000480" 282.541388560651 0.318245605714979 0.0690976549102762 4.60573670883944 4.11008155911636e-06 0.000122893709380871 "TCONS_00002581" "3658" "21001" "gnl|BL_ORD_ID|21001" "A5WUY4_DANRE" "1742" "4511" "0" "110" "2977" "1" "980" "2" "0" "890" "28" "982" "Uncharacterized protein;" "Danio rerio (Zebrafish) (Brachydanio rerio)" "GO:0005634" "IEA:UniProtKB-KW;nucleus" "GO:0008152;GO:0043044" "IEA:GOC;IEA:InterPro;ATP-dependent chromatin remodeling;metabolic process" "GO:0003677;GO:0005524;GO:0003682;GO:0004386" "IEA:InterPro;chromatin binding;helicase activity;DNA binding;ATP binding" "PF00271;PF09111;PF09110;PF00176;PF13892" "SNF2_N;1;HAND;DBINO;SLIDE;Helicase_C" "dre:559803" "-" "IPR015194;IPR027417;IPR020838;IPR017884;IPR000330;IPR001005;IPR015195;IPR009057;IPR014001;IPR001650" "SANT/Myb;SANT_dom;DBINO;Helicase_C;P-loop_NTPase;Helicase_ATP-bd;ISWI_HAND-dom;SNF2_N;SLIDE;Homeodomain-like"
"XLOC_000480" 282.541388560651 0.318245605714979 0.0690976549102762 4.60573670883944 4.11008155911636e-06 0.000122893709380871 "TCONS_00002582" "4556" "21001" "gnl|BL_ORD_ID|21001" "A5WUY4_DANRE" "1755" "4544" "0" "110" "2986" "1" "984" "2" "0" "897" "27" "985" "Uncharacterized protein;" "Danio rerio (Zebrafish) (Brachydanio rerio)" "GO:0005634" "IEA:UniProtKB-KW;nucleus" "GO:0008152;GO:0043044" "IEA:GOC;IEA:InterPro;ATP-dependent chromatin remodeling;metabolic process" "GO:0003677;GO:0005524;GO:0003682;GO:0004386" "IEA:InterPro;chromatin binding;helicase activity;DNA binding;ATP binding" "PF00271;PF09111;PF09110;PF00176;PF13892" "SNF2_N;1;HAND;DBINO;SLIDE;Helicase_C" "dre:559803" "-" "IPR015194;IPR027417;IPR020838;IPR017884;IPR000330;IPR001005;IPR015195;IPR009057;IPR014001;IPR001650" "SANT/Myb;SANT_dom;DBINO;Helicase_C;P-loop_NTPase;Helicase_ATP-bd;ISWI_HAND-dom;SNF2_N;SLIDE;Homeodomain-like"
"XLOC_000480" 282.541388560651 0.318245605714979 0.0690976549102762 4.60573670883944 4.11008155911636e-06 0.000122893709380871 "TCONS_00002583" "3650" "21001" "gnl|BL_ORD_ID|21001" "A5WUY4_DANRE" "1786" "4625" "0" "110" "3118" "1" "1028" "2" "0" "936" "27" "1029" "Uncharacterized protein;" "Danio rerio (Zebrafish) (Brachydanio rerio)" "GO:0005634" "IEA:UniProtKB-KW;nucleus" "GO:0008152;GO:0043044" "IEA:GOC;IEA:InterPro;ATP-dependent chromatin remodeling;metabolic process" "GO:0003677;GO:0005524;GO:0003682;GO:0004386" "IEA:InterPro;chromatin binding;helicase activity;DNA binding;ATP binding" "PF00271;PF09111;PF09110;PF00176;PF13892" "SNF2_N;1;HAND;DBINO;SLIDE;Helicase_C" "dre:559803" "-" "IPR015194;IPR027417;IPR020838;IPR017884;IPR000330;IPR001005;IPR015195;IPR009057;IPR014001;IPR001650" "SANT/Myb;SANT_dom;DBINO;Helicase_C;P-loop_NTPase;Helicase_ATP-bd;ISWI_HAND-dom;SNF2_N;SLIDE;Homeodomain-like"
"XLOC_000480" 282.541388560651 0.318245605714979 0.0690976549102762 4.60573670883944 4.11008155911636e-06 0.000122893709380871 "TCONS_00002584" "4810" "21001" "gnl|BL_ORD_ID|21001" "A5WUY4_DANRE" "1756" "4547" "0" "110" "3013" "1" "991" "2" "0" "900" "29" "994" "Uncharacterized protein;" "Danio rerio (Zebrafish) (Brachydanio rerio)" "GO:0005634" "IEA:UniProtKB-KW;nucleus" "GO:0008152;GO:0043044" "IEA:GOC;IEA:InterPro;ATP-dependent chromatin remodeling;metabolic process" "GO:0003677;GO:0005524;GO:0003682;GO:0004386" "IEA:InterPro;chromatin binding;helicase activity;DNA binding;ATP binding" "PF00271;PF09111;PF09110;PF00176;PF13892" "SNF2_N;1;HAND;DBINO;SLIDE;Helicase_C" "dre:559803" "-" "IPR015194;IPR027417;IPR020838;IPR017884;IPR000330;IPR001005;IPR015195;IPR009057;IPR014001;IPR001650" "SANT/Myb;SANT_dom;DBINO;Helicase_C;P-loop_NTPase;Helicase_ATP-bd;ISWI_HAND-dom;SNF2_N;SLIDE;Homeodomain-like"
"XLOC_000480" 282.541388560651 0.318245605714979 0.0690976549102762 4.60573670883944 4.11008155911636e-06 0.000122893709380871 "TCONS_00002585" "3653" "21001" "gnl|BL_ORD_ID|21001" "A5WUY4_DANRE" "827" "2136" "0" "110" "1480" "1" "461" "2" "0" "424" "6" "462" "Uncharacterized protein;" "Danio rerio (Zebrafish) (Brachydanio rerio)" "GO:0005634" "IEA:UniProtKB-KW;nucleus" "GO:0008152;GO:0043044" "IEA:GOC;IEA:InterPro;ATP-dependent chromatin remodeling;metabolic process" "GO:0003677;GO:0005524;GO:0003682;GO:0004386" "IEA:InterPro;chromatin binding;helicase activity;DNA binding;ATP binding" "PF00271;PF09111;PF09110;PF00176;PF13892" "SNF2_N;1;HAND;DBINO;SLIDE;Helicase_C" "dre:559803" "-" "IPR015194;IPR027417;IPR020838;IPR017884;IPR000330;IPR001005;IPR015195;IPR009057;IPR014001;IPR001650" "SANT/Myb;SANT_dom;DBINO;Helicase_C;P-loop_NTPase;Helicase_ATP-bd;ISWI_HAND-dom;SNF2_N;SLIDE;Homeodomain-like"
"XLOC_000480" 282.541388560651 0.318245605714979 0.0690976549102762 4.60573670883944 4.11008155911636e-06 0.000122893709380871 "TCONS_00002586" "3652" "21001" "gnl|BL_ORD_ID|21001" "A5WUY4_DANRE" "1443" "3735" "0" "110" "2473" "1" "813" "2" "0" "734" "27" "814" "Uncharacterized protein;" "Danio rerio (Zebrafish) (Brachydanio rerio)" "GO:0005634" "IEA:UniProtKB-KW;nucleus" "GO:0008152;GO:0043044" "IEA:GOC;IEA:InterPro;ATP-dependent chromatin remodeling;metabolic process" "GO:0003677;GO:0005524;GO:0003682;GO:0004386" "IEA:InterPro;chromatin binding;helicase activity;DNA binding;ATP binding" "PF00271;PF09111;PF09110;PF00176;PF13892" "SNF2_N;1;HAND;DBINO;SLIDE;Helicase_C" "dre:559803" "-" "IPR015194;IPR027417;IPR020838;IPR017884;IPR000330;IPR001005;IPR015195;IPR009057;IPR014001;IPR001650" "SANT/Myb;SANT_dom;DBINO;Helicase_C;P-loop_NTPase;Helicase_ATP-bd;ISWI_HAND-dom;SNF2_N;SLIDE;Homeodomain-like"
"XLOC_000480" 282.541388560651 0.318245605714979 0.0690976549102762 4.60573670883944 4.11008155911636e-06 0.000122893709380871 "TCONS_00002587" "3653" "21001" "gnl|BL_ORD_ID|21001" "A5WUY4_DANRE" "1782" "4615" "0" "110" "3121" "1" "1028" "2" "0" "936" "28" "1030" "Uncharacterized protein;" "Danio rerio (Zebrafish) (Brachydanio rerio)" "GO:0005634" "IEA:UniProtKB-KW;nucleus" "GO:0008152;GO:0043044" "IEA:GOC;IEA:InterPro;ATP-dependent chromatin remodeling;metabolic process" "GO:0003677;GO:0005524;GO:0003682;GO:0004386" "IEA:InterPro;chromatin binding;helicase activity;DNA binding;ATP binding" "PF00271;PF09111;PF09110;PF00176;PF13892" "SNF2_N;1;HAND;DBINO;SLIDE;Helicase_C" "dre:559803" "-" "IPR015194;IPR027417;IPR020838;IPR017884;IPR000330;IPR001005;IPR015195;IPR009057;IPR014001;IPR001650" "SANT/Myb;SANT_dom;DBINO;Helicase_C;P-loop_NTPase;Helicase_ATP-bd;ISWI_HAND-dom;SNF2_N;SLIDE;Homeodomain-like"
"XLOC_000480" 282.541388560651 0.318245605714979 0.0690976549102762 4.60573670883944 4.11008155911636e-06 0.000122893709380871 "TCONS_00002588" "3653" "21001" "gnl|BL_ORD_ID|21001" "A5WUY4_DANRE" "1776" "4599" "0" "110" "3121" "1" "1028" "2" "0" "931" "28" "1030" "Uncharacterized protein;" "Danio rerio (Zebrafish) (Brachydanio rerio)" "GO:0005634" "IEA:UniProtKB-KW;nucleus" "GO:0008152;GO:0043044" "IEA:GOC;IEA:InterPro;ATP-dependent chromatin remodeling;metabolic process" "GO:0003677;GO:0005524;GO:0003682;GO:0004386" "IEA:InterPro;chromatin binding;helicase activity;DNA binding;ATP binding" "PF00271;PF09111;PF09110;PF00176;PF13892" "SNF2_N;1;HAND;DBINO;SLIDE;Helicase_C" "dre:559803" "-" "IPR015194;IPR027417;IPR020838;IPR017884;IPR000330;IPR001005;IPR015195;IPR009057;IPR014001;IPR001650" "SANT/Myb;SANT_dom;DBINO;Helicase_C;P-loop_NTPase;Helicase_ATP-bd;ISWI_HAND-dom;SNF2_N;SLIDE;Homeodomain-like"
"XLOC_000480" 282.541388560651 0.318245605714979 0.0690976549102762 4.60573670883944 4.11008155911636e-06 0.000122893709380871 "TCONS_00002589" "3652" "21001" "gnl|BL_ORD_ID|21001" "A5WUY4_DANRE" "1188" "3073" "0" "110" "2035" "1" "646" "2" "0" "595" "6" "647" "Uncharacterized protein;" "Danio rerio (Zebrafish) (Brachydanio rerio)" "GO:0005634" "IEA:UniProtKB-KW;nucleus" "GO:0008152;GO:0043044" "IEA:GOC;IEA:InterPro;ATP-dependent chromatin remodeling;metabolic process" "GO:0003677;GO:0005524;GO:0003682;GO:0004386" "IEA:InterPro;chromatin binding;helicase activity;DNA binding;ATP binding" "PF00271;PF09111;PF09110;PF00176;PF13892" "SNF2_N;1;HAND;DBINO;SLIDE;Helicase_C" "dre:559803" "-" "IPR015194;IPR027417;IPR020838;IPR017884;IPR000330;IPR001005;IPR015195;IPR009057;IPR014001;IPR001650" "SANT/Myb;SANT_dom;DBINO;Helicase_C;P-loop_NTPase;Helicase_ATP-bd;ISWI_HAND-dom;SNF2_N;SLIDE;Homeodomain-like"
"XLOC_000480" 282.541388560651 0.318245605714979 0.0690976549102762 4.60573670883944 4.11008155911636e-06 0.000122893709380871 "TCONS_00002590" "3652" "21001" "gnl|BL_ORD_ID|21001" "A5WUY4_DANRE" "1389" "3594" "0" "110" "2389" "1" "785" "2" "0" "708" "27" "786" "Uncharacterized protein;" "Danio rerio (Zebrafish) (Brachydanio rerio)" "GO:0005634" "IEA:UniProtKB-KW;nucleus" "GO:0008152;GO:0043044" "IEA:GOC;IEA:InterPro;ATP-dependent chromatin remodeling;metabolic process" "GO:0003677;GO:0005524;GO:0003682;GO:0004386" "IEA:InterPro;chromatin binding;helicase activity;DNA binding;ATP binding" "PF00271;PF09111;PF09110;PF00176;PF13892" "SNF2_N;1;HAND;DBINO;SLIDE;Helicase_C" "dre:559803" "-" "IPR015194;IPR027417;IPR020838;IPR017884;IPR000330;IPR001005;IPR015195;IPR009057;IPR014001;IPR001650" "SANT/Myb;SANT_dom;DBINO;Helicase_C;P-loop_NTPase;Helicase_ATP-bd;ISWI_HAND-dom;SNF2_N;SLIDE;Homeodomain-like"
"XLOC_000480" 282.541388560651 0.318245605714979 0.0690976549102762 4.60573670883944 4.11008155911636e-06 0.000122893709380871 "TCONS_00002591" "3654" "21001" "gnl|BL_ORD_ID|21001" "A5WUY4_DANRE" "1521" "3936" "0" "110" "2653" "1" "872" "2" "0" "788" "28" "874" "Uncharacterized protein;" "Danio rerio (Zebrafish) (Brachydanio rerio)" "GO:0005634" "IEA:UniProtKB-KW;nucleus" "GO:0008152;GO:0043044" "IEA:GOC;IEA:InterPro;ATP-dependent chromatin remodeling;metabolic process" "GO:0003677;GO:0005524;GO:0003682;GO:0004386" "IEA:InterPro;chromatin binding;helicase activity;DNA binding;ATP binding" "PF00271;PF09111;PF09110;PF00176;PF13892" "SNF2_N;1;HAND;DBINO;SLIDE;Helicase_C" "dre:559803" "-" "IPR015194;IPR027417;IPR020838;IPR017884;IPR000330;IPR001005;IPR015195;IPR009057;IPR014001;IPR001650" "SANT/Myb;SANT_dom;DBINO;Helicase_C;P-loop_NTPase;Helicase_ATP-bd;ISWI_HAND-dom;SNF2_N;SLIDE;Homeodomain-like"
"XLOC_000480" 282.541388560651 0.318245605714979 0.0690976549102762 4.60573670883944 4.11008155911636e-06 0.000122893709380871 "TCONS_00002592" "3651" "21001" "gnl|BL_ORD_ID|21001" "A5WUY4_DANRE" "1011" "2613" "0" "110" "1762" "1" "555" "2" "0" "509" "6" "556" "Uncharacterized protein;" "Danio rerio (Zebrafish) (Brachydanio rerio)" "GO:0005634" "IEA:UniProtKB-KW;nucleus" "GO:0008152;GO:0043044" "IEA:GOC;IEA:InterPro;ATP-dependent chromatin remodeling;metabolic process" "GO:0003677;GO:0005524;GO:0003682;GO:0004386" "IEA:InterPro;chromatin binding;helicase activity;DNA binding;ATP binding" "PF00271;PF09111;PF09110;PF00176;PF13892" "SNF2_N;1;HAND;DBINO;SLIDE;Helicase_C" "dre:559803" "-" "IPR015194;IPR027417;IPR020838;IPR017884;IPR000330;IPR001005;IPR015195;IPR009057;IPR014001;IPR001650" "SANT/Myb;SANT_dom;DBINO;Helicase_C;P-loop_NTPase;Helicase_ATP-bd;ISWI_HAND-dom;SNF2_N;SLIDE;Homeodomain-like"
"XLOC_000480" 282.541388560651 0.318245605714979 0.0690976549102762 4.60573670883944 4.11008155911636e-06 0.000122893709380871 "TCONS_00002593" "3651" "21001" "gnl|BL_ORD_ID|21001" "A5WUY4_DANRE" "1270" "3286" "0" "110" "2164" "1" "689" "2" "0" "634" "6" "690" "Uncharacterized protein;" "Danio rerio (Zebrafish) (Brachydanio rerio)" "GO:0005634" "IEA:UniProtKB-KW;nucleus" "GO:0008152;GO:0043044" "IEA:GOC;IEA:InterPro;ATP-dependent chromatin remodeling;metabolic process" "GO:0003677;GO:0005524;GO:0003682;GO:0004386" "IEA:InterPro;chromatin binding;helicase activity;DNA binding;ATP binding" "PF00271;PF09111;PF09110;PF00176;PF13892" "SNF2_N;1;HAND;DBINO;SLIDE;Helicase_C" "dre:559803" "-" "IPR015194;IPR027417;IPR020838;IPR017884;IPR000330;IPR001005;IPR015195;IPR009057;IPR014001;IPR001650" "SANT/Myb;SANT_dom;DBINO;Helicase_C;P-loop_NTPase;Helicase_ATP-bd;ISWI_HAND-dom;SNF2_N;SLIDE;Homeodomain-like"
"XLOC_000480" 282.541388560651 0.318245605714979 0.0690976549102762 4.60573670883944 4.11008155911636e-06 0.000122893709380871 "TCONS_00002594" "3658" "21001" "gnl|BL_ORD_ID|21001" "A5WUY4_DANRE" "1097" "2835" "0" "110" "1885" "1" "596" "2" "0" "551" "6" "597" "Uncharacterized protein;" "Danio rerio (Zebrafish) (Brachydanio rerio)" "GO:0005634" "IEA:UniProtKB-KW;nucleus" "GO:0008152;GO:0043044" "IEA:GOC;IEA:InterPro;ATP-dependent chromatin remodeling;metabolic process" "GO:0003677;GO:0005524;GO:0003682;GO:0004386" "IEA:InterPro;chromatin binding;helicase activity;DNA binding;ATP binding" "PF00271;PF09111;PF09110;PF00176;PF13892" "SNF2_N;1;HAND;DBINO;SLIDE;Helicase_C" "dre:559803" "-" "IPR015194;IPR027417;IPR020838;IPR017884;IPR000330;IPR001005;IPR015195;IPR009057;IPR014001;IPR001650" "SANT/Myb;SANT_dom;DBINO;Helicase_C;P-loop_NTPase;Helicase_ATP-bd;ISWI_HAND-dom;SNF2_N;SLIDE;Homeodomain-like"
"XLOC_000480" 282.541388560651 0.318245605714979 0.0690976549102762 4.60573670883944 4.11008155911636e-06 0.000122893709380871 "TCONS_00002595" "4365" "21001" "gnl|BL_ORD_ID|21001" "A5WUY4_DANRE" "1011" "2612" "0" "110" "1753" "1" "552" "2" "0" "509" "6" "553" "Uncharacterized protein;" "Danio rerio (Zebrafish) (Brachydanio rerio)" "GO:0005634" "IEA:UniProtKB-KW;nucleus" "GO:0008152;GO:0043044" "IEA:GOC;IEA:InterPro;ATP-dependent chromatin remodeling;metabolic process" "GO:0003677;GO:0005524;GO:0003682;GO:0004386" "IEA:InterPro;chromatin binding;helicase activity;DNA binding;ATP binding" "PF00271;PF09111;PF09110;PF00176;PF13892" "SNF2_N;1;HAND;DBINO;SLIDE;Helicase_C" "dre:559803" "-" "IPR015194;IPR027417;IPR020838;IPR017884;IPR000330;IPR001005;IPR015195;IPR009057;IPR014001;IPR001650" "SANT/Myb;SANT_dom;DBINO;Helicase_C;P-loop_NTPase;Helicase_ATP-bd;ISWI_HAND-dom;SNF2_N;SLIDE;Homeodomain-like"
"XLOC_000480" 282.541388560651 0.318245605714979 0.0690976549102762 4.60573670883944 4.11008155911636e-06 0.000122893709380871 "TCONS_00002596" "3518" "21001" "gnl|BL_ORD_ID|21001" "A5WUY4_DANRE" "1011" "2612" "0" "110" "1753" "1" "552" "2" "0" "509" "6" "553" "Uncharacterized protein;" "Danio rerio (Zebrafish) (Brachydanio rerio)" "GO:0005634" "IEA:UniProtKB-KW;nucleus" "GO:0008152;GO:0043044" "IEA:GOC;IEA:InterPro;ATP-dependent chromatin remodeling;metabolic process" "GO:0003677;GO:0005524;GO:0003682;GO:0004386" "IEA:InterPro;chromatin binding;helicase activity;DNA binding;ATP binding" "PF00271;PF09111;PF09110;PF00176;PF13892" "SNF2_N;1;HAND;DBINO;SLIDE;Helicase_C" "dre:559803" "-" "IPR015194;IPR027417;IPR020838;IPR017884;IPR000330;IPR001005;IPR015195;IPR009057;IPR014001;IPR001650" "SANT/Myb;SANT_dom;DBINO;Helicase_C;P-loop_NTPase;Helicase_ATP-bd;ISWI_HAND-dom;SNF2_N;SLIDE;Homeodomain-like"
"XLOC_000480" 282.541388560651 0.318245605714979 0.0690976549102762 4.60573670883944 4.11008155911636e-06 0.000122893709380871 "TCONS_00002597" "3657" "21001" "gnl|BL_ORD_ID|21001" "A5WUY4_DANRE" "1438" "3720" "0" "110" "2473" "1" "813" "2" "0" "734" "27" "814" "Uncharacterized protein;" "Danio rerio (Zebrafish) (Brachydanio rerio)" "GO:0005634" "IEA:UniProtKB-KW;nucleus" "GO:0008152;GO:0043044" "IEA:GOC;IEA:InterPro;ATP-dependent chromatin remodeling;metabolic process" "GO:0003677;GO:0005524;GO:0003682;GO:0004386" "IEA:InterPro;chromatin binding;helicase activity;DNA binding;ATP binding" "PF00271;PF09111;PF09110;PF00176;PF13892" "SNF2_N;1;HAND;DBINO;SLIDE;Helicase_C" "dre:559803" "-" "IPR015194;IPR027417;IPR020838;IPR017884;IPR000330;IPR001005;IPR015195;IPR009057;IPR014001;IPR001650" "SANT/Myb;SANT_dom;DBINO;Helicase_C;P-loop_NTPase;Helicase_ATP-bd;ISWI_HAND-dom;SNF2_N;SLIDE;Homeodomain-like"
"XLOC_000480" 282.541388560651 0.318245605714979 0.0690976549102762 4.60573670883944 4.11008155911636e-06 0.000122893709380871 "TCONS_00002598" "3517" "21001" "gnl|BL_ORD_ID|21001" "A5WUY4_DANRE" "1011" "2612" "0" "110" "1753" "1" "552" "2" "0" "509" "6" "553" "Uncharacterized protein;" "Danio rerio (Zebrafish) (Brachydanio rerio)" "GO:0005634" "IEA:UniProtKB-KW;nucleus" "GO:0008152;GO:0043044" "IEA:GOC;IEA:InterPro;ATP-dependent chromatin remodeling;metabolic process" "GO:0003677;GO:0005524;GO:0003682;GO:0004386" "IEA:InterPro;chromatin binding;helicase activity;DNA binding;ATP binding" "PF00271;PF09111;PF09110;PF00176;PF13892" "SNF2_N;1;HAND;DBINO;SLIDE;Helicase_C" "dre:559803" "-" "IPR015194;IPR027417;IPR020838;IPR017884;IPR000330;IPR001005;IPR015195;IPR009057;IPR014001;IPR001650" "SANT/Myb;SANT_dom;DBINO;Helicase_C;P-loop_NTPase;Helicase_ATP-bd;ISWI_HAND-dom;SNF2_N;SLIDE;Homeodomain-like"
"XLOC_000480" 282.541388560651 0.318245605714979 0.0690976549102762 4.60573670883944 4.11008155911636e-06 0.000122893709380871 "TCONS_00002599" "4493" "21001" "gnl|BL_ORD_ID|21001" "A5WUY4_DANRE" "1011" "2612" "0" "110" "1753" "1" "552" "2" "0" "509" "6" "553" "Uncharacterized protein;" "Danio rerio (Zebrafish) (Brachydanio rerio)" "GO:0005634" "IEA:UniProtKB-KW;nucleus" "GO:0008152;GO:0043044" "IEA:GOC;IEA:InterPro;ATP-dependent chromatin remodeling;metabolic process" "GO:0003677;GO:0005524;GO:0003682;GO:0004386" "IEA:InterPro;chromatin binding;helicase activity;DNA binding;ATP binding" "PF00271;PF09111;PF09110;PF00176;PF13892" "SNF2_N;1;HAND;DBINO;SLIDE;Helicase_C" "dre:559803" "-" "IPR015194;IPR027417;IPR020838;IPR017884;IPR000330;IPR001005;IPR015195;IPR009057;IPR014001;IPR001650" "SANT/Myb;SANT_dom;DBINO;Helicase_C;P-loop_NTPase;Helicase_ATP-bd;ISWI_HAND-dom;SNF2_N;SLIDE;Homeodomain-like"
"XLOC_000480" 282.541388560651 0.318245605714979 0.0690976549102762 4.60573670883944 4.11008155911636e-06 0.000122893709380871 "TCONS_00002600" "3739" "21001" "gnl|BL_ORD_ID|21001" "A5WUY4_DANRE" "1192" "3083" "0" "110" "2041" "1" "648" "2" "0" "596" "6" "649" "Uncharacterized protein;" "Danio rerio (Zebrafish) (Brachydanio rerio)" "GO:0005634" "IEA:UniProtKB-KW;nucleus" "GO:0008152;GO:0043044" "IEA:GOC;IEA:InterPro;ATP-dependent chromatin remodeling;metabolic process" "GO:0003677;GO:0005524;GO:0003682;GO:0004386" "IEA:InterPro;chromatin binding;helicase activity;DNA binding;ATP binding" "PF00271;PF09111;PF09110;PF00176;PF13892" "SNF2_N;1;HAND;DBINO;SLIDE;Helicase_C" "dre:559803" "-" "IPR015194;IPR027417;IPR020838;IPR017884;IPR000330;IPR001005;IPR015195;IPR009057;IPR014001;IPR001650" "SANT/Myb;SANT_dom;DBINO;Helicase_C;P-loop_NTPase;Helicase_ATP-bd;ISWI_HAND-dom;SNF2_N;SLIDE;Homeodomain-like"
"XLOC_000480" 282.541388560651 0.318245605714979 0.0690976549102762 4.60573670883944 4.11008155911636e-06 0.000122893709380871 "TCONS_00002601" "3649" "21001" "gnl|BL_ORD_ID|21001" "A5WUY4_DANRE" "1620" "4193" "0" "502" "3117" "137" "1028" "1" "0" "825" "22" "893" "Uncharacterized protein;" "Danio rerio (Zebrafish) (Brachydanio rerio)" "GO:0005634" "IEA:UniProtKB-KW;nucleus" "GO:0008152;GO:0043044" "IEA:GOC;IEA:InterPro;ATP-dependent chromatin remodeling;metabolic process" "GO:0003677;GO:0005524;GO:0003682;GO:0004386" "IEA:InterPro;chromatin binding;helicase activity;DNA binding;ATP binding" "PF00271;PF09111;PF09110;PF00176;PF13892" "SNF2_N;1;HAND;DBINO;SLIDE;Helicase_C" "dre:559803" "-" "IPR015194;IPR027417;IPR020838;IPR017884;IPR000330;IPR001005;IPR015195;IPR009057;IPR014001;IPR001650" "SANT/Myb;SANT_dom;DBINO;Helicase_C;P-loop_NTPase;Helicase_ATP-bd;ISWI_HAND-dom;SNF2_N;SLIDE;Homeodomain-like"
"XLOC_000480" 282.541388560651 0.318245605714979 0.0690976549102762 4.60573670883944 4.11008155911636e-06 0.000122893709380871 "TCONS_00002602" "3626" "21001" "gnl|BL_ORD_ID|21001" "A5WUY4_DANRE" "1426" "3690" "0" "734" "3094" "223" "1028" "2" "0" "738" "23" "808" "Uncharacterized protein;" "Danio rerio (Zebrafish) (Brachydanio rerio)" "GO:0005634" "IEA:UniProtKB-KW;nucleus" "GO:0008152;GO:0043044" "IEA:GOC;IEA:InterPro;ATP-dependent chromatin remodeling;metabolic process" "GO:0003677;GO:0005524;GO:0003682;GO:0004386" "IEA:InterPro;chromatin binding;helicase activity;DNA binding;ATP binding" "PF00271;PF09111;PF09110;PF00176;PF13892" "SNF2_N;1;HAND;DBINO;SLIDE;Helicase_C" "dre:559803" "-" "IPR015194;IPR027417;IPR020838;IPR017884;IPR000330;IPR001005;IPR015195;IPR009057;IPR014001;IPR001650" "SANT/Myb;SANT_dom;DBINO;Helicase_C;P-loop_NTPase;Helicase_ATP-bd;ISWI_HAND-dom;SNF2_N;SLIDE;Homeodomain-like"
"XLOC_000480" 282.541388560651 0.318245605714979 0.0690976549102762 4.60573670883944 4.11008155911636e-06 0.000122893709380871 "TCONS_00002603" "5243" "21001" "gnl|BL_ORD_ID|21001" "A5WUY4_DANRE" "1695" "4388" "0" "82" "2901" "1" "989" "1" "0" "876" "49" "989" "Uncharacterized protein;" "Danio rerio (Zebrafish) (Brachydanio rerio)" "GO:0005634" "IEA:UniProtKB-KW;nucleus" "GO:0008152;GO:0043044" "IEA:GOC;IEA:InterPro;ATP-dependent chromatin remodeling;metabolic process" "GO:0003677;GO:0005524;GO:0003682;GO:0004386" "IEA:InterPro;chromatin binding;helicase activity;DNA binding;ATP binding" "PF00271;PF09111;PF09110;PF00176;PF13892" "SNF2_N;1;HAND;DBINO;SLIDE;Helicase_C" "dre:559803" "-" "IPR015194;IPR027417;IPR020838;IPR017884;IPR000330;IPR001005;IPR015195;IPR009057;IPR014001;IPR001650" "SANT/Myb;SANT_dom;DBINO;Helicase_C;P-loop_NTPase;Helicase_ATP-bd;ISWI_HAND-dom;SNF2_N;SLIDE;Homeodomain-like"
"XLOC_000480" 282.541388560651 0.318245605714979 0.0690976549102762 4.60573670883944 4.11008155911636e-06 0.000122893709380871 "TCONS_00002604" "5313" "21001" "gnl|BL_ORD_ID|21001" "A5WUY4_DANRE" "1198" "3097" "0" "1046" "2971" "327" "989" "2" "0" "604" "23" "664" "Uncharacterized protein;" "Danio rerio (Zebrafish) (Brachydanio rerio)" "GO:0005634" "IEA:UniProtKB-KW;nucleus" "GO:0008152;GO:0043044" "IEA:GOC;IEA:InterPro;ATP-dependent chromatin remodeling;metabolic process" "GO:0003677;GO:0005524;GO:0003682;GO:0004386" "IEA:InterPro;chromatin binding;helicase activity;DNA binding;ATP binding" "PF00271;PF09111;PF09110;PF00176;PF13892" "SNF2_N;1;HAND;DBINO;SLIDE;Helicase_C" "dre:559803" "-" "IPR015194;IPR027417;IPR020838;IPR017884;IPR000330;IPR001005;IPR015195;IPR009057;IPR014001;IPR001650" "SANT/Myb;SANT_dom;DBINO;Helicase_C;P-loop_NTPase;Helicase_ATP-bd;ISWI_HAND-dom;SNF2_N;SLIDE;Homeodomain-like"
"XLOC_000480" 282.541388560651 0.318245605714979 0.0690976549102762 4.60573670883944 4.11008155911636e-06 0.000122893709380871 "TCONS_00002605" "5313" "21001" "gnl|BL_ORD_ID|21001" "A5WUY4_DANRE" "1284" "3321" "0" "911" "2971" "282" "989" "2" "0" "646" "23" "709" "Uncharacterized protein;" "Danio rerio (Zebrafish) (Brachydanio rerio)" "GO:0005634" "IEA:UniProtKB-KW;nucleus" "GO:0008152;GO:0043044" "IEA:GOC;IEA:InterPro;ATP-dependent chromatin remodeling;metabolic process" "GO:0003677;GO:0005524;GO:0003682;GO:0004386" "IEA:InterPro;chromatin binding;helicase activity;DNA binding;ATP binding" "PF00271;PF09111;PF09110;PF00176;PF13892" "SNF2_N;1;HAND;DBINO;SLIDE;Helicase_C" "dre:559803" "-" "IPR015194;IPR027417;IPR020838;IPR017884;IPR000330;IPR001005;IPR015195;IPR009057;IPR014001;IPR001650" "SANT/Myb;SANT_dom;DBINO;Helicase_C;P-loop_NTPase;Helicase_ATP-bd;ISWI_HAND-dom;SNF2_N;SLIDE;Homeodomain-like"
"XLOC_000480" 282.541388560651 0.318245605714979 0.0690976549102762 4.60573670883944 4.11008155911636e-06 0.000122893709380871 "TCONS_00002606" "3646" "21001" "gnl|BL_ORD_ID|21001" "A5WUY4_DANRE" "1382" "3576" "0" "741" "2951" "225" "980" "3" "0" "691" "23" "758" "Uncharacterized protein;" "Danio rerio (Zebrafish) (Brachydanio rerio)" "GO:0005634" "IEA:UniProtKB-KW;nucleus" "GO:0008152;GO:0043044" "IEA:GOC;IEA:InterPro;ATP-dependent chromatin remodeling;metabolic process" "GO:0003677;GO:0005524;GO:0003682;GO:0004386" "IEA:InterPro;chromatin binding;helicase activity;DNA binding;ATP binding" "PF00271;PF09111;PF09110;PF00176;PF13892" "SNF2_N;1;HAND;DBINO;SLIDE;Helicase_C" "dre:559803" "-" "IPR015194;IPR027417;IPR020838;IPR017884;IPR000330;IPR001005;IPR015195;IPR009057;IPR014001;IPR001650" "SANT/Myb;SANT_dom;DBINO;Helicase_C;P-loop_NTPase;Helicase_ATP-bd;ISWI_HAND-dom;SNF2_N;SLIDE;Homeodomain-like"
"XLOC_000480" 282.541388560651 0.318245605714979 0.0690976549102762 4.60573670883944 4.11008155911636e-06 0.000122893709380871 "TCONS_00002607" "3624" "21001" "gnl|BL_ORD_ID|21001" "A5WUY4_DANRE" "1426" "3690" "0" "741" "3092" "225" "1028" "3" "0" "737" "22" "805" "Uncharacterized protein;" "Danio rerio (Zebrafish) (Brachydanio rerio)" "GO:0005634" "IEA:UniProtKB-KW;nucleus" "GO:0008152;GO:0043044" "IEA:GOC;IEA:InterPro;ATP-dependent chromatin remodeling;metabolic process" "GO:0003677;GO:0005524;GO:0003682;GO:0004386" "IEA:InterPro;chromatin binding;helicase activity;DNA binding;ATP binding" "PF00271;PF09111;PF09110;PF00176;PF13892" "SNF2_N;1;HAND;DBINO;SLIDE;Helicase_C" "dre:559803" "-" "IPR015194;IPR027417;IPR020838;IPR017884;IPR000330;IPR001005;IPR015195;IPR009057;IPR014001;IPR001650" "SANT/Myb;SANT_dom;DBINO;Helicase_C;P-loop_NTPase;Helicase_ATP-bd;ISWI_HAND-dom;SNF2_N;SLIDE;Homeodomain-like"
"XLOC_000480" 282.541388560651 0.318245605714979 0.0690976549102762 4.60573670883944 4.11008155911636e-06 0.000122893709380871 "TCONS_00002608" "4455" "21001" "gnl|BL_ORD_ID|21001" "A5WUY4_DANRE" "1517" "3927" "0" "562" "2955" "171" "989" "1" "0" "756" "23" "820" "Uncharacterized protein;" "Danio rerio (Zebrafish) (Brachydanio rerio)" "GO:0005634" "IEA:UniProtKB-KW;nucleus" "GO:0008152;GO:0043044" "IEA:GOC;IEA:InterPro;ATP-dependent chromatin remodeling;metabolic process" "GO:0003677;GO:0005524;GO:0003682;GO:0004386" "IEA:InterPro;chromatin binding;helicase activity;DNA binding;ATP binding" "PF00271;PF09111;PF09110;PF00176;PF13892" "SNF2_N;1;HAND;DBINO;SLIDE;Helicase_C" "dre:559803" "-" "IPR015194;IPR027417;IPR020838;IPR017884;IPR000330;IPR001005;IPR015195;IPR009057;IPR014001;IPR001650" "SANT/Myb;SANT_dom;DBINO;Helicase_C;P-loop_NTPase;Helicase_ATP-bd;ISWI_HAND-dom;SNF2_N;SLIDE;Homeodomain-like"
"XLOC_000480" 282.541388560651 0.318245605714979 0.0690976549102762 4.60573670883944 4.11008155911636e-06 0.000122893709380871 "TCONS_00002609" "5299" "21001" "gnl|BL_ORD_ID|21001" "A5WUY4_DANRE" "1747" "4523" "0" "66" "2957" "1" "989" "3" "0" "898" "29" "991" "Uncharacterized protein;" "Danio rerio (Zebrafish) (Brachydanio rerio)" "GO:0005634" "IEA:UniProtKB-KW;nucleus" "GO:0008152;GO:0043044" "IEA:GOC;IEA:InterPro;ATP-dependent chromatin remodeling;metabolic process" "GO:0003677;GO:0005524;GO:0003682;GO:0004386" "IEA:InterPro;chromatin binding;helicase activity;DNA binding;ATP binding" "PF00271;PF09111;PF09110;PF00176;PF13892" "SNF2_N;1;HAND;DBINO;SLIDE;Helicase_C" "dre:559803" "-" "IPR015194;IPR027417;IPR020838;IPR017884;IPR000330;IPR001005;IPR015195;IPR009057;IPR014001;IPR001650" "SANT/Myb;SANT_dom;DBINO;Helicase_C;P-loop_NTPase;Helicase_ATP-bd;ISWI_HAND-dom;SNF2_N;SLIDE;Homeodomain-like"
"XLOC_000480" 282.541388560651 0.318245605714979 0.0690976549102762 4.60573670883944 4.11008155911636e-06 0.000122893709380871 "TCONS_00002610" "5298" "21001" "gnl|BL_ORD_ID|21001" "A5WUY4_DANRE" "1735" "4491" "0" "185" "2956" "45" "989" "2" "0" "875" "23" "946" "Uncharacterized protein;" "Danio rerio (Zebrafish) (Brachydanio rerio)" "GO:0005634" "IEA:UniProtKB-KW;nucleus" "GO:0008152;GO:0043044" "IEA:GOC;IEA:InterPro;ATP-dependent chromatin remodeling;metabolic process" "GO:0003677;GO:0005524;GO:0003682;GO:0004386" "IEA:InterPro;chromatin binding;helicase activity;DNA binding;ATP binding" "PF00271;PF09111;PF09110;PF00176;PF13892" "SNF2_N;1;HAND;DBINO;SLIDE;Helicase_C" "dre:559803" "-" "IPR015194;IPR027417;IPR020838;IPR017884;IPR000330;IPR001005;IPR015195;IPR009057;IPR014001;IPR001650" "SANT/Myb;SANT_dom;DBINO;Helicase_C;P-loop_NTPase;Helicase_ATP-bd;ISWI_HAND-dom;SNF2_N;SLIDE;Homeodomain-like"
"XLOC_000480" 282.541388560651 0.318245605714979 0.0690976549102762 4.60573670883944 4.11008155911636e-06 0.000122893709380871 "TCONS_00002611" "5358" "21001" "gnl|BL_ORD_ID|21001" "A5WUY4_DANRE" "1620" "4194" "0" "413" "3016" "101" "989" "2" "0" "819" "23" "890" "Uncharacterized protein;" "Danio rerio (Zebrafish) (Brachydanio rerio)" "GO:0005634" "IEA:UniProtKB-KW;nucleus" "GO:0008152;GO:0043044" "IEA:GOC;IEA:InterPro;ATP-dependent chromatin remodeling;metabolic process" "GO:0003677;GO:0005524;GO:0003682;GO:0004386" "IEA:InterPro;chromatin binding;helicase activity;DNA binding;ATP binding" "PF00271;PF09111;PF09110;PF00176;PF13892" "SNF2_N;1;HAND;DBINO;SLIDE;Helicase_C" "dre:559803" "-" "IPR015194;IPR027417;IPR020838;IPR017884;IPR000330;IPR001005;IPR015195;IPR009057;IPR014001;IPR001650" "SANT/Myb;SANT_dom;DBINO;Helicase_C;P-loop_NTPase;Helicase_ATP-bd;ISWI_HAND-dom;SNF2_N;SLIDE;Homeodomain-like"
"XLOC_000480" 282.541388560651 0.318245605714979 0.0690976549102762 4.60573670883944 4.11008155911636e-06 0.000122893709380871 "TCONS_00002612" "4965" "21001" "gnl|BL_ORD_ID|21001" "A5WUY4_DANRE" "1620" "4194" "0" "29" "2623" "104" "989" "2" "0" "819" "23" "887" "Uncharacterized protein;" "Danio rerio (Zebrafish) (Brachydanio rerio)" "GO:0005634" "IEA:UniProtKB-KW;nucleus" "GO:0008152;GO:0043044" "IEA:GOC;IEA:InterPro;ATP-dependent chromatin remodeling;metabolic process" "GO:0003677;GO:0005524;GO:0003682;GO:0004386" "IEA:InterPro;chromatin binding;helicase activity;DNA binding;ATP binding" "PF00271;PF09111;PF09110;PF00176;PF13892" "SNF2_N;1;HAND;DBINO;SLIDE;Helicase_C" "dre:559803" "-" "IPR015194;IPR027417;IPR020838;IPR017884;IPR000330;IPR001005;IPR015195;IPR009057;IPR014001;IPR001650" "SANT/Myb;SANT_dom;DBINO;Helicase_C;P-loop_NTPase;Helicase_ATP-bd;ISWI_HAND-dom;SNF2_N;SLIDE;Homeodomain-like"
"XLOC_000499" 95.38332715983 0.332561697728062 0.0927404271183412 3.58594097592086 0.000335864925343253 0.00428845045066185 "TCONS_00002728" "1597" "73028" "gnl|BL_ORD_ID|73028" "B5X7R1_SALSA" "641" "1651" "0" "365" "1297" "1" "311" "2" "0" "311" "0" "311" "Mitochondrial uncoupling protein 2;" "Salmo salar (Atlantic salmon)" "GO:0016021;GO:0031966" "IEA:InterPro;IEA:UniProtKB-KW;mitochondrial membrane;integral component of membrane" "GO:0006839" "IEA:InterPro;mitochondrial transport" "" "" "PF00153" "3;Mito_carr" "" "" "IPR023395;IPR002030;IPR018108" "Mt_carrier_dom;Mitochondrial_sb/sol_carrier;Mit_uncoupling"
"XLOC_000499" 95.38332715983 0.332561697728062 0.0927404271183412 3.58594097592086 0.000335864925343253 0.00428845045066185 "TCONS_00002729" "1646" "99493" "gnl|BL_ORD_ID|99493" "C1BL70_OSMMO" "341" "874" "5.46268e-163" "412" "951" "1" "181" "1" "0" "169" "1" "181" "Mitochondrial uncoupling protein 2;" "Osmerus mordax (Rainbow smelt) (Atherina mordax)" "GO:0016021;GO:0031966" "IEA:InterPro;IEA:UniProtKB-KW;mitochondrial membrane;integral component of membrane" "GO:0006839" "IEA:InterPro;mitochondrial transport" "" "" "PF00153" "3;Mito_carr" "" "" "IPR023395;IPR002030;IPR018108" "Mt_carrier_dom;Mitochondrial_sb/sol_carrier;Mit_uncoupling"
"XLOC_000499" 95.38332715983 0.332561697728062 0.0927404271183412 3.58594097592086 0.000335864925343253 0.00428845045066185 "TCONS_00002730" "1794" "73028" "gnl|BL_ORD_ID|73028" "B5X7R1_SALSA" "617" "1591" "0" "412" "1494" "1" "311" "1" "0" "311" "50" "361" "Mitochondrial uncoupling protein 2;" "Salmo salar (Atlantic salmon)" "GO:0016021;GO:0031966" "IEA:InterPro;IEA:UniProtKB-KW;mitochondrial membrane;integral component of membrane" "GO:0006839" "IEA:InterPro;mitochondrial transport" "" "" "PF00153" "3;Mito_carr" "" "" "IPR023395;IPR002030;IPR018108" "Mt_carrier_dom;Mitochondrial_sb/sol_carrier;Mit_uncoupling"
"XLOC_000499" 95.38332715983 0.332561697728062 0.0927404271183412 3.58594097592086 0.000335864925343253 0.00428845045066185 "TCONS_00002731" "709" "687017" "gnl|BL_ORD_ID|687017" "Q2PXW7_ONCMY" "85" "208" "1.44322e-19" "501" "638" "1" "46" "3" "0" "43" "0" "46" "Uncoupling protein 2A splice variant;" "Oncorhynchus mykiss (Rainbow trout) (Salmo gairdneri)" "GO:0016021" "IEA:UniProtKB-KW;integral component of membrane" "" "" "" "" "PF00153" "1;Mito_carr" "" "" "IPR023395;IPR018108" "Mt_carrier_dom;Mitochondrial_sb/sol_carrier"
"XLOC_000537" 345.086524204805 0.242753495024227 0.0607923878629524 3.99315610979914 6.51996119947917e-05 0.00115502553229399 "TCONS_00002947" "8436" "94212" "gnl|BL_ORD_ID|94212" "C0H9F3_SALSA" "310" "793" "8.59333e-91" "4832" "5536" "169" "403" "2" "0" "212" "0" "235" "E3 ubiquitin-protein ligase RNF167;" "Salmo salar (Atlantic salmon)" "" "" "GO:0008152" "IEA:GOC;metabolic process" "GO:0008270;GO:0016874" "IEA:InterPro;IEA:UniProtKB-KW;zinc ion binding;ligase activity" "PF13639;PF02225" "1;PA;zf-RING_2" "" "" "IPR003137;IPR001841;IPR013083" "Znf_RING/FYVE/PHD;Protease-assoc_domain;Znf_RING"
"XLOC_000537" 345.086524204805 0.242753495024227 0.0607923878629524 3.99315610979914 6.51996119947917e-05 0.00115502553229399 "TCONS_00002948" "9481" "94212" "gnl|BL_ORD_ID|94212" "C0H9F3_SALSA" "292" "745" "3.49633e-84" "5294" "5818" "1" "184" "2" "0" "165" "9" "184" "E3 ubiquitin-protein ligase RNF167;" "Salmo salar (Atlantic salmon)" "" "" "GO:0008152" "IEA:GOC;metabolic process" "GO:0008270;GO:0016874" "IEA:InterPro;IEA:UniProtKB-KW;zinc ion binding;ligase activity" "PF13639;PF02225" "1;PA;zf-RING_2" "" "" "IPR003137;IPR001841;IPR013083" "Znf_RING/FYVE/PHD;Protease-assoc_domain;Znf_RING"
"XLOC_000537" 345.086524204805 0.242753495024227 0.0607923878629524 3.99315610979914 6.51996119947917e-05 0.00115502553229399 "TCONS_00002949" "8261" "94212" "gnl|BL_ORD_ID|94212" "C0H9F3_SALSA" "292" "745" "2.69331e-84" "4074" "4598" "1" "184" "3" "0" "165" "9" "184" "E3 ubiquitin-protein ligase RNF167;" "Salmo salar (Atlantic salmon)" "" "" "GO:0008152" "IEA:GOC;metabolic process" "GO:0008270;GO:0016874" "IEA:InterPro;IEA:UniProtKB-KW;zinc ion binding;ligase activity" "PF13639;PF02225" "1;PA;zf-RING_2" "" "" "IPR003137;IPR001841;IPR013083" "Znf_RING/FYVE/PHD;Protease-assoc_domain;Znf_RING"
"XLOC_000537" 345.086524204805 0.242753495024227 0.0607923878629524 3.99315610979914 6.51996119947917e-05 0.00115502553229399 "TCONS_00002950" "5092" "94212" "gnl|BL_ORD_ID|94212" "C0H9F3_SALSA" "310" "793" "1.55652e-91" "1488" "2192" "169" "403" "3" "0" "212" "0" "235" "E3 ubiquitin-protein ligase RNF167;" "Salmo salar (Atlantic salmon)" "" "" "GO:0008152" "IEA:GOC;metabolic process" "GO:0008270;GO:0016874" "IEA:InterPro;IEA:UniProtKB-KW;zinc ion binding;ligase activity" "PF13639;PF02225" "1;PA;zf-RING_2" "" "" "IPR003137;IPR001841;IPR013083" "Znf_RING/FYVE/PHD;Protease-assoc_domain;Znf_RING"
"XLOC_000537" 345.086524204805 0.242753495024227 0.0607923878629524 3.99315610979914 6.51996119947917e-05 0.00115502553229399 "TCONS_00002951" "6227" "94212" "gnl|BL_ORD_ID|94212" "C0H9F3_SALSA" "310" "793" "3.84078e-91" "2623" "3327" "169" "403" "1" "0" "212" "0" "235" "E3 ubiquitin-protein ligase RNF167;" "Salmo salar (Atlantic salmon)" "" "" "GO:0008152" "IEA:GOC;metabolic process" "GO:0008270;GO:0016874" "IEA:InterPro;IEA:UniProtKB-KW;zinc ion binding;ligase activity" "PF13639;PF02225" "1;PA;zf-RING_2" "" "" "IPR003137;IPR001841;IPR013083" "Znf_RING/FYVE/PHD;Protease-assoc_domain;Znf_RING"
"XLOC_000537" 345.086524204805 0.242753495024227 0.0607923878629524 3.99315610979914 6.51996119947917e-05 0.00115502553229399 "TCONS_00002952" "4324" "94212" "gnl|BL_ORD_ID|94212" "C0H9F3_SALSA" "597" "1538" "0" "216" "1424" "1" "403" "3" "0" "373" "0" "403" "E3 ubiquitin-protein ligase RNF167;" "Salmo salar (Atlantic salmon)" "" "" "GO:0008152" "IEA:GOC;metabolic process" "GO:0008270;GO:0016874" "IEA:InterPro;IEA:UniProtKB-KW;zinc ion binding;ligase activity" "PF13639;PF02225" "1;PA;zf-RING_2" "" "" "IPR003137;IPR001841;IPR013083" "Znf_RING/FYVE/PHD;Protease-assoc_domain;Znf_RING"
"XLOC_000537" 345.086524204805 0.242753495024227 0.0607923878629524 3.99315610979914 6.51996119947917e-05 0.00115502553229399 "TCONS_00002953" "4243" "94212" "gnl|BL_ORD_ID|94212" "C0H9F3_SALSA" "597" "1538" "0" "135" "1343" "1" "403" "3" "0" "373" "0" "403" "E3 ubiquitin-protein ligase RNF167;" "Salmo salar (Atlantic salmon)" "" "" "GO:0008152" "IEA:GOC;metabolic process" "GO:0008270;GO:0016874" "IEA:InterPro;IEA:UniProtKB-KW;zinc ion binding;ligase activity" "PF13639;PF02225" "1;PA;zf-RING_2" "" "" "IPR003137;IPR001841;IPR013083" "Znf_RING/FYVE/PHD;Protease-assoc_domain;Znf_RING"
"XLOC_000537" 345.086524204805 0.242753495024227 0.0607923878629524 3.99315610979914 6.51996119947917e-05 0.00115502553229399 "TCONS_00002954" "4037" "94212" "gnl|BL_ORD_ID|94212" "C0H9F3_SALSA" "334" "854" "1.293e-100" "104" "670" "1" "189" "2" "0" "182" "0" "189" "E3 ubiquitin-protein ligase RNF167;" "Salmo salar (Atlantic salmon)" "" "" "GO:0008152" "IEA:GOC;metabolic process" "GO:0008270;GO:0016874" "IEA:InterPro;IEA:UniProtKB-KW;zinc ion binding;ligase activity" "PF13639;PF02225" "1;PA;zf-RING_2" "" "" "IPR003137;IPR001841;IPR013083" "Znf_RING/FYVE/PHD;Protease-assoc_domain;Znf_RING"
"XLOC_000537" 345.086524204805 0.242753495024227 0.0607923878629524 3.99315610979914 6.51996119947917e-05 0.00115502553229399 "TCONS_00002955" "4214" "94212" "gnl|BL_ORD_ID|94212" "C0H9F3_SALSA" "333" "853" "8.71015e-164" "104" "670" "1" "189" "2" "0" "182" "0" "189" "E3 ubiquitin-protein ligase RNF167;" "Salmo salar (Atlantic salmon)" "" "" "GO:0008152" "IEA:GOC;metabolic process" "GO:0008270;GO:0016874" "IEA:InterPro;IEA:UniProtKB-KW;zinc ion binding;ligase activity" "PF13639;PF02225" "1;PA;zf-RING_2" "" "" "IPR003137;IPR001841;IPR013083" "Znf_RING/FYVE/PHD;Protease-assoc_domain;Znf_RING"
"XLOC_000537" 345.086524204805 0.242753495024227 0.0607923878629524 3.99315610979914 6.51996119947917e-05 0.00115502553229399 "TCONS_00002956" "4116" "94212" "gnl|BL_ORD_ID|94212" "C0H9F3_SALSA" "334" "854" "1.46424e-100" "183" "749" "1" "189" "3" "0" "182" "0" "189" "E3 ubiquitin-protein ligase RNF167;" "Salmo salar (Atlantic salmon)" "" "" "GO:0008152" "IEA:GOC;metabolic process" "GO:0008270;GO:0016874" "IEA:InterPro;IEA:UniProtKB-KW;zinc ion binding;ligase activity" "PF13639;PF02225" "1;PA;zf-RING_2" "" "" "IPR003137;IPR001841;IPR013083" "Znf_RING/FYVE/PHD;Protease-assoc_domain;Znf_RING"
"XLOC_000537" 345.086524204805 0.242753495024227 0.0607923878629524 3.99315610979914 6.51996119947917e-05 0.00115502553229399 "TCONS_00002957" "4591" "94212" "gnl|BL_ORD_ID|94212" "C0H9F3_SALSA" "228" "581" "3.51857e-63" "183" "593" "1" "137" "3" "0" "130" "0" "137" "E3 ubiquitin-protein ligase RNF167;" "Salmo salar (Atlantic salmon)" "" "" "GO:0008152" "IEA:GOC;metabolic process" "GO:0008270;GO:0016874" "IEA:InterPro;IEA:UniProtKB-KW;zinc ion binding;ligase activity" "PF13639;PF02225" "1;PA;zf-RING_2" "" "" "IPR003137;IPR001841;IPR013083" "Znf_RING/FYVE/PHD;Protease-assoc_domain;Znf_RING"
"XLOC_000537" 345.086524204805 0.242753495024227 0.0607923878629524 3.99315610979914 6.51996119947917e-05 0.00115502553229399 "TCONS_00002958" "4545" "94212" "gnl|BL_ORD_ID|94212" "C0H9F3_SALSA" "310" "793" "5.88784e-92" "941" "1645" "169" "403" "2" "0" "212" "0" "235" "E3 ubiquitin-protein ligase RNF167;" "Salmo salar (Atlantic salmon)" "" "" "GO:0008152" "IEA:GOC;metabolic process" "GO:0008270;GO:0016874" "IEA:InterPro;IEA:UniProtKB-KW;zinc ion binding;ligase activity" "PF13639;PF02225" "1;PA;zf-RING_2" "" "" "IPR003137;IPR001841;IPR013083" "Znf_RING/FYVE/PHD;Protease-assoc_domain;Znf_RING"
"XLOC_000537" 345.086524204805 0.242753495024227 0.0607923878629524 3.99315610979914 6.51996119947917e-05 0.00115502553229399 "TCONS_00002959" "4491" "94212" "gnl|BL_ORD_ID|94212" "C0H9F3_SALSA" "367" "941" "3.34615e-112" "794" "1591" "138" "403" "2" "0" "243" "0" "266" "E3 ubiquitin-protein ligase RNF167;" "Salmo salar (Atlantic salmon)" "" "" "GO:0008152" "IEA:GOC;metabolic process" "GO:0008270;GO:0016874" "IEA:InterPro;IEA:UniProtKB-KW;zinc ion binding;ligase activity" "PF13639;PF02225" "1;PA;zf-RING_2" "" "" "IPR003137;IPR001841;IPR013083" "Znf_RING/FYVE/PHD;Protease-assoc_domain;Znf_RING"
"XLOC_000537" 345.086524204805 0.242753495024227 0.0607923878629524 3.99315610979914 6.51996119947917e-05 0.00115502553229399 "TCONS_00002960" "4349" "94212" "gnl|BL_ORD_ID|94212" "C0H9F3_SALSA" "292" "745" "2.1301e-85" "162" "686" "1" "184" "3" "0" "165" "9" "184" "E3 ubiquitin-protein ligase RNF167;" "Salmo salar (Atlantic salmon)" "" "" "GO:0008152" "IEA:GOC;metabolic process" "GO:0008270;GO:0016874" "IEA:InterPro;IEA:UniProtKB-KW;zinc ion binding;ligase activity" "PF13639;PF02225" "1;PA;zf-RING_2" "" "" "IPR003137;IPR001841;IPR013083" "Znf_RING/FYVE/PHD;Protease-assoc_domain;Znf_RING"
"XLOC_000537" 345.086524204805 0.242753495024227 0.0607923878629524 3.99315610979914 6.51996119947917e-05 0.00115502553229399 "TCONS_00002961" "4272" "94212" "gnl|BL_ORD_ID|94212" "C0H9F3_SALSA" "333" "853" "8.84023e-164" "162" "728" "1" "189" "3" "0" "182" "0" "189" "E3 ubiquitin-protein ligase RNF167;" "Salmo salar (Atlantic salmon)" "" "" "GO:0008152" "IEA:GOC;metabolic process" "GO:0008270;GO:0016874" "IEA:InterPro;IEA:UniProtKB-KW;zinc ion binding;ligase activity" "PF13639;PF02225" "1;PA;zf-RING_2" "" "" "IPR003137;IPR001841;IPR013083" "Znf_RING/FYVE/PHD;Protease-assoc_domain;Znf_RING"
"XLOC_000537" 345.086524204805 0.242753495024227 0.0607923878629524 3.99315610979914 6.51996119947917e-05 0.00115502553229399 "TCONS_00002962" "4096" "309564" "gnl|BL_ORD_ID|309564" "G3QAN0_GASAC" "156" "392" "8.02278e-67" "484" "729" "108" "189" "1" "0" "72" "0" "82" "Uncharacterized protein;" "Gasterosteus aculeatus (Three-spined stickleback)" "" "" "" "" "GO:0008270" "IEA:InterPro;zinc ion binding" "PF13639;PF02225" "1;PA;zf-RING_2" "" "" "IPR003137;IPR001841;IPR013083" "Znf_RING/FYVE/PHD;Protease-assoc_domain;Znf_RING"
"XLOC_000537" 345.086524204805 0.242753495024227 0.0607923878629524 3.99315610979914 6.51996119947917e-05 0.00115502553229399 "TCONS_00002963" "4526" "94212" "gnl|BL_ORD_ID|94212" "C0H9F3_SALSA" "292" "745" "3.06735e-85" "162" "686" "1" "184" "3" "0" "165" "9" "184" "E3 ubiquitin-protein ligase RNF167;" "Salmo salar (Atlantic salmon)" "" "" "GO:0008152" "IEA:GOC;metabolic process" "GO:0008270;GO:0016874" "IEA:InterPro;IEA:UniProtKB-KW;zinc ion binding;ligase activity" "PF13639;PF02225" "1;PA;zf-RING_2" "" "" "IPR003137;IPR001841;IPR013083" "Znf_RING/FYVE/PHD;Protease-assoc_domain;Znf_RING"
"XLOC_000537" 345.086524204805 0.242753495024227 0.0607923878629524 3.99315610979914 6.51996119947917e-05 0.00115502553229399 "TCONS_00002964" "4271" "94212" "gnl|BL_ORD_ID|94212" "C0H9F3_SALSA" "432" "1110" "1.25393e-163" "484" "1371" "108" "403" "1" "0" "272" "0" "296" "E3 ubiquitin-protein ligase RNF167;" "Salmo salar (Atlantic salmon)" "" "" "GO:0008152" "IEA:GOC;metabolic process" "GO:0008270;GO:0016874" "IEA:InterPro;IEA:UniProtKB-KW;zinc ion binding;ligase activity" "PF13639;PF02225" "1;PA;zf-RING_2" "" "" "IPR003137;IPR001841;IPR013083" "Znf_RING/FYVE/PHD;Protease-assoc_domain;Znf_RING"
"XLOC_000537" 345.086524204805 0.242753495024227 0.0607923878629524 3.99315610979914 6.51996119947917e-05 0.00115502553229399 "TCONS_00002965" "4185" "94212" "gnl|BL_ORD_ID|94212" "C0H9F3_SALSA" "592" "1526" "0" "74" "1285" "1" "403" "2" "0" "371" "1" "404" "E3 ubiquitin-protein ligase RNF167;" "Salmo salar (Atlantic salmon)" "" "" "GO:0008152" "IEA:GOC;metabolic process" "GO:0008270;GO:0016874" "IEA:InterPro;IEA:UniProtKB-KW;zinc ion binding;ligase activity" "PF13639;PF02225" "1;PA;zf-RING_2" "" "" "IPR003137;IPR001841;IPR013083" "Znf_RING/FYVE/PHD;Protease-assoc_domain;Znf_RING"
"XLOC_000537" 345.086524204805 0.242753495024227 0.0607923878629524 3.99315610979914 6.51996119947917e-05 0.00115502553229399 "TCONS_00002966" "4155" "94212" "gnl|BL_ORD_ID|94212" "C0H9F3_SALSA" "597" "1538" "0" "47" "1255" "1" "403" "2" "0" "373" "0" "403" "E3 ubiquitin-protein ligase RNF167;" "Salmo salar (Atlantic salmon)" "" "" "GO:0008152" "IEA:GOC;metabolic process" "GO:0008270;GO:0016874" "IEA:InterPro;IEA:UniProtKB-KW;zinc ion binding;ligase activity" "PF13639;PF02225" "1;PA;zf-RING_2" "" "" "IPR003137;IPR001841;IPR013083" "Znf_RING/FYVE/PHD;Protease-assoc_domain;Znf_RING"
"XLOC_000537" 345.086524204805 0.242753495024227 0.0607923878629524 3.99315610979914 6.51996119947917e-05 0.00115502553229399 "TCONS_00002967" "4796" "94212" "gnl|BL_ORD_ID|94212" "C0H9F3_SALSA" "333" "853" "5.17072e-100" "51" "617" "1" "189" "3" "0" "182" "0" "189" "E3 ubiquitin-protein ligase RNF167;" "Salmo salar (Atlantic salmon)" "" "" "GO:0008152" "IEA:GOC;metabolic process" "GO:0008270;GO:0016874" "IEA:InterPro;IEA:UniProtKB-KW;zinc ion binding;ligase activity" "PF13639;PF02225" "1;PA;zf-RING_2" "" "" "IPR003137;IPR001841;IPR013083" "Znf_RING/FYVE/PHD;Protease-assoc_domain;Znf_RING"
"XLOC_000537" 345.086524204805 0.242753495024227 0.0607923878629524 3.99315610979914 6.51996119947917e-05 0.00115502553229399 "TCONS_00002968" "4499" "94212" "gnl|BL_ORD_ID|94212" "C0H9F3_SALSA" "310" "793" "5.30484e-92" "895" "1599" "169" "403" "1" "0" "212" "0" "235" "E3 ubiquitin-protein ligase RNF167;" "Salmo salar (Atlantic salmon)" "" "" "GO:0008152" "IEA:GOC;metabolic process" "GO:0008270;GO:0016874" "IEA:InterPro;IEA:UniProtKB-KW;zinc ion binding;ligase activity" "PF13639;PF02225" "1;PA;zf-RING_2" "" "" "IPR003137;IPR001841;IPR013083" "Znf_RING/FYVE/PHD;Protease-assoc_domain;Znf_RING"
"XLOC_000537" 345.086524204805 0.242753495024227 0.0607923878629524 3.99315610979914 6.51996119947917e-05 0.00115502553229399 "TCONS_00002969" "4232" "94212" "gnl|BL_ORD_ID|94212" "C0H9F3_SALSA" "597" "1538" "0" "124" "1332" "1" "403" "1" "0" "373" "0" "403" "E3 ubiquitin-protein ligase RNF167;" "Salmo salar (Atlantic salmon)" "" "" "GO:0008152" "IEA:GOC;metabolic process" "GO:0008270;GO:0016874" "IEA:InterPro;IEA:UniProtKB-KW;zinc ion binding;ligase activity" "PF13639;PF02225" "1;PA;zf-RING_2" "" "" "IPR003137;IPR001841;IPR013083" "Znf_RING/FYVE/PHD;Protease-assoc_domain;Znf_RING"
"XLOC_000537" 345.086524204805 0.242753495024227 0.0607923878629524 3.99315610979914 6.51996119947917e-05 0.00115502553229399 "TCONS_00002970" "3774" "94212" "gnl|BL_ORD_ID|94212" "C0H9F3_SALSA" "229" "583" "9.47545e-64" "38" "448" "1" "137" "2" "0" "130" "0" "137" "E3 ubiquitin-protein ligase RNF167;" "Salmo salar (Atlantic salmon)" "" "" "GO:0008152" "IEA:GOC;metabolic process" "GO:0008270;GO:0016874" "IEA:InterPro;IEA:UniProtKB-KW;zinc ion binding;ligase activity" "PF13639;PF02225" "1;PA;zf-RING_2" "" "" "IPR003137;IPR001841;IPR013083" "Znf_RING/FYVE/PHD;Protease-assoc_domain;Znf_RING"
"XLOC_000537" 345.086524204805 0.242753495024227 0.0607923878629524 3.99315610979914 6.51996119947917e-05 0.00115502553229399 "TCONS_00002971" "4053" "94212" "gnl|BL_ORD_ID|94212" "C0H9F3_SALSA" "334" "854" "1.32635e-100" "120" "686" "1" "189" "3" "0" "182" "0" "189" "E3 ubiquitin-protein ligase RNF167;" "Salmo salar (Atlantic salmon)" "" "" "GO:0008152" "IEA:GOC;metabolic process" "GO:0008270;GO:0016874" "IEA:InterPro;IEA:UniProtKB-KW;zinc ion binding;ligase activity" "PF13639;PF02225" "1;PA;zf-RING_2" "" "" "IPR003137;IPR001841;IPR013083" "Znf_RING/FYVE/PHD;Protease-assoc_domain;Znf_RING"
"XLOC_000537" 345.086524204805 0.242753495024227 0.0607923878629524 3.99315610979914 6.51996119947917e-05 0.00115502553229399 "TCONS_00002972" "4489" "94212" "gnl|BL_ORD_ID|94212" "C0H9F3_SALSA" "597" "1538" "0" "381" "1589" "1" "403" "3" "0" "373" "0" "403" "E3 ubiquitin-protein ligase RNF167;" "Salmo salar (Atlantic salmon)" "" "" "GO:0008152" "IEA:GOC;metabolic process" "GO:0008270;GO:0016874" "IEA:InterPro;IEA:UniProtKB-KW;zinc ion binding;ligase activity" "PF13639;PF02225" "1;PA;zf-RING_2" "" "" "IPR003137;IPR001841;IPR013083" "Znf_RING/FYVE/PHD;Protease-assoc_domain;Znf_RING"
"XLOC_000537" 345.086524204805 0.242753495024227 0.0607923878629524 3.99315610979914 6.51996119947917e-05 0.00115502553229399 "TCONS_00002973" "4250" "94212" "gnl|BL_ORD_ID|94212" "C0H9F3_SALSA" "334" "854" "1.74821e-100" "317" "883" "1" "189" "2" "0" "182" "0" "189" "E3 ubiquitin-protein ligase RNF167;" "Salmo salar (Atlantic salmon)" "" "" "GO:0008152" "IEA:GOC;metabolic process" "GO:0008270;GO:0016874" "IEA:InterPro;IEA:UniProtKB-KW;zinc ion binding;ligase activity" "PF13639;PF02225" "1;PA;zf-RING_2" "" "" "IPR003137;IPR001841;IPR013083" "Znf_RING/FYVE/PHD;Protease-assoc_domain;Znf_RING"
"XLOC_000548" 32.4981598963532 -0.42355358908605 0.14733893228146 -2.87468887229983 0.00404425802587927 0.0301780556979382 NA NA NA NA NA NA NA NA NA NA NA NA NA NA NA NA NA NA NA NA NA NA NA NA NA NA NA NA NA NA NA
"XLOC_000559" 412.93821138622 -0.118851053670602 0.0372498158703743 -3.19064808492454 0.00141954072449163 0.0134702882541474 "TCONS_00003157" "2778" "514721" "gnl|BL_ORD_ID|514721" "I3JZC9_ORENI" "743" "1917" "0" "579" "1922" "1" "453" "3" "0" "365" "5" "453" "Uncharacterized protein;" "Oreochromis niloticus (Nile tilapia) (Tilapia nilotica)" "GO:0016021" "IEA:InterPro;integral component of membrane" "GO:0055085" "IEA:InterPro;transmembrane transport" "GO:0005215" "IEA:InterPro;transporter activity" "PF07690" "1;MFS_1" "" "" "IPR000849;IPR021159;IPR020846;IPR011701;IPR016196" "MFS_dom;Sugar-P_transporter_CS;MFS_dom_general_subst_transpt;MFS;Sugar_P_transporter"
"XLOC_000559" 412.93821138622 -0.118851053670602 0.0372498158703743 -3.19064808492454 0.00141954072449163 0.0134702882541474 "TCONS_00003158" "4849" "514721" "gnl|BL_ORD_ID|514721" "I3JZC9_ORENI" "455" "1169" "0" "570" "1352" "1" "266" "3" "0" "219" "5" "266" "Uncharacterized protein;" "Oreochromis niloticus (Nile tilapia) (Tilapia nilotica)" "GO:0016021" "IEA:InterPro;integral component of membrane" "GO:0055085" "IEA:InterPro;transmembrane transport" "GO:0005215" "IEA:InterPro;transporter activity" "PF07690" "1;MFS_1" "" "" "IPR000849;IPR021159;IPR020846;IPR011701;IPR016196" "MFS_dom;Sugar-P_transporter_CS;MFS_dom_general_subst_transpt;MFS;Sugar_P_transporter"
"XLOC_000559" 412.93821138622 -0.118851053670602 0.0372498158703743 -3.19064808492454 0.00141954072449163 0.0134702882541474 "TCONS_00003159" "4853" "514721" "gnl|BL_ORD_ID|514721" "I3JZC9_ORENI" "743" "1917" "0" "570" "1913" "1" "453" "3" "0" "365" "5" "453" "Uncharacterized protein;" "Oreochromis niloticus (Nile tilapia) (Tilapia nilotica)" "GO:0016021" "IEA:InterPro;integral component of membrane" "GO:0055085" "IEA:InterPro;transmembrane transport" "GO:0005215" "IEA:InterPro;transporter activity" "PF07690" "1;MFS_1" "" "" "IPR000849;IPR021159;IPR020846;IPR011701;IPR016196" "MFS_dom;Sugar-P_transporter_CS;MFS_dom_general_subst_transpt;MFS;Sugar_P_transporter"
"XLOC_000559" 412.93821138622 -0.118851053670602 0.0372498158703743 -3.19064808492454 0.00141954072449163 0.0134702882541474 "TCONS_00003160" "4767" "382228" "gnl|BL_ORD_ID|382228" "H2RWS0_TAKRU" "420" "1078" "2.74143e-179" "570" "1343" "1" "260" "3" "0" "201" "6" "262" "Uncharacterized protein;" "Takifugu rubripes (Japanese pufferfish) (Fugu rubripes)" "GO:0016021" "IEA:InterPro;integral component of membrane" "GO:0055085" "IEA:InterPro;transmembrane transport" "GO:0005215" "IEA:InterPro;transporter activity" "PF07690" "1;MFS_1" "" "" "IPR000849;IPR021159;IPR020846;IPR011701;IPR016196" "MFS_dom;Sugar-P_transporter_CS;MFS_dom_general_subst_transpt;MFS;Sugar_P_transporter"
"XLOC_000559" 412.93821138622 -0.118851053670602 0.0372498158703743 -3.19064808492454 0.00141954072449163 0.0134702882541474 "TCONS_00003161" "4739" "514721" "gnl|BL_ORD_ID|514721" "I3JZC9_ORENI" "669" "1724" "0" "570" "1799" "1" "453" "3" "0" "338" "43" "453" "Uncharacterized protein;" "Oreochromis niloticus (Nile tilapia) (Tilapia nilotica)" "GO:0016021" "IEA:InterPro;integral component of membrane" "GO:0055085" "IEA:InterPro;transmembrane transport" "GO:0005215" "IEA:InterPro;transporter activity" "PF07690" "1;MFS_1" "" "" "IPR000849;IPR021159;IPR020846;IPR011701;IPR016196" "MFS_dom;Sugar-P_transporter_CS;MFS_dom_general_subst_transpt;MFS;Sugar_P_transporter"
"XLOC_000559" 412.93821138622 -0.118851053670602 0.0372498158703743 -3.19064808492454 0.00141954072449163 0.0134702882541474 "TCONS_00003162" "4450" "514721" "gnl|BL_ORD_ID|514721" "I3JZC9_ORENI" "743" "1917" "0" "570" "1913" "1" "453" "3" "0" "365" "5" "453" "Uncharacterized protein;" "Oreochromis niloticus (Nile tilapia) (Tilapia nilotica)" "GO:0016021" "IEA:InterPro;integral component of membrane" "GO:0055085" "IEA:InterPro;transmembrane transport" "GO:0005215" "IEA:InterPro;transporter activity" "PF07690" "1;MFS_1" "" "" "IPR000849;IPR021159;IPR020846;IPR011701;IPR016196" "MFS_dom;Sugar-P_transporter_CS;MFS_dom_general_subst_transpt;MFS;Sugar_P_transporter"
"XLOC_000559" 412.93821138622 -0.118851053670602 0.0372498158703743 -3.19064808492454 0.00141954072449163 0.0134702882541474 "TCONS_00003163" "4849" "514721" "gnl|BL_ORD_ID|514721" "I3JZC9_ORENI" "560" "1442" "0" "570" "1550" "1" "332" "3" "0" "270" "5" "332" "Uncharacterized protein;" "Oreochromis niloticus (Nile tilapia) (Tilapia nilotica)" "GO:0016021" "IEA:InterPro;integral component of membrane" "GO:0055085" "IEA:InterPro;transmembrane transport" "GO:0005215" "IEA:InterPro;transporter activity" "PF07690" "1;MFS_1" "" "" "IPR000849;IPR021159;IPR020846;IPR011701;IPR016196" "MFS_dom;Sugar-P_transporter_CS;MFS_dom_general_subst_transpt;MFS;Sugar_P_transporter"
"XLOC_000559" 412.93821138622 -0.118851053670602 0.0372498158703743 -3.19064808492454 0.00141954072449163 0.0134702882541474 "TCONS_00003164" "2897" "514721" "gnl|BL_ORD_ID|514721" "I3JZC9_ORENI" "743" "1917" "0" "570" "1913" "1" "453" "3" "0" "365" "5" "453" "Uncharacterized protein;" "Oreochromis niloticus (Nile tilapia) (Tilapia nilotica)" "GO:0016021" "IEA:InterPro;integral component of membrane" "GO:0055085" "IEA:InterPro;transmembrane transport" "GO:0005215" "IEA:InterPro;transporter activity" "PF07690" "1;MFS_1" "" "" "IPR000849;IPR021159;IPR020846;IPR011701;IPR016196" "MFS_dom;Sugar-P_transporter_CS;MFS_dom_general_subst_transpt;MFS;Sugar_P_transporter"
"XLOC_000559" 412.93821138622 -0.118851053670602 0.0372498158703743 -3.19064808492454 0.00141954072449163 0.0134702882541474 "TCONS_00003165" "4803" "514721" "gnl|BL_ORD_ID|514721" "I3JZC9_ORENI" "743" "1917" "0" "520" "1863" "1" "453" "1" "0" "365" "5" "453" "Uncharacterized protein;" "Oreochromis niloticus (Nile tilapia) (Tilapia nilotica)" "GO:0016021" "IEA:InterPro;integral component of membrane" "GO:0055085" "IEA:InterPro;transmembrane transport" "GO:0005215" "IEA:InterPro;transporter activity" "PF07690" "1;MFS_1" "" "" "IPR000849;IPR021159;IPR020846;IPR011701;IPR016196" "MFS_dom;Sugar-P_transporter_CS;MFS_dom_general_subst_transpt;MFS;Sugar_P_transporter"
"XLOC_000559" 412.93821138622 -0.118851053670602 0.0372498158703743 -3.19064808492454 0.00141954072449163 0.0134702882541474 "TCONS_00003166" "4592" "514721" "gnl|BL_ORD_ID|514721" "I3JZC9_ORENI" "696" "1796" "0" "387" "1652" "27" "453" "3" "0" "343" "5" "427" "Uncharacterized protein;" "Oreochromis niloticus (Nile tilapia) (Tilapia nilotica)" "GO:0016021" "IEA:InterPro;integral component of membrane" "GO:0055085" "IEA:InterPro;transmembrane transport" "GO:0005215" "IEA:InterPro;transporter activity" "PF07690" "1;MFS_1" "" "" "IPR000849;IPR021159;IPR020846;IPR011701;IPR016196" "MFS_dom;Sugar-P_transporter_CS;MFS_dom_general_subst_transpt;MFS;Sugar_P_transporter"
"XLOC_000559" 412.93821138622 -0.118851053670602 0.0372498158703743 -3.19064808492454 0.00141954072449163 0.0134702882541474 "TCONS_00003167" "4372" "777425" "gnl|BL_ORD_ID|777425" "Q7ZVN2_DANRE" "249" "634" "8.75453e-70" "935" "1432" "288" "453" "2" "0" "126" "0" "166" "Zgc:55871;" "Danio rerio (Zebrafish) (Brachydanio rerio)" "GO:0016021" "IEA:InterPro;integral component of membrane" "GO:0055085" "IEA:InterPro;transmembrane transport" "GO:0005215" "IEA:InterPro;transporter activity" "PF07690" "1;MFS_1" "dre:393914" "-" "IPR000849;IPR020846;IPR011701;IPR016196" "MFS_dom;MFS_dom_general_subst_transpt;MFS;Sugar_P_transporter"
"XLOC_000559" 412.93821138622 -0.118851053670602 0.0372498158703743 -3.19064808492454 0.00141954072449163 0.0134702882541474 "TCONS_00003168" "2330" "242495" "gnl|BL_ORD_ID|242495" "F7DEG5_XENTR" "82" "201" "2.21582e-17" "1406" "1543" "3" "48" "2" "0" "39" "0" "46" "Uncharacterized protein;" "Xenopus tropicalis (Western clawed frog) (Silurana tropicalis)" "" "" "" "" "" "" "PF03297" "1;Ribosomal_S25" "" "" "IPR004977" "Ribosomal_S25"
"XLOC_000559" 412.93821138622 -0.118851053670602 0.0372498158703743 -3.19064808492454 0.00141954072449163 0.0134702882541474 "TCONS_00003169" "2672" "242495" "gnl|BL_ORD_ID|242495" "F7DEG5_XENTR" "82" "201" "2.58677e-17" "1748" "1885" "3" "48" "2" "0" "39" "0" "46" "Uncharacterized protein;" "Xenopus tropicalis (Western clawed frog) (Silurana tropicalis)" "" "" "" "" "" "" "PF03297" "1;Ribosomal_S25" "" "" "IPR004977" "Ribosomal_S25"
"XLOC_000561" 104.246374498511 0.371726894084431 0.0888797036859448 4.1823597364582 2.88499005028345e-05 0.000607531756892375 "TCONS_00003175" "1188" "89977" "gnl|BL_ORD_ID|89977" "B9EMQ7_SALSA" "306" "782" "1.23097e-101" "305" "760" "1" "152" "2" "0" "151" "0" "152" "Tryptophan-rich protein;" "Salmo salar (Atlantic salmon)" "" "" "" "" "" "" "" "" "" "" "" ""
"XLOC_000561" 104.246374498511 0.371726894084431 0.0888797036859448 4.1823597364582 2.88499005028345e-05 0.000607531756892375 "TCONS_00003176" "1242" "74030" "gnl|BL_ORD_ID|74030" "B5XB76_SALSA" "344" "882" "3.07545e-116" "305" "814" "1" "170" "2" "0" "170" "0" "170" "Tryptophan-rich protein;" "Salmo salar (Atlantic salmon)" "" "" "" "" "" "" "" "" "" "" "" ""
"XLOC_000561" 104.246374498511 0.371726894084431 0.0888797036859448 4.1823597364582 2.88499005028345e-05 0.000607531756892375 "TCONS_00003177" "887" "74030" "gnl|BL_ORD_ID|74030" "B5XB76_SALSA" "173" "436" "1.22788e-75" "205" "459" "86" "170" "1" "0" "85" "0" "85" "Tryptophan-rich protein;" "Salmo salar (Atlantic salmon)" "" "" "" "" "" "" "" "" "" "" "" ""
"XLOC_000561" 104.246374498511 0.371726894084431 0.0888797036859448 4.1823597364582 2.88499005028345e-05 0.000607531756892375 "TCONS_00003178" "717" "75193" "gnl|BL_ORD_ID|75193" "B5XFF4_SALSA" "172" "435" "1.52731e-51" "38" "289" "87" "170" "2" "0" "84" "0" "84" "Tryptophan-rich protein;" "Salmo salar (Atlantic salmon)" "" "" "" "" "" "" "" "" "" "" "" ""
"XLOC_000561" 104.246374498511 0.371726894084431 0.0888797036859448 4.1823597364582 2.88499005028345e-05 0.000607531756892375 "TCONS_00003179" "993" "74030" "gnl|BL_ORD_ID|74030" "B5XB76_SALSA" "287" "732" "9.09347e-95" "137" "565" "28" "170" "2" "0" "140" "0" "143" "Tryptophan-rich protein;" "Salmo salar (Atlantic salmon)" "" "" "" "" "" "" "" "" "" "" "" ""
"XLOC_000561" 104.246374498511 0.371726894084431 0.0888797036859448 4.1823597364582 2.88499005028345e-05 0.000607531756892375 "TCONS_00003180" "826" "90163" "gnl|BL_ORD_ID|90163" "B9ENE4_SALSA" "248" "633" "5.54675e-81" "24" "398" "28" "152" "3" "0" "122" "0" "125" "Tryptophan-rich protein;" "Salmo salar (Atlantic salmon)" "" "" "" "" "" "" "" "" "" "" "" ""
"XLOC_000561" 104.246374498511 0.371726894084431 0.0888797036859448 4.1823597364582 2.88499005028345e-05 0.000607531756892375 "TCONS_00003181" "888" "74030" "gnl|BL_ORD_ID|74030" "B5XB76_SALSA" "286" "731" "3.03981e-95" "41" "460" "31" "170" "2" "0" "140" "0" "140" "Tryptophan-rich protein;" "Salmo salar (Atlantic salmon)" "" "" "" "" "" "" "" "" "" "" "" ""
"XLOC_000566" 185.486542067976 -0.174316650248218 0.0548665661236998 -3.17710151306373 0.00148754958083579 0.0139485157345942 "TCONS_00003196" "7111" "520466" "gnl|BL_ORD_ID|520466" "I3KFT6_ORENI" "402" "1031" "3.21893e-115" "2484" "4223" "481" "1082" "3" "0" "345" "88" "635" "Uncharacterized protein;" "Oreochromis niloticus (Nile tilapia) (Tilapia nilotica)" "GO:0005634" "IEA:InterPro;nucleus" "GO:0006357" "IEA:InterPro;regulation of transcription from RNA polymerase II promoter" "GO:0003712" "IEA:InterPro;transcription cofactor activity" "" "" "" "" "IPR026649" "NRIP1"
"XLOC_000566" 185.486542067976 -0.174316650248218 0.0548665661236998 -3.17710151306373 0.00148754958083579 0.0139485157345942 "TCONS_00003197" "5000" "520466" "gnl|BL_ORD_ID|520466" "I3KFT6_ORENI" "250" "638" "3.59164e-66" "1204" "2112" "795" "1082" "1" "0" "178" "39" "315" "Uncharacterized protein;" "Oreochromis niloticus (Nile tilapia) (Tilapia nilotica)" "GO:0005634" "IEA:InterPro;nucleus" "GO:0006357" "IEA:InterPro;regulation of transcription from RNA polymerase II promoter" "GO:0003712" "IEA:InterPro;transcription cofactor activity" "" "" "" "" "IPR026649" "NRIP1"
"XLOC_000575" 61.6846190747938 0.873539664789057 0.174383981606891 5.00928844920089 5.46316411560502e-07 2.32503099819038e-05 "TCONS_00003307" "4859" "177589" "gnl|BL_ORD_ID|177589" "E7F392_DANRE" "352" "902" "5.90078e-104" "1539" "3290" "8" "608" "3" "0" "273" "75" "630" "Uncharacterized protein;" "Danio rerio (Zebrafish) (Brachydanio rerio)" "" "" "" "" "" "" "" "" "dre:568826" "-" "IPR026165" "CKAP2_fam"
"XLOC_000575" 61.6846190747938 0.873539664789057 0.174383981606891 5.00928844920089 5.46316411560502e-07 2.32503099819038e-05 "TCONS_00003308" "4882" "177589" "gnl|BL_ORD_ID|177589" "E7F392_DANRE" "352" "902" "6.12258e-104" "1539" "3290" "8" "608" "3" "0" "273" "75" "630" "Uncharacterized protein;" "Danio rerio (Zebrafish) (Brachydanio rerio)" "" "" "" "" "" "" "" "" "dre:568826" "-" "IPR026165" "CKAP2_fam"
"XLOC_000575" 61.6846190747938 0.873539664789057 0.174383981606891 5.00928844920089 5.46316411560502e-07 2.32503099819038e-05 "TCONS_00003309" "4885" "177589" "gnl|BL_ORD_ID|177589" "E7F392_DANRE" "352" "901" "8.33567e-104" "1539" "3293" "8" "608" "3" "0" "273" "74" "630" "Uncharacterized protein;" "Danio rerio (Zebrafish) (Brachydanio rerio)" "" "" "" "" "" "" "" "" "dre:568826" "-" "IPR026165" "CKAP2_fam"
"XLOC_000575" 61.6846190747938 0.873539664789057 0.174383981606891 5.00928844920089 5.46316411560502e-07 2.32503099819038e-05 "TCONS_00003310" "2665" "177589" "gnl|BL_ORD_ID|177589" "E7F392_DANRE" "352" "902" "1.79253e-107" "655" "2406" "8" "608" "1" "0" "273" "75" "630" "Uncharacterized protein;" "Danio rerio (Zebrafish) (Brachydanio rerio)" "" "" "" "" "" "" "" "" "dre:568826" "-" "IPR026165" "CKAP2_fam"
"XLOC_000577" 129.36718852852 -0.405948006604379 0.105625685593753 -3.84326979107807 0.000121405879630611 0.00190081568146827 "TCONS_00003320" "2847" "309298" "gnl|BL_ORD_ID|309298" "G3Q9W2_GASAC" "621" "1600" "0" "230" "1231" "24" "357" "2" "0" "309" "2" "335" "" "Gasterosteus aculeatus (Three-spined stickleback)" "GO:0005578" "IEA:UniProtKB-SubCell;proteinaceous extracellular matrix" "GO:0007275;GO:0016055" "Wnt signaling pathway;IEA:UniProtKB-KW;multicellular organismal development" "" "" "PF00110" "wnt;1" "" "" "IPR026536;IPR005817;IPR018161" "Wnt-11;Wnt;Wnt_CS"
"XLOC_000577" 129.36718852852 -0.405948006604379 0.105625685593753 -3.84326979107807 0.000121405879630611 0.00190081568146827 "TCONS_00003321" "2980" "309298" "gnl|BL_ORD_ID|309298" "G3Q9W2_GASAC" "621" "1600" "0" "363" "1364" "24" "357" "3" "0" "309" "2" "335" "" "Gasterosteus aculeatus (Three-spined stickleback)" "GO:0005578" "IEA:UniProtKB-SubCell;proteinaceous extracellular matrix" "GO:0007275;GO:0016055" "Wnt signaling pathway;IEA:UniProtKB-KW;multicellular organismal development" "" "" "PF00110" "wnt;1" "" "" "IPR026536;IPR005817;IPR018161" "Wnt-11;Wnt;Wnt_CS"
"XLOC_000577" 129.36718852852 -0.405948006604379 0.105625685593753 -3.84326979107807 0.000121405879630611 0.00190081568146827 "TCONS_00003322" "2702" "309298" "gnl|BL_ORD_ID|309298" "G3Q9W2_GASAC" "314" "802" "3.67573e-96" "607" "1086" "198" "357" "1" "0" "146" "0" "160" "" "Gasterosteus aculeatus (Three-spined stickleback)" "GO:0005578" "IEA:UniProtKB-SubCell;proteinaceous extracellular matrix" "GO:0007275;GO:0016055" "Wnt signaling pathway;IEA:UniProtKB-KW;multicellular organismal development" "" "" "PF00110" "wnt;1" "" "" "IPR026536;IPR005817;IPR018161" "Wnt-11;Wnt;Wnt_CS"
"XLOC_000577" 129.36718852852 -0.405948006604379 0.105625685593753 -3.84326979107807 0.000121405879630611 0.00190081568146827 "TCONS_00003323" "2880" "309298" "gnl|BL_ORD_ID|309298" "G3Q9W2_GASAC" "621" "1600" "0" "263" "1264" "24" "357" "2" "0" "309" "2" "335" "" "Gasterosteus aculeatus (Three-spined stickleback)" "GO:0005578" "IEA:UniProtKB-SubCell;proteinaceous extracellular matrix" "GO:0007275;GO:0016055" "Wnt signaling pathway;IEA:UniProtKB-KW;multicellular organismal development" "" "" "PF00110" "wnt;1" "" "" "IPR026536;IPR005817;IPR018161" "Wnt-11;Wnt;Wnt_CS"
"XLOC_000577" 129.36718852852 -0.405948006604379 0.105625685593753 -3.84326979107807 0.000121405879630611 0.00190081568146827 "TCONS_00003324" "2103" "368443" "gnl|BL_ORD_ID|368443" "H2MBD9_ORYLA" "310" "794" "7.15999e-97" "20" "487" "201" "356" "2" "0" "143" "0" "156" "" "Oryzias latipes (Medaka fish) (Japanese ricefish)" "GO:0005578" "IEA:UniProtKB-SubCell;proteinaceous extracellular matrix" "GO:0007275;GO:0016055" "Wnt signaling pathway;IEA:UniProtKB-KW;multicellular organismal development" "" "" "PF00110" "wnt;1" "" "" "IPR026536;IPR005817;IPR018161" "Wnt-11;Wnt;Wnt_CS"
"XLOC_000577" 129.36718852852 -0.405948006604379 0.105625685593753 -3.84326979107807 0.000121405879630611 0.00190081568146827 "TCONS_00003325" "2226" "368443" "gnl|BL_ORD_ID|368443" "H2MBD9_ORYLA" "311" "796" "1.11404e-96" "149" "610" "203" "356" "2" "0" "143" "0" "154" "" "Oryzias latipes (Medaka fish) (Japanese ricefish)" "GO:0005578" "IEA:UniProtKB-SubCell;proteinaceous extracellular matrix" "GO:0007275;GO:0016055" "Wnt signaling pathway;IEA:UniProtKB-KW;multicellular organismal development" "" "" "PF00110" "wnt;1" "" "" "IPR026536;IPR005817;IPR018161" "Wnt-11;Wnt;Wnt_CS"
"XLOC_000600" 42.3765921847809 -0.315334913616185 0.104010168081916 -3.031770060864 0.00243124328677146 0.0205592010437611 "TCONS_00003481" "4634" "367713" "gnl|BL_ORD_ID|367713" "H2M999_ORYLA" "629" "1620" "0" "571" "1905" "5" "442" "1" "0" "297" "11" "447" "" "Oryzias latipes (Medaka fish) (Japanese ricefish)" "GO:0016021" "IEA:UniProtKB-KW;integral component of membrane" "GO:0034220;GO:0035590" "IEA:GOC;purinergic nucleotide receptor signaling pathway;ion transmembrane transport" "GO:0005216;GO:0005524;GO:0001614" "ion channel activity;IEA:InterPro;purinergic nucleotide receptor activity;ATP binding" "PF00864" "1;P2X_receptor" "" "" "IPR003048;IPR001429;IPR027309" "P2X_purnocptor;P2X5_purnocptor;P2X_extracellular_dom"
"XLOC_000600" 42.3765921847809 -0.315334913616185 0.104010168081916 -3.031770060864 0.00243124328677146 0.0205592010437611 "TCONS_00003482" "4505" "367713" "gnl|BL_ORD_ID|367713" "H2M999_ORYLA" "625" "1610" "0" "477" "1742" "5" "420" "3" "0" "292" "10" "424" "" "Oryzias latipes (Medaka fish) (Japanese ricefish)" "GO:0016021" "IEA:UniProtKB-KW;integral component of membrane" "GO:0034220;GO:0035590" "IEA:GOC;purinergic nucleotide receptor signaling pathway;ion transmembrane transport" "GO:0005216;GO:0005524;GO:0001614" "ion channel activity;IEA:InterPro;purinergic nucleotide receptor activity;ATP binding" "PF00864" "1;P2X_receptor" "" "" "IPR003048;IPR001429;IPR027309" "P2X_purnocptor;P2X5_purnocptor;P2X_extracellular_dom"
"XLOC_000600" 42.3765921847809 -0.315334913616185 0.104010168081916 -3.031770060864 0.00243124328677146 0.0205592010437611 "TCONS_00003483" "4359" "367713" "gnl|BL_ORD_ID|367713" "H2M999_ORYLA" "617" "1590" "0" "308" "1630" "5" "442" "2" "0" "295" "15" "447" "" "Oryzias latipes (Medaka fish) (Japanese ricefish)" "GO:0016021" "IEA:UniProtKB-KW;integral component of membrane" "GO:0034220;GO:0035590" "IEA:GOC;purinergic nucleotide receptor signaling pathway;ion transmembrane transport" "GO:0005216;GO:0005524;GO:0001614" "ion channel activity;IEA:InterPro;purinergic nucleotide receptor activity;ATP binding" "PF00864" "1;P2X_receptor" "" "" "IPR003048;IPR001429;IPR027309" "P2X_purnocptor;P2X5_purnocptor;P2X_extracellular_dom"
"XLOC_000600" 42.3765921847809 -0.315334913616185 0.104010168081916 -3.031770060864 0.00243124328677146 0.0205592010437611 "TCONS_00003484" "3989" "367713" "gnl|BL_ORD_ID|367713" "H2M999_ORYLA" "498" "1281" "6.87341e-161" "184" "1260" "91" "442" "1" "0" "239" "11" "361" "" "Oryzias latipes (Medaka fish) (Japanese ricefish)" "GO:0016021" "IEA:UniProtKB-KW;integral component of membrane" "GO:0034220;GO:0035590" "IEA:GOC;purinergic nucleotide receptor signaling pathway;ion transmembrane transport" "GO:0005216;GO:0005524;GO:0001614" "ion channel activity;IEA:InterPro;purinergic nucleotide receptor activity;ATP binding" "PF00864" "1;P2X_receptor" "" "" "IPR003048;IPR001429;IPR027309" "P2X_purnocptor;P2X5_purnocptor;P2X_extracellular_dom"
"XLOC_000602" 414.762904426793 -0.180895376271389 0.0483038820421114 -3.74494489104798 0.000180433377233882 0.0026017018763493 "TCONS_00003498" "4823" "516596" "gnl|BL_ORD_ID|516596" "I3K4Q8_ORENI" "639" "1648" "0" "253" "1509" "4" "412" "1" "0" "316" "12" "420" "Uncharacterized protein;" "Oreochromis niloticus (Nile tilapia) (Tilapia nilotica)" "GO:0005622" "IEA:InterPro;intracellular" "" "" "GO:0003723;GO:0005525" "IEA:InterPro;IEA:UniProtKB-KW;RNA binding;GTP binding" "PF07650;PF01926" "1;KH_2;MMR_HSR1" "" "" "IPR009019;IPR004044;IPR005225;IPR006073;IPR005662;IPR027417;IPR015946" "KH_dom-like_a/b;Small_GTP-bd_dom;KH_dom_type_2;P-loop_NTPase;KH_prok-type;GTP_binding_domain;GTP-bd_Era"
"XLOC_000602" 414.762904426793 -0.180895376271389 0.0483038820421114 -3.74494489104798 0.000180433377233882 0.0026017018763493 "TCONS_00003499" "4459" "516596" "gnl|BL_ORD_ID|516596" "I3K4Q8_ORENI" "580" "1494" "0" "48" "1145" "56" "412" "3" "0" "280" "9" "366" "Uncharacterized protein;" "Oreochromis niloticus (Nile tilapia) (Tilapia nilotica)" "GO:0005622" "IEA:InterPro;intracellular" "" "" "GO:0003723;GO:0005525" "IEA:InterPro;IEA:UniProtKB-KW;RNA binding;GTP binding" "PF07650;PF01926" "1;KH_2;MMR_HSR1" "" "" "IPR009019;IPR004044;IPR005225;IPR006073;IPR005662;IPR027417;IPR015946" "KH_dom-like_a/b;Small_GTP-bd_dom;KH_dom_type_2;P-loop_NTPase;KH_prok-type;GTP_binding_domain;GTP-bd_Era"
"XLOC_000602" 414.762904426793 -0.180895376271389 0.0483038820421114 -3.74494489104798 0.000180433377233882 0.0026017018763493 "TCONS_00003500" "4818" "516596" "gnl|BL_ORD_ID|516596" "I3K4Q8_ORENI" "644" "1661" "0" "239" "1504" "1" "412" "2" "0" "318" "12" "423" "Uncharacterized protein;" "Oreochromis niloticus (Nile tilapia) (Tilapia nilotica)" "GO:0005622" "IEA:InterPro;intracellular" "" "" "GO:0003723;GO:0005525" "IEA:InterPro;IEA:UniProtKB-KW;RNA binding;GTP binding" "PF07650;PF01926" "1;KH_2;MMR_HSR1" "" "" "IPR009019;IPR004044;IPR005225;IPR006073;IPR005662;IPR027417;IPR015946" "KH_dom-like_a/b;Small_GTP-bd_dom;KH_dom_type_2;P-loop_NTPase;KH_prok-type;GTP_binding_domain;GTP-bd_Era"
"XLOC_000602" 414.762904426793 -0.180895376271389 0.0483038820421114 -3.74494489104798 0.000180433377233882 0.0026017018763493 "TCONS_00003501" "4663" "516596" "gnl|BL_ORD_ID|516596" "I3K4Q8_ORENI" "643" "1657" "0" "93" "1349" "4" "412" "3" "0" "316" "12" "420" "Uncharacterized protein;" "Oreochromis niloticus (Nile tilapia) (Tilapia nilotica)" "GO:0005622" "IEA:InterPro;intracellular" "" "" "GO:0003723;GO:0005525" "IEA:InterPro;IEA:UniProtKB-KW;RNA binding;GTP binding" "PF07650;PF01926" "1;KH_2;MMR_HSR1" "" "" "IPR009019;IPR004044;IPR005225;IPR006073;IPR005662;IPR027417;IPR015946" "KH_dom-like_a/b;Small_GTP-bd_dom;KH_dom_type_2;P-loop_NTPase;KH_prok-type;GTP_binding_domain;GTP-bd_Era"
"XLOC_000602" 414.762904426793 -0.180895376271389 0.0483038820421114 -3.74494489104798 0.000180433377233882 0.0026017018763493 "TCONS_00003502" "4562" "516596" "gnl|BL_ORD_ID|516596" "I3K4Q8_ORENI" "580" "1495" "0" "151" "1248" "56" "412" "1" "0" "280" "9" "366" "Uncharacterized protein;" "Oreochromis niloticus (Nile tilapia) (Tilapia nilotica)" "GO:0005622" "IEA:InterPro;intracellular" "" "" "GO:0003723;GO:0005525" "IEA:InterPro;IEA:UniProtKB-KW;RNA binding;GTP binding" "PF07650;PF01926" "1;KH_2;MMR_HSR1" "" "" "IPR009019;IPR004044;IPR005225;IPR006073;IPR005662;IPR027417;IPR015946" "KH_dom-like_a/b;Small_GTP-bd_dom;KH_dom_type_2;P-loop_NTPase;KH_prok-type;GTP_binding_domain;GTP-bd_Era"
"XLOC_000602" 414.762904426793 -0.180895376271389 0.0483038820421114 -3.74494489104798 0.000180433377233882 0.0026017018763493 "TCONS_00003503" "4800" "516596" "gnl|BL_ORD_ID|516596" "I3K4Q8_ORENI" "626" "1614" "0" "239" "1486" "1" "412" "2" "0" "312" "18" "423" "Uncharacterized protein;" "Oreochromis niloticus (Nile tilapia) (Tilapia nilotica)" "GO:0005622" "IEA:InterPro;intracellular" "" "" "GO:0003723;GO:0005525" "IEA:InterPro;IEA:UniProtKB-KW;RNA binding;GTP binding" "PF07650;PF01926" "1;KH_2;MMR_HSR1" "" "" "IPR009019;IPR004044;IPR005225;IPR006073;IPR005662;IPR027417;IPR015946" "KH_dom-like_a/b;Small_GTP-bd_dom;KH_dom_type_2;P-loop_NTPase;KH_prok-type;GTP_binding_domain;GTP-bd_Era"
"XLOC_000602" 414.762904426793 -0.180895376271389 0.0483038820421114 -3.74494489104798 0.000180433377233882 0.0026017018763493 "TCONS_00003504" "4821" "516596" "gnl|BL_ORD_ID|516596" "I3K4Q8_ORENI" "640" "1649" "0" "239" "1507" "1" "412" "2" "0" "318" "13" "424" "Uncharacterized protein;" "Oreochromis niloticus (Nile tilapia) (Tilapia nilotica)" "GO:0005622" "IEA:InterPro;intracellular" "" "" "GO:0003723;GO:0005525" "IEA:InterPro;IEA:UniProtKB-KW;RNA binding;GTP binding" "PF07650;PF01926" "1;KH_2;MMR_HSR1" "" "" "IPR009019;IPR004044;IPR005225;IPR006073;IPR005662;IPR027417;IPR015946" "KH_dom-like_a/b;Small_GTP-bd_dom;KH_dom_type_2;P-loop_NTPase;KH_prok-type;GTP_binding_domain;GTP-bd_Era"
"XLOC_000602" 414.762904426793 -0.180895376271389 0.0483038820421114 -3.74494489104798 0.000180433377233882 0.0026017018763493 "TCONS_00003505" "4724" "516596" "gnl|BL_ORD_ID|516596" "I3K4Q8_ORENI" "643" "1657" "0" "154" "1410" "4" "412" "1" "0" "316" "12" "420" "Uncharacterized protein;" "Oreochromis niloticus (Nile tilapia) (Tilapia nilotica)" "GO:0005622" "IEA:InterPro;intracellular" "" "" "GO:0003723;GO:0005525" "IEA:InterPro;IEA:UniProtKB-KW;RNA binding;GTP binding" "PF07650;PF01926" "1;KH_2;MMR_HSR1" "" "" "IPR009019;IPR004044;IPR005225;IPR006073;IPR005662;IPR027417;IPR015946" "KH_dom-like_a/b;Small_GTP-bd_dom;KH_dom_type_2;P-loop_NTPase;KH_prok-type;GTP_binding_domain;GTP-bd_Era"
"XLOC_000602" 414.762904426793 -0.180895376271389 0.0483038820421114 -3.74494489104798 0.000180433377233882 0.0026017018763493 "TCONS_00003506" "4656" "516596" "gnl|BL_ORD_ID|516596" "I3K4Q8_ORENI" "584" "1503" "0" "95" "1342" "11" "412" "2" "0" "292" "14" "416" "Uncharacterized protein;" "Oreochromis niloticus (Nile tilapia) (Tilapia nilotica)" "GO:0005622" "IEA:InterPro;intracellular" "" "" "GO:0003723;GO:0005525" "IEA:InterPro;IEA:UniProtKB-KW;RNA binding;GTP binding" "PF07650;PF01926" "1;KH_2;MMR_HSR1" "" "" "IPR009019;IPR004044;IPR005225;IPR006073;IPR005662;IPR027417;IPR015946" "KH_dom-like_a/b;Small_GTP-bd_dom;KH_dom_type_2;P-loop_NTPase;KH_prok-type;GTP_binding_domain;GTP-bd_Era"
"XLOC_000602" 414.762904426793 -0.180895376271389 0.0483038820421114 -3.74494489104798 0.000180433377233882 0.0026017018763493 "TCONS_00003507" "4448" "516596" "gnl|BL_ORD_ID|516596" "I3K4Q8_ORENI" "503" "1293" "5.12091e-162" "163" "1134" "98" "412" "1" "0" "241" "9" "324" "Uncharacterized protein;" "Oreochromis niloticus (Nile tilapia) (Tilapia nilotica)" "GO:0005622" "IEA:InterPro;intracellular" "" "" "GO:0003723;GO:0005525" "IEA:InterPro;IEA:UniProtKB-KW;RNA binding;GTP binding" "PF07650;PF01926" "1;KH_2;MMR_HSR1" "" "" "IPR009019;IPR004044;IPR005225;IPR006073;IPR005662;IPR027417;IPR015946" "KH_dom-like_a/b;Small_GTP-bd_dom;KH_dom_type_2;P-loop_NTPase;KH_prok-type;GTP_binding_domain;GTP-bd_Era"
"XLOC_000602" 414.762904426793 -0.180895376271389 0.0483038820421114 -3.74494489104798 0.000180433377233882 0.0026017018763493 "TCONS_00003508" "4607" "516596" "gnl|BL_ORD_ID|516596" "I3K4Q8_ORENI" "540" "1389" "2.99802e-176" "35" "1093" "4" "346" "2" "0" "268" "12" "354" "Uncharacterized protein;" "Oreochromis niloticus (Nile tilapia) (Tilapia nilotica)" "GO:0005622" "IEA:InterPro;intracellular" "" "" "GO:0003723;GO:0005525" "IEA:InterPro;IEA:UniProtKB-KW;RNA binding;GTP binding" "PF07650;PF01926" "1;KH_2;MMR_HSR1" "" "" "IPR009019;IPR004044;IPR005225;IPR006073;IPR005662;IPR027417;IPR015946" "KH_dom-like_a/b;Small_GTP-bd_dom;KH_dom_type_2;P-loop_NTPase;KH_prok-type;GTP_binding_domain;GTP-bd_Era"
"XLOC_000602" 414.762904426793 -0.180895376271389 0.0483038820421114 -3.74494489104798 0.000180433377233882 0.0026017018763493 "TCONS_00003509" "4606" "516596" "gnl|BL_ORD_ID|516596" "I3K4Q8_ORENI" "583" "1502" "0" "183" "1292" "52" "412" "3" "0" "281" "9" "370" "Uncharacterized protein;" "Oreochromis niloticus (Nile tilapia) (Tilapia nilotica)" "GO:0005622" "IEA:InterPro;intracellular" "" "" "GO:0003723;GO:0005525" "IEA:InterPro;IEA:UniProtKB-KW;RNA binding;GTP binding" "PF07650;PF01926" "1;KH_2;MMR_HSR1" "" "" "IPR009019;IPR004044;IPR005225;IPR006073;IPR005662;IPR027417;IPR015946" "KH_dom-like_a/b;Small_GTP-bd_dom;KH_dom_type_2;P-loop_NTPase;KH_prok-type;GTP_binding_domain;GTP-bd_Era"
"XLOC_000602" 414.762904426793 -0.180895376271389 0.0483038820421114 -3.74494489104798 0.000180433377233882 0.0026017018763493 "TCONS_00003510" "4601" "516596" "gnl|BL_ORD_ID|516596" "I3K4Q8_ORENI" "507" "1305" "2.28511e-163" "271" "1287" "78" "412" "1" "0" "244" "14" "344" "Uncharacterized protein;" "Oreochromis niloticus (Nile tilapia) (Tilapia nilotica)" "GO:0005622" "IEA:InterPro;intracellular" "" "" "GO:0003723;GO:0005525" "IEA:InterPro;IEA:UniProtKB-KW;RNA binding;GTP binding" "PF07650;PF01926" "1;KH_2;MMR_HSR1" "" "" "IPR009019;IPR004044;IPR005225;IPR006073;IPR005662;IPR027417;IPR015946" "KH_dom-like_a/b;Small_GTP-bd_dom;KH_dom_type_2;P-loop_NTPase;KH_prok-type;GTP_binding_domain;GTP-bd_Era"
"XLOC_000602" 414.762904426793 -0.180895376271389 0.0483038820421114 -3.74494489104798 0.000180433377233882 0.0026017018763493 "TCONS_00003511" "4886" "516596" "gnl|BL_ORD_ID|516596" "I3K4Q8_ORENI" "382" "980" "4.26029e-117" "808" "1572" "167" "412" "1" "0" "179" "9" "255" "Uncharacterized protein;" "Oreochromis niloticus (Nile tilapia) (Tilapia nilotica)" "GO:0005622" "IEA:InterPro;intracellular" "" "" "GO:0003723;GO:0005525" "IEA:InterPro;IEA:UniProtKB-KW;RNA binding;GTP binding" "PF07650;PF01926" "1;KH_2;MMR_HSR1" "" "" "IPR009019;IPR004044;IPR005225;IPR006073;IPR005662;IPR027417;IPR015946" "KH_dom-like_a/b;Small_GTP-bd_dom;KH_dom_type_2;P-loop_NTPase;KH_prok-type;GTP_binding_domain;GTP-bd_Era"
"XLOC_000602" 414.762904426793 -0.180895376271389 0.0483038820421114 -3.74494489104798 0.000180433377233882 0.0026017018763493 "TCONS_00003512" "4479" "516596" "gnl|BL_ORD_ID|516596" "I3K4Q8_ORENI" "580" "1495" "0" "68" "1165" "56" "412" "2" "0" "280" "9" "366" "Uncharacterized protein;" "Oreochromis niloticus (Nile tilapia) (Tilapia nilotica)" "GO:0005622" "IEA:InterPro;intracellular" "" "" "GO:0003723;GO:0005525" "IEA:InterPro;IEA:UniProtKB-KW;RNA binding;GTP binding" "PF07650;PF01926" "1;KH_2;MMR_HSR1" "" "" "IPR009019;IPR004044;IPR005225;IPR006073;IPR005662;IPR027417;IPR015946" "KH_dom-like_a/b;Small_GTP-bd_dom;KH_dom_type_2;P-loop_NTPase;KH_prok-type;GTP_binding_domain;GTP-bd_Era"
"XLOC_000602" 414.762904426793 -0.180895376271389 0.0483038820421114 -3.74494489104798 0.000180433377233882 0.0026017018763493 "TCONS_00003513" "4113" "516596" "gnl|BL_ORD_ID|516596" "I3K4Q8_ORENI" "396" "1015" "8.15219e-123" "14" "799" "160" "412" "2" "0" "186" "9" "262" "Uncharacterized protein;" "Oreochromis niloticus (Nile tilapia) (Tilapia nilotica)" "GO:0005622" "IEA:InterPro;intracellular" "" "" "GO:0003723;GO:0005525" "IEA:InterPro;IEA:UniProtKB-KW;RNA binding;GTP binding" "PF07650;PF01926" "1;KH_2;MMR_HSR1" "" "" "IPR009019;IPR004044;IPR005225;IPR006073;IPR005662;IPR027417;IPR015946" "KH_dom-like_a/b;Small_GTP-bd_dom;KH_dom_type_2;P-loop_NTPase;KH_prok-type;GTP_binding_domain;GTP-bd_Era"
"XLOC_000602" 414.762904426793 -0.180895376271389 0.0483038820421114 -3.74494489104798 0.000180433377233882 0.0026017018763493 "TCONS_00003514" "3721" "629567" "gnl|BL_ORD_ID|629567" "M4B123_XIPMA" "106" "262" "3.24493e-22" "987" "1199" "328" "398" "-3" "0" "49" "0" "71" "Uncharacterized protein;" "Xiphophorus maculatus (Southern platyfish) (Platypoecilus maculatus)" "" "" "GO:0032259" "IEA:GOC;methylation" "GO:0003964;GO:0003723;GO:0016706;GO:0008168" "oxidoreductase activity" " acting on paired donors" " with incorporation or reduction of molecular oxygen" " 2-oxoglutarate as one donor" " and incorporation of one atom each of oxygen into both donors;IEA:InterPro;methyltransferase activity;RNA binding;RNA-directed DNA polymerase activity" "PF09004;PF00078" "1;DUF1891;RVT_1"
"XLOC_000610" 303.393071459152 -0.31194208973163 0.0665431026518282 -4.68782003393796 2.76130676466133e-06 8.74781983044708e-05 "TCONS_00003556" "1969" "74595" "gnl|BL_ORD_ID|74595" "B5XDA1_SALSA" "250" "638" "2.10715e-76" "660" "1019" "1" "120" "3" "0" "117" "0" "120" "39S ribosomal protein L22" " mitochondrial;" "Salmo salar (Atlantic salmon)" "GO:0015934" "IEA:InterPro;large ribosomal subunit" "GO:0006412" "IEA:InterPro;translation" "GO:0003735" "IEA:InterPro;structural constituent of ribosome" "PF00237" "1;Ribosomal_L22" "" "" "IPR001063;IPR005727"
"XLOC_000610" 303.393071459152 -0.31194208973163 0.0665431026518282 -4.68782003393796 2.76130676466133e-06 8.74781983044708e-05 "TCONS_00003557" "1179" "74595" "gnl|BL_ORD_ID|74595" "B5XDA1_SALSA" "440" "1131" "1.0748e-153" "454" "1080" "1" "209" "1" "0" "208" "0" "209" "39S ribosomal protein L22" " mitochondrial;" "Salmo salar (Atlantic salmon)" "GO:0015934" "IEA:InterPro;large ribosomal subunit" "GO:0006412" "IEA:InterPro;translation" "GO:0003735" "IEA:InterPro;structural constituent of ribosome" "PF00237" "1;Ribosomal_L22" "" "" "IPR001063;IPR005727"
"XLOC_000610" 303.393071459152 -0.31194208973163 0.0665431026518282 -4.68782003393796 2.76130676466133e-06 8.74781983044708e-05 "TCONS_00003558" "1164" "93758" "gnl|BL_ORD_ID|93758" "C0H746_SALSA" "395" "1013" "5.93579e-136" "508" "1065" "19" "204" "1" "0" "186" "0" "186" "39S ribosomal protein L22" " mitochondrial;" "Salmo salar (Atlantic salmon)" "GO:0015934" "IEA:InterPro;large ribosomal subunit" "GO:0006412" "IEA:InterPro;translation" "GO:0003735" "IEA:InterPro;structural constituent of ribosome" "PF00237" "1;Ribosomal_L22" "" "" "IPR001063;IPR005727"
"XLOC_000610" 303.393071459152 -0.31194208973163 0.0665431026518282 -4.68782003393796 2.76130676466133e-06 8.74781983044708e-05 "TCONS_00003559" "1667" "93758" "gnl|BL_ORD_ID|93758" "C0H746_SALSA" "207" "525" "8.61011e-61" "427" "717" "19" "115" "1" "0" "95" "0" "97" "39S ribosomal protein L22" " mitochondrial;" "Salmo salar (Atlantic salmon)" "GO:0015934" "IEA:InterPro;large ribosomal subunit" "GO:0006412" "IEA:InterPro;translation" "GO:0003735" "IEA:InterPro;structural constituent of ribosome" "PF00237" "1;Ribosomal_L22" "" "" "IPR001063;IPR005727"
"XLOC_000610" 303.393071459152 -0.31194208973163 0.0665431026518282 -4.68782003393796 2.76130676466133e-06 8.74781983044708e-05 "TCONS_00003560" "1320" "74595" "gnl|BL_ORD_ID|74595" "B5XDA1_SALSA" "250" "636" "2.58968e-78" "284" "634" "1" "117" "2" "0" "116" "0" "117" "39S ribosomal protein L22" " mitochondrial;" "Salmo salar (Atlantic salmon)" "GO:0015934" "IEA:InterPro;large ribosomal subunit" "GO:0006412" "IEA:InterPro;translation" "GO:0003735" "IEA:InterPro;structural constituent of ribosome" "PF00237" "1;Ribosomal_L22" "" "" "IPR001063;IPR005727"
"XLOC_000610" 303.393071459152 -0.31194208973163 0.0665431026518282 -4.68782003393796 2.76130676466133e-06 8.74781983044708e-05 "TCONS_00003561" "1238" "74595" "gnl|BL_ORD_ID|74595" "B5XDA1_SALSA" "250" "638" "5.08091e-79" "145" "504" "1" "120" "1" "0" "117" "0" "120" "39S ribosomal protein L22" " mitochondrial;" "Salmo salar (Atlantic salmon)" "GO:0015934" "IEA:InterPro;large ribosomal subunit" "GO:0006412" "IEA:InterPro;translation" "GO:0003735" "IEA:InterPro;structural constituent of ribosome" "PF00237" "1;Ribosomal_L22" "" "" "IPR001063;IPR005727"
"XLOC_000610" 303.393071459152 -0.31194208973163 0.0665431026518282 -4.68782003393796 2.76130676466133e-06 8.74781983044708e-05 "TCONS_00003562" "777" "93758" "gnl|BL_ORD_ID|93758" "C0H746_SALSA" "395" "1013" "5.58847e-138" "70" "678" "4" "204" "1" "0" "190" "2" "203" "39S ribosomal protein L22" " mitochondrial;" "Salmo salar (Atlantic salmon)" "GO:0015934" "IEA:InterPro;large ribosomal subunit" "GO:0006412" "IEA:InterPro;translation" "GO:0003735" "IEA:InterPro;structural constituent of ribosome" "PF00237" "1;Ribosomal_L22" "" "" "IPR001063;IPR005727"
"XLOC_000610" 303.393071459152 -0.31194208973163 0.0665431026518282 -4.68782003393796 2.76130676466133e-06 8.74781983044708e-05 "TCONS_00003563" "666" "74595" "gnl|BL_ORD_ID|74595" "B5XDA1_SALSA" "389" "997" "3.68607e-136" "1" "567" "5" "209" "1" "0" "189" "16" "205" "39S ribosomal protein L22" " mitochondrial;" "Salmo salar (Atlantic salmon)" "GO:0015934" "IEA:InterPro;large ribosomal subunit" "GO:0006412" "IEA:InterPro;translation" "GO:0003735" "IEA:InterPro;structural constituent of ribosome" "PF00237" "1;Ribosomal_L22" "" "" "IPR001063;IPR005727"
"XLOC_000610" 303.393071459152 -0.31194208973163 0.0665431026518282 -4.68782003393796 2.76130676466133e-06 8.74781983044708e-05 "TCONS_00003564" "1243" "74595" "gnl|BL_ORD_ID|74595" "B5XDA1_SALSA" "194" "492" "2.25173e-57" "860" "1144" "115" "209" "2" "0" "92" "0" "95" "39S ribosomal protein L22" " mitochondrial;" "Salmo salar (Atlantic salmon)" "GO:0015934" "IEA:InterPro;large ribosomal subunit" "GO:0006412" "IEA:InterPro;translation" "GO:0003735" "IEA:InterPro;structural constituent of ribosome" "PF00237" "1;Ribosomal_L22" "" "" "IPR001063;IPR005727"
"XLOC_000610" 303.393071459152 -0.31194208973163 0.0665431026518282 -4.68782003393796 2.76130676466133e-06 8.74781983044708e-05 "TCONS_00003565" "665" "74595" "gnl|BL_ORD_ID|74595" "B5XDA1_SALSA" "377" "966" "1.84675e-131" "33" "566" "32" "209" "3" "0" "177" "0" "178" "39S ribosomal protein L22" " mitochondrial;" "Salmo salar (Atlantic salmon)" "GO:0015934" "IEA:InterPro;large ribosomal subunit" "GO:0006412" "IEA:InterPro;translation" "GO:0003735" "IEA:InterPro;structural constituent of ribosome" "PF00237" "1;Ribosomal_L22" "" "" "IPR001063;IPR005727"
"XLOC_000616" 244.441228232525 -0.586800785677228 0.10164676192779 -5.77294125802149 7.78996049814279e-09 6.94932959603551e-07 "TCONS_00003598" "2963" "201879" "gnl|BL_ORD_ID|201879" "F1Q771_DANRE" "361" "924" "5.06932e-114" "63" "980" "7" "301" "3" "0" "201" "27" "314" "Zinc finger protein 346;" "Danio rerio (Zebrafish) (Brachydanio rerio)" "" "" "" "" "GO:0008270;GO:0003676" "IEA:InterPro;zinc ion binding;nucleic acid binding" "PF12171" "1;zf-C2H2_jaz" "" "" "IPR015880;IPR003604;IPR007087;IPR022755" "Znf_C2H2_jaz;Znf_C2H2-like;Znf_C2H2;Znf_U1"
"XLOC_000616" 244.441228232525 -0.586800785677228 0.10164676192779 -5.77294125802149 7.78996049814279e-09 6.94932959603551e-07 "TCONS_00003599" "2904" "201879" "gnl|BL_ORD_ID|201879" "F1Q771_DANRE" "362" "928" "9.01066e-115" "7" "921" "7" "301" "1" "0" "201" "26" "313" "Zinc finger protein 346;" "Danio rerio (Zebrafish) (Brachydanio rerio)" "" "" "" "" "GO:0008270;GO:0003676" "IEA:InterPro;zinc ion binding;nucleic acid binding" "PF12171" "1;zf-C2H2_jaz" "" "" "IPR015880;IPR003604;IPR007087;IPR022755" "Znf_C2H2_jaz;Znf_C2H2-like;Znf_C2H2;Znf_U1"
"XLOC_000616" 244.441228232525 -0.586800785677228 0.10164676192779 -5.77294125802149 7.78996049814279e-09 6.94932959603551e-07 "TCONS_00003600" "2803" "201879" "gnl|BL_ORD_ID|201879" "F1Q771_DANRE" "335" "859" "5.54078e-105" "17" "820" "18" "301" "2" "0" "181" "38" "295" "Zinc finger protein 346;" "Danio rerio (Zebrafish) (Brachydanio rerio)" "" "" "" "" "GO:0008270;GO:0003676" "IEA:InterPro;zinc ion binding;nucleic acid binding" "PF12171" "1;zf-C2H2_jaz" "" "" "IPR015880;IPR003604;IPR007087;IPR022755" "Znf_C2H2_jaz;Znf_C2H2-like;Znf_C2H2;Znf_U1"
"XLOC_000616" 244.441228232525 -0.586800785677228 0.10164676192779 -5.77294125802149 7.78996049814279e-09 6.94932959603551e-07 "TCONS_00003601" "2823" "201879" "gnl|BL_ORD_ID|201879" "F1Q771_DANRE" "215" "545" "3.42834e-86" "11" "427" "18" "155" "2" "0" "103" "1" "139" "Zinc finger protein 346;" "Danio rerio (Zebrafish) (Brachydanio rerio)" "" "" "" "" "GO:0008270;GO:0003676" "IEA:InterPro;zinc ion binding;nucleic acid binding" "PF12171" "1;zf-C2H2_jaz" "" "" "IPR015880;IPR003604;IPR007087;IPR022755" "Znf_C2H2_jaz;Znf_C2H2-like;Znf_C2H2;Znf_U1"
"XLOC_000616" 244.441228232525 -0.586800785677228 0.10164676192779 -5.77294125802149 7.78996049814279e-09 6.94932959603551e-07 "TCONS_00003602" "2824" "201879" "gnl|BL_ORD_ID|201879" "F1Q771_DANRE" "328" "839" "6.43806e-102" "11" "841" "18" "301" "2" "0" "179" "45" "303" "Zinc finger protein 346;" "Danio rerio (Zebrafish) (Brachydanio rerio)" "" "" "" "" "GO:0008270;GO:0003676" "IEA:InterPro;zinc ion binding;nucleic acid binding" "PF12171" "1;zf-C2H2_jaz" "" "" "IPR015880;IPR003604;IPR007087;IPR022755" "Znf_C2H2_jaz;Znf_C2H2-like;Znf_C2H2;Znf_U1"
"XLOC_000616" 244.441228232525 -0.586800785677228 0.10164676192779 -5.77294125802149 7.78996049814279e-09 6.94932959603551e-07 "TCONS_00003603" "2894" "201879" "gnl|BL_ORD_ID|201879" "F1Q771_DANRE" "271" "692" "3.84141e-92" "11" "679" "18" "229" "2" "0" "146" "11" "223" "Zinc finger protein 346;" "Danio rerio (Zebrafish) (Brachydanio rerio)" "" "" "" "" "GO:0008270;GO:0003676" "IEA:InterPro;zinc ion binding;nucleic acid binding" "PF12171" "1;zf-C2H2_jaz" "" "" "IPR015880;IPR003604;IPR007087;IPR022755" "Znf_C2H2_jaz;Znf_C2H2-like;Znf_C2H2;Znf_U1"
"XLOC_000616" 244.441228232525 -0.586800785677228 0.10164676192779 -5.77294125802149 7.78996049814279e-09 6.94932959603551e-07 "TCONS_00003604" "2817" "201879" "gnl|BL_ORD_ID|201879" "F1Q771_DANRE" "287" "732" "1.48904e-86" "82" "834" "44" "301" "1" "0" "159" "45" "277" "Zinc finger protein 346;" "Danio rerio (Zebrafish) (Brachydanio rerio)" "" "" "" "" "GO:0008270;GO:0003676" "IEA:InterPro;zinc ion binding;nucleic acid binding" "PF12171" "1;zf-C2H2_jaz" "" "" "IPR015880;IPR003604;IPR007087;IPR022755" "Znf_C2H2_jaz;Znf_C2H2-like;Znf_C2H2;Znf_U1"
"XLOC_000616" 244.441228232525 -0.586800785677228 0.10164676192779 -5.77294125802149 7.78996049814279e-09 6.94932959603551e-07 "TCONS_00003605" "2876" "201879" "gnl|BL_ORD_ID|201879" "F1Q771_DANRE" "317" "812" "7.06527e-98" "72" "893" "44" "301" "3" "0" "177" "22" "277" "Zinc finger protein 346;" "Danio rerio (Zebrafish) (Brachydanio rerio)" "" "" "" "" "GO:0008270;GO:0003676" "IEA:InterPro;zinc ion binding;nucleic acid binding" "PF12171" "1;zf-C2H2_jaz" "" "" "IPR015880;IPR003604;IPR007087;IPR022755" "Znf_C2H2_jaz;Znf_C2H2-like;Znf_C2H2;Znf_U1"
"XLOC_000616" 244.441228232525 -0.586800785677228 0.10164676192779 -5.77294125802149 7.78996049814279e-09 6.94932959603551e-07 "TCONS_00003606" "3723" "201879" "gnl|BL_ORD_ID|201879" "F1Q771_DANRE" "324" "829" "7.66877e-99" "910" "1740" "41" "301" "1" "0" "180" "22" "280" "Zinc finger protein 346;" "Danio rerio (Zebrafish) (Brachydanio rerio)" "" "" "" "" "GO:0008270;GO:0003676" "IEA:InterPro;zinc ion binding;nucleic acid binding" "PF12171" "1;zf-C2H2_jaz" "" "" "IPR015880;IPR003604;IPR007087;IPR022755" "Znf_C2H2_jaz;Znf_C2H2-like;Znf_C2H2;Znf_U1"
"XLOC_000616" 244.441228232525 -0.586800785677228 0.10164676192779 -5.77294125802149 7.78996049814279e-09 6.94932959603551e-07 "TCONS_00003607" "3142" "201879" "gnl|BL_ORD_ID|201879" "F1Q771_DANRE" "294" "752" "6.71855e-89" "401" "1159" "41" "301" "2" "0" "162" "44" "279" "Zinc finger protein 346;" "Danio rerio (Zebrafish) (Brachydanio rerio)" "" "" "" "" "GO:0008270;GO:0003676" "IEA:InterPro;zinc ion binding;nucleic acid binding" "PF12171" "1;zf-C2H2_jaz" "" "" "IPR015880;IPR003604;IPR007087;IPR022755" "Znf_C2H2_jaz;Znf_C2H2-like;Znf_C2H2;Znf_U1"
"XLOC_000616" 244.441228232525 -0.586800785677228 0.10164676192779 -5.77294125802149 7.78996049814279e-09 6.94932959603551e-07 "TCONS_00003608" "3211" "201879" "gnl|BL_ORD_ID|201879" "F1Q771_DANRE" "325" "832" "3.95285e-100" "401" "1228" "41" "301" "2" "0" "180" "21" "279" "Zinc finger protein 346;" "Danio rerio (Zebrafish) (Brachydanio rerio)" "" "" "" "" "GO:0008270;GO:0003676" "IEA:InterPro;zinc ion binding;nucleic acid binding" "PF12171" "1;zf-C2H2_jaz" "" "" "IPR015880;IPR003604;IPR007087;IPR022755" "Znf_C2H2_jaz;Znf_C2H2-like;Znf_C2H2;Znf_U1"
"XLOC_000616" 244.441228232525 -0.586800785677228 0.10164676192779 -5.77294125802149 7.78996049814279e-09 6.94932959603551e-07 "TCONS_00003609" "3145" "201879" "gnl|BL_ORD_ID|201879" "F1Q771_DANRE" "293" "749" "2.083e-88" "401" "1162" "41" "301" "2" "0" "162" "45" "280" "Zinc finger protein 346;" "Danio rerio (Zebrafish) (Brachydanio rerio)" "" "" "" "" "GO:0008270;GO:0003676" "IEA:InterPro;zinc ion binding;nucleic acid binding" "PF12171" "1;zf-C2H2_jaz" "" "" "IPR015880;IPR003604;IPR007087;IPR022755" "Znf_C2H2_jaz;Znf_C2H2-like;Znf_C2H2;Znf_U1"
"XLOC_000619" 722.836850680411 0.343341472418009 0.0566693981095353 6.05867512046573 1.37247274078958e-09 1.63248845563807e-07 "TCONS_00003615" "1646" "89517" "gnl|BL_ORD_ID|89517" "B9EL32_SALSA" "153" "386" "1.90085e-41" "112" "333" "97" "170" "1" "0" "73" "0" "74" "Membrane-associated progesterone receptor component 1;" "Salmo salar (Atlantic salmon)" "" "" "" "" "GO:0020037" "IEA:InterPro;heme binding" "PF00173" "1;Cyt-b5" "" "" "IPR001199" "Cyt_B5-like_heme/steroid-bd"
"XLOC_000619" 722.836850680411 0.343341472418009 0.0566693981095353 6.05867512046573 1.37247274078958e-09 1.63248845563807e-07 "TCONS_00003616" "2179" "89517" "gnl|BL_ORD_ID|89517" "B9EL32_SALSA" "349" "895" "4.92982e-114" "357" "866" "1" "170" "3" "0" "170" "0" "170" "Membrane-associated progesterone receptor component 1;" "Salmo salar (Atlantic salmon)" "" "" "" "" "GO:0020037" "IEA:InterPro;heme binding" "PF00173" "1;Cyt-b5" "" "" "IPR001199" "Cyt_B5-like_heme/steroid-bd"
"XLOC_000619" 722.836850680411 0.343341472418009 0.0566693981095353 6.05867512046573 1.37247274078958e-09 1.63248845563807e-07 "TCONS_00003617" "1866" "89517" "gnl|BL_ORD_ID|89517" "B9EL32_SALSA" "313" "801" "3.69042e-101" "43" "498" "1" "152" "1" "0" "151" "0" "152" "Membrane-associated progesterone receptor component 1;" "Salmo salar (Atlantic salmon)" "" "" "" "" "GO:0020037" "IEA:InterPro;heme binding" "PF00173" "1;Cyt-b5" "" "" "IPR001199" "Cyt_B5-like_heme/steroid-bd"
"XLOC_000619" 722.836850680411 0.343341472418009 0.0566693981095353 6.05867512046573 1.37247274078958e-09 1.63248845563807e-07 "TCONS_00003618" "1599" "89517" "gnl|BL_ORD_ID|89517" "B9EL32_SALSA" "151" "381" "7.50782e-41" "68" "286" "98" "170" "2" "0" "72" "0" "73" "Membrane-associated progesterone receptor component 1;" "Salmo salar (Atlantic salmon)" "" "" "" "" "GO:0020037" "IEA:InterPro;heme binding" "PF00173" "1;Cyt-b5" "" "" "IPR001199" "Cyt_B5-like_heme/steroid-bd"
"XLOC_000632" 3621.05650686284 -0.369955866712543 0.060592207353304 -6.10566742609965 1.02371976825044e-09 1.33502924958346e-07 "TCONS_00003675" "4127" "516688" "gnl|BL_ORD_ID|516688" "I3K500_ORENI" "847" "2188" "0" "1962" "3410" "170" "650" "3" "0" "432" "2" "483" "Uncharacterized protein;" "Oreochromis niloticus (Nile tilapia) (Tilapia nilotica)" "" "" "GO:0045454" "IEA:InterPro;cell redox homeostasis" "GO:0050660;GO:0016491" "IEA:InterPro;oxidoreductase activity;flavin adenine dinucleotide binding" "PF07992;PF00070" "Pyr_redox;Pyr_redox_2;1" "" "" "IPR013027;IPR016156;IPR001327;IPR004099;IPR023753" "Pyr_nucl-diS_OxRdtase_FAD/NAD;Pyr_OxRdtase_NAD-bd_dom;Pyr_nucl-diS_OxRdtase_dimer;FAD_pyr_nucl-diS_OxRdtase;FAD/NAD-linked_Rdtase_dimer"
"XLOC_000632" 3621.05650686284 -0.369955866712543 0.060592207353304 -6.10566742609965 1.02371976825044e-09 1.33502924958346e-07 "TCONS_00003676" "3866" "516688" "gnl|BL_ORD_ID|516688" "I3K500_ORENI" "851" "2197" "0" "1695" "3149" "168" "650" "3" "0" "433" "2" "485" "Uncharacterized protein;" "Oreochromis niloticus (Nile tilapia) (Tilapia nilotica)" "" "" "GO:0045454" "IEA:InterPro;cell redox homeostasis" "GO:0050660;GO:0016491" "IEA:InterPro;oxidoreductase activity;flavin adenine dinucleotide binding" "PF07992;PF00070" "Pyr_redox;Pyr_redox_2;1" "" "" "IPR013027;IPR016156;IPR001327;IPR004099;IPR023753" "Pyr_nucl-diS_OxRdtase_FAD/NAD;Pyr_OxRdtase_NAD-bd_dom;Pyr_nucl-diS_OxRdtase_dimer;FAD_pyr_nucl-diS_OxRdtase;FAD/NAD-linked_Rdtase_dimer"
"XLOC_000632" 3621.05650686284 -0.369955866712543 0.060592207353304 -6.10566742609965 1.02371976825044e-09 1.33502924958346e-07 "TCONS_00003677" "2540" "516688" "gnl|BL_ORD_ID|516688" "I3K500_ORENI" "909" "2348" "0" "15" "1823" "20" "650" "3" "0" "483" "32" "633" "Uncharacterized protein;" "Oreochromis niloticus (Nile tilapia) (Tilapia nilotica)" "" "" "GO:0045454" "IEA:InterPro;cell redox homeostasis" "GO:0050660;GO:0016491" "IEA:InterPro;oxidoreductase activity;flavin adenine dinucleotide binding" "PF07992;PF00070" "Pyr_redox;Pyr_redox_2;1" "" "" "IPR013027;IPR016156;IPR001327;IPR004099;IPR023753" "Pyr_nucl-diS_OxRdtase_FAD/NAD;Pyr_OxRdtase_NAD-bd_dom;Pyr_nucl-diS_OxRdtase_dimer;FAD_pyr_nucl-diS_OxRdtase;FAD/NAD-linked_Rdtase_dimer"
"XLOC_000632" 3621.05650686284 -0.369955866712543 0.060592207353304 -6.10566742609965 1.02371976825044e-09 1.33502924958346e-07 "TCONS_00003678" "2576" "516688" "gnl|BL_ORD_ID|516688" "I3K500_ORENI" "847" "2188" "0" "411" "1859" "170" "650" "3" "0" "432" "2" "483" "Uncharacterized protein;" "Oreochromis niloticus (Nile tilapia) (Tilapia nilotica)" "" "" "GO:0045454" "IEA:InterPro;cell redox homeostasis" "GO:0050660;GO:0016491" "IEA:InterPro;oxidoreductase activity;flavin adenine dinucleotide binding" "PF07992;PF00070" "Pyr_redox;Pyr_redox_2;1" "" "" "IPR013027;IPR016156;IPR001327;IPR004099;IPR023753" "Pyr_nucl-diS_OxRdtase_FAD/NAD;Pyr_OxRdtase_NAD-bd_dom;Pyr_nucl-diS_OxRdtase_dimer;FAD_pyr_nucl-diS_OxRdtase;FAD/NAD-linked_Rdtase_dimer"
"XLOC_000632" 3621.05650686284 -0.369955866712543 0.060592207353304 -6.10566742609965 1.02371976825044e-09 1.33502924958346e-07 "TCONS_00003679" "2797" "516688" "gnl|BL_ORD_ID|516688" "I3K500_ORENI" "847" "2188" "0" "632" "2080" "170" "650" "2" "0" "432" "2" "483" "Uncharacterized protein;" "Oreochromis niloticus (Nile tilapia) (Tilapia nilotica)" "" "" "GO:0045454" "IEA:InterPro;cell redox homeostasis" "GO:0050660;GO:0016491" "IEA:InterPro;oxidoreductase activity;flavin adenine dinucleotide binding" "PF07992;PF00070" "Pyr_redox;Pyr_redox_2;1" "" "" "IPR013027;IPR016156;IPR001327;IPR004099;IPR023753" "Pyr_nucl-diS_OxRdtase_FAD/NAD;Pyr_OxRdtase_NAD-bd_dom;Pyr_nucl-diS_OxRdtase_dimer;FAD_pyr_nucl-diS_OxRdtase;FAD/NAD-linked_Rdtase_dimer"
"XLOC_000632" 3621.05650686284 -0.369955866712543 0.060592207353304 -6.10566742609965 1.02371976825044e-09 1.33502924958346e-07 "TCONS_00003680" "2718" "684243" "gnl|BL_ORD_ID|684243" "Q28IZ0_XENTR" "508" "1307" "0" "1015" "2001" "306" "636" "1" "0" "250" "6" "333" "Programmed cell death 8 (Apoptosis-inducing factor);Programmed cell death 8 (Apoptosis-inducing factor);Uncharacterized protein;" "Xenopus tropicalis (Western clawed frog) (Silurana tropicalis)" "" "" "GO:0045454" "IEA:InterPro;cell redox homeostasis" "GO:0050660;GO:0016491" "IEA:InterPro;oxidoreductase activity;flavin adenine dinucleotide binding" "PF07992;PF00070" "Pyr_redox;Pyr_redox_2;1" "xtr:549998" "-" "IPR013027;IPR016156;IPR001327;IPR004099;IPR023753" "Pyr_nucl-diS_OxRdtase_FAD/NAD;Pyr_OxRdtase_NAD-bd_dom;Pyr_nucl-diS_OxRdtase_dimer;FAD_pyr_nucl-diS_OxRdtase;FAD/NAD-linked_Rdtase_dimer"
"XLOC_000632" 3621.05650686284 -0.369955866712543 0.060592207353304 -6.10566742609965 1.02371976825044e-09 1.33502924958346e-07 "TCONS_00003681" "2720" "516688" "gnl|BL_ORD_ID|516688" "I3K500_ORENI" "949" "2452" "0" "135" "2003" "1" "650" "3" "0" "502" "33" "653" "Uncharacterized protein;" "Oreochromis niloticus (Nile tilapia) (Tilapia nilotica)" "" "" "GO:0045454" "IEA:InterPro;cell redox homeostasis" "GO:0050660;GO:0016491" "IEA:InterPro;oxidoreductase activity;flavin adenine dinucleotide binding" "PF07992;PF00070" "Pyr_redox;Pyr_redox_2;1" "" "" "IPR013027;IPR016156;IPR001327;IPR004099;IPR023753" "Pyr_nucl-diS_OxRdtase_FAD/NAD;Pyr_OxRdtase_NAD-bd_dom;Pyr_nucl-diS_OxRdtase_dimer;FAD_pyr_nucl-diS_OxRdtase;FAD/NAD-linked_Rdtase_dimer"
"XLOC_000632" 3621.05650686284 -0.369955866712543 0.060592207353304 -6.10566742609965 1.02371976825044e-09 1.33502924958346e-07 "TCONS_00003682" "2718" "516689" "gnl|BL_ORD_ID|516689" "I3K501_ORENI" "853" "2202" "0" "547" "2001" "248" "730" "1" "0" "433" "2" "485" "Uncharacterized protein;" "Oreochromis niloticus (Nile tilapia) (Tilapia nilotica)" "" "" "GO:0045454" "IEA:InterPro;cell redox homeostasis" "GO:0050660;GO:0016491" "IEA:InterPro;oxidoreductase activity;flavin adenine dinucleotide binding" "PF07992;PF00070" "Pyr_redox;Pyr_redox_2;1" "" "" "IPR013027;IPR016156;IPR001327;IPR004099;IPR023753" "Pyr_nucl-diS_OxRdtase_FAD/NAD;Pyr_OxRdtase_NAD-bd_dom;Pyr_nucl-diS_OxRdtase_dimer;FAD_pyr_nucl-diS_OxRdtase;FAD/NAD-linked_Rdtase_dimer"
"XLOC_000632" 3621.05650686284 -0.369955866712543 0.060592207353304 -6.10566742609965 1.02371976825044e-09 1.33502924958346e-07 "TCONS_00003683" "3335" "516688" "gnl|BL_ORD_ID|516688" "I3K500_ORENI" "847" "2188" "0" "1170" "2618" "170" "650" "3" "0" "432" "2" "483" "Uncharacterized protein;" "Oreochromis niloticus (Nile tilapia) (Tilapia nilotica)" "" "" "GO:0045454" "IEA:InterPro;cell redox homeostasis" "GO:0050660;GO:0016491" "IEA:InterPro;oxidoreductase activity;flavin adenine dinucleotide binding" "PF07992;PF00070" "Pyr_redox;Pyr_redox_2;1" "" "" "IPR013027;IPR016156;IPR001327;IPR004099;IPR023753" "Pyr_nucl-diS_OxRdtase_FAD/NAD;Pyr_OxRdtase_NAD-bd_dom;Pyr_nucl-diS_OxRdtase_dimer;FAD_pyr_nucl-diS_OxRdtase;FAD/NAD-linked_Rdtase_dimer"
"XLOC_000632" 3621.05650686284 -0.369955866712543 0.060592207353304 -6.10566742609965 1.02371976825044e-09 1.33502924958346e-07 "TCONS_00003684" "2557" "516688" "gnl|BL_ORD_ID|516688" "I3K500_ORENI" "787" "2031" "0" "143" "1840" "1" "650" "2" "0" "441" "88" "652" "Uncharacterized protein;" "Oreochromis niloticus (Nile tilapia) (Tilapia nilotica)" "" "" "GO:0045454" "IEA:InterPro;cell redox homeostasis" "GO:0050660;GO:0016491" "IEA:InterPro;oxidoreductase activity;flavin adenine dinucleotide binding" "PF07992;PF00070" "Pyr_redox;Pyr_redox_2;1" "" "" "IPR013027;IPR016156;IPR001327;IPR004099;IPR023753" "Pyr_nucl-diS_OxRdtase_FAD/NAD;Pyr_OxRdtase_NAD-bd_dom;Pyr_nucl-diS_OxRdtase_dimer;FAD_pyr_nucl-diS_OxRdtase;FAD/NAD-linked_Rdtase_dimer"
"XLOC_000632" 3621.05650686284 -0.369955866712543 0.060592207353304 -6.10566742609965 1.02371976825044e-09 1.33502924958346e-07 "TCONS_00003685" "2727" "712459" "gnl|BL_ORD_ID|712459" "Q4S8P8_TETNG" "475" "1222" "0" "1147" "2010" "348" "634" "1" "0" "254" "1" "288" "Chromosome 7 SCAF14703" " whole genome shotgun sequence.;" "Tetraodon nigroviridis (Spotted green pufferfish) (ChelonodonTetraodon nigroviridis (Spotted green pufferfish) (Chelonodonnigroviridis)" "" "" "GO:0045454" "IEA:InterPro;cell redox homeostasis" "GO:0050660;GO:0016491" "IEA:InterPro;oxidoreductase activity;flavin adenine dinucleotide binding" "PF07992" "1;Pyr_redox_2" "" "" "IPR013027;IPR016156;IPR004099;IPR023753"
"XLOC_000632" 3621.05650686284 -0.369955866712543 0.060592207353304 -6.10566742609965 1.02371976825044e-09 1.33502924958346e-07 "TCONS_00003686" "2730" "516688" "gnl|BL_ORD_ID|516688" "I3K500_ORENI" "859" "2219" "0" "352" "2013" "69" "650" "1" "0" "457" "32" "584" "Uncharacterized protein;" "Oreochromis niloticus (Nile tilapia) (Tilapia nilotica)" "" "" "GO:0045454" "IEA:InterPro;cell redox homeostasis" "GO:0050660;GO:0016491" "IEA:InterPro;oxidoreductase activity;flavin adenine dinucleotide binding" "PF07992;PF00070" "Pyr_redox;Pyr_redox_2;1" "" "" "IPR013027;IPR016156;IPR001327;IPR004099;IPR023753" "Pyr_nucl-diS_OxRdtase_FAD/NAD;Pyr_OxRdtase_NAD-bd_dom;Pyr_nucl-diS_OxRdtase_dimer;FAD_pyr_nucl-diS_OxRdtase;FAD/NAD-linked_Rdtase_dimer"
"XLOC_000632" 3621.05650686284 -0.369955866712543 0.060592207353304 -6.10566742609965 1.02371976825044e-09 1.33502924958346e-07 "TCONS_00003687" "2872" "516688" "gnl|BL_ORD_ID|516688" "I3K500_ORENI" "852" "2201" "0" "701" "2155" "168" "650" "2" "0" "433" "2" "485" "Uncharacterized protein;" "Oreochromis niloticus (Nile tilapia) (Tilapia nilotica)" "" "" "GO:0045454" "IEA:InterPro;cell redox homeostasis" "GO:0050660;GO:0016491" "IEA:InterPro;oxidoreductase activity;flavin adenine dinucleotide binding" "PF07992;PF00070" "Pyr_redox;Pyr_redox_2;1" "" "" "IPR013027;IPR016156;IPR001327;IPR004099;IPR023753" "Pyr_nucl-diS_OxRdtase_FAD/NAD;Pyr_OxRdtase_NAD-bd_dom;Pyr_nucl-diS_OxRdtase_dimer;FAD_pyr_nucl-diS_OxRdtase;FAD/NAD-linked_Rdtase_dimer"
"XLOC_000632" 3621.05650686284 -0.369955866712543 0.060592207353304 -6.10566742609965 1.02371976825044e-09 1.33502924958346e-07 "TCONS_00003688" "2733" "516688" "gnl|BL_ORD_ID|516688" "I3K500_ORENI" "954" "2464" "0" "148" "2016" "1" "650" "1" "0" "505" "31" "652" "Uncharacterized protein;" "Oreochromis niloticus (Nile tilapia) (Tilapia nilotica)" "" "" "GO:0045454" "IEA:InterPro;cell redox homeostasis" "GO:0050660;GO:0016491" "IEA:InterPro;oxidoreductase activity;flavin adenine dinucleotide binding" "PF07992;PF00070" "Pyr_redox;Pyr_redox_2;1" "" "" "IPR013027;IPR016156;IPR001327;IPR004099;IPR023753" "Pyr_nucl-diS_OxRdtase_FAD/NAD;Pyr_OxRdtase_NAD-bd_dom;Pyr_nucl-diS_OxRdtase_dimer;FAD_pyr_nucl-diS_OxRdtase;FAD/NAD-linked_Rdtase_dimer"
"XLOC_000632" 3621.05650686284 -0.369955866712543 0.060592207353304 -6.10566742609965 1.02371976825044e-09 1.33502924958346e-07 "TCONS_00003689" "2739" "309481" "gnl|BL_ORD_ID|309481" "G3QAE5_GASAC" "514" "1323" "0" "156" "1265" "1" "355" "3" "0" "270" "15" "370" "Uncharacterized protein;" "Gasterosteus aculeatus (Three-spined stickleback)" "" "" "GO:0045454" "IEA:InterPro;cell redox homeostasis" "GO:0050660;GO:0016491" "IEA:InterPro;oxidoreductase activity;flavin adenine dinucleotide binding" "PF07992;PF00070" "Pyr_redox;Pyr_redox_2;1" "" "" "IPR013027;IPR016156;IPR001327;IPR004099;IPR023753" "Pyr_nucl-diS_OxRdtase_FAD/NAD;Pyr_OxRdtase_NAD-bd_dom;Pyr_nucl-diS_OxRdtase_dimer;FAD_pyr_nucl-diS_OxRdtase;FAD/NAD-linked_Rdtase_dimer"
"XLOC_000632" 3621.05650686284 -0.369955866712543 0.060592207353304 -6.10566742609965 1.02371976825044e-09 1.33502924958346e-07 "TCONS_00003690" "2747" "309481" "gnl|BL_ORD_ID|309481" "G3QAE5_GASAC" "804" "2074" "0" "163" "1767" "1" "520" "1" "0" "424" "15" "535" "Uncharacterized protein;" "Gasterosteus aculeatus (Three-spined stickleback)" "" "" "GO:0045454" "IEA:InterPro;cell redox homeostasis" "GO:0050660;GO:0016491" "IEA:InterPro;oxidoreductase activity;flavin adenine dinucleotide binding" "PF07992;PF00070" "Pyr_redox;Pyr_redox_2;1" "" "" "IPR013027;IPR016156;IPR001327;IPR004099;IPR023753" "Pyr_nucl-diS_OxRdtase_FAD/NAD;Pyr_OxRdtase_NAD-bd_dom;Pyr_nucl-diS_OxRdtase_dimer;FAD_pyr_nucl-diS_OxRdtase;FAD/NAD-linked_Rdtase_dimer"
"XLOC_000632" 3621.05650686284 -0.369955866712543 0.060592207353304 -6.10566742609965 1.02371976825044e-09 1.33502924958346e-07 "TCONS_00003691" "2711" "516688" "gnl|BL_ORD_ID|516688" "I3K500_ORENI" "641" "1652" "0" "163" "1512" "1" "478" "1" "0" "338" "32" "480" "Uncharacterized protein;" "Oreochromis niloticus (Nile tilapia) (Tilapia nilotica)" "" "" "GO:0045454" "IEA:InterPro;cell redox homeostasis" "GO:0050660;GO:0016491" "IEA:InterPro;oxidoreductase activity;flavin adenine dinucleotide binding" "PF07992;PF00070" "Pyr_redox;Pyr_redox_2;1" "" "" "IPR013027;IPR016156;IPR001327;IPR004099;IPR023753" "Pyr_nucl-diS_OxRdtase_FAD/NAD;Pyr_OxRdtase_NAD-bd_dom;Pyr_nucl-diS_OxRdtase_dimer;FAD_pyr_nucl-diS_OxRdtase;FAD/NAD-linked_Rdtase_dimer"
"XLOC_000632" 3621.05650686284 -0.369955866712543 0.060592207353304 -6.10566742609965 1.02371976825044e-09 1.33502924958346e-07 "TCONS_00003692" "2964" "516688" "gnl|BL_ORD_ID|516688" "I3K500_ORENI" "852" "2200" "0" "793" "2247" "168" "650" "1" "0" "433" "2" "485" "Uncharacterized protein;" "Oreochromis niloticus (Nile tilapia) (Tilapia nilotica)" "" "" "GO:0045454" "IEA:InterPro;cell redox homeostasis" "GO:0050660;GO:0016491" "IEA:InterPro;oxidoreductase activity;flavin adenine dinucleotide binding" "PF07992;PF00070" "Pyr_redox;Pyr_redox_2;1" "" "" "IPR013027;IPR016156;IPR001327;IPR004099;IPR023753" "Pyr_nucl-diS_OxRdtase_FAD/NAD;Pyr_OxRdtase_NAD-bd_dom;Pyr_nucl-diS_OxRdtase_dimer;FAD_pyr_nucl-diS_OxRdtase;FAD/NAD-linked_Rdtase_dimer"
"XLOC_000632" 3621.05650686284 -0.369955866712543 0.060592207353304 -6.10566742609965 1.02371976825044e-09 1.33502924958346e-07 "TCONS_00003693" "2707" "516688" "gnl|BL_ORD_ID|516688" "I3K500_ORENI" "901" "2327" "0" "251" "1990" "43" "650" "2" "0" "476" "32" "610" "Uncharacterized protein;" "Oreochromis niloticus (Nile tilapia) (Tilapia nilotica)" "" "" "GO:0045454" "IEA:InterPro;cell redox homeostasis" "GO:0050660;GO:0016491" "IEA:InterPro;oxidoreductase activity;flavin adenine dinucleotide binding" "PF07992;PF00070" "Pyr_redox;Pyr_redox_2;1" "" "" "IPR013027;IPR016156;IPR001327;IPR004099;IPR023753" "Pyr_nucl-diS_OxRdtase_FAD/NAD;Pyr_OxRdtase_NAD-bd_dom;Pyr_nucl-diS_OxRdtase_dimer;FAD_pyr_nucl-diS_OxRdtase;FAD/NAD-linked_Rdtase_dimer"
"XLOC_000632" 3621.05650686284 -0.369955866712543 0.060592207353304 -6.10566742609965 1.02371976825044e-09 1.33502924958346e-07 "TCONS_00003694" "3030" "516688" "gnl|BL_ORD_ID|516688" "I3K500_ORENI" "853" "2203" "0" "859" "2313" "168" "650" "1" "0" "433" "2" "485" "Uncharacterized protein;" "Oreochromis niloticus (Nile tilapia) (Tilapia nilotica)" "" "" "GO:0045454" "IEA:InterPro;cell redox homeostasis" "GO:0050660;GO:0016491" "IEA:InterPro;oxidoreductase activity;flavin adenine dinucleotide binding" "PF07992;PF00070" "Pyr_redox;Pyr_redox_2;1" "" "" "IPR013027;IPR016156;IPR001327;IPR004099;IPR023753" "Pyr_nucl-diS_OxRdtase_FAD/NAD;Pyr_OxRdtase_NAD-bd_dom;Pyr_nucl-diS_OxRdtase_dimer;FAD_pyr_nucl-diS_OxRdtase;FAD/NAD-linked_Rdtase_dimer"
"XLOC_000632" 3621.05650686284 -0.369955866712543 0.060592207353304 -6.10566742609965 1.02371976825044e-09 1.33502924958346e-07 "TCONS_00003695" "4290" "516688" "gnl|BL_ORD_ID|516688" "I3K500_ORENI" "851" "2197" "0" "2119" "3573" "168" "650" "1" "0" "433" "2" "485" "Uncharacterized protein;" "Oreochromis niloticus (Nile tilapia) (Tilapia nilotica)" "" "" "GO:0045454" "IEA:InterPro;cell redox homeostasis" "GO:0050660;GO:0016491" "IEA:InterPro;oxidoreductase activity;flavin adenine dinucleotide binding" "PF07992;PF00070" "Pyr_redox;Pyr_redox_2;1" "" "" "IPR013027;IPR016156;IPR001327;IPR004099;IPR023753" "Pyr_nucl-diS_OxRdtase_FAD/NAD;Pyr_OxRdtase_NAD-bd_dom;Pyr_nucl-diS_OxRdtase_dimer;FAD_pyr_nucl-diS_OxRdtase;FAD/NAD-linked_Rdtase_dimer"
"XLOC_000632" 3621.05650686284 -0.369955866712543 0.060592207353304 -6.10566742609965 1.02371976825044e-09 1.33502924958346e-07 "TCONS_00003696" "3235" "516688" "gnl|BL_ORD_ID|516688" "I3K500_ORENI" "851" "2197" "0" "1064" "2518" "168" "650" "2" "0" "433" "2" "485" "Uncharacterized protein;" "Oreochromis niloticus (Nile tilapia) (Tilapia nilotica)" "" "" "GO:0045454" "IEA:InterPro;cell redox homeostasis" "GO:0050660;GO:0016491" "IEA:InterPro;oxidoreductase activity;flavin adenine dinucleotide binding" "PF07992;PF00070" "Pyr_redox;Pyr_redox_2;1" "" "" "IPR013027;IPR016156;IPR001327;IPR004099;IPR023753" "Pyr_nucl-diS_OxRdtase_FAD/NAD;Pyr_OxRdtase_NAD-bd_dom;Pyr_nucl-diS_OxRdtase_dimer;FAD_pyr_nucl-diS_OxRdtase;FAD/NAD-linked_Rdtase_dimer"
"XLOC_000632" 3621.05650686284 -0.369955866712543 0.060592207353304 -6.10566742609965 1.02371976825044e-09 1.33502924958346e-07 "TCONS_00003697" "3832" "516688" "gnl|BL_ORD_ID|516688" "I3K500_ORENI" "847" "2188" "0" "1667" "3115" "170" "650" "2" "0" "432" "2" "483" "Uncharacterized protein;" "Oreochromis niloticus (Nile tilapia) (Tilapia nilotica)" "" "" "GO:0045454" "IEA:InterPro;cell redox homeostasis" "GO:0050660;GO:0016491" "IEA:InterPro;oxidoreductase activity;flavin adenine dinucleotide binding" "PF07992;PF00070" "Pyr_redox;Pyr_redox_2;1" "" "" "IPR013027;IPR016156;IPR001327;IPR004099;IPR023753" "Pyr_nucl-diS_OxRdtase_FAD/NAD;Pyr_OxRdtase_NAD-bd_dom;Pyr_nucl-diS_OxRdtase_dimer;FAD_pyr_nucl-diS_OxRdtase;FAD/NAD-linked_Rdtase_dimer"
"XLOC_000632" 3621.05650686284 -0.369955866712543 0.060592207353304 -6.10566742609965 1.02371976825044e-09 1.33502924958346e-07 "TCONS_00003698" "3096" "516688" "gnl|BL_ORD_ID|516688" "I3K500_ORENI" "853" "2202" "0" "925" "2379" "168" "650" "1" "0" "433" "2" "485" "Uncharacterized protein;" "Oreochromis niloticus (Nile tilapia) (Tilapia nilotica)" "" "" "GO:0045454" "IEA:InterPro;cell redox homeostasis" "GO:0050660;GO:0016491" "IEA:InterPro;oxidoreductase activity;flavin adenine dinucleotide binding" "PF07992;PF00070" "Pyr_redox;Pyr_redox_2;1" "" "" "IPR013027;IPR016156;IPR001327;IPR004099;IPR023753" "Pyr_nucl-diS_OxRdtase_FAD/NAD;Pyr_OxRdtase_NAD-bd_dom;Pyr_nucl-diS_OxRdtase_dimer;FAD_pyr_nucl-diS_OxRdtase;FAD/NAD-linked_Rdtase_dimer"
"XLOC_000632" 3621.05650686284 -0.369955866712543 0.060592207353304 -6.10566742609965 1.02371976825044e-09 1.33502924958346e-07 "TCONS_00003699" "5045" "516688" "gnl|BL_ORD_ID|516688" "I3K500_ORENI" "847" "2188" "0" "2880" "4328" "170" "650" "3" "0" "432" "2" "483" "Uncharacterized protein;" "Oreochromis niloticus (Nile tilapia) (Tilapia nilotica)" "" "" "GO:0045454" "IEA:InterPro;cell redox homeostasis" "GO:0050660;GO:0016491" "IEA:InterPro;oxidoreductase activity;flavin adenine dinucleotide binding" "PF07992;PF00070" "Pyr_redox;Pyr_redox_2;1" "" "" "IPR013027;IPR016156;IPR001327;IPR004099;IPR023753" "Pyr_nucl-diS_OxRdtase_FAD/NAD;Pyr_OxRdtase_NAD-bd_dom;Pyr_nucl-diS_OxRdtase_dimer;FAD_pyr_nucl-diS_OxRdtase;FAD/NAD-linked_Rdtase_dimer"
"XLOC_000632" 3621.05650686284 -0.369955866712543 0.060592207353304 -6.10566742609965 1.02371976825044e-09 1.33502924958346e-07 "TCONS_00003700" "3380" "516688" "gnl|BL_ORD_ID|516688" "I3K500_ORENI" "851" "2197" "0" "1209" "2663" "168" "650" "3" "0" "433" "2" "485" "Uncharacterized protein;" "Oreochromis niloticus (Nile tilapia) (Tilapia nilotica)" "" "" "GO:0045454" "IEA:InterPro;cell redox homeostasis" "GO:0050660;GO:0016491" "IEA:InterPro;oxidoreductase activity;flavin adenine dinucleotide binding" "PF07992;PF00070" "Pyr_redox;Pyr_redox_2;1" "" "" "IPR013027;IPR016156;IPR001327;IPR004099;IPR023753" "Pyr_nucl-diS_OxRdtase_FAD/NAD;Pyr_OxRdtase_NAD-bd_dom;Pyr_nucl-diS_OxRdtase_dimer;FAD_pyr_nucl-diS_OxRdtase;FAD/NAD-linked_Rdtase_dimer"
"XLOC_000632" 3621.05650686284 -0.369955866712543 0.060592207353304 -6.10566742609965 1.02371976825044e-09 1.33502924958346e-07 "TCONS_00003701" "3578" "516688" "gnl|BL_ORD_ID|516688" "I3K500_ORENI" "847" "2188" "0" "1413" "2861" "170" "650" "3" "0" "432" "2" "483" "Uncharacterized protein;" "Oreochromis niloticus (Nile tilapia) (Tilapia nilotica)" "" "" "GO:0045454" "IEA:InterPro;cell redox homeostasis" "GO:0050660;GO:0016491" "IEA:InterPro;oxidoreductase activity;flavin adenine dinucleotide binding" "PF07992;PF00070" "Pyr_redox;Pyr_redox_2;1" "" "" "IPR013027;IPR016156;IPR001327;IPR004099;IPR023753" "Pyr_nucl-diS_OxRdtase_FAD/NAD;Pyr_OxRdtase_NAD-bd_dom;Pyr_nucl-diS_OxRdtase_dimer;FAD_pyr_nucl-diS_OxRdtase;FAD/NAD-linked_Rdtase_dimer"
"XLOC_000632" 3621.05650686284 -0.369955866712543 0.060592207353304 -6.10566742609965 1.02371976825044e-09 1.33502924958346e-07 "TCONS_00003702" "2839" "516688" "gnl|BL_ORD_ID|516688" "I3K500_ORENI" "964" "2491" "0" "182" "2122" "1" "650" "2" "0" "509" "7" "652" "Uncharacterized protein;" "Oreochromis niloticus (Nile tilapia) (Tilapia nilotica)" "" "" "GO:0045454" "IEA:InterPro;cell redox homeostasis" "GO:0050660;GO:0016491" "IEA:InterPro;oxidoreductase activity;flavin adenine dinucleotide binding" "PF07992;PF00070" "Pyr_redox;Pyr_redox_2;1" "" "" "IPR013027;IPR016156;IPR001327;IPR004099;IPR023753" "Pyr_nucl-diS_OxRdtase_FAD/NAD;Pyr_OxRdtase_NAD-bd_dom;Pyr_nucl-diS_OxRdtase_dimer;FAD_pyr_nucl-diS_OxRdtase;FAD/NAD-linked_Rdtase_dimer"
"XLOC_000632" 3621.05650686284 -0.369955866712543 0.060592207353304 -6.10566742609965 1.02371976825044e-09 1.33502924958346e-07 "TCONS_00003703" "2766" "516689" "gnl|BL_ORD_ID|516689" "I3K501_ORENI" "853" "2202" "0" "595" "2049" "248" "730" "1" "0" "433" "2" "485" "Uncharacterized protein;" "Oreochromis niloticus (Nile tilapia) (Tilapia nilotica)" "" "" "GO:0045454" "IEA:InterPro;cell redox homeostasis" "GO:0050660;GO:0016491" "IEA:InterPro;oxidoreductase activity;flavin adenine dinucleotide binding" "PF07992;PF00070" "Pyr_redox;Pyr_redox_2;1" "" "" "IPR013027;IPR016156;IPR001327;IPR004099;IPR023753" "Pyr_nucl-diS_OxRdtase_FAD/NAD;Pyr_OxRdtase_NAD-bd_dom;Pyr_nucl-diS_OxRdtase_dimer;FAD_pyr_nucl-diS_OxRdtase;FAD/NAD-linked_Rdtase_dimer"
"XLOC_000632" 3621.05650686284 -0.369955866712543 0.060592207353304 -6.10566742609965 1.02371976825044e-09 1.33502924958346e-07 "TCONS_00003704" "2986" "516688" "gnl|BL_ORD_ID|516688" "I3K500_ORENI" "852" "2200" "0" "815" "2269" "168" "650" "2" "0" "433" "2" "485" "Uncharacterized protein;" "Oreochromis niloticus (Nile tilapia) (Tilapia nilotica)" "" "" "GO:0045454" "IEA:InterPro;cell redox homeostasis" "GO:0050660;GO:0016491" "IEA:InterPro;oxidoreductase activity;flavin adenine dinucleotide binding" "PF07992;PF00070" "Pyr_redox;Pyr_redox_2;1" "" "" "IPR013027;IPR016156;IPR001327;IPR004099;IPR023753" "Pyr_nucl-diS_OxRdtase_FAD/NAD;Pyr_OxRdtase_NAD-bd_dom;Pyr_nucl-diS_OxRdtase_dimer;FAD_pyr_nucl-diS_OxRdtase;FAD/NAD-linked_Rdtase_dimer"
"XLOC_000632" 3621.05650686284 -0.369955866712543 0.060592207353304 -6.10566742609965 1.02371976825044e-09 1.33502924958346e-07 "TCONS_00003705" "2790" "516688" "gnl|BL_ORD_ID|516688" "I3K500_ORENI" "954" "2464" "0" "208" "2073" "1" "650" "1" "0" "502" "32" "652" "Uncharacterized protein;" "Oreochromis niloticus (Nile tilapia) (Tilapia nilotica)" "" "" "GO:0045454" "IEA:InterPro;cell redox homeostasis" "GO:0050660;GO:0016491" "IEA:InterPro;oxidoreductase activity;flavin adenine dinucleotide binding" "PF07992;PF00070" "Pyr_redox;Pyr_redox_2;1" "" "" "IPR013027;IPR016156;IPR001327;IPR004099;IPR023753" "Pyr_nucl-diS_OxRdtase_FAD/NAD;Pyr_OxRdtase_NAD-bd_dom;Pyr_nucl-diS_OxRdtase_dimer;FAD_pyr_nucl-diS_OxRdtase;FAD/NAD-linked_Rdtase_dimer"
"XLOC_000632" 3621.05650686284 -0.369955866712543 0.060592207353304 -6.10566742609965 1.02371976825044e-09 1.33502924958346e-07 "TCONS_00003706" "3336" "516688" "gnl|BL_ORD_ID|516688" "I3K500_ORENI" "853" "2203" "0" "1165" "2619" "168" "650" "1" "0" "433" "2" "485" "Uncharacterized protein;" "Oreochromis niloticus (Nile tilapia) (Tilapia nilotica)" "" "" "GO:0045454" "IEA:InterPro;cell redox homeostasis" "GO:0050660;GO:0016491" "IEA:InterPro;oxidoreductase activity;flavin adenine dinucleotide binding" "PF07992;PF00070" "Pyr_redox;Pyr_redox_2;1" "" "" "IPR013027;IPR016156;IPR001327;IPR004099;IPR023753" "Pyr_nucl-diS_OxRdtase_FAD/NAD;Pyr_OxRdtase_NAD-bd_dom;Pyr_nucl-diS_OxRdtase_dimer;FAD_pyr_nucl-diS_OxRdtase;FAD/NAD-linked_Rdtase_dimer"
"XLOC_000632" 3621.05650686284 -0.369955866712543 0.060592207353304 -6.10566742609965 1.02371976825044e-09 1.33502924958346e-07 "TCONS_00003707" "3448" "516688" "gnl|BL_ORD_ID|516688" "I3K500_ORENI" "854" "2205" "0" "1277" "2731" "168" "650" "2" "0" "433" "2" "485" "Uncharacterized protein;" "Oreochromis niloticus (Nile tilapia) (Tilapia nilotica)" "" "" "GO:0045454" "IEA:InterPro;cell redox homeostasis" "GO:0050660;GO:0016491" "IEA:InterPro;oxidoreductase activity;flavin adenine dinucleotide binding" "PF07992;PF00070" "Pyr_redox;Pyr_redox_2;1" "" "" "IPR013027;IPR016156;IPR001327;IPR004099;IPR023753" "Pyr_nucl-diS_OxRdtase_FAD/NAD;Pyr_OxRdtase_NAD-bd_dom;Pyr_nucl-diS_OxRdtase_dimer;FAD_pyr_nucl-diS_OxRdtase;FAD/NAD-linked_Rdtase_dimer"
"XLOC_000632" 3621.05650686284 -0.369955866712543 0.060592207353304 -6.10566742609965 1.02371976825044e-09 1.33502924958346e-07 "TCONS_00003708" "5221" "516688" "gnl|BL_ORD_ID|516688" "I3K500_ORENI" "847" "2188" "0" "3056" "4504" "170" "650" "2" "0" "432" "2" "483" "Uncharacterized protein;" "Oreochromis niloticus (Nile tilapia) (Tilapia nilotica)" "" "" "GO:0045454" "IEA:InterPro;cell redox homeostasis" "GO:0050660;GO:0016491" "IEA:InterPro;oxidoreductase activity;flavin adenine dinucleotide binding" "PF07992;PF00070" "Pyr_redox;Pyr_redox_2;1" "" "" "IPR013027;IPR016156;IPR001327;IPR004099;IPR023753" "Pyr_nucl-diS_OxRdtase_FAD/NAD;Pyr_OxRdtase_NAD-bd_dom;Pyr_nucl-diS_OxRdtase_dimer;FAD_pyr_nucl-diS_OxRdtase;FAD/NAD-linked_Rdtase_dimer"
"XLOC_000632" 3621.05650686284 -0.369955866712543 0.060592207353304 -6.10566742609965 1.02371976825044e-09 1.33502924958346e-07 "TCONS_00003709" "4362" "516688" "gnl|BL_ORD_ID|516688" "I3K500_ORENI" "851" "2196" "0" "2191" "3645" "168" "650" "1" "0" "433" "2" "485" "Uncharacterized protein;" "Oreochromis niloticus (Nile tilapia) (Tilapia nilotica)" "" "" "GO:0045454" "IEA:InterPro;cell redox homeostasis" "GO:0050660;GO:0016491" "IEA:InterPro;oxidoreductase activity;flavin adenine dinucleotide binding" "PF07992;PF00070" "Pyr_redox;Pyr_redox_2;1" "" "" "IPR013027;IPR016156;IPR001327;IPR004099;IPR023753" "Pyr_nucl-diS_OxRdtase_FAD/NAD;Pyr_OxRdtase_NAD-bd_dom;Pyr_nucl-diS_OxRdtase_dimer;FAD_pyr_nucl-diS_OxRdtase;FAD/NAD-linked_Rdtase_dimer"
"XLOC_000632" 3621.05650686284 -0.369955866712543 0.060592207353304 -6.10566742609965 1.02371976825044e-09 1.33502924958346e-07 "TCONS_00003710" "3703" "516688" "gnl|BL_ORD_ID|516688" "I3K500_ORENI" "851" "2197" "0" "1532" "2986" "168" "650" "2" "0" "433" "2" "485" "Uncharacterized protein;" "Oreochromis niloticus (Nile tilapia) (Tilapia nilotica)" "" "" "GO:0045454" "IEA:InterPro;cell redox homeostasis" "GO:0050660;GO:0016491" "IEA:InterPro;oxidoreductase activity;flavin adenine dinucleotide binding" "PF07992;PF00070" "Pyr_redox;Pyr_redox_2;1" "" "" "IPR013027;IPR016156;IPR001327;IPR004099;IPR023753" "Pyr_nucl-diS_OxRdtase_FAD/NAD;Pyr_OxRdtase_NAD-bd_dom;Pyr_nucl-diS_OxRdtase_dimer;FAD_pyr_nucl-diS_OxRdtase;FAD/NAD-linked_Rdtase_dimer"
"XLOC_000632" 3621.05650686284 -0.369955866712543 0.060592207353304 -6.10566742609965 1.02371976825044e-09 1.33502924958346e-07 "TCONS_00003711" "3476" "516688" "gnl|BL_ORD_ID|516688" "I3K500_ORENI" "854" "2204" "0" "1305" "2759" "168" "650" "3" "0" "433" "2" "485" "Uncharacterized protein;" "Oreochromis niloticus (Nile tilapia) (Tilapia nilotica)" "" "" "GO:0045454" "IEA:InterPro;cell redox homeostasis" "GO:0050660;GO:0016491" "IEA:InterPro;oxidoreductase activity;flavin adenine dinucleotide binding" "PF07992;PF00070" "Pyr_redox;Pyr_redox_2;1" "" "" "IPR013027;IPR016156;IPR001327;IPR004099;IPR023753" "Pyr_nucl-diS_OxRdtase_FAD/NAD;Pyr_OxRdtase_NAD-bd_dom;Pyr_nucl-diS_OxRdtase_dimer;FAD_pyr_nucl-diS_OxRdtase;FAD/NAD-linked_Rdtase_dimer"
"XLOC_000632" 3621.05650686284 -0.369955866712543 0.060592207353304 -6.10566742609965 1.02371976825044e-09 1.33502924958346e-07 "TCONS_00003712" "3187" "516688" "gnl|BL_ORD_ID|516688" "I3K500_ORENI" "854" "2205" "0" "1016" "2470" "168" "650" "2" "0" "433" "2" "485" "Uncharacterized protein;" "Oreochromis niloticus (Nile tilapia) (Tilapia nilotica)" "" "" "GO:0045454" "IEA:InterPro;cell redox homeostasis" "GO:0050660;GO:0016491" "IEA:InterPro;oxidoreductase activity;flavin adenine dinucleotide binding" "PF07992;PF00070" "Pyr_redox;Pyr_redox_2;1" "" "" "IPR013027;IPR016156;IPR001327;IPR004099;IPR023753" "Pyr_nucl-diS_OxRdtase_FAD/NAD;Pyr_OxRdtase_NAD-bd_dom;Pyr_nucl-diS_OxRdtase_dimer;FAD_pyr_nucl-diS_OxRdtase;FAD/NAD-linked_Rdtase_dimer"
"XLOC_000632" 3621.05650686284 -0.369955866712543 0.060592207353304 -6.10566742609965 1.02371976825044e-09 1.33502924958346e-07 "TCONS_00003713" "3345" "516688" "gnl|BL_ORD_ID|516688" "I3K500_ORENI" "854" "2204" "0" "1174" "2628" "168" "650" "1" "0" "433" "2" "485" "Uncharacterized protein;" "Oreochromis niloticus (Nile tilapia) (Tilapia nilotica)" "" "" "GO:0045454" "IEA:InterPro;cell redox homeostasis" "GO:0050660;GO:0016491" "IEA:InterPro;oxidoreductase activity;flavin adenine dinucleotide binding" "PF07992;PF00070" "Pyr_redox;Pyr_redox_2;1" "" "" "IPR013027;IPR016156;IPR001327;IPR004099;IPR023753" "Pyr_nucl-diS_OxRdtase_FAD/NAD;Pyr_OxRdtase_NAD-bd_dom;Pyr_nucl-diS_OxRdtase_dimer;FAD_pyr_nucl-diS_OxRdtase;FAD/NAD-linked_Rdtase_dimer"
"XLOC_000632" 3621.05650686284 -0.369955866712543 0.060592207353304 -6.10566742609965 1.02371976825044e-09 1.33502924958346e-07 "TCONS_00003714" "4160" "516689" "gnl|BL_ORD_ID|516689" "I3K501_ORENI" "855" "2208" "0" "1989" "3443" "248" "730" "3" "0" "433" "2" "485" "Uncharacterized protein;" "Oreochromis niloticus (Nile tilapia) (Tilapia nilotica)" "" "" "GO:0045454" "IEA:InterPro;cell redox homeostasis" "GO:0050660;GO:0016491" "IEA:InterPro;oxidoreductase activity;flavin adenine dinucleotide binding" "PF07992;PF00070" "Pyr_redox;Pyr_redox_2;1" "" "" "IPR013027;IPR016156;IPR001327;IPR004099;IPR023753" "Pyr_nucl-diS_OxRdtase_FAD/NAD;Pyr_OxRdtase_NAD-bd_dom;Pyr_nucl-diS_OxRdtase_dimer;FAD_pyr_nucl-diS_OxRdtase;FAD/NAD-linked_Rdtase_dimer"
"XLOC_000632" 3621.05650686284 -0.369955866712543 0.060592207353304 -6.10566742609965 1.02371976825044e-09 1.33502924958346e-07 "TCONS_00003715" "666" "309481" "gnl|BL_ORD_ID|309481" "G3QAE5_GASAC" "140" "351" "1.61885e-36" "302" "640" "1" "117" "2" "0" "68" "4" "117" "Uncharacterized protein;" "Gasterosteus aculeatus (Three-spined stickleback)" "" "" "GO:0045454" "IEA:InterPro;cell redox homeostasis" "GO:0050660;GO:0016491" "IEA:InterPro;oxidoreductase activity;flavin adenine dinucleotide binding" "PF07992;PF00070" "Pyr_redox;Pyr_redox_2;1" "" "" "IPR013027;IPR016156;IPR001327;IPR004099;IPR023753" "Pyr_nucl-diS_OxRdtase_FAD/NAD;Pyr_OxRdtase_NAD-bd_dom;Pyr_nucl-diS_OxRdtase_dimer;FAD_pyr_nucl-diS_OxRdtase;FAD/NAD-linked_Rdtase_dimer"
"XLOC_000632" 3621.05650686284 -0.369955866712543 0.060592207353304 -6.10566742609965 1.02371976825044e-09 1.33502924958346e-07 "TCONS_00003716" "711" "309481" "gnl|BL_ORD_ID|309481" "G3QAE5_GASAC" "141" "353" "1.34494e-36" "182" "547" "1" "123" "2" "0" "71" "7" "126" "Uncharacterized protein;" "Gasterosteus aculeatus (Three-spined stickleback)" "" "" "GO:0045454" "IEA:InterPro;cell redox homeostasis" "GO:0050660;GO:0016491" "IEA:InterPro;oxidoreductase activity;flavin adenine dinucleotide binding" "PF07992;PF00070" "Pyr_redox;Pyr_redox_2;1" "" "" "IPR013027;IPR016156;IPR001327;IPR004099;IPR023753" "Pyr_nucl-diS_OxRdtase_FAD/NAD;Pyr_OxRdtase_NAD-bd_dom;Pyr_nucl-diS_OxRdtase_dimer;FAD_pyr_nucl-diS_OxRdtase;FAD/NAD-linked_Rdtase_dimer"
"XLOC_000632" 3621.05650686284 -0.369955866712543 0.060592207353304 -6.10566742609965 1.02371976825044e-09 1.33502924958346e-07 "TCONS_00003717" "390" "309477" "gnl|BL_ORD_ID|309477" "G3QAE1_GASAC" "99" "246" "5.28564e-23" "163" "384" "1" "74" "1" "0" "45" "0" "74" "Uncharacterized protein;" "Gasterosteus aculeatus (Three-spined stickleback)" "" "" "GO:0045454" "IEA:InterPro;cell redox homeostasis" "GO:0050660;GO:0016491" "IEA:InterPro;oxidoreductase activity;flavin adenine dinucleotide binding" "PF07992;PF00070" "Pyr_redox;Pyr_redox_2;1" "" "" "IPR013027;IPR016156;IPR001327;IPR004099;IPR023753" "Pyr_nucl-diS_OxRdtase_FAD/NAD;Pyr_OxRdtase_NAD-bd_dom;Pyr_nucl-diS_OxRdtase_dimer;FAD_pyr_nucl-diS_OxRdtase;FAD/NAD-linked_Rdtase_dimer"
"XLOC_000655" 52.4339432814107 0.492151327315843 0.128879341967165 3.81869832514532 0.000134157704205691 0.00206169851915154 "TCONS_00003841" "1166" "90183" "gnl|BL_ORD_ID|90183" "B9ENH0_SALSA" "242" "616" "2.37948e-77" "191" "535" "1" "115" "2" "0" "115" "0" "115" "" "Salmo salar (Atlantic salmon)" "" "" "" "" "" "" "PF04908" "1;SH3BGR" "" "" "IPR006993;IPR012336" "Glut_rich_SH3-bd;Thioredoxin-like_fold"
"XLOC_000655" 52.4339432814107 0.492151327315843 0.128879341967165 3.81869832514532 0.000134157704205691 0.00206169851915154 "TCONS_00003842" "1093" "90183" "gnl|BL_ORD_ID|90183" "B9ENH0_SALSA" "242" "617" "8.13879e-78" "118" "462" "1" "115" "1" "0" "115" "0" "115" "" "Salmo salar (Atlantic salmon)" "" "" "" "" "" "" "PF04908" "1;SH3BGR" "" "" "IPR006993;IPR012336" "Glut_rich_SH3-bd;Thioredoxin-like_fold"
"XLOC_000655" 52.4339432814107 0.492151327315843 0.128879341967165 3.81869832514532 0.000134157704205691 0.00206169851915154 "TCONS_00003843" "1075" "90183" "gnl|BL_ORD_ID|90183" "B9ENH0_SALSA" "242" "617" "6.26835e-78" "100" "444" "1" "115" "1" "0" "115" "0" "115" "" "Salmo salar (Atlantic salmon)" "" "" "" "" "" "" "PF04908" "1;SH3BGR" "" "" "IPR006993;IPR012336" "Glut_rich_SH3-bd;Thioredoxin-like_fold"
"XLOC_000655" 52.4339432814107 0.492151327315843 0.128879341967165 3.81869832514532 0.000134157704205691 0.00206169851915154 "TCONS_00003844" "1079" "90183" "gnl|BL_ORD_ID|90183" "B9ENH0_SALSA" "243" "618" "5.55807e-78" "104" "448" "1" "115" "2" "0" "115" "0" "115" "" "Salmo salar (Atlantic salmon)" "" "" "" "" "" "" "PF04908" "1;SH3BGR" "" "" "IPR006993;IPR012336" "Glut_rich_SH3-bd;Thioredoxin-like_fold"
"XLOC_000655" 52.4339432814107 0.492151327315843 0.128879341967165 3.81869832514532 0.000134157704205691 0.00206169851915154 "TCONS_00003845" "1907" "90183" "gnl|BL_ORD_ID|90183" "B9ENH0_SALSA" "242" "616" "1.12531e-74" "932" "1276" "1" "115" "2" "0" "115" "0" "115" "" "Salmo salar (Atlantic salmon)" "" "" "" "" "" "" "PF04908" "1;SH3BGR" "" "" "IPR006993;IPR012336" "Glut_rich_SH3-bd;Thioredoxin-like_fold"
"XLOC_000655" 52.4339432814107 0.492151327315843 0.128879341967165 3.81869832514532 0.000134157704205691 0.00206169851915154 "TCONS_00003846" "1023" "90183" "gnl|BL_ORD_ID|90183" "B9ENH0_SALSA" "144" "363" "2.20258e-40" "174" "389" "16" "89" "3" "0" "68" "2" "74" "" "Salmo salar (Atlantic salmon)" "" "" "" "" "" "" "PF04908" "1;SH3BGR" "" "" "IPR006993;IPR012336" "Glut_rich_SH3-bd;Thioredoxin-like_fold"
"XLOC_000655" 52.4339432814107 0.492151327315843 0.128879341967165 3.81869832514532 0.000134157704205691 0.00206169851915154 "TCONS_00003847" "1142" "90183" "gnl|BL_ORD_ID|90183" "B9ENH0_SALSA" "215" "545" "6.90303e-67" "212" "511" "16" "115" "2" "0" "100" "0" "100" "" "Salmo salar (Atlantic salmon)" "" "" "" "" "" "" "PF04908" "1;SH3BGR" "" "" "IPR006993;IPR012336" "Glut_rich_SH3-bd;Thioredoxin-like_fold"
"XLOC_000655" 52.4339432814107 0.492151327315843 0.128879341967165 3.81869832514532 0.000134157704205691 0.00206169851915154 "TCONS_00003848" "868" "90183" "gnl|BL_ORD_ID|90183" "B9ENH0_SALSA" "121" "303" "4.78641e-32" "681" "866" "8" "69" "3" "0" "56" "0" "62" "" "Salmo salar (Atlantic salmon)" "" "" "" "" "" "" "PF04908" "1;SH3BGR" "" "" "IPR006993;IPR012336" "Glut_rich_SH3-bd;Thioredoxin-like_fold"
"XLOC_000673" 219.683296636218 0.207676287405791 0.0518321938818104 4.00670455661865 6.15718017669298e-05 0.0011009689135329 "TCONS_00003937" "1374" "89558" "gnl|BL_ORD_ID|89558" "B9EL88_SALSA" "255" "650" "9.47163e-80" "86" "805" "1" "240" "2" "0" "240" "0" "240" "CWC15 homolog;" "Salmo salar (Atlantic salmon)" "GO:0005681" "IEA:InterPro;spliceosomal complex" "GO:0000398" "IEA:InterPro;mRNA splicing" " via spliceosome" "" "" "PF04889" "1;Cwf_Cwc_15" "" "" "IPR006973"
"XLOC_000673" 219.683296636218 0.207676287405791 0.0518321938818104 4.00670455661865 6.15718017669298e-05 0.0011009689135329 "TCONS_00003938" "1349" "89558" "gnl|BL_ORD_ID|89558" "B9EL88_SALSA" "255" "649" "8.41467e-80" "61" "780" "1" "240" "1" "0" "240" "0" "240" "CWC15 homolog;" "Salmo salar (Atlantic salmon)" "GO:0005681" "IEA:InterPro;spliceosomal complex" "GO:0000398" "IEA:InterPro;mRNA splicing" " via spliceosome" "" "" "PF04889" "1;Cwf_Cwc_15" "" "" "IPR006973"
"XLOC_000673" 219.683296636218 0.207676287405791 0.0518321938818104 4.00670455661865 6.15718017669298e-05 0.0011009689135329 "TCONS_00003939" "1255" "90574" "gnl|BL_ORD_ID|90574" "B9EQ18_SALSA" "133" "334" "9.62761e-35" "61" "357" "1" "99" "1" "0" "99" "0" "99" "CWC15 homolog;" "Salmo salar (Atlantic salmon)" "GO:0005681" "IEA:InterPro;spliceosomal complex" "GO:0000398" "IEA:InterPro;mRNA splicing" " via spliceosome" "" "" "PF04889" "Cwf_Cwc_15;2" "" "" "IPR006973"
"XLOC_000673" 219.683296636218 0.207676287405791 0.0518321938818104 4.00670455661865 6.15718017669298e-05 0.0011009689135329 "TCONS_00003940" "1349" "89558" "gnl|BL_ORD_ID|89558" "B9EL88_SALSA" "164" "414" "3.16104e-60" "193" "780" "45" "240" "1" "0" "196" "0" "196" "CWC15 homolog;" "Salmo salar (Atlantic salmon)" "GO:0005681" "IEA:InterPro;spliceosomal complex" "GO:0000398" "IEA:InterPro;mRNA splicing" " via spliceosome" "" "" "PF04889" "1;Cwf_Cwc_15" "" "" "IPR006973"
"XLOC_000673" 219.683296636218 0.207676287405791 0.0518321938818104 4.00670455661865 6.15718017669298e-05 0.0011009689135329 "TCONS_00003941" "1418" "89558" "gnl|BL_ORD_ID|89558" "B9EL88_SALSA" "255" "650" "1.43634e-79" "130" "849" "1" "240" "1" "0" "240" "0" "240" "CWC15 homolog;" "Salmo salar (Atlantic salmon)" "GO:0005681" "IEA:InterPro;spliceosomal complex" "GO:0000398" "IEA:InterPro;mRNA splicing" " via spliceosome" "" "" "PF04889" "1;Cwf_Cwc_15" "" "" "IPR006973"
"XLOC_000673" 219.683296636218 0.207676287405791 0.0518321938818104 4.00670455661865 6.15718017669298e-05 0.0011009689135329 "TCONS_00003942" "1406" "89558" "gnl|BL_ORD_ID|89558" "B9EL88_SALSA" "256" "652" "6.69628e-80" "118" "837" "1" "240" "1" "0" "240" "0" "240" "CWC15 homolog;" "Salmo salar (Atlantic salmon)" "GO:0005681" "IEA:InterPro;spliceosomal complex" "GO:0000398" "IEA:InterPro;mRNA splicing" " via spliceosome" "" "" "PF04889" "1;Cwf_Cwc_15" "" "" "IPR006973"
"XLOC_000673" 219.683296636218 0.207676287405791 0.0518321938818104 4.00670455661865 6.15718017669298e-05 0.0011009689135329 "TCONS_00003943" "1416" "89558" "gnl|BL_ORD_ID|89558" "B9EL88_SALSA" "254" "648" "2.71274e-79" "128" "847" "1" "240" "2" "0" "240" "0" "240" "CWC15 homolog;" "Salmo salar (Atlantic salmon)" "GO:0005681" "IEA:InterPro;spliceosomal complex" "GO:0000398" "IEA:InterPro;mRNA splicing" " via spliceosome" "" "" "PF04889" "1;Cwf_Cwc_15" "" "" "IPR006973"
"XLOC_000675" 103.544358802981 0.175766138769971 0.0621085684329933 2.82998212975394 0.00465506041208001 0.0335983822407339 "TCONS_00003951" "2349" "71076" "gnl|BL_ORD_ID|71076" "B5X1B3_SALSA" "540" "1391" "0" "350" "1273" "1" "331" "2" "0" "292" "23" "331" "FAM76B;" "Salmo salar (Atlantic salmon)" "" "" "" "" "" "" "" "" "" "" "" ""
"XLOC_000675" 103.544358802981 0.175766138769971 0.0621085684329933 2.82998212975394 0.00465506041208001 0.0335983822407339 "TCONS_00003952" "3413" "71076" "gnl|BL_ORD_ID|71076" "B5X1B3_SALSA" "537" "1381" "2.1211e-179" "1423" "2337" "27" "331" "1" "0" "303" "2" "306" "FAM76B;" "Salmo salar (Atlantic salmon)" "" "" "" "" "" "" "" "" "" "" "" ""
"XLOC_000675" 103.544358802981 0.175766138769971 0.0621085684329933 2.82998212975394 0.00465506041208001 0.0335983822407339 "TCONS_00003953" "3194" "71076" "gnl|BL_ORD_ID|71076" "B5X1B3_SALSA" "535" "1378" "7.75605e-180" "1186" "2118" "29" "331" "1" "0" "302" "8" "311" "FAM76B;" "Salmo salar (Atlantic salmon)" "" "" "" "" "" "" "" "" "" "" "" ""
"XLOC_000675" 103.544358802981 0.175766138769971 0.0621085684329933 2.82998212975394 0.00465506041208001 0.0335983822407339 "TCONS_00003954" "3170" "71076" "gnl|BL_ORD_ID|71076" "B5X1B3_SALSA" "544" "1401" "0" "1186" "2094" "29" "331" "1" "0" "303" "0" "303" "FAM76B;" "Salmo salar (Atlantic salmon)" "" "" "" "" "" "" "" "" "" "" "" ""
"XLOC_000675" 103.544358802981 0.175766138769971 0.0621085684329933 2.82998212975394 0.00465506041208001 0.0335983822407339 "TCONS_00003955" "2444" "71076" "gnl|BL_ORD_ID|71076" "B5X1B3_SALSA" "594" "1529" "0" "352" "1368" "1" "331" "1" "0" "330" "8" "339" "FAM76B;" "Salmo salar (Atlantic salmon)" "" "" "" "" "" "" "" "" "" "" "" ""
"XLOC_000675" 103.544358802981 0.175766138769971 0.0621085684329933 2.82998212975394 0.00465506041208001 0.0335983822407339 "TCONS_00003956" "2651" "71076" "gnl|BL_ORD_ID|71076" "B5X1B3_SALSA" "321" "822" "1.7244e-99" "352" "837" "1" "162" "1" "0" "162" "0" "162" "FAM76B;" "Salmo salar (Atlantic salmon)" "" "" "" "" "" "" "" "" "" "" "" ""
"XLOC_000675" 103.544358802981 0.175766138769971 0.0621085684329933 2.82998212975394 0.00465506041208001 0.0335983822407339 "TCONS_00003957" "2420" "71076" "gnl|BL_ORD_ID|71076" "B5X1B3_SALSA" "603" "1554" "0" "352" "1344" "1" "331" "1" "0" "331" "0" "331" "FAM76B;" "Salmo salar (Atlantic salmon)" "" "" "" "" "" "" "" "" "" "" "" ""
"XLOC_000675" 103.544358802981 0.175766138769971 0.0621085684329933 2.82998212975394 0.00465506041208001 0.0335983822407339 "TCONS_00003958" "3647" "71076" "gnl|BL_ORD_ID|71076" "B5X1B3_SALSA" "295" "755" "2.28066e-88" "2137" "2571" "187" "331" "1" "0" "145" "0" "145" "FAM76B;" "Salmo salar (Atlantic salmon)" "" "" "" "" "" "" "" "" "" "" "" ""
"XLOC_000675" 103.544358802981 0.175766138769971 0.0621085684329933 2.82998212975394 0.00465506041208001 0.0335983822407339 "TCONS_00003959" "3416" "71076" "gnl|BL_ORD_ID|71076" "B5X1B3_SALSA" "543" "1397" "0" "1423" "2340" "27" "331" "1" "0" "304" "1" "306" "FAM76B;" "Salmo salar (Atlantic salmon)" "" "" "" "" "" "" "" "" "" "" "" ""
"XLOC_000675" 103.544358802981 0.175766138769971 0.0621085684329933 2.82998212975394 0.00465506041208001 0.0335983822407339 "TCONS_00003960" "2417" "71076" "gnl|BL_ORD_ID|71076" "B5X1B3_SALSA" "597" "1537" "0" "352" "1341" "1" "331" "1" "0" "330" "1" "331" "FAM76B;" "Salmo salar (Atlantic salmon)" "" "" "" "" "" "" "" "" "" "" "" ""
"XLOC_000675" 103.544358802981 0.175766138769971 0.0621085684329933 2.82998212975394 0.00465506041208001 0.0335983822407339 "TCONS_00003961" "3440" "71076" "gnl|BL_ORD_ID|71076" "B5X1B3_SALSA" "533" "1373" "4.333e-178" "1423" "2364" "27" "331" "1" "0" "303" "9" "314" "FAM76B;" "Salmo salar (Atlantic salmon)" "" "" "" "" "" "" "" "" "" "" "" ""
"XLOC_000675" 103.544358802981 0.175766138769971 0.0621085684329933 2.82998212975394 0.00465506041208001 0.0335983822407339 "TCONS_00003962" "2253" "71076" "gnl|BL_ORD_ID|71076" "B5X1B3_SALSA" "490" "1261" "4.07313e-166" "299" "1177" "30" "331" "2" "0" "268" "25" "310" "FAM76B;" "Salmo salar (Atlantic salmon)" "" "" "" "" "" "" "" "" "" "" "" ""
"XLOC_000675" 103.544358802981 0.175766138769971 0.0621085684329933 2.82998212975394 0.00465506041208001 0.0335983822407339 "TCONS_00003963" "3684" "71076" "gnl|BL_ORD_ID|71076" "B5X1B3_SALSA" "286" "730" "7.20274e-85" "2150" "2608" "187" "331" "2" "0" "144" "8" "153" "FAM76B;" "Salmo salar (Atlantic salmon)" "" "" "" "" "" "" "" "" "" "" "" ""
"XLOC_000675" 103.544358802981 0.175766138769971 0.0621085684329933 2.82998212975394 0.00465506041208001 0.0335983822407339 "TCONS_00003964" "2318" "71076" "gnl|BL_ORD_ID|71076" "B5X1B3_SALSA" "534" "1374" "0" "313" "1242" "30" "331" "1" "0" "301" "8" "310" "FAM76B;" "Salmo salar (Atlantic salmon)" "" "" "" "" "" "" "" "" "" "" "" ""
"XLOC_000675" 103.544358802981 0.175766138769971 0.0621085684329933 2.82998212975394 0.00465506041208001 0.0335983822407339 "TCONS_00003965" "3691" "71076" "gnl|BL_ORD_ID|71076" "B5X1B3_SALSA" "284" "725" "2.68803e-84" "2160" "2615" "187" "331" "3" "0" "143" "7" "152" "FAM76B;" "Salmo salar (Atlantic salmon)" "" "" "" "" "" "" "" "" "" "" "" ""
"XLOC_000675" 103.544358802981 0.175766138769971 0.0621085684329933 2.82998212975394 0.00465506041208001 0.0335983822407339 "TCONS_00003966" "2647" "71076" "gnl|BL_ORD_ID|71076" "B5X1B3_SALSA" "295" "755" "6.93755e-90" "1137" "1571" "187" "331" "3" "0" "145" "0" "145" "FAM76B;" "Salmo salar (Atlantic salmon)" "" "" "" "" "" "" "" "" "" "" "" ""
"XLOC_000675" 103.544358802981 0.175766138769971 0.0621085684329933 2.82998212975394 0.00465506041208001 0.0335983822407339 "TCONS_00003967" "2778" "71076" "gnl|BL_ORD_ID|71076" "B5X1B3_SALSA" "286" "730" "6.39235e-86" "1244" "1702" "187" "331" "2" "0" "144" "8" "153" "FAM76B;" "Salmo salar (Atlantic salmon)" "" "" "" "" "" "" "" "" "" "" "" ""
"XLOC_000675" 103.544358802981 0.175766138769971 0.0621085684329933 2.82998212975394 0.00465506041208001 0.0335983822407339 "TCONS_00003968" "2579" "71076" "gnl|BL_ORD_ID|71076" "B5X1B3_SALSA" "537" "1381" "0" "601" "1503" "30" "331" "1" "0" "301" "1" "302" "FAM76B;" "Salmo salar (Atlantic salmon)" "" "" "" "" "" "" "" "" "" "" "" ""
"XLOC_000675" 103.544358802981 0.175766138769971 0.0621085684329933 2.82998212975394 0.00465506041208001 0.0335983822407339 "TCONS_00003969" "2734" "71076" "gnl|BL_ORD_ID|71076" "B5X1B3_SALSA" "543" "1398" "0" "753" "1658" "30" "331" "3" "0" "302" "0" "302" "FAM76B;" "Salmo salar (Atlantic salmon)" "" "" "" "" "" "" "" "" "" "" "" ""
"XLOC_000676" 69.6086757797289 -0.271186634439705 0.0771507211054773 -3.51502397584787 0.000439714288067863 0.00535172502329072 "TCONS_00003970" "2174" "94083" "gnl|BL_ORD_ID|94083" "C0H903_SALSA" "1202" "3109" "0" "249" "2129" "1" "639" "3" "0" "598" "12" "639" "Myotubularin-related protein 2;" "Salmo salar (Atlantic salmon)" "" "" "GO:0035335" "IEA:GOC;peptidyl-tyrosine dephosphorylation" "GO:0004725" "IEA:InterPro;protein tyrosine phosphatase activity" "PF02893;PF06602" "1;GRAM;Myotub-related" "" "" "IPR016130;IPR000387;IPR011993;IPR017906;IPR004182;IPR010569" "Tyr_Pase_AS;GRAM;Myotubularin_phosphatase_dom;Myotubularin-like_Pase_dom;Tyr/Dual-sp_Pase;PH_like_dom"
"XLOC_000676" 69.6086757797289 -0.271186634439705 0.0771507211054773 -3.51502397584787 0.000439714288067863 0.00535172502329072 "TCONS_00003971" "3371" "94083" "gnl|BL_ORD_ID|94083" "C0H903_SALSA" "702" "1811" "0" "440" "1456" "158" "496" "2" "0" "329" "0" "339" "Myotubularin-related protein 2;" "Salmo salar (Atlantic salmon)" "" "" "GO:0035335" "IEA:GOC;peptidyl-tyrosine dephosphorylation" "GO:0004725" "IEA:InterPro;protein tyrosine phosphatase activity" "PF02893;PF06602" "1;GRAM;Myotub-related" "" "" "IPR016130;IPR000387;IPR011993;IPR017906;IPR004182;IPR010569" "Tyr_Pase_AS;GRAM;Myotubularin_phosphatase_dom;Myotubularin-like_Pase_dom;Tyr/Dual-sp_Pase;PH_like_dom"
"XLOC_000676" 69.6086757797289 -0.271186634439705 0.0771507211054773 -3.51502397584787 0.000439714288067863 0.00535172502329072 "TCONS_00003972" "3050" "94083" "gnl|BL_ORD_ID|94083" "C0H903_SALSA" "1031" "2665" "0" "1" "1578" "87" "646" "1" "0" "508" "36" "561" "Myotubularin-related protein 2;" "Salmo salar (Atlantic salmon)" "" "" "GO:0035335" "IEA:GOC;peptidyl-tyrosine dephosphorylation" "GO:0004725" "IEA:InterPro;protein tyrosine phosphatase activity" "PF02893;PF06602" "1;GRAM;Myotub-related" "" "" "IPR016130;IPR000387;IPR011993;IPR017906;IPR004182;IPR010569" "Tyr_Pase_AS;GRAM;Myotubularin_phosphatase_dom;Myotubularin-like_Pase_dom;Tyr/Dual-sp_Pase;PH_like_dom"
"XLOC_000676" 69.6086757797289 -0.271186634439705 0.0771507211054773 -3.51502397584787 0.000439714288067863 0.00535172502329072 "TCONS_00003973" "3377" "94083" "gnl|BL_ORD_ID|94083" "C0H903_SALSA" "1192" "3083" "0" "85" "1905" "38" "646" "1" "0" "583" "4" "610" "Myotubularin-related protein 2;" "Salmo salar (Atlantic salmon)" "" "" "GO:0035335" "IEA:GOC;peptidyl-tyrosine dephosphorylation" "GO:0004725" "IEA:InterPro;protein tyrosine phosphatase activity" "PF02893;PF06602" "1;GRAM;Myotub-related" "" "" "IPR016130;IPR000387;IPR011993;IPR017906;IPR004182;IPR010569" "Tyr_Pase_AS;GRAM;Myotubularin_phosphatase_dom;Myotubularin-like_Pase_dom;Tyr/Dual-sp_Pase;PH_like_dom"
"XLOC_000676" 69.6086757797289 -0.271186634439705 0.0771507211054773 -3.51502397584787 0.000439714288067863 0.00535172502329072 "TCONS_00003974" "3344" "94083" "gnl|BL_ORD_ID|94083" "C0H903_SALSA" "1161" "3002" "0" "85" "1872" "38" "646" "1" "0" "572" "15" "610" "Myotubularin-related protein 2;" "Salmo salar (Atlantic salmon)" "" "" "GO:0035335" "IEA:GOC;peptidyl-tyrosine dephosphorylation" "GO:0004725" "IEA:InterPro;protein tyrosine phosphatase activity" "PF02893;PF06602" "1;GRAM;Myotub-related" "" "" "IPR016130;IPR000387;IPR011993;IPR017906;IPR004182;IPR010569" "Tyr_Pase_AS;GRAM;Myotubularin_phosphatase_dom;Myotubularin-like_Pase_dom;Tyr/Dual-sp_Pase;PH_like_dom"
"XLOC_000676" 69.6086757797289 -0.271186634439705 0.0771507211054773 -3.51502397584787 0.000439714288067863 0.00535172502329072 "TCONS_00003975" "3535" "94083" "gnl|BL_ORD_ID|94083" "C0H903_SALSA" "1189" "3074" "0" "159" "2063" "1" "646" "3" "0" "606" "13" "647" "Myotubularin-related protein 2;" "Salmo salar (Atlantic salmon)" "" "" "GO:0035335" "IEA:GOC;peptidyl-tyrosine dephosphorylation" "GO:0004725" "IEA:InterPro;protein tyrosine phosphatase activity" "PF02893;PF06602" "1;GRAM;Myotub-related" "" "" "IPR016130;IPR000387;IPR011993;IPR017906;IPR004182;IPR010569" "Tyr_Pase_AS;GRAM;Myotubularin_phosphatase_dom;Myotubularin-like_Pase_dom;Tyr/Dual-sp_Pase;PH_like_dom"
"XLOC_000676" 69.6086757797289 -0.271186634439705 0.0771507211054773 -3.51502397584787 0.000439714288067863 0.00535172502329072 "TCONS_00003976" "3504" "94083" "gnl|BL_ORD_ID|94083" "C0H903_SALSA" "1040" "2688" "0" "159" "1871" "1" "558" "3" "0" "524" "35" "582" "Myotubularin-related protein 2;" "Salmo salar (Atlantic salmon)" "" "" "GO:0035335" "IEA:GOC;peptidyl-tyrosine dephosphorylation" "GO:0004725" "IEA:InterPro;protein tyrosine phosphatase activity" "PF02893;PF06602" "1;GRAM;Myotub-related" "" "" "IPR016130;IPR000387;IPR011993;IPR017906;IPR004182;IPR010569" "Tyr_Pase_AS;GRAM;Myotubularin_phosphatase_dom;Myotubularin-like_Pase_dom;Tyr/Dual-sp_Pase;PH_like_dom"
"XLOC_000676" 69.6086757797289 -0.271186634439705 0.0771507211054773 -3.51502397584787 0.000439714288067863 0.00535172502329072 "TCONS_00003977" "3529" "94083" "gnl|BL_ORD_ID|94083" "C0H903_SALSA" "1184" "3061" "0" "159" "2057" "1" "646" "3" "0" "604" "15" "647" "Myotubularin-related protein 2;" "Salmo salar (Atlantic salmon)" "" "" "GO:0035335" "IEA:GOC;peptidyl-tyrosine dephosphorylation" "GO:0004725" "IEA:InterPro;protein tyrosine phosphatase activity" "PF02893;PF06602" "1;GRAM;Myotub-related" "" "" "IPR016130;IPR000387;IPR011993;IPR017906;IPR004182;IPR010569" "Tyr_Pase_AS;GRAM;Myotubularin_phosphatase_dom;Myotubularin-like_Pase_dom;Tyr/Dual-sp_Pase;PH_like_dom"
"XLOC_000676" 69.6086757797289 -0.271186634439705 0.0771507211054773 -3.51502397584787 0.000439714288067863 0.00535172502329072 "TCONS_00003978" "3538" "94083" "gnl|BL_ORD_ID|94083" "C0H903_SALSA" "1195" "3091" "0" "159" "2066" "1" "646" "3" "0" "607" "12" "647" "Myotubularin-related protein 2;" "Salmo salar (Atlantic salmon)" "" "" "GO:0035335" "IEA:GOC;peptidyl-tyrosine dephosphorylation" "GO:0004725" "IEA:InterPro;protein tyrosine phosphatase activity" "PF02893;PF06602" "1;GRAM;Myotub-related" "" "" "IPR016130;IPR000387;IPR011993;IPR017906;IPR004182;IPR010569" "Tyr_Pase_AS;GRAM;Myotubularin_phosphatase_dom;Myotubularin-like_Pase_dom;Tyr/Dual-sp_Pase;PH_like_dom"
"XLOC_000676" 69.6086757797289 -0.271186634439705 0.0771507211054773 -3.51502397584787 0.000439714288067863 0.00535172502329072 "TCONS_00003979" "3584" "94083" "gnl|BL_ORD_ID|94083" "C0H903_SALSA" "1215" "3141" "0" "181" "2112" "1" "646" "1" "0" "615" "4" "647" "Myotubularin-related protein 2;" "Salmo salar (Atlantic salmon)" "" "" "GO:0035335" "IEA:GOC;peptidyl-tyrosine dephosphorylation" "GO:0004725" "IEA:InterPro;protein tyrosine phosphatase activity" "PF02893;PF06602" "1;GRAM;Myotub-related" "" "" "IPR016130;IPR000387;IPR011993;IPR017906;IPR004182;IPR010569" "Tyr_Pase_AS;GRAM;Myotubularin_phosphatase_dom;Myotubularin-like_Pase_dom;Tyr/Dual-sp_Pase;PH_like_dom"
"XLOC_000689" 44.1436480185702 0.394920344229737 0.11461951341172 3.44548962453854 0.000570025849718578 0.00657778229995083 "TCONS_00004082" "4058" "94304" "gnl|BL_ORD_ID|94304" "C0H9R0_SALSA" "262" "667" "3.40697e-112" "863" "1375" "641" "858" "2" "0" "144" "49" "219" "Retinoblastoma-associated protein;" "Salmo salar (Atlantic salmon)" "GO:0005634" "IEA:InterPro;nucleus" "GO:0006357;GO:0051726" "IEA:InterPro;regulation of cell cycle;regulation of transcription from RNA polymerase II promoter" "" "" "PF08934;PF01858;PF01857;PF11934" "RB_B;Rb_C;1;DUF3452;RB_A" "" "" "IPR015030;IPR028309;IPR002719;IPR013763;IPR024599;IPR002720" "RB_B;RB_fam;RB_C;RB_A;Cyclin-like;RB_N"
"XLOC_000689" 44.1436480185702 0.394920344229737 0.11461951341172 3.44548962453854 0.000570025849718578 0.00657778229995083 "TCONS_00004083" "5193" "94304" "gnl|BL_ORD_ID|94304" "C0H9R0_SALSA" "262" "667" "1.06379e-107" "2003" "2515" "641" "858" "2" "0" "144" "49" "219" "Retinoblastoma-associated protein;" "Salmo salar (Atlantic salmon)" "GO:0005634" "IEA:InterPro;nucleus" "GO:0006357;GO:0051726" "IEA:InterPro;regulation of cell cycle;regulation of transcription from RNA polymerase II promoter" "" "" "PF08934;PF01858;PF01857;PF11934" "RB_B;Rb_C;1;DUF3452;RB_A" "" "" "IPR015030;IPR028309;IPR002719;IPR013763;IPR024599;IPR002720" "RB_B;RB_fam;RB_C;RB_A;Cyclin-like;RB_N"
"XLOC_000689" 44.1436480185702 0.394920344229737 0.11461951341172 3.44548962453854 0.000570025849718578 0.00657778229995083 "TCONS_00004084" "4974" "94304" "gnl|BL_ORD_ID|94304" "C0H9R0_SALSA" "262" "667" "4.23458e-112" "1779" "2291" "641" "858" "3" "0" "144" "49" "219" "Retinoblastoma-associated protein;" "Salmo salar (Atlantic salmon)" "GO:0005634" "IEA:InterPro;nucleus" "GO:0006357;GO:0051726" "IEA:InterPro;regulation of cell cycle;regulation of transcription from RNA polymerase II promoter" "" "" "PF08934;PF01858;PF01857;PF11934" "RB_B;Rb_C;1;DUF3452;RB_A" "" "" "IPR015030;IPR028309;IPR002719;IPR013763;IPR024599;IPR002720" "RB_B;RB_fam;RB_C;RB_A;Cyclin-like;RB_N"
"XLOC_000689" 44.1436480185702 0.394920344229737 0.11461951341172 3.44548962453854 0.000570025849718578 0.00657778229995083 "TCONS_00004085" "4667" "94304" "gnl|BL_ORD_ID|94304" "C0H9R0_SALSA" "262" "667" "3.95254e-112" "1472" "1984" "641" "858" "2" "0" "144" "49" "219" "Retinoblastoma-associated protein;" "Salmo salar (Atlantic salmon)" "GO:0005634" "IEA:InterPro;nucleus" "GO:0006357;GO:0051726" "IEA:InterPro;regulation of cell cycle;regulation of transcription from RNA polymerase II promoter" "" "" "PF08934;PF01858;PF01857;PF11934" "RB_B;Rb_C;1;DUF3452;RB_A" "" "" "IPR015030;IPR028309;IPR002719;IPR013763;IPR024599;IPR002720" "RB_B;RB_fam;RB_C;RB_A;Cyclin-like;RB_N"
"XLOC_000689" 44.1436480185702 0.394920344229737 0.11461951341172 3.44548962453854 0.000570025849718578 0.00657778229995083 "TCONS_00004086" "4943" "681385" "gnl|BL_ORD_ID|681385" "Q1X7L8_LIMLI" "205" "519" "3.86718e-70" "1696" "2295" "494" "753" "1" "0" "129" "66" "263" "Retinoblastoma;" "Limanda limanda (Common dab) (Pleuronectes limanda)" "GO:0005634" "IEA:InterPro;nucleus" "GO:0006357;GO:0051726" "IEA:InterPro;regulation of cell cycle;regulation of transcription from RNA polymerase II promoter" "" "" "PF08934;PF01858;PF01857;PF11934" "RB_B;Rb_C;1;DUF3452;RB_A" "" "" "IPR015030;IPR028309;IPR002719;IPR013763;IPR024599;IPR002720" "RB_B;RB_fam;RB_C;RB_A;Cyclin-like;RB_N"
"XLOC_000689" 44.1436480185702 0.394920344229737 0.11461951341172 3.44548962453854 0.000570025849718578 0.00657778229995083 "TCONS_00004087" "4570" "94304" "gnl|BL_ORD_ID|94304" "C0H9R0_SALSA" "262" "667" "2.90084e-102" "1422" "1934" "641" "858" "3" "0" "144" "49" "219" "Retinoblastoma-associated protein;" "Salmo salar (Atlantic salmon)" "GO:0005634" "IEA:InterPro;nucleus" "GO:0006357;GO:0051726" "IEA:InterPro;regulation of cell cycle;regulation of transcription from RNA polymerase II promoter" "" "" "PF08934;PF01858;PF01857;PF11934" "RB_B;Rb_C;1;DUF3452;RB_A" "" "" "IPR015030;IPR028309;IPR002719;IPR013763;IPR024599;IPR002720" "RB_B;RB_fam;RB_C;RB_A;Cyclin-like;RB_N"
"XLOC_000689" 44.1436480185702 0.394920344229737 0.11461951341172 3.44548962453854 0.000570025849718578 0.00657778229995083 "TCONS_00004088" "4621" "417847" "gnl|BL_ORD_ID|417847" "H2UU62_TAKRU" "151" "379" "4.09867e-73" "1570" "1938" "738" "863" "1" "0" "82" "5" "127" "Uncharacterized protein;" "Takifugu rubripes (Japanese pufferfish) (Fugu rubripes)" "GO:0005634" "IEA:InterPro;nucleus" "GO:0006357;GO:0051726" "IEA:InterPro;regulation of cell cycle;regulation of transcription from RNA polymerase II promoter" "" "" "PF08934;PF01858;PF01857;PF11934" "RB_B;Rb_C;1;DUF3452;RB_A" "tru:101069848" "-" "IPR015030;IPR028309;IPR002719;IPR013763;IPR024599;IPR002720" "RB_B;RB_fam;RB_C;RB_A;Cyclin-like;RB_N"
"XLOC_000689" 44.1436480185702 0.394920344229737 0.11461951341172 3.44548962453854 0.000570025849718578 0.00657778229995083 "TCONS_00004089" "4891" "94304" "gnl|BL_ORD_ID|94304" "C0H9R0_SALSA" "262" "667" "4.15717e-112" "1696" "2208" "641" "858" "1" "0" "144" "49" "219" "Retinoblastoma-associated protein;" "Salmo salar (Atlantic salmon)" "GO:0005634" "IEA:InterPro;nucleus" "GO:0006357;GO:0051726" "IEA:InterPro;regulation of cell cycle;regulation of transcription from RNA polymerase II promoter" "" "" "PF08934;PF01858;PF01857;PF11934" "RB_B;Rb_C;1;DUF3452;RB_A" "" "" "IPR015030;IPR028309;IPR002719;IPR013763;IPR024599;IPR002720" "RB_B;RB_fam;RB_C;RB_A;Cyclin-like;RB_N"
"XLOC_000689" 44.1436480185702 0.394920344229737 0.11461951341172 3.44548962453854 0.000570025849718578 0.00657778229995083 "TCONS_00004090" "5198" "94304" "gnl|BL_ORD_ID|94304" "C0H9R0_SALSA" "262" "667" "4.44187e-112" "2003" "2515" "641" "858" "2" "0" "144" "49" "219" "Retinoblastoma-associated protein;" "Salmo salar (Atlantic salmon)" "GO:0005634" "IEA:InterPro;nucleus" "GO:0006357;GO:0051726" "IEA:InterPro;regulation of cell cycle;regulation of transcription from RNA polymerase II promoter" "" "" "PF08934;PF01858;PF01857;PF11934" "RB_B;Rb_C;1;DUF3452;RB_A" "" "" "IPR015030;IPR028309;IPR002719;IPR013763;IPR024599;IPR002720" "RB_B;RB_fam;RB_C;RB_A;Cyclin-like;RB_N"
"XLOC_000689" 44.1436480185702 0.394920344229737 0.11461951341172 3.44548962453854 0.000570025849718578 0.00657778229995083 "TCONS_00004091" "4552" "94304" "gnl|BL_ORD_ID|94304" "C0H9R0_SALSA" "183" "462" "1.05801e-59" "1510" "1869" "736" "858" "1" "0" "98" "5" "124" "Retinoblastoma-associated protein;" "Salmo salar (Atlantic salmon)" "GO:0005634" "IEA:InterPro;nucleus" "GO:0006357;GO:0051726" "IEA:InterPro;regulation of cell cycle;regulation of transcription from RNA polymerase II promoter" "" "" "PF08934;PF01858;PF01857;PF11934" "RB_B;Rb_C;1;DUF3452;RB_A" "" "" "IPR015030;IPR028309;IPR002719;IPR013763;IPR024599;IPR002720" "RB_B;RB_fam;RB_C;RB_A;Cyclin-like;RB_N"
"XLOC_000689" 44.1436480185702 0.394920344229737 0.11461951341172 3.44548962453854 0.000570025849718578 0.00657778229995083 "TCONS_00004092" "4586" "94304" "gnl|BL_ORD_ID|94304" "C0H9R0_SALSA" "262" "667" "4.7244e-114" "1391" "1903" "641" "858" "2" "0" "144" "49" "219" "Retinoblastoma-associated protein;" "Salmo salar (Atlantic salmon)" "GO:0005634" "IEA:InterPro;nucleus" "GO:0006357;GO:0051726" "IEA:InterPro;regulation of cell cycle;regulation of transcription from RNA polymerase II promoter" "" "" "PF08934;PF01858;PF01857;PF11934" "RB_B;Rb_C;1;DUF3452;RB_A" "" "" "IPR015030;IPR028309;IPR002719;IPR013763;IPR024599;IPR002720" "RB_B;RB_fam;RB_C;RB_A;Cyclin-like;RB_N"
"XLOC_000700" 280.274529808196 -0.206603653193908 0.0611917115899233 -3.37633394827168 0.000734586985264959 0.00802678533646898 "TCONS_00004116" "3598" "864878" "gnl|BL_ORD_ID|864878" "T1DBT0_CROHD" "299" "763" "9.57759e-167" "985" "1431" "18" "166" "1" "0" "143" "0" "149" "Guanine nucleotide-binding protein G(I)/G(S)/G(T) subunit beta-2-like protein;" "Crotalus horridus (Timber rattlesnake)" "" "" "" "" "" "" "PF00400" "7;WD40" "" "" "IPR017986;IPR019775;IPR001680;IPR015943;IPR016346;IPR001632;IPR020472" "WD40_repeat;G-protein_beta_WD-40_rep;WD40_repeat_dom;WD40_repeat_CS;Guanine_nucleotide-bd_bsu;Gprotein_B;WD40/YVTN_repeat-like_dom"
"XLOC_000700" 280.274529808196 -0.206603653193908 0.0611917115899233 -3.37633394827168 0.000734586985264959 0.00802678533646898 "TCONS_00004117" "3327" "309577" "gnl|BL_ORD_ID|309577" "G3QAP3_GASAC" "656" "1692" "0" "720" "1688" "18" "340" "3" "0" "316" "0" "323" "Uncharacterized protein;" "Gasterosteus aculeatus (Three-spined stickleback)" "" "" "" "" "" "" "PF00400" "7;WD40" "" "" "IPR017986;IPR019775;IPR001680;IPR015943;IPR016346;IPR001632;IPR020472" "WD40_repeat;G-protein_beta_WD-40_rep;WD40_repeat_dom;WD40_repeat_CS;Guanine_nucleotide-bd_bsu;Gprotein_B;WD40/YVTN_repeat-like_dom"
"XLOC_000700" 280.274529808196 -0.206603653193908 0.0611917115899233 -3.37633394827168 0.000734586985264959 0.00802678533646898 "TCONS_00004118" "3367" "309577" "gnl|BL_ORD_ID|309577" "G3QAP3_GASAC" "423" "1087" "2.69711e-164" "842" "1462" "18" "224" "2" "0" "203" "0" "207" "Uncharacterized protein;" "Gasterosteus aculeatus (Three-spined stickleback)" "" "" "" "" "" "" "PF00400" "7;WD40" "" "" "IPR017986;IPR019775;IPR001680;IPR015943;IPR016346;IPR001632;IPR020472" "WD40_repeat;G-protein_beta_WD-40_rep;WD40_repeat_dom;WD40_repeat_CS;Guanine_nucleotide-bd_bsu;Gprotein_B;WD40/YVTN_repeat-like_dom"
"XLOC_000700" 280.274529808196 -0.206603653193908 0.0611917115899233 -3.37633394827168 0.000734586985264959 0.00802678533646898 "TCONS_00004119" "3430" "309577" "gnl|BL_ORD_ID|309577" "G3QAP3_GASAC" "656" "1692" "0" "823" "1791" "18" "340" "1" "0" "316" "0" "323" "Uncharacterized protein;" "Gasterosteus aculeatus (Three-spined stickleback)" "" "" "" "" "" "" "PF00400" "7;WD40" "" "" "IPR017986;IPR019775;IPR001680;IPR015943;IPR016346;IPR001632;IPR020472" "WD40_repeat;G-protein_beta_WD-40_rep;WD40_repeat_dom;WD40_repeat_CS;Guanine_nucleotide-bd_bsu;Gprotein_B;WD40/YVTN_repeat-like_dom"
"XLOC_000704" 69.4793152058828 0.260305783171854 0.0966075783740374 2.69446546071182 0.00705016331929896 0.0456587361994966 "TCONS_00004128" "2106" "210280" "gnl|BL_ORD_ID|210280" "F1QY28_DANRE" "452" "1161" "1.16773e-148" "74" "1117" "198" "543" "2" "0" "243" "4" "349" "Uncharacterized protein;" "Danio rerio (Zebrafish) (Brachydanio rerio)" "" "" "" "" "" "" "" "" "" "" "IPR026186" "POF1B"
"XLOC_000704" 69.4793152058828 0.260305783171854 0.0966075783740374 2.69446546071182 0.00705016331929896 0.0456587361994966 "TCONS_00004129" "2061" "210280" "gnl|BL_ORD_ID|210280" "F1QY28_DANRE" "378" "969" "2.58732e-120" "74" "808" "198" "440" "2" "0" "187" "2" "245" "Uncharacterized protein;" "Danio rerio (Zebrafish) (Brachydanio rerio)" "" "" "" "" "" "" "" "" "" "" "IPR026186" "POF1B"
"XLOC_000704" 69.4793152058828 0.260305783171854 0.0966075783740374 2.69446546071182 0.00705016331929896 0.0456587361994966 "TCONS_00004130" "2059" "210280" "gnl|BL_ORD_ID|210280" "F1QY28_DANRE" "325" "832" "3.9212e-120" "74" "688" "198" "400" "2" "0" "158" "2" "205" "Uncharacterized protein;" "Danio rerio (Zebrafish) (Brachydanio rerio)" "" "" "" "" "" "" "" "" "" "" "IPR026186" "POF1B"
"XLOC_000704" 69.4793152058828 0.260305783171854 0.0966075783740374 2.69446546071182 0.00705016331929896 0.0456587361994966 "TCONS_00004131" "2072" "210280" "gnl|BL_ORD_ID|210280" "F1QY28_DANRE" "401" "1028" "4.99923e-129" "74" "1036" "198" "517" "2" "0" "224" "3" "322" "Uncharacterized protein;" "Danio rerio (Zebrafish) (Brachydanio rerio)" "" "" "" "" "" "" "" "" "" "" "IPR026186" "POF1B"
"XLOC_000704" 69.4793152058828 0.260305783171854 0.0966075783740374 2.69446546071182 0.00705016331929896 0.0456587361994966 "TCONS_00004132" "2072" "210280" "gnl|BL_ORD_ID|210280" "F1QY28_DANRE" "259" "661" "1.37474e-119" "423" "1118" "312" "543" "3" "0" "149" "2" "233" "Uncharacterized protein;" "Danio rerio (Zebrafish) (Brachydanio rerio)" "" "" "" "" "" "" "" "" "" "" "IPR026186" "POF1B"
"XLOC_000704" 69.4793152058828 0.260305783171854 0.0966075783740374 2.69446546071182 0.00705016331929896 0.0456587361994966 "TCONS_00004133" "2058" "210280" "gnl|BL_ORD_ID|210280" "F1QY28_DANRE" "451" "1160" "1.21213e-148" "74" "1117" "198" "543" "2" "0" "243" "4" "349" "Uncharacterized protein;" "Danio rerio (Zebrafish) (Brachydanio rerio)" "" "" "" "" "" "" "" "" "" "" "IPR026186" "POF1B"
"XLOC_000704" 69.4793152058828 0.260305783171854 0.0966075783740374 2.69446546071182 0.00705016331929896 0.0456587361994966 "TCONS_00004134" "2072" "210280" "gnl|BL_ORD_ID|210280" "F1QY28_DANRE" "389" "997" "2.04488e-124" "74" "865" "198" "459" "2" "0" "194" "2" "264" "Uncharacterized protein;" "Danio rerio (Zebrafish) (Brachydanio rerio)" "" "" "" "" "" "" "" "" "" "" "IPR026186" "POF1B"
"XLOC_000704" 69.4793152058828 0.260305783171854 0.0966075783740374 2.69446546071182 0.00705016331929896 0.0456587361994966 "TCONS_00004135" "2200" "210280" "gnl|BL_ORD_ID|210280" "F1QY28_DANRE" "451" "1159" "5.76744e-148" "203" "1246" "198" "543" "2" "0" "243" "4" "349" "Uncharacterized protein;" "Danio rerio (Zebrafish) (Brachydanio rerio)" "" "" "" "" "" "" "" "" "" "" "IPR026186" "POF1B"
"XLOC_000704" 69.4793152058828 0.260305783171854 0.0966075783740374 2.69446546071182 0.00705016331929896 0.0456587361994966 "TCONS_00004136" "2186" "210280" "gnl|BL_ORD_ID|210280" "F1QY28_DANRE" "451" "1159" "4.96873e-148" "203" "1246" "198" "543" "2" "0" "243" "4" "349" "Uncharacterized protein;" "Danio rerio (Zebrafish) (Brachydanio rerio)" "" "" "" "" "" "" "" "" "" "" "IPR026186" "POF1B"
"XLOC_000705" 254.107675425715 -0.732035964841188 0.0989779940244931 -7.3959466652763 1.40404357002673e-13 9.9135389358233e-11 "TCONS_00004137" "8733" "517145" "gnl|BL_ORD_ID|517145" "I3K6A7_ORENI" "302" "773" "1.09381e-89" "203" "661" "126" "278" "2" "0" "142" "0" "153" "Uncharacterized protein;" "Oreochromis niloticus (Nile tilapia) (Tilapia nilotica)" "GO:0016021;GO:0031966" "IEA:InterPro;IEA:UniProtKB-KW;mitochondrial membrane;integral component of membrane" "GO:0006839" "IEA:InterPro;mitochondrial transport" "" "" "PF00153" "3;Mito_carr" "" "" "IPR023395;IPR002030;IPR018108" "Mt_carrier_dom;Mitochondrial_sb/sol_carrier;Mit_uncoupling"
"XLOC_000705" 254.107675425715 -0.732035964841188 0.0989779940244931 -7.3959466652763 1.40404357002673e-13 9.9135389358233e-11 "TCONS_00004138" "9083" "371779" "gnl|BL_ORD_ID|371779" "H2ML10_ORYLA" "532" "1369" "1.89376e-169" "112" "1011" "7" "308" "1" "0" "270" "6" "304" "Uncharacterized protein;" "Oryzias latipes (Medaka fish) (Japanese ricefish)" "GO:0016021;GO:0031966" "IEA:InterPro;IEA:UniProtKB-KW;mitochondrial membrane;integral component of membrane" "GO:0006839" "IEA:InterPro;mitochondrial transport" "" "" "PF00153" "3;Mito_carr" "" "" "IPR023395;IPR002030;IPR018108" "Mt_carrier_dom;Mitochondrial_sb/sol_carrier;Mit_uncoupling"
"XLOC_000705" 254.107675425715 -0.732035964841188 0.0989779940244931 -7.3959466652763 1.40404357002673e-13 9.9135389358233e-11 "TCONS_00004139" "9084" "371779" "gnl|BL_ORD_ID|371779" "H2ML10_ORYLA" "535" "1377" "1.77072e-170" "143" "1012" "17" "308" "2" "0" "267" "2" "292" "Uncharacterized protein;" "Oryzias latipes (Medaka fish) (Japanese ricefish)" "GO:0016021;GO:0031966" "IEA:InterPro;IEA:UniProtKB-KW;mitochondrial membrane;integral component of membrane" "GO:0006839" "IEA:InterPro;mitochondrial transport" "" "" "PF00153" "3;Mito_carr" "" "" "IPR023395;IPR002030;IPR018108" "Mt_carrier_dom;Mitochondrial_sb/sol_carrier;Mit_uncoupling"
"XLOC_000705" 254.107675425715 -0.732035964841188 0.0989779940244931 -7.3959466652763 1.40404357002673e-13 9.9135389358233e-11 "TCONS_00004140" "11691" "371779" "gnl|BL_ORD_ID|371779" "H2ML10_ORYLA" "533" "1372" "2.49694e-169" "2753" "3619" "18" "308" "2" "0" "266" "2" "291" "Uncharacterized protein;" "Oryzias latipes (Medaka fish) (Japanese ricefish)" "GO:0016021;GO:0031966" "IEA:InterPro;IEA:UniProtKB-KW;mitochondrial membrane;integral component of membrane" "GO:0006839" "IEA:InterPro;mitochondrial transport" "" "" "PF00153" "3;Mito_carr" "" "" "IPR023395;IPR002030;IPR018108" "Mt_carrier_dom;Mitochondrial_sb/sol_carrier;Mit_uncoupling"
"XLOC_000705" 254.107675425715 -0.732035964841188 0.0989779940244931 -7.3959466652763 1.40404357002673e-13 9.9135389358233e-11 "TCONS_00004141" "13326" "517145" "gnl|BL_ORD_ID|517145" "I3K6A7_ORENI" "335" "857" "1.36134e-100" "4718" "5254" "100" "278" "2" "0" "170" "0" "179" "Uncharacterized protein;" "Oreochromis niloticus (Nile tilapia) (Tilapia nilotica)" "GO:0016021;GO:0031966" "IEA:InterPro;IEA:UniProtKB-KW;mitochondrial membrane;integral component of membrane" "GO:0006839" "IEA:InterPro;mitochondrial transport" "" "" "PF00153" "3;Mito_carr" "" "" "IPR023395;IPR002030;IPR018108" "Mt_carrier_dom;Mitochondrial_sb/sol_carrier;Mit_uncoupling"
"XLOC_000705" 254.107675425715 -0.732035964841188 0.0989779940244931 -7.3959466652763 1.40404357002673e-13 9.9135389358233e-11 "TCONS_00004142" "11694" "371779" "gnl|BL_ORD_ID|371779" "H2ML10_ORYLA" "537" "1383" "9.02118e-171" "2729" "3622" "7" "308" "2" "0" "270" "4" "302" "Uncharacterized protein;" "Oryzias latipes (Medaka fish) (Japanese ricefish)" "GO:0016021;GO:0031966" "IEA:InterPro;IEA:UniProtKB-KW;mitochondrial membrane;integral component of membrane" "GO:0006839" "IEA:InterPro;mitochondrial transport" "" "" "PF00153" "3;Mito_carr" "" "" "IPR023395;IPR002030;IPR018108" "Mt_carrier_dom;Mitochondrial_sb/sol_carrier;Mit_uncoupling"
"XLOC_000710" 22.0110451320278 -0.503294973900257 0.133291579641192 -3.77589473584963 0.000159434316289517 0.00234839400653359 "TCONS_00004155" "3059" "325199" "gnl|BL_ORD_ID|325199" "G9BRW1_CYPCA" "146" "368" "2.29643e-85" "1263" "1610" "95" "212" "-1" "0" "79" "14" "124" "TC1-like transposase;" "Cyprinus carpio (Common carp)" "" "" "GO:0015074;GO:0006313" "IEA:InterPro;DNA integration;transposition" " DNA-mediated" "GO:0003677;GO:0004803" "IEA:InterPro;transposase activity;DNA binding" "PF01498" "1;HTH_Tnp_Tc3_2" "" "" "IPR009057;IPR002492"
"XLOC_000710" 22.0110451320278 -0.503294973900257 0.133291579641192 -3.77589473584963 0.000159434316289517 0.00234839400653359 "TCONS_00004156" "3427" "325199" "gnl|BL_ORD_ID|325199" "G9BRW1_CYPCA" "146" "368" "2.59628e-85" "1631" "1978" "95" "212" "-1" "0" "79" "14" "124" "TC1-like transposase;" "Cyprinus carpio (Common carp)" "" "" "GO:0015074;GO:0006313" "IEA:InterPro;DNA integration;transposition" " DNA-mediated" "GO:0003677;GO:0004803" "IEA:InterPro;transposase activity;DNA binding" "PF01498" "1;HTH_Tnp_Tc3_2" "" "" "IPR009057;IPR002492"
"XLOC_000710" 22.0110451320278 -0.503294973900257 0.133291579641192 -3.77589473584963 0.000159434316289517 0.00234839400653359 "TCONS_00004157" "1569" "187968" "gnl|BL_ORD_ID|187968" "E9QB44_DANRE" "215" "546" "7.97931e-64" "294" "893" "1" "202" "3" "0" "113" "2" "202" "Uncharacterized protein;" "Danio rerio (Zebrafish) (Brachydanio rerio)" "" "" "" "" "" "" "PF08614" "1;ATG16" "dre:100534946;dre:565165" "-" "IPR013923" "Autophagy-rel_prot_16"
"XLOC_000711" 324.627287078572 -0.259215761485994 0.0551771660744814 -4.69788102448193 2.62874476619785e-06 8.40163386298983e-05 "TCONS_00004158" "2819" "285493" "gnl|BL_ORD_ID|285493" "G3NB25_GASAC" "124" "310" "5.92991e-31" "417" "638" "28" "101" "3" "0" "71" "0" "74" "Uncharacterized protein;" "Gasterosteus aculeatus (Three-spined stickleback)" "" "" "GO:0090502;GO:0009303" "IEA:InterPro;IEA:GOC;RNA phosphodiester bond hydrolysis" " endonucleolytic;rRNA transcription" "GO:0004521" "IEA:InterPro;endoribonuclease activity" "" "" "" "" "IPR026770"
"XLOC_000711" 324.627287078572 -0.259215761485994 0.0551771660744814 -4.69788102448193 2.62874476619785e-06 8.40163386298983e-05 "TCONS_00004159" "3015" "285493" "gnl|BL_ORD_ID|285493" "G3NB25_GASAC" "150" "378" "4.27794e-40" "562" "834" "1" "101" "1" "0" "88" "10" "101" "Uncharacterized protein;" "Gasterosteus aculeatus (Three-spined stickleback)" "" "" "GO:0090502;GO:0009303" "IEA:InterPro;IEA:GOC;RNA phosphodiester bond hydrolysis" " endonucleolytic;rRNA transcription" "GO:0004521" "IEA:InterPro;endoribonuclease activity" "" "" "" "" "IPR026770"
"XLOC_000711" 324.627287078572 -0.259215761485994 0.0551771660744814 -4.69788102448193 2.62874476619785e-06 8.40163386298983e-05 "TCONS_00004160" "3152" "285493" "gnl|BL_ORD_ID|285493" "G3NB25_GASAC" "107" "267" "1.42292e-33" "673" "834" "1" "54" "1" "0" "51" "0" "54" "Uncharacterized protein;" "Gasterosteus aculeatus (Three-spined stickleback)" "" "" "GO:0090502;GO:0009303" "IEA:InterPro;IEA:GOC;RNA phosphodiester bond hydrolysis" " endonucleolytic;rRNA transcription" "GO:0004521" "IEA:InterPro;endoribonuclease activity" "" "" "" "" "IPR026770"
"XLOC_000711" 324.627287078572 -0.259215761485994 0.0551771660744814 -4.69788102448193 2.62874476619785e-06 8.40163386298983e-05 "TCONS_00004161" "3156" "285493" "gnl|BL_ORD_ID|285493" "G3NB25_GASAC" "176" "444" "4.91017e-49" "673" "975" "1" "101" "1" "0" "97" "0" "101" "Uncharacterized protein;" "Gasterosteus aculeatus (Three-spined stickleback)" "" "" "GO:0090502;GO:0009303" "IEA:InterPro;IEA:GOC;RNA phosphodiester bond hydrolysis" " endonucleolytic;rRNA transcription" "GO:0004521" "IEA:InterPro;endoribonuclease activity" "" "" "" "" "IPR026770"
"XLOC_000721" 926.444667441239 0.222027139031697 0.0694811294426209 3.19550273308455 0.00139587460892766 0.0132845370167347 NA NA NA NA NA NA NA NA NA NA NA NA NA NA NA NA NA NA NA NA NA NA NA NA NA NA NA NA NA NA NA
"XLOC_000741" 1239.07650887042 0.351215406286762 0.126508084845331 2.77622893996189 0.00549934694254138 0.0378737632912415 "TCONS_00004343" "1262" "514760" "gnl|BL_ORD_ID|514760" "I3JZG8_ORENI" "420" "1078" "6.23255e-143" "96" "836" "1" "246" "3" "0" "214" "1" "247" "Uncharacterized protein;" "Oreochromis niloticus (Nile tilapia) (Tilapia nilotica)" "" "" "GO:0008152" "IEA:GOC;metabolic process" "GO:0016747" "IEA:InterPro;transferase activity" " transferring acyl groups other than amino-acyl groups" "PF03982" "1;DAGAT" "" "" "IPR007130"
"XLOC_000741" 1239.07650887042 0.351215406286762 0.126508084845331 2.77622893996189 0.00549934694254138 0.0378737632912415 "TCONS_00004344" "1570" "309300" "gnl|BL_ORD_ID|309300" "G3Q9W4_GASAC" "522" "1343" "0" "204" "1133" "1" "310" "3" "0" "266" "2" "311" "Uncharacterized protein;" "Gasterosteus aculeatus (Three-spined stickleback)" "" "" "GO:0008152" "IEA:GOC;metabolic process" "GO:0016747" "IEA:InterPro;transferase activity" " transferring acyl groups other than amino-acyl groups" "PF03982" "1;DAGAT" "" "" "IPR007130"
"XLOC_000741" 1239.07650887042 0.351215406286762 0.126508084845331 2.77622893996189 0.00549934694254138 0.0378737632912415 "TCONS_00004345" "3100" "421840" "gnl|BL_ORD_ID|421840" "H2V5N1_TAKRU" "289" "737" "1.43393e-112" "214" "744" "210" "387" "1" "0" "151" "1" "178" "Uncharacterized protein;" "Takifugu rubripes (Japanese pufferfish) (Fugu rubripes)" "" "" "GO:0008152" "IEA:GOC;metabolic process" "GO:0016747" "IEA:InterPro;transferase activity" " transferring acyl groups other than amino-acyl groups" "PF03982" "1;DAGAT" "" "" "IPR007130"
"XLOC_000741" 1239.07650887042 0.351215406286762 0.126508084845331 2.77622893996189 0.00549934694254138 0.0378737632912415 "TCONS_00004346" "5926" "309300" "gnl|BL_ORD_ID|309300" "G3Q9W4_GASAC" "589" "1518" "0" "2527" "3570" "14" "361" "1" "0" "295" "2" "349" "Uncharacterized protein;" "Gasterosteus aculeatus (Three-spined stickleback)" "" "" "GO:0008152" "IEA:GOC;metabolic process" "GO:0016747" "IEA:InterPro;transferase activity" " transferring acyl groups other than amino-acyl groups" "PF03982" "1;DAGAT" "" "" "IPR007130"
"XLOC_000741" 1239.07650887042 0.351215406286762 0.126508084845331 2.77622893996189 0.00549934694254138 0.0378737632912415 "TCONS_00004347" "5928" "309300" "gnl|BL_ORD_ID|309300" "G3Q9W4_GASAC" "498" "1282" "1.33027e-159" "2527" "3417" "14" "310" "1" "0" "255" "2" "298" "Uncharacterized protein;" "Gasterosteus aculeatus (Three-spined stickleback)" "" "" "GO:0008152" "IEA:GOC;metabolic process" "GO:0016747" "IEA:InterPro;transferase activity" " transferring acyl groups other than amino-acyl groups" "PF03982" "1;DAGAT" "" "" "IPR007130"
"XLOC_000741" 1239.07650887042 0.351215406286762 0.126508084845331 2.77622893996189 0.00549934694254138 0.0378737632912415 "TCONS_00004348" "6292" "309300" "gnl|BL_ORD_ID|309300" "G3Q9W4_GASAC" "502" "1290" "2.62296e-159" "2527" "3441" "14" "318" "1" "0" "257" "2" "306" "Uncharacterized protein;" "Gasterosteus aculeatus (Three-spined stickleback)" "" "" "GO:0008152" "IEA:GOC;metabolic process" "GO:0016747" "IEA:InterPro;transferase activity" " transferring acyl groups other than amino-acyl groups" "PF03982" "1;DAGAT" "" "" "IPR007130"
"XLOC_000741" 1239.07650887042 0.351215406286762 0.126508084845331 2.77622893996189 0.00549934694254138 0.0378737632912415 "TCONS_00004349" "5726" "514760" "gnl|BL_ORD_ID|514760" "I3JZG8_ORENI" "394" "1011" "1.14118e-121" "2527" "3216" "14" "242" "1" "0" "200" "1" "230" "Uncharacterized protein;" "Oreochromis niloticus (Nile tilapia) (Tilapia nilotica)" "" "" "GO:0008152" "IEA:GOC;metabolic process" "GO:0016747" "IEA:InterPro;transferase activity" " transferring acyl groups other than amino-acyl groups" "PF03982" "1;DAGAT" "" "" "IPR007130"
"XLOC_000741" 1239.07650887042 0.351215406286762 0.126508084845331 2.77622893996189 0.00549934694254138 0.0378737632912415 "TCONS_00004350" "5927" "309300" "gnl|BL_ORD_ID|309300" "G3Q9W4_GASAC" "321" "821" "6.08158e-163" "2527" "3054" "14" "188" "1" "0" "153" "1" "176" "Uncharacterized protein;" "Gasterosteus aculeatus (Three-spined stickleback)" "" "" "GO:0008152" "IEA:GOC;metabolic process" "GO:0016747" "IEA:InterPro;transferase activity" " transferring acyl groups other than amino-acyl groups" "PF03982" "1;DAGAT" "" "" "IPR007130"
"XLOC_000741" 1239.07650887042 0.351215406286762 0.126508084845331 2.77622893996189 0.00549934694254138 0.0378737632912415 "TCONS_00004351" "4345" "309300" "gnl|BL_ORD_ID|309300" "G3Q9W4_GASAC" "590" "1521" "0" "916" "1989" "2" "361" "1" "0" "298" "4" "361" "Uncharacterized protein;" "Gasterosteus aculeatus (Three-spined stickleback)" "" "" "GO:0008152" "IEA:GOC;metabolic process" "GO:0016747" "IEA:InterPro;transferase activity" " transferring acyl groups other than amino-acyl groups" "PF03982" "1;DAGAT" "" "" "IPR007130"
"XLOC_000741" 1239.07650887042 0.351215406286762 0.126508084845331 2.77622893996189 0.00549934694254138 0.0378737632912415 "TCONS_00004352" "3409" "309300" "gnl|BL_ORD_ID|309300" "G3Q9W4_GASAC" "589" "1518" "0" "7" "1053" "13" "361" "1" "0" "295" "2" "350" "Uncharacterized protein;" "Gasterosteus aculeatus (Three-spined stickleback)" "" "" "GO:0008152" "IEA:GOC;metabolic process" "GO:0016747" "IEA:InterPro;transferase activity" " transferring acyl groups other than amino-acyl groups" "PF03982" "1;DAGAT" "" "" "IPR007130"
"XLOC_000741" 1239.07650887042 0.351215406286762 0.126508084845331 2.77622893996189 0.00549934694254138 0.0378737632912415 "TCONS_00004353" "3457" "309300" "gnl|BL_ORD_ID|309300" "G3Q9W4_GASAC" "589" "1518" "0" "58" "1101" "14" "361" "1" "0" "295" "2" "349" "Uncharacterized protein;" "Gasterosteus aculeatus (Three-spined stickleback)" "" "" "GO:0008152" "IEA:GOC;metabolic process" "GO:0016747" "IEA:InterPro;transferase activity" " transferring acyl groups other than amino-acyl groups" "PF03982" "1;DAGAT" "" "" "IPR007130"
"XLOC_000741" 1239.07650887042 0.351215406286762 0.126508084845331 2.77622893996189 0.00549934694254138 0.0378737632912415 "TCONS_00004354" "3532" "421840" "gnl|BL_ORD_ID|421840" "H2V5N1_TAKRU" "311" "796" "3.38311e-156" "123" "650" "38" "212" "3" "0" "145" "1" "176" "Uncharacterized protein;" "Takifugu rubripes (Japanese pufferfish) (Fugu rubripes)" "" "" "GO:0008152" "IEA:GOC;metabolic process" "GO:0016747" "IEA:InterPro;transferase activity" " transferring acyl groups other than amino-acyl groups" "PF03982" "1;DAGAT" "" "" "IPR007130"
"XLOC_000741" 1239.07650887042 0.351215406286762 0.126508084845331 2.77622893996189 0.00549934694254138 0.0378737632912415 "TCONS_00004355" "3608" "421840" "gnl|BL_ORD_ID|421840" "H2V5N1_TAKRU" "419" "1077" "2.79836e-133" "518" "1252" "142" "387" "2" "0" "214" "1" "246" "Uncharacterized protein;" "Takifugu rubripes (Japanese pufferfish) (Fugu rubripes)" "" "" "GO:0008152" "IEA:GOC;metabolic process" "GO:0016747" "IEA:InterPro;transferase activity" " transferring acyl groups other than amino-acyl groups" "PF03982" "1;DAGAT" "" "" "IPR007130"
"XLOC_000741" 1239.07650887042 0.351215406286762 0.126508084845331 2.77622893996189 0.00549934694254138 0.0378737632912415 "TCONS_00004356" "3530" "309300" "gnl|BL_ORD_ID|309300" "G3Q9W4_GASAC" "466" "1198" "1.08028e-166" "368" "1174" "92" "361" "2" "0" "234" "1" "270" "Uncharacterized protein;" "Gasterosteus aculeatus (Three-spined stickleback)" "" "" "GO:0008152" "IEA:GOC;metabolic process" "GO:0016747" "IEA:InterPro;transferase activity" " transferring acyl groups other than amino-acyl groups" "PF03982" "1;DAGAT" "" "" "IPR007130"
"XLOC_000741" 1239.07650887042 0.351215406286762 0.126508084845331 2.77622893996189 0.00549934694254138 0.0378737632912415 "TCONS_00004357" "3533" "309300" "gnl|BL_ORD_ID|309300" "G3Q9W4_GASAC" "523" "1346" "2.12913e-173" "92" "1177" "1" "361" "2" "0" "267" "31" "377" "Uncharacterized protein;" "Gasterosteus aculeatus (Three-spined stickleback)" "" "" "GO:0008152" "IEA:GOC;metabolic process" "GO:0016747" "IEA:InterPro;transferase activity" " transferring acyl groups other than amino-acyl groups" "PF03982" "1;DAGAT" "" "" "IPR007130"
"XLOC_000741" 1239.07650887042 0.351215406286762 0.126508084845331 2.77622893996189 0.00549934694254138 0.0378737632912415 "TCONS_00004358" "3754" "623062" "gnl|BL_ORD_ID|623062" "M4AHG5_XIPMA" "347" "889" "2.01075e-106" "109" "666" "1" "185" "1" "0" "163" "1" "186" "Uncharacterized protein;" "Xiphophorus maculatus (Southern platyfish) (Platypoecilus maculatus)" "" "" "GO:0008152" "IEA:GOC;metabolic process" "GO:0016747" "IEA:InterPro;transferase activity" " transferring acyl groups other than amino-acyl groups" "PF03982" "1;DAGAT" "" "" "IPR007130"
"XLOC_000741" 1239.07650887042 0.351215406286762 0.126508084845331 2.77622893996189 0.00549934694254138 0.0378737632912415 "TCONS_00004359" "3552" "309300" "gnl|BL_ORD_ID|309300" "G3Q9W4_GASAC" "342" "877" "4.84119e-168" "112" "672" "1" "186" "1" "0" "163" "1" "187" "Uncharacterized protein;" "Gasterosteus aculeatus (Three-spined stickleback)" "" "" "GO:0008152" "IEA:GOC;metabolic process" "GO:0016747" "IEA:InterPro;transferase activity" " transferring acyl groups other than amino-acyl groups" "PF03982" "1;DAGAT" "" "" "IPR007130"
"XLOC_000741" 1239.07650887042 0.351215406286762 0.126508084845331 2.77622893996189 0.00549934694254138 0.0378737632912415 "TCONS_00004360" "3556" "309300" "gnl|BL_ORD_ID|309300" "G3Q9W4_GASAC" "607" "1563" "0" "115" "1200" "1" "361" "1" "0" "306" "3" "363" "Uncharacterized protein;" "Gasterosteus aculeatus (Three-spined stickleback)" "" "" "GO:0008152" "IEA:GOC;metabolic process" "GO:0016747" "IEA:InterPro;transferase activity" " transferring acyl groups other than amino-acyl groups" "PF03982" "1;DAGAT" "" "" "IPR007130"
[truncated: 35,051,007 more chars]
