# Supplementary material for: Training the salmon’s genes: influence of aerobic exercise, swimming performance and selection on gene expression in Atlantic salmon
Source: BMC Genomics. 2017 Dec 15;18:971. doi: 10.1186/s12864-017-4361-7 (PMC5731093; doi:10.1186/s12864-017-4361-7)
Supplement: Supplementary file 12 — Outlier SNP loci showing evidence of diversifying selection (q-value <0.001). (XLSX 21 kb) [file 12864_2017_4361_MOESM12_ESM.xlsx]

## Sheet: outliers2
SNP_NUMBER	SNP_ID	Laerdal_Allele_1	Laerdal_Allele_2	Bolaks_Allele_1	Bolaks_Allele_2	prob	log10PO	qval	alpha	fst
17	ccf1000000001_0.0.1180040.1180041_1	41	53	5	243	0.9972	2.5515	0.00044883	1.8306	0.13989
1317	ccf1000000005_0.0.8193107.8193108_1	0	114	75	165	0.9944	2.2493	0.00090537	1.9451	0.15594
7563	ccf1000000016_0.0.2133024.2133025_1	0	106	66	110	1	1000	0	2.1119	0.17642
7857	ccf1000000016_0.0.4469615.4469616_1	0	110	39	75	0.997	2.5215	0.00049101	2.006	0.16339
12794	ccf1000000023_0.0.4741370.4741371_1	0	88	42	60	0.9998	3.6988	6.11e-05	2.1396	0.18088
13090	ccf1000000023_0.0.6032907.6032908_1	0	114	64	104	1	1000	0	2.1171	0.17647
13091	ccf1000000023_0.0.6033022.6033023_1	0	114	61	101	1	1000	0	2.1067	0.17591
13662	ccf1000000024_0.0.3291605.3291606_1	0	112	32	34	1	1000	0	2.3246	0.20637
16080	ccf1000000027_0.0.4970923.4970924_1	0	114	46	80	0.9998	3.6988	6.11e-05	2.0633	0.16982
16805	ccf1000000029_0.0.1106527.1106528_1	46	68	0	240	1	1000	0	2.2115	0.19013
16820	ccf1000000029_0.0.1146749.1146750_1	46	68	0	242	1	1000	0	2.2001	0.1885
16821	ccf1000000029_0.0.1147389.1147390_1	46	68	0	238	1	1000	0	2.1927	0.1874
16822	ccf1000000029_0.0.1147912.1147913_1	45	69	0	240	1	1000	0	2.1931	0.18766
20963	ccf1000000038_0.0.1942750.1942751_1	0	110	57	73	1	1000	0	2.2477	0.19453
20997	ccf1000000038_0.0.1943909.1943910_1	0	112	70	88	1	1000	0	2.279	0.19986
23200	ccf1000000044_0.0.2660563.2660564_1	0	80	46	66	0.9998	3.6988	6.11e-05	2.1132	0.17726
25200	ccf1000000051_0.0.3585097.3585098_1	0	114	55	61	1	1000	0	2.338	0.20816
25216	ccf1000000051_0.0.3717686.3717687_1	0	114	75	87	1	1000	0	2.2995	0.20214
25220	ccf1000000051_0.0.3718719.3718720_1	0	78	68	78	1	1000	0	2.2496	0.19561
25222	ccf1000000051_0.0.3718999.3719000_1	0	114	75	87	1	1000	0	2.3282	0.20655
34013	ccf1000000083_0.0.1714382.1714383_1	0	114	38	64	0.9996	3.3977	0.00010605	2.0791	0.17269
37403	ccf1000000102_0.0.1425775.1425776_1	31	69	0	264	0.9946	2.2652	0.00076198	1.956	0.15796
42877	ccf1000000151_0.0.213684.213685_1	0	108	51	95	0.9986	2.8532	0.0002946	2.0172	0.16412
42979	ccf1000000152_0.0.636389.636390_1	0	114	72	118	1	1000	0	2.1131	0.17628
42980	ccf1000000152_0.0.636571.636572_1	0	114	72	120	0.9998	3.6988	6.11e-05	2.1285	0.17847
42981	ccf1000000152_0.0.636702.636703_1	0	114	72	118	0.9998	3.6988	6.11e-05	2.1205	0.17706
42986	ccf1000000152_0.0.637422.637423_1	0	114	71	121	1	1000	0	2.0948	0.17395
44249	ccf1000000173_0.0.191468.191469_1	0	96	43	61	1	1000	0	2.1472	0.18048
45496	ccf1000000196_0.0.66006.66007_1	34	38	2	156	0.9996	3.3977	0.00010605	1.9832	0.15778
45499	ccf1000000196_0.0.66295.66296_1	40	52	2	202	0.9998	3.6988	6.11e-05	1.9525	0.15505
45500	ccf1000000196_0.0.66357.66358_1	34	46	3	203	0.9958	2.3748	0.00063005	1.8622	0.14462
45501	ccf1000000196_0.0.66425.66426_1	40	44	4	212	1	1000	0	1.9523	0.15429
45502	ccf1000000196_0.0.66794.66795_1	46	58	5	221	0.9982	2.7439	0.00031971	1.8444	0.1419
45503	ccf1000000196_0.0.67090.67091_1	45	55	3	207	0.9996	3.3977	0.00010605	1.9479	0.15365
45504	ccf1000000196_0.0.67506.67507_1	46	54	4	226	0.9998	3.6988	6.11e-05	1.9286	0.15144
45505	ccf1000000196_0.0.68091.68092_1	45	51	5	235	1	1000	0	1.9131	0.14934
45506	ccf1000000196_0.0.68139.68140_1	47	55	5	235	0.9994	3.2215	0.00015438	1.9153	0.14955
45508	ccf1000000196_0.0.68373.68374_1	47	55	5	235	0.9996	3.3977	0.00010605	1.9038	0.14802
45515	ccf1000000196_0.0.69475.69476_1	48	56	6	234	0.9986	2.8532	0.0002946	1.8703	0.1441
45517	ccf1000000196_0.0.69836.69837_1	48	56	5	235	0.9998	3.6988	6.11e-05	1.8997	0.14769
49383	ccf1000000264_0.0.218704.218705_1	1	93	31	33	0.9994	3.2215	0.00015438	2.0511	0.16726
50635	ccf1000000288_0.0.250186.250187_1	0	114	70	152	0.9944	2.2493	0.00090537	1.9473	0.15637
55543	ccf1000000401_0.0.273832.273833_1	0	66	42	52	0.9998	3.6988	6.11e-05	2.1551	0.1819
68711	ccf1000000980_0.0.86434.86435_1	45	55	4	234	0.9988	2.9202	0.0002636	1.9158	0.14998
68715	ccf1000000980_0.0.88145.88146_1	45	55	4	234	0.9992	3.0965	0.00020604	1.9068	0.14868
68928	ccf1000001001_0.0.66943.66944_1	26	38	0	240	1	1000	0	2.1762	0.18612
76057	ccf1000002010_0.0.1155736.1155737_1	0	114	74	162	0.9956	2.3545	0.00065951	1.9681	0.15832
78263	ccf1000002023_0.0.75216.75217_1	37	77	0	244	0.9978	2.6565	0.00035095	2.0093	0.16427
85316	jcf1000017155_0.0.290047.290048_1	57	57	12	230	0.995	2.2988	0.0007263	1.7835	0.13457
87800	jcf1000035993_0.0.4935294.4935295_1	35	47	0	148	1	1000	0	2.1568	0.18273
89828	jcf1000051702_0.0.2957974.2957975_1	0	94	65	115	0.9992	3.0965	0.00020604	2.0463	0.16819
89830	jcf1000051702_0.0.2959160.2959161_1	0	112	70	142	0.9988	2.9202	0.0002636	1.989	0.16059
92632	jcf1000074296_0.0.451354.451355_1	0	98	77	151	0.9968	2.4934	0.00057772	1.9849	0.16053
95895	jcf1000092099_0.0.3623371.3623372_1	0	114	70	118	1	1000	0	2.0999	0.17427
101480	jcf1000120929_0.0.9426183.9426184_1	0	114	54	106	0.999	2.9995	0.00023659	2.0177	0.16462
103367	jcf1000135673_0.11298582.2193844.2193845_1	0	114	68	134	0.9984	2.7951	0.00030637	2.0262	0.16544
103568	jcf1000135673_0.11298582.3481946.3481947_1	0	112	46	82	0.9998	3.6988	6.11e-05	2.0611	0.16997
103617	jcf1000135673_0.11298582.3839463.3839464_1	0	114	59	71	1	1000	0	2.2821	0.19971
103657	jcf1000135673_0.11298582.3884644.3884645_1	0	114	60	88	1	1000	0	2.1703	0.18361
103677	jcf1000135673_0.11298582.3950825.3950826_1	0	86	60	108	0.9968	2.4934	0.00057772	2.0021	0.1628
106073	jcf1000146104_0.0.3583925.3583926_1	40	54	0	198	0.9998	3.6988	6.11e-05	2.2244	0.19191
106074	jcf1000146104_0.0.3583971.3583972_1	31	41	0	176	1	1000	0	2.1911	0.18779
112747	jcf1000186249_0.0.2205416.2205417_1	0	114	71	133	0.9998	3.6988	6.11e-05	2.0459	0.16783
113089	jcf1000189325_299285.549739.183008.183009_1	0	88	46	76	0.9996	3.3977	0.00010605	2.0615	0.17058
114305	jcf1000198111_422870.6928405.800003.800004_1	44	70	1	269	1	1000	0	1.9875	0.15919
117942	jcf1000226296_306452.9487052.460205.460206_1	0	114	61	117	0.9986	2.8532	0.0002946	2.0211	0.16484
122461	jcf1000263643_0.814624.207859.207860_1	0	114	43	69	1	1000	0	2.1418	0.18105
122462	jcf1000263643_0.814624.208016.208017_1	0	114	42	68	0.9996	3.3977	0.00010605	2.1093	0.17587
127464	jcf1000292699_0.0.12350685.12350686_1	0	114	50	94	0.9992	3.0965	0.00020604	2.0347	0.16627
129779	jcf1000298869_0.0.8114754.8114755_1	0	108	43	73	0.9992	3.0965	0.00020604	2.0714	0.17158
129945	jcf1000298869_0.0.9425056.9425057_1	42	44	0	184	1	1000	0	2.3354	0.20828
132993	jcf1000313311_0.0.9194773.9194774_1	39	53	2	238	0.9996	3.3977	0.00010605	1.9555	0.15462
133082	jcf1000313311_0.0.9393040.9393041_1	1	83	40	50	0.9976	2.6187	0.00036877	1.928	0.15217
133083	jcf1000313311_0.0.9393162.9393163_1	0	78	41	49	1	1000	0	2.2225	0.19187
136746	jcf1000343834_0.0.150950.150951_1	0	114	59	125	0.9964	2.442	0.00060171	1.9611	0.15778
138823	jcf1000364577_0.0.4749486.4749487_1	0	106	48	76	0.9996	3.3977	0.00010605	2.1237	0.17776
139896	jcf1000366933_0.0.33801.33802_1	0	114	75	139	1	1000	0	2.0595	0.1693
142789	jcf1000380043_0.0.6444460.6444461_1	0	62	28	28	0.9998	3.6988	6.11e-05	2.2352	0.19439
142790	jcf1000380043_0.0.6444624.6444625_1	0	66	29	33	0.9998	3.6988	6.11e-05	2.1837	0.18703
142791	jcf1000380043_0.0.6444700.6444701_1	0	100	31	43	0.9998	3.6988	6.11e-05	2.1668	0.18416
143194	jcf1000384193_114454.1285949.868271.868272_1	0	114	59	91	0.9998	3.6988	6.11e-05	2.1627	0.18313
144583	jcf1000397270_0.0.2340105.2340106_1	0	114	67	141	0.9974	2.5838	0.00038801	1.9544	0.15661
144818	jcf1000400344_0.0.71694.71695_1	0	112	17	17	1	1000	0	2.307	0.20452
148712	jcf1000421634_0.0.4031536.4031537_1	0	114	71	133	0.9998	3.6988	6.11e-05	2.0424	0.16742
149196	jcf1000421851_127623.5718026.3154046.3154047_1	33	75	0	262	0.995	2.2988	0.0007263	1.9647	0.15882
150377	jcf1000428558_0.0.1845372.1845373_1	0	78	46	74	0.997	2.5215	0.00049101	2.0261	0.16567
150378	jcf1000428558_0.0.1845397.1845398_1	0	76	47	71	0.9992	3.0965	0.00020604	2.0696	0.17108
150380	jcf1000428558_0.0.1845602.1845603_1	0	114	62	122	0.9994	3.2215	0.00015438	2.0324	0.16616
161553	jcf1000527161_0.0.1003309.1003310_1	0	112	65	137	0.9944	2.2493	0.00090537	1.9797	0.16086
161556	jcf1000527161_0.0.1003440.1003441_1	0	106	61	131	0.9938	2.2048	0.00097976	1.9518	0.15685
165847	jcf1000574589_2332667.3526626.838043.838044_1	0	114	73	113	1	1000	0	2.1503	0.18084
168995	jcf1000599557_0.0.7885007.7885008_1	0	92	44	74	0.9994	3.2215	0.00015438	2.0526	0.1687
175334	jcf1000648730_0.0.23998.23999_1	0	86	75	109	0.9998	3.6988	6.11e-05	2.1302	0.1786
176655	jcf1000658742_55288.1048857.225257.225258_1	0	114	53	103	0.999	2.9995	0.00023659	2.0173	0.16482
176662	jcf1000658742_55288.1048857.226105.226106_1	0	110	54	102	0.9992	3.0965	0.00020604	2.0323	0.16672
178330	jcf1000675607_0.0.480309.480310_1	0	104	45	81	0.9988	2.9202	0.0002636	2.03	0.16623
178617	jcf1000675607_0.0.3174084.3174085_1	0	114	52	92	0.9994	3.2215	0.00015438	2.072	0.17124
178619	jcf1000675607_0.0.3174154.3174155_1	0	114	47	79	0.9998	3.6988	6.11e-05	2.0928	0.17414
178621	jcf1000675607_0.0.3174231.3174232_1	0	114	52	92	0.999	2.9995	0.00023659	2.0821	0.17311
178735	jcf1000675607_0.0.4154910.4154911_1	0	96	46	72	0.9996	3.3977	0.00010605	2.0977	0.17472
182233	jcf1000700925_0.0.986525.986526_1	0	114	60	112	0.9994	3.2215	0.00015438	2.044	0.16752
192399	jcf1000755254_0.0.5660594.5660595_1	0	114	64	86	1	1000	0	2.2347	0.19244
192400	jcf1000755254_0.0.5661172.5661173_1	0	114	63	89	1	1000	0	2.2061	0.18916
192410	jcf1000755254_0.0.5663011.5663012_1	0	106	64	102	1	1000	0	2.1068	0.17553
192425	jcf1000755254_0.0.5687525.5687526_1	0	114	50	76	1	1000	0	2.1528	0.18161
192426	jcf1000755254_0.0.5687558.5687559_1	0	114	46	68	1	1000	0	2.1492	0.18084
201306	jcf1000842314_0.0.778387.778388_1	0	114	58	124	0.9942	2.234	0.00094136	1.9596	0.15905
204454	jcf1000859020_0.0.2750.2751_1	23	23	7	251	0.9944	2.2493	0.00090537	1.8653	0.14419
204971	jcf1000860284_0.0.1646730.1646731_1	0	112	52	98	0.9994	3.2215	0.00015438	2.0196	0.16466
204972	jcf1000860284_0.0.1646971.1646972_1	0	114	53	103	0.999	2.9995	0.00023659	2.0155	0.16458
207742	jcf1000877484_0.0.492253.492254_1	0	114	63	103	1	1000	0	2.1004	0.1742
207743	jcf1000877484_0.0.492533.492534_1	0	114	64	104	1	1000	0	2.1309	0.17902
209381	jcf1000906148_0.0.418558.418559_1	0	114	69	103	1	1000	0	2.1748	0.18439
209382	jcf1000906148_0.0.419158.419159_1	0	114	62	102	1	1000	0	2.1173	0.17725
209383	jcf1000906148_0.0.419163.419164_1	0	114	60	96	1	1000	0	2.1376	0.18032
209708	jcf1000907213_0.0.6378719.6378720_1	0	104	72	94	1	1000	0	2.2405	0.19346
211699	jcf1000917863_0.0.18976.18977_1	0	114	74	136	1	1000	0	2.0513	0.16856
213769	jcf1000959098.3416.3417_1	50	56	4	264	0.9998	3.6988	6.11e-05	1.9856	0.15823
213792	jcf1000959098.5167.5168_1	55	59	10	260	0.998	2.698	0.00033458	1.8143	0.13741
219105	jcf1000998780_230929.2225383.1432546.1432547_1	0	114	50	76	0.9994	3.2215	0.00015438	2.1578	0.18306
219106	jcf1000998780_230929.2225383.1432669.1432670_1	0	114	50	76	1	1000	0	2.1627	0.18329
219108	jcf1000998780_230929.2225383.1432867.1432868_1	0	114	50	76	0.9998	3.6988	6.11e-05	2.1503	0.18154
221594	jcf1001017014_0.0.233546.233547_1	25	31	3	225	0.9972	2.5515	0.00044883	1.9136	0.15024
221839	jcf1001017999_0.161751.10974.10975_1	0	114	72	136	0.9992	3.0965	0.00020604	2.0364	0.16662
221936	jcf1001020105_0.0.929569.929570_1	0	104	62	108	0.9996	3.3977	0.00010605	2.0548	0.16902
222565	jcf1001026760_0.0.899199.899200_1	0	110	46	50	1	1000	0	2.3285	0.2064
223824	jcf1001031098_0.0.10230381.10230382_1	0	114	57	107	0.9994	3.2215	0.00015438	2.0286	0.16579
225225	jcf1001038463_0.0.341412.341413_1	0	114	53	111	0.9968	2.4934	0.00057772	1.9676	0.15902
228071	jcf1001073964_0.0.147435.147436_1	28	46	0	242	1	1000	0	2.1173	0.17767
228635	jcf1001079169_0.0.2518276.2518277_1	40	70	0	240	0.9998	3.6988	6.11e-05	2.0902	0.17394
228636	jcf1001079169_0.0.2519051.2519052_1	40	70	0	240	1	1000	0	2.1154	0.17726
228637	jcf1001079169_0.0.2519136.2519137_1	40	70	0	242	0.9996	3.3977	0.00010605	2.0928	0.17459
228982	jcf1001079169_0.0.5543509.5543510_1	0	114	60	122	0.9972	2.5515	0.00044883	1.9793	0.15999
231501	jcf1001101187_0.3146514.291923.291924_1	0	80	17	21	0.9968	2.4934	0.00057772	2.1218	0.17945
231542	jcf1001101187_0.3146514.628304.628305_1	0	114	42	66	1	1000	0	2.1191	0.17763
232212	jcf1001104160_0.0.1209058.1209059_1	0	96	37	55	1	1000	0	2.1233	0.1782
240787	jcf1001218650_0.0.1434720.1434721_1	0	114	67	125	0.9992	3.0965	0.00020604	2.0489	0.16831
