# Supplementary material for: Training the salmon’s genes: influence of aerobic exercise, swimming performance and selection on gene expression in Atlantic salmon
Source: BMC Genomics. 2017 Dec 15;18:971. doi: 10.1186/s12864-017-4361-7 (PMC5731093; doi:10.1186/s12864-017-4361-7)
Supplement: Supplementary file 13 — Functional annotation of outlier SNP loci showing evidence of diversifying selection (q-value <0.001). (XLSX 16 kb) [file 12864_2017_4361_MOESM13_ESM.xlsx]

## Sheet: outliers4ANNOTATED_10000bp_up_o
		gene_name	qval	gene_ID	query_fromSNP	contig_ID
amino acids metabolism	1	'Methionine synthase reductase, mitochondrial ';	0.00090537	XLOC_018305	c("250186", "250186", "250186", "250186", "250186", "250186", "250186", "250186", "250186", "250186", "250186", "250186", "250186", "250186", "250186", "250186")	c("ccf1000000288_0-0", "ccf1000000288_0-0", "ccf1000000288_0-0", "ccf1000000288_0-0", "ccf1000000288_0-0", "ccf1000000288_0-0", "ccf1000000288_0-0", "ccf1000000288_0-0", "ccf1000000288_0-0", "ccf1000000288_0-0", "ccf1000000288_0-0", "ccf1000000288_0-0", "ccf1000000288_0-0", "ccf1000000288_0-0", "ccf1000000288_0-0", "ccf1000000288_0-0")
amino acids metabolism	40	Proline synthetase co-transcribed bacterial homolog protein;	0.00060171	XLOC_050714	c("150950", "150950", "150950", "150950", "150950", "150950", "150950")	c("jcf1000343834_0-0", "jcf1000343834_0-0", "jcf1000343834_0-0", "jcf1000343834_0-0", "jcf1000343834_0-0", "jcf1000343834_0-0", "jcf1000343834_0-0")
chromosome	21	High mobility group protein B3;	0, 0.00010605	XLOC_044704	c("207859", "207859", "207859", "207859", "207859", "207859", "207859", "207859", "207859", "207859", "207859", "207859", "207859", "207859", "207859", "207859", "207859", "207859", "207859", "207859", "207859", "208016", "208016", "208016", "208016", "208016", "208016", "208016", "208016", "208016", "208016", "208016", "208016", "208016", "208016", "208016", "208016", "208016", "208016", "208016…	c("jcf1000263643_0-814624", "jcf1000263643_0-814624", "jcf1000263643_0-814624", "jcf1000263643_0-814624", "jcf1000263643_0-814624", "jcf1000263643_0-814624", "jcf1000263643_0-814624", "jcf1000263643_0-814624", "jcf1000263643_0-814624", "jcf1000263643_0-814624", "jcf1000263643_0-814624", "jcf1000263643_0-814624", "jcf1000263643_0-814624", "jcf1000263643_0-814624", "jcf1000263643_0-814624", "jcf100…
chromosome	22	Histone H3;	0.00015438	XLOC_089703	c("10230381", "10230381")	c("jcf1001031098_0-0", "jcf1001031098_0-0")
chromosome	29	Methyl-CpG-binding domain protein 3;	0	XLOC_041230	c("800003", "800003", "800003", "800003")	c("jcf1000198111_422870-6928405", "jcf1000198111_422870-6928405", "jcf1000198111_422870-6928405", "jcf1000198111_422870-6928405")
chromosome	38	Polyamine-modulated factor 1;	0.00049101, 0.00015438	XLOC_056509	c("1845372", "1845372", "1845372", "1845372", "1845372", "1845372", "1845372", "1845372", "1845372", "1845397", "1845397", "1845397", "1845397", "1845397", "1845397", "1845397", "1845397", "1845397", "1845602", "1845602", "1845602", "1845602", "1845602", "1845602", "1845602", "1845602", "1845602")	c("jcf1000428558_0-0", "jcf1000428558_0-0", "jcf1000428558_0-0", "jcf1000428558_0-0", "jcf1000428558_0-0", "jcf1000428558_0-0", "jcf1000428558_0-0", "jcf1000428558_0-0", "jcf1000428558_0-0", "jcf1000428558_0-0", "jcf1000428558_0-0", "jcf1000428558_0-0", "jcf1000428558_0-0", "jcf1000428558_0-0", "jcf1000428558_0-0", "jcf1000428558_0-0", "jcf1000428558_0-0", "jcf1000428558_0-0", "jcf1000428558_0-0"…
cytoskeleton	5	Anaphase-promoting complex subunit 7;	0	XLOC_075286	c("5687525", "5687525", "5687525", "5687525", "5687525", "5687525", "5687525", "5687525", "5687525", "5687525", "5687525", "5687525", "5687525", "5687525", "5687525", "5687525", "5687525", "5687558", "5687558", "5687558", "5687558", "5687558", "5687558", "5687558", "5687558", "5687558", "5687558", "5687558", "5687558", "5687558", "5687558", "5687558", "5687558", "5687558")	c("jcf1000755254_0-0", "jcf1000755254_0-0", "jcf1000755254_0-0", "jcf1000755254_0-0", "jcf1000755254_0-0", "jcf1000755254_0-0", "jcf1000755254_0-0", "jcf1000755254_0-0", "jcf1000755254_0-0", "jcf1000755254_0-0", "jcf1000755254_0-0", "jcf1000755254_0-0", "jcf1000755254_0-0", "jcf1000755254_0-0", "jcf1000755254_0-0", "jcf1000755254_0-0", "jcf1000755254_0-0", "jcf1000755254_0-0", "jcf1000755254_0-0"…
cytoskeleton	25	HSPC020 homolog;	0	XLOC_084255	c("18976", "18976", "18976", "18976", "18976", "18976", "18976", "18976", "18976", "18976", "18976", "18976", "18976", "18976", "18976", "18976", "18976", "18976", "18976", "18976")	c("jcf1000917863_0-0", "jcf1000917863_0-0", "jcf1000917863_0-0", "jcf1000917863_0-0", "jcf1000917863_0-0", "jcf1000917863_0-0", "jcf1000917863_0-0", "jcf1000917863_0-0", "jcf1000917863_0-0", "jcf1000917863_0-0", "jcf1000917863_0-0", "jcf1000917863_0-0", "jcf1000917863_0-0", "jcf1000917863_0-0", "jcf1000917863_0-0", "jcf1000917863_0-0", "jcf1000917863_0-0", "jcf1000917863_0-0", "jcf1000917863_0-0"…
ECM collagen	4	Alpha 3 type I collagen;	0.0007263	XLOC_02840, XLOC_028407	c("290047", "290047", "290047", "290047", "290047", "290047", "290047", "290047", "290047", "290047", "290047", "290047", "290047", "290047", "290047", "290047", "290047", "290047", "290047", "290047", "290047", "290047", "290047", "290047", "290047", "290047", "290047", "290047")	c("jcf1000017155_0-0", "jcf1000017155_0-0", "jcf1000017155_0-0", "jcf1000017155_0-0", "jcf1000017155_0-0", "jcf1000017155_0-0", "jcf1000017155_0-0", "jcf1000017155_0-0", "jcf1000017155_0-0", "jcf1000017155_0-0", "jcf1000017155_0-0", "jcf1000017155_0-0", "jcf1000017155_0-0", "jcf1000017155_0-0", "jcf1000017155_0-0", "jcf1000017155_0-0", "jcf1000017155_0-0", "jcf1000017155_0-0", "jcf1000017155_0-0"…
glycan	17	Heparan sulfate proteoglycan 2 domain V/endorepellin;	0.00094136	XLOC_079802	c("778387", "778387", "778387", "778387", "778387", "778387", "778387", "778387", "778387", "778387")	c("jcf1000842314_0-0", "jcf1000842314_0-0", "jcf1000842314_0-0", "jcf1000842314_0-0", "jcf1000842314_0-0", "jcf1000842314_0-0", "jcf1000842314_0-0", "jcf1000842314_0-0", "jcf1000842314_0-0", "jcf1000842314_0-0")
glycan	18	Heparan sulfate proteoglycan 2;	0.00094136	XLOC_079802	778387	jcf1000842314_0-0
glycan	31	N-acetylgalactosaminyltransferase 7;	0	XLOC_093911	c("1209058", "1209058")	c("jcf1001104160_0-0", "jcf1001104160_0-0")
glycan	55	UDP-N-acetyl-alpha-D-galactosamine: polypeptide N-acetylgalactosaminyltransferase 7;	0	XLOC_093911	c("1209058", "1209058", "1209058", "1209058", "1209058", "1209058", "1209058", "1209058", "1209058", "1209058", "1209058")	c("jcf1001104160_0-0", "jcf1001104160_0-0", "jcf1001104160_0-0", "jcf1001104160_0-0", "jcf1001104160_0-0", "jcf1001104160_0-0", "jcf1001104160_0-0", "jcf1001104160_0-0", "jcf1001104160_0-0", "jcf1001104160_0-0", "jcf1001104160_0-0")
glycan	36	Ogt protein;	0.00015438	XLOC_017920	c("218704", "218704")	c("ccf1000000264_0-0", "ccf1000000264_0-0")
energy metabolism	14	Cytochrome c oxidase polypeptide VIII-heart, mitochondrial;	0.00010605	XLOC_013219	c("1714382", "1714382", "1714382")	c("ccf1000000083_0-0", "ccf1000000083_0-0", "ccf1000000083_0-0")
growth factor	13	Cornichon homolog 4;	0.0007263	XLOC_055980	c("3154046", "3154046")	c("jcf1000421851_127623-5718026", "jcf1000421851_127623-5718026")
immune	9	CD80-like protein;	0	XLOC_052259	c("33801", "33801")	c("jcf1000366933_0-0", "jcf1000366933_0-0")
immune	10	CD93 antigen;	0.0002946	XLOC_015950	213684	ccf1000000151_0-0
immune	19	HERV-H LTR-associating protein 2;	0	XLOC_052257	c("33801", "33801", "33801", "33801", "33801", "33801")	c("jcf1000366933_0-0", "jcf1000366933_0-0", "jcf1000366933_0-0", "jcf1000366933_0-0", "jcf1000366933_0-0", "jcf1000366933_0-0")
lipid metabolism	15	Fatty acyl-CoA reductase 1;	0.0002636	XLOC_069746	c("480309", "480309", "480309", "480309", "480309")	c("jcf1000675607_0-0", "jcf1000675607_0-0", "jcf1000675607_0-0", "jcf1000675607_0-0", "jcf1000675607_0-0")
lipid metabolism	23	Hormone sensitive lipase;	0.00010605, 6.1123e-05, 0.00063005, 0, 0.00031971, 0.00010605, 6.1123e-05, 0, 0.00015438, 0.00010605, 0.0002946, 6.1123e-05	XLOC_016799, XLOC_01681	c("66006", "66006", "66006", "66006", "66295", "66295", "66295", "66295", "66357", "66357", "66357", "66357", "66425", "66425", "66425", "66425", "66794", "66794", "66794", "66794", "67090", "67090", "67090", "67090", "67506", "67506", "67506", "67506", "68091", "68091", "68091", "68091", "68139", "68139", "68139", "68139", "68373", "68373", "68373", "68373", "69475", "69475", "69475", "69475", "…	c("ccf1000000196_0-0", "ccf1000000196_0-0", "ccf1000000196_0-0", "ccf1000000196_0-0", "ccf1000000196_0-0", "ccf1000000196_0-0", "ccf1000000196_0-0", "ccf1000000196_0-0", "ccf1000000196_0-0", "ccf1000000196_0-0", "ccf1000000196_0-0", "ccf1000000196_0-0", "ccf1000000196_0-0", "ccf1000000196_0-0", "ccf1000000196_0-0", "ccf1000000196_0-0", "ccf1000000196_0-0", "ccf1000000196_0-0", "ccf1000000196_0-0"…
lipid metabolism	44	Retinol dehydrogenase 11 (All-trans/9-cis/11-cis);	0	XLOC_036485	c("3839463", "3839463", "3839463", "3839463", "3839463", "3839463", "3839463", "3839463", "3839463", "3839463", "3839463")	c("jcf1000135673_0-11298582", "jcf1000135673_0-11298582", "jcf1000135673_0-11298582", "jcf1000135673_0-11298582", "jcf1000135673_0-11298582", "jcf1000135673_0-11298582", "jcf1000135673_0-11298582", "jcf1000135673_0-11298582", "jcf1000135673_0-11298582", "jcf1000135673_0-11298582", "jcf1000135673_0-11298582")
lipid metabolism	37	Peroxisomal 3,2-trans-enoyl-CoA isomerase;	0.0002946	XLOC_042960	c("460205", "460205", "460205", "460205", "460205", "460205", "460205", "460205", "460205", "460205", "460205", "460205", "460205", "460205", "460205", "460205")	c("jcf1000226296_306452-9487052", "jcf1000226296_306452-9487052", "jcf1000226296_306452-9487052", "jcf1000226296_306452-9487052", "jcf1000226296_306452-9487052", "jcf1000226296_306452-9487052", "jcf1000226296_306452-9487052", "jcf1000226296_306452-9487052", "jcf1000226296_306452-9487052", "jcf1000226296_306452-9487052", "jcf1000226296_306452-9487052", "jcf1000226296_306452-9487052", "jcf100022629…
lipid metabolism	41	RAR-related orphan receptor gamma 2 protein;	0.00020604	XLOC_047524, XLOC_047652	c("8114754", "8114754", "8114754", "8114754", "8114754", "8114754", "8114754", "8114754", "8114754", "8114754", "8114754", "8114754", "8114754")	c("jcf1000298869_0-0", "jcf1000298869_0-0", "jcf1000298869_0-0", "jcf1000298869_0-0", "jcf1000298869_0-0", "jcf1000298869_0-0", "jcf1000298869_0-0", "jcf1000298869_0-0", "jcf1000298869_0-0", "jcf1000298869_0-0", "jcf1000298869_0-0", "jcf1000298869_0-0", "jcf1000298869_0-0")
metabolism	26	Insulin-like growth factor binding protein 3 paralog B2;	0.00015438, 0.00023659	XLOC_081109	c("1646730", "1646730", "1646730", "1646971", "1646971", "1646971")	c("jcf1000860284_0-0", "jcf1000860284_0-0", "jcf1000860284_0-0", "jcf1000860284_0-0", "jcf1000860284_0-0", "jcf1000860284_0-0")
neural	46	Semaphorin 3Fb;	0	XLOC_033232	3623371	jcf1000092099_0-0
protein biosynthesis	3	40S ribosomal protein S7;	0	XLOC_092090	c("147435", "147435", "147435", "147435", "147435", "147435", "147435", "147435", "147435", "147435", "147435", "147435", "147435", "147435")	c("jcf1001073964_0-0", "jcf1001073964_0-0", "jcf1001073964_0-0", "jcf1001073964_0-0", "jcf1001073964_0-0", "jcf1001073964_0-0", "jcf1001073964_0-0", "jcf1001073964_0-0", "jcf1001073964_0-0", "jcf1001073964_0-0", "jcf1001073964_0-0", "jcf1001073964_0-0", "jcf1001073964_0-0", "jcf1001073964_0-0")
protein folding	49	T-complex protein 1 subunit epsilon;	0.00090537	XLOC_018313	c("250186", "250186", "250186", "250186", "250186", "250186", "250186", "250186")	c("ccf1000000288_0-0", "ccf1000000288_0-0", "ccf1000000288_0-0", "ccf1000000288_0-0", "ccf1000000288_0-0", "ccf1000000288_0-0", "ccf1000000288_0-0", "ccf1000000288_0-0")
trafficking	42	Ras-related protein Rab-14;	0	XLOC_010069	c("3717686", "3717686", "3717686", "3718719", "3718719", "3718719", "3718999", "3718999", "3718999")	c("ccf1000000051_0-0", "ccf1000000051_0-0", "ccf1000000051_0-0", "ccf1000000051_0-0", "ccf1000000051_0-0", "ccf1000000051_0-0", "ccf1000000051_0-0", "ccf1000000051_0-0", "ccf1000000051_0-0")
trafficking	43	Ras-related protein Rab-5C;	0.00023659, 0.00020604	XLOC_068941	c("225257", "225257", "225257", "225257", "225257", "225257", "226105", "226105", "226105", "226105", "226105", "226105", "226105")	c("jcf1000658742_55288-1048857", "jcf1000658742_55288-1048857", "jcf1000658742_55288-1048857", "jcf1000658742_55288-1048857", "jcf1000658742_55288-1048857", "jcf1000658742_55288-1048857", "jcf1000658742_55288-1048857", "jcf1000658742_55288-1048857", "jcf1000658742_55288-1048857", "jcf1000658742_55288-1048857", "jcf1000658742_55288-1048857", "jcf1000658742_55288-1048857", "jcf1000658742_55288-1048…
trafficking	47	Snx1 protein;	6.1123e-05	XLOC_040511	2205416	jcf1000186249_0-0
trafficking	51	Transmembrane emp24 domain-containing protein 10;	0, 6.1123e-05, 0	XLOC_015970	c("636389", "636571", "636702", "637422", "637422")	c("ccf1000000152_0-0", "ccf1000000152_0-0", "ccf1000000152_0-0", "ccf1000000152_0-0", "ccf1000000152_0-0")
RNA processing	20	Heterogeneous nuclear ribonucleoprotein U-like protein 1;	0.00020604	XLOC_098721	c("1434720", "1434720", "1434720", "1434720", "1434720", "1434720")	c("jcf1001218650_0-0", "jcf1001218650_0-0", "jcf1001218650_0-0", "jcf1001218650_0-0", "jcf1001218650_0-0", "jcf1001218650_0-0")
RNA processing	48	Splicing factor, proline-and glutamine-rich;	0	XLOC_005541	c("6032907", "6032907", "6032907", "6032907", "6032907", "6033022", "6033022", "6033022", "6033022", "6033022")	c("ccf1000000023_0-0", "ccf1000000023_0-0", "ccf1000000023_0-0", "ccf1000000023_0-0", "ccf1000000023_0-0", "ccf1000000023_0-0", "ccf1000000023_0-0", "ccf1000000023_0-0", "ccf1000000023_0-0", "ccf1000000023_0-0")
RNA processing	34	Npm4 protein;	0.00057772	XLOC_090503	c("341412", "341412")	c("jcf1001038463_0-0", "jcf1001038463_0-0")
RNA processing	39	Prefoldin subunit 3;	0.00015438, 0, 6.1123e-05	XLOC_087691	c("1432546", "1432546", "1432669", "1432669", "1432867", "1432867")	c("jcf1000998780_230929-2225383", "jcf1000998780_230929-2225383", "jcf1000998780_230929-2225383", "jcf1000998780_230929-2225383", "jcf1000998780_230929-2225383", "jcf1000998780_230929-2225383")
signaling	2	2,3-cyclic-nucleotide 3-phosphodiesterase;	0.00015438	XLOC_071487, XLOC_071512	c("986525", "986525", "986525", "986525", "986525", "986525", "986525", "986525")	c("jcf1000700925_0-0", "jcf1000700925_0-0", "jcf1000700925_0-0", "jcf1000700925_0-0", "jcf1000700925_0-0", "jcf1000700925_0-0", "jcf1000700925_0-0", "jcf1000700925_0-0")
signaling	27	Kinase D-interacting substrate of 220 kDa;	6.1123e-05	XLOC_053702	c("868271", "868271", "868271", "868271", "868271", "868271", "868271", "868271", "868271", "868271", "868271", "868271", "868271", "868271", "868271", "868271", "868271", "868271", "868271", "868271", "868271", "868271", "868271", "868271", "868271", "868271", "868271", "868271", "868271", "868271", "868271", "868271", "868271", "868271", "868271", "868271", "868271", "868271", "868271", "868271…	c("jcf1000384193_114454-1285949", "jcf1000384193_114454-1285949", "jcf1000384193_114454-1285949", "jcf1000384193_114454-1285949", "jcf1000384193_114454-1285949", "jcf1000384193_114454-1285949", "jcf1000384193_114454-1285949", "jcf1000384193_114454-1285949", "jcf1000384193_114454-1285949", "jcf1000384193_114454-1285949", "jcf1000384193_114454-1285949", "jcf1000384193_114454-1285949", "jcf100038419…
sugar metabolism	16	Glycogenin-1;	0	XLOC_023192	c("66943", "66943", "66943", "66943", "66943", "66943", "66943", "66943", "66943", "66943", "66943", "66943", "66943", "66943", "66943", "66943", "66943", "66943", "66943", "66943", "66943", "66943", "66943", "66943", "66943", "66943", "66943", "66943", "66943", "66943", "66943", "66943", "66943", "66943", "66943", "66943", "66943", "66943", "66943", "66943", "66943", "66943", "66943", "66943", "…	c("ccf1000001001_0-0", "ccf1000001001_0-0", "ccf1000001001_0-0", "ccf1000001001_0-0", "ccf1000001001_0-0", "ccf1000001001_0-0", "ccf1000001001_0-0", "ccf1000001001_0-0", "ccf1000001001_0-0", "ccf1000001001_0-0", "ccf1000001001_0-0", "ccf1000001001_0-0", "ccf1000001001_0-0", "ccf1000001001_0-0", "ccf1000001001_0-0", "ccf1000001001_0-0", "ccf1000001001_0-0", "ccf1000001001_0-0", "ccf1000001001_0-0"…
ubiquitin	32	NEDD8-activating enzyme E1 regulatory subunit;	0.00049101	XLOC_003728, XLOC_003728	c("4469615", "4469615", "4469615", "4469615", "4469615", "4469615", "4469615", "4469615", "4469615", "4469615", "4469615", "4469615", "4469615", "4469615", "4469615", "4469615", "4469615", "4469615", "4469615", "4469615", "4469615", "4469615", "4469615", "4469615", "4469615", "4469615", "4469615", "4469615", "4469615", "4469615", "4469615", "4469615", "4469615", "4469615", "4469615", "4469615", "…	c("ccf1000000016_0-0", "ccf1000000016_0-0", "ccf1000000016_0-0", "ccf1000000016_0-0", "ccf1000000016_0-0", "ccf1000000016_0-0", "ccf1000000016_0-0", "ccf1000000016_0-0", "ccf1000000016_0-0", "ccf1000000016_0-0", "ccf1000000016_0-0", "ccf1000000016_0-0", "ccf1000000016_0-0", "ccf1000000016_0-0", "ccf1000000016_0-0", "ccf1000000016_0-0", "ccf1000000016_0-0", "ccf1000000016_0-0", "ccf1000000016_0-0"…
ubiquitin	54	Ubiquitin carboxyl-terminal hydrolase BAP1;	6.1123e-05	XLOC_036620	c("3481946", "3481946", "3481946", "3481946")	c("jcf1000135673_0-11298582", "jcf1000135673_0-11298582", "jcf1000135673_0-11298582", "jcf1000135673_0-11298582")
ubiquitin	33	Nploc4 protein;Nploc4 protein;Nuclear protein localization 4 homolog (S. cerevisiae);Nploc4 protein;Nploc4 protein;Nuclear protein localization 4 homolog (S. cerevisiae);Uncharacterized protein;	0.00076198	XLOC_014317, XLOC_014331	c("1425775", "1425775", "1425775", "1425775", "1425775", "1425775", "1425775", "1425775", "1425775", "1425775", "1425775", "1425775", "1425775", "1425775", "1425775", "1425775", "1425775", "1425775", "1425775", "1425775", "1425775", "1425775", "1425775", "1425775", "1425775", "1425775", "1425775", "1425775", "1425775", "1425775", "1425775", "1425775", "1425775", "1425775", "1425775", "1425775", "…	c("ccf1000000102_0-0", "ccf1000000102_0-0", "ccf1000000102_0-0", "ccf1000000102_0-0", "ccf1000000102_0-0", "ccf1000000102_0-0", "ccf1000000102_0-0", "ccf1000000102_0-0", "ccf1000000102_0-0", "ccf1000000102_0-0", "ccf1000000102_0-0", "ccf1000000102_0-0", "ccf1000000102_0-0", "ccf1000000102_0-0", "ccf1000000102_0-0", "ccf1000000102_0-0", "ccf1000000102_0-0", "ccf1000000102_0-0", "ccf1000000102_0-0"…
unknown	6	C12orf24 homolog;	0	XLOC_075377	c("5660594", "5660594", "5661172", "5661172", "5663011")	c("jcf1000755254_0-0", "jcf1000755254_0-0", "jcf1000755254_0-0", "jcf1000755254_0-0", "jcf1000755254_0-0")
unknown	7	C12orf45 homolog;	0.00038801	XLOC_054381	c("2340105", "2340105", "2340105", "2340105", "2340105", "2340105", "2340105", "2340105", "2340105", "2340105", "2340105", "2340105")	c("jcf1000397270_0-0", "jcf1000397270_0-0", "jcf1000397270_0-0", "jcf1000397270_0-0", "jcf1000397270_0-0", "jcf1000397270_0-0", "jcf1000397270_0-0", "jcf1000397270_0-0", "jcf1000397270_0-0", "jcf1000397270_0-0", "jcf1000397270_0-0", "jcf1000397270_0-0")
unknown	8	C14orf159 protein;	0.00010605	XLOC_089087	c("929569", "929569", "929569", "929569", "929569", "929569", "929569", "929569", "929569", "929569")	c("jcf1001020105_0-0", "jcf1001020105_0-0", "jcf1001020105_0-0", "jcf1001020105_0-0", "jcf1001020105_0-0", "jcf1001020105_0-0", "jcf1001020105_0-0", "jcf1001020105_0-0", "jcf1001020105_0-0", "jcf1001020105_0-0")
unknown	11	Chromosome 20 SCAF14744, whole genome shotgun sequence.;	0	XLOC_016364	c("191468", "191468", "191468", "191468", "191468", "191468", "191468", "191468", "191468", "191468", "191468", "191468", "191468", "191468", "191468", "191468")	c("ccf1000000173_0-0", "ccf1000000173_0-0", "ccf1000000173_0-0", "ccf1000000173_0-0", "ccf1000000173_0-0", "ccf1000000173_0-0", "ccf1000000173_0-0", "ccf1000000173_0-0", "ccf1000000173_0-0", "ccf1000000173_0-0", "ccf1000000173_0-0", "ccf1000000173_0-0", "ccf1000000173_0-0", "ccf1000000173_0-0", "ccf1000000173_0-0", "ccf1000000173_0-0")
unknown	12	Chromosome undetermined SCAF8978, whole genome shotgun sequence.;	0	XLOC_047541	c("9425056", "9425056")	c("jcf1000298869_0-0", "jcf1000298869_0-0")
unknown	28	LOC569692 protein;	6.1123e-05, 0	XLOC_037768	c("3583925", "3583925", "3583925", "3583925", "3583925", "3583925", "3583925", "3583925", "3583925", "3583925", "3583925", "3583925", "3583925", "3583925", "3583925", "3583925", "3583925", "3583925", "3583925", "3583925", "3583925", "3583925", "3583971", "3583971", "3583971", "3583971", "3583971", "3583971", "3583971", "3583971", "3583971", "3583971", "3583971", "3583971", "3583971", "3583971", "…	c("jcf1000146104_0-0", "jcf1000146104_0-0", "jcf1000146104_0-0", "jcf1000146104_0-0", "jcf1000146104_0-0", "jcf1000146104_0-0", "jcf1000146104_0-0", "jcf1000146104_0-0", "jcf1000146104_0-0", "jcf1000146104_0-0", "jcf1000146104_0-0", "jcf1000146104_0-0", "jcf1000146104_0-0", "jcf1000146104_0-0", "jcf1000146104_0-0", "jcf1000146104_0-0", "jcf1000146104_0-0", "jcf1000146104_0-0", "jcf1000146104_0-0"…
unknown	30	MGC53880 protein;	0	XLOC_047541	9425056	jcf1000298869_0-0
unknown	45	Reverse transcriptase/ribonuclease H/putative methyltransferase;	0	XLOC_005845	c("3291605", "3291605")	c("ccf1000000024_0-0", "ccf1000000024_0-0")
unknown	50	TC1-like transposase;	0, 0.00049101, 0.00020604, 0.00015438	XLOC_036766, XLOC_056509	c("3839463", "1845372", "1845372", "1845397", "1845397", "1845602", "1845602")	c("jcf1000135673_0-11298582", "jcf1000428558_0-0", "jcf1000428558_0-0", "jcf1000428558_0-0", "jcf1000428558_0-0", "jcf1000428558_0-0", "jcf1000428558_0-0")
unknown	52	Transposable element Tcb1 transposase;	0, 0.0002636, 0.00094136	XLOC_003700, XLOC_069746, XLOC_079802	c("2133024", "480309", "778387")	c("ccf1000000016_0-0", "jcf1000675607_0-0", "jcf1000842314_0-0")
unknown	53	Transposase;	0.00057772	XLOC_036772	3950825	jcf1000135673_0-11298582
unknown	56	Zgc:110158;	0	XLOC_047541	c("9425056", "9425056")	c("jcf1000298869_0-0", "jcf1000298869_0-0")
unknown	57	Zgc:136746;	0.00015438	XLOC_065294	c("7885007", "7885007", "7885007")	c("jcf1000599557_0-0", "jcf1000599557_0-0", "jcf1000599557_0-0")
unknown	35	Nucleolar protein 5A;	0	XLOC_036487	c("3884644", "3884644", "3884644", "3884644", "3884644", "3884644", "3884644", "3884644", "3884644", "3884644", "3884644", "3884644", "3884644", "3884644", "3884644", "3884644", "3884644", "3884644", "3884644", "3884644", "3884644", "3884644", "3884644", "3884644", "3884644", "3884644", "3884644", "3884644", "3884644")	c("jcf1000135673_0-11298582", "jcf1000135673_0-11298582", "jcf1000135673_0-11298582", "jcf1000135673_0-11298582", "jcf1000135673_0-11298582", "jcf1000135673_0-11298582", "jcf1000135673_0-11298582", "jcf1000135673_0-11298582", "jcf1000135673_0-11298582", "jcf1000135673_0-11298582", "jcf1000135673_0-11298582", "jcf1000135673_0-11298582", "jcf1000135673_0-11298582", "jcf1000135673_0-11298582", "jcf1…
